# Supplementary material for: Comparative gene retention analysis in barley, wild emmer, and bread wheat pangenome lines reveals factors affecting gene retention following gene duplication
Source: BMC Biol. 2023 Feb 6;21:25. doi: 10.1186/s12915-022-01503-z (PMC9903521; doi:10.1186/s12915-022-01503-z)
Supplement: Supplementary file 2 — Additional file 2. Sequence alignment and phylogenetic tree files for Fig. 1A, B, and Fig. 2F. [file 12915_2022_1503_MOESM2_ESM.zip]

Archive with 17 entries (14 files):
- Files_S1/
- Files_S1/Figure1_tree/
- Files_S1/Figure1_tree/NJ_pep_tree.NEXUS
- Files_S1/Figure1_tree/NJ_pep_tree.mts
- Files_S1/Figure1_tree/ML_cds_tree.log
- Files_S1/Figure1_tree/.DS_Store
- Files_S1/Figure1_tree/ML_cds_tree.fas
- Files_S1/Figure1_tree/ML_cds_tree.orignal_seqid.treefile
- Files_S1/Figure1_tree/NJ_pep_tree.fas
- Files_S1/Figure1_tree/ML_cds_tree.treefile
- Files_S1/.DS_Store
- Files_S1/Figure2F_tree/
- Files_S1/Figure2F_tree/Barley_pan_10Tiebetan_emmer_HPT2_CDS.treefile.pdf
- Files_S1/Figure2F_tree/Barley_pan_10Tiebetan_emmer_HPT2_CDS.treefile
- Files_S1/Figure2F_tree/.DS_Store
- Files_S1/Figure2F_tree/wildEmmer_Tibetan_barley_pan_HPT2_CDS.fas.log
- Files_S1/Figure2F_tree/Barley_pan_10Tiebetan_emmer_HPT2_CDS.fas
