# Supplementary material for: Comparative gene retention analysis in barley, wild emmer, and bread wheat pangenome lines reveals factors affecting gene retention following gene duplication
Source: BMC Biol. 2023 Feb 6;21:25. doi: 10.1186/s12915-022-01503-z (PMC9903521; doi:10.1186/s12915-022-01503-z)
Supplement: Supplementary file 2 — Additional file 2. Sequence alignment and phylogenetic tree files for Fig. 1A, B, and Fig. 2F. [file 12915_2022_1503_MOESM2_ESM.zip › Files_S1/Figure1_tree/NJ_pep_tree.NEXUS]

#NEXUS
begin taxa;
	dimensions ntax=62;
	taxlabels
	'A. comosus_HGGTa'[&!color=#000000]
	'A. comosus_HPT1'[&!color=#000000]
	'A. eriantha_HGGT'[&!color=#000000]
	'A. eriantha_HPT1'[&!color=#000000]
	'A. eriantha_HPT2'[&!color=#000000]
	'A. tauschii_HGGT'[&!color=#000000]
	'A. tauschii_HPT1'[&!color=#000000]
	'Aco027576.1'
	'B. distachyon_HGGT'[&!color=#000000]
	'B. distachyon_HPT1'[&!color=#000000]
	'B. hybridum_HGGTa'[&!color=#000000]
	'B. hybridum_HGGTb'[&!color=#000000]
	'B. hybridum_HPT1a'[&!color=#000000]
	'B. hybridum_HPT1b'[&!color=#000000]
	'B. mexicanum_HGGT'[&!color=#000000]
	'B. mexicanum_HPT1a'[&!color=#000000]
	'B. mexicanum_HPT1b'[&!color=#000000]
	'B. stacei_HGGT'[&!color=#000000]
	'B. stacei_HPT1'[&!color=#000000]
	'B. sylvaticum_HGGT'[&!color=#000000]
	'B. sylvaticum_HPT1'[&!color=#000000]
	'H. vulgare_HGGT'[&!color=#000000]
	'H. vulgare_HPT1'[&!color=#000000]
	'H. vulgare_HPT2'[&!color=#000000]
	'M. nutans_HPT1'[&!color=#000000]
	'N. stricta_HGGT'[&!color=#000000]
	'N. stricta_HPT1'[&!color=#000000]
	'O. sativa_HGGT'[&!color=#000000]
	'O. sativa_HPT1'[&!color=#000000]
	'P. hallii_HGGT'[&!color=#000000]
	'P. hallii_HPT1'[&!color=#000000]
	'S. bicolor_HGGT'[&!color=#000000]
	'S. bicolor_HPT1'[&!color=#000000]
	'S. cereale_HGGTa'[&!color=#000000]
	'S. cereale_HGGTb'[&!color=#000000]
	'S. cereale_HPT1'[&!color=#000000]
	'S. italica_HGGT'[&!color=#000000]
	'S. italica_HPT1'[&!color=#000000]
	'S. lagascae_HPT1'[&!color=#000000]
	'T. aestivum_HGGTa'[&!color=#000000]
	'T. aestivum_HGGTb'[&!color=#000000]
	'T. aestivum_HGGTc'[&!color=#000000]
	'T. aestivum_HPT1a'[&!color=#000000]
	'T. aestivum_HPT1b'[&!color=#000000]
	'T. aestivum_HPT1c'[&!color=#000000]
	'T. aestivum_HPT2'[&!color=#000000]
	'T. dicoccoides_HGGTa'[&!color=#000000]
	'T. dicoccoides_HGGTb'[&!color=#000000]
	'T. dicoccoides_HPT1a'[&!color=#000000]
	'T. dicoccoides_HPT1b'[&!color=#000000]
	'T. dicoccoides_HPT2'[&!color=#000000]
	'T. intermedium_HGGTa'[&!color=#000000]
	'T. intermedium_HGGTb'[&!color=#000000]
	'T. intermedium_HPT1a'[&!color=#000000]
	'T. intermedium_HPT1b'[&!color=#000000]
	'T. intermedium_HPT1c'[&!color=#000000]
	'T. intermedium_HPT2'[&!color=#000000]
	'T. urartu_HGGT'[&!color=#000000]
	'T. urartu_HPT1'[&!color=#000000]
	'Z. mays_HGGTa'[&!color=#000000]
	'Z. mays_HGGTb'[&!color=#000000]
	'Z. mays_HPT1'[&!color=#000000]
;
end;
begin trees;
	tree tree_1 = [&R] ((((((((((((('S. cereale_HPT1'[&!color=#000000]:0.007035,'T. intermedium_HPT1c'[&!color=#000000]:0.00602)[&label=0.639,!color=#000000]:0.001942,('T. aestivum_HPT1b'[&!color=#000000]:0.0,'T. dicoccoides_HPT1b'[&!color=#000000]:0.002663)[&label=0.994,!color=#000000]:0.011216)[&label=0.235,!color=#000000]:0.001726,'T. intermedium_HPT1a'[&!color=#000000]:0.029166)[&label=0.442,!col…
end;
begin figtree;
	set appearance.backgroundColorAttribute="Default";
	set appearance.backgroundColour=#ffffff;
	set appearance.branchColorAttribute="User selection";
	set appearance.branchColorGradient=false;
	set appearance.branchLineWidth=2.0;
	set appearance.branchMinLineWidth=0.0;
	set appearance.branchWidthAttribute="Fixed";
	set appearance.foregroundColour=#000000;
	set appearance.hilightingGradient=false;
	set appearance.selectionColour=#2d3680;
	set branchLabels.colorAttribute="User selection";
	set branchLabels.displayAttribute="label";
	set branchLabels.fontName="sansserif";
	set branchLabels.fontSize=8;
	set branchLabels.fontStyle=0;
	set branchLabels.isShown=false;
	set branchLabels.significantDigits=2;
	set layout.expansion=0;
	set layout.layoutType="RADIAL";
	set layout.zoom=248;
	set legend.attribute="label";
	set legend.fontSize=10.0;
	set legend.isShown=false;
	set legend.significantDigits=4;
	set nodeBars.barWidth=4.0;
	set nodeBars.displayAttribute=null;
	set nodeBars.isShown=false;
	set nodeLabels.colorAttribute="User selection";
	set nodeLabels.displayAttribute="Names";
	set nodeLabels.fontName="sansserif";
	set nodeLabels.fontSize=8;
	set nodeLabels.fontStyle=0;
	set nodeLabels.isShown=false;
	set nodeLabels.significantDigits=2;
	set nodeShapeExternal.colourAttribute="User selection";
	set nodeShapeExternal.isShown=false;
	set nodeShapeExternal.minSize=10.0;
	set nodeShapeExternal.scaleType=Width;
	set nodeShapeExternal.shapeType=Circle;
	set nodeShapeExternal.size=4.0;
	set nodeShapeExternal.sizeAttribute="Fixed";
	set nodeShapeInternal.colourAttribute="User selection";
	set nodeShapeInternal.isShown=false;
	set nodeShapeInternal.minSize=10.0;
	set nodeShapeInternal.scaleType=Width;
	set nodeShapeInternal.shapeType=Circle;
	set nodeShapeInternal.size=4.0;
	set nodeShapeInternal.sizeAttribute="Fixed";
	set polarLayout.alignTipLabels=false;
	set polarLayout.angularRange=0;
	set polarLayout.rootAngle=0;
	set polarLayout.rootLength=100;
	set polarLayout.showRoot=true;
	set radialLayout.spread=0.0;
	set rectilinearLayout.alignTipLabels=false;
	set rectilinearLayout.curvature=0;
	set rectilinearLayout.rootLength=100;
	set scale.offsetAge=0.0;
	set scale.rootAge=1.0;
	set scale.scaleFactor=1.0;
	set scale.scaleRoot=false;
	set scaleAxis.automaticScale=true;
	set scaleAxis.fontSize=8.0;
	set scaleAxis.isShown=false;
	set scaleAxis.lineWidth=1.0;
	set scaleAxis.majorTicks=1.0;
	set scaleAxis.minorTicks=0.5;
	set scaleAxis.origin=0.0;
	set scaleAxis.reverseAxis=false;
	set scaleAxis.showGrid=true;
	set scaleBar.automaticScale=true;
	set scaleBar.fontSize=10.0;
	set scaleBar.isShown=true;
	set scaleBar.lineWidth=1.0;
	set scaleBar.scaleRange=0.0;
	set tipLabels.colorAttribute="User selection";
	set tipLabels.displayAttribute="Names";
	set tipLabels.fontName=".SF NS Text";
	set tipLabels.fontSize=14;
	set tipLabels.fontStyle=0;
	set tipLabels.isShown=true;
	set tipLabels.significantDigits=4;
	set trees.order=false;
	set trees.orderType="increasing";
	set trees.rooting=false;
	set trees.rootingType="User Selection";
	set trees.transform=false;
	set trees.transformType="cladogram";
end;
