# Supplementary material for: Comparative gene retention analysis in barley, wild emmer, and bread wheat pangenome lines reveals factors affecting gene retention following gene duplication
Source: BMC Biol. 2023 Feb 6;21:25. doi: 10.1186/s12915-022-01503-z (PMC9903521; doi:10.1186/s12915-022-01503-z)
Supplement: Supplementary file 2 — Additional file 2. Sequence alignment and phylogenetic tree files for Fig. 1A, B, and Fig. 2F. [file 12915_2022_1503_MOESM2_ESM.zip › Files_S1/Figure1_tree/ML_cds_tree.log]

IQ-TREE multicore version 1.6.12 for Mac OS X 64-bit built Aug 15 2019
Developed by Bui Quang Minh, Nguyen Lam Tung, Olga Chernomor,
Heiko Schmidt, Dominik Schrempf, Michael Woodhams.

Host:    C02ZN0C1LVDT (AVX2, FMA3, 16 GB RAM)
Command: iqtree -s poaceae_merged_cds_0wlily_piaple_4Brachy.fas -st CODON -m TEST -bb 1000 -alrt 1000
Seed:    182919 (Using SPRNG - Scalable Parallel Random Number Generator)
Time:    Tue Jul  6 11:21:21 2021
Kernel:  AVX+FMA - 1 threads (12 CPU cores detected)

HINT: Use -nt option to specify number of threads because your CPU has 12 cores!
HINT: -nt AUTO will automatically determine the best number of threads to use.

Reading alignment file poaceae_merged_cds_0wlily_piaple_4Brachy.fas ... Fasta format detected
Alignment most likely contains DNA/RNA sequences
Converting to codon sequences with genetic code  ...
Alignment has 34 sequences with 464 columns, 441 distinct patterns
292 parsimony-informative, 87 singleton sites, 85 constant sites
                     Gap/Ambiguity  Composition  p-value
   1  AeHPT1                13.15%    passed     78.52%
   2  AeHPT2                 2.59%    passed     86.25%
   3  AetHPT                18.53%    passed    100.00%
   4  BdHPT                 12.93%    passed    100.00%
   5  HvHPT1                14.44%    passed    100.00%
   6  HvHPT2                14.22%    passed     99.96%
   7  Menu1_HPT1            18.53%    passed    100.00%
   8  Nast_HPT1_assembled   21.98%    passed     91.50%
   9  OsHPT                 12.93%    passed     99.88%
  10  PhHPT                 14.01%    passed     99.59%
  11  SbHPT                 13.79%    passed     99.99%
  12  ScHPT                 14.01%    passed    100.00%
  13  SiHPT                 14.01%    passed     99.33%
  14  Spla_HPT1             18.53%    passed     99.98%
  15  TaLac2B_HPT1          13.79%    passed    100.00%
  16  TaLac2B_HPT2          26.51%    passed     96.10%
  17  TaLac7B_HPT1          13.79%    passed    100.00%
  18  TaLac7D_HPT1          13.58%    passed    100.00%
  19  Td2B_HPT2             12.72%    passed     98.53%
  20  Td7A_HPT1             27.59%    passed     99.99%
  21  Td7B_HPT1             17.46%    passed    100.00%
  22  Thint.19G0629100.1    16.81%    passed    100.00%
  23  Thint.20G0876300.1    14.44%    passed    100.00%
  24  Thint.21G0611900.1    13.79%    passed    100.00%
  25  Thint.V1245000.1      14.22%    passed     98.37%
  26  TuHPT                 13.79%    passed    100.00%
  27  ZmHPT                 14.01%    passed     98.94%
  28  Aco008264.1           13.58%    passed     16.24%
  29  Brahy.D01G0415300.1   13.58%    passed    100.00%
  30  Brast07G222200.1      13.36%    passed    100.00%
  31  Brasy7G207000.1       13.36%    passed    100.00%
  32  Brame.07PG044700.1    13.36%    passed    100.00%
  33  Brahy.S07G0247200.1   13.36%    passed    100.00%
  34  Brame.07UG033300.1    31.90%    passed     94.29%
****  TOTAL                 15.55%  0 sequences failed composition chi2 test (p-value<5%; df=60)

Creating fast initial parsimony tree by random order stepwise addition...
0.003 seconds, parsimony score: 1639 (based on 379 sites)
NOTE: ModelFinder requires 34 MB RAM!
ModelFinder will test 60 codon models (sample size: 464) ...
 No. Model         -LnL         df  AIC          AICc         BIC
  1  MG+F1X4       11087.386    69  22312.773    22337.290    22598.425
  2  MG+F1X4+I     11062.431    70  22264.862    22290.155    22554.654
  3  MG+F1X4+G4    10954.518    70  22049.035    22074.328    22338.827
  4  MG+F1X4+I+G4  10953.519    71  22049.038    22075.120    22342.970
  5  MG+F3X4       11084.140    75  22318.280    22347.662    22628.772
  6  MG+F3X4+I     11058.638    76  22269.276    22299.519    22583.907
  7  MG+F3X4+G4    10953.338    76  22058.676    22088.918    22373.307
  8  MG+F3X4+I+G4  10953.179    77  22060.359    22091.478    22379.130
  9  MGK+F1X4      10917.456    70  21974.912    22000.204    22264.704
 10  MGK+F1X4+I    10890.426    71  21922.853    21948.934    22216.784
 11  MGK+F1X4+G4   10782.165    71  21706.331    21732.413    22000.263
 12  MGK+F1X4+I+G4 10782.103    72  21708.206    21735.091    22006.278
 13  MGK+F3X4      10921.387    76  21994.775    22025.018    22309.406
 14  MGK+F3X4+I    10894.598    77  21943.197    21974.316    22261.968
 15  MGK+F3X4+G4   10787.598    77  21729.195    21760.315    22047.967
 16  MGK+F3X4+I+G4 10787.587    78  21731.174    21763.185    22054.085
 17  GY+F1X4       10956.549    70  22053.098    22078.390    22342.889
 18  GY+F1X4+I     10930.914    71  22003.829    22029.911    22297.761
 19  GY+F1X4+G4    10790.064    71  21722.128    21748.210    22016.060
 20  GY+F1X4+I+G4  10790.159    72  21724.317    21751.202    22022.389
 21  GY+F3X4       10989.510    76  22131.020    22161.263    22445.652
 22  GY+F3X4+I     10962.342    77  22078.684    22109.803    22397.455
 23  GY+F3X4+G4    10807.653    77  21769.307    21800.426    22088.078
 24  GY+F3X4+I+G4  10807.488    78  21770.976    21802.986    22093.887
 25  GY+F          10987.852    127 22229.703    22326.465    22755.469
 26  GY+F+I        10964.614    128 22185.228    22283.807    22715.133
 27  GY+F+G4       10803.048    128 21862.096    21960.675    22392.001
 28  GY+F+I+G4     10803.113    129 21864.227    21964.646    22398.272
 29  KOSI07+FU     11461.543    65  23053.086    23074.644    23322.179
 30  KOSI07+FU+I   11439.533    66  23011.067    23033.344    23284.299
 31  KOSI07+FU+G4  11322.903    66  22777.806    22800.083    23051.039
 32  KOSI07+FU+I+G4 11323.004    67  22780.007    22803.017    23057.380
 33  KOSI07+F1X4   11514.755    68  23165.511    23189.268    23447.023
 34  KOSI07+F1X4+I 11496.218    69  23130.435    23154.953    23416.087
 35  KOSI07+F1X4+G4 11326.250    69  22790.500    22815.018    23076.152
 36  KOSI07+F1X4+I+G4 11326.203    70  22792.406    22817.699    23082.198
 37  KOSI07+F3X4   11490.101    74  23128.201    23156.736    23434.553
 38  KOSI07+F3X4+I 11472.856    75  23095.712    23125.093    23406.203
 39  KOSI07+F3X4+G4 11312.831    75  22775.661    22805.043    23086.153
 40  KOSI07+F3X4+I+G4 11312.941    76  22777.883    22808.126    23092.514
 41  KOSI07+F      11445.851    125 23141.703    23234.898    23659.188
 42  KOSI07+F+I    11435.194    126 23122.387    23217.354    23644.012
 43  KOSI07+F+G4   11276.204    126 22804.407    22899.375    23326.033
 44  KOSI07+F+I+G4 11276.259    127 22806.518    22903.280    23332.283
 45  SCHN05+FU     11600.370    65  23330.740    23352.298    23599.833
 46  SCHN05+FU+I   11575.114    66  23282.229    23304.506    23555.461
 47  SCHN05+FU+G4  11434.483    66  23000.966    23023.243    23274.198
 48  SCHN05+FU+I+G4 11434.493    67  23002.986    23025.997    23280.359
 49  SCHN05+F1X4   11622.704    68  23381.408    23405.164    23662.920
 50  SCHN05+F1X4+I 11605.862    69  23349.724    23374.242    23635.376
 51  SCHN05+F1X4+G4 11416.139    69  22970.277    22994.795    23255.929
 52  SCHN05+F1X4+I+G4 11416.168    70  22972.335    22997.628    23262.127
 53  SCHN05+F3X4   11631.080    74  23410.160    23438.695    23716.512
 54  SCHN05+F3X4+I 11613.171    75  23376.342    23405.723    23686.833
 55  SCHN05+F3X4+G4 11415.349    75  22980.699    23010.080    23291.190
 56  SCHN05+F3X4+I+G4 11415.367    76  22982.734    23012.977    23297.365
 57  SCHN05+F      11532.879    125 23315.758    23408.953    23833.243
 58  SCHN05+F+I    11521.896    126 23295.791    23390.759    23817.417
 59  SCHN05+F+G4   11326.840    126 22905.680    23000.647    23427.305
 60  SCHN05+F+I+G4 11326.802    127 22907.603    23004.365    23433.369
Akaike Information Criterion:           MGK+F1X4+G4
Corrected Akaike Information Criterion: MGK+F1X4+G4
Bayesian Information Criterion:         MGK+F1X4+G4
Best-fit model: MGK+F1X4+G4 chosen according to BIC

All model information printed to poaceae_merged_cds_0wlily_piaple_4Brachy.fas.model.gz
CPU time for ModelFinder: 118.704 seconds (0h:1m:58s)
Wall-clock time for ModelFinder: 119.118 seconds (0h:1m:59s)
Generating 1000 samples for ultrafast bootstrap (seed: 182919)...

NOTE: 34 MB RAM (0 GB) is required!
Estimate model parameters (epsilon = 0.100)
1. Initial log-likelihood: -11364.179
2. Current log-likelihood: -10782.316
3. Current log-likelihood: -10782.165
Optimal log-likelihood: -10782.165
Nonsynonymous/synonymous ratio (omega): 0.295
Transition/transversion ratio (kappa): 2.550
Gamma shape alpha: 2.162
Parameters optimization took 3 rounds (6.399 sec)
Computing ML distances based on estimated model parameters... 5.074 sec
Computing BIONJ tree...
0.001 seconds
Log-likelihood of BIONJ tree: -10782.494
--------------------------------------------------------------------
|             INITIALIZING CANDIDATE TREE SET                      |
--------------------------------------------------------------------
Generating 98 parsimony trees... 0.184 second
Computing log-likelihood of 98 initial trees ... 39.823 seconds
Current best score: -10782.165

Do NNI search on 20 best initial trees
Estimate model parameters (epsilon = 0.100)
BETTER TREE FOUND at iteration 1: -10774.125
Iteration 10 / LogL: -10784.418 / Time: 0h:1m:7s
Iteration 20 / LogL: -10783.633 / Time: 0h:1m:23s
Finish initializing candidate tree set (6)
Current best tree score: -10774.125 / CPU time: 71.648
Number of iterations: 20
--------------------------------------------------------------------
|               OPTIMIZING CANDIDATE TREE SET                      |
--------------------------------------------------------------------
Iteration 30 / LogL: -10784.263 / Time: 0h:1m:59s (0h:4m:53s left)
Iteration 40 / LogL: -10781.644 / Time: 0h:2m:35s (0h:4m:3s left)
Iteration 50 / LogL: -10792.572 / Time: 0h:3m:9s (0h:3m:17s left)
Log-likelihood cutoff on original alignment: -10813.963
Iteration 60 / LogL: -10783.091 / Time: 0h:3m:44s (0h:2m:35s left)
Iteration 70 / LogL: -10784.103 / Time: 0h:4m:21s (0h:1m:57s left)
Iteration 80 / LogL: -10781.656 / Time: 0h:4m:57s (0h:1m:19s left)
Iteration 90 / LogL: -10780.504 / Time: 0h:5m:33s (0h:0m:41s left)
Iteration 100 / LogL: -10781.436 / Time: 0h:6m:8s (0h:0m:3s left)
Log-likelihood cutoff on original alignment: -10811.919
NOTE: Bootstrap correlation coefficient of split occurrence frequencies: 1.000
TREE SEARCH COMPLETED AFTER 102 ITERATIONS / Time: 0h:6m:15s

--------------------------------------------------------------------
|                    FINALIZING TREE SEARCH                        |
--------------------------------------------------------------------
Performs final model parameters optimization
Estimate model parameters (epsilon = 0.010)
1. Initial log-likelihood: -10774.125
Optimal log-likelihood: -10774.125
Nonsynonymous/synonymous ratio (omega): 0.289
Transition/transversion ratio (kappa): 2.525
Gamma shape alpha: 2.188
Parameters optimization took 1 rounds (1.416 sec)
BEST SCORE FOUND : -10774.125

Testing tree branches by SH-like aLRT with 1000 replicates...
0.922 sec.
Creating bootstrap support values...
Split supports printed to NEXUS file poaceae_merged_cds_0wlily_piaple_4Brachy.fas.splits.nex
Total tree length: 5.670

Total number of iterations: 102
CPU time used for tree search: 362.469 sec (0h:6m:2s)
Wall-clock time used for tree search: 363.560 sec (0h:6m:3s)
Total CPU time used: 376.799 sec (0h:6m:16s)
Total wall-clock time used: 377.931 sec (0h:6m:17s)

Computing bootstrap consensus tree...
Reading input file poaceae_merged_cds_0wlily_piaple_4Brachy.fas.splits.nex...
34 taxa and 133 splits.
Consensus tree written to poaceae_merged_cds_0wlily_piaple_4Brachy.fas.contree
Reading input trees file poaceae_merged_cds_0wlily_piaple_4Brachy.fas.contree
Log-likelihood of consensus tree: -10784.880

Analysis results written to: 
  IQ-TREE report:                poaceae_merged_cds_0wlily_piaple_4Brachy.fas.iqtree
  Maximum-likelihood tree:       poaceae_merged_cds_0wlily_piaple_4Brachy.fas.treefile
  Likelihood distances:          poaceae_merged_cds_0wlily_piaple_4Brachy.fas.mldist

Ultrafast bootstrap approximation results written to:
  Split support values:          poaceae_merged_cds_0wlily_piaple_4Brachy.fas.splits.nex
  Consensus tree:                poaceae_merged_cds_0wlily_piaple_4Brachy.fas.contree
  Screen log file:               poaceae_merged_cds_0wlily_piaple_4Brachy.fas.log

Date and Time: Tue Jul  6 11:29:39 2021
