# Supplementary material for: Comparative gene retention analysis in barley, wild emmer, and bread wheat pangenome lines reveals factors affecting gene retention following gene duplication
Source: BMC Biol. 2023 Feb 6;21:25. doi: 10.1186/s12915-022-01503-z (PMC9903521; doi:10.1186/s12915-022-01503-z)
Supplement: Supplementary file 2 — Additional file 2. Sequence alignment and phylogenetic tree files for Fig. 1A, B, and Fig. 2F. [file 12915_2022_1503_MOESM2_ESM.zip › Files_S1/Figure1_tree/ML_cds_tree.fas]

>AeHPT1
------------------------------------------------------------------ATGGACTCGCTCTGCCTCCGCCCGTCCGCGCCCGCCTGCGCCGCCGCC---------GCCGCCGCCGCCCGCCGGCGAGATCATATTCTACCATCATTCTGTTCTATCCAACGAAGTGGTAAAGGGCGAGTTTCTTTGTCCATCCAAGGGTCCAAAGGA---CCTAGCGTTGATCATTGTAAAAAATTCTTGGATTGGAAATACTCCTACCATAGGATATCACATCAATCAAGAAATACTTCTGCAAATGCT---GGGCAATCACTACAGCCTGAAACTGAAGCACACGATCCAGCA------AGCATCTCGAAGTCAATATCTTCTTCTCTGGATGCATTTTACAGGTTTTCTCGGCCACATACCGTCATAGGAACAGCACTAAGCATAGTCTCAGTTTCCCTACTAGCTGTCGAGAGCTTGTCTGATATTTCGCCCTTGTTCCTCACTGGTTTGCTGGAGGCAGTGGTGGCTGCTTTTTTTATGAACATCTATATTGTTGGATTGAACCAGGTGTTTGACATTGAAATAGACAAGGTTAACAAGCCAACTCTTCCACTAGCATCTGGGGAATACTCTCCTGCA------ACTGGGGTTGCGATAGTGTCAGTTTCTGCTGCTATG---------------------------------------------AGCTTTGCCCTTGGATGGCTTGTTGGATCACCACCTCTGTTTTGGGCTCTTTTTATTAGCTTTGTTCTTGGAACTGCTTATTCAGTCAATCTCCCATACTTCCGATGGAAGAGGTTTGCTGTTGTTGCAGCACTCTGCATATTAGCAGTGCGTGCTGTGATTGTTCAACTGGCATTTTTTCTCCACATTCAGGCA------------------------------------------AACATTTGTTTTCAGAAGGCCGGCAGTCTTTTCAAAGCCATTGATATTTGCAACTGCATTCATGACCTTCTTCTCAGTTGTAATAGCATTATTCAAGGTAACGATATCCCTGATATTGAAGGGGACCGCATTTTTGGAATTCAATCTTTCAGTGTTAGATTAGGGCAAAACAAGGTTTTCTGGATCTGTGTTGGTCTACTTGAGATGGCCTATGGTGTTGCAATACTGATGGGGGCAACTTCTTCCAGTTTGTGGAGCAAATCTGTAACCGTCGCAGGCCATGCCATCCTCGCCTCGCTCTTATGGAGCTGCGCACGGTCGGTCGACCTCACAAGCAAGGCTGCAATAACATCCTTCTACATGTTCATCTGGAAGCTGTTCTACGCGGAGTACCTGCTCATTCCT---CTTGTAAGG
>AeHPT2
ATGGCCTTGTCCGCTGCATATCTTTTATTGGCCTTGTCCGCACACACTTCTCCGCCAGCCGCGAGGATGGATTCGCTGCGGCTCCAGCCGCCGTTGCTTCTC---------------------TCCGTCGCCGTTCAGCAGCGAGATCATTACCTGCTATCATTTTGTTCTATCCAGCAAAACGCAAAGAGACGAACTTCCTTGTTCAACCAAGGGATTAAAAGCCGCCCTACCTTGATTCGCTCTCATAAATTATCGGGTTGGAATTATTCCTACCTTGAGATATCATATCGACCAATCAATACTTCTTCAAATGCCTCGATGCAACCACTGCAGCCTGAACCTGAAGCAAATGATTCTGCAATAATGTCAATGTGGAAAGCAATATCAACTTCTCTGAATGCATTTTACAGGTTTTCACGGCCACATACAGTCATAGGAACAGCACTGAGCATAGTCTCAGTTTCCCTACTAGCTGTCGAGAGCCTGCGTGATATTTCTCCCTTATTCCTCACTGGTTTGATGGAGGCAGTGGTGTCCGCACTTTTCATGAACATTTATATTGTTGGACTGAATCAATTGTCCGATATTGATATAGACAAGGTTAACAAGCCAACTCTTCCACTAGCATCTGGGGAATATTCTCGTGCA------GCCGGGGTTGCAATAGTGTCAACCTTTGCTGCAATGAGTTATGTCAGACTAATTAAGGAGAGCCTGCTGTGTGCATTCCAGAGCTTTGGCGTTGGATTTGTTGTTGGATCAACGCATCTGTTATGGGCTCTATTTGTTAGCTTTGTTCTTGGAACTGCTTATTCAATCAATCTGCCATATTTTCGATGGAAGAGATCTGCCGCTGTTTCAGCGCTCTGCATTGTAGCAGTACGTGCAGTGATTGTTCAACTTGCATTTTTTCTACACATCCAGGCAAGTCTTCTGATGACATATTTGGTCATAGATATCAATATGAAAACATTTGTTTTCAGAAGACCTATAGCTTTTTCAAGGCCATTGATATTTGCAACTTCCTTCATGACTTTCTTCTCGGTTGTAATAGCCTTATTCAAG------GATATACCTGACATTGAAGGGGACCAGATATTTGGAATCCAATCTTTTAGTGTTCGGCTAGGCCAAAAGAAGGTTTTCTGGATTTGTGTTGGACTACTTGAGATGGCATATATTGTTGCAATGTTGATAGGAGCTTCTTCTTCCTATTCGTGGAGTAAATATGCAACTGTTGCTGCCCATGCAGTCCTGGCTGCAATCTTATGGAAGCAGGCACGATTAGTTGACTTGACAAGAAAATCTGCAATAACATCTTTCTACTTGTTCATATGGAAGCTATTCTATGCAGAGTATTTCATCATTCCT---CTTGTGAGA
>AetHPT
---------------------------------------------------------------------------------------------------------------------------------------------CCAGATCATATTCTACCATCATTCTGTTCCATCCAACGAAATGGTGAAGGGCGAGTTTCTTTGTCCATCCAAGCGTCCAAAGGC---CCTACTGTTGACCGTTGTAAAAAATTCTTGGATTGGAAATATTCTAACTATAGGATAGCACATCAATCGCTAAATACTTCTGCAAATGCT---GGTCAATCACTACAGCCTGAAACTGAAGCACACGATTCTGCA------AGCATCTGGAAGCCAATATCATCTTCTCTGGATGCGTTTTACAGGTTTTCTCGGCCACATACCATCATAGGAACAGCACTAAGCATAGTCTCAGTTTCCCTACTAGCTGTCGAGAGCTTATCTGACATTTCTCCCTTGTTCCTCACTGGTTTGCTGGAGGCAGTGGTGGCCGCTCTTTTTATGAACATCTATATTGTTGGATTGAATCAGTTGTTCGACATTGAAATAGACAAGGTTAACAAGCCAACTCTTCCACTAGCATCTGGGGAATACTCTCCTGCA------ATGGGAGTTGCAATAGTGTCAGTATTTGCTGCTATG---------------------------------------------AGCTTTGGCCTTGGATGGGTTGTTGGATCACCACCTCTGTTTTGGGCTCTTTTTATCAGCTTTGTTCTTGGAACTGCTTATTCAGTCAATCTGCCGTACTTTCGATGGAAGAGATTTGCTGTTGTTGCAGCACTCTGCATATTAGGAGTGCGTGCGGTGATTGTTCAACTGGCATTTTTTCTCCACATTCAG---------------------------------------------ACATTTGTTTTCAGAAGGCCGGCAGTCTTTTCGAAGCCATTGATATTTGCAACTGCCTTCATGACATTCTTCTCAGTTGTAATAGCATTATTCAAG------GATATACCCGATATTGAAGGGGACCGCATCTTTGGAATTCAATCTTTTAGTGTTAGATTAGGTCAAAGCAAGGTTTTCTGGACTTGTGTTGGTCTACTTGAGGTTGCCTACGGTGTTGCGATACTGATGGGGGTAACTTCTTCCAGTTTGTGGAGCAAATCTCTAACTGTCGTGGGCCATGCAATCCTCGCCAGCATCTTGTGGAGCAGCGCACGGTCCATCGATTTGACAAGCAAAGCTGCGATAACATCCTTCTACATGCTCATCTGGAGGCTGTTCTACGCGGAGTACCTGCTCATCCCT---CTGGTGAGA
>BdHPT
------------------------------------------------------------------ATGGATTCGCTCAGCCTCCGCCCTTCGTCGCTCCTCCTCTCCGCGCCCTGCGCCGCCGCCGCCGCCGCCCGCCGGCGAGATCATATTCTACCACCATTTCGTCCTATCCAACAAAATGGTAAAGGGCGGATTTCCTTGTCCATCCAAAGGTCCAGAGGC---CCTACTGTTAATCTTTGTCAAAAATTCTTGGATTGGAAGTATTCCTACCATAGGATGTCACATCGACCAATCAATACTTCTGCAAATGCTTCGGGGCAATCACTACAGCCAGAAACTGAAGCACATGATGCCGCA------AGCATCTGGAAGCCAATATCATCTTCTTTGGATGCGTTTTACAGGTTTTCTCGGCCACATACTGTCATAGGAACAGCACTAAGCATAGTCTCAGTTTCCCTGCTAGCTGTCGAGAGCATGTCTGATTTTTCTCCTTTGTTCCTGACTGGTTTGATGGAGGCAGTGGTAGCCGCCCTTTTCATGAACATCTATATTGTTGGATTGAATCAGTTGTTCGACATTGAAATAGACAAGATTAACAAGCCAACTCTCCCACTAGCATCGGGCGAATACTCTCCTGCA------GTTGGGGTTGCAATAGTATCAGTCTTTGCTGCTATG---------------------------------------------AGCTTTGGCCTTGGATGGGCTGTTGGATCACCTCCTCTGTTCTGGGCTCTTTTTATTAGCTTTGTTCTTGGAACAGCTTACTCAATCAATCTGCCATATTTTCGATGGAAGAGATTTGCTGTTGTTGCAGCACTCTGCATATTAGCAGTACGTGCAGTGATTGTTCAACTGGCATTTTTTCTCCATATTCAG---------------------------------------------ACATTTGTTTTCAGAAGACCGGCAGTGTTTTCAAGACCATTGATATTTGCAACTGCTTTCATGACCTTCTTCTCAGTTGTAATAGCATTATTCAAG------GATATACCTGATATTGAAGGGGATCGCATTTTTGGAATTCAATCTTTCAGTGTTCGATTGGGTCAAAACAAGGTTTTCTGGACCTGTGTTGGTCTACTTGAGATGGCCTATGCTGTTGCTGTACTGATGGGGGCAACTTCTTCCTCTTTGTGGAGCAAATCTGTAACTGTCATAGGCCATGCAATCCTCGCTACGATCTTATGGAACAGCGCCAGATCGGTCGACTTGACGAGCAAAACTGCAATAACATCCTTCTACATGTTCATCTGGAAGCTGTTCTACGCGGAATACTTGCTCATCCCT---CTGGTAAGA
>HvHPT1
------------------------------------------------------------------ATGGACTCGCTCCGCCTCCGTCCGTCCTCCCTCCGCTCCGCGCCC------------------GCCGCCCGCCGGCGAGATCATATTCTGCCATCATTTTGTTCTATCCAACGAAATGGTAAAGGGCGAGTTTCTTTGTCCATCCAAGCATCCAAAGGC---CCTACCGTTAATCCCTGCAAAAAGTTCTTGGATTGGAAATATTCCAACCATAGGATATCACATCAATCAATAAATACTTCTGCAAATGCT---GGGCAATCACTACAGCCTGAAACTGAAGCACACGATACTGCA------AGCTTCTGGAAGCCAATATCATCTTCTCTTGACGCGTTCTACAGGTTTTCTCGGCCACATACCATCATAGGAACAGCACTAAGCATAGTCTCAGTTTCCCTACTAGCTGTCGAGAGCTTATCTGATATTTCACCCATGTTCCTTACTGGATTGCTGGAGGCAGTGGTGGCCGCTCTTTTTATGAACATCTATATTGTTGGATTGAATCAGTTGTTCGACATTGAAATAGACAAGGTTAACAAGCCAACTCTTCCATTAGCATCTGGGGAATACTCTCCTGCA------ACTGGAGTTGCAATAGTGTCAGTATTTGCAGCCATG---------------------------------------------AGCTTTGGCCTTGGATGGGTTGTTGGATCACCACCTCTGTTTTGGGCTCTTTTTATTAGCTTCGTTCTTGGAACTGCTTATTCAGTCAATCTGCCGTACTTTCGATGGAAGAGATTTGCTGTTGTTGCAGCACTCTGCATATTAGCAGTGCGTGCGGTGATTGTTCAACTGGCATTTTTTCTCCACATTCAG---------------------------------------------ACATTTGTTTTCAGAAGGCCAGCAGTCTTTTCAAAGCCATTGATATTTGCAACTGCCTTCATGACATTCTTCTCAGTTGTAATAGCATTATTCAAG------GATATACCCGATATTGAAGGGGACCGCATCTTTGGAATTCAATCTTTTAGTGTTAGATTAGGTCAAAGCAAGGTTTTCTGGGCTTGTGTTGGTCTACTTGAGGTTGCCTATGGTGTTGCGATACTGATGGGGGCAACTTCGTCCAGTTTGTGGAGCAAATCTATAACCGTCGTGGGCCATGCAATCCTCGCCAGCATCTTGTGGAGCTGCGCAAAATCCGTCGACTTGACAAGCAAAGCTGCGATAACATCCTTCTACATGCTCATCTGGAGGCTGTTCTACGCGGAGTACTTGCTCATCCCT---CTGGTGAGA
>HvHPT2
------------------------------------------------------------------ATGGGTTCGCTGTGCCTCCAGCCGCCGTTGCTCCTC---------------------TCCATCTCCGCTCACCAGCAAGATCATTTCCTGCCATCACTTTGTCCTGCCCACAAAAACGCAAAAAGGCAAACTTCCGTGTCCAGCCAACGGGGCCAAGGCCGCCCTACCTTGGATTGCTGTAAGAACTTCTTGGGCTGGAAATGTTCCTACGAAAGGATATCACATCGACCAGTAGATAATTGTGCAAATGCTTCGATGCAACCACTGCGGTCTGAGCCTGAGGCAAATGATTCTGCG------AGCATCTGGAATCCAATATCAACTTCTCTGGATGCGTTTTACAGGTTTTCGCGGCCACATACTGTCATAGGAACAGCACTGAGCATAGTCTCAGTTTCACTACTAGCTGTCGAGGGCTTGTCTGATATTTCTCCTTTGTTCCTCACTGGTTCGCTGGAGGCAGTGGTGTCCGCCCTTTTCATGAACATTTATATTGTTGGGCTGAATCAGTTGTCTGATATTGATATAGATAAGGTTAACAAGCCAACTCTTCCGCTAGCATCTGGGGAATACTCTCCTGCA------ACCGGGGTGGCAATAGTAACAACCTTTGCTGTTCTG---------------------------------------------AGCTTTGCCGTTGGATTTGTTGTTGGATCACAGCCTCTGTTATTGGCTCTTTTTATTAGCTTTGTTCTTGGAACGGCTTATTCAATCGATCTACCATATTTTCGATGGAAGAGATCTGCTGTTGTGGCAGCACTCTGCATAGTAGCAGTACGAGCAGTGATTGTTCAACTGGCATTTTTTCTCCACATACAG---------------------------------------------ACATTTGTCCTCAGAAGACCAATGGCCATTTCAAAGCCATTGATATTTGCAACTACATTCATGACCTTCTTCTCAGTTGTAATAGCATTATTCAAG------GATATACCTGATATTGACGGGGACCGCATATTTGGAATTAAATCTTTCAGTGTCCGGTTAGGCCAAAAGAAGGTTTTCTGGATTTGTGTTGGACTACTGGAGATGGCATATGGTGTTGCAATGTTGATGGGAGCTGCTTCTTCCTGTTTATGGAGCAAATATGCAACTGTTGTCAGCCATGCAGTCCTTGCTGCAATCCTATGGAAGTGCGCTCGATCAGTTGACTTGACCAGTAAATCTGCAATAACATCCTTCTATATGTTCATCTGGAAGTTGTTCTACGCGGAGTACCTGATTATTCCA---CTAGTCAGA
>Menu1_HPT1
------------------------------------------------------------------------------------------------------------------------------------------------GATCATTTTCTACCATCGTTTTGTTCTATACAACAAAATGGCAGAGGGCGAATTTCTTTGTCCAGTCAAGGGTCTAAAATC---CCTACTGTTAATCGCTGTCAGAAATTCTTGGATTGGAAATATTCCTACCATAGGATATCACATGGGGCAATAAGTACTTCTGCAAATGCTTCGGGGCAACAACTACAAGCTGAACCTGAAGCACATGATTCCGCA------AGCATGTGGAAGCCAATATCATCTTCTCTGGATGCATTTTACAGGTTTTCTCGGCCACATACCGTCATAGGAACAGCATTGAGCATAGTTTCAGTTTCCCTACTAGCGGTGCAGAGCCTATCTGATTTTTCTCCCTTGTTCCTCACTGGTTTGCTGGAGGCAGTGTTGGCCGCCTTTTTTATGAACATCTATATTGTCGGATTGAATCAATTGTTCGACATTGAAATAGACAAGGTTAACAAGCCAACTCTTCCACTAGCATCTGGGGAATACTCTCCTGCC------ACTGGAGTTGCAATAATATCAATCTCTGCGGCTATG---------------------------------------------AGCTTTGGCCTTGGATGGGCTGTTGGATCACAGCCTCTGTTTTGGGCTCTTTTTATTAGCTTTGTTCTGGGAACCGCTTATTCAATCAATCTGCCATACTTTCGGTGGAAGAGATTTGCTGTTGTTGCAGCACTCTGCATATTAGCAGTGCGTGCGGTGATTGTTCAACTGGCATTTTTTCTTCACATTCAG---------------------------------------------ACATTTGTTTTCAGAAGACCAGCAGCTTTTTCAAAGCCATTGATATTTGCAACTGCATTCATGACCTTCTTCTCAGTTGTCATTGCATTATTCAAG------GATATACCTGATATTGAAGGGGACCGCATTTTCGGAATTCAATCTTTCACTGTTCGATTAGGTCAAAAGAAGATTTTCTGGACTTGTGTTGGTCTACTTGAGATGGCGTATGGTGCTGCAGTATTTATGGGAGCTACTTCTTCCTGTTTGTGGAGCAAATCTGTAACTGTTGCAGGCCATGCAATCCTTGCCACGATCTTATGGAACTGTGCACGCTCAGTTGACTTGACAAGCAAAGCTGCAATAACATCCTTCTATATGTTTATCTGGAAGCTGTTCTACGCGGAATACTTGCTCATCCCT---CTGGTGAGA
>Nast_HPT1_assembled
------------------------------------------------------------------------------------------------------------------------------------------------GATCATTTGCTTCCATCAGTTTGTTCTATTCAAAAAAATGGTAAAGGGCGAATTTCTATGTCCAACCATTGGACCAAAGGC---TCTACAGTTAATCGCAGTCAGAAATTCTTGGATTGGAAATATTCCTACCAAAGGATATCACATCGATCAGCGGATACTTCTGTATATGCTTCGGGGCAAACGCTACAGCCTGAACCCGAGGCATATGATCCTGCA------AGCATCTGGAAGCCGATATCATCCTCTTTGGACGCATTTTACAGGTTTTCCCGGCCACATACTGTCATCGGAACA------------------------------------------------GATTTTTCTCCCTTGTTCCTAACTGGTTTGCTAGAGGCAGTGGTTGCTGCTCTTTTCATGAATATTTATATTGTCGGATTGAATCAGTTGTTCGACATCGAAATAGACAAGGTTAACAAGCCAACTCTTCCACTAGCATCTGGGGAATACTCTCCTGCA------ATAGGGACTGCTATAGTGTCAATCTCAGCTGCTATG---------------------------------------------AGCTTTGGGCTTGGATGGATTGTCGGATCACAGCCTCTGTTTTGGGCTCTCTTTATTAGCTTTATTCTTGGAACTGCTTATTCAATCAATTTGCCATATTTTCGATGGAAAAGATTTGCTGTTGTAGCAGCACTCTGCATATTAGCTGTGCGTGCAGTCATTGTTCAATTGGCGTTTTTCCTTCACATTCAG---------------------------------------------ACATTTGTATTCAGAAGACCGCCAGCATTTTCAAGGCCCTTGATATTTGCAACTGCATTCATGACCTTCTTCTCAGTTGTAATAGCATTATTTAAG------GATATACCTGATATTGAAGGAGATCGCATTTTTGGAATTCAATCTTTCAGTGTTCGATTAGGTCAAAAGAAGGTTTTCTGGATTTGTGTTGGTCTTCTTCAGATTGCTTACGGTACTGCTATATTGATGGGAGCTACATCTACGTGTTTGTGGAGCAAATCTGTCACTGTCGTAGGCCATGCAATCCTTGCTGGGATTTTATGGAACTGTGCACGATCAGTTGACTTCACAAGCAAAGCTGCAATAACATCCTTCTATATGTTCATCTGGAAGCTGTTCTACGCGGAATACTTGCTCATTCCT---TTGGTAAGA
>OsHPT
------------------------------------------------------------------ATGGATTCGCTGCGCCTCCGGCCGTCGCTCCTCGCCGCGCGGGCCCCCGGCGCGGCCTCGCTGCCGCCTCTCCGGCGAGATCACTTTCTACCACCTTTATGTTCTATCCATAGAAATGGTAAACGGCCAGTTTCTTTGTCCAGCCAAAGGACCCAAGGT---CCTTCCTTCGATCAATGTCAGAAATTCTTTGGTTGGAAATCCTCCCACCACAGGATACCACATCGACCAACATCTAGTTCCGCTGACGCTTCGGGACAACCTCTACAATCTTCAGCTGAAGCACATGATTCATCA------AGTATATGGAAGCCAATATCATCTTCTCTGGATGCATTTTACAGGTTTTCTCGGCCACATACTGTCATAGGAACAGCACTTAGCATAGTCTCAGTTTCGCTGCTAGCTGTTGAGAATTTGTCCGATGTGTCTCCCTTGTTCCTCACTGGTTTGCTGGAGGCAGTGGTAGCAGCTCTTTTCATGAACATCTATATCGTTGGATTGAATCAGTTGTTCGACATTGAGATAGATAAGGTTAACAAGCCAACTCTTCCATTAGCATCTGGGGAATATTCTCCTGCA------ACTGGAGTTGCACTTGTATCAGCCTTCGCTGCTATG---------------------------------------------AGCTTTGGCCTTGGATGGGCTGTTGGATCACAGCCTCTGTTCCTGGCTCTTTTCATTAGCTTTATTCTTGGAACAGCATATTCGATTAATCTGCCATTCCTGAGATGGAAGAGATCTGCTGTTGTTGCAGCACTTTGCATATTAGCAGTCCGTGCAGTGATTGTTCAGCTGGCATTTTTTCTCCACATTCAG---------------------------------------------ACATTCGTATTCAGAAGACCAGCAGTCTTTACCAGGCCATTGATTTTTGCAACTGCATTCATGACCTTTTTCTCCGTTGTAATAGCATTGTTCAAG------GATATACCTGATATTGAAGGAGACCGTATTTTTGGTATCAAATCTTTCAGTGTTCGATTAGGTCAAAAGAAGGTTTTCTGGATTTGTGTTGGTCTGCTCGAGATGGCTTATTGTGTTGCAATATTGATGGGAGCTACTTCTGCCTGTTTGTGGAGCAAATACGCAACTGTGGTGGGACATGCAATCCTTGCGGCAATCCTATGGAACCGCTCACGGTCGATTGATCTGACAAGCAAAACTGCAATCACTTCTTTCTACATGTTTATCTGGAAGCTGTTCTACGCGGAATACCTTCTCATTCCT---CTTGTAAGG
>PhHPT
------------------------------------------------------------------ATGGACGCGCTCCGCCTCCGCCCGTCCCTCCTCTCCGCGCGGCCCGGC---------------GCCGCAAGCCCGCGAGATCATTTTCTACCACCATTTTGTTCGATCCAACGAAATGGTGAAGCGCGAGTTTGTTTTTCTGGACAAAGGACCCAAGGC---CCTTCCTTGTATCACAGTCAGAAATTCTTCGATTGGCAATCCTCCTATTCTAGGATATCACGTCAGTCAACAAGTACTTCTATTAATGCTTCGGGTCAGCCACTGCAATCTGAACCTGAAGCACATGATTCTGCA------AGCATCTGGAGGGCAATATCGTCTTCATTAGATGCATTTTACAGATTTTCCCGGCCACATACTGTCATAGGAACAGCATTAAGCATAGTCTCCGTTTCCCTTCTAGCTGTCCAGAGCTTGTCTGATATATCTCCTTTGTTCCTCACTGGTTTGCTGGAGGCAGTGGTAGCATCTCTTTTCATGAACATTTATATTGTTGGATTGAACCAGTTATTCGACATTGAGATAGACAAGGTTAACAAGCCAACTCTTCCACTGGCGTCTGGGGAATATACCCCTGCA------ACTGGGGTTGCAATAGTATCGGTCTTTGCAGCTATG---------------------------------------------AGCTTTGGCCTTGGATGGGCTGTTGGATCACAACCTCTGTTTTGGGCTCTTTTCATAAGCTTCGTTCTTGGAACTGCATACTCAATCAATCTGCCGTACTTAAGATGGAAGAGATCTGCTATTGTAGCAGCACTCTGCATATTAGCAGTTCGCGCAGTGATTGTTCAGCTAGCCTTTTTTCTCCACATTCAG---------------------------------------------ACCTTTGTTTTCAGAAGACCAGCAGTTTTTACGAGGCCATTGATGTTTGCAACTGGATTTATGACGTTCTTCTCAGTTGTAATAGCACTTTTCAAG------GATATACCTGATATCGAAGGGGACCGTATATTTGGGATTCAATCGTTCAGTGTTCGTTTGGGCCAAAAGAAGGTCTTCTGGATCTGTGTTGGCCTGCTTGAGATGGCTTACAGCGTTGCGATACTGATGGGAGCTACGTCTACCTCTCTGTGGAGCAAAACCGCAACAATTGCTGGGCATTCCATCCTCGCGGCGATCCTATGGAGCTGCGCGCGGTCGGTGGACCTGACGAGCAAGGCCGCGATAACATCCTTCTACATGTTCATCTGGAAGCTGTTCTACGCGGAGTACCTGCTCATCCCT---CTGGTGCGG
>SbHPT
------------------------------------------------------------------ATGGATGCGCTCCGCCTACGGCCGTCCCTCCTCTCCGCCGCGCGTCCC------------GGCGCCGCCCGCCCGCGAGATCATTTTCTACCACCATGTTGTTCCATCCAACGAAATGGTGAAGGGCGAATTTGCTTTTCTAGCCAAAGGACCCAAGGT---CCTACCTTGTATCACCATCAGAAATTCTTCGACTGGAAATCCTCCTATTGTAGGATATCACATCAGTCATTAAATACTTCTGTTAATGCTTCGGGGCAACAGCTGCAGTCTGAACCTGAAGCACATGATTCTACA------ACCATCTGGAGGGCAATATCATCTTCTCTAGATGCATTTTACAGATTTTCCCGGCCACATACTGTCATAGGAACAGCATTAAGCATAGTCTCAGTTTCCCTTCTAGCTGTCCAGAGCTTGTCTGATATATCACCTTTGTTCCTCACGGGTTTGCTGCAGGCAGTGGTAGCTGCTCTTTTCATGAATATCTATATTGTTGGACTGAACCAGTTATTCGACATTGAGATAGACAAGGTTAACAAGCCAACTCTTCCATTGGCATCCGGGGAATACACCCCTGCA------ACTGGGGTTGCAATAGTTTCGGTCTTTGCTGCTATG---------------------------------------------AGCTTTGGCCTTGGATGGGCTGTTGGATCACAACCTCTGTTTTGGGCTCTTTTCATAAGCTTTGTCCTTGGAACTGCATATTCAATCAATCTGCCGTACCTTAGATGGAAGAGATTTGCTGTTGTTGCAGCACTCTGCATATTAGCAGTTCGTGCAGTGATTGTTCAGCTGGCTTTTTTCCTCCACATTCAG---------------------------------------------ACTTTTGTTTTCAGAAGACCGGCGGTATTTTCTAGGCCACTGATATTTGCAACTGGATTTATGACGTTCTTCTCAGTTGTAATAGCACTATTTAAG------GATATACCTGATATCGAAGGGGACCGCATTTTTGGGATTCGATCTTTTAGTGTCCGGTTAGGTCAAAAGAAGGTCTTCTGGATCTGTGTTGGCCTGCTTGAGATGGCTTACAGCGTTGCATTACTGATGGGAGCTACTTCTTCCTCTTTGTGGAGCAAAACAGTAACTATTGCTGGCCATTCCATACTTGCTGGGATCTTATGGAGCTGCGCGAGATCGGTGGACCTGACGAGCAAAGCCGCAATAACATCCTTCTACATGTTCATCTGGAAGCTGTTCTACGCGGAGTACCTGCTCATCCCT---CTGGTGCGG
>ScHPT
------------------------------------------------------------------ATGGACTCGCTCCGCCTCCGGCCGTCCTCGCTCCGCTCCGCGCCC------------GCCGCCGCCGCCCGCCGGCGAGATCATATTCTACCATCATTTTGTTCCATCCAACGAAATGGTAAAGGGCGAGTTTCTTTGTCCATCCAAGCATCCAAAGGC---CCTACCATTAATCACTGTAAAAAGTTCTTGGATTGGAAATATTCCAACCATAGGATATCACATCAATCAATAAGTACTTCTGCAAATGCT---GGGCAATCACTACAGCCTGAAACTGAAGCACACGATCCTGCA------AGCTTCTGGAAGCCAATATCATCTTCTCTGGACGCGTTCTACAGGTTTTCTCGGCCACATACCATCATAGGAACAGCACTAAGCATAGTCTCAGTTTCCCTTCTAGCTGTCGAGAGCTTATCTGATATTTCGCCCTTGTTCCTCGCTGGTTTGCTGGAGGCAGTGGTGGCCGCTCTTTTTATGAACATCTATATTGTTGGATTGAATCAGTTGTTCGACATTGAAATAGACAAGGTTAACAAGCCAACTCTTCCACTAGCATCTGGGGAATACTCTCCTGCA------ACTGGAGTTGCAATAGTGTCAGTATTTGCAGCCATG---------------------------------------------AGCTTTGGCCTTGGATGGGTTGTTGGATCACCACCTCTGTTCTGGGCTCTTTTTATTAGCTTTGTTCTTGGAACTGCTTATTCAGTCAATCTTCCGTACTTCCGATGGAAGAGATTTGCTGTTGTTGCAGCACTCTGCATATTAGCAGTGCGTGCGGTGATTGTTCAACTAGCGTTTTTTCTCCACATTCAG---------------------------------------------ACATTTGTGTTCAGAAGGCCGGCGGTCTTTTCAAAGCCATTAATATTTGCAACTGCCTTCATGACATTCTTCTCAGTTGTAATAGCATTATTCAAG------GATATACCAGATATTGAAGGGGACCGCATTTTTGGGATTCAATCTTTTAGTGTTAGATTAGGTCAAAGCAAGGTTTTTTGGACTTGTGTTGGTCTACTTGAGGTTGCCTATGGTGTTGCGATACTGATGGGGGCAACTTCTTCCAGTTTGTGGAGCAAATCTCTAACCGTCGTGGGTCATGCAATCCTCGCCAGCATCTTGTGGAGCTGCGCGCGATCCGTCGACTTGACAAGCAAAGCTGCAATAACATCCTTCTACATGCTCATCTGGAGGCTGTTCTACGCGGAGTACCTGCTCATCCCT---CTGGTGAGA
>SiHPT
------------------------------------------------------------------ATGGATGCGCTCCGCCTCCGGCCGTCCCTCCTCTCCGCGCGGCCCGGC---------------GCCGCCCGCCCGAGAGATCATTTTCTACCACCATTTTGTTCTATCCAACGAAATGGTGAAGCGCGAGTTTGTTTTTCCAGCCAAAGGACCCAAGGC---CCTTCCTTGTATCAAAGTCAGAAATTCTTCGACTGGAAATCCTCTTATTGTAGGATATCACGTCAGTCAATAAGTACTTCTATTAATGCTTCGGGACAGCAGCTGCAATCTGAACCTGAAGCACATGATTCTGCA------AGCATCTGGAAAGCAATATCATCTTCTCTAGATGCATTTTACAGATTTTCCCGGCCACATACTGTCATAGGAACAGCCTTAAGTATAGTCTCAGTTTCCCTTCTAGCTGTCCAGAGCTTGTCTGATATATCTCCTTTGTTCCTCACGGGTTTGCTGGAGGCAGTGGTAGCGGCTCTTTTCATGAACATTTATATTGTTGGACTGAATCAGTTATTCGACATTGAGATAGACAAGGTTAACAAGCCAACTCTTCCACTGGCATCTGGGGAATATACCCCTGCA------ACTGGGGTCGCAATAGTATCAGTCTTTGCTGCTATG---------------------------------------------AGCTTTGGCGTTGGATGGGCTGTTGGATCACAACCTCTGTTTTGGGCTCTTTTCATAAGTTTCGTTCTTGGAACTGCCTACTCAATCAATCTGCCGTACTTCAGGTGGAAGAGATTTGCTGTTGTTGCAGCACTGTGCATATTAGCAGTTCGTGCAGTGATTGTTCAGCTGGCCTTTTTTCTCCATATTCAG---------------------------------------------ACCTTTGTTTTCAGAAGACCAGCAGTCTTTACGAGGCCATTGCTATTTGCAACTGGATTTATGACATTCTTCTCAGTTGTAATAGCGCTGTTTAAG------GATATACCTGATATTGAAGGGGACCGCATATTTGGGATTCGATCTTTCAGCGTTCGATTAGGTCAAAAGAAGGTATTCTGGATCTGTGTTGGTCTGCTTGAGATGGCCTACAGCGTTGCGATACTGATGGGAGCTACTTCTACCTCTCTGTGGAGCAAAACTGCAACCATTGCTGGCCATTCCATCCTCGCTGCGATCCTATGGAGCTGCGCGCGGTCAGTTGACCTGACGAGCAAAGCCGCGATAACATCCTTCTACATGTTCATCTGGAAGCTGTTCTACGCGGAATACCTGCTCATCCCT---CTGGTGCGG
>Spla_HPT1
------------------------------------------------------------------------------------------------------------------------------------------------GATCATTTTCTACCATCACTTTGTTCTATCCAACGGAATGGTAATGGACAAATTTCTTTGTCCAGCCAAGGGACCAAAGGC---CCTCCAGCTAATCGCTGTCAGAAATTCTTGGATTGGAAATGTTCCTACCGTAGGATATCAAATCAATCAATAAATACTTTTGCAAATGCTTCGGGGCAACCACTACAGCCAGAACCTGAAGCACACGATCCCACA------AGTATCTGGAAGCCAATATCATCTTCTCTGGATGCATTTTACAGGTTTTCTCGGCCACATACCGTTATAGGAACAGCACTGAGCATAGTTTCAGTTTCCCTACTAGCTGTCGAGAGCTTGTCTGATTTTTCTCCCTTGTTCCTCACTGGTTTGCTGGAGGCAGTGGTGGCCGCCCTTTTCATGAACATTTATATTGTCGGATTGAATCAATTGTTTGACATTGAAATAGACAAGGTTAACAAGCCAACCCTTCCACTAGCATCTGGGGAATACTCTCCTGCA------ACTGGGGCTGCAATAGTATCAATCTTTGCCACTATG---------------------------------------------AGCTTCTGCCTTGGCCTGGCTGTTGGATCGCAGCCTCTTTTTTGGGCTCTTTTTATTAGCTTTGTTCTTGGAACCGCTTATTCAATCAATCTGCCATACTTCCGATGGAAGAGATTTGCTGTTGTTGCAGCACTCTGCATATTAGCAGTGCGTGCGGTGATTGTTCAACTGGCATTTTTTCTCCACATTCAG---------------------------------------------ACATTTGTTTTCAGAAGACCAGCGGCCTTTTCAAAGCCATTGATATTTGCAACTGCATTCATGACCTTCTTCTCAGTTGTAATAGCATTATTCAAG------GATATACCTGATATTGAAGGGGACCGCATTTTTGGAATTCAATCTTTCAGTGTTCGATTAGGTCAAAATAAGGTTTTCTGGACTTGTGTTGGTCTACTTGAGATGGCATATGGTGTTGCAATATTGATGGGAGCTACTTCTTCCTGTTTGTGGAGCAAATCTGTAACCGTCGCAGGCCATGCAATCCTTGCTACGATCTTATGGAACTGTGCACGATCAGTTGATTTGACAAGCAAAGCTGCAATAACATCCTTCTATATGTTTATCTGGAAGCTGTTTTATGCAGAATACTTGCTCATTCCT---CTGGTAAGA
>TaLac2B_HPT1
------------------------------------------------------------------ATGGACTCGCTCCGCCTCCGGCCGTCCTCGCTCCGCTCCGCGCCCGGC---------GCCGCCGCCGCCCGCCGGCGAGATCATATTCTACCATCATTCTGTTCCATCCAACGAAATGGTGAACGGCGAGTTTCTTTGTCCATCCAAGCGTCCAAAGGC---CCTACTGTTGATCATTGTAAAAAATTCTTGGATTGGAAATATTCCAACCATAGGATATCACATCAATCGATAAATACTTCTGCAAATGCT---GGCCAATCACTACAACCTGAAACTGAAGCACACGATCCTGCA------AGCATCTGGAAGCCAATATCATCTTCTCTGGACGCGTTCTACAGGTTTTCTCGGCCGCATACCATAATAGGAACAGCACTAAGCATAGTCTCAGTTTCCCTACTAGCGGTCGAGAGCTTATCTGACATTTCTCCCTTGTTCCTCACTGGTTTGCTGGAGGCAGTGGTGGCCGCTCTTTTTATGAACATCTATATTGTTGGATTGAATCAGTTGTTCGACATTGAAATAGACAAGGTTAACAAGCCAACTCTTCCACTAGCATCTGGGGAATACTCTCCTGCA------ATGGGGGTTGCAATAGTGTCAGTATTTGCTGCTATG---------------------------------------------AGCTTTGGCCTTGGATGGGTTGTTGGATCACCACCTCTGTTTTGGGCTCTTTTTATCAGCTTTGTTCTTGGAACTGCTTATTCAGTCAATCTGCCGTACTTTCGATGGAAGAGATTTGCTGTTGTTGCAGCACTCTGCATATTAGCAGTGCGTGCGGTGATTGTTCAACTGGCATTTTTTCTCCACATTCAG---------------------------------------------ACATTTGTTTTCAGAAGGTCGGCAGTCTTCTCAAAGCCATTGATATTTGCAACTGCTTTCATGACATTCTTCTCAGTTGTAATAGCATTATTCAAG------GATATACCCGATATTGAAGGGGACCGCATCTTTGGAATTCAATCTTTTAGTGTTAGATTAGGTCAAAGCAAGGTTTTCTGGACTTGTGTTGGTCTACTTGAGGTTGCCTACGGTGTTGCGATACTGATGGGGGTAACTTCTTCCAGTTTGTGGAGCAAATCTCTAACTGTCATGGGCCATGCAATCCTCGCCAGCATCTTGTGGAGCAGCGCACGGTCCATCGATTTGACAAGCAAAGCTGCGATAACATCCTTCTACATGCTCATCTGGAGGCTATTCTACGCGGAGTACCTGCTCATCCCT---CTGGTGAGA
>TaLac2B_HPT2
---------------------------------------------------------------------------------------------------------------------------------------------------ATGTTCCTACCA---------------------------------------------------------------------------------------------------------------CACTACCACAGGATATCACATCGATCAGTAAATACTTCTTTAAATGCTTCGATGCAACCACTGCAGTCTGATCCTGAAGCAAATGATTCTGCA------ATCATCTGGAAGCAAATATCAACTCCTCTGAATGCATTTTACAGGTTTTCTCGGCCACATACTGTCATAGGAACAGCATTGAGCATAGTCTCAGTTTCTCTACTAGCTGTCAAGAGCTTGCATGATATTTCTCCCTTGTTCCTCACTGGTTTGCTGGAGGCAGTGGTGCCCGCCCTTTTCATGAACATTTATATTGTTGGACTGAATCAGTTGTCAGACATTGATATAGATAAGGTTAACAAGCCAACTCTTCCACTAGCATCTGGTGAATACTCTCCTGCA------GCTGGGGTTGCAATAGTATCAATTTTTGCTGCTATG---------------------------------------------AGCTTCGGCGTTGGATTCATTGTTGGGTCACAGCCCCTGTTATGGGCTCTTTATGTTAGCTTTGTTCTTGGAACCGCTTATTCAATCAATCTGCCATATTTTCGATGGAAGAGATCTGCTGTTGTTGCAGCACTCTGCATACTAGCAGTACGTGCAGTGATTGTTCAACTGGCGTTTTTTCTCCACATTCAG---------------------------------------------ACATTCGTTTTCAGAAGACCAATAGCCTTTTCAAGGCCATTGATATTTGCAACTGGATTCATGACATTCTTCTCAGTTGTAATAGCATTATTCAAG------GATATACCTGATATTGATGGTGATCGCATATTTGGAATTCAATCTTTCACTCTCAGGTTAGGCCAAAAGAAGGTTTTCTGGATTTGTGTTGTTCTACTTGAGATGGCATATGGTGTTGCAATGTCGATGGGAGCCGCTTCTTCCTGTTTCTGGAGCAAATCTGTAACTGTTCTCGCCCATGCAGCCCTTGCTGTAACATTATGGAGATGCGCACGATCAGTTGACTTGACAAGCAAATCTGCAATAACATCCTTCTATATGTTCATCTGGAAGCTGTTCTACGCAGAGTACTTGATCATTCCT---CTGGTAAGA
>TaLac7B_HPT1
------------------------------------------------------------------ATGGACTCGCTCCGCCTCCGGCCGTCCTCGCTCCGCTCCGCGCCCGGC---------GCCGCCGCCGCCCGCCGGCGAGATCATATTCTACCATCATTTTGTTCGATCCAACGAAATGGTAAAGGGCGAGTTACTTTGTCCATCCAAGCATCCAAAGGC---CCTACCATTAATCACTGTAAAAAGTTCTTGGATTGGAAATATTCCAACCATAGGATATCACATCAATCAATAAATACTTCTGCAAAAGCT---GGGCAATCGCTACAGCCTGAAACTGAAGCACACGATCCTGCA------AGCTTCTGGAAGCCAATATCATCTTCTCTGGACGCGTTCTACAGGTTTTCTCGGCCACATACCATCATAGGAACAGCACTAAGCATAGTCTCAGTTTCCCTTCTAGCTGTCGAGAGCTTATCTGATATTTCGCCCTTGTTCCTCACTGGTTTGCTGGAGGCAGTGGTGGCTGCTCTTTTTATGAACATCTATATTGTTGGATTGAATCAGTTGTTCGACATTGAAATTGACAAGGTTAACAAGCCAACTCTTCCACTAGCATCTGGGGAATACTCTCCTGCA------ACTGGAGTTGCAATAGTGTCAGTATTTGCAGCCATG---------------------------------------------AGCTTTGGCCTTGGATGGGTTGTTGGATCACCACCTCTGTTTTGGGCTCTTTTTATTAGCTTTGTTCTTGGAACTGCTTATTCAGTCAATCTGCCGTACTTTCGATGGAAGAGATCTGCTGTTGTTGCAGCACTCTGCATATTAGCAGTGCGTGCGGTGATTGTTCAACTGGCATTTTTTCTCCACATTCAG---------------------------------------------ACATTTGTTTTCAGAAGGCCGGCAGTCTTTTCAAAGCCATTGATATTTGCAACTGCCTTCATGACATTCTTCTCAGTTGTAATAGCATTATTCAAG------GATATACCCGATATTGAAGGGGACCGCATCTTTGGAATTCAATCTTTTAGTGTTAGATTAGGTCAAAGCAAGGTTTTCTGGACTTGTGTTGGTCTACTTGAGGTTGCCTACGGTGTTGCGATACTGATGGGGGTAACTTCTTCCAGTTTGTGGAGCAAATCTCTAACTGTTGTGGGCCATGCAATCCTCGCCAGCATCTTGTGGAGCAGCGCACGGTCCATCGACTTGACAAGCAAAGCTGCGATAACATCCTTCTACATGCTCATCTGGAGGCTGTTCTACGCGGAGTACCTGCTCATCCCT---CTGGTGAGA
>TaLac7D_HPT1
------------------------------------------------------------------ATGGACTCGCTCCGCCTCCGGCCGTCCTCGCTCCGCTCCGCGCCCGGCGCC------GCCGCCGCCGCCCGCCGGCGAGATCATATTCTACCATCATTCTGTTCCATCCAACGAAATGGTGAAGGGCGAGTTTCTTTGTCCATCCAAGCGTCCAAAGGC---CCTACTGTTGACCGTTGTAAAAAATTCTTGGATTGGAAATATTCTAACTATAGGATAGCACATCAATCGCTAAATACTTCTGCAAATGCT---GGTCAATCACTACAGCCTGAAACTGAAGCACACGATTCTGCA------AGCATCTGGAAGCCAATATCATCTTCTCTGGATGCGTTTTACAGGTTTTCTCGGCCACATACCATCATAGGAACAGCACTAAGCATAGTCTCAGTTTCCCTACTAGCTGTCGAGAGCTTATCTGACATTTCTCCCTTGTTCCTCACTGGTTTGCTGGAGGCAGTGGTGGCCGCTCTTTTTATGAACATCTATATTGTTGGATTGAATCAGTTGTTCGACATTGAAATAGACAAGGTTAACAAGCCAACTCTTCCACTAGCATCTGGGGAATACTCTCCTGCA------ATGGGAGTTGCAATAGTGTCAGTATTTGCTGCTATG---------------------------------------------AGCTTTGGCCTTGGATGGGTTGTTGGATCACCACCTCTGTTTTGGGCTCTTTTTATCAGCTTTGTTCTTGGAACTGCTTATTCAGTCAATCTGCCGTACTTTCGATGGAAGAGATTTGCTGTTGTTGCAGCACTCTGCATATTAGGAGTGCGTGCGGTGATTGTTCAACTGGCATTTTTTCTCCACATTCAG---------------------------------------------ACATTTGTTTTCAGAAGGCCGGCAGTCTTTTCGAAGCCATTGATATTTGCAACTGCCTTCATGACATTCTTCTCAGTTGTAATAGCATTATTCAAG------GATATACCCGATATTGAAGGGGACCGCATCTTTGGAATTCAATCTTTTAGTGTTAGATTAGGTCAAAGCAAGGTTTTCTGGACTTGTGTTGGTCTACTTGAGGTTGCCTACGGTGTTGCGATACTGATGGGGGTAACTTCTTCCAGTTTGTGGAGCAAATCTCTAACTGTCGTGGGCCATGCAATCCTCGCCAGCATCTTGTGGAGCAGCGCACGGTCCATCGATTTGACAAGCAAAGCTGCGATAACATCCTTCTACATGCTCATCTGGAGGCTGTTCTACGCGGAGTACCTGCTCATCCCT---CTGGTGAGA
>Td2B_HPT2
------------------------------------------CGCACGCCTCCGCCAGCCGCGGCGATGTATACGCTGCGCCTCCAGCCGCCGTTGTTCCTC---------------------TCCGTTGCCGCTCGCCGACGAGATCATTTCCTGCCATCCCTTTCTTCTATCCAGCAACATGCGAATTGGCGA---GCTTTTTCTCACCAAGGGGCTCAAGGCCGCTCTGCCCTGAATCGCTGTCAGAAATTCTTGGATAGGAAATGTTCCTACCATAGGATATCACATCGATCAGTAAATACTTCTTTAAATGCTTCGATGCAACCACTGCAGTCTGATCCTGAAGCAAATGATTCTGCA------ATCATCTGGAAGCCAATATCAACTTCTCTGAATGCATTTTACAGGTTTTCTCGGCCACATACTGTCATAGGAACAGCATTGAGCATAGTCTCAGTTTCTCTACTAGCTGTGGAGAGCTTGCATGATATTTCTCCCTTGTTCCTCACTGGTTTGCTGGAGGCAGTGGTGCCCGCTCTTTTCATGAACATTTATATTGTTGGACTGAATCAGTTGTCAGACATTGATATAGATAAGGTTAACAAGCCAACTCTTCCACTAGCATCTGGTGAATACTCTCCTGCA------TCTGGGGTTGCAATAGTATCAATGTTTGCTGCTATG---------------------------------------------AGCTTCGGCATTGGATTCATTGTTGGGTCACAGCCCCTGTTATGGGCTCTTTTTGTTAGCTTTGTTCTTGGAACCGCTTATTCAATCAATCTGCCATATTTTCGATGGAAGAGATCTGCTGTTGTTGCAGCACTCTGCATACTAGCAGTACGTGCAGTGATTGTTCAACTGGCGTTTTTTCTCCACATTCAG---------------------------------------------ACATTCGTTTTCAGAAGACCAATAGCCTTTTCAAGGCCATTGATATTTGCAACTGGATTCATGACATTCTTCTCAGTTGTAATAGCATTATTCAAG------GATATACCTGATATTGATGGTGATCGCATATTTGGAATTCAATCTTTCACTGTCAGGTTAGGCCAAAAGAAGGTTTTCTGGATTTGTGTTGTTCTACTTGAGATGGCGTATGGTGTTGCAATGTCGATGGGAGCCGCTTCTTCCTGTTTCTGGAGCAAATCTGTAACTGTTCTCGCCCATGCAGCCCTTGCTGTAACATTATGGAAATGCGCACGATCAGTTGACTTGACAAGCAAATCTGCAATAACATCCTTCTATATGTTCATCTGGAAGCTGTTCTACGCAGAGTACTTGATCATTCCT---CTGGTAAGA
>Td7A_HPT1
------------------------------------------------------------------ATGGACTCGCTCCGCCTCCGGCCGTCCTCGCTCCGCTCCGCGCCCGGC---------GGCGCCGCCGCCCGCCGGCGAGATCATATTCTACCATCATTCTGTTCCATCCAACGAAATGGTGAACGGCGAGTTTCTTTGTCCATCCAAGCGTCCAAAGGC---CCTACTGTTGATCGTTGTAAAAAATTCTTGGATTGGAAATATTCCAACCATAGGATATCACATCAATCGATAAATACTTCTGCAAATGCT---GGCCAATCACTACAACCTGAAACTGAAGCACACGATCCTGCA------AGCATCTGGAAGCCAATATCATCTTCTCTGGACGCGTTCTACAGGTTTTCTCGGCCGCATACCATAATAGGAACAGCACTAAGCATAGTCTCAGTTTCCCTACTAGCGGTCGAGAGCTTATCTGACATTTCTCCCTTGTTCCTCACTGGTTTGCTGGAGGCAGTGGTGGCCGCTCTTTTTATGAACATCTATATTGTTGGATTGAATCAGTTGTTCGACATTGAAATAGACAAGGTTAACAAGCCAACTCTTCCACTAGCATCTGGGGAATACTCTCCTTCT------GTCAGACTAACAGGAGCGTTGCTATTTGAACTGCAG---------------------------------------------AGCTTTGGCCTTGGATGGGTTGTTGAATCACCACCTCTGTTTTGGGCTCTTTTTATCAGCTTTGTTCTTGGAACTGCTTATTCAGTCAATCTGCCGTACTTTCGATGGAAGAGATTTGCTGTTGTTGCAGCACTCTGCATATTAGCAGTGCGTGCGGTGATTGTTCAACTGGCATTTTTTCTCCACATTCAG---------------------------------------------ACATTTGTTTTCAGAAGGCCGGCAGTCTTCTCAAAGCCATTGATATTTGCAACTGCTTTCATGACATTCTTCTCAGTTGTAATAGCATTATTCAAG------GATATACCCGATATTGAAGGGGACCGCATCTTTGGAATTCAATCTTTTAGTGTTAGATTAGGTCAAAGCAAGGTTTTCTGGACTTGTGTTGTC---------------------------------------------------------------------------------------------------------------------------------------------------------------------------------------------------TACTTGAGGTTGCCTACGGTGTTGCGA
>Td7B_HPT1
------------------------------------------------------------------------------------------------------------------------------GCCGCCGCCCGCCGGCGAGATCATATTCTACCATCATTTTGTTCGATCCAACGAAATGGTAAAGGGCGAGTTACTTTGTCCATCCAAGCATCCAAAGGC---CCTACCATTAATCACTGTAAAAAGTTCTTGGATTGGAAATATTCCAACCATAGGATATCACATCAATCAATAAATACTTCTGCAAAAGCT---GGGCAATCGCTACAGCCTGAAACTGAAGCACACGATCCTGCA------AGCTTCTGGAAGCCAATATCATCTTCTCTGGACGCGTTCTACAGGTTTTCTCGGCCACATACCATCATAGGAACAGCACTAAGCATAGTCTCAGTTTCCCTTCTAGCTGTCGAGAGCTTATCTGATATTTCGCCCTTGTTCCTCACTGGTTTGCTGGAGGCAGTGGTGGCTGCTCTTTTTATGAACATCTATATTGTTGGATTGAATCAGTTGTTCGACATTGAAATTGACAAGGTTAACAAGCCAACTCTTCCACTAGCATCTGGGGAATACTCTCCTGCA------ACTGGAGTTGCAATAGTGTCAGTATTTGCAGCCATG---------------------------------------------AGCTTTGGCCTTGGATGGGTTGTTGGATCACCACCTCTGTTTTGGGCTCTTTTTATTAGCTTTGTTCTTGGAACTGCTTATTCAGTCAATCTGCCGTACTTTCGATGGAAGAGATCTGCTGTTGTTGCAGCACTCTGCATATTAGCAGTGCGTGCGGTGATTGTTCAACTGGCATTTTTTCTCCACATTCAG---------------------------------------------ACATTTGTTTTCAGAAGGCCGGCAGTCTTTTCAAAGCCATTGAAATTTGCAACTGCCTTCATGACATTCTTCTCAGTTGTAATAGCATTATTCAAG------GATATACCCGATATTGAAGGGGACCGCATCTTTGGAATTCAATCTTTTAGTGTTAGATTAGGTCAAAGCAAGGTTTTCTGGACTTGTGTTGGTCTACTTGAGGTTGCCTACGGTGTTGCGATACTGATGGGGGTAACTTCTTCCAGTTTGTGGAGCAAATCTCTAACTGTTGTGGGCCATGCAATCCTCGCCAGCATCTTGTGGAGCAGCGCACGGTCCATCGACTTGACAAGCAAAGCTGCGATAACATCCTTCTACATGCTCATCTGGAGGCTGTTCTACGCGGAGTACCTGCTCATCCCT---CTGGTGAGA
>Thint.19G0629100.1
------------------------------------------------------------------ATGGCCTTATTTGGATAC---------------------------------------------------TCTAACCAAGGTCATATTCTACCATCATTTTGTTCAATCCAACGAAATGGTAAAGGGCGAGTTTCTTTGTCCATCCAAGCATCCAAAGGC---CCTACCATTAATCACTGTAAAAAGTTCTTGGATTGGAAATATTCCAACCATAGGATATCACATCAATCAATAAATACTTCTGCAAAAGCT---GGGCAATCACTACAGCCTGAAACTGAAGCACATGATCCTGCA------AGCTTCTGGAAGCCAATATCATCTTCTCTGGATGCGTTCTACAGGTTTTCTCGGCCACATACCATCATAGGAACAGCACTAAGCATAGTCTCAGTTTCCCTTCTAGCTGTCGAGAGCTTATCTGATATTTCGCCCTTGTTCCTCACTGGTTTGCTGGAGGCAGTGGTGGCCGCACTTTTTATGAACATCTATATTGTTGGATTGAATCAGTTGTTCGACATTGAAATAGACAAGGTTAACAAGCCAACTCTTCCACTAGCATCTGGGGAATACTCTCCTGCA------ATGGGGGTTGCAATAGTATCAGTATTTGCTGCTATG---------------------------------------------AGCTTTGGCCTTGGATGGGTTGTTGGATCACCACCTCTGTTTTGGGCTCTTTTTATTAGCTTTGTTCTTGGAACTGCTTATTCAGTCAATCTGCCGTATTTCCGATGGAAGAGATCTGCTGTTGTTGCAGCACTCTGCATATTAGCAGTGCGTGCGGTGATTGTTCAACTGGCATTTTTTCTCCACATTCAG---------------------------------------------ACATTTGTTTTCAGAAGGCCGGCAGTCTTTTCAAAGCCATTGATATTTGCAACTGCCTTCATGACCTTCTTCTCAGTCGTAATAGCATTATTTAAG------GATATACCCGATATTGAAGGGGACCGCATCTTTGGAATTCAGTCTTTTAGCGTTAGATTAGGTCAAAGCAAGGTTTTCTGGATTTGTGTTGGTCTACTTGAGACTGCCTATGGTGTTGCAATACTGATGGGGGCAACTTCTTCCAGTTTGTGGAGCAAATCTATAACTGTCGTGGGCCATGCAATCCTGGCCAGCATCTTGTGGAGCTGCGCACGATCCGTCGACTTGACAAGCAAAGCTGCGATAACATCCTTCTACATGCTCATCTGGAGGCTGTTCTACGCGGAGTACCTGCTCATCCCT---CTGGTGAGA
>Thint.20G0876300.1
------------------------------------------------------------------ATGGACTCGCTCCGCCTCCGGCCGTCCTCGCTCCGCTCCGCGCCC------------------GCCGCCCGCCGGCGAGATCATATTCTACCATCATTTTGTTCTATCCAACAAAATGATAAAGGACGAGTTTCTTTGTCCATCCAAGCGTCCAAAGGC---CCTACTGTTAATCGTTGTAAAAAATTCTTGGATTGGAAATATTCCTACCATAGGATATCACATCAATCAATAAATACTTCTGCAAATGCT---GGGCAATCACTACAGCCTGAAACTGAAGCACACGATTCTGCA------AGCATCTGGAAGCCAATATCATCTTCTCTGGATGCGTTTTACAGGTTTTCTCGGCCACATACCATCATAGGAACAGCACTAAGCATAGTCTCAGTTTCCCTTCTAGCTGTCGAGAGCTTATCTGATATTTCGCCCTTGTTCCTCACTGGTTTGCTGGAGGCAGTGGTGGCTGCTCTTTTTATGAACATTTATATTGTTGGATTGAATCAGTTGTTCGACATTGAAATTGACAAGGTTAACAAGCCAACTCTTCCACTAGCATCTGGGGAATACTCTCCTGCA------ACTGGAGTTGCAATAGTGTCAGTATTTGCAGCCATG---------------------------------------------AGCTTTGGCCTTGGATGGGTTGTTGGATCACCACCTCTGTTTTGGGCTCTTTTTATTAGCTTTGTTCTTGGAACTGCTTATTCAGTCAATCTGCCGTACTTTCGATGGAAGAGATTTGCTGTTGTTGCAGCACTCTGCATATTAGCAGTGCGTGCGGTGATTGTTCAACTGGCATTTTTTCTCCACATTCAG---------------------------------------------ACATTTGTTTTCAGAAGGCCGGCAGTCTTTTCAAAGCCATTGATATTTGCAACTGCTTTCATGACATTCTTCTCAGTTGTAATAGCATTATTCAAG------GATATACCCGATATTGAAGGGGACCGCATCTTTGGAATTCAATCTTTTAGTGTTAGATTAGGTCAAAGCAAGGTTTTCTGGACTTGTGTTGGTCTACTTGAGGTTGCCTACGGTGTTGCGATACTGATGGGGGTAACTTCTTCCAGTTTATGGAGCAAATCTCTAACTGTCGTGGGCCATGCAATCCTCGCCAGCATCTTGTGGAGCAGCGCACGGTCCATCGATTTGACAAGCAAAGCTGCGATAACATCCTTCTACATGCTCATCTGGAGGCTGTTCTACGCGGAGTACCTGCTCATCCCT---CTCGTGAGA
>Thint.21G0611900.1
------------------------------------------------------------------ATGGACTCGCTCCGCCTCCGGCCGTCGTCGCTCCGCTCCGCGCCCGGC---------GCCGCCGCCGCCCGCCGGCGAGATCATATTCTACCATCATTTTGTTTGATCCAACGAAATGGTAAAGGGCGAGTTTCTTTGTCCATCCAAGCATCCAAAGGC---CCTACCATTAATCACTGTAAAAAGTTCTTGGATTGGAAATATTCCAACCATAGGATATCACATCAATCAATAAATACTTCTGCAAAAGCT---GGGCAATCACTACAGCCTGAAACTGAAGCACACGATCCTGCA------AGCTTCTGGAAGCCAATATCATCTTCTCTGGACGCGTTCTACAGGTTTTCTCGGCCACATACCATCATAGGAACAGCACTAAGCATAGTCTCAGTTTCCCTTCTAGCTGTCGAGAGCTTATCTGATATTTCGCCCTTGTTCCTCACTGGTTTGCTGGAGGCAGTGGTGGCCGCTCTTTTTATGAACATCTATATTGTTGGATTGAATCAGTTGTTCGACATTGAAATAGACAAGGTTAACAAGCCAACTCTTCCACTAGCATCTGGGGAATACTCTCCTGCA------ACTGGAGTTGCAATAGTGTCAGTATTTGCAGCCATG---------------------------------------------AGCTTTGGCCTTGGATGGGTTGTTGGATCACCACCTCTGTTCTGGGCTCTTTTTATTAGCTTTGTTCTTGGAACTGCTTATTCAGTCAATCTTCCGTACTTCCGATGGAAGAGATTTGCTGTTGTTGCAGCACTCTGCATATTAGCAGTGCGTGCGGTGATTGTTCAACTAGCATTTTTTCTCCACATTCAG---------------------------------------------ACATTTGTATTCAGAAGGCCAGCAATCTTTTCAAAGCCATTGATATTTGCAACTGCCTTCATGACCTTCTTCTCAGTTGTAATAGCATTATTCAAG------GATATACCAGATATTGAAGGGGACCGCATTTTTGGGATTCAATCTTTTAGTGTTAGATTAGGTCAAAGCAAGGTTTTCTGGACTTGTGTTGGTCTACTTGAGGTTGCCTATGGTGTTGCGATACTGATGGGGGCAACTTCTTCCAGTTTGTGGAGCAAATCTCTAACCGTCGTGGGCCATGCAATCCTCGCCAGCATCTTGTGGAGCTGCGCACGATCAGTCGACTTGACAAGCAAAGCTGCAATAACATCCTTCTACATGCTCATCTGGAGGCTGTTCTATGCGGAGTACCTGCTCATCCCT---CTGGTGAGA
>Thint.V1245000.1
------------------------------------------------------------------ATGGATTTGCTGTGCCTCCACACGCCGTTGCTCCTC---------------------TCCATGCCTGCTCACCGGCGAGATAATTTCTTGCCATTACATTGTCCTGTCACAAAAAACGTGAAAAGGCAATCTTGGTTGTCCAGCCAACGGAGCCAAGGCCGCCCTATCTTGAATTGCCTTCAGAATTTATTGGGGTGGAAACAATCCTACAATAGGATATCACATCGATCGGCATATACTTCTCCAAATGCATCGATGCAACCACCGCGGTCTGAACCTGAAGCAAATGATTCTGCA------AGCATCTGGAAGTCAATATCAACTTCTCTGAATGCATTTTACAGGTTTTTGCGGCCACATACTGTAGTAGGAACAGCACTGAGCATAGTCTCAGTTTCACTACTAGCTGTCGGGAGCTTGGCTGATATTTCTCCTTTGTTCCTCACTGGTTTGCTGGAGGCAGTGGTGTCCGCTCTTTTCATGAACATCTACATTGTTGGGCTGAATCAGTTGTCTGACATTGATATAGATAAGGTCAACAAGCCAACTCTTCCACTAGCATCTGGGGAATACTCTCCGGCA------ACCGGAGTGGCAATAGTAACAACCTTTGCGGCGATG---------------------------------------------AGCTTTGGCATTGGATTAGTTGTTGGATCACAACCTCTGTTATGGGCTCTTGTTGTTAGCTTTGTTCTTGGAACCGCTTATTCAATCAATCTGCCATATTTTCGATGGAAGAGATCTGCTGTTGTTGCAGCACTCTGCATAGTAGCAGTACGTGCAGTCATTGTTCAACTGGCATTTTTCCTCCACATCCAG---------------------------------------------ACTTTTGTTTTCAGAAGACCAGTAGCCCTTTCAAGGCCACTGGTATTTGCAACCGTGTTCATGACCCTCTTCTCAATTGTAATTGCACTATTCAAG------GATATACCTGATATTGAGGGGGAGCACATATTTGGAATCCAATCTTTCAGTGTCCGGTTAGGCCAAAAGAAGGTTTTCTGGATTTGTGTTGGTCTACTTGAGATGGCATATGGTGCTGCAATGTCGATGGGAGCTATTTCTTCCTGTTCCTGGAGCAAATATGCAACTGTTCTTAGTCATGCAGTCCTCGCAGCCATCTTGTGGAAGTGCGCCCGATCAGTTGATTTGACAAGCAAATCGGCAATAACGTCCTTCTACATGCTCATCTGGAAGCTGTTCTACGTGGAGTACCTGATCATTCCA---CTGGTAAAA
>TuHPT
------------------------------------------------------------------ATGGACTCGCTCCGCCTCCGGCCGTCCTCGGTCCGCTCCGCGCCCGGC---------GCCGCCGCCGCCCGCCGGCGAGATCATATTCTACCATCATTCTGTTCCATCCAACGAAATGGTGAACGGCGAGTTTCTTTGTCCATCCAAGCGTCCAAAGGC---CCTACTGTTGATCGTTGTAAAAAATTCTTGGATTGGAAATATTCCAACCATAGGATATCACATCAATCGATAAATACTTCTGCAAATGCT---GGCCAATCACTACAACCTGAAACTGAAGCACACGATCCTGCA------AGCATCTGGAAGCCAATATCATCTTCTCTGGACGCGTTCTACAGGTTTTCTCGGCCGCATACCATAATAGGAACAGCACTAAGCATAGTCTCAGTTTCCCTACTAGCGGTCGAGAGCTTATCTGACATTTCTCCCTTGTTCCTCACTGGTTTGCTGGAGGCAGTGGTGGCCGCTCTTTTTATGAACATCTATATTGTTGGATTGAATCAGTTGTTCGACATTGAAATAGACAAGGTTAACAAGCCAACTCTTCCACTAGCATCTGGGGAATACTCTCCTGCA------ATGGGGGTTGCAATAGTGTCAGTATTTGCTGCTATG---------------------------------------------AGCTTTGGCCTTGGATGGGTTGTTGGATCACCACCTCTGTTTTGGGCTCTTTTTATCAGCTTTGTTCTTGGAACTGCTTATTCAGTCAATCTGCCGTACTTTCGATGGAAGAGATTTGCTGTTGTTGCAGCACTCTGCATATTAGCAGTGCGTGCGGTGATTGTTCAACTGGCATTTTTTCTCCACATTCAG---------------------------------------------ACATTTGTTTTCAGAAGGCCGGCAGTCTTCTCAAAGCCATTGATATTTGCAACTGCTTTCATGACATTCTTCTCAGTTGTAATAGCATTATTCAAG------GATATACCCGATATTGAAGGGGACCGCATCTTTGGAATTCAATCTTTTAGTGTTAGATTAGGTCAAAGCAAGGTTTTCTGGACTTGTGTTGGTCTACTTGAGGTTGCCTACGGTGTTGCGATACTGATGGGGGTAACTTCTTCCAGTTTGTGGAGCAAATCTCTAACTGTCATGGGCCATGCAATCCTCGCCAGCATCTTGTGGAGCAGCGCACGGTCCATCGATTTGACAAGCAAAGCTGCGATAACATCCTTCTACATGCTCATCTGGAGGCTATTCTACGCGGAGTACCTGCTCATCCCT---CTGGTAAGA
>ZmHPT
------------------------------------------------------------------ATGGACGCGCTTCGCCTACGGCCGTCCCTCCTCCCCGTGCGGCCCGGC---------------GCGGCCCGCCCGCGAGATCATTTTCTACCACCATGTTGTTCCATACAACGAAATGGTGAAGGACGAATTTGCTTTTCTAGCCAAAGGACCCAAGGT---CCTACCTTGCATCACCATCAGAAATTCTTCGAATGGAAATCCTCCTATTGTAGGATATCACATCGGTCATTAAATACTTCTGTTAATGCTTCGGGGCAACAGCTGCAGTCTGAACCTGAAACACATGATTCTACA------ACCATCTGGAGGGCAATATCATCTTCTCTAGATGCATTTTACAGATTTTCCCGGCCACATACTGTCATAGGAACAGCATTAAGCATAGTCTCAGTTTCCCTTCTAGCTGTCCAGAGCTTGTCTGATATATCACCTTTGTTCCTCACTGGTTTGCTGGAGGCAGTGGTAGCTGCCCTTTTCATGAATATCTATATTGTTGGACTGAACCAGTTATTCGACATTGAGATAGACAAGGTTAACAAGCCAACTCTTCCATTGGCATCTGGGGAATACACCCTTGCA------ACTGGGGTTGCAATAGTTTCGGTCTTTGCCGCTATG---------------------------------------------AGCTTTGGCCTTGGATGGGCTGTTGGATCACAACCTCTGTTTTGGGCTCTTTTCATAAGCTTTGTTCTTGGGACTGCATATTCAATCAATCTGCCGTACCTTCGATGGAAGAGATTTGCTGTTGTTGCAGCACTGTGCATATTAGCAGTTCGTGCAGTGATTGTTCAGCTGGCCTTTTTTCTCCACATTCAG---------------------------------------------ACTTTTGTTTTCAGGAGACCGGCAGTGTTTTCTAGGCCATTATTATTTGCAACTGGATTTATGACGTTCTTCTCTGTTGTAATAGCACTATTCAAG------GATATACCTGACATCGAAGGGGACCGCATATTCGGGATCCGATCCTTCAGCGTCCGGTTAGGGCAAAAGAAGGTCTTTTGGATCTGCGTTGGCTTGCTTGAGATGGCCTACAGCGTTGCGATACTGATGGGAGCTACCTCTTCCTGTTTGTGGAGCAAAACAGCAACCATCGCTGGCCATTCCATACTTGCCGCGATCCTATGGAGCTGCGCGCGATCGGTGGACTTGACGAGCAAAGCCGCAATAACGTCCTTCTACATGTTCATCTGGAAGCTGTTCTACGCGGAGTACCTGCTCATCCCT---CTGGTGCGG
>Aco008264.1
------------------------------------------------------------------ATGGATTCGCTTCTTCTCCGGCCATCTCCCCTCCCTCCGCGGCCCTTCGCCGCC---GCCGCCGCCGCCTCTCGGCGAGATTCTCGGGTACCAATACTTTATTCTACTGGCCGAGCATGTAATGGCCCCTCTGTATGGTTCAGTAGAAGAGTTCAAGAG---CCCCTCAGAGACCATTATTTCAGACATATTGATGGAAAATCTACATGTAGTGGGAGAACTCGTGAATCG------ACCACTGTGCATGCCTCAGGGAAGCCTTTAGAACCTGGACATGAAGCATATGATTCCTCG------AGCATCTGGCGACCAATGTTATCTTCCCTAAATGCTTTTTACAGATTTTCACGGCCACATACAGTTATAGGAACAGCTCTGAGTATAGTCTCTGTTTCCCTATTGGCTGTTGAGAACTTGTCTGATATCTCTCCCTTGTTTCTGACTGGGCTGTTGGAGGCACTTGTGGCTGCACTCTTCATGAATGTTTACATTGTCGGACTAAATCAAGTGTATGACATTGAAATAGACAAGGTCAATAAGCCAACTCTTCCACTGGCTTCGGGGGAATATTCTCTGTTG------ACTGGGGTTGTGATCGTTTCAACTTTTGCAGTTTTG---------------------------------------------AGCTTTGGTGTTGGATGGGCTGTCGGTTCTTGGCCATTATTTTGGGCTCTGTTCGTTAGCTTTGTACTTGGAACCGCATACTCTATCAATATCCCCTTTTTAAGATGGAAGAGATTTGCTGTTATTGCAGCACTCTGCATATTGGCAGTGCGTGCAGTGATAGTTCAGCTGGCTTTTTTTTTGCACATTCAG---------------------------------------------ACATTTGTTTTCAGAAGACCAGCTAACTTTTCAAGGCCGTTGATTTTTGCTACAGCGTTTATGAGCTTCTTTTCTGTTGTTATAGCATTATTCAAG------GATATTCCTGATATTGAAGGGGACCGCATATTTGGCATTCGGTCTTTCAGTGTCCGTCTGGGGCAAAAGCGGGTGTTTTGGATTTGTGTTTATCTGCTTGAGATGGCTTATACTGTTGCCATGGTGATTGGGGCTACTTCTTCCTGCCTTTGGAGCAAAGTCATAACTGTTTCAGGCCATGCTATCCTTGCTTCGATCCTTTGGAAGCGTGCAGGATCTCTCGACTTGATGAGCAAAGCTGCAATAACATCCTTTTATATGTTTATTTGGAAGCTCTTTTATGCCGAATACTTGCTCATTCCT---CTTGTGAGA
>Brahy.D01G0415300.1
------------------------------------------------------------------ATGGATTCGCTCAGCCTCCGCCCTTCGTCGCTCCTCCTCTCCGCGCCC---------AGCGCCGCCGCCCGCCGGCGAGATCATATTCTACCACCATTTCGTCCTATCCAACAAAATGGTAAAGGGCGGATTTCCTTGTCCATCCAAGGGTCCAGAGGC---CCTACTGTTAATCTTTGTCAAAAATTCTTGGATTGGAAGTATTCCTACCATAGGATGTCACATCGACCAATCAATACTTCTGCAAATGCTTCGGGGCAATCACTACAGCCAGAAACTGAAGCACATGATGCCGCA------AGCATCTGGAAGCCAATATCATCTTCTTTGGATGTGTTTTACAGGTTTTCTCGGCCACATACTGTCATAGGAACAGCACTAAGCATAGTCTCAGTTTCCCTGCTAGCTGTCGAGAGCATGTCTGATTTTTCTCCTTTGTTCCTGACTGGTTTGATGGAGGCAGTGGTAGCGGCCCTTTTCATGAACATCTATATTGTTGGATTGAATCAGTTGTTCGACATTGAAATAGACAAGGTTAACAAGCCAACTCTCCCACTAGCATCGGGCGAATACTCTCCTGCA------GTTGGGGTTGCAATAGTATCAGTCTTTGCTGCTATG---------------------------------------------AGCTTTGGCCTTGGATGGGCTGTTGGATCACCTCCTCTGTTCTGGGCTCTTTTTATTAGCTTTGTTCTTGGAACAGCTTACTCAATCAATCTGCCATATTTTCGATGGAAGAGATTTGCTGTTGTTGCAGCACTCTGCATATTAGCAGTACGTGCAGTGATTGTTCAACTGGCATTTTTTCTCCATATTCAG---------------------------------------------ACATTTGTTTTCAGAAGACCGGCAGTGTTTTCAAGACCATTGATATTTGCAACTGCTTTCATGACCTTCTTCTCAGTTGTAATAGCATTATTCAAG------GATATACCTGATATTGAAGGGGATCGCATTTTCGGAATTCAATCTTTCAGTGTTCGATTGGGTCAAAACAAGGTTTTCTGGACCTGTGTTGGTCTACTTGAGATGGCCTATGCTGTTGCTGTACTGATGGGGGCAACTTCTTCCTCTTTGTGGAGCAAATCTGTAACTGTCATAGGCCATGCAATCCTCGCTACGATCTTATGGAACAGCGCCAGATCGGTCGACTTGACGAGCAAAACTGCAATAACATCCTTCTACATGTTCATCTGGAAGCTGTTCTACGCGGAATACTTGCTCATCCCT---CTGGTAAGA
>Brast07G222200.1
------------------------------------------------------------------ATGGATTCGCTCGGCCTCCGCCCTTCGTCGCTCCTCCTCTCCGCGCCCTGC------GCCGCCGCCGCCCGCCGACGAGATCATATTCTACCACCGCTTCGTCCTATCCAACAAAATTGTAAAGGACGGATTTCCTTGTCCATCCAAGGGTCCAGAGGC---CCTACTGTTAATCTTTGTCAAAAATTCTTGGACTGGAAGTATTCCTACCATAGGATATCACGTCGAGCAATCGATGCTTCTGCAAATGCTTCGGGGCAATCACTACAGCCAGAAGCTGAAGCACATGATGCCGCA------AGCATCTGGAAGCCAATATCATCTTCTTTGGATGCGTTTTACAGGTTTTCGCGGCCACATACTGTCATAGGAACAGCACTAAGCATAGTCTCAGTTTCCCTACTAGCTGTTGAGAGCTTGTCTGATTTTTCTCCCTTGTTCCTGACTGGTTTGCTGGAGGCAGTGGTGGCCGCCCTTTTCATGAACATCTATATCGTTGGTTTGAATCAGTTGTTCGACATTGAAATAGACAAGGTTAACAAGCCAACTCTCCCACTAGCATCGGGGGAATACTCTCCTGCA------GTTGGGGTCGCAATAGTATCAGTCTTTGCTGCTATG---------------------------------------------AGCTTTGGCCTTGGATGGGTTGTTGGATCACCTCCTCTGTTTTGGGCTCTTTTTATTAGCTTTGTTCTTGGAACTGCTTACTCAGTCAATCTGCCATATTTTCGATGGAAGAGATTTGCTGTTGTTGCAGCACTATGCATATTAGCAGTACGCGCGGTGATTGTTCAGCTTGCATTTTTTCTCCACATTCAG---------------------------------------------ACATTTGTTTTCAGAAGACCGGCAGTCTTTTCAAGGCCATTGATATTTGCAACTGCTTTCATGACCTTCTTCTCAGTTGTAATAGCATTATTCAAG------GATATACCTGATATTGAAGGGGATCGCATTTTTGGAATTCAATCTTTCAGTGTACGATTGGGTCAAAAGAAGGTTTTCTGGACCTGTGTTGGTCTACTTGAGATGGCCTATGGTGTTGCTGTACTGATGGGGGCAACTTCCTCCTGTTTGTGGAGCAAATCTGTAACTGTCATAGGCCATGCAATCCTCGCTACGATCTTATGGAACAACGCCAGATCGGTTGACATGACGAGCAAAACTGCGATAACATCCTTCTACATGTTCATCTGGAAGCTGTTCTACGCGGAATACTTGCTCATCCCT---CTGGTAAGA
>Brasy7G207000.1
------------------------------------------------------------------ATGGATTCGCTCAGCCTCCGCCCTTCGTCGCTCCTCCTCTCCGCACCCTGC------GCCGCCGCCGCCCGCCGGCGAGATCATATTCTACCACCATTTCGTCCTATCCAACAAAATGGTAAAGGGCGGATTTCCTTGTCCATCCAAGGGTCCAGAGGC---CCCACTGTAAATCTTTGTAAAAAATTCTTGGATTGGAAGTATTCCTACCATAGGATGTCACATCGACCAATCAATACTTCTGCAAATGCTTCGGGGCAATCACTACAGCCAGAAACTGAAGCACGTGATGCCGCA------AGCATCTGGAAGCCAATATCATCTTCTTTGGATGCGTTTTACAGGTTTTCTCGGCCACATACCGTCATAGGAACAGCACTAAGCATAGTCTCAGTTTCCCTGCTAGCTGTCGAGAGCATGTCTGATTTTTCTCCTTTGTTCCTGACTGGTTTGCTGGAGGCAGTGGTAGCCGCCCTTTTCATGAACATCTATATTGTTGGATTGAATCAGTTGTTCGACATTGAAATAGACAAGGTTAACAAGCCAACTCTCCCACTAGCATCGGGCGAATACTCTCCTGCA------GTTGGGGTTGCGATAGTATCAGTCTTTGCTGCTATG---------------------------------------------AGCTTTGGCCTTGGATGGGTTGTTGGATCTCCTCCTCTGTTTTGGGCTCTTTTTATTAGCTTTGTTCTTGGAACAGCTTACTCAATCAATCTGCCATATTTTCGATGGAAGAGATTTGCTGTTGTTGCAGCACTCTGCATATTAGCAGTACGTGCGGTGATTGTTCAACTGGCATTTTTTCTCCACATTCAG---------------------------------------------ACATTTGTTTTCAGAAGACCGGCAGTGTTTTCAAGACCATTGATATTTGCAACTGCTTTCATGACCTTCTTCTCAGTTGTAATAGCATTATTCAAG------GATATACCTGATATTGAAGGGGACCGCATTTTTGGAATTCAATCTTTCAGTGTTCGATTGGGTCAAAACAAGGTTTTCTGGACCTGTGTTGGTCTACTTGAGATGGCCTATGGTGTTGCTGTACTGATGGGGGCAACTTCTTCCTGTTTGTGGAGCAAATCTGTAACTGTCATAGGCCATGCAATCCTTGCTACGATCTTATGGAACAGCGCCCGATCGGTCGACTTGACGAGCAAAACCGCGATAACATCCTTCTACATGTTCATCTGGAAGCTGTTCTACGCGGAATACTTGCTCATCCCT---CTGGTAAGA
>Brame.07PG044700.1
------------------------------------------------------------------ATGGATTCGCTCAGCCTCCGCCCGTCGTCGCTCCTCCTCTCCGCTCCCTGC------GCCGCCGCTGCCCGCCGGCGAGATCATATTCTACCATCATTTCGTTCTATCCAACAAAATGGGAAAGGACGAATTTCCTTGTCCATCCAAAGGTCCAAAGGC---CCTACTGTGAGTCTTCGTAAAAAATTCTTGGATTGGAAGTACTCCTACCATAGGATATCACATCGAGCAATCAATACTTCTGCAAATGCTTCGGGGCAATCACTACAGTCAGAAGCTGAAGCACATGATGCCGCA------AGCATCTGGAAGCCAATATCATCTTCTTTGGACGCGTTTTACAGGTTTTCTCGGCCACATACTGTCATAGGAACAGCACTAAGCATAGTCTCGGTTTCCCTGCTAGCTGTCAAGAGCATATCTGATTTTTCTCCCTTGTTCCTGACTGGTTTGCTGGAGGCAGTGGTAGCCGCCCTTTTCATGAACATCTATATTGTTGGATTGAATCAGTTGTTCGACATTGAAATAGACAAGGTTAACAAGCCAACTCTCCCACTAGCATCGGGGGAATACTCTCCTGCA------GTTGGGGTCGCAATAGTATCAGTCTTTGCTGCTATG---------------------------------------------AGCTTTGGCCTTGGATGGGTTGTTGGATCACCTCCTCTTTTTTGGGCTCTTTTTATTAGCTTTGTTCTTGGAACAGCTTACTCAATCAATCTGCCATATTTTCGATGGAAGAGATTTGCTGTTGTTGCAGCACTCTGCATATTAGCAGTACGTGCGGTGATTGTTCAACTGGCATTTTTTCTCCATATTCAG---------------------------------------------ACATTTGTTTTCAGAAGACCGGCAGTGTTTTCAAAACCATTGATATTTGCAACTGCTTTCATGACCTTCTTCTCAGTTGTAATAGCATTATTCAAG------GATATACCTGATATTGAAGGGGACCGCATTTTTGGAATTCAATCTTTCAGTGTTCGATTGGGTCAAAACAAGGTTTTCTGGATTTGTGTTGGTCTACTTGAGATGGCCTATGGTGTTGCTGTACTGATGGGGGCAACTTCTTCCTGTTTGTGGAGCAAATCTATAACTGTCATAGGCCATGCAATCCTTGCTACGATCTTATGGAACAGCGCCCGATCGGTTGACTTGACGAGCAAAGCTGCGATAACATCCTTCTACATGTTCATCTGGAAGCTGTTCTACGCGGAATACTTGCTCATCCCT---CTGGTAAGA
>Brahy.S07G0247200.1
------------------------------------------------------------------ATGGATTCGCTCGGCCTCCGCCCTTCATCGCTCCTCCTCTCCGCGCCCTGC------GCCGCCGCCGCCCGCCGACGAGATCATATTCTACCACCGCTTCGTCCTATCCAACAAAATTGTAAAGGGCGGATTTCCTTGTCCATCCAAGGGTCCAGAGGC---CCTACTGTTAATCTTTGTCAAAAATTCTTGGACTGGAAGTATTCCTACCATAGGATATCACGTCGAGCAACTGATGCTTCTGCAAATGCTTCGGGGCAATCACTACAGCCAGAAGCTGAAGCACATGATGCCGCA------AGCATCTGGAAGCCAATATCATCTTCTTTGGATGCATTTTACAGGTTTTCGCGGCCACATACTGTCATAGGAACAGCACTAAGCATAATCTCAGTTTCCCTACTAGCTGTTGAGAGCTTGTCTGATTTTTCTCCCTTGTTCCTGACTGGTTTGCTGGAGGCAGTGGTGGCCGCCCTTTTCATGAACATCTATATCGTTGGATTGAATCAGTTGTTCGACATTGAAATAGACAAGGTTAACAAGCCAACTCTCCCACTAGCATCGGGGGAATACTCTCCTGCA------GTTGGGGTCGCAATAGTATCAGTCTTTGCTGCTATG---------------------------------------------AGCTTTGGCCTTGGATGGGTTGTTGGATCACCTCCTCTGTTTTGGGCTCTTTTTATTAGCTTTGTTCTTGGAACTGCTTACTCAGTCAATCTGCCATATTTTCGATGGAAGAGATTTGCTGTTGTTGCAGCACTATGCATATTAGCAGTACGTGCGGTGATTGTTCAGCTTGCATTTTTTCTCCACATTCAG---------------------------------------------ACATTTGTTTTCAGAAGACCGGCAGTCTTTTCAAGGCCATTGATATTTGCAACTGCTTTCATGACCTTCTTCTCAGTTGTAATAGCATTATTCAAG------GATATACCTGATATTGAAGGGGATCGCATTTTTGGAATTCAATCTTTCAGTGTACGATTGGGTCAAAAGAAGGTTTTCTGGACCTGTGTTGGTCTACTTGAGATGGCCTATGGTGTTGCTGTACTGATGGGGGCAACTTCCTCCTGTTTGTGGAGCAAATCTGTAACTGTCATAGGCCATGCAATCCTCGCTACGATCTTATGGAACAACGCCAGATCGGTTGATGTGACGAGCAAAACTGCGATAACATCCTTCTACATGTTCATCTGGAAGCTGTTCTACGCGGAATACTTGCTCATCCCT---CTGGTAAGA
>Brame.07UG033300.1
------------------------------------------------------------------------------------------------------------------------------------------------------------------------------------------------------------------------------ATG---CTGACGTTGTTTCATTTTATGAAGCTAGTACACTTGCGCTGTGGTTGTTTCCTTTTGCTCTCCCGGGATCTA------------------------------------------------------------------------------------------------------------------------AGAGAAAATTTGTTGTTTAGGCAGGCACTAAGCATAGTCTCAGTTTCCCTACTAGCTGTCGAGAGCTTGTCTGATTTTTCTCCCTTGTTCCTGACTGGTTTGCTGGAGGCAGTGGTGGCCGCCCTTTTCATGAACATCTATATCGTTGGATTGAATCAGTTGTTCGACATTGAAATAGACAAGGTTAACAAGCCAACTCTCCCACTAGCATCGGGGGAATACTCTCCTGCAGTTGGGGTTGGGGTCACAATAGTATCAGTCTTCGCTGCTATG---------------------------------------------AGCTTCGGCCTTGGATGGGTTGTTGGATCACCCCCTCTGTTTTGGGCTCTTTTTATTAGCTTTGTTCTTGGAACTGCTTACTCAGTCAATCTGCCATATTTTCGATGGAAGAGATTTGCTGTTGTTGCAGCACTATGCATATTAGCAGTACGTGCGGTGATTGTTCAGCTTGCATTTTTTCTCCACATTCAG---------------------------------------------ACATTTGTTTTCAGAAGACCGGCAGTCTTTTCAAGGCCGTTGATATTTGCAACTGCGTTCATGACCTTCTTCTCAGTTGTAATAGCATTATTCAAG------GATATACCTGATATTGAAGGGGATCGCATTTTTGGAATTCAATCTTTCAGTGTACGATTGGGTCAAAACAAGGTTTTCTGGACCTGTGTTGGTCTACTTGAGATGGCCTATGGTGTTGCTGTACTGATGGGGGCAACTTCCTCCTGTTTGTGGAGCAAATCTGTAACTGTCGCAGGCCATGTAATCCTTGCTACGATCTTATGGAACAGCGCCCGATCGGTTGACTTGACGAGCAAAACTGCAATAACATCCTTCTACATGTTCATCTGGAAGCTGTTCTACGCGGAATACTTGCTCATCCCT---CTGGTAAGA
