# Supplementary material for: Comparative gene retention analysis in barley, wild emmer, and bread wheat pangenome lines reveals factors affecting gene retention following gene duplication
Source: BMC Biol. 2023 Feb 6;21:25. doi: 10.1186/s12915-022-01503-z (PMC9903521; doi:10.1186/s12915-022-01503-z)
Supplement: Supplementary file 2 — Additional file 2. Sequence alignment and phylogenetic tree files for Fig. 1A, B, and Fig. 2F. [file 12915_2022_1503_MOESM2_ESM.zip › Files_S1/Figure1_tree/ML_cds_tree.orignal_seqid.treefile]

(AeHPT1:0.3409483038,((((((AeHPT2:0.3027343597,(HvHPT2:0.1632486949,Thint.V1245000.1:0.2396372733)99.4/100:0.0688824764)15.7/76:0.0229917093,(TaLac2B_HPT2:0.0444242486,Td2B_HPT2:0.0172035547)100/100:0.1713867996)100/100:0.1343550259,(OsHPT:0.3421994660,(((PhHPT:0.1201389300,SiHPT:0.0805949564)97.9/97:0.0551440218,(SbHPT:0.0659592412,ZmHPT:0.0991876016)99.5/100:0.0725194780)99.9/100:0.2013238047,Aco008264.1:0.9236788254)41.8/76:0.0348270664)98.5/99:0.0992572479)87.1/87:0.0370429269,Nast_HPT1_assembled:0.2829002454)77.4/68:0.0141182313,(Menu1_HPT1:0.1468353472,Spla_HPT1:0.1144609675)62/84:0.0206139820)99.9/100:0.0925686403,((((BdHPT:0.0049354283,Brahy.D01G0415300.1:0.0124819243)99.4/100:0.0292551637,Brasy7G207000.1:0.0208163449)86.2/90:0.0168415333,((Brast07G222200.1:0.0083022146,Brahy.S07G0247200.1:0.0166638999)86/98:0.0276787831,Brame.07UG033300.1:0.2698584759)98/99:0.0596402178)60.9/78:0.0251463717,Brame.07PG044700.1:0.0657798595)100/100:0.1158245001)98.9/100:0.0623760694,(((AetHPT:0.0026367970,TaLac7D_HPT1:0.0000022399)98.3/99:0.0226979744,((TaLac2B_HPT1:0.0049536261,TuHPT:0.0049508024)65.4/89:0.0018074561,Td7A_HPT1:0.1061558938)98.3/100:0.0286481321)97.6/100:0.0272909325,((((HvHPT1:0.0615363939,(ScHPT:0.0260607980,Thint.21G0611900.1:0.0197690861)99.4/99:0.0219681165)69.5/62:0.0016019804,Thint.19G0629100.1:0.1104938851)91.6/43:0.0156276520,(TaLac7B_HPT1:0.0000022399,Td7B_HPT1:0.0025966729)93.7/100:0.0144224107)96.5/59:0.0304237235,Thint.20G0876300.1:0.0253968736)34.1/41:0.0103770696)100/100:0.0860600037);
