# Supplementary material for: Comparative gene retention analysis in barley, wild emmer, and bread wheat pangenome lines reveals factors affecting gene retention following gene duplication
Source: BMC Biol. 2023 Feb 6;21:25. doi: 10.1186/s12915-022-01503-z (PMC9903521; doi:10.1186/s12915-022-01503-z)
Supplement: Supplementary file 2 — Additional file 2. Sequence alignment and phylogenetic tree files for Fig. 1A, B, and Fig. 2F. [file 12915_2022_1503_MOESM2_ESM.zip › Files_S1/Figure1_tree/NJ_pep_tree.fas]

>Aco008264.1
---------------------------------------------MDSLLLRPSPLPPRPFAA-AAAASRRDSRVPILY---STGRACNGPSVWFSRR---------VQE-PLR-------------------------------DHYFR-----------------------HIDGKSTCSGRTRES--TTVHASGKPLEPGHEAYDSS--SIWRPMLSSLNAFYRFSRPHTVIGTALSIVSVSLLAVENLSDISPLFLTGLLEALVAALFMNVYIVGLNQVYDIEIDKVNKPTLPLASGEYSLL--TGVVIVSTFAVL---------------SFGVGWAVGSWPLFWALFVSFVLGTAYSINIPFLRWKRFAVIAALCILAVRAVIVQLAFFLHIQ---------------TFVFRRPANFSRPL----IFATAFMSFFSVVIALFK------------------------DIPDIEGDRIFGIRSFSVRLGQKRVFWICVYLLEMAYTVAMVI----------GATSSCLWSKVITVSGHAILASILWKRAGSLDLMSKAAITSFYMFIWKLFYAEYLLIPLVR*--
>Aco027576.1
---------------------------------------------------------------------------MLLC--------ERNSTCHSLTL---------SAVTSDL-------------------------------RCIKR---------------------------PSNYHQIKCNYHVPSNHANVHDQKTDWLD------ELQNVARKQLDAFYRFSRPHTVIGTIIGITTVSVLPVETISDISPTFFLGLFKALVPAIFMNIYVVGLNQLFDVEIDKVNKPTLPLASGEFSMS--TGIVLVAASCIM---------------SFAMGVKSGSPPVLFALLISFLLGSAYSVDLPLLRWKRHAFLAASCILCVRAILVQLAFFMHIQ---------------RYVLGRPIVLKKSV----IFATAFMCFFSAVIALFK------------------------DIPDVDGDRDYGIQSFSVRLGQKKVFWLCVKLLLTAYAIAMLLFYAEYFLIPFPSHKTFRIKMKLAKKMRQNRPIPHWIRMRTDNTIRYNAKRRH----WRRTKLGF*---------
>Aco008193.1
-----------------------------------------LELGRENLTVTVKGYDRHVSFHHRWERRKRAHKSVPMERLVILV?SPKNSTCHSLTL---------SAVTSDL-------------------------------RCIKK---------------------------PSNYHQIKCNYHVPSNHANVHDQKTDWLD------ELQNVARKQLDAFYRFSRPHTVIGTIIGITTVSVLPVETISDISPTFFLGLFKALVPAIFMNIYVVGLNQLFDVEIDKVNKPTLPLASGEFSMS--TGIVLVAASCIM---------------SFAMGVKSGSPPVLFALLISFLLGSAYSVDLPLLRWKRHAFLAASCILCVRAILVQLAFFMHIQ---------------RYVLGRPIVLKKSV----IFATAFMCFFSAVIALFK------------------------DIPDVDGDRDYGIQSFSVRLGQKKVFWLCVKLLLTAYAIAML-----------PSHKTFRIKMKLAKKMRQNRPIPHWIRMRTDNTIRYNAKRRH----WRRTKLGF*---------
>Brahy.S07G0253700.1
---------------------------------------------MRAAAA-------------AWQFSADHGRGSPGCGGGRVRLGTRRSSSWAGRR---------FSVEAFA-------------------------------GQFQS-------ATTTMNKFSATLQATSATRHTWRRRGDDHRGLQVGCSAISRDQHGSNANQLLE--EIGEEVPKKLRAFYQFCRPHTIFGTIIGISSVSLLPIKSLDDFTMMVLRGYLEALAAALCMNIYVVGLNQLFDIQIDKINKPGLPLASGEFSVA--TGVVIVLSSLIM---------------SFSIGIRSGSAPLMCALLVSFLLGSAYSIEAPLLRWKRHALLAASCILFVRAILVQLAFFAHMQ---------------QHVLKRPLAPTKSL----VFATLFMCCFAVVIALFK------------------------DIPDVDGDRDFGIQSLSVRLGPQRVYQLCINTLLTAYGAAIMI----------GASSTNLFQKIIIVFGHGLLALTLRQRARHFDVENQARVTAFYMFIWQLFYAEYFLIPFVQ*--
>Brasy7G216000.1
---------------------------------------------MRATAAASAA---------APLQFSTDGRGAPGC-GGRVRLGIRRSSSWAGRR---------YSVEAFA-------------------------------DQCQS-------ATTAMNKFSAALQATSATRNARRQCRDDHPGLQVGCGAISHDQHGSNANQLFE--EIGEEVLKKLHAFYQFCRPHTIFGTIIGISSVSLLPMKSLDDFTMTVLRGYLEALAAALCMNIYVVGLNQLFDIQIDKINKPGLPLASGEFSVA--TGVVIVLSSLIM---------------SFSIGIRSGSAPLMCALLVSFLLGSAYSIEAPLLRWKRHALLAASCILFVRAILVQLAFFAHMQ---------------QHVLKRPLAPTKSL----VFATLFMCCFAVVIALFK------------------------DIPDVDGDRDFGIQSLSVRLGPQRVYQLCINTLLTAYGAAIVI----------GASSTNLFQKIIIVLGHSLLALTLRQRARHFDVENQARVTAFYMFIWKLFYAEYFLIPFVQ*--
>Brast07G228800.1
---------------------------------------------MRAAAA-------------AWQFSADHGRGAPGCGGGRVRLGTRRSSSWAGRR---------FSVEAFA-------------------------------GQFQS-------ATTTMNKFSATLQATSATRHTWRRRGDDHRGLQVGCSAISRDQHGSNANQLLE--EIGEEVPKKLRAFYQFCRPHTIFGTIIGISSVSLLPIKSLDDFTMMVLRGYLEALAAALCMNIYVVGLNQLFDIQIDKINKPGLPLVSGEFSVA--TGVVIVLSSLIM---------------SFSIGIRSGSAPLMCALLVSFLLGSAYSIEAPLLRWKRHALLAASCILFVRAILVQLAFFAHMQ---------------QHVLKRPLAPTKSL----VFATLFMCCFAVVIALFK------------------------DIPDVDGDRDFGIQSLSVRLGPQRVYQLCINTLLTAYGAAIMI----------GASSTNLFQKIIIVFGHGLLALTLRQRARHFDVENQARVTAFYMFIWQLFYAEYFLIPFVQ*--
>Brahy.D01G0405900.1
---------------------------------------------MRATVAAA-----------AGLQFFTDGRGAPGC-GGRVRLGTRRSSSWAGRR---------YSVEAFA-------------------------------GQCQS-------ATTTMNKFSATSQATSTTRNTWGQRRDDHPGLQVGCGAISRDQHGSNANRLFE--EIGEEVTKKLRAFYEFCRPHTIFGTIIGISSVSLLPMRSLDDFTMTVLRGYLEALAAALCMNIYVVGLNQLFDIQIDKINKPGLPLASGEFSVA--TGVVIVLSSLIM---------------SFSIGTRSGSAPLMCALLVSFLLGSAYSIEAPLLRWKRRALLAASCILFVRAILVQLAFFAHMQ---------------QHVLKRPLAPTKSL----VFATLFMCCFAVVIALFK------------------------DIPDVDGDRDFGIQSLSVRLGPQRVYQLCINTLLTAYGAAIMI----------GASSTNLFQKIIIVFGHGLLALTLRQRARQFDVENQARVTAFYMFIWKLFYAEYFLIPFVQ*--
>Brame.07UG026600.1
---------------------------------------------MRATA--------------AGLQFSTDGRGAPGC-GGRVRLGTRRSSSWTGRR---------YSVEAFA-------------------------------DQCQS-------ATTAMNKFSAALQATSATRNTRRQCRDDHPGLQVGCGAISHDQHGSNANQLFE--EIGEEVPKKLHAFYQFCRPHTIYGTIIGISSVSLLPMKSLDDFTMTVLWGYLEALAAALCMNIYVVGLNQLFDIQIDKINKPGLPLASGEFSVA--TGVVIVLSSLIL---------------SFSIGIRSGSAPLMCALLVSFLLGSAYSIEAPLLRWKRHALLAASCILFVRAILVQLAFFAHMQ---------------QHVLKRPLAPTKSL----VFATLFMCCFAVVIALFKVIKHPINLCFGILKVLFLYVLSFQDIPDVDGDRDFGIQSLSVRLGPQRVYQLCINTLLTAYGAAIVI----------GASSTNLFQKIIIVFGHGLLALTLRQRARHFNVENQARVTAFYMFIWKLFYAEYFLIPFVQ*--
>Brahy.D01G0415300.1
---------------------------------------------MDSLSLRPSSLLLSAP---SAAARRRDHILPPFR---PIQQNGKGRISLSIQG---------SRG-PTV-------------------------------NLCQK-----------------------FLDWKYSYHRMSHRPINTSANASGQSLQPETEAHDAA--SIWKPISSSLDVFYRFSRPHTVIGTALSIVSVSLLAVESMSDFSPLFLTGLMEAVVAALFMNIYIVGLNQLFDIEIDKVNKPTLPLASGEYSPA--VGVAIVSVFAAM---------------SFGLGWAVGSPPLFWALFISFVLGTAYSINLPYFRWKRFAVVAALCILAVRAVIVQLAFFLHIQ---------------TFVFRRPAVFSRPL----IFATAFMTFFSVVIALFK------------------------DIPDIEGDRIFGIQSFSVRLGQNKVFWTCVGLLEMAYAVAVLM----------GATSSSLWSKSVTVIGHAILATILWNSARSVDLTSKTAITSFYMFIWKLFYAEYLLIPLVR*--
>Brast07G222200.1
---------------------------------------------MDSLGLRPSSLLLSAPC--AAAARRRDHILPPLR---PIQQNCKGRISLSIQG---------SRG-PTV-------------------------------NLCQK-----------------------FLDWKYSYHRISRRAIDASANASGQSLQPEAEAHDAA--SIWKPISSSLDAFYRFSRPHTVIGTALSIVSVSLLAVESLSDFSPLFLTGLLEAVVAALFMNIYIVGLNQLFDIEIDKVNKPTLPLASGEYSPA--VGVAIVSVFAAM---------------SFGLGWVVGSPPLFWALFISFVLGTAYSVNLPYFRWKRFAVVAALCILAVRAVIVQLAFFLHIQ---------------TFVFRRPAVFSRPL----IFATAFMTFFSVVIALFK------------------------DIPDIEGDRIFGIQSFSVRLGQKKVFWTCVGLLEMAYGVAVLM----------GATSSCLWSKSVTVIGHAILATILWNNARSVDMTSKTAITSFYMFIWKLFYAEYLLIPLVR*--
>Brasy7G207000.1
---------------------------------------------MDSLSLRPSSLLLSAPC--AAAARRRDHILPPFR---PIQQNGKGRISLSIQG---------SRG-PTV-------------------------------NLCKK-----------------------FLDWKYSYHRMSHRPINTSANASGQSLQPETEARDAA--SIWKPISSSLDAFYRFSRPHTVIGTALSIVSVSLLAVESMSDFSPLFLTGLLEAVVAALFMNIYIVGLNQLFDIEIDKVNKPTLPLASGEYSPA--VGVAIVSVFAAM---------------SFGLGWVVGSPPLFWALFISFVLGTAYSINLPYFRWKRFAVVAALCILAVRAVIVQLAFFLHIQ---------------TFVFRRPAVFSRPL----IFATAFMTFFSVVIALFK------------------------DIPDIEGDRIFGIQSFSVRLGQNKVFWTCVGLLEMAYGVAVLM----------GATSSCLWSKSVTVIGHAILATILWNSARSVDLTSKTAITSFYMFIWKLFYAEYLLIPLVR*--
>Brame.07PG044700.1
---------------------------------------------MDSLSLRPSSLLLSAPC--AAAARRRDHILPSFR---SIQQNGKGRISLSIQR---------SKG-PTV-------------------------------SLRKK-----------------------FLDWKYSYHRISHRAINTSANASGQSLQSEAEAHDAA--SIWKPISSSLDAFYRFSRPHTVIGTALSIVSVSLLAVKSISDFSPLFLTGLLEAVVAALFMNIYIVGLNQLFDIEIDKVNKPTLPLASGEYSPA--VGVAIVSVFAAM---------------SFGLGWVVGSPPLFWALFISFVLGTAYSINLPYFRWKRFAVVAALCILAVRAVIVQLAFFLHIQ---------------TFVFRRPAVFSKPL----IFATAFMTFFSVVIALFK------------------------DIPDIEGDRIFGIQSFSVRLGQNKVFWICVGLLEMAYGVAVLM----------GATSSCLWSKSITVIGHAILATILWNSARSVDLTSKAAITSFYMFIWKLFYAEYLLIPLVR*--
>Brahy.S07G0247200.1
---------------------------------------------MDSLGLRPSSLLLSAPC--AAAARRRDHILPPLR---PIQQNCKGRISLSIQG---------SRG-PTV-------------------------------NLCQK-----------------------FLDWKYSYHRISRRATDASANASGQSLQPEAEAHDAA--SIWKPISSSLDAFYRFSRPHTVIGTALSIISVSLLAVESLSDFSPLFLTGLLEAVVAALFMNIYIVGLNQLFDIEIDKVNKPTLPLASGEYSPA--VGVAIVSVFAAM---------------SFGLGWVVGSPPLFWALFISFVLGTAYSVNLPYFRWKRFAVVAALCILAVRAVIVQLAFFLHIQ---------------TFVFRRPAVFSRPL----IFATAFMTFFSVVIALFK------------------------DIPDIEGDRIFGIQSFSVRLGQKKVFWTCVGLLEMAYGVAVLM----------GATSSCLWSKSVTVIGHAILATILWNNARSVDVTSKTAITSFYMFIWKLFYAEYLLIPLVR*--
>Brame.07UG033300.1
---------------------------------------------MLTL-----------------------------------------------------------------------------------------------------------------------------------FHFMKLVHLRCGCFL-----------------LLSRDLRENL-----------LFRQALSIVSVSLLAVESLSDFSPLFLTGLLEAVVAALFMNIYIVGLNQLFDIEIDKVNKPTLPLASGEYSPAVGVGVTIVSVFAAM---------------SFGLGWVVGSPPLFWALFISFVLGTAYSVNLPYFRWKRFAVVAALCILAVRAVIVQLAFFLHIQ---------------TFVFRRPAVFSRPL----IFATAFMTFFSVVIALFK------------------------DIPDIEGDRIFGIQSFSVRLGQNKVFWTCVGLLEMAYGVAVLM----------GATSSCLWSKSVTVAGHVILATILWNSARSVDLTSKTAITSFYMFIWKLFYAEYLLIPLVR*--
>ScHGGT1
--------------------------------------------------------------------------------------------------------------------------------------------------------------------------------------------------------------------------------------------------------MKSLDDFTATVLKGYLEALAAALCMNIYVVGLNQLYDIQIDKINKPGLPLAAGEFSVL--TGVFLVVTFLIM---------------SFSIGIRSGSVPLMCALVVSFLLGSAYSIEAPLLRWKRHALLAASCILFVRAILVQLAFFAHMQ---------------QHVLKRPLAATKSL----VFATLFMCCFSAVIALFK------------------------DIPDVDGDRDFGIQSLSVRLGPQRVYQICISILLTAYGAATVV----------GASSTHLLQKIITVSGHGLLAVTLWQRARHLEVENQARVTSFYMFIWKLFYAEYFLIPFVQ*--
>ScHPT
---------------------------------------------MDSLRLRPSSLRSAP----AAAARRRDHILPSFC---SIQRNGKGRVSLSIQA---------SKG-PTI-------------------------------NHCKK-----------------------FLDWKYSNHRISHQSISTSANA-GQSLQPETEAHDPA--SFWKPISSSLDAFYRFSRPHTIIGTALSIVSVSLLAVESLSDISPLFLAGLLEAVVAALFMNIYIVGLNQLFDIEIDKVNKPTLPLASGEYSPA--TGVAIVSVFAAM---------------SFGLGWVVGSPPLFWALFISFVLGTAYSVNLPYFRWKRFAVVAALCILAVRAVIVQLAFFLHIQ---------------TFVFRRPAVFSKPL----IFATAFMTFFSVVIALFK------------------------DIPDIEGDRIFGIQSFSVRLGQSKVFWTCVGLLEVAYGVAILM----------GATSSSLWSKSLTVVGHAILASILWSCARSVDLTSKAAITSFYMLIWRLFYAEYLLIPLVR*--
>ScHGGT2
MAHPPACSRITSRTHPRTPCSSHQSAHKPPPPPEPPSAPFTQIHRSIFSSGGRPARMQATTAAAAVAQLLTDTRRGPRC---SRARLGSTRLSWPG-R---------FAVDAFA-------------------------------GQCQS-------SATLMHKFSVTSQSTLVRRNTRRQCSDDQSALQPGCNEVNRSQHGYDVNR-FG--EISQEVLKKLRAFYQFCRPHTIFGTIIGITSVSLLPMKSLDDFTATVLKGYLEALAAALCMNIYVVGLNQLYDIQIDKINKPGLPLAAGEFSVL--TGVFLVVTFLIM---------------SFSIGIRSGSVPLMCALVVSFLLGSAYSIEAPLLRWKRHALLAASCILFVRAILVQLAFFAHMQ---------------QHVLKRPLAATKSL----VFATLFMCCFSAVIALFK------------------------DIPDVDGDRDFGIQSLSVRLGPQRVYQICISILLTAYGAATVV----------GASSTHLLQKIITVSGHGLLAVTLWQRARHLEVENQARVTSFYMFIWKLFYAEYFLIPFVQ*--
>TaLac2B_HPT1
---------------------------------------------MDSLRLRPSSLRSAPG---AAAARRRDHILPSFC---SIQRNGERRVSLSIQA---------SKG-PTV-------------------------------DHCKK-----------------------FLDWKYSNHRISHQSINTSANA-GQSLQPETEAHDPA--SIWKPISSSLDAFYRFSRPHTIIGTALSIVSVSLLAVESLSDISPLFLTGLLEAVVAALFMNIYIVGLNQLFDIEIDKVNKPTLPLASGEYSPA--MGVAIVSVFAAM---------------SFGLGWVVGSPPLFWALFISFVLGTAYSVNLPYFRWKRFAVVAALCILAVRAVIVQLAFFLHIQ---------------TFVFRRSAVFSKPL----IFATAFMTFFSVVIALFK------------------------DIPDIEGDRIFGIQSFSVRLGQSKVFWTCVGLLEVAYGVAILM----------GVTSSSLWSKSLTVMGHAILASILWSSARSIDLTSKAAITSFYMLIWRLFYAEYLLIPLVR*--
>TaLac7A_HGGT
---------------------------------------------MQATTAA------------AAAQLLTDTRRGPRC---SRARLGATRLSWPGR----------FAVEAFA-------------------------------GRCQS------SATTVTHRFSAISQATSPRRKARRQCSDDQSALQAGCSKVNRDQHGYDVNW-FE--EISQEVSKKLRAFYQFCRPHTIFGTIIGITSVSLLPMKSIDDFTATVLKGYLEALAAALCMNIYVVGLNQLYDIQIDKINKPGLPLAAGEFSVA--TGVFLVVTFLIM---------------SFSIGIHSGSVPLMYALVVSFLLGSAYSIEAPLLRWKRHALLAASCILFVRAILVQLAFFAHMQ---------------QHVLKRPLAATKSL----VFATLFMCCFSAVIALFK------------------------DIPDVDGDRDFGIQSLSVRLGPQRVYQLCISILLTAYLAATVV----------GASSTHLLQKIITVSGHGLLALTLWQRARHLEVENQARVTSFYMFIWKLFYAEYFLIPFVQ*--
>TaLac7B_HPT1
---------------------------------------------MDSLRLRPSSLRSAPG---AAAARRRDHILPSFC---SIQRNGKGRVTLSIQA---------SKG-PTI-------------------------------NHCKK-----------------------FLDWKYSNHRISHQSINTSAKA-GQSLQPETEAHDPA--SFWKPISSSLDAFYRFSRPHTIIGTALSIVSVSLLAVESLSDISPLFLTGLLEAVVAALFMNIYIVGLNQLFDIEIDKVNKPTLPLASGEYSPA--TGVAIVSVFAAM---------------SFGLGWVVGSPPLFWALFISFVLGTAYSVNLPYFRWKRSAVVAALCILAVRAVIVQLAFFLHIQ---------------TFVFRRPAVFSKPL----IFATAFMTFFSVVIALFK------------------------DIPDIEGDRIFGIQSFSVRLGQSKVFWTCVGLLEVAYGVAILM----------GVTSSSLWSKSLTVVGHAILASILWSSARSIDLTSKAAITSFYMLIWRLFYAEYLLIPLVR*--
>TaLac7B_HGGT
--------------------------------------------------------------------------------------------------------------------------------------------------------------------------------------------------------------------------------------------------------MKSLDDFTATVLKGYLEALTAALCMNIYVVGLNQLYDIQIDKINKPGLPLATGEFSVA--TGVCLVVTFLIM---------------SFSIGIRSGSVPLMCALVVSFLLGSAYSIEAPLLRWKRHALLAASCILFVRAILVQLAFFAHMQ---------------QHVLKRPLAATKSL----VFATLFMCCFSAVIALFK------------------------DIPDVDGDRDFGIQSLSVRLGPQRVYQLCISILLTAYGAATVV----------GASSTHLLQKIITVSGHGLLAVTLWQRARHLEVENQARVTSFYMFIWKLFYAEYFLIPFVQ*--
>TaLac7D_HPT1
---------------------------------------------MDSLRLRPSSLRSAPGA--AAAARRRDHILPSFC---SIQRNGEGRVSLSIQA---------SKG-PTV-------------------------------DRCKK-----------------------FLDWKYSNYRIAHQSLNTSANA-GQSLQPETEAHDSA--SIWKPISSSLDAFYRFSRPHTIIGTALSIVSVSLLAVESLSDISPLFLTGLLEAVVAALFMNIYIVGLNQLFDIEIDKVNKPTLPLASGEYSPA--MGVAIVSVFAAM---------------SFGLGWVVGSPPLFWALFISFVLGTAYSVNLPYFRWKRFAVVAALCILGVRAVIVQLAFFLHIQ---------------TFVFRRPAVFSKPL----IFATAFMTFFSVVIALFK------------------------DIPDIEGDRIFGIQSFSVRLGQSKVFWTCVGLLEVAYGVAILM----------GVTSSSLWSKSLTVVGHAILASILWSSARSIDLTSKAAITSFYMLIWRLFYAEYLLIPLVR*--
>TaLac7D_HGGT
-----MAHAAGLHYARHAVINRHINPLLLLLLNPTVPSAPSTQIHRPIFSSGGRPAMMQATTAAAAAQLLTDTRRRPRY---SRARLGATRLSWPGR----------FAVQAFA-------------------------------GQCQS------SAATVTHRFSAISQATSPRRNTRRQCSDDQSALQAGCSEVNRDQHGYDVNR-FE--EISQDVSKKLCAFYQFCRPHTIFGTIIGITSVSLLPMKSLDDFTATVLKGYLEALAAALCMNIYVVGLNQLYDIQIDKINKPGLPLAAGEFSVA--TGVFLVVTFLIM---------------SFSIGIRSGSVPLMCALVVSFLLGSAYSIEAPLLRWKRHALLAASCILFVRAILVQLAFFAHMQ---------------QHVLARPLAATKSL----VFATLFMCCFSAVIALFK------------------------DIPDVDGDRDFGIQSLSVRLGPQRVYQLCISILLTAYGAATVV----------GASSTNLIQKIITVFGHGLLALTLWQRSRHFEVENQARVTSFYMFIWKLFYAEYFLIPFVQ*--
>TaLac2B_HPT2
------------------------------------------------------------------------MFLP-------------------------------------------------------------------------------------------------------HYHRISHRSVNTSLNASMQPLQSDPEANDSA--IIWKQISTPLNAFYRFSRPHTVIGTALSIVSVSLLAVKSLHDISPLFLTGLLEAVVPALFMNIYIVGLNQLSDIDIDKVNKPTLPLASGEYSPA--AGVAIVSIFAAM---------------SFGVGFIVGSQPLLWALYVSFVLGTAYSINLPYFRWKRSAVVAALCILAVRAVIVQLAFFLHIQ---------------TFVFRRPIAFSRPL----IFATGFMTFFSVVIALFK------------------------DIPDIDGDRIFGIQSFTLRLGQKKVFWICVVLLEMAYGVAMSM----------GAASSCFWSKSVTVLAHAALAVTLWRCARSVDLTSKSAITSFYMFIWKLFYAEYLIIPLVR---
>AeHGGT
---------------------------------------------MEATAVGA-----------AAQLLTGKSREGPDVGLDLERQDYPSQVDFQRKLLQPN-----FKGNRAT-------------------------------TFSHR--------------FSATSQATSPRRNTRRQCRDDHPPIQVGCGEVTRDHHGSEVNW-FQ--EISKEVSKKLRAFYEFCRPHTIYGTIIGITSVSLLPMTSIDDFTVT-------ALAAALCMNIYVVGLNQVFDIQIDKVNKPGLPLAAGEFSVT--TAVYVVLTFLIM---------------SFSIGIHSGSAPLMCALILSFLLGSAYSIEAPLLRWKRHALLAASCILFVRAILVQLAFFAHMQ---------------HHVLKRPLAPTKSL----VFATLFMCCFSVVIALFK------------------------DIPDIDGDRDFGIQSLSVKLGPQRVYQLCISILLTAYGAATLV----------GASSTNLFQKIITVSGHGLLAFTLWQRARHFEVENQARVTSFYMFIWKRK---RQMLDV*----
>AeHPT2
------------------------------MALSAAYLLLALSAHTSPPAARMDSLRLQPPLLLSVAVQQRDHYLLSFC---SIQQNAKRRTSLFNQG---------IKSRPTL-------------------------------IRSHK-----------------------LSGWNYSYLEISYRPINTSSNASMQPLQPEPEANDSAIMSMWKAISTSLNAFYRFSRPHTVIGTALSIVSVSLLAVESLRDISPLFLTGLMEAVVSALFMNIYIVGLNQLSDIDIDKVNKPTLPLASGEYSRA--AGVAIVSTFAAMSYVRLIKESLLCAFQSFGVGFVVGSTHLLWALFVSFVLGTAYSINLPYFRWKRSAAVSALCIVAVRAVIVQLAFFLHIQASLLMTYLVIDINMKTFVFRRPIAFSRPL----IFATSFMTFFSVVIALFK------------------------DIPDIEGDQIFGIQSFSVRLGQKKVFWICVGLLEMAYIVAMLI----------GASSSYSWSKYATVAAHAVLAAILWKQARLVDLTRKSAITSFYLFIWKLFYAEYFIIPLVR*--
>AeHPT1
---------------------------------------------MDSLCLRPSAPACAAA---AAAARRRDHILPSFC---SIQRSGKGRVSLSIQG---------SKG-PSV-------------------------------DHCKK-----------------------FLDWKYSYHRISHQSRNTSANA-GQSLQPETEAHDPA--SISKSISSSLDAFYRFSRPHTVIGTALSIVSVSLLAVESLSDISPLFLTGLLEAVVAAFFMNIYIVGLNQVFDIEIDKVNKPTLPLASGEYSPA--TGVAIVSVSAAM---------------SFALGWLVGSPPLFWALFISFVLGTAYSVNLPYFRWKRFAVVAALCILAVRAVIVQLAFFLHIQA--------------NICFQKAGSLFKAIDICNCIHDLLLSCNSIIQGN--------------------------DIPDIEGDRIFGIQSFSVRLGQNKVFWICVGLLEMAYGVAILM----------GATSSSLWSKSVTVAGHAILASLLWSCARSVDLTSKAAITSFYMFIWKLFYAEYLLIPLVR*--
>Td7B_HPT1
-----------------------------------------------------------------AAARRRDHILPSFC---SIQRNGKGRVTLSIQA---------SKG-PTI-------------------------------NHCKK-----------------------FLDWKYSNHRISHQSINTSAKA-GQSLQPETEAHDPA--SFWKPISSSLDAFYRFSRPHTIIGTALSIVSVSLLAVESLSDISPLFLTGLLEAVVAALFMNIYIVGLNQLFDIEIDKVNKPTLPLASGEYSPA--TGVAIVSVFAAM---------------SFGLGWVVGSPPLFWALFISFVLGTAYSVNLPYFRWKRSAVVAALCILAVRAVIVQLAFFLHIQ---------------TFVFRRPAVFSKPL----KFATAFMTFFSVVIALFK------------------------DIPDIEGDRIFGIQSFSVRLGQSKVFWTCVGLLEVAYGVAILM----------GVTSSSLWSKSLTVVGHAILASILWSSARSIDLTSKAAITSFYMLIWRLFYAEYLLIPLVR*--
>Td7A_HPT1
---------------------------------------------MDSLRLRPSSLRSAPG---GAAARRRDHILPSFC---SIQRNGERRVSLSIQA---------SKG-PTV-------------------------------DRCKK-----------------------FLDWKYSNHRISHQSINTSANA-GQSLQPETEAHDPA--SIWKPISSSLDAFYRFSRPHTIIGTALSIVSVSLLAVESLSDISPLFLTGLLEAVVAALFMNIYIVGLNQLFDIEIDKVNKPTLPLASGEYSPS--VRLTGALLFELQ---------------SFGLGWVVESPPLFWALFISFVLGTAYSVNLPYFRWKRFAVVAALCILAVRAVIVQLAFFLHIQ---------------TFVFRRPAVFSKPL----IFATAFMTFFSVVIALFK------------------------DIPDIEGDRIFGIQSFSVRLGQSKVFWTCVV---------------------------------------------------------------------------YLRLPTVLRY*
>Td2B_HPT2
--------------------------------------------RTPPPAAAMYTLRLQPPLFLSVAARRRDHFLPSLS---SIQQHANWR-AFSHQG---------AQGRSAL-------------------------------NRCQK-----------------------FLDRKCSYHRISHRSVNTSLNASMQPLQSDPEANDSA--IIWKPISTSLNAFYRFSRPHTVIGTALSIVSVSLLAVESLHDISPLFLTGLLEAVVPALFMNIYIVGLNQLSDIDIDKVNKPTLPLASGEYSPA--SGVAIVSMFAAM---------------SFGIGFIVGSQPLLWALFVSFVLGTAYSINLPYFRWKRSAVVAALCILAVRAVIVQLAFFLHIQ---------------TFVFRRPIAFSRPL----IFATGFMTFFSVVIALFK------------------------DIPDIDGDRIFGIQSFTVRLGQKKVFWICVVLLEMAYGVAMSM----------GAASSCFWSKSVTVLAHAALAVTLWKCARSVDLTSKSAITSFYMFIWKLFYAEYLIIPLVR*--
>Td7A_HGGT
---------------------------------------------MQATTAA------------AAAQLLTDTRRGPRC---SRARLGATRLSWPGR----------FAVEAFA-------------------------------GRCQS------SATTVTHRFSAISQATSPRRKARRQCSDDQSALQAGCSKVNRDQHGYDVNW-FE--EISQEVSKKLRAFYQFCRPHTIFGTIIGITSVSLLPMKSIDDFTATVLKGYLEALAAALCMNIYVVGLNQLYDIQIDKINKPGLPLAAGEFSVA--TGVFLVVTFLIM---------------SFSIGIHSGSVPLMYALVVSFLLGSAYSIEAPLLRWKRHALLAASCILFVRAILVQLAFFAHMQ---------------QHVLKRPLAATKSL----MFATLFMCCFSAVIALFK------------------------DIPDVDGDRDFGIQSLSVRLGPQRVYQLCISILLTAYLAATVV----------GASSTHLLQKIITVSGHGLLALTLWQRARHLEVENQARVTSFYMFIWKLFYAEYFLIPFVQ*--
>Td7B_HGGT
--------------------------------------------------------------------------------------------------------------------------------------------------------------------------------------------------------------------------------------------------------MKSLDDFTATVLKGYLEALTAALCMNIYVVGLNQLYDIQIDKINKPGLPLATGEFSVA--TGVCLVVTFLIM---------------SFSIGIRSGSVPLMCALVVSFLLGSAYSIEAPLLRWKRHALLAASCILFVRAILVQLAFFAHMQ---------------QHVLKRPLAATKSL----VFATLFMCCFSAVIALFK------------------------DIPDVDGDRDFGIQSLSVRLGPQRVYQLCISILLTAYGAATVV----------GASSTHLLQKIITVSGHGLLAVTLWQRARHLEVENQARVTSFYMFIWKLFYAEYFLIPFVQ*--
>AetHPT
----------------------------------------------------------------------PDHILPSFC---SIQRNGEGRVSLSIQA---------SKG-PTV-------------------------------DRCKK-----------------------FLDWKYSNYRIAHQSLNTSANA-GQSLQPETEAHDSA--SIWKPISSSLDAFYRFSRPHTIIGTALSIVSVSLLAVESLSDISPLFLTGLLEAVVAALFMNIYIVGLNQLFDIEIDKVNKPTLPLASGEYSPA--MGVAIVSVFAAM---------------SFGLGWVVGSPPLFWALFISFVLGTAYSVNLPYFRWKRFAVVAALCILGVRAVIVQLAFFLHIQ---------------TFVFRRPAVFSKPL----IFATAFMTFFSVVIALFK------------------------DIPDIEGDRIFGIQSFSVRLGQSKVFWTCVGLLEVAYGVAILM----------GVTSSSLWSKSLTVVGHAILASILWSSARSIDLTSKAAITSFYMLIWRLFYAEYLLIPLVR---
>AetHGGT
--------------------------------------------------------------------------------------------------------------------------------------------------------------------------------------------------------------------------------------------------------MKSLDDFTATVLKGYLEALAAALCMNIYVVGLNQLYDIQIDKINKPGLPLAAGEFSVA--TGVFLVVTFLIM---------------SFSIGIRSGSVPLMCALVVSFLLGSAYSIEAPLLRWKRHALLAASCILFVRAILVQLAFFAHMQ---------------QHVLARPLAATKSL----VFATLFMCCFSAVIALFK------------------------DIPDVDGDRDFGIQSLSVRLGPQRVYQLCIGILLTAYGAATVV----------GASSTNLIQKIITVFGHGLLALTLWQRSRHFEVENQARVTSFYMFIWKLFYAEYFLIPFVQ*--
>BdHGGT
---------------------------------------------MRATVAAAA----------AGLQFFTDGRGAPGC-GGRVRLGTRRSSSWAGRR---------YSVEAFA-------------------------------GQCQS-------ATTTMNKFSATSQATSTTRNTWGQRRDDHPGLQVGCGAISRDQHGSNANRLFE--EIGEEVTKKLRAFYEFCRPHTIFGTIIGISSVSLLPMRSLDDFTMTVLRGYLEALAAALCMNIYVVGLNQLFDIQIDKINKPGLPLASGEFSVA--TGVVIVLSSLIM---------------SFSIGTRSGSAPLMCALLVSFLLGSAYSIEAPLLRWKRRALLAASCILFVRAILVQLAFFAHMQ---------------QHVLKRPLAPTKSL----VFATLFMCCFAVVIALFK------------------------DIPDVDGDRDFGIQSLSVRLGPQRVYQLCINTLLTAYGAAIMI----------GASSTNLFQKIIIVFGHGLLALTLRQRARQFDVENQARVTAFYMFIWKLFYAEYFLIPFVQ*--
>BdHPT
---------------------------------------------MDSLSLRPSSLLLSAPCAAAAAARRRDHILPPFR---PIQQNGKGRISLSIQR---------SRG-PTV-------------------------------NLCQK-----------------------FLDWKYSYHRMSHRPINTSANASGQSLQPETEAHDAA--SIWKPISSSLDAFYRFSRPHTVIGTALSIVSVSLLAVESMSDFSPLFLTGLMEAVVAALFMNIYIVGLNQLFDIEIDKINKPTLPLASGEYSPA--VGVAIVSVFAAM---------------SFGLGWAVGSPPLFWALFISFVLGTAYSINLPYFRWKRFAVVAALCILAVRAVIVQLAFFLHIQ---------------TFVFRRPAVFSRPL----IFATAFMTFFSVVIALFK------------------------DIPDIEGDRIFGIQSFSVRLGQNKVFWTCVGLLEMAYAVAVLM----------GATSSSLWSKSVTVIGHAILATILWNSARSVDLTSKTAITSFYMFIWKLFYAEYLLIPLVR*--
>HvHPT2
---------------------------------------------MGSLCLQPPLLL-------SISAHQQDHFLPSLC---PAHKNAKRQTSVSSQR---------GQGRPTL-------------------------------DCCKN-----------------------FLGWKCSYERISHRPVDNCANASMQPLRSEPEANDSA--SIWNPISTSLDAFYRFSRPHTVIGTALSIVSVSLLAVEGLSDISPLFLTGSLEAVVSALFMNIYIVGLNQLSDIDIDKVNKPTLPLASGEYSPA--TGVAIVTTFAVL---------------SFAVGFVVGSQPLLLALFISFVLGTAYSIDLPYFRWKRSAVVAALCIVAVRAVIVQLAFFLHIQ---------------TFVLRRPMAISKPL----IFATTFMTFFSVVIALFK------------------------DIPDIDGDRIFGIKSFSVRLGQKKVFWICVGLLEMAYGVAMLM----------GAASSCLWSKYATVVSHAVLAAILWKCARSVDLTSKSAITSFYMFIWKLFYAEYLIIPLVR*--
>HvHPT1
---------------------------------------------MDSLRLRPSSLRS------APAARRRDHILPSFC---SIQRNGKGRVSLSIQA---------SKG-PTV-------------------------------NPCKK-----------------------FLDWKYSNHRISHQSINTSANA-GQSLQPETEAHDTA--SFWKPISSSLDAFYRFSRPHTIIGTALSIVSVSLLAVESLSDISPMFLTGLLEAVVAALFMNIYIVGLNQLFDIEIDKVNKPTLPLASGEYSPA--TGVAIVSVFAAM---------------SFGLGWVVGSPPLFWALFISFVLGTAYSVNLPYFRWKRFAVVAALCILAVRAVIVQLAFFLHIQ---------------TFVFRRPAVFSKPL----IFATAFMTFFSVVIALFK------------------------DIPDIEGDRIFGIQSFSVRLGQSKVFWACVGLLEVAYGVAILM----------GATSSSLWSKSITVVGHAILASILWSCAKSVDLTSKAAITSFYMLIWRLFYAEYLLIPLVR*--
>HvHGGT
---------------------------------------------MQAVTAAA-----------AAGQLLTDTRRGPRC----RARLGTTRLSWTGR----------FAVEAFA-------------------------------GQCQS------SATTVMHKFSAISQAARPRRNTKRQCSDDYPALQAGCSEVNWDQNGSNANRLE---EIRGDVLKKLRSFYEFCRPHTIFGTIIGITSVSLLPMKSIDDFTVTVLRGYLEALTAALCMNIYVVGLNQLYDIQIDKINKPGLPLASGEFSVA--TGVFLVLAFLIM---------------SFSIGIRSGSAPLMCALIVSFLLGSAYSIEAPFLRWKRHALLAASCILFVRAILVQLAFFAHMQ---------------QHVLKRPLAATKSL----VFATLFMCCFSAVIALFK------------------------DIPDVDGDRDFGIQSLSVRLGPQRVYQLCISILLTAYGAATLV----------GASSTNLFQKIITVSGHGLLALTLWQRAQHFEVENQARVTSFYMFIWKLFYAEYFLIPFVQ*--
>PhHPT
---------------------------------------------MDALRLRPSLLSARP-----GAASPRDHFLPPFC---SIQRNGEARVCFSGQR---------TQG-PSL-------------------------------YHSQK-----------------------FFDWQSSYSRISRQSTSTSINASGQPLQSEPEAHDSA--SIWRAISSSLDAFYRFSRPHTVIGTALSIVSVSLLAVQSLSDISPLFLTGLLEAVVASLFMNIYIVGLNQLFDIEIDKVNKPTLPLASGEYTPA--TGVAIVSVFAAM---------------SFGLGWAVGSQPLFWALFISFVLGTAYSINLPYLRWKRSAIVAALCILAVRAVIVQLAFFLHIQ---------------TFVFRRPAVFTRPL----MFATGFMTFFSVVIALFK------------------------DIPDIEGDRIFGIQSFSVRLGQKKVFWICVGLLEMAYSVAILM----------GATSTSLWSKTATIAGHSILAAILWSCARSVDLTSKAAITSFYMFIWKLFYAEYLLIPLVR*--
>PhHGGT
---------------------------------------------MTEMAR-------------FGLGERKFSWTGPLCVEASACHGQRQVICLNM-----------CPTRPTG-------------------------------TQCRH-----------------------------------SSVLKLRCNAATHPQHHFTIDQ-FE--EIGIEVTKKLRAFYWFCRPHTIIGTILGITSVSLLPMKSLDDLSVTVLWGFLEALASALCMNIYVVGLNQLFDIEIDKVNKPTLPLASGEFSVT--TGVSLVVAFLVM---------------SISIGIRSKSSPLMCALLVSFLLGSAYSIDVPLLRWKRHPFLAASCILVVRAILVQLAFFTHMQ---------------QHILKRPFAPTRSV----VFATLFMCCFSAVIALFK------------------------DIPDVDGDRDFGIQSLSVRLGQQKVYRLCINMLMTAYAAAILL----------GASSPNLYQKIATVFGHGLLAFVLWQRARQFDIANKTCITPFYMFIWKLFYAEYFLIPFM*---
>SiHPT
---------------------------------------------MDALRLRPSLLSARP-----GAARPRDHFLPPFC---SIQRNGEARVCFSSQR---------TQG-PSL-------------------------------YQSQK-----------------------FFDWKSSYCRISRQSISTSINASGQQLQSEPEAHDSA--SIWKAISSSLDAFYRFSRPHTVIGTALSIVSVSLLAVQSLSDISPLFLTGLLEAVVAALFMNIYIVGLNQLFDIEIDKVNKPTLPLASGEYTPA--TGVAIVSVFAAM---------------SFGVGWAVGSQPLFWALFISFVLGTAYSINLPYFRWKRFAVVAALCILAVRAVIVQLAFFLHIQ---------------TFVFRRPAVFTRPL----LFATGFMTFFSVVIALFK------------------------DIPDIEGDRIFGIRSFSVRLGQKKVFWICVGLLEMAYSVAILM----------GATSTSLWSKTATIAGHSILAAILWSCARSVDLTSKAAITSFYMFIWKLFYAEYLLIPLVR*--
>SiHGGT
---------------------------------------------MR------------------------------------------------------------TTG-----------------------------------RQCRH------------------------------------SLIQFRCSAATHPQHDFNINQ-FE--EIGIELTKKLRSFYWFCRPHTIIGTILGITSVSLLPMKSLDDLSVTVLWGFLEALASALCMNIYVVGLNQLFDIEIDKVNKPTLPLASGEFSVA--TGVLLVVAFLVM---------------SISIGIRSKSAPLMCALLVSFLLGSAYSIDVPLLRWKRHPFLAASCILVVRAILVQLAFFTHMQ---------------QHVLKRPFTPTRSV----VFATLFMCCFSAVIALFK------------------------DIPDVDGDGDFGIKSLSVQLGQHRVYRLCISMLMTAYTAAILV----------GASTTNLYQKIAIVFGHGLLAFVLWQRAQQLDVANKTCVTEFYMFIWKLFYAEYLLIPFV*---
>SbHGGT
---------------------------------------------MHQVTSSAATLRPAAAVAAHALRLSTDHREGPKI----RARFGAMKFSWTETL---------NATSPTK---------------------------------------------------------------ATGRHHKHSSVLKVRCWVATHHQHNSNAQR-FQ--ATGIGIAKILHAFYQFCRPHTIFGTIIGITSVSLLPVKSLDDFTLTVLWGYLEALAAALCMNIYVVGLNQLFDIEIDKVNKPILPLASGEFSVP--TAVLLVVSFLVM---------------SISIGVRSKSAPLMCALLVSFLLGSAYSINVPFLRWKQHAFLAAFCIIFVRAVLVQLAFFAHMQ---------------QHVLKRPLAPTRSV----VFATCFMCCFSAVIALFK------------------------DIPDVDGDRYFGIQSMTVRLGQQRVYRLCVNILMTAYAAAILV----------GASSTNLYQKIVILTGHGLLASTLWQRAQQFDIANKECITPFYMFIWKLFYAEYFLIPFV*---
>SbHPT
---------------------------------------------MDALRLRPSLLSAAR----PGAARPRDHFLPPCC---SIQRNGEGRICFSSQR---------TQG-PTL-------------------------------YHHQK-----------------------FFDWKSSYCRISHQSLNTSVNASGQQLQSEPEAHDST--TIWRAISSSLDAFYRFSRPHTVIGTALSIVSVSLLAVQSLSDISPLFLTGLLQAVVAALFMNIYIVGLNQLFDIEIDKVNKPTLPLASGEYTPA--TGVAIVSVFAAM---------------SFGLGWAVGSQPLFWALFISFVLGTAYSINLPYLRWKRFAVVAALCILAVRAVIVQLAFFLHIQ---------------TFVFRRPAVFSRPL----IFATGFMTFFSVVIALFK------------------------DIPDIEGDRIFGIRSFSVRLGQKKVFWICVGLLEMAYSVALLM----------GATSSSLWSKTVTIAGHSILAGILWSCARSVDLTSKAAITSFYMFIWKLFYAEYLLIPLVR*--
>TuHPT
---------------------------------------------MDSLRLRPSSVRSAPG---AAAARRRDHILPSFC---SIQRNGERRVSLSIQA---------SKG-PTV-------------------------------DRCKK-----------------------FLDWKYSNHRISHQSINTSANA-GQSLQPETEAHDPA--SIWKPISSSLDAFYRFSRPHTIIGTALSIVSVSLLAVESLSDISPLFLTGLLEAVVAALFMNIYIVGLNQLFDIEIDKVNKPTLPLASGEYSPA--MGVAIVSVFAAM---------------SFGLGWVVGSPPLFWALFISFVLGTAYSVNLPYFRWKRFAVVAALCILAVRAVIVQLAFFLHIQ---------------TFVFRRPAVFSKPL----IFATAFMTFFSVVIALFK------------------------DIPDIEGDRIFGIQSFSVRLGQSKVFWTCVGLLEVAYGVAILM----------GVTSSSLWSKSLTVMGHAILASILWSSARSIDLTSKAAITSFYMLIWRLFYAEYLLIPLVR*--
>TuHGGT
---------------------------------------------MQATTAAA-----------AAAQLLTDTRRGPRC---SRARLGATRLSWPGR----------FAVEAFA-------------------------------GRCQS------SATTVTHRFSAISQATSPRRKARRQCSDDQSALQAGCSKVNRDQHGYDVNW-FE--EISQEVSKKLRAFYQFCRPHTIFGTIIGITSVSLLPMKSIDDFTATVLKGYLEALAAALCMNIYVVGLNQLYDIQIDKINKPGLPLAAGEFSVA--TGVFLVVTFLIM---------------SFSIGIHSGSVPLMYALVVSFLLGSAYSIEAPLLRWKRHALLAASCILFVRAILVQLAFFAHMQ---------------QHVLKRPLAATKSL----VFATLFMCCFSAVIALFK------------------------DIPDVDGDRDFGIQSLSVRLGPQRVYQLCISILLTAYAAATIV----------GASSTHLLQKIITVSGHGLLALTLWQRARHLEVENQARVTSFYMFIWKLFYAEYFLIPFVQ*--
>Menu1_HPT1
-----------------------------------------------------------------------DHFLPSFC---SIQQNGRGRISLSSQG---------SKI-PTV-------------------------------NRCQK-----------------------FLDWKYSYHRISHGAISTSANASGQQLQAEPEAHDSA--SMWKPISSSLDAFYRFSRPHTVIGTALSIVSVSLLAVQSLSDFSPLFLTGLLEAVLAAFFMNIYIVGLNQLFDIEIDKVNKPTLPLASGEYSPA--TGVAIISISAAM---------------SFGLGWAVGSQPLFWALFISFVLGTAYSINLPYFRWKRFAVVAALCILAVRAVIVQLAFFLHIQ---------------TFVFRRPAAFSKPL----IFATAFMTFFSVVIALFK------------------------DIPDIEGDRIFGIQSFTVRLGQKKIFWTCVGLLEMAYGAAVFM----------GATSSCLWSKSVTVAGHAILATILWNCARSVDLTSKAAITSFYMFIWKLFYAEYLLIPLVR---
>Nast_HPT1
-----------------------------------------------------------------------DHLLPSVC---SIQKNGKGRISMSNHW---------TKG-STV-------------------------------NRSQK-----------------------FLDWKYSYQRISHRSADTSVYASGQTLQPEPEAYDPA--SIWKPISSSLDAFYRFSRPHTVIGT----------------DFSPLFLTGLLEAVVAALFMNIYIVGLNQLFDIEIDKVNKPTLPLASGEYSPA--IGTAIVSISAAM---------------SFGLGWIVGSQPLFWALFISFILGTAYSINLPYFRWKRFAVVAALCILAVRAVIVQLAFFLHIQ---------------TFVFRRPPAFSRPL----IFATAFMTFFSVVIALFK------------------------DIPDIEGDRIFGIQSFSVRLGQKKVFWICVGLLQIAYGTAILM----------GATSTCLWSKSVTVVGHAILAGILWNCARSVDFTSKAAITSFYMFIWKLFYAEYLLIPLVR*--
>Spla_HPT1
-----------------------------------------------------------------------DHFLPSLC---SIQRNGNGQISLSSQG---------TKG-PPA-------------------------------NRCQK-----------------------FLDWKCSYRRISNQSINTFANASGQPLQPEPEAHDPT--SIWKPISSSLDAFYRFSRPHTVIGTALSIVSVSLLAVESLSDFSPLFLTGLLEAVVAALFMNIYIVGLNQLFDIEIDKVNKPTLPLASGEYSPA--TGAAIVSIFATM---------------SFCLGLAVGSQPLFWALFISFVLGTAYSINLPYFRWKRFAVVAALCILAVRAVIVQLAFFLHIQ---------------TFVFRRPAAFSKPL----IFATAFMTFFSVVIALFK------------------------DIPDIEGDRIFGIQSFSVRLGQNKVFWTCVGLLEMAYGVAILM----------GATSSCLWSKSVTVAGHAILATILWNCARSVDLTSKAAITSFYMFIWKLFYAEYLLIPLVR*--
>Nast_HGGT
--------------------------------------------------------------------QFLADRRGPRC----KARLGMRRLCFEGG----------LSTEALA-------------------------------GQCQS----------------------VTVQSNTLRRNITEQSRQIRCSAVTHDQHGSSFNQFS---KICEEVLKKLHAFGQFCRPHTIFGTIIGITSVSLLSVRSLDDFNMTVLRGFLEALSAALCMNVYVVGLNQLFDIQIDKVNKPTLPLASGEFSVT--TGVVLVLTFLIT---------------SFIIGLRSGSAPLICALLISFLLGSAYSIDVPLLRWKRHAFLAAACILFVRAILVQLSFFAHMQ---------------RHVLKRPLAPTKSV----VFATLFMCCFSTVITLFK------------------------DIPDIDGDRDFGIQSLSVSLGPQKVYWLCINMLLTAYGAAILV----------GMSSTNLSKMIITVFGHALLALKLWQRTRNFDIENQDSVTSFYMFIWKLFYTEYFLIPFVH*--
>LOC_Os06g43880.1
-------------------------------------------MQASSAAAAAACSAIKPAAHQHTVQVQEDKRGSEFR-----ARFGTRKLSWGGKL---------SVENSAL-------------------------------HQCQS-----------------------LTRSIRRQKRQHSPVLQVRCYAIAGDQH-ESIATEFE--EICKEVPQKLGAFYRFCRPHTIFGTIIGITSVSLLPMRSLDDFTMKALWGFLEALSSSLCMNIYVVGLNQLYDIQIDKVNKPSLPLASGEFSVA--TGAVLVLTSLIM---------------SIAIGIRSKSAPLLCALFISFFLGSAYSVDAPLLRWKRNAFLAASCILFVRAVLVQLAFFAHMQ---------------QHVLKRPLAPTKSV----VFATLFMCCFSSVIALFK------------------------DIPDIDGDRHFGVESLSVRLGPERVYWLCINILLTAYGAAILA----------GASSTNLCQMIITVFGHGLLAFALWQRAQHCDVENKAWITSFYMFIWKLFYAEYFLIPFVQ*--
>LOC_Os06g44840.1
---------------------------------------------MDSLRLRPSLLAARAPGAASLPPLRRDHFLPPLC---SIHRNGKRPVSLSSQR---------TQG-PSF-------------------------------DQCQK-----------------------FFGWKSSHHRIPHRPTSSSADASGQPLQSSAEAHDSS--SIWKPISSSLDAFYRFSRPHTVIGTALSIVSVSLLAVENLSDVSPLFLTGLLEAVVAALFMNIYIVGLNQLFDIEIDKVNKPTLPLASGEYSPA--TGVALVSAFAAM---------------SFGLGWAVGSQPLFLALFISFILGTAYSINLPFLRWKRSAVVAALCILAVRAVIVQLAFFLHIQ---------------TFVFRRPAVFTRPL----IFATAFMTFFSVVIALFK------------------------DIPDIEGDRIFGIKSFSVRLGQKKVFWICVGLLEMAYCVAILM----------GATSACLWSKYATVVGHAILAAILWNRSRSIDLTSKTAITSFYMFIWKLFYAEYLLIPLVR*--
>Zm00001eb386720_T001
------------MPCSNDAQARRSRHASPPPPPAGTGPLGFLSPSHIHGSERTATFWLCQPVQLLYRTVRTARVLDPLAARARISRDISLSLSPSLAREILLVGSYSYLISPPVHLPSSGTRTTMQVTPAATLRPAAAHALRLSTDHCREGPKIRVRFGSRKLSWTETLDDATSLTRATGRQRRHSSILKVSCWAAAHHQHNSNPQH-FK--ATGIRIAKTLHAFYQFCRPHTIFGTIIGITSVSLLPVKSLDDFTLIAIWGFLEALVAALCMNVYVVGLNQIFDIEIDKVNKPTLPLASGEFSVP--TAVVLVVAFLVM---------------SISIGIRSKSAPLMCALLVSFLLGSAYSIDVPLLRWKRHAFLAAFCIIFVRAVVVQLAFFAHMQ---------------QHVLKRPLAPTRSV----VFATFFMCCFAAVIALFK------------------------DIPDVDGDRDFGIQSMTVRLGQQRVHRLCINILMTAYAAAILV----------GASSTNLYQKIVIVSGHVLLASTLWQRAQQFDIENKDCITQFYMFIWKLFYAEYFLIPFV*---
>Zm00001eb389370_T002
---------------------------------------------MDALRLRPSLLPVRP-----GAARPRDHFLPPCC---SIQRNGEGRICFSSQR---------TQG-PTL-------------------------------HHHQK-----------------------FFEWKSSYCRISHRSLNTSVNASGQQLQSEPETHDST--TIWRAISSSLDAFYRFSRPHTVIGTALSIVSVSLLAVQSLSDISPLFLTGLLEAVVAALFMNIYIVGLNQLFDIEIDKVNKPTLPLASGEYTLA--TGVAIVSVFAAM---------------SFGLGWAVGSQPLFWALFISFVLGTAYSINLPYLRWKRFAVVAALCILAVRAVIVQLAFFLHIQ---------------TFVFRRPAVFSRPL----LFATGFMTFFSVVIALFK------------------------DIPDIEGDRIFGIRSFSVRLGQKKVFWICVGLLEMAYSVAILM----------GATSSCLWSKTATIAGHSILAAILWSCARSVDLTSKAAITSFYMFIWKLFYAEYLLIPLVR*--
>Zm00001eb121230_T001
---------------------------------------------M------------------------------------PTRSTPRGAASAPQTA---------ATLTPVV--------------------------------------------------------------------------------------------------ETATP------------KTHTKIAT----------------------HARYLLAVSDNLL-----------------KVNKPTLPLASGEFSVP--TTVLLIVAFLVM---------------SISIGIRSKSAPLMCDLLVSFLLGSAYSIDVPLLWWKRHAFLATFCIIFVRAVVVQLAFFAHMQ---------------QHVLKRPLAPTRSV----VFATCFMCCFAAVIALFK------------------------DIPNVDGDRDFGIQSMTVRLGQQRVHRLCINILMTAYATAILV----------GASSMNLYQKIVIVSGHGLLASTLWQRAQQFDIENKDCITQFYMFIWKLFYAEYFLIPFV*---
>Thint.19G0590500.1
---------------------------------------------MQGTTAAAAA---------AAAQLLTDTRRGPRC----RARLGTTRLSWQGR----------FAVEALA-------------------------------GRCQS------------SANTVISQATSPRRKTRRQCSDDHLALQAGCDEVTRDQNGSGANR-FE--EIMEDVSKKLRSFYQFCRPHTIFGTIIGITSVSLLPMKSLDDFTVTVLRGYIEALSAALCMNIYVVGLNQLFDIQIDKINKPGLPLAAGEFSVA--TGVFLVLTFLIM---------------SFSIGIRSGSTPLMCALIVSFLLGSAYSIEAPFLRWKRHALLAASCILFVRAILVQLAFFAHMQ---------------QHVLKRPLAATKSL----VFATLFMCCFSAVIALFK------------------------DIPDVDGDRDFGIQSLSVRLGPERVYQLCISILLTAYGAATVV----------GASSTNLLQKIITVSGHGLLALTLWQRARHFEVENQACVTSFYMFIWKLFYAEYFLIPFVQ*--
>Thint.20G0932000.1
MAHAAGLHYARHAVINRHINPLLLLLLNPTVPSAPFTQIHRSIFSSGGRPARMQATTVAAAAAQLLTGNHDTRRRGPRC----RARLGAARLSWPEERMGFKMS---ARNTNFLSKYRGT-------------------------RICHV---FNYSVTTVTHRFSAISQATSPRRKARRQCSDDQSALQAGCSEVNRDQHGYDVNR-FE--EISQEVSKKLHAFYQFCRPHTIFGTIIGITSVSLLPMKSLDDFTATVLKGYLEALTAALCMNIYVVGLNQLYDIQIDKINKPGLPLAAGEFSVA--TGVFLVVTFLIM---------------SFSIGIHSGSVPLMCSLVVSFLLGSAYSIEAPLLRWKRHALLAASCILFVRAILVQLAFFAHMQ---------------QHVLKRPLAATKSL----VFATLFMCCFSAVIALFK------------------------DIPDVDGDRDFGIQSLSVRLGPQRVYQLCISILLTAYGAATVV----------GASSTHLLQKIITVSGHGLLAVTLWQRARHLEVENQARVTSFYMFIWKLFYAEYFLIPFVQ*--
>Thint.21G0611900.1
---------------------------------------------MDSLRLRPSSLRSAPG---AAAARRRDHILPSFC---LIQRNGKGRVSLSIQA---------SKG-PTI-------------------------------NHCKK-----------------------FLDWKYSNHRISHQSINTSAKA-GQSLQPETEAHDPA--SFWKPISSSLDAFYRFSRPHTIIGTALSIVSVSLLAVESLSDISPLFLTGLLEAVVAALFMNIYIVGLNQLFDIEIDKVNKPTLPLASGEYSPA--TGVAIVSVFAAM---------------SFGLGWVVGSPPLFWALFISFVLGTAYSVNLPYFRWKRFAVVAALCILAVRAVIVQLAFFLHIQ---------------TFVFRRPAIFSKPL----IFATAFMTFFSVVIALFK------------------------DIPDIEGDRIFGIQSFSVRLGQSKVFWTCVGLLEVAYGVAILM----------GATSSSLWSKSLTVVGHAILASILWSCARSVDLTSKAAITSFYMLIWRLFYAEYLLIPLVR*--
>Thint.20G0876300.1
---------------------------------------------MDSLRLRPSSLRSAP------AARRRDHILPSFC---SIQQNDKGRVSLSIQA---------SKG-PTV-------------------------------NRCKK-----------------------FLDWKYSYHRISHQSINTSANA-GQSLQPETEAHDSA--SIWKPISSSLDAFYRFSRPHTIIGTALSIVSVSLLAVESLSDISPLFLTGLLEAVVAALFMNIYIVGLNQLFDIEIDKVNKPTLPLASGEYSPA--TGVAIVSVFAAM---------------SFGLGWVVGSPPLFWALFISFVLGTAYSVNLPYFRWKRFAVVAALCILAVRAVIVQLAFFLHIQ---------------TFVFRRPAVFSKPL----IFATAFMTFFSVVIALFK------------------------DIPDIEGDRIFGIQSFSVRLGQSKVFWTCVGLLEVAYGVAILM----------GVTSSSLWSKSLTVVGHAILASILWSSARSIDLTSKAAITSFYMLIWRLFYAEYLLIPLVR*--
>Thint.19G0629100.1
---------------------------------------------MA-----------------LFGYSNQGHILPSFC---SIQRNGKGRVSLSIQA---------SKG-PTI-------------------------------NHCKK-----------------------FLDWKYSNHRISHQSINTSAKA-GQSLQPETEAHDPA--SFWKPISSSLDAFYRFSRPHTIIGTALSIVSVSLLAVESLSDISPLFLTGLLEAVVAALFMNIYIVGLNQLFDIEIDKVNKPTLPLASGEYSPA--MGVAIVSVFAAM---------------SFGLGWVVGSPPLFWALFISFVLGTAYSVNLPYFRWKRSAVVAALCILAVRAVIVQLAFFLHIQ---------------TFVFRRPAVFSKPL----IFATAFMTFFSVVIALFK------------------------DIPDIEGDRIFGIQSFSVRLGQSKVFWICVGLLETAYGVAILM----------GATSSSLWSKSITVVGHAILASILWSCARSVDLTSKAAITSFYMLIWRLFYAEYLLIPLVR*--
>Thint.V1245000.1
---------------------------------------------MDLLCLHTPLLL-------SMPAHRRDNFLPLHC---PVTKNVKRQSWLSSQR---------SQGRPIL-------------------------------NCLQN-----------------------LLGWKQSYNRISHRSAYTSPNASMQPPRSEPEANDSA--SIWKSISTSLNAFYRFLRPHTVVGTALSIVSVSLLAVGSLADISPLFLTGLLEAVVSALFMNIYIVGLNQLSDIDIDKVNKPTLPLASGEYSPA--TGVAIVTTFAAM---------------SFGIGLVVGSQPLLWALVVSFVLGTAYSINLPYFRWKRSAVVAALCIVAVRAVIVQLAFFLHIQ---------------TFVFRRPVALSRPL----VFATVFMTLFSIVIALFK------------------------DIPDIEGEHIFGIQSFSVRLGQKKVFWICVGLLEMAYGAAMSM----------GAISSCSWSKYATVLSHAVLAAILWKCARSVDLTSKSAITSFYMLIWKLFYVEYLIIPLVK*--
