# Supplementary material for: Comparative gene retention analysis in barley, wild emmer, and bread wheat pangenome lines reveals factors affecting gene retention following gene duplication
Source: BMC Biol. 2023 Feb 6;21:25. doi: 10.1186/s12915-022-01503-z (PMC9903521; doi:10.1186/s12915-022-01503-z)
Supplement: Supplementary file 2 — Additional file 2. Sequence alignment and phylogenetic tree files for Fig. 1A, B, and Fig. 2F. [file 12915_2022_1503_MOESM2_ESM.zip › Files_S1/Figure1_tree/ML_cds_tree.treefile]

(A. eriantha_HPT1:0.3409483038,((((((A. eriantha_HPT2:0.3027343597,(H. vulgare_HPT2:0.1632486949,T. intermedium_HPT2:0.2396372733)99.4/100:0.0688824764)15.7/76:0.0229917093,(T. aestivum_HPT2:0.0444242486,T. dicoccoides_HPT2:0.0172035547)100/100:0.1713867996)100/100:0.1343550259,(O. sativa_HPT1:0.3421994660,(((P. hallii_HPT1:0.1201389300,S. italica_HPT1:0.0805949564)97.9/97:0.0551440218,(S. bicolor_HPT1:0.0659592412,Z. mays_HPT1:0.0991876016)99.5/100:0.0725194780)99.9/100:0.2013238047,A. comosus_HPT1:0.9236788254)41.8/76:0.0348270664)98.5/99:0.0992572479)87.1/87:0.0370429269,N. stricta_HPT1:0.2829002454)77.4/68:0.0141182313,(M. nutans_HPT1:0.1468353472,S. lagascae_HPT1:0.1144609675)62/84:0.0206139820)99.9/100:0.0925686403,((((B. distachyon_HPT1:0.0049354283,B. hybridum_HPT1-1:0.0124819243)99.4/100:0.0292551637,B. sylvaticum_HPT1:0.0208163449)86.2/90:0.0168415333,((B. stacei_HPT1:0.0083022146,B. hybridum_HPT1-2:0.0166638999)86/98:0.0276787831,B. mexicanum_HPT1-2:0.2698584759)98/99:0.0596402178)60.9/78:0.0251463717,B. mexicanum_HPT1-1:0.0657798595)100/100:0.1158245001)98.9/100:0.0623760694,(((A. tauschii_HPT1:0.0026367970,T. aestivum_HPT1-2:0.0000022399)98.3/99:0.0226979744,((T. aestivum_HPT1-1:0.0049536261,T. urartu_HPT1:0.0049508024)65.4/89:0.0018074561,T. dicoccoides_HPT1-1:0.1061558938)98.3/100:0.0286481321)97.6/100:0.0272909325,((((H. vulgare_HPT1:0.0615363939,(S. cereale_HPT1:0.0260607980,T. intermedium_HPT1-3:0.0197690861)99.4/99:0.0219681165)69.5/62:0.0016019804,T. intermedium_HPT1-1:0.1104938851)91.6/43:0.0156276520,(T. aestivum_HPT1-3:0.0000022399,T. dicoccoides_HPT1-2:0.0025966729)93.7/100:0.0144224107)96.5/59:0.0304237235,T. intermedium_HPT1-2:0.0253968736)34.1/41:0.0103770696)100/100:0.0860600037);
