# Supplementary material for: Comparative gene retention analysis in barley, wild emmer, and bread wheat pangenome lines reveals factors affecting gene retention following gene duplication
Source: BMC Biol. 2023 Feb 6;21:25. doi: 10.1186/s12915-022-01503-z (PMC9903521; doi:10.1186/s12915-022-01503-z)
Supplement: Supplementary file 2 — Additional file 2. Sequence alignment and phylogenetic tree files for Fig. 1A, B, and Fig. 2F. [file 12915_2022_1503_MOESM2_ESM.zip › Files_S1/Figure2F_tree/Barley_pan_10Tiebetan_emmer_HPT2_CDS.treefile]

(TRIDC2Bv2G208200.1:0.4236235605,(((((((((((((((((((((((((((((((((((((((((((((((((((((((((WGS-Tw1:0.0000000000,FT657-Wld-IRN:0.0000000000):0.0000000000,HOR_7236-Dom-IND:0.0000000000):0.0000000000,WGS-Tw8:0.0000000000):0.0000000000,HOR_18364-Dom-IRN:0.0000000000):0.0000000000,HOR_11409-Dom-KOR:0.0000000000):0.0000000000,WGS-Tw5:0.0000000000):0.0000000000,WGS-Tw7:0.0000000000):0.0000000000,FT613-Wld-IRN:0.0000000000):0.0000000000,HOR_3155-Dom-USA:0.0000000000):0.0000000000,HOR_18913-Dom-NPL:0.0000000000):0.0000000000,HOR_13724-Dom-IND:0.0000000000):0.0000000000,HOR_15922-Dom-AFG:0.0000000000):0.0000000000,HOR_8370-Dom-IND:0.0000000000):0.0000000000,HOR_7657-Dom-PAK:0.0000000000):0.0000000000,HOR_14914-Dom-nan:0.0000000000):0.0000000000,HOR_18824-Dom-JPN:0.0000000000):0.0000000000,HOR_2383-Dom-CHN:0.0000000000):0.0000000000,HOR_11101-Dom-PRK:0.0000000000):0.0000000000,HOR_2369-Dom-CHN:0.0000000000):0.0000000000,WGS-Tw9:0.0000000000):0.0000000000,HOR_6952-Dom-TJK:0.0000000000):0.0000000000,HOR_7428-Dom-RUS:0.0000000000):0.0000000000,HOR_1251-Dom-JPN:0.0000000000):0.0000000000,HOR_4264-Dom-IRN:0.0000000000):0.0000000000,WGS-Tw4:0.0000000000):0.0000000000,HOR_18220-Dom-AFG:0.0000000000):0.0000000000,HOR_1531-Dom-CHN:0.0000000000):0.0000000000,HOR_12562-Wld-nan:0.0000000000):0.0000000000,HOR_17649-Dom-AFG:0.0000000000):0.0000000000,HOR_1647-Wld-nan:0.0000000000):0.0000000000,HOR_11450-Dom-USA:0.0000000000):0.0000000000,WGS-Tw6:0.0000000000):0.0000000000,WGS-Tw10:0.0000000000):0.0000000000,HOR_8710-Dom-NPL:0.0000000000):0.0000000000,HOR_8904-Dom-NPL:0.0000000000):0.0000000000,HOR_610-Dom-TUR:0.0000000000):0.0000000000,HOR_22078-Wld-ISR:0.0000000000):0.0000000000,HOR_1816-Dom-CHN:0.0000000000):0.0000000000,HOR_15871-Dom-PAK:0.0000000000):0.0000000000,WGS-Qk1:0.0000000000):0.0000023525,WGS-Tw2:0.0000023525)86.5/97:0.0000023525,((FT75-Wld-ISR:0.0000000000,HOR_11448-Dom-USA:0.0000000000):0.0000023525,HOR_7251-Dom-IND:0.0000023525)87/99:0.0025055587)87.2/85:0.0025059165,((((((((((((((((((((((((((((((((((((((((((((((((HOR_10004-Dom-PAK:0.0000000000,HOR_8819-Dom-POL:0.0000000000):0.0000000000,HOR_4653-Dom-GBR:0.0000000000):0.0000000000,HOR_17169-Dom-AFG:0.0000000000):0.0000000000,HOR_13462-Dom-ITA:0.0000000000):0.0000000000,HOR_5876-Dom-ETH:0.0000000000):0.0000000000,HOR_14557-Dom-TUR:0.0000000000):0.0000000000,HOR_10990-Dom-FRA:0.0000000000):0.0000000000,HOR_1361-Dom-DEU:0.0000000000):0.0000000000,HOR_12072-Dom-FRA:0.0000000000):0.0000000000,HOR_9558-Dom-CHN:0.0000000000):0.0000000000,HOR_3153-Dom-USA:0.0000000000):0.0000000000,HOR_11662-Dom-AFG:0.0000000000):0.0000000000,HOR_8760-Dom-NPL:0.0000000000):0.0000000000,HOR_15788-Dom-PAK:0.0000000000):0.0000000000,HOR_10742-Dom-GEO:0.0000000000):0.0000000000,HOR_7552-Dom-PAK:0.0000000000):0.0000000000,HOR_11922-Dom-CHN:0.0000000000):0.0000000000,HOR_1780-Dom-IRN:0.0000000000):0.0000000000,HOR_3023-Dom-IND:0.0000000000):0.0000000000,HOR_14876-Dom-NPL:0.0000000000):0.0000000000,HOR_3081-Dom-POL:0.0000000000):0.0000000000,HOR_13924-Dom-AFG:0.0000000000):0.0000000000,HOR_13979-Dom-IND:0.0000000000):0.0000000000,HOR_8440-Dom-IND:0.0000000000):0.0000000000,HOR_2403-Dom-CAN:0.0000000000):0.0000000000,HOR_2290-Dom-BGR:0.0000000000):0.0000000000,HOR_4870-Wld-TKM:0.0000000000):0.0000000000,HOR_4273-Dom-USA:0.0000000000):0.0000000000,HOR_13987-Dom-ETH:0.0000000000):0.0000000000,HOR_6962-Dom-IND:0.0000000000):0.0000000000,HOR_13800-Dom-SUN:0.0000000000):0.0000000000,HOR_15778-Dom-AFG:0.0000000000):0.0000000000,HOR_14787-Dom-nan:0.0000000000):0.0000000000,HOR_6934-Dom-USA:0.0000000000):0.0000000000,HOR_20269-Dom-BEL:0.0000000000):0.0000000000,HOR_18382-Dom-PAK:0.0000000000):0.0000000000,HOR_21599-Dom-SYR:0.0000000000):0.0000000000,HOR_12482-Wld-nan:0.0000000000):0.0000000000,HOR_21258-Dom-IRN:0.0000000000):0.0000000000,HOR_12070-Dom-FRA:0.0000000000):0.0000023525,(((HOR_2749-Dom-USA:0.0025030111,HOR_16149-Dom-TUR:0.0000023525)92.2/59:0.0000023525,HOR_9492-Dom-USA:0.0025050092)88.4/58:0.0025037400,HOR_3359-Dom-UKR:0.0000023525)87.1/58:0.0025017392)91.7/57:0.0000023525,HOR_16112-Dom-IND:0.0050077722)92.8/57:0.0000023525,HOR_11083-Dom-PRK:0.0000023525)73.1/57:0.0025048802,((HOR_12367-Dom-JPN:0.0000000000,HOR_4606-Dom-SUN:0.0000000000):0.0000000000,HOR_12412-Dom-ITA:0.0000000000):0.0000023525)84.6/56:0.0000023525,HOR_7129-Dom-NPL:0.0000023525)72.2/57:0.0025057614,(((((((HOR_10041-Wld-AZE:0.0000023525,(((((HOR_14342-Dom-AFG:0.0000000000,HOR_1581-Dom-IND:0.0000000000):0.0000000000,HOR_10764-Dom-nan:0.0000000000):0.0000023525,HOR_15254-Dom-nan:0.0000023525)87.1/96:0.0025029916,HOR_4034-Dom-IND:0.0000023525)92.5/57:0.0025061404,FT880-Wld-IRN:0.0050127261)91.9/56:0.0000023525)71.6/57:0.0000023525,(FT754-Wld-TUR:0.0000023525,FT873-Wld-UZB:0.0000023525)71.6/95:0.0025062716)84.9/57:0.0000023525,((((((((((((((((((((((((HOR_12171-Dom-CHE:0.0000000000,HOR_4258-Dom-ETH:0.0000000000):0.0000000000,HOR_3912-Dom-SUN:0.0000000000):0.0000000000,HOR_2957-Dom-nan:0.0000000000):0.0000000000,HOR_15840-Dom-SUN:0.0000000000):0.0000000000,HOR_2637-Dom-FRA:0.0000000000):0.0000000000,HOR_19379-Dom-ESP:0.0000000000):0.0000000000,HOR_1990-Dom-AFG:0.0000000000):0.0000000000,HOR_18681-Dom-ITA:0.0000000000):0.0000000000,HOR_13836-Dom-TUR:0.0000000000):0.0000000000,HOR_10775-Dom-GEO:0.0000000000):0.0000000000,HOR_14439-Dom-DEU:0.0000000000):0.0000000000,HOR_3926-Dom-USA:0.0000000000):0.0000000000,HOR_18201-Dom-TCD:0.0000000000):0.0000000000,HOR_11013-Dom-nan:0.0000000000):0.0000023525,(HOR_15857-Dom-SUN:0.0000023525,(((HOR_16071-Dom-ROU:0.0000023525,HOR_4030-Dom-USA:0.0000023525)84.8/96:0.0000023525,HOR_7474-Dom-ARG:0.0025036928)86.3/58:0.0025044275,HOR_17077-Dom-IRN:0.0000023525)84.8/57:0.0000023525)71.9/60:0.0025024298)91.7/57:0.0000023525,HOR_15841-Dom-SUN:0.0050091581)92.3/57:0.0000023525,HOR_15895-Dom-USA:0.0025022895)85/56:0.0000023525,HOR_12184-Dom-CHE:0.0000023525)73.4/99:0.0025029921,HOR_21687-Dom-DEU:0.0000023525)86.5/57:0.0000023525,HOR_18300-Dom-IRN:0.0000023525)72.9/96:0.0025054138,HOR_1626-Dom-TUR:0.0000023525)84.3/55:0.0000023525,FT875-Wld-UZB:0.0025037192)83.6/57:0.0000023525,HOR_16358-Dom-TUR:0.0000023525)86.8/97:0.0025061801,FT572-Wld-JOR:0.0000023525)86.9/96:0.0025050234)86.8/57:0.0000023525,(FT272-Wld-JOR:0.0025069562,FT628-Wld-SYR:0.0000023525)87.8/97:0.0025050375)85/56:0.0000023525,((HOR_14689-Dom-USA:0.0000023525,HOR_21641-Dom-TCD:0.0000023525)72.1/61:0.0000023525,HOR_15401-Dom-PAK:0.0000023525)72.1/92:0.0025050507)72.1/57:0.0000023525,FT746-Wld-TUR:0.0000023525)85.9/57:0.0000023525,(HOR_12996-Wld-nan:0.0000023525,HOR_12966-Wld-nan:0.0000023525)85.9/98:0.0050134886)91.7/55:0.0000023525)85.6/57:0.0000023525,(HOR_5486-Dom-ETH:0.0025045103,FT566-Wld-TKM:0.0000023525)86.6/56:0.0025044858)71.9/58:0.0000023525,FT332-Wld-IRN:0.0000023525)75.9/57:0.0000023525)75.9/57:0.0000023525,(((((((((((((((((((WGS-Tw3:0.0000000000,FT879-Wld-IRN:0.0000000000):0.0000000000,FT376-Wld-TKM:0.0000000000):0.0000000000,FT747-Wld-TUR:0.0000000000):0.0000000000,HOR_12856-Wld-nan:0.0000000000):0.0000000000,HOR_12866-Wld-nan:0.0000000000):0.0000000000,HOR_8148-Dom-TUR:0.0000000000):0.0000000000,HOR_12568-Wld-nan:0.0000000000):0.0000000000,FT333-Wld-IRN:0.0000000000):0.0000000000,HOR_17591-Dom-DEU:0.0000000000):0.0000000000,HOR_18087-Dom-ESP:0.0000000000):0.0000000000,FT462-Wld-unknown:0.0000000000):0.0000000000,FT507-Wld-IRQ:0.0000000000):0.0000000000,HOR_21893-Wld-ISR:0.0000000000):0.0000000000,FT286-Wld-IRN:0.0000000000):0.0000000000,HOR_21428-Dom-IRN:0.0000000000):0.0000000000,FT748-Wld-TUR:0.0000000000):0.0000000000,FT56-Wld-ISR:0.0000000000):0.0000000000,HOR_13762-Wld-ISR:0.0000000000):0.0000000000,FT363-Wld-CYP:0.0000000000):0.0000023525)0/57:0.0000023525,((((HOR_16569-Dom-IND:0.0000000000,FT878-Wld-IRN:0.0000000000):0.0000000000,HOR_13716-Dom-IND:0.0000000000):0.0000000000,FT568-Wld-AFG:0.0000000000):0.0000000000,HOR_2690-Wld-IRN:0.0000000000):0.0000023525)85.9/57:0.0000023525,HOR_13222-Wld-nan:0.0025078643)89.5/58:0.0025070517,HOR_8711-Dom-NPL:0.0025063418)93/57:0.0000023525,FT232-Wld-IRQ:0.0025054037)85.1/57:0.0000023525,FT42-Wld-unknown:0.0025057644)71.9/58:0.0000023525,FT147-Wld-ISR:0.0000023525)93.2/57:0.0000023525,HOR_4201-Dom-JPN:0.0025070549)92.8/57:0.0050158396,(((((((((((HOR_11183-Wld-IRQ:0.0000000000,FT592-Wld-SYR:0.0000000000):0.0000000000,FT734-Wld-TUR:0.0000000000):0.0000000000,FT661-Wld-IRN:0.0000000000):0.0000000000,FT885-Wld-TJK:0.0000000000):0.0000000000,FT731-Wld-TUR:0.0000000000):0.0000000000,FT604-Wld-IRQ:0.0000000000):0.0000023525,FT279-Wld-AFG:0.0000023525)75.9/98:0.0025068213,FT262-Wld-TUR:0.0000023525)94.6/61:0.0000023525,FT268-Wld-SYR:0.0025076188)93.5/56:0.0050171827,FT660-Wld-IRN:0.0000023525)92.8/96:0.0050187716,FT886-Wld-TJK:0.0000023525)94.4/58:0.0000023525)94.6/57:0.0000023525,((((((((((((((((((((((((((((((((((((((((((((HOR_1020-Dom-GRC:0.0000000000,HOR_12541-Wld-nan:0.0000000000):0.0000000000,FT632-Wld-SYR:0.0000000000):0.0000000000,FT589-Wld-SYR:0.0000000000):0.0000000000,HOR_15898-Dom-SUN:0.0000000000):0.0000000000,FT18-Wld-ISR:0.0000000000):0.0000000000,HOR_9250-Dom-ITA:0.0000000000):0.0000000000,FT37-Wld-ISR:0.0000000000):0.0000000000,HOR_9476-Wld-ISR:0.0000000000):0.0000000000,HOR_13938-Dom-ESP:0.0000000000):0.0000000000,FT338-Wld-ISR:0.0000000000):0.0000000000,HOR_22012-Wld-ISR:0.0000000000):0.0000000000,HOR_7172-Dom-NPL:0.0000000000):0.0000000000,FT631-Wld-LBN:0.0000000000):0.0000000000,HOR_2180-Dom-CSK:0.0000000000):0.0000000000,HOR_19568-Dom-AFG:0.0000000000):0.0000000000,HOR_20909-Dom-nan:0.0000000000):0.0000000000,HOR_7124-Dom-NPL:0.0000000000):0.0000000000,FT218-Wld-unknown:0.0000000000):0.0000000000,FT670-Wld-TUR:0.0000000000):0.0000000000,HOR_18385-Dom-MEX:0.0000000000):0.0000000000,HOR_337-Dom-GER:0.0000000000):0.0000000000,FT340-Wld-ISR:0.0000000000):0.0000000000,FT67-Wld-ISR:0.0000000000):0.0000000000,FT470-Wld-TUR:0.0000000000):0.0000000000,FT730-Wld-unknown:0.0000000000):0.0000000000,FT64-Wld-ISR:0.0000000000):0.0000000000,HOR_19952-Dom-SUN:0.0000000000):0.0000000000,FT469-Wld-TUR:0.0000000000):0.0000000000,FT31-Wld-unknown:0.0000000000):0.0000000000,HOR_13295-Wld-ISR:0.0000000000):0.0000000000,HOR_12707-Wld-nan:0.0000000000):0.0000000000,HOR_21461-Dom-nan:0.0000000000):0.0000000000,HOR_13035-Wld-nan:0.0000000000):0.0000000000,HOR_4138-Dom-TUR:0.0000000000):0.0000000000,HOR_15905-Dom-SUN:0.0000000000):0.0000000000,HOR_10702-Dom-SWE:0.0000000000):0.0000000000,HOR_12854-Wld-nan:0.0000000000):0.0000000000,HOR_2028-Dom-nan:0.0000000000):0.0000000000,HOR_12791-Dom-ITA:0.0000000000):0.0000000000,FT144-Wld-ISR:0.0000000000):0.0000000000,HOR_18381-Dom-MEX:0.0000000000):0.0000000000,HOR_15908-Dom-GRC:0.0000000000):0.0000000000,HOR_22109-Wld-ISR:0.0000000000):0.0000023525,(HOR_10478-Wld-IRQ:0.0000023525,(FT627-Wld-JOR:0.0025043547,HOR_12943-Wld-nan:0.0025049559)85.9/93:0.0000023525)71.9/57:0.0000023525)87.1/100:0.0025043470)86.3/59:0.0025056894,(((HOR_5020-Dom-ETH:0.0000000000,HOR_10886-Dom-GEO:0.0000000000):0.0000000000,FT616-Wld-IRN:0.0000000000):0.0000000000,HOR_13009-Wld-nan:0.0000000000):0.0000023525)85.9/58:0.0000023525,(HOR_6892-Dom-ETH:0.0025042680,FT276-Wld-JOR:0.0000023525)87.2/98:0.0025045916)75.9/58:0.0000023525,FT590-Wld-SYR:0.0000023525)0/57:0.0000023525,HOR_8659-Dom-EGY:0.0000023525)93.4/57:0.0000023525,(FT473-Wld-unknown:0.0025096910,(FT581-Wld-TUR:0.0024956283,((FT582-Wld-SYR:0.0050154063,FT658-Wld-IRQ:0.0000023525)96.7/65:0.0025011481,FT741-Wld-TUR:0.0025076374)97.6/99:0.0075419295)98.6/96:0.0050297358)97.5/100:0.0050159897);
