# Supplementary material for: Comparative gene retention analysis in barley, wild emmer, and bread wheat pangenome lines reveals factors affecting gene retention following gene duplication
Source: BMC Biol. 2023 Feb 6;21:25. doi: 10.1186/s12915-022-01503-z (PMC9903521; doi:10.1186/s12915-022-01503-z)
Supplement: Supplementary file 2 — Additional file 2. Sequence alignment and phylogenetic tree files for Fig. 1A, B, and Fig. 2F. [file 12915_2022_1503_MOESM2_ESM.zip › Files_S1/Figure2F_tree/wildEmmer_Tibetan_barley_pan_HPT2_CDS.fas.log]

IQ-TREE multicore version 1.6.12 for Mac OS X 64-bit built Aug 15 2019
Developed by Bui Quang Minh, Nguyen Lam Tung, Olga Chernomor,
Heiko Schmidt, Dominik Schrempf, Michael Woodhams.

Host:    C02ZN0C1LVDT (AVX2, FMA3, 16 GB RAM)
Command: iqtree -s wildEmmer_Tibetan_barley_pan_HPT2_CDS.fas -st CODON -m TEST -bb 1000 -alrt 1000 -nt 8
Seed:    728637 (Using SPRNG - Scalable Parallel Random Number Generator)
Time:    Wed Feb  9 14:16:27 2022
Kernel:  AVX+FMA - 8 threads (12 CPU cores detected)

Reading alignment file wildEmmer_Tibetan_barley_pan_HPT2_CDS.fas ... Fasta format detected
Alignment most likely contains DNA/RNA sequences
Converting to codon sequences with genetic code  ...
WARNING: Sequence HOR_16569-Dom-IND has ambiguous character -AG at site 52
WARNING: Sequence HOR_8659-Dom-EGY has ambiguous character -AG at site 52
WARNING: Sequence FT332-Wld-IRN has ambiguous character -AG at site 52
WARNING: Sequence FT568-Wld-AFG has ambiguous character -AG at site 52
WARNING: Sequence FT878-Wld-IRN has ambiguous character -AG at site 52
WARNING: Sequence HOR_2690-Wld-IRN has ambiguous character -AG at site 52
WARNING: Sequence HOR_13716-Dom-IND has ambiguous character -AG at site 52
WARNING: Sequence TRIDC2Bv2G208200.1 has ambiguous character T-- at site 112
WARNING: Sequence TRIDC2Bv2G208200.1 has ambiguous character -TT at site 115
WARNING: Sequence HOR_14689-Dom-USA has ambiguous character T-G at site 1150
WARNING: Sequence HOR_21641-Dom-TCD has ambiguous character T-G at site 1150
WARNING: Sequence FT746-Wld-TUR has ambiguous character T-G at site 1150
Alignment has 249 sequences with 398 columns, 181 distinct patterns
26 parsimony-informative, 118 singleton sites, 254 constant sites
                    Gap/Ambiguity  Composition  p-value
   1  TRIDC2Bv2G208200.1    0.50%    failed      0.00%
   2  WGS-Tw1               0.00%    passed    100.00%
   3  WGS-Tw2               0.00%    passed    100.00%
   4  WGS-Tw3               0.00%    passed    100.00%
   5  WGS-Tw4               0.00%    passed    100.00%
   6  WGS-Tw5               0.00%    passed    100.00%
   7  WGS-Tw6               0.00%    passed    100.00%
   8  WGS-Tw7               0.00%    passed    100.00%
   9  WGS-Tw8               0.00%    passed    100.00%
  10  WGS-Tw9               0.00%    passed    100.00%
  11  WGS-Tw10              0.00%    passed    100.00%
  12  WGS-Qk1               0.00%    passed    100.00%
  13  HOR_10004-Dom-PAK     0.00%    passed    100.00%
  14  HOR_10041-Wld-AZE     0.00%    passed    100.00%
  15  HOR_1020-Dom-GRC      0.00%    passed    100.00%
  16  HOR_10478-Wld-IRQ     0.00%    passed    100.00%
  17  HOR_11083-Dom-PRK     0.00%    passed    100.00%
  18  HOR_11101-Dom-PRK     0.00%    passed    100.00%
  19  HOR_11183-Wld-IRQ     0.00%    passed    100.00%
  20  HOR_11662-Dom-AFG     0.00%    passed    100.00%
  21  HOR_11922-Dom-CHN     0.00%    passed    100.00%
  22  HOR_12072-Dom-FRA     0.00%    passed    100.00%
  23  HOR_12171-Dom-CHE     0.00%    passed    100.00%
  24  HOR_12184-Dom-CHE     0.00%    passed    100.00%
  25  HOR_12367-Dom-JPN     0.00%    passed    100.00%
  26  HOR_1251-Dom-JPN      0.00%    passed    100.00%
  27  HOR_12541-Wld-nan     0.00%    passed    100.00%
  28  HOR_12562-Wld-nan     0.00%    passed    100.00%
  29  HOR_12568-Wld-nan     0.00%    passed    100.00%
  30  HOR_12854-Wld-nan     0.00%    passed    100.00%
  31  HOR_12856-Wld-nan     0.00%    passed    100.00%
  32  HOR_12996-Wld-nan     0.00%    passed    100.00%
  33  HOR_13035-Wld-nan     0.00%    passed    100.00%
  34  HOR_13924-Dom-AFG     0.00%    passed    100.00%
  35  HOR_13938-Dom-ESP     0.00%    passed    100.00%
  36  HOR_14342-Dom-AFG     0.00%    passed    100.00%
  37  HOR_14439-Dom-DEU     0.00%    passed    100.00%
  38  HOR_14557-Dom-TUR     0.00%    passed    100.00%
  39  HOR_14689-Dom-USA     0.25%    passed    100.00%
  40  HOR_14787-Dom-nan     0.00%    passed    100.00%
  41  HOR_14876-Dom-NPL     0.00%    passed    100.00%
  42  HOR_14914-Dom-nan     0.00%    passed    100.00%
  43  HOR_15254-Dom-nan     0.00%    passed    100.00%
  44  HOR_1531-Dom-CHN      0.00%    passed    100.00%
  45  HOR_15401-Dom-PAK     0.00%    passed    100.00%
  46  HOR_15778-Dom-AFG     0.00%    passed    100.00%
  47  HOR_15788-Dom-PAK     0.00%    passed    100.00%
  48  HOR_1581-Dom-IND      0.00%    passed    100.00%
  49  HOR_15840-Dom-SUN     0.00%    passed    100.00%
  50  HOR_15841-Dom-SUN     0.00%    passed    100.00%
  51  HOR_15857-Dom-SUN     0.00%    passed    100.00%
  52  HOR_15871-Dom-PAK     0.00%    passed    100.00%
  53  HOR_15895-Dom-USA     0.00%    passed    100.00%
  54  HOR_15898-Dom-SUN     0.00%    passed    100.00%
  55  HOR_15905-Dom-SUN     0.00%    passed    100.00%
  56  HOR_15908-Dom-GRC     0.00%    passed    100.00%
  57  HOR_15922-Dom-AFG     0.00%    passed    100.00%
  58  HOR_16071-Dom-ROU     0.00%    passed    100.00%
  59  HOR_16112-Dom-IND     0.00%    passed    100.00%
  60  HOR_1626-Dom-TUR      0.00%    passed    100.00%
  61  HOR_16358-Dom-TUR     0.00%    passed    100.00%
  62  HOR_16569-Dom-IND     0.25%    passed    100.00%
  63  HOR_17077-Dom-IRN     0.00%    passed    100.00%
  64  HOR_17169-Dom-AFG     0.00%    passed    100.00%
  65  HOR_17591-Dom-DEU     0.00%    passed    100.00%
  66  HOR_17649-Dom-AFG     0.00%    passed    100.00%
  67  HOR_18087-Dom-ESP     0.00%    passed    100.00%
  68  HOR_1816-Dom-CHN      0.00%    passed    100.00%
  69  HOR_18201-Dom-TCD     0.00%    passed    100.00%
  70  HOR_18220-Dom-AFG     0.00%    passed    100.00%
  71  HOR_18300-Dom-IRN     0.00%    passed    100.00%
  72  HOR_18364-Dom-IRN     0.00%    passed    100.00%
  73  HOR_18381-Dom-MEX     0.00%    passed    100.00%
  74  HOR_18382-Dom-PAK     0.00%    passed    100.00%
  75  HOR_18385-Dom-MEX     0.00%    passed    100.00%
  76  HOR_18681-Dom-ITA     0.00%    passed    100.00%
  77  HOR_18824-Dom-JPN     0.00%    passed    100.00%
  78  HOR_18913-Dom-NPL     0.00%    passed    100.00%
  79  HOR_19379-Dom-ESP     0.00%    passed    100.00%
  80  HOR_19568-Dom-AFG     0.00%    passed    100.00%
  81  HOR_1990-Dom-AFG      0.00%    passed    100.00%
  82  HOR_19952-Dom-SUN     0.00%    passed    100.00%
  83  HOR_20269-Dom-BEL     0.00%    passed    100.00%
  84  HOR_2028-Dom-nan      0.00%    passed    100.00%
  85  HOR_20909-Dom-nan     0.00%    passed    100.00%
  86  HOR_21258-Dom-IRN     0.00%    passed    100.00%
  87  HOR_21599-Dom-SYR     0.00%    passed    100.00%
  88  HOR_21641-Dom-TCD     0.25%    passed    100.00%
  89  HOR_2180-Dom-CSK      0.00%    passed    100.00%
  90  HOR_2369-Dom-CHN      0.00%    passed    100.00%
  91  HOR_2383-Dom-CHN      0.00%    passed    100.00%
  92  HOR_2403-Dom-CAN      0.00%    passed    100.00%
  93  HOR_2637-Dom-FRA      0.00%    passed    100.00%
  94  HOR_2749-Dom-USA      0.00%    passed    100.00%
  95  HOR_2957-Dom-nan      0.00%    passed    100.00%
  96  HOR_3023-Dom-IND      0.00%    passed    100.00%
  97  HOR_337-Dom-GER       0.00%    passed    100.00%
  98  HOR_3912-Dom-SUN      0.00%    passed    100.00%
  99  HOR_3926-Dom-USA      0.00%    passed    100.00%
 100  HOR_4030-Dom-USA      0.00%    passed    100.00%
 101  HOR_4034-Dom-IND      0.00%    passed    100.00%
 102  HOR_4258-Dom-ETH      0.00%    passed    100.00%
 103  HOR_4264-Dom-IRN      0.00%    passed    100.00%
 104  HOR_4653-Dom-GBR      0.00%    passed    100.00%
 105  HOR_5020-Dom-ETH      0.00%    passed    100.00%
 106  HOR_5486-Dom-ETH      0.00%    passed    100.00%
 107  HOR_5876-Dom-ETH      0.00%    passed    100.00%
 108  HOR_610-Dom-TUR       0.00%    passed    100.00%
 109  HOR_6892-Dom-ETH      0.00%    passed    100.00%
 110  HOR_6952-Dom-TJK      0.00%    passed    100.00%
 111  HOR_6962-Dom-IND      0.00%    passed    100.00%
 112  HOR_7129-Dom-NPL      0.00%    passed    100.00%
 113  HOR_7172-Dom-NPL      0.00%    passed    100.00%
 114  HOR_7236-Dom-IND      0.00%    passed    100.00%
 115  HOR_7428-Dom-RUS      0.00%    passed    100.00%
 116  HOR_7474-Dom-ARG      0.00%    passed    100.00%
 117  HOR_7552-Dom-PAK      0.00%    passed    100.00%
 118  HOR_7657-Dom-PAK      0.00%    passed    100.00%
 119  HOR_8148-Dom-TUR      0.00%    passed    100.00%
 120  HOR_8370-Dom-IND      0.00%    passed    100.00%
 121  HOR_8440-Dom-IND      0.00%    passed    100.00%
 122  HOR_8659-Dom-EGY      0.25%    passed    100.00%
 123  FT31-Wld-unknown      0.00%    passed    100.00%
 124  FT37-Wld-ISR          0.00%    passed    100.00%
 125  FT42-Wld-unknown      0.00%    passed    100.00%
 126  FT67-Wld-ISR          0.00%    passed    100.00%
 127  FT144-Wld-ISR         0.00%    passed    100.00%
 128  FT147-Wld-ISR         0.00%    passed    100.00%
 129  FT18-Wld-ISR          0.00%    passed    100.00%
 130  FT218-Wld-unknown     0.00%    passed    100.00%
 131  FT232-Wld-IRQ         0.00%    passed    100.00%
 132  FT262-Wld-TUR         0.00%    passed    100.00%
 133  FT268-Wld-SYR         0.00%    passed    100.00%
 134  FT272-Wld-JOR         0.00%    passed    100.00%
 135  FT276-Wld-JOR         0.00%    passed    100.00%
 136  FT279-Wld-AFG         0.00%    passed    100.00%
 137  FT286-Wld-IRN         0.00%    passed    100.00%
 138  FT332-Wld-IRN         0.25%    passed    100.00%
 139  FT333-Wld-IRN         0.00%    passed    100.00%
 140  FT338-Wld-ISR         0.00%    passed    100.00%
 141  FT340-Wld-ISR         0.00%    passed    100.00%
 142  FT363-Wld-CYP         0.00%    passed    100.00%
 143  FT376-Wld-TKM         0.00%    passed    100.00%
 144  FT462-Wld-unknown     0.00%    passed    100.00%
 145  FT469-Wld-TUR         0.00%    passed    100.00%
 146  FT470-Wld-TUR         0.00%    passed    100.00%
 147  FT473-Wld-unknown     0.00%    passed    100.00%
 148  FT507-Wld-IRQ         0.00%    passed    100.00%
 149  FT56-Wld-ISR          0.00%    passed    100.00%
 150  FT566-Wld-TKM         0.00%    passed    100.00%
 151  FT568-Wld-AFG         0.25%    passed    100.00%
 152  FT572-Wld-JOR         0.00%    passed    100.00%
 153  FT581-Wld-TUR         0.00%    passed    100.00%
 154  FT582-Wld-SYR         0.00%    passed    100.00%
 155  FT589-Wld-SYR         0.00%    passed    100.00%
 156  FT590-Wld-SYR         0.00%    passed    100.00%
 157  FT592-Wld-SYR         0.00%    passed    100.00%
 158  FT604-Wld-IRQ         0.00%    passed    100.00%
 159  FT613-Wld-IRN         0.00%    passed    100.00%
 160  FT616-Wld-IRN         0.00%    passed    100.00%
 161  FT627-Wld-JOR         0.00%    passed    100.00%
 162  FT628-Wld-SYR         0.00%    passed    100.00%
 163  FT631-Wld-LBN         0.00%    passed    100.00%
 164  FT632-Wld-SYR         0.00%    passed    100.00%
 165  FT64-Wld-ISR          0.00%    passed    100.00%
 166  FT657-Wld-IRN         0.00%    passed    100.00%
 167  FT658-Wld-IRQ         0.00%    passed    100.00%
 168  FT660-Wld-IRN         0.00%    passed    100.00%
 169  FT661-Wld-IRN         0.00%    passed    100.00%
 170  FT670-Wld-TUR         0.00%    passed    100.00%
 171  FT730-Wld-unknown     0.00%    passed    100.00%
 172  FT731-Wld-TUR         0.00%    passed    100.00%
 173  FT734-Wld-TUR         0.00%    passed    100.00%
 174  FT741-Wld-TUR         0.00%    passed    100.00%
 175  FT746-Wld-TUR         0.25%    passed    100.00%
 176  FT747-Wld-TUR         0.00%    passed    100.00%
 177  FT748-Wld-TUR         0.00%    passed    100.00%
 178  FT75-Wld-ISR          0.00%    passed    100.00%
 179  FT754-Wld-TUR         0.00%    passed    100.00%
 180  FT873-Wld-UZB         0.00%    passed    100.00%
 181  FT875-Wld-UZB         0.00%    passed    100.00%
 182  FT878-Wld-IRN         0.25%    passed    100.00%
 183  FT879-Wld-IRN         0.00%    passed    100.00%
 184  FT880-Wld-IRN         0.00%    passed    100.00%
 185  FT885-Wld-TJK         0.00%    passed    100.00%
 186  FT886-Wld-TJK         0.00%    passed    100.00%
 187  HOR_8711-Dom-NPL      0.00%    passed    100.00%
 188  HOR_8819-Dom-POL      0.00%    passed    100.00%
 189  HOR_8904-Dom-NPL      0.00%    passed    100.00%
 190  HOR_9492-Dom-USA      0.00%    passed    100.00%
 191  HOR_9558-Dom-CHN      0.00%    passed    100.00%
 192  HOR_12482-Wld-nan     0.00%    passed    100.00%
 193  HOR_12707-Wld-nan     0.00%    passed    100.00%
 194  HOR_12866-Wld-nan     0.00%    passed    100.00%
 195  HOR_12943-Wld-nan     0.00%    passed    100.00%
 196  HOR_12966-Wld-nan     0.00%    passed    100.00%
 197  HOR_13009-Wld-nan     0.00%    passed    100.00%
 198  HOR_13222-Wld-nan     0.00%    passed    100.00%
 199  HOR_13295-Wld-ISR     0.00%    passed    100.00%
 200  HOR_13762-Wld-ISR     0.00%    passed    100.00%
 201  HOR_16149-Dom-TUR     0.00%    passed    100.00%
 202  HOR_1647-Wld-nan      0.00%    passed    100.00%
 203  HOR_1780-Dom-IRN      0.00%    passed    100.00%
 204  HOR_21428-Dom-IRN     0.00%    passed    100.00%
 205  HOR_21461-Dom-nan     0.00%    passed    100.00%
 206  HOR_21687-Dom-DEU     0.00%    passed    100.00%
 207  HOR_21893-Wld-ISR     0.00%    passed    100.00%
 208  HOR_22012-Wld-ISR     0.00%    passed    100.00%
 209  HOR_22078-Wld-ISR     0.00%    passed    100.00%
 210  HOR_22109-Wld-ISR     0.00%    passed    100.00%
 211  HOR_2690-Wld-IRN      0.25%    passed    100.00%
 212  HOR_4870-Wld-TKM      0.00%    passed    100.00%
 213  HOR_7124-Dom-NPL      0.00%    passed    100.00%
 214  HOR_7251-Dom-IND      0.00%    passed    100.00%
 215  HOR_9476-Wld-ISR      0.00%    passed    100.00%
 216  HOR_10702-Dom-SWE     0.00%    passed    100.00%
 217  HOR_10742-Dom-GEO     0.00%    passed    100.00%
 218  HOR_10764-Dom-nan     0.00%    passed    100.00%
 219  HOR_10775-Dom-GEO     0.00%    passed    100.00%
 220  HOR_10886-Dom-GEO     0.00%    passed    100.00%
 221  HOR_10990-Dom-FRA     0.00%    passed    100.00%
 222  HOR_11013-Dom-nan     0.00%    passed    100.00%
 223  HOR_11409-Dom-KOR     0.00%    passed    100.00%
 224  HOR_11448-Dom-USA     0.00%    passed    100.00%
 225  HOR_11450-Dom-USA     0.00%    passed    100.00%
 226  HOR_12070-Dom-FRA     0.00%    passed    100.00%
 227  HOR_12412-Dom-ITA     0.00%    passed    100.00%
 228  HOR_12791-Dom-ITA     0.00%    passed    100.00%
 229  HOR_13462-Dom-ITA     0.00%    passed    100.00%
 230  HOR_1361-Dom-DEU      0.00%    passed    100.00%
 231  HOR_13716-Dom-IND     0.25%    passed    100.00%
 232  HOR_13724-Dom-IND     0.00%    passed    100.00%
 233  HOR_13800-Dom-SUN     0.00%    passed    100.00%
 234  HOR_13836-Dom-TUR     0.00%    passed    100.00%
 235  HOR_13979-Dom-IND     0.00%    passed    100.00%
 236  HOR_13987-Dom-ETH     0.00%    passed    100.00%
 237  HOR_2290-Dom-BGR      0.00%    passed    100.00%
 238  HOR_3081-Dom-POL      0.00%    passed    100.00%
 239  HOR_3153-Dom-USA      0.00%    passed    100.00%
 240  HOR_3155-Dom-USA      0.00%    passed    100.00%
 241  HOR_3359-Dom-UKR      0.00%    passed    100.00%
 242  HOR_4138-Dom-TUR      0.00%    passed    100.00%
 243  HOR_4201-Dom-JPN      0.00%    passed    100.00%
 244  HOR_4273-Dom-USA      0.00%    passed    100.00%
 245  HOR_4606-Dom-SUN      0.00%    passed    100.00%
 246  HOR_6934-Dom-USA      0.00%    passed    100.00%
 247  HOR_8710-Dom-NPL      0.00%    passed    100.00%
 248  HOR_8760-Dom-NPL      0.00%    passed    100.00%
 249  HOR_9250-Dom-ITA      0.00%    passed    100.00%
****  TOTAL                 0.01%  1 sequences failed composition chi2 test (p-value<5%; df=60)
NOTE: WGS-Tw2 is identical to WGS-Tw1 but kept for subsequent analysis
NOTE: HOR_10041-Wld-AZE is identical to WGS-Tw3 but kept for subsequent analysis
NOTE: HOR_11083-Dom-PRK is identical to HOR_10004-Dom-PAK but kept for subsequent analysis
NOTE: HOR_10478-Wld-IRQ is identical to HOR_1020-Dom-GRC but kept for subsequent analysis
NOTE: FT279-Wld-AFG is identical to HOR_11183-Wld-IRQ but kept for subsequent analysis
NOTE: HOR_12184-Dom-CHE is identical to HOR_12171-Dom-CHE but kept for subsequent analysis
NOTE: HOR_7129-Dom-NPL is identical to HOR_12367-Dom-JPN but kept for subsequent analysis
NOTE: HOR_12966-Wld-nan is identical to HOR_12996-Wld-nan but kept for subsequent analysis
NOTE: HOR_15254-Dom-nan is identical to HOR_14342-Dom-AFG but kept for subsequent analysis
NOTE: HOR_21641-Dom-TCD is identical to HOR_14689-Dom-USA but kept for subsequent analysis
NOTE: HOR_17077-Dom-IRN is identical to HOR_15857-Dom-SUN but kept for subsequent analysis
NOTE: HOR_4030-Dom-USA is identical to HOR_16071-Dom-ROU but kept for subsequent analysis
NOTE: HOR_16358-Dom-TUR is identical to HOR_1626-Dom-TUR but kept for subsequent analysis
NOTE: FT332-Wld-IRN is identical to HOR_16569-Dom-IND but kept for subsequent analysis
NOTE: HOR_21687-Dom-DEU is identical to HOR_18300-Dom-IRN but kept for subsequent analysis
NOTE: FT590-Wld-SYR is identical to HOR_5020-Dom-ETH but kept for subsequent analysis
NOTE: HOR_7251-Dom-IND is identical to FT75-Wld-ISR but kept for subsequent analysis
NOTE: FT873-Wld-UZB is identical to FT754-Wld-TUR but kept for subsequent analysis
NOTE: 174 identical sequences (see below) will be ignored for subsequent analysis
NOTE: WGS-Tw4 (identical to WGS-Tw1) is ignored but added at the end
NOTE: WGS-Tw5 (identical to WGS-Tw1) is ignored but added at the end
NOTE: WGS-Tw6 (identical to WGS-Tw1) is ignored but added at the end
NOTE: WGS-Tw7 (identical to WGS-Tw1) is ignored but added at the end
NOTE: WGS-Tw8 (identical to WGS-Tw1) is ignored but added at the end
NOTE: WGS-Tw9 (identical to WGS-Tw1) is ignored but added at the end
NOTE: WGS-Tw10 (identical to WGS-Tw1) is ignored but added at the end
NOTE: WGS-Qk1 (identical to WGS-Tw1) is ignored but added at the end
NOTE: HOR_11101-Dom-PRK (identical to WGS-Tw1) is ignored but added at the end
NOTE: HOR_1251-Dom-JPN (identical to WGS-Tw1) is ignored but added at the end
NOTE: HOR_12562-Wld-nan (identical to WGS-Tw1) is ignored but added at the end
NOTE: HOR_14914-Dom-nan (identical to WGS-Tw1) is ignored but added at the end
NOTE: HOR_1531-Dom-CHN (identical to WGS-Tw1) is ignored but added at the end
NOTE: HOR_15871-Dom-PAK (identical to WGS-Tw1) is ignored but added at the end
NOTE: HOR_15922-Dom-AFG (identical to WGS-Tw1) is ignored but added at the end
NOTE: HOR_17649-Dom-AFG (identical to WGS-Tw1) is ignored but added at the end
NOTE: HOR_1816-Dom-CHN (identical to WGS-Tw1) is ignored but added at the end
NOTE: HOR_18220-Dom-AFG (identical to WGS-Tw1) is ignored but added at the end
NOTE: HOR_18364-Dom-IRN (identical to WGS-Tw1) is ignored but added at the end
NOTE: HOR_18824-Dom-JPN (identical to WGS-Tw1) is ignored but added at the end
NOTE: HOR_18913-Dom-NPL (identical to WGS-Tw1) is ignored but added at the end
NOTE: HOR_2369-Dom-CHN (identical to WGS-Tw1) is ignored but added at the end
NOTE: HOR_2383-Dom-CHN (identical to WGS-Tw1) is ignored but added at the end
NOTE: HOR_4264-Dom-IRN (identical to WGS-Tw1) is ignored but added at the end
NOTE: HOR_610-Dom-TUR (identical to WGS-Tw1) is ignored but added at the end
NOTE: HOR_6952-Dom-TJK (identical to WGS-Tw1) is ignored but added at the end
NOTE: HOR_7236-Dom-IND (identical to WGS-Tw1) is ignored but added at the end
NOTE: HOR_7428-Dom-RUS (identical to WGS-Tw1) is ignored but added at the end
NOTE: HOR_7657-Dom-PAK (identical to WGS-Tw1) is ignored but added at the end
NOTE: HOR_8370-Dom-IND (identical to WGS-Tw1) is ignored but added at the end
NOTE: FT613-Wld-IRN (identical to WGS-Tw1) is ignored but added at the end
NOTE: FT657-Wld-IRN (identical to WGS-Tw1) is ignored but added at the end
NOTE: HOR_8904-Dom-NPL (identical to WGS-Tw1) is ignored but added at the end
NOTE: HOR_1647-Wld-nan (identical to WGS-Tw1) is ignored but added at the end
NOTE: HOR_22078-Wld-ISR (identical to WGS-Tw1) is ignored but added at the end
NOTE: HOR_11409-Dom-KOR (identical to WGS-Tw1) is ignored but added at the end
NOTE: HOR_11450-Dom-USA (identical to WGS-Tw1) is ignored but added at the end
NOTE: HOR_13724-Dom-IND (identical to WGS-Tw1) is ignored but added at the end
NOTE: HOR_3155-Dom-USA (identical to WGS-Tw1) is ignored but added at the end
NOTE: HOR_8710-Dom-NPL (identical to WGS-Tw1) is ignored but added at the end
NOTE: HOR_12568-Wld-nan (identical to WGS-Tw3) is ignored but added at the end
NOTE: HOR_12856-Wld-nan (identical to WGS-Tw3) is ignored but added at the end
NOTE: HOR_17591-Dom-DEU (identical to WGS-Tw3) is ignored but added at the end
NOTE: HOR_18087-Dom-ESP (identical to WGS-Tw3) is ignored but added at the end
NOTE: HOR_8148-Dom-TUR (identical to WGS-Tw3) is ignored but added at the end
NOTE: FT286-Wld-IRN (identical to WGS-Tw3) is ignored but added at the end
NOTE: FT333-Wld-IRN (identical to WGS-Tw3) is ignored but added at the end
NOTE: FT363-Wld-CYP (identical to WGS-Tw3) is ignored but added at the end
NOTE: FT376-Wld-TKM (identical to WGS-Tw3) is ignored but added at the end
NOTE: FT462-Wld-unknown (identical to WGS-Tw3) is ignored but added at the end
NOTE: FT507-Wld-IRQ (identical to WGS-Tw3) is ignored but added at the end
NOTE: FT56-Wld-ISR (identical to WGS-Tw3) is ignored but added at the end
NOTE: FT747-Wld-TUR (identical to WGS-Tw3) is ignored but added at the end
NOTE: FT748-Wld-TUR (identical to WGS-Tw3) is ignored but added at the end
NOTE: FT879-Wld-IRN (identical to WGS-Tw3) is ignored but added at the end
NOTE: HOR_12866-Wld-nan (identical to WGS-Tw3) is ignored but added at the end
NOTE: HOR_13762-Wld-ISR (identical to WGS-Tw3) is ignored but added at the end
NOTE: HOR_21428-Dom-IRN (identical to WGS-Tw3) is ignored but added at the end
NOTE: HOR_21893-Wld-ISR (identical to WGS-Tw3) is ignored but added at the end
NOTE: HOR_11662-Dom-AFG (identical to HOR_10004-Dom-PAK) is ignored but added at the end
NOTE: HOR_11922-Dom-CHN (identical to HOR_10004-Dom-PAK) is ignored but added at the end
NOTE: HOR_12072-Dom-FRA (identical to HOR_10004-Dom-PAK) is ignored but added at the end
NOTE: HOR_13924-Dom-AFG (identical to HOR_10004-Dom-PAK) is ignored but added at the end
NOTE: HOR_14557-Dom-TUR (identical to HOR_10004-Dom-PAK) is ignored but added at the end
NOTE: HOR_14787-Dom-nan (identical to HOR_10004-Dom-PAK) is ignored but added at the end
NOTE: HOR_14876-Dom-NPL (identical to HOR_10004-Dom-PAK) is ignored but added at the end
NOTE: HOR_15778-Dom-AFG (identical to HOR_10004-Dom-PAK) is ignored but added at the end
NOTE: HOR_15788-Dom-PAK (identical to HOR_10004-Dom-PAK) is ignored but added at the end
NOTE: HOR_17169-Dom-AFG (identical to HOR_10004-Dom-PAK) is ignored but added at the end
NOTE: HOR_18382-Dom-PAK (identical to HOR_10004-Dom-PAK) is ignored but added at the end
NOTE: HOR_20269-Dom-BEL (identical to HOR_10004-Dom-PAK) is ignored but added at the end
NOTE: HOR_21258-Dom-IRN (identical to HOR_10004-Dom-PAK) is ignored but added at the end
NOTE: HOR_21599-Dom-SYR (identical to HOR_10004-Dom-PAK) is ignored but added at the end
NOTE: HOR_2403-Dom-CAN (identical to HOR_10004-Dom-PAK) is ignored but added at the end
NOTE: HOR_3023-Dom-IND (identical to HOR_10004-Dom-PAK) is ignored but added at the end
NOTE: HOR_4653-Dom-GBR (identical to HOR_10004-Dom-PAK) is ignored but added at the end
NOTE: HOR_5876-Dom-ETH (identical to HOR_10004-Dom-PAK) is ignored but added at the end
NOTE: HOR_6962-Dom-IND (identical to HOR_10004-Dom-PAK) is ignored but added at the end
NOTE: HOR_7552-Dom-PAK (identical to HOR_10004-Dom-PAK) is ignored but added at the end
NOTE: HOR_8440-Dom-IND (identical to HOR_10004-Dom-PAK) is ignored but added at the end
NOTE: HOR_8819-Dom-POL (identical to HOR_10004-Dom-PAK) is ignored but added at the end
NOTE: HOR_9558-Dom-CHN (identical to HOR_10004-Dom-PAK) is ignored but added at the end
NOTE: HOR_12482-Wld-nan (identical to HOR_10004-Dom-PAK) is ignored but added at the end
NOTE: HOR_1780-Dom-IRN (identical to HOR_10004-Dom-PAK) is ignored but added at the end
NOTE: HOR_4870-Wld-TKM (identical to HOR_10004-Dom-PAK) is ignored but added at the end
NOTE: HOR_10742-Dom-GEO (identical to HOR_10004-Dom-PAK) is ignored but added at the end
NOTE: HOR_10990-Dom-FRA (identical to HOR_10004-Dom-PAK) is ignored but added at the end
NOTE: HOR_12070-Dom-FRA (identical to HOR_10004-Dom-PAK) is ignored but added at the end
NOTE: HOR_13462-Dom-ITA (identical to HOR_10004-Dom-PAK) is ignored but added at the end
NOTE: HOR_1361-Dom-DEU (identical to HOR_10004-Dom-PAK) is ignored but added at the end
NOTE: HOR_13800-Dom-SUN (identical to HOR_10004-Dom-PAK) is ignored but added at the end
NOTE: HOR_13979-Dom-IND (identical to HOR_10004-Dom-PAK) is ignored but added at the end
NOTE: HOR_13987-Dom-ETH (identical to HOR_10004-Dom-PAK) is ignored but added at the end
NOTE: HOR_2290-Dom-BGR (identical to HOR_10004-Dom-PAK) is ignored but added at the end
NOTE: HOR_3081-Dom-POL (identical to HOR_10004-Dom-PAK) is ignored but added at the end
NOTE: HOR_3153-Dom-USA (identical to HOR_10004-Dom-PAK) is ignored but added at the end
NOTE: HOR_4273-Dom-USA (identical to HOR_10004-Dom-PAK) is ignored but added at the end
NOTE: HOR_6934-Dom-USA (identical to HOR_10004-Dom-PAK) is ignored but added at the end
NOTE: HOR_8760-Dom-NPL (identical to HOR_10004-Dom-PAK) is ignored but added at the end
NOTE: HOR_12541-Wld-nan (identical to HOR_1020-Dom-GRC) is ignored but added at the end
NOTE: HOR_12854-Wld-nan (identical to HOR_1020-Dom-GRC) is ignored but added at the end
NOTE: HOR_13035-Wld-nan (identical to HOR_1020-Dom-GRC) is ignored but added at the end
NOTE: HOR_13938-Dom-ESP (identical to HOR_1020-Dom-GRC) is ignored but added at the end
NOTE: HOR_15898-Dom-SUN (identical to HOR_1020-Dom-GRC) is ignored but added at the end
NOTE: HOR_15905-Dom-SUN (identical to HOR_1020-Dom-GRC) is ignored but added at the end
NOTE: HOR_15908-Dom-GRC (identical to HOR_1020-Dom-GRC) is ignored but added at the end
NOTE: HOR_18381-Dom-MEX (identical to HOR_1020-Dom-GRC) is ignored but added at the end
NOTE: HOR_18385-Dom-MEX (identical to HOR_1020-Dom-GRC) is ignored but added at the end
NOTE: HOR_19568-Dom-AFG (identical to HOR_1020-Dom-GRC) is ignored but added at the end
NOTE: HOR_19952-Dom-SUN (identical to HOR_1020-Dom-GRC) is ignored but added at the end
NOTE: HOR_2028-Dom-nan (identical to HOR_1020-Dom-GRC) is ignored but added at the end
NOTE: HOR_20909-Dom-nan (identical to HOR_1020-Dom-GRC) is ignored but added at the end
NOTE: HOR_2180-Dom-CSK (identical to HOR_1020-Dom-GRC) is ignored but added at the end
NOTE: HOR_337-Dom-GER (identical to HOR_1020-Dom-GRC) is ignored but added at the end
NOTE: HOR_7172-Dom-NPL (identical to HOR_1020-Dom-GRC) is ignored but added at the end
NOTE: FT31-Wld-unknown (identical to HOR_1020-Dom-GRC) is ignored but added at the end
NOTE: FT37-Wld-ISR (identical to HOR_1020-Dom-GRC) is ignored but added at the end
NOTE: FT67-Wld-ISR (identical to HOR_1020-Dom-GRC) is ignored but added at the end
NOTE: FT144-Wld-ISR (identical to HOR_1020-Dom-GRC) is ignored but added at the end
NOTE: FT18-Wld-ISR (identical to HOR_1020-Dom-GRC) is ignored but added at the end
NOTE: FT218-Wld-unknown (identical to HOR_1020-Dom-GRC) is ignored but added at the end
NOTE: FT338-Wld-ISR (identical to HOR_1020-Dom-GRC) is ignored but added at the end
NOTE: FT340-Wld-ISR (identical to HOR_1020-Dom-GRC) is ignored but added at the end
NOTE: FT469-Wld-TUR (identical to HOR_1020-Dom-GRC) is ignored but added at the end
NOTE: FT470-Wld-TUR (identical to HOR_1020-Dom-GRC) is ignored but added at the end
NOTE: FT589-Wld-SYR (identical to HOR_1020-Dom-GRC) is ignored but added at the end
NOTE: FT631-Wld-LBN (identical to HOR_1020-Dom-GRC) is ignored but added at the end
NOTE: FT632-Wld-SYR (identical to HOR_1020-Dom-GRC) is ignored but added at the end
NOTE: FT64-Wld-ISR (identical to HOR_1020-Dom-GRC) is ignored but added at the end
NOTE: FT670-Wld-TUR (identical to HOR_1020-Dom-GRC) is ignored but added at the end
NOTE: FT730-Wld-unknown (identical to HOR_1020-Dom-GRC) is ignored but added at the end
NOTE: HOR_12707-Wld-nan (identical to HOR_1020-Dom-GRC) is ignored but added at the end
NOTE: HOR_13295-Wld-ISR (identical to HOR_1020-Dom-GRC) is ignored but added at the end
NOTE: HOR_21461-Dom-nan (identical to HOR_1020-Dom-GRC) is ignored but added at the end
NOTE: HOR_22012-Wld-ISR (identical to HOR_1020-Dom-GRC) is ignored but added at the end
NOTE: HOR_22109-Wld-ISR (identical to HOR_1020-Dom-GRC) is ignored but added at the end
NOTE: HOR_7124-Dom-NPL (identical to HOR_1020-Dom-GRC) is ignored but added at the end
NOTE: HOR_9476-Wld-ISR (identical to HOR_1020-Dom-GRC) is ignored but added at the end
NOTE: HOR_10702-Dom-SWE (identical to HOR_1020-Dom-GRC) is ignored but added at the end
NOTE: HOR_12791-Dom-ITA (identical to HOR_1020-Dom-GRC) is ignored but added at the end
NOTE: HOR_4138-Dom-TUR (identical to HOR_1020-Dom-GRC) is ignored but added at the end
NOTE: HOR_9250-Dom-ITA (identical to HOR_1020-Dom-GRC) is ignored but added at the end
NOTE: FT592-Wld-SYR (identical to HOR_11183-Wld-IRQ) is ignored but added at the end
NOTE: FT604-Wld-IRQ (identical to HOR_11183-Wld-IRQ) is ignored but added at the end
NOTE: FT661-Wld-IRN (identical to HOR_11183-Wld-IRQ) is ignored but added at the end
NOTE: FT731-Wld-TUR (identical to HOR_11183-Wld-IRQ) is ignored but added at the end
NOTE: FT734-Wld-TUR (identical to HOR_11183-Wld-IRQ) is ignored but added at the end
NOTE: FT885-Wld-TJK (identical to HOR_11183-Wld-IRQ) is ignored but added at the end
NOTE: HOR_14439-Dom-DEU (identical to HOR_12171-Dom-CHE) is ignored but added at the end
NOTE: HOR_15840-Dom-SUN (identical to HOR_12171-Dom-CHE) is ignored but added at the end
NOTE: HOR_18201-Dom-TCD (identical to HOR_12171-Dom-CHE) is ignored but added at the end
NOTE: HOR_18681-Dom-ITA (identical to HOR_12171-Dom-CHE) is ignored but added at the end
NOTE: HOR_19379-Dom-ESP (identical to HOR_12171-Dom-CHE) is ignored but added at the end
NOTE: HOR_1990-Dom-AFG (identical to HOR_12171-Dom-CHE) is ignored but added at the end
NOTE: HOR_2637-Dom-FRA (identical to HOR_12171-Dom-CHE) is ignored but added at the end
NOTE: HOR_2957-Dom-nan (identical to HOR_12171-Dom-CHE) is ignored but added at the end
NOTE: HOR_3912-Dom-SUN (identical to HOR_12171-Dom-CHE) is ignored but added at the end
NOTE: HOR_3926-Dom-USA (identical to HOR_12171-Dom-CHE) is ignored but added at the end
NOTE: HOR_4258-Dom-ETH (identical to HOR_12171-Dom-CHE) is ignored but added at the end
NOTE: HOR_10775-Dom-GEO (identical to HOR_12171-Dom-CHE) is ignored but added at the end
NOTE: HOR_11013-Dom-nan (identical to HOR_12171-Dom-CHE) is ignored but added at the end
NOTE: HOR_13836-Dom-TUR (identical to HOR_12171-Dom-CHE) is ignored but added at the end
NOTE: HOR_12412-Dom-ITA (identical to HOR_12367-Dom-JPN) is ignored but added at the end
NOTE: HOR_4606-Dom-SUN (identical to HOR_12367-Dom-JPN) is ignored but added at the end
NOTE: HOR_1581-Dom-IND (identical to HOR_14342-Dom-AFG) is ignored but added at the end
NOTE: HOR_10764-Dom-nan (identical to HOR_14342-Dom-AFG) is ignored but added at the end
NOTE: FT568-Wld-AFG (identical to HOR_16569-Dom-IND) is ignored but added at the end
NOTE: FT878-Wld-IRN (identical to HOR_16569-Dom-IND) is ignored but added at the end
NOTE: HOR_2690-Wld-IRN (identical to HOR_16569-Dom-IND) is ignored but added at the end
NOTE: HOR_13716-Dom-IND (identical to HOR_16569-Dom-IND) is ignored but added at the end
NOTE: FT616-Wld-IRN (identical to HOR_5020-Dom-ETH) is ignored but added at the end
NOTE: HOR_13009-Wld-nan (identical to HOR_5020-Dom-ETH) is ignored but added at the end
NOTE: HOR_10886-Dom-GEO (identical to HOR_5020-Dom-ETH) is ignored but added at the end
NOTE: HOR_11448-Dom-USA (identical to FT75-Wld-ISR) is ignored but added at the end

For your convenience alignment with unique sequences printed to wildEmmer_Tibetan_barley_pan_HPT2_CDS.fas.uniqueseq.phy

Creating fast initial parsimony tree by random order stepwise addition...
0.030 seconds, parsimony score: 190 (based on 144 sites)
NOTE: ModelFinder requires 35 MB RAM!
ModelFinder will test 60 codon models (sample size: 398) ...
 No. Model         -LnL         df  AIC          AICc         BIC
  1  MG+F1X4       2774.747     151 5851.494     6038.095     6453.448
  2  MG+F1X4+I     2763.744     152 5831.488     6021.333     6437.429
  3  MG+F1X4+G4    2756.145     152 5816.291     6006.136     6422.231
  4  MG+F1X4+I+G4  2756.731     153 5819.462     6012.593     6429.389
  5  MG+F3X4       2763.008     157 5840.017     6046.734     6465.890
  6  MG+F3X4+I     2752.278     158 5820.556     6030.782     6450.416
  7  MG+F3X4+G4    2744.669     158 5805.337     6015.563     6435.197
  8  MG+F3X4+I+G4  2745.152     159 5808.303     6022.085     6442.149
  9  MGK+F1X4      2752.344     152 5808.689     5998.534     6414.629
 10  MGK+F1X4+I    2741.469     153 5788.938     5982.070     6398.866
 11  MGK+F1X4+G4   2733.617     153 5773.234     5966.365     6383.161
 12  MGK+F1X4+I+G4 2733.960     154 5775.919     5972.380     6389.833
 13  MGK+F3X4      2742.209     158 5800.417     6010.643     6430.277
 14  MGK+F3X4+I    2731.533     159 5781.066     5994.847     6414.912
 15  MGK+F3X4+G4   2723.671     159 5765.342     5979.124     6399.188
 16  MGK+F3X4+I+G4 2724.010     160 5768.020     5985.404     6405.852
 17  GY+F1X4       2763.204     152 5830.407     6020.252     6436.348
 18  GY+F1X4+I     2748.828     153 5803.656     5996.788     6413.584
 19  GY+F1X4+G4    2740.678     153 5787.355     5980.486     6397.282
 20  GY+F1X4+I+G4  2740.468     154 5788.936     5985.397     6402.850
 21  GY+F3X4       2758.492     158 5832.984     6043.210     6462.844
 22  GY+F3X4+I     2742.197     159 5802.394     6016.175     6436.240
 23  GY+F3X4+G4    2733.683     159 5785.365     5999.147     6419.211
 24  GY+F3X4+I+G4  2733.277     160 5786.553     6003.937     6424.385
 25  GY+F          2733.232     209 5884.463     6351.378     6717.632
 26  GY+F+I        2717.005     210 5854.010     6327.913     6691.165
 27  GY+F+G4       2708.405     210 5836.811     6310.714     6673.966
 28  GY+F+I+G4     2708.078     211 5838.156     6319.145     6679.297
 29  KOSI07+FU     2885.068     147 6064.136     6238.184     6650.144
 30  KOSI07+FU+I   2867.572     148 6031.144     6208.269     6621.139
 31  KOSI07+FU+G4  2857.068     148 6010.136     6187.261     6600.131
 32  KOSI07+FU+I+G4 2856.128     149 6010.256     6190.498     6604.237
 33  KOSI07+F1X4   2883.770     150 6067.540     6250.941     6665.508
 34  KOSI07+F1X4+I 2856.926     151 6015.852     6202.454     6617.806
 35  KOSI07+F1X4+G4 2845.821     151 5993.642     6180.244     6595.597
 36  KOSI07+F1X4+I+G4 2844.349     152 5992.697     6182.542     6598.638
 37  KOSI07+F3X4   2873.924     156 6059.847     6263.100     6681.734
 38  KOSI07+F3X4+I 2849.020     157 6012.041     6218.758     6637.914
 39  KOSI07+F3X4+G4 2837.262     157 5988.525     6195.241     6614.398
 40  KOSI07+F3X4+I+G4 2835.827     158 5987.654     6197.880     6617.513
 41  KOSI07+F      2844.105     207 6102.211     6555.432     6927.406
 42  KOSI07+F+I    2818.661     208 6053.322     6513.343     6882.504
 43  KOSI07+F+G4   2806.787     208 6029.574     6489.595     6858.756
 44  KOSI07+F+I+G4 2805.432     209 6028.865     6495.780     6862.033
 45  SCHN05+FU     2891.809     147 6077.618     6251.666     6663.626
 46  SCHN05+FU+I   2868.806     148 6033.611     6210.736     6623.606
 47  SCHN05+FU+G4  2852.523     148 6001.046     6178.171     6591.041
 48  SCHN05+FU+I+G4 2851.127     149 6000.253     6180.495     6594.235
 49  SCHN05+F1X4   2894.588     150 6089.176     6272.577     6687.144
 50  SCHN05+F1X4+I 2858.831     151 6019.663     6206.264     6621.617
 51  SCHN05+F1X4+G4 2844.353     151 5990.706     6177.308     6592.661
 52  SCHN05+F1X4+I+G4 2842.441     152 5988.882     6178.727     6594.823
 53  SCHN05+F3X4   2890.473     156 6092.945     6296.198     6714.832
 54  SCHN05+F3X4+I 2857.163     157 6028.326     6235.042     6654.199
 55  SCHN05+F3X4+G4 2839.612     157 5993.225     6199.941     6619.098
 56  SCHN05+F3X4+I+G4 2837.734     158 5991.469     6201.695     6621.328
 57  SCHN05+F      2852.195     207 6118.391     6571.612     6943.586
 58  SCHN05+F+I    2822.232     208 6060.463     6520.484     6889.645
 59  SCHN05+F+G4   2803.064     208 6022.127     6482.148     6851.309
 60  SCHN05+F+I+G4 2801.431     209 6020.862     6487.777     6854.031
Akaike Information Criterion:           MGK+F3X4+G4
Corrected Akaike Information Criterion: MGK+F1X4+G4
Bayesian Information Criterion:         MGK+F1X4+G4
Best-fit model: MGK+F1X4+G4 chosen according to BIC

All model information printed to wildEmmer_Tibetan_barley_pan_HPT2_CDS.fas.model.gz
CPU time for ModelFinder: 305.539 seconds (0h:5m:5s)
Wall-clock time for ModelFinder: 38.458 seconds (0h:0m:38s)
WARNING: States(s) CGT rarely appear in alignment and may cause numerical problems
Generating 1000 samples for ultrafast bootstrap (seed: 728637)...

NOTE: 35 MB RAM (0 GB) is required!
Estimate model parameters (epsilon = 0.100)
1. Initial log-likelihood: -2767.501
2. Current log-likelihood: -2733.618
Optimal log-likelihood: -2733.617
Nonsynonymous/synonymous ratio (omega): 0.563
Transition/transversion ratio (kappa): 2.799
Gamma shape alpha: 0.818
Parameters optimization took 2 rounds (1.967 sec)
Computing ML distances based on estimated model parameters... 18.756 sec
Computing BIONJ tree...
0.003 seconds
Log-likelihood of BIONJ tree: -2765.665
--------------------------------------------------------------------
|             INITIALIZING CANDIDATE TREE SET                      |
--------------------------------------------------------------------
Generating 98 parsimony trees... 0.732 second
Computing log-likelihood of 98 initial trees ... 18.121 seconds
Current best score: -2733.617

Do NNI search on 20 best initial trees
Estimate model parameters (epsilon = 0.100)
BETTER TREE FOUND at iteration 1: -2733.617
Iteration 10 / LogL: -2795.244 / Time: 0h:0m:36s
Iteration 20 / LogL: -2815.201 / Time: 0h:0m:49s
Finish initializing candidate tree set (20)
Current best tree score: -2733.617 / CPU time: 44.786
Number of iterations: 20
--------------------------------------------------------------------
|               OPTIMIZING CANDIDATE TREE SET                      |
--------------------------------------------------------------------
Iteration 30 / LogL: -2869.967 / Time: 0h:1m:5s (0h:2m:39s left)
Iteration 40 / LogL: -2893.870 / Time: 0h:1m:19s (0h:2m:5s left)
Iteration 50 / LogL: -2820.456 / Time: 0h:1m:33s (0h:1m:37s left)
Log-likelihood cutoff on original alignment: -2865.090
Iteration 60 / LogL: -2870.119 / Time: 0h:1m:50s (0h:1m:16s left)
Iteration 70 / LogL: -2842.694 / Time: 0h:2m:2s (0h:0m:55s left)
Iteration 80 / LogL: -2862.291 / Time: 0h:2m:16s (0h:0m:36s left)
Iteration 90 / LogL: -2883.557 / Time: 0h:2m:30s (0h:0m:18s left)
Iteration 100 / LogL: -2891.374 / Time: 0h:2m:48s (0h:0m:1s left)
Log-likelihood cutoff on original alignment: -2865.090
NOTE: Bootstrap correlation coefficient of split occurrence frequencies: 0.999
TREE SEARCH COMPLETED AFTER 102 ITERATIONS / Time: 0h:2m:52s

--------------------------------------------------------------------
|                    FINALIZING TREE SEARCH                        |
--------------------------------------------------------------------
Performs final model parameters optimization
Estimate model parameters (epsilon = 0.010)
1. Initial log-likelihood: -2733.617
Optimal log-likelihood: -2733.617
Nonsynonymous/synonymous ratio (omega): 0.563
Transition/transversion ratio (kappa): 2.802
Gamma shape alpha: 0.818
Parameters optimization took 1 rounds (0.636 sec)
BEST SCORE FOUND : -2733.617

Testing tree branches by SH-like aLRT with 1000 replicates...
0.705 sec.
Creating bootstrap support values...
Split supports printed to NEXUS file wildEmmer_Tibetan_barley_pan_HPT2_CDS.fas.splits.nex
Total tree length: 0.589

Total number of iterations: 102
CPU time used for tree search: 1327.316 sec (0h:22m:7s)
Wall-clock time used for tree search: 168.067 sec (0h:2m:48s)
Total CPU time used: 1375.592 sec (0h:22m:55s)
Total wall-clock time used: 174.343 sec (0h:2m:54s)

Computing bootstrap consensus tree...
Reading input file wildEmmer_Tibetan_barley_pan_HPT2_CDS.fas.splits.nex...
75 taxa and 696 splits.
Consensus tree written to wildEmmer_Tibetan_barley_pan_HPT2_CDS.fas.contree
Reading input trees file wildEmmer_Tibetan_barley_pan_HPT2_CDS.fas.contree
Log-likelihood of consensus tree: -2820.954

Analysis results written to: 
  IQ-TREE report:                wildEmmer_Tibetan_barley_pan_HPT2_CDS.fas.iqtree
  Maximum-likelihood tree:       wildEmmer_Tibetan_barley_pan_HPT2_CDS.fas.treefile
  Likelihood distances:          wildEmmer_Tibetan_barley_pan_HPT2_CDS.fas.mldist

Ultrafast bootstrap approximation results written to:
  Split support values:          wildEmmer_Tibetan_barley_pan_HPT2_CDS.fas.splits.nex
  Consensus tree:                wildEmmer_Tibetan_barley_pan_HPT2_CDS.fas.contree
  Screen log file:               wildEmmer_Tibetan_barley_pan_HPT2_CDS.fas.log

Date and Time: Wed Feb  9 14:20:00 2022
