# Supplementary material for: Comparative gene retention analysis in barley, wild emmer, and bread wheat pangenome lines reveals factors affecting gene retention following gene duplication
Source: BMC Biol. 2023 Feb 6;21:25. doi: 10.1186/s12915-022-01503-z (PMC9903521; doi:10.1186/s12915-022-01503-z)
Supplement: Supplementary file 2 — Additional file 2. Sequence alignment and phylogenetic tree files for Fig. 1A, B, and Fig. 2F. [file 12915_2022_1503_MOESM2_ESM.zip › Files_S1/Figure2F_tree/Barley_pan_10Tiebetan_emmer_HPT2_CDS.fas]

>TRIDC2Bv2G208200.1
ATGTATACGCTGCGCCTCCAGCCGCCGTTGTTCCTCTCCGTTGCCGCTCGCCGACGAGATCATTTCCTGCCATCCCTTTCTTCTATCCAGCAACATGCGAATTGGCGAGCTT---TTTCTCACCAAGGGGCTCAAGGCCGCTCTGCCCTGAATCGCTGTCAGAAATTCTTGGATAGGAAATGTTCCTACCATAGGATATCACATCGATCAGTAAATACTTCTTTAAATGCTTCGATGCAACCACTGCAGTCTGATCCTGAAGCAAATGATTCTGCAATCATCTGGAAGCCAATATCAACTTCTCTGAATGCATTTTACAGGTTTTCTCGGCCACATACTGTCATAGGAACAGCATTGAGCATAGTCTCAGTTTCTCTACTAGCTGTGGAGAGCTTGCATGATATTTCTCCCTTGTTCCTCACTGGTTTGCTGGAGGCAGTGGTGCCCGCTCTTTTCATGAACATTTATATTGTTGGACTGAATCAGTTGTCAGACATTGATATAGATAAGGTTAACAAGCCAACTCTTCCACTAGCATCTGGTGAATACTCTCCTGCATCTGGGGTTGCAATAGTATCAATGTTTGCTGCTATGAGCTTCGGCATTGGATTCATTGTTGGGTCACAGCCCCTGTTATGGGCTCTTTTTGTTAGCTTTGTTCTTGGAACCGCTTATTCAATCAATCTGCCATATTTTCGATGGAAGAGATCTGCTGTTGTTGCAGCACTCTGCATACTAGCAGTACGTGCAGTGATTGTTCAACTGGCGTTTTTTCTCCACATTCAGACATTCGTTTTCAGAAGACCAATAGCCTTTTCAAGGCCATTGATATTTGCAACTGGATTCATGACATTCTTCTCAGTTGTAATAGCATTATTCAAGGATATACCTGATATTGATGGTGATCGCATATTTGGAATTCAATCTTTCACTGTCAGGTTAGGCCAAAAGAAGGTTTTCTGGATTTGTGTTGTTCTACTTGAGATGGCGTATGGTGTTGCAATGTCGATGGGAGCCGCTTCTTCCTGTTTCTGGAGCAAATCTGTAACTGTTCTCGCCCATGCAGCCCTTGCTGTAACATTATGGAAATGCGCACGATCAGTTGACTTGACAAGCAAATCTGCAATAACATCCTTCTATATGTTCATCTGGAAGCTGTTCTACGCAGAGTACTTGATCATTCCTCTGGTAAGA
>WGS-Tw1
ATGGGTTCGCTGTGCCTCCAGCCGCCGTTGCTCCTCTCCATCTCCGCTCACCAGCAAGATCATTTCCTGCCATCACTTTGTCCTGTCCACAAAAACGCAAAAAGGCAAACTTCCGTGTCCAGCCAACGGGGCCAAGGCCGCCCTACCTTGGATTGCTGTAAGAACTTCTTGGGCTGGAAATGTTCCTACGAAAGGATATCACATCGACCAGTAGATACTTGTGCAAATGCTTCGATGCAACCACTGCGGTCTGAGCCTGAGGCAAATGATTCTGCGAGCATCTGGAATCCAATATCAACTTCTCTGGATGCGTTTTACAGGTTTTCGCGGCCACATACTGTCATAGGAACAGCACTGAGCATAGTCTCAGTTTCACTACTAGCTGTCGAGGGCTTGTCTGATATTTCTCCTTTGTTCCTCACTGGTTCGCTGGAGGCAGTGGTGTCCGCCCTTTTCATGAACATTTATATTGTTGGGCTGAATCAGTTGTCTGATATTGATATAGATAAGGTTAACAAGCCAACTCTTCCGCTAGCATCTGGGGAATACTCTCCTGCAACCGGGGTGGCAATAGTAACAACCTTTGCTGTTCTGAGCTTTGCCGTTGGATTTGTTGTTGGATCACAGCCTCTGTTATTGGCTCTTTTTATTAGCTTTGTTCTTGGAACGGCTTATTCAATCGATCTACCATATTTTCGATGGAAGAGATCTGCTGTTGTGGCAGCACTCTGCATAGTAGCAGTACGAGCAGTGATTGTTCAACTGGCATTTTTTCTCCACATACAGACATTTGTCCTCAGAAGACCAATGGCCATTTCAAAGCCATTGATATTTGCAACTACATTCATGACCTTCTTCTCAGTTGTAATAGCATTATTCAAGGATATACCTGATATTGACGGGGACCGCATATTTGGAATTAAATCTTTCAGTGTCCGGTTAGGCCAAAAGAAGGTTTTCTGGATTTGTGTTGGACTACTGCAGATGGCATATGGTGTTGCAATGTTGATGGGAGCTGCTTCTTCCTGTTTATGGAGCAAATATGCAACTGTTGTCAGCCATGCAGTCCTTGCTGCAATCCTATGGAAGTGCGCCCAATCAGTTGACTTGACCAGTAAATCTGCAATAACATCCTTCTATATGTTCATCTGGAAGTTGTTCTACGCGGAGTACCTGATTATTCCACTAGTCAGA
>WGS-Tw2
ATGGGTTCGCTGTGCCTCCAGCCGCCGTTGCTCCTCTCCATCTCCGCTCACCAGCAAGATCATTTCCTGCCATCACTTTGTCCTGTCCACAAAAACGCAAAAAGGCAAACTTCCGTGTCCAGCCAACGGGGCCAAGGCCGCCCTACCTTGGATTGCTGTAAGAACTTCTTGGGCTGGAAATGTTCCTACGAAAGGATATCACATCGACCAGTAGATACTTGTGCAAATGCTTCGATGCAACCACTGCGGTCTGAGCCTGAGGCAAATGATTCTGCGAGCATCTGGAATCCAATATCAACTTCTCTGGATGCGTTTTACAGGTTTTCGCGGCCACATACTGTCATAGGAACAGCACTGAGCATAGTCTCAGTTTCACTACTAGCTGTCGAGGGCTTGTCTGATATTTCTCCTTTGTTCCTCACTGGTTCGCTGGAGGCAGTGGTGTCCGCCCTTTTCATGAACATTTATATTGTTGGGCTGAATCAGTTGTCTGATATTGATATAGATAAGGTTAACAAGCCAACTCTTCCGCTAGCATCTGGGGAATACTCTCCTGCAACCGGGGTGGCAATAGTAACAACCTTTGCTGTTCTGAGCTTTGCCGTTGGATTTGTTGTTGGATCACAGCCTCTGTTATTGGCTCTTTTTATTAGCTTTGTTCTTGGAACGGCTTATTCAATCGATCTACCATATTTTCGATGGAAGAGATCTGCTGTTGTGGCAGCACTCTGCATAGTAGCAGTACGAGCAGTGATTGTTCAACTGGCATTTTTTCTCCACATACAGACATTTGTCCTCAGAAGACCAATGGCCATTTCAAAGCCATTGATATTTGCAACTACATTCATGACCTTCTTCTCAGTTGTAATAGCATTATTCAAGGATATACCTGATATTGACGGGGACCGCATATTTGGAATTAAATCTTTCAGTGTCCGGTTAGGCCAAAAGAAGGTTTTCTGGATTTGTGTTGGACTACTGCAGATGGCATATGGTGTTGCAATGTTGATGGGAGCTGCTTCTTCCTGTTTATGGAGCAAATATGCAACTGTTGTCAGCCATGCAGTCCTTGCTGCAATCCTATGGAAGTGCGCCCAATCAGTTGACTTGACCAGTAAATCTGCAATAACATCCTTCTATATGTTCATCTGGAAGTTGTTCTACGCGGAGTACCTGATTATTCCACTAGTCAGA
>WGS-Tw3
ATGGGTTCGCTGTGCCTCCAGCCGCCGTTGCTCCTCTCCATCTCCGCTCACCAGCAAGATCATTTCCTGCCATCACTTTGTCCTGTCCACAAAAACGCAAAAAGGCAAACTTCCGTGTCCAGCCAACGGGGCCAAGGCCGCCCTACCTTGGATTGCTGTAAGAACTTCTTGGGCTGGAAATGTTCCTACGAAAGGATATCACATCGACCAGTAGATACTTGTGCAAATGCTTCGATGCAACCACTGCGGTCTGAGCCTGAGGCAAATGATTCTGCGAGCATCTGGAATCCAATATCAACTTCTCTGGATGCGTTTTACAGGTTTTCGCGGCCACATACTGTCATAGGAACAGCACTGAGCATAGTCTCAGTTTCACTACTAGCTGTCGAGGGCTTGTCTGATATTTCTCCTTTGTTCCTCACTGGTTCGCTGGAGGCAGTGGTGTCCGCCCTTTTCATGAACATTTATATTGTTGGGCTGAATCAGTTGTCTGATATTGATATAGATAAGGTTAACAAGCCAACTCTTCCGCTAGCATCTGGGGAATACTCTCCTGCAACCGGGGTGGCAATAGTAACAACCTTTGCTGTTCTGAGCTTTGCCGTTGGATTTGTTGTTGGATCACAGCCTCTGTTATTGGCTCTTTTTATTAGCTTTGTTCTTGGAACGGCTTATTCAATCGATCTACCATATTTTCGATGGAAGAGATCTGCTGTTGTGGCAGCACTCTGCATAGTAGCAGTACGAGCAGTGATTGTTCAACTGGCATTTTTTCTCCACATACAGACATTTGTCCTCAGAAGACCAATGGCCATTTCAAAGCCATTGATATTTGCAACTACATTCATGACCTTCTTCTCAGTTGTAATAGCATTATTCAAGGATATACCTGATATTGACGGGGACCGCATATTTGGAATTAAATCTTTCAGTGTCCGGTTAGGCCAAAAGAAGGTTTTCTGGATTTGTGTTGGACTACTGGAGATGGCATATGGTGTTGCAATGTTGATGGGAGCTGCTTCTTCCTGTTTATGGAGCAAATATGCAACTGTTGTCAGCCATGCAGTCCTTGCTGCAATCCTATGGAAGTGCGCCCAATCAGTTGACTTGACCAGTAAATCTGCAATAACATCCTTCTATATGTTCATCTGGAAGTTGTTCTACGCGGAGTACCTGATTATTCCACTAGTCAGA
>WGS-Tw4
ATGGGTTCGCTGTGCCTCCAGCCGCCGTTGCTCCTCTCCATCTCCGCTCACCAGCAAGATCATTTCCTGCCATCACTTTGTCCTGTCCACAAAAACGCAAAAAGGCAAACTTCCGTGTCCAGCCAACGGGGCCAAGGCCGCCCTACCTTGGATTGCTGTAAGAACTTCTTGGGCTGGAAATGTTCCTACGAAAGGATATCACATCGACCAGTAGATACTTGTGCAAATGCTTCGATGCAACCACTGCGGTCTGAGCCTGAGGCAAATGATTCTGCGAGCATCTGGAATCCAATATCAACTTCTCTGGATGCGTTTTACAGGTTTTCGCGGCCACATACTGTCATAGGAACAGCACTGAGCATAGTCTCAGTTTCACTACTAGCTGTCGAGGGCTTGTCTGATATTTCTCCTTTGTTCCTCACTGGTTCGCTGGAGGCAGTGGTGTCCGCCCTTTTCATGAACATTTATATTGTTGGGCTGAATCAGTTGTCTGATATTGATATAGATAAGGTTAACAAGCCAACTCTTCCGCTAGCATCTGGGGAATACTCTCCTGCAACCGGGGTGGCAATAGTAACAACCTTTGCTGTTCTGAGCTTTGCCGTTGGATTTGTTGTTGGATCACAGCCTCTGTTATTGGCTCTTTTTATTAGCTTTGTTCTTGGAACGGCTTATTCAATCGATCTACCATATTTTCGATGGAAGAGATCTGCTGTTGTGGCAGCACTCTGCATAGTAGCAGTACGAGCAGTGATTGTTCAACTGGCATTTTTTCTCCACATACAGACATTTGTCCTCAGAAGACCAATGGCCATTTCAAAGCCATTGATATTTGCAACTACATTCATGACCTTCTTCTCAGTTGTAATAGCATTATTCAAGGATATACCTGATATTGACGGGGACCGCATATTTGGAATTAAATCTTTCAGTGTCCGGTTAGGCCAAAAGAAGGTTTTCTGGATTTGTGTTGGACTACTGCAGATGGCATATGGTGTTGCAATGTTGATGGGAGCTGCTTCTTCCTGTTTATGGAGCAAATATGCAACTGTTGTCAGCCATGCAGTCCTTGCTGCAATCCTATGGAAGTGCGCCCAATCAGTTGACTTGACCAGTAAATCTGCAATAACATCCTTCTATATGTTCATCTGGAAGTTGTTCTACGCGGAGTACCTGATTATTCCACTAGTCAGA
>WGS-Tw5
ATGGGTTCGCTGTGCCTCCAGCCGCCGTTGCTCCTCTCCATCTCCGCTCACCAGCAAGATCATTTCCTGCCATCACTTTGTCCTGTCCACAAAAACGCAAAAAGGCAAACTTCCGTGTCCAGCCAACGGGGCCAAGGCCGCCCTACCTTGGATTGCTGTAAGAACTTCTTGGGCTGGAAATGTTCCTACGAAAGGATATCACATCGACCAGTAGATACTTGTGCAAATGCTTCGATGCAACCACTGCGGTCTGAGCCTGAGGCAAATGATTCTGCGAGCATCTGGAATCCAATATCAACTTCTCTGGATGCGTTTTACAGGTTTTCGCGGCCACATACTGTCATAGGAACAGCACTGAGCATAGTCTCAGTTTCACTACTAGCTGTCGAGGGCTTGTCTGATATTTCTCCTTTGTTCCTCACTGGTTCGCTGGAGGCAGTGGTGTCCGCCCTTTTCATGAACATTTATATTGTTGGGCTGAATCAGTTGTCTGATATTGATATAGATAAGGTTAACAAGCCAACTCTTCCGCTAGCATCTGGGGAATACTCTCCTGCAACCGGGGTGGCAATAGTAACAACCTTTGCTGTTCTGAGCTTTGCCGTTGGATTTGTTGTTGGATCACAGCCTCTGTTATTGGCTCTTTTTATTAGCTTTGTTCTTGGAACGGCTTATTCAATCGATCTACCATATTTTCGATGGAAGAGATCTGCTGTTGTGGCAGCACTCTGCATAGTAGCAGTACGAGCAGTGATTGTTCAACTGGCATTTTTTCTCCACATACAGACATTTGTCCTCAGAAGACCAATGGCCATTTCAAAGCCATTGATATTTGCAACTACATTCATGACCTTCTTCTCAGTTGTAATAGCATTATTCAAGGATATACCTGATATTGACGGGGACCGCATATTTGGAATTAAATCTTTCAGTGTCCGGTTAGGCCAAAAGAAGGTTTTCTGGATTTGTGTTGGACTACTGCAGATGGCATATGGTGTTGCAATGTTGATGGGAGCTGCTTCTTCCTGTTTATGGAGCAAATATGCAACTGTTGTCAGCCATGCAGTCCTTGCTGCAATCCTATGGAAGTGCGCCCAATCAGTTGACTTGACCAGTAAATCTGCAATAACATCCTTCTATATGTTCATCTGGAAGTTGTTCTACGCGGAGTACCTGATTATTCCACTAGTCAGA
>WGS-Tw6
ATGGGTTCGCTGTGCCTCCAGCCGCCGTTGCTCCTCTCCATCTCCGCTCACCAGCAAGATCATTTCCTGCCATCACTTTGTCCTGTCCACAAAAACGCAAAAAGGCAAACTTCCGTGTCCAGCCAACGGGGCCAAGGCCGCCCTACCTTGGATTGCTGTAAGAACTTCTTGGGCTGGAAATGTTCCTACGAAAGGATATCACATCGACCAGTAGATACTTGTGCAAATGCTTCGATGCAACCACTGCGGTCTGAGCCTGAGGCAAATGATTCTGCGAGCATCTGGAATCCAATATCAACTTCTCTGGATGCGTTTTACAGGTTTTCGCGGCCACATACTGTCATAGGAACAGCACTGAGCATAGTCTCAGTTTCACTACTAGCTGTCGAGGGCTTGTCTGATATTTCTCCTTTGTTCCTCACTGGTTCGCTGGAGGCAGTGGTGTCCGCCCTTTTCATGAACATTTATATTGTTGGGCTGAATCAGTTGTCTGATATTGATATAGATAAGGTTAACAAGCCAACTCTTCCGCTAGCATCTGGGGAATACTCTCCTGCAACCGGGGTGGCAATAGTAACAACCTTTGCTGTTCTGAGCTTTGCCGTTGGATTTGTTGTTGGATCACAGCCTCTGTTATTGGCTCTTTTTATTAGCTTTGTTCTTGGAACGGCTTATTCAATCGATCTACCATATTTTCGATGGAAGAGATCTGCTGTTGTGGCAGCACTCTGCATAGTAGCAGTACGAGCAGTGATTGTTCAACTGGCATTTTTTCTCCACATACAGACATTTGTCCTCAGAAGACCAATGGCCATTTCAAAGCCATTGATATTTGCAACTACATTCATGACCTTCTTCTCAGTTGTAATAGCATTATTCAAGGATATACCTGATATTGACGGGGACCGCATATTTGGAATTAAATCTTTCAGTGTCCGGTTAGGCCAAAAGAAGGTTTTCTGGATTTGTGTTGGACTACTGCAGATGGCATATGGTGTTGCAATGTTGATGGGAGCTGCTTCTTCCTGTTTATGGAGCAAATATGCAACTGTTGTCAGCCATGCAGTCCTTGCTGCAATCCTATGGAAGTGCGCCCAATCAGTTGACTTGACCAGTAAATCTGCAATAACATCCTTCTATATGTTCATCTGGAAGTTGTTCTACGCGGAGTACCTGATTATTCCACTAGTCAGA
>WGS-Tw7
ATGGGTTCGCTGTGCCTCCAGCCGCCGTTGCTCCTCTCCATCTCCGCTCACCAGCAAGATCATTTCCTGCCATCACTTTGTCCTGTCCACAAAAACGCAAAAAGGCAAACTTCCGTGTCCAGCCAACGGGGCCAAGGCCGCCCTACCTTGGATTGCTGTAAGAACTTCTTGGGCTGGAAATGTTCCTACGAAAGGATATCACATCGACCAGTAGATACTTGTGCAAATGCTTCGATGCAACCACTGCGGTCTGAGCCTGAGGCAAATGATTCTGCGAGCATCTGGAATCCAATATCAACTTCTCTGGATGCGTTTTACAGGTTTTCGCGGCCACATACTGTCATAGGAACAGCACTGAGCATAGTCTCAGTTTCACTACTAGCTGTCGAGGGCTTGTCTGATATTTCTCCTTTGTTCCTCACTGGTTCGCTGGAGGCAGTGGTGTCCGCCCTTTTCATGAACATTTATATTGTTGGGCTGAATCAGTTGTCTGATATTGATATAGATAAGGTTAACAAGCCAACTCTTCCGCTAGCATCTGGGGAATACTCTCCTGCAACCGGGGTGGCAATAGTAACAACCTTTGCTGTTCTGAGCTTTGCCGTTGGATTTGTTGTTGGATCACAGCCTCTGTTATTGGCTCTTTTTATTAGCTTTGTTCTTGGAACGGCTTATTCAATCGATCTACCATATTTTCGATGGAAGAGATCTGCTGTTGTGGCAGCACTCTGCATAGTAGCAGTACGAGCAGTGATTGTTCAACTGGCATTTTTTCTCCACATACAGACATTTGTCCTCAGAAGACCAATGGCCATTTCAAAGCCATTGATATTTGCAACTACATTCATGACCTTCTTCTCAGTTGTAATAGCATTATTCAAGGATATACCTGATATTGACGGGGACCGCATATTTGGAATTAAATCTTTCAGTGTCCGGTTAGGCCAAAAGAAGGTTTTCTGGATTTGTGTTGGACTACTGCAGATGGCATATGGTGTTGCAATGTTGATGGGAGCTGCTTCTTCCTGTTTATGGAGCAAATATGCAACTGTTGTCAGCCATGCAGTCCTTGCTGCAATCCTATGGAAGTGCGCCCAATCAGTTGACTTGACCAGTAAATCTGCAATAACATCCTTCTATATGTTCATCTGGAAGTTGTTCTACGCGGAGTACCTGATTATTCCACTAGTCAGA
>WGS-Tw8
ATGGGTTCGCTGTGCCTCCAGCCGCCGTTGCTCCTCTCCATCTCCGCTCACCAGCAAGATCATTTCCTGCCATCACTTTGTCCTGTCCACAAAAACGCAAAAAGGCAAACTTCCGTGTCCAGCCAACGGGGCCAAGGCCGCCCTACCTTGGATTGCTGTAAGAACTTCTTGGGCTGGAAATGTTCCTACGAAAGGATATCACATCGACCAGTAGATACTTGTGCAAATGCTTCGATGCAACCACTGCGGTCTGAGCCTGAGGCAAATGATTCTGCGAGCATCTGGAATCCAATATCAACTTCTCTGGATGCGTTTTACAGGTTTTCGCGGCCACATACTGTCATAGGAACAGCACTGAGCATAGTCTCAGTTTCACTACTAGCTGTCGAGGGCTTGTCTGATATTTCTCCTTTGTTCCTCACTGGTTCGCTGGAGGCAGTGGTGTCCGCCCTTTTCATGAACATTTATATTGTTGGGCTGAATCAGTTGTCTGATATTGATATAGATAAGGTTAACAAGCCAACTCTTCCGCTAGCATCTGGGGAATACTCTCCTGCAACCGGGGTGGCAATAGTAACAACCTTTGCTGTTCTGAGCTTTGCCGTTGGATTTGTTGTTGGATCACAGCCTCTGTTATTGGCTCTTTTTATTAGCTTTGTTCTTGGAACGGCTTATTCAATCGATCTACCATATTTTCGATGGAAGAGATCTGCTGTTGTGGCAGCACTCTGCATAGTAGCAGTACGAGCAGTGATTGTTCAACTGGCATTTTTTCTCCACATACAGACATTTGTCCTCAGAAGACCAATGGCCATTTCAAAGCCATTGATATTTGCAACTACATTCATGACCTTCTTCTCAGTTGTAATAGCATTATTCAAGGATATACCTGATATTGACGGGGACCGCATATTTGGAATTAAATCTTTCAGTGTCCGGTTAGGCCAAAAGAAGGTTTTCTGGATTTGTGTTGGACTACTGCAGATGGCATATGGTGTTGCAATGTTGATGGGAGCTGCTTCTTCCTGTTTATGGAGCAAATATGCAACTGTTGTCAGCCATGCAGTCCTTGCTGCAATCCTATGGAAGTGCGCCCAATCAGTTGACTTGACCAGTAAATCTGCAATAACATCCTTCTATATGTTCATCTGGAAGTTGTTCTACGCGGAGTACCTGATTATTCCACTAGTCAGA
>WGS-Tw9
ATGGGTTCGCTGTGCCTCCAGCCGCCGTTGCTCCTCTCCATCTCCGCTCACCAGCAAGATCATTTCCTGCCATCACTTTGTCCTGTCCACAAAAACGCAAAAAGGCAAACTTCCGTGTCCAGCCAACGGGGCCAAGGCCGCCCTACCTTGGATTGCTGTAAGAACTTCTTGGGCTGGAAATGTTCCTACGAAAGGATATCACATCGACCAGTAGATACTTGTGCAAATGCTTCGATGCAACCACTGCGGTCTGAGCCTGAGGCAAATGATTCTGCGAGCATCTGGAATCCAATATCAACTTCTCTGGATGCGTTTTACAGGTTTTCGCGGCCACATACTGTCATAGGAACAGCACTGAGCATAGTCTCAGTTTCACTACTAGCTGTCGAGGGCTTGTCTGATATTTCTCCTTTGTTCCTCACTGGTTCGCTGGAGGCAGTGGTGTCCGCCCTTTTCATGAACATTTATATTGTTGGGCTGAATCAGTTGTCTGATATTGATATAGATAAGGTTAACAAGCCAACTCTTCCGCTAGCATCTGGGGAATACTCTCCTGCAACCGGGGTGGCAATAGTAACAACCTTTGCTGTTCTGAGCTTTGCCGTTGGATTTGTTGTTGGATCACAGCCTCTGTTATTGGCTCTTTTTATTAGCTTTGTTCTTGGAACGGCTTATTCAATCGATCTACCATATTTTCGATGGAAGAGATCTGCTGTTGTGGCAGCACTCTGCATAGTAGCAGTACGAGCAGTGATTGTTCAACTGGCATTTTTTCTCCACATACAGACATTTGTCCTCAGAAGACCAATGGCCATTTCAAAGCCATTGATATTTGCAACTACATTCATGACCTTCTTCTCAGTTGTAATAGCATTATTCAAGGATATACCTGATATTGACGGGGACCGCATATTTGGAATTAAATCTTTCAGTGTCCGGTTAGGCCAAAAGAAGGTTTTCTGGATTTGTGTTGGACTACTGCAGATGGCATATGGTGTTGCAATGTTGATGGGAGCTGCTTCTTCCTGTTTATGGAGCAAATATGCAACTGTTGTCAGCCATGCAGTCCTTGCTGCAATCCTATGGAAGTGCGCCCAATCAGTTGACTTGACCAGTAAATCTGCAATAACATCCTTCTATATGTTCATCTGGAAGTTGTTCTACGCGGAGTACCTGATTATTCCACTAGTCAGA
>WGS-Tw10
ATGGGTTCGCTGTGCCTCCAGCCGCCGTTGCTCCTCTCCATCTCCGCTCACCAGCAAGATCATTTCCTGCCATCACTTTGTCCTGTCCACAAAAACGCAAAAAGGCAAACTTCCGTGTCCAGCCAACGGGGCCAAGGCCGCCCTACCTTGGATTGCTGTAAGAACTTCTTGGGCTGGAAATGTTCCTACGAAAGGATATCACATCGACCAGTAGATACTTGTGCAAATGCTTCGATGCAACCACTGCGGTCTGAGCCTGAGGCAAATGATTCTGCGAGCATCTGGAATCCAATATCAACTTCTCTGGATGCGTTTTACAGGTTTTCGCGGCCACATACTGTCATAGGAACAGCACTGAGCATAGTCTCAGTTTCACTACTAGCTGTCGAGGGCTTGTCTGATATTTCTCCTTTGTTCCTCACTGGTTCGCTGGAGGCAGTGGTGTCCGCCCTTTTCATGAACATTTATATTGTTGGGCTGAATCAGTTGTCTGATATTGATATAGATAAGGTTAACAAGCCAACTCTTCCGCTAGCATCTGGGGAATACTCTCCTGCAACCGGGGTGGCAATAGTAACAACCTTTGCTGTTCTGAGCTTTGCCGTTGGATTTGTTGTTGGATCACAGCCTCTGTTATTGGCTCTTTTTATTAGCTTTGTTCTTGGAACGGCTTATTCAATCGATCTACCATATTTTCGATGGAAGAGATCTGCTGTTGTGGCAGCACTCTGCATAGTAGCAGTACGAGCAGTGATTGTTCAACTGGCATTTTTTCTCCACATACAGACATTTGTCCTCAGAAGACCAATGGCCATTTCAAAGCCATTGATATTTGCAACTACATTCATGACCTTCTTCTCAGTTGTAATAGCATTATTCAAGGATATACCTGATATTGACGGGGACCGCATATTTGGAATTAAATCTTTCAGTGTCCGGTTAGGCCAAAAGAAGGTTTTCTGGATTTGTGTTGGACTACTGCAGATGGCATATGGTGTTGCAATGTTGATGGGAGCTGCTTCTTCCTGTTTATGGAGCAAATATGCAACTGTTGTCAGCCATGCAGTCCTTGCTGCAATCCTATGGAAGTGCGCCCAATCAGTTGACTTGACCAGTAAATCTGCAATAACATCCTTCTATATGTTCATCTGGAAGTTGTTCTACGCGGAGTACCTGATTATTCCACTAGTCAGA
>WGS-Qk1
ATGGGTTCGCTGTGCCTCCAGCCGCCGTTGCTCCTCTCCATCTCCGCTCACCAGCAAGATCATTTCCTGCCATCACTTTGTCCTGTCCACAAAAACGCAAAAAGGCAAACTTCCGTGTCCAGCCAACGGGGCCAAGGCCGCCCTACCTTGGATTGCTGTAAGAACTTCTTGGGCTGGAAATGTTCCTACGAAAGGATATCACATCGACCAGTAGATACTTGTGCAAATGCTTCGATGCAACCACTGCGGTCTGAGCCTGAGGCAAATGATTCTGCGAGCATCTGGAATCCAATATCAACTTCTCTGGATGCGTTTTACAGGTTTTCGCGGCCACATACTGTCATAGGAACAGCACTGAGCATAGTCTCAGTTTCACTACTAGCTGTCGAGGGCTTGTCTGATATTTCTCCTTTGTTCCTCACTGGTTCGCTGGAGGCAGTGGTGTCCGCCCTTTTCATGAACATTTATATTGTTGGGCTGAATCAGTTGTCTGATATTGATATAGATAAGGTTAACAAGCCAACTCTTCCGCTAGCATCTGGGGAATACTCTCCTGCAACCGGGGTGGCAATAGTAACAACCTTTGCTGTTCTGAGCTTTGCCGTTGGATTTGTTGTTGGATCACAGCCTCTGTTATTGGCTCTTTTTATTAGCTTTGTTCTTGGAACGGCTTATTCAATCGATCTACCATATTTTCGATGGAAGAGATCTGCTGTTGTGGCAGCACTCTGCATAGTAGCAGTACGAGCAGTGATTGTTCAACTGGCATTTTTTCTCCACATACAGACATTTGTCCTCAGAAGACCAATGGCCATTTCAAAGCCATTGATATTTGCAACTACATTCATGACCTTCTTCTCAGTTGTAATAGCATTATTCAAGGATATACCTGATATTGACGGGGACCGCATATTTGGAATTAAATCTTTCAGTGTCCGGTTAGGCCAAAAGAAGGTTTTCTGGATTTGTGTTGGACTACTGCAGATGGCATATGGTGTTGCAATGTTGATGGGAGCTGCTTCTTCCTGTTTATGGAGCAAATATGCAACTGTTGTCAGCCATGCAGTCCTTGCTGCAATCCTATGGAAGTGCGCCCAATCAGTTGACTTGACCAGTAAATCTGCAATAACATCCTTCTATATGTTCATCTGGAAGTTGTTCTACGCGGAGTACCTGATTATTCCACTAGTCAGA
>HOR_10004-Dom-PAK
ATGGGTTCGCTGTGCCTCCAGCCGCCGTTGCTCCTCTCCATCTCCGCTCACCAGCAAGATCATTTCCTGCCATCACTTTGTCCTGTCCCCAAAAACGCAAAAAGGCAAACTTCCGTGTCCAGCCAACGGGGCCAAGGCCGCCCTACCTTGGATTGCTGTAAGAACTTCTTGGGCTGGAAATGTTCCTACGAAAGGATATCACATCGACCAGTAGATACTTGTGCAAATGCTTCGATGCAACCACTGCGGTCTGAGCCTGAGGCAAATGATTCTGCGAGCATCTGGAATCCAATATCAACTTCTCTGGATGCGTTTTACAGGTTTTCGCGGCCACATACTGTCATAGGAACAGCACTGAGCATAGTCTCAGTTTCACTACTAGCTGTCGAGGGCTTGTCTGATATTTCTCCTTTGTTCCTCACTGGTTCGCTGGAGGCAGTGGTGTCCGCCCTTTTCATGAACATTTATATTGTTGGGCTGAATCAGTTGTCTGATATTGATATAGATAAGGTTAACAAGCCAACTCTTCCGCTAGCATCTGGGGAATACTCTCCTGCAACCGGGGTGGCAATAGTAACAACCTTTGCTGTTCTGAGCTTTGCCGTTGGATTTGTTGTTGGATCACAGCCTCTGTTATTGGCTCTTTTTATTAGCTTTGTTCTTGGAACGGCTTATTCAATCGATCTACCATATTTTCGATGGAAGAGATCTGCTGTTGTGGCAGCACTCTGCATAGTAGCAGTACGAGCAGTGATTGTTCAACTGGCATTTTTTCTCCACATACAGACATTTGTCCTCAGAAGACCAATGGCCATTTCAAAGCCATTGATATTTGCAACTACATTCATGACCTTCTTCTCAGTTGTAATAGCATTATTCAAGGATATACCTGATATTGACGGGGACCGCATCTTTGGAATTAAATCTTTCAGTGTCCGGTTAGGCCAAAAGAAGGTTTTCTGGATTTGTGTTGGACTACTGGAGATGGCATATGGTGTTGCAATGTTGATGGGAGCTGCTTCTTCCTGTTTATGGAGCAAATATGCAACTGTTGTCAGCCATGCAGTCCTTGCTGCAATCCTATGGAAGTGCGCCCAATCAGTTGACTTGACCAGTAAATCTGCAATAACATCCTTCTATATGTTCATCTGGAAGTTGTTCTACGCGGAGTACCTGATTATTCCACTAGTCAGA
>HOR_10041-Wld-AZE
ATGGGTTCGCTGTGCCTCCAGCCGCCGTTGCTCCTCTCCATCTCCGCTCACCAGCAAGATCATTTCCTGCCATCACTTTGTCCTGTCCACAAAAACGCAAAAAGGCAAACTTCCGTGTCCAGCCAACGGGGCCAAGGCCGCCCTACCTTGGATTGCTGTAAGAACTTCTTGGGCTGGAAATGTTCCTACGAAAGGATATCACATCGACCAGTAGATACTTGTGCAAATGCTTCGATGCAACCACTGCGGTCTGAGCCTGAGGCAAATGATTCTGCGAGCATCTGGAATCCAATATCAACTTCTCTGGATGCGTTTTACAGGTTTTCGCGGCCACATACTGTCATAGGAACAGCACTGAGCATAGTCTCAGTTTCACTACTAGCTGTCGAGGGCTTGTCTGATATTTCTCCTTTGTTCCTCACTGGTTCGCTGGAGGCAGTGGTGTCCGCCCTTTTCATGAACATTTATATTGTTGGGCTGAATCAGTTGTCTGATATTGATATAGATAAGGTTAACAAGCCAACTCTTCCGCTAGCATCTGGGGAATACTCTCCTGCAACCGGGGTGGCAATAGTAACAACCTTTGCTGTTCTGAGCTTTGCCGTTGGATTTGTTGTTGGATCACAGCCTCTGTTATTGGCTCTTTTTATTAGCTTTGTTCTTGGAACGGCTTATTCAATCGATCTACCATATTTTCGATGGAAGAGATCTGCTGTTGTGGCAGCACTCTGCATAGTAGCAGTACGAGCAGTGATTGTTCAACTGGCATTTTTTCTCCACATACAGACATTTGTCCTCAGAAGACCAATGGCCATTTCAAAGCCATTGATATTTGCAACTACATTCATGACCTTCTTCTCAGTTGTAATAGCATTATTCAAGGATATACCTGATATTGACGGGGACCGCATATTTGGAATTAAATCTTTCAGTGTCCGGTTAGGCCAAAAGAAGGTTTTCTGGATTTGTGTTGGACTACTGGAGATGGCATATGGTGTTGCAATGTTGATGGGAGCTGCTTCTTCCTGTTTATGGAGCAAATATGCAACTGTTGTCAGCCATGCAGTCCTTGCTGCAATCCTATGGAAGTGCGCCCAATCAGTTGACTTGACCAGTAAATCTGCAATAACATCCTTCTATATGTTCATCTGGAAGTTGTTCTACGCGGAGTACCTGATTATTCCACTAGTCAGA
>HOR_1020-Dom-GRC
ATGGGTTCGCTGTGCCTCCAGCCGCCGTTGCTCCTCTCCATCTCCGCTCACCAGCAAGATCATTTCCTGCCATCACTTTGTCCTGCCCACAAAAACGCAAAAAGGCAAACTTCCGTGTCCAGCCAACGGGGCCAAGGCCGCCCTACCTTGGATTGCTGTAAGAACTTCTTGGGCTGGAAATGTTCCTACGAAAGGATATCACATCGACCAGTAGATAATTGTGCAAATGCTTCGATGCAACCACTGCGGTCTGAGCCTGAGGCAAATGATTCTGCGAGCATCTGGAATCCAATATCAACTTCTCTGGATGCGTTTTACAGGTTTTCGCGGCCACATACTGTCATAGGAACAGCACTGAGCATAGTCTCAGTTTCACTACTAGCTGTCGAGGGCTTGTCTGATATTTCTCCTTTGTTCCTCACTGGTTCGCTGGAGGCAGTGGTGTCCGCCCTTTTCATGAACATTTATATTGTTGGGCTGAATCAGTTGTCTGATATTGATATAGATAAGGTTAACAAGCCAACTCTTCCGCTAGCATCTGGGGAATACTCTCCTGCAACCGGGGTGGCAATAGTAACAACCTTTGCTGTTCTGAGCTTTGCCGTTGGATTTGTTGTTGGATCACAGCCTCTGTTATTGGCTCTTTTTATTAGCTTTGTTCTTGGAACGGCTTATTCAATCGATCTACCATATTTTCGATGGAAGAGATCTGCTGTTGTGGCAGCACTCTGCATAGTAGCAGTACGAGCAGTGATTGTTCAACTGGCATTTTTTCTCCACATACAGACATTTGTCCTCAGAAGACCAATGGCCATTTCAAAGCCATTGATATTTGCAACTACATTCATGACCTTCTTCTCAGTTGTAATAGCATTATTCAAGGATATACCTGATATTGACGGGGACCGCATATTTGGAATTAAATCTTTCAGTGTCCGGTTAGGCCAAAAGAAGGTTTTCTGGATTTGTGTTGGACTACTGGAGATGGCATATGGTGTTGCAATGTTGATGGGAGCTGCTTCTTCCTGTTTATGGAGCAAATATGCAACTGTTGTCAGCCATGCAGTCCTTGCTGCAATCCTATGGAAGTGCGCTCGATCAGTTGACTTGACCAGTAAATCTGCAATAACATCCTTCTATATGTTCATCTGGAAGTTGTTCTACGCGGAGTACCTGATTATTCCACTAGTCAGA
>HOR_10478-Wld-IRQ
ATGGGTTCGCTGTGCCTCCAGCCGCCGTTGCTCCTCTCCATCTCCGCTCACCAGCAAGATCATTTCCTGCCATCACTTTGTCCTGCCCACAAAAACGCAAAAAGGCAAACTTCCGTGTCCAGCCAACGGGGCCAAGGCCGCCCTACCTTGGATTGCTGTAAGAACTTCTTGGGCTGGAAATGTTCCTACGAAAGGATATCACATCGACCAGTAGATAATTGTGCAAATGCTTCGATGCAACCACTGCGGTCTGAGCCTGAGGCAAATGATTCTGCGAGCATCTGGAATCCAATATCAACTTCTCTGGATGCGTTTTACAGGTTTTCGCGGCCACATACTGTCATAGGAACAGCACTGAGCATAGTCTCAGTTTCACTACTAGCTGTCGAGGGCTTGTCTGATATTTCTCCTTTGTTCCTCACTGGTTCGCTGGAGGCAGTGGTGTCCGCCCTTTTCATGAACATTTATATTGTTGGGCTGAATCAGTTGTCTGATATTGATATAGATAAGGTTAACAAGCCAACTCTTCCGCTAGCATCTGGGGAATACTCTCCTGCAACCGGGGTGGCAATAGTAACAACCTTTGCTGTTCTGAGCTTTGCCGTTGGATTTGTTGTTGGATCACAGCCTCTGTTATTGGCTCTTTTTATTAGCTTTGTTCTTGGAACGGCTTATTCAATCGATCTACCATATTTTCGATGGAAGAGATCTGCTGTTGTGGCAGCACTCTGCATAGTAGCAGTACGAGCAGTGATTGTTCAACTGGCATTTTTTCTCCACATACAGACATTTGTCCTCAGAAGACCAATGGCCATTTCAAAGCCATTGATATTTGCAACTACATTCATGACCTTCTTCTCAGTTGTAATAGCATTATTCAAGGATATACCTGATATTGACGGGGACCGCATATTTGGAATTAAATCTTTCAGTGTCCGGTTAGGCCAAAAGAAGGTTTTCTGGATTTGTGTTGGACTACTGGAGATGGCATATGGTGTTGCAATGTTGATGGGAGCTGCTTCTTCCTGTTTATGGAGCAAATATGCAACTGTTGTCAGCCATGCAGTCCTTGCTGCAATCCTATGGAAGTGCGCTCGATCAGTTGACTTGACCAGTAAATCTGCAATAACATCCTTCTATATGTTCATCTGGAAGTTGTTCTACGCGGAGTACCTGATTATTCCACTAGTCAGA
>HOR_11083-Dom-PRK
ATGGGTTCGCTGTGCCTCCAGCCGCCGTTGCTCCTCTCCATCTCCGCTCACCAGCAAGATCATTTCCTGCCATCACTTTGTCCTGTCCCCAAAAACGCAAAAAGGCAAACTTCCGTGTCCAGCCAACGGGGCCAAGGCCGCCCTACCTTGGATTGCTGTAAGAACTTCTTGGGCTGGAAATGTTCCTACGAAAGGATATCACATCGACCAGTAGATACTTGTGCAAATGCTTCGATGCAACCACTGCGGTCTGAGCCTGAGGCAAATGATTCTGCGAGCATCTGGAATCCAATATCAACTTCTCTGGATGCGTTTTACAGGTTTTCGCGGCCACATACTGTCATAGGAACAGCACTGAGCATAGTCTCAGTTTCACTACTAGCTGTCGAGGGCTTGTCTGATATTTCTCCTTTGTTCCTCACTGGTTCGCTGGAGGCAGTGGTGTCCGCCCTTTTCATGAACATTTATATTGTTGGGCTGAATCAGTTGTCTGATATTGATATAGATAAGGTTAACAAGCCAACTCTTCCGCTAGCATCTGGGGAATACTCTCCTGCAACCGGGGTGGCAATAGTAACAACCTTTGCTGTTCTGAGCTTTGCCGTTGGATTTGTTGTTGGATCACAGCCTCTGTTATTGGCTCTTTTTATTAGCTTTGTTCTTGGAACGGCTTATTCAATCGATCTACCATATTTTCGATGGAAGAGATCTGCTGTTGTGGCAGCACTCTGCATAGTAGCAGTACGAGCAGTGATTGTTCAACTGGCATTTTTTCTCCACATACAGACATTTGTCCTCAGAAGACCAATGGCCATTTCAAAGCCATTGATATTTGCAACTACATTCATGACCTTCTTCTCAGTTGTAATAGCATTATTCAAGGATATACCTGATATTGACGGGGACCGCATCTTTGGAATTAAATCTTTCAGTGTCCGGTTAGGCCAAAAGAAGGTTTTCTGGATTTGTGTTGGACTACTGGAGATGGCATATGGTGTTGCAATGTTGATGGGAGCTGCTTCTTCCTGTTTATGGAGCAAATATGCAACTGTTGTCAGCCATGCAGTCCTTGCTGCAATCCTATGGAAGTGCGCCCAATCAGTTGACTTGACCAGTAAATCTGCAATAACATCCTTCTATATGTTCATCTGGAAGTTGTTCTACGCGGAGTACCTGATTATTCCACTAGTCAGA
>HOR_11101-Dom-PRK
ATGGGTTCGCTGTGCCTCCAGCCGCCGTTGCTCCTCTCCATCTCCGCTCACCAGCAAGATCATTTCCTGCCATCACTTTGTCCTGTCCACAAAAACGCAAAAAGGCAAACTTCCGTGTCCAGCCAACGGGGCCAAGGCCGCCCTACCTTGGATTGCTGTAAGAACTTCTTGGGCTGGAAATGTTCCTACGAAAGGATATCACATCGACCAGTAGATACTTGTGCAAATGCTTCGATGCAACCACTGCGGTCTGAGCCTGAGGCAAATGATTCTGCGAGCATCTGGAATCCAATATCAACTTCTCTGGATGCGTTTTACAGGTTTTCGCGGCCACATACTGTCATAGGAACAGCACTGAGCATAGTCTCAGTTTCACTACTAGCTGTCGAGGGCTTGTCTGATATTTCTCCTTTGTTCCTCACTGGTTCGCTGGAGGCAGTGGTGTCCGCCCTTTTCATGAACATTTATATTGTTGGGCTGAATCAGTTGTCTGATATTGATATAGATAAGGTTAACAAGCCAACTCTTCCGCTAGCATCTGGGGAATACTCTCCTGCAACCGGGGTGGCAATAGTAACAACCTTTGCTGTTCTGAGCTTTGCCGTTGGATTTGTTGTTGGATCACAGCCTCTGTTATTGGCTCTTTTTATTAGCTTTGTTCTTGGAACGGCTTATTCAATCGATCTACCATATTTTCGATGGAAGAGATCTGCTGTTGTGGCAGCACTCTGCATAGTAGCAGTACGAGCAGTGATTGTTCAACTGGCATTTTTTCTCCACATACAGACATTTGTCCTCAGAAGACCAATGGCCATTTCAAAGCCATTGATATTTGCAACTACATTCATGACCTTCTTCTCAGTTGTAATAGCATTATTCAAGGATATACCTGATATTGACGGGGACCGCATATTTGGAATTAAATCTTTCAGTGTCCGGTTAGGCCAAAAGAAGGTTTTCTGGATTTGTGTTGGACTACTGCAGATGGCATATGGTGTTGCAATGTTGATGGGAGCTGCTTCTTCCTGTTTATGGAGCAAATATGCAACTGTTGTCAGCCATGCAGTCCTTGCTGCAATCCTATGGAAGTGCGCCCAATCAGTTGACTTGACCAGTAAATCTGCAATAACATCCTTCTATATGTTCATCTGGAAGTTGTTCTACGCGGAGTACCTGATTATTCCACTAGTCAGA
>HOR_11183-Wld-IRQ
ATGGGTTCGCTGTGCCTCCAGCCGCCGTTGCTCCTCTCCATCTCCGCTCACCAGCAAGATCATTTCCTGCCATCACTTTGTCCTGTCCACAAAAACGCAAAAAGGCAAACTTCCGTGTCCAGCCAACGGGGCCAAGGCCGCCCTACCTTGGATTGCTGTAAGAACTTCTTGCGCTGGAAATGTTCCTACGAAAGGATATCACATCGACCAGTAGATACTTGTGCAAATGCTTCGATGCAACCACTGCGGTCTGAGCCTGAGGCAAATGATTCTGCGAGCATCTGGAATCCAATATCAACTTCTCTGGATGCGTTTTACAGGTTTTCGCGGCCACATACTGTCATAGGAACAGCACTGAGTATAGTCTCAGTTTCACTACTAGCTGTCGAGGGCTTGTCTGATATTTCTCCTTTGTTCCTCACTGGTTCGCTGGAGGCAGTGGTGTCCGCCCTTTTCATGAACATTTATATTGTTGGGCTGAATCAGTTGTCTGATATTGATATAGATAAGGTTAACAAGCCAACTCTTCCGCTAGCATCTGGGGAATACTCTCCTGCAACCGGGGTGGCAATAGTAACAACCTTTGCTGTTCTGAGCTTTGCCGTTGGATTTGTTGTTGGATCACAGCCTCTGTTATTGGCTCTTTTTATTAGCTTTGTTCTTGGAACGGCTTATTCAATCGATCTACCATATTTTCGATGGAAGAGATCTGCTGTTGTGGCAGCACTCTGCATAGTAGCAGTACGAGCAGTGATTGTTCAACTGGCATTTTTTCTCCACATACAGACATTTGTCCTCAGAAGACCAATGGCCATTTCAAAGCCATTGATATTTGCAACTACATTCATGACCTTCTTCTCAGTTGTAATAGCATTATTCAAGGATATACCTGATATTGACGGGGACCGCATATTTGGAATTAAATCTTTCAGTGTCCGGTTAGGCCAAAAGAAGGTTTTCTGGATTTGTGTTGGACTACTGGAGATGGCATATGGTGTTGCAATGTTGATGGGAGCTGCTTCTTCCTGTTTATGGAGCAAATATGCAACTGTTGTCAGCCATGCAGTCCTTGCTGCAATCCTATGGAAGTGCGCCCAATCAGTTGACTTGACCAGTAAATCTGCAATAACATCCTTCTATATGTTCATCTGGAAGTTGTTCTACGCGGAGTACCTGATTATTCCACTAGTCAGA
>HOR_11662-Dom-AFG
ATGGGTTCGCTGTGCCTCCAGCCGCCGTTGCTCCTCTCCATCTCCGCTCACCAGCAAGATCATTTCCTGCCATCACTTTGTCCTGTCCCCAAAAACGCAAAAAGGCAAACTTCCGTGTCCAGCCAACGGGGCCAAGGCCGCCCTACCTTGGATTGCTGTAAGAACTTCTTGGGCTGGAAATGTTCCTACGAAAGGATATCACATCGACCAGTAGATACTTGTGCAAATGCTTCGATGCAACCACTGCGGTCTGAGCCTGAGGCAAATGATTCTGCGAGCATCTGGAATCCAATATCAACTTCTCTGGATGCGTTTTACAGGTTTTCGCGGCCACATACTGTCATAGGAACAGCACTGAGCATAGTCTCAGTTTCACTACTAGCTGTCGAGGGCTTGTCTGATATTTCTCCTTTGTTCCTCACTGGTTCGCTGGAGGCAGTGGTGTCCGCCCTTTTCATGAACATTTATATTGTTGGGCTGAATCAGTTGTCTGATATTGATATAGATAAGGTTAACAAGCCAACTCTTCCGCTAGCATCTGGGGAATACTCTCCTGCAACCGGGGTGGCAATAGTAACAACCTTTGCTGTTCTGAGCTTTGCCGTTGGATTTGTTGTTGGATCACAGCCTCTGTTATTGGCTCTTTTTATTAGCTTTGTTCTTGGAACGGCTTATTCAATCGATCTACCATATTTTCGATGGAAGAGATCTGCTGTTGTGGCAGCACTCTGCATAGTAGCAGTACGAGCAGTGATTGTTCAACTGGCATTTTTTCTCCACATACAGACATTTGTCCTCAGAAGACCAATGGCCATTTCAAAGCCATTGATATTTGCAACTACATTCATGACCTTCTTCTCAGTTGTAATAGCATTATTCAAGGATATACCTGATATTGACGGGGACCGCATCTTTGGAATTAAATCTTTCAGTGTCCGGTTAGGCCAAAAGAAGGTTTTCTGGATTTGTGTTGGACTACTGGAGATGGCATATGGTGTTGCAATGTTGATGGGAGCTGCTTCTTCCTGTTTATGGAGCAAATATGCAACTGTTGTCAGCCATGCAGTCCTTGCTGCAATCCTATGGAAGTGCGCCCAATCAGTTGACTTGACCAGTAAATCTGCAATAACATCCTTCTATATGTTCATCTGGAAGTTGTTCTACGCGGAGTACCTGATTATTCCACTAGTCAGA
>HOR_11922-Dom-CHN
ATGGGTTCGCTGTGCCTCCAGCCGCCGTTGCTCCTCTCCATCTCCGCTCACCAGCAAGATCATTTCCTGCCATCACTTTGTCCTGTCCCCAAAAACGCAAAAAGGCAAACTTCCGTGTCCAGCCAACGGGGCCAAGGCCGCCCTACCTTGGATTGCTGTAAGAACTTCTTGGGCTGGAAATGTTCCTACGAAAGGATATCACATCGACCAGTAGATACTTGTGCAAATGCTTCGATGCAACCACTGCGGTCTGAGCCTGAGGCAAATGATTCTGCGAGCATCTGGAATCCAATATCAACTTCTCTGGATGCGTTTTACAGGTTTTCGCGGCCACATACTGTCATAGGAACAGCACTGAGCATAGTCTCAGTTTCACTACTAGCTGTCGAGGGCTTGTCTGATATTTCTCCTTTGTTCCTCACTGGTTCGCTGGAGGCAGTGGTGTCCGCCCTTTTCATGAACATTTATATTGTTGGGCTGAATCAGTTGTCTGATATTGATATAGATAAGGTTAACAAGCCAACTCTTCCGCTAGCATCTGGGGAATACTCTCCTGCAACCGGGGTGGCAATAGTAACAACCTTTGCTGTTCTGAGCTTTGCCGTTGGATTTGTTGTTGGATCACAGCCTCTGTTATTGGCTCTTTTTATTAGCTTTGTTCTTGGAACGGCTTATTCAATCGATCTACCATATTTTCGATGGAAGAGATCTGCTGTTGTGGCAGCACTCTGCATAGTAGCAGTACGAGCAGTGATTGTTCAACTGGCATTTTTTCTCCACATACAGACATTTGTCCTCAGAAGACCAATGGCCATTTCAAAGCCATTGATATTTGCAACTACATTCATGACCTTCTTCTCAGTTGTAATAGCATTATTCAAGGATATACCTGATATTGACGGGGACCGCATCTTTGGAATTAAATCTTTCAGTGTCCGGTTAGGCCAAAAGAAGGTTTTCTGGATTTGTGTTGGACTACTGGAGATGGCATATGGTGTTGCAATGTTGATGGGAGCTGCTTCTTCCTGTTTATGGAGCAAATATGCAACTGTTGTCAGCCATGCAGTCCTTGCTGCAATCCTATGGAAGTGCGCCCAATCAGTTGACTTGACCAGTAAATCTGCAATAACATCCTTCTATATGTTCATCTGGAAGTTGTTCTACGCGGAGTACCTGATTATTCCACTAGTCAGA
>HOR_12072-Dom-FRA
ATGGGTTCGCTGTGCCTCCAGCCGCCGTTGCTCCTCTCCATCTCCGCTCACCAGCAAGATCATTTCCTGCCATCACTTTGTCCTGTCCCCAAAAACGCAAAAAGGCAAACTTCCGTGTCCAGCCAACGGGGCCAAGGCCGCCCTACCTTGGATTGCTGTAAGAACTTCTTGGGCTGGAAATGTTCCTACGAAAGGATATCACATCGACCAGTAGATACTTGTGCAAATGCTTCGATGCAACCACTGCGGTCTGAGCCTGAGGCAAATGATTCTGCGAGCATCTGGAATCCAATATCAACTTCTCTGGATGCGTTTTACAGGTTTTCGCGGCCACATACTGTCATAGGAACAGCACTGAGCATAGTCTCAGTTTCACTACTAGCTGTCGAGGGCTTGTCTGATATTTCTCCTTTGTTCCTCACTGGTTCGCTGGAGGCAGTGGTGTCCGCCCTTTTCATGAACATTTATATTGTTGGGCTGAATCAGTTGTCTGATATTGATATAGATAAGGTTAACAAGCCAACTCTTCCGCTAGCATCTGGGGAATACTCTCCTGCAACCGGGGTGGCAATAGTAACAACCTTTGCTGTTCTGAGCTTTGCCGTTGGATTTGTTGTTGGATCACAGCCTCTGTTATTGGCTCTTTTTATTAGCTTTGTTCTTGGAACGGCTTATTCAATCGATCTACCATATTTTCGATGGAAGAGATCTGCTGTTGTGGCAGCACTCTGCATAGTAGCAGTACGAGCAGTGATTGTTCAACTGGCATTTTTTCTCCACATACAGACATTTGTCCTCAGAAGACCAATGGCCATTTCAAAGCCATTGATATTTGCAACTACATTCATGACCTTCTTCTCAGTTGTAATAGCATTATTCAAGGATATACCTGATATTGACGGGGACCGCATCTTTGGAATTAAATCTTTCAGTGTCCGGTTAGGCCAAAAGAAGGTTTTCTGGATTTGTGTTGGACTACTGGAGATGGCATATGGTGTTGCAATGTTGATGGGAGCTGCTTCTTCCTGTTTATGGAGCAAATATGCAACTGTTGTCAGCCATGCAGTCCTTGCTGCAATCCTATGGAAGTGCGCCCAATCAGTTGACTTGACCAGTAAATCTGCAATAACATCCTTCTATATGTTCATCTGGAAGTTGTTCTACGCGGAGTACCTGATTATTCCACTAGTCAGA
>HOR_12171-Dom-CHE
ATGGGTTCGCTGTGCCTCCAGCCGCCGTTGCTCCTCTCCATCTCCGCTCACCAGCAAGATCATTTCCTGCCATCACTTTGTCCTGTCCACAAAAACGCAAAAAGGCAAACTTCCGTGTCCAGCCAACGGGGCCAAGGCCGCCCTACCTTGGATTGCTGTAAGAACTTCTTGGGCTGGAAATGTTCCAACGAAACGATATCACATCGACCAGTAGATACTTGTGCAAATGCTTCGATGCAACCACTGCGGTCTGAGCCTGAGGCAAATGATTCTGCGAGCATCTGGAATCCAATATCAACTTCTCTGGATGCGTTTTACAGGTTTTCGCGGCCACATACTGTCATAGGAACAGCACTGAGCATAGTCTCAGTTTCACTACTAGCTGTCGAGGGCTTGTCTGATATTCCTCCTTTGTTCCTCACTGGTTCGCTGGAGGCAGTGGTGTCCGCCCTTTTCATGAACATTTATATTGTTGGGCTGAATCAGTTGTCTGATATTGATATAGATAAGGTTAACAAGCCAACTCTTCCGCTAGCATCTGGGGAATACTCTCCTGCAACCGGGGTGGCAATAGTAACAACCTTTGCTGTTCTGAGCTTTGCCGTTGGATTTGTTGTTGGATCACAGCCTCTGTTATTGGCTCTTTTTATTAGCTTTGTTCTTGGAACGGCTTATTCAATCGATCTACCATATTTTCGATGGAAGAGATCTGCTGTTGTGGCAGCACTCTGCATAGTAGCAGTACGAGCAGTGATTGTTCAACTGGCATTTTTTCTCCACATACAGACATTTGTCCTCAGAAGACCAATGGCCATTTCAAAGCCATTAATATTTGCAACTACATTCATGACCTTCTTCTCAGTTGTAATAGCATTATTCAAGGATATACCTGATATTGACGGGGACCGCATATTTGGAATTAAATCTTTCAGTGTCCGGTTAGGCCAAAAGAAGGTTTTCTGGATTTGTGTTGGACTACTGGAGATGGCATATGGTGTTGCAATGTTGATGGGAGCTGCTTCTTCCTGTTTATGGAGCAAATATGCAACTGTTGTCAGCCATGCAGTCCTTGCTGCAATCCTATGGAAGTGCGCCCAATCAGTTGACTTGACCAGTAAATCTGCAATAACATCCTTCTATATGTTCATCTGGAAGTTGTTCTACGCGGAGTACCTGATTATTCCACTAGTCAGA
>HOR_12184-Dom-CHE
ATGGGTTCGCTGTGCCTCCAGCCGCCGTTGCTCCTCTCCATCTCCGCTCACCAGCAAGATCATTTCCTGCCATCACTTTGTCCTGTCCACAAAAACGCAAAAAGGCAAACTTCCGTGTCCAGCCAACGGGGCCAAGGCCGCCCTACCTTGGATTGCTGTAAGAACTTCTTGGGCTGGAAATGTTCCAACGAAACGATATCACATCGACCAGTAGATACTTGTGCAAATGCTTCGATGCAACCACTGCGGTCTGAGCCTGAGGCAAATGATTCTGCGAGCATCTGGAATCCAATATCAACTTCTCTGGATGCGTTTTACAGGTTTTCGCGGCCACATACTGTCATAGGAACAGCACTGAGCATAGTCTCAGTTTCACTACTAGCTGTCGAGGGCTTGTCTGATATTCCTCCTTTGTTCCTCACTGGTTCGCTGGAGGCAGTGGTGTCCGCCCTTTTCATGAACATTTATATTGTTGGGCTGAATCAGTTGTCTGATATTGATATAGATAAGGTTAACAAGCCAACTCTTCCGCTAGCATCTGGGGAATACTCTCCTGCAACCGGGGTGGCAATAGTAACAACCTTTGCTGTTCTGAGCTTTGCCGTTGGATTTGTTGTTGGATCACAGCCTCTGTTATTGGCTCTTTTTATTAGCTTTGTTCTTGGAACGGCTTATTCAATCGATCTACCATATTTTCGATGGAAGAGATCTGCTGTTGTGGCAGCACTCTGCATAGTAGCAGTACGAGCAGTGATTGTTCAACTGGCATTTTTTCTCCACATACAGACATTTGTCCTCAGAAGACCAATGGCCATTTCAAAGCCATTAATATTTGCAACTACATTCATGACCTTCTTCTCAGTTGTAATAGCATTATTCAAGGATATACCTGATATTGACGGGGACCGCATATTTGGAATTAAATCTTTCAGTGTCCGGTTAGGCCAAAAGAAGGTTTTCTGGATTTGTGTTGGACTACTGGAGATGGCATATGGTGTTGCAATGTTGATGGGAGCTGCTTCTTCCTGTTTATGGAGCAAATATGCAACTGTTGTCAGCCATGCAGTCCTTGCTGCAATCCTATGGAAGTGCGCCCAATCAGTTGACTTGACCAGTAAATCTGCAATAACATCCTTCTATATGTTCATCTGGAAGTTGTTCTACGCGGAGTACCTGATTATTCCACTAGTCAGA
>HOR_12367-Dom-JPN
ATGGGTTCGCTGTGCCTCCAGCCGCCGTTGCTCCTCTCCATCTCCGCTCACCAGCAAGATCATTTCCTGCCATCACTTTGTCCTGTCCCCAAAAACGCAAAAAGGCAAACTTCCGTGTCCAGCCAACGGGGCCAAGGCCGCCCTACCTTGGATTGCTGTAAGAACTTCTTGGGCTGGAAATGTTCCTACGAAAGGATATCACATCGACCAGTAGATACTTGTGCAAATGCTTCGATGCAACCACTGCGGTCTGAGCCTGAGGCAAATGATTCTGCGAGCATCTGGAATCCAATATCAACTTCTCTGGATGCGTTTTACAGGTTTTCGCGGCCACATACTGTCATAGGAACAGCACTGAGCATAGTCTCAGTTTCACTACTAGCTGTCGAGGGCTTGTCTGATATTTCTCCTTTGTTCCTCACTGGTTCGCTGGAGGCAGTGGTGTCCGCCCTTTTCATGAACATTTATATTGTTGGGCTGAATCAGTTGTCTGATATTGATATAGATAAGGTTAACAAGCCAACTCTTCCGCTAGCATCTGGGGAATACTCTCCTGCAACCGGGGTGGCAATAGTAACAACCTTTGCTGTTCTGAGCTTTGCCGTTGGATTTGTTGTTGGATCACAGCCTCTGTTATTGGCTCTTTTTATTAGCTTTGTTCTTGGAACGGCTTATTCAATCGATCTACCATATTTTCGATGGAAGAGATCTGCTGTTGTGGCAGCACTCTGCATAGTAGCAGTACGAGCAGTGATTGTTCAACTGGCATTTTTTCTCCACATACAGACATTTGTCCTCAGAAGACCAATGGCCATTTCAAAGCCATTGATATTTGCAACTACATTCATGACCTTCTTCTCAGTTGTAATAGCATTATTCAAGGATATACCTGATATTGACGGGGACCGCATATTTGGAATTAAATCTTTCAGTGTCCGGTTAGGCCAAAAGAAGGTTTTCTGGATTTGTGTTGGACTACTGGAGATGGCATATGGTGTTGCAATGTTGATGGGAGCTGCTTCTTCCTGTTTATGGAGCAAATATGCAACTGTTGTCAGCCATGCAGTCCTTGCTGCAATCCTATGGAAGTGCGCCCAATCAGTTGACTTGACCAGTAAATCTGCAATAACATCCTTCTATATGTTCATCTGGAAGTTGTTCTACGCGGAGTACCTGATTATTCCACTAGTCAGA
>HOR_1251-Dom-JPN
ATGGGTTCGCTGTGCCTCCAGCCGCCGTTGCTCCTCTCCATCTCCGCTCACCAGCAAGATCATTTCCTGCCATCACTTTGTCCTGTCCACAAAAACGCAAAAAGGCAAACTTCCGTGTCCAGCCAACGGGGCCAAGGCCGCCCTACCTTGGATTGCTGTAAGAACTTCTTGGGCTGGAAATGTTCCTACGAAAGGATATCACATCGACCAGTAGATACTTGTGCAAATGCTTCGATGCAACCACTGCGGTCTGAGCCTGAGGCAAATGATTCTGCGAGCATCTGGAATCCAATATCAACTTCTCTGGATGCGTTTTACAGGTTTTCGCGGCCACATACTGTCATAGGAACAGCACTGAGCATAGTCTCAGTTTCACTACTAGCTGTCGAGGGCTTGTCTGATATTTCTCCTTTGTTCCTCACTGGTTCGCTGGAGGCAGTGGTGTCCGCCCTTTTCATGAACATTTATATTGTTGGGCTGAATCAGTTGTCTGATATTGATATAGATAAGGTTAACAAGCCAACTCTTCCGCTAGCATCTGGGGAATACTCTCCTGCAACCGGGGTGGCAATAGTAACAACCTTTGCTGTTCTGAGCTTTGCCGTTGGATTTGTTGTTGGATCACAGCCTCTGTTATTGGCTCTTTTTATTAGCTTTGTTCTTGGAACGGCTTATTCAATCGATCTACCATATTTTCGATGGAAGAGATCTGCTGTTGTGGCAGCACTCTGCATAGTAGCAGTACGAGCAGTGATTGTTCAACTGGCATTTTTTCTCCACATACAGACATTTGTCCTCAGAAGACCAATGGCCATTTCAAAGCCATTGATATTTGCAACTACATTCATGACCTTCTTCTCAGTTGTAATAGCATTATTCAAGGATATACCTGATATTGACGGGGACCGCATATTTGGAATTAAATCTTTCAGTGTCCGGTTAGGCCAAAAGAAGGTTTTCTGGATTTGTGTTGGACTACTGCAGATGGCATATGGTGTTGCAATGTTGATGGGAGCTGCTTCTTCCTGTTTATGGAGCAAATATGCAACTGTTGTCAGCCATGCAGTCCTTGCTGCAATCCTATGGAAGTGCGCCCAATCAGTTGACTTGACCAGTAAATCTGCAATAACATCCTTCTATATGTTCATCTGGAAGTTGTTCTACGCGGAGTACCTGATTATTCCACTAGTCAGA
>HOR_12541-Wld-nan
ATGGGTTCGCTGTGCCTCCAGCCGCCGTTGCTCCTCTCCATCTCCGCTCACCAGCAAGATCATTTCCTGCCATCACTTTGTCCTGCCCACAAAAACGCAAAAAGGCAAACTTCCGTGTCCAGCCAACGGGGCCAAGGCCGCCCTACCTTGGATTGCTGTAAGAACTTCTTGGGCTGGAAATGTTCCTACGAAAGGATATCACATCGACCAGTAGATAATTGTGCAAATGCTTCGATGCAACCACTGCGGTCTGAGCCTGAGGCAAATGATTCTGCGAGCATCTGGAATCCAATATCAACTTCTCTGGATGCGTTTTACAGGTTTTCGCGGCCACATACTGTCATAGGAACAGCACTGAGCATAGTCTCAGTTTCACTACTAGCTGTCGAGGGCTTGTCTGATATTTCTCCTTTGTTCCTCACTGGTTCGCTGGAGGCAGTGGTGTCCGCCCTTTTCATGAACATTTATATTGTTGGGCTGAATCAGTTGTCTGATATTGATATAGATAAGGTTAACAAGCCAACTCTTCCGCTAGCATCTGGGGAATACTCTCCTGCAACCGGGGTGGCAATAGTAACAACCTTTGCTGTTCTGAGCTTTGCCGTTGGATTTGTTGTTGGATCACAGCCTCTGTTATTGGCTCTTTTTATTAGCTTTGTTCTTGGAACGGCTTATTCAATCGATCTACCATATTTTCGATGGAAGAGATCTGCTGTTGTGGCAGCACTCTGCATAGTAGCAGTACGAGCAGTGATTGTTCAACTGGCATTTTTTCTCCACATACAGACATTTGTCCTCAGAAGACCAATGGCCATTTCAAAGCCATTGATATTTGCAACTACATTCATGACCTTCTTCTCAGTTGTAATAGCATTATTCAAGGATATACCTGATATTGACGGGGACCGCATATTTGGAATTAAATCTTTCAGTGTCCGGTTAGGCCAAAAGAAGGTTTTCTGGATTTGTGTTGGACTACTGGAGATGGCATATGGTGTTGCAATGTTGATGGGAGCTGCTTCTTCCTGTTTATGGAGCAAATATGCAACTGTTGTCAGCCATGCAGTCCTTGCTGCAATCCTATGGAAGTGCGCTCGATCAGTTGACTTGACCAGTAAATCTGCAATAACATCCTTCTATATGTTCATCTGGAAGTTGTTCTACGCGGAGTACCTGATTATTCCACTAGTCAGA
>HOR_12562-Wld-nan
ATGGGTTCGCTGTGCCTCCAGCCGCCGTTGCTCCTCTCCATCTCCGCTCACCAGCAAGATCATTTCCTGCCATCACTTTGTCCTGTCCACAAAAACGCAAAAAGGCAAACTTCCGTGTCCAGCCAACGGGGCCAAGGCCGCCCTACCTTGGATTGCTGTAAGAACTTCTTGGGCTGGAAATGTTCCTACGAAAGGATATCACATCGACCAGTAGATACTTGTGCAAATGCTTCGATGCAACCACTGCGGTCTGAGCCTGAGGCAAATGATTCTGCGAGCATCTGGAATCCAATATCAACTTCTCTGGATGCGTTTTACAGGTTTTCGCGGCCACATACTGTCATAGGAACAGCACTGAGCATAGTCTCAGTTTCACTACTAGCTGTCGAGGGCTTGTCTGATATTTCTCCTTTGTTCCTCACTGGTTCGCTGGAGGCAGTGGTGTCCGCCCTTTTCATGAACATTTATATTGTTGGGCTGAATCAGTTGTCTGATATTGATATAGATAAGGTTAACAAGCCAACTCTTCCGCTAGCATCTGGGGAATACTCTCCTGCAACCGGGGTGGCAATAGTAACAACCTTTGCTGTTCTGAGCTTTGCCGTTGGATTTGTTGTTGGATCACAGCCTCTGTTATTGGCTCTTTTTATTAGCTTTGTTCTTGGAACGGCTTATTCAATCGATCTACCATATTTTCGATGGAAGAGATCTGCTGTTGTGGCAGCACTCTGCATAGTAGCAGTACGAGCAGTGATTGTTCAACTGGCATTTTTTCTCCACATACAGACATTTGTCCTCAGAAGACCAATGGCCATTTCAAAGCCATTGATATTTGCAACTACATTCATGACCTTCTTCTCAGTTGTAATAGCATTATTCAAGGATATACCTGATATTGACGGGGACCGCATATTTGGAATTAAATCTTTCAGTGTCCGGTTAGGCCAAAAGAAGGTTTTCTGGATTTGTGTTGGACTACTGCAGATGGCATATGGTGTTGCAATGTTGATGGGAGCTGCTTCTTCCTGTTTATGGAGCAAATATGCAACTGTTGTCAGCCATGCAGTCCTTGCTGCAATCCTATGGAAGTGCGCCCAATCAGTTGACTTGACCAGTAAATCTGCAATAACATCCTTCTATATGTTCATCTGGAAGTTGTTCTACGCGGAGTACCTGATTATTCCACTAGTCAGA
>HOR_12568-Wld-nan
ATGGGTTCGCTGTGCCTCCAGCCGCCGTTGCTCCTCTCCATCTCCGCTCACCAGCAAGATCATTTCCTGCCATCACTTTGTCCTGTCCACAAAAACGCAAAAAGGCAAACTTCCGTGTCCAGCCAACGGGGCCAAGGCCGCCCTACCTTGGATTGCTGTAAGAACTTCTTGGGCTGGAAATGTTCCTACGAAAGGATATCACATCGACCAGTAGATACTTGTGCAAATGCTTCGATGCAACCACTGCGGTCTGAGCCTGAGGCAAATGATTCTGCGAGCATCTGGAATCCAATATCAACTTCTCTGGATGCGTTTTACAGGTTTTCGCGGCCACATACTGTCATAGGAACAGCACTGAGCATAGTCTCAGTTTCACTACTAGCTGTCGAGGGCTTGTCTGATATTTCTCCTTTGTTCCTCACTGGTTCGCTGGAGGCAGTGGTGTCCGCCCTTTTCATGAACATTTATATTGTTGGGCTGAATCAGTTGTCTGATATTGATATAGATAAGGTTAACAAGCCAACTCTTCCGCTAGCATCTGGGGAATACTCTCCTGCAACCGGGGTGGCAATAGTAACAACCTTTGCTGTTCTGAGCTTTGCCGTTGGATTTGTTGTTGGATCACAGCCTCTGTTATTGGCTCTTTTTATTAGCTTTGTTCTTGGAACGGCTTATTCAATCGATCTACCATATTTTCGATGGAAGAGATCTGCTGTTGTGGCAGCACTCTGCATAGTAGCAGTACGAGCAGTGATTGTTCAACTGGCATTTTTTCTCCACATACAGACATTTGTCCTCAGAAGACCAATGGCCATTTCAAAGCCATTGATATTTGCAACTACATTCATGACCTTCTTCTCAGTTGTAATAGCATTATTCAAGGATATACCTGATATTGACGGGGACCGCATATTTGGAATTAAATCTTTCAGTGTCCGGTTAGGCCAAAAGAAGGTTTTCTGGATTTGTGTTGGACTACTGGAGATGGCATATGGTGTTGCAATGTTGATGGGAGCTGCTTCTTCCTGTTTATGGAGCAAATATGCAACTGTTGTCAGCCATGCAGTCCTTGCTGCAATCCTATGGAAGTGCGCCCAATCAGTTGACTTGACCAGTAAATCTGCAATAACATCCTTCTATATGTTCATCTGGAAGTTGTTCTACGCGGAGTACCTGATTATTCCACTAGTCAGA
>HOR_12854-Wld-nan
ATGGGTTCGCTGTGCCTCCAGCCGCCGTTGCTCCTCTCCATCTCCGCTCACCAGCAAGATCATTTCCTGCCATCACTTTGTCCTGCCCACAAAAACGCAAAAAGGCAAACTTCCGTGTCCAGCCAACGGGGCCAAGGCCGCCCTACCTTGGATTGCTGTAAGAACTTCTTGGGCTGGAAATGTTCCTACGAAAGGATATCACATCGACCAGTAGATAATTGTGCAAATGCTTCGATGCAACCACTGCGGTCTGAGCCTGAGGCAAATGATTCTGCGAGCATCTGGAATCCAATATCAACTTCTCTGGATGCGTTTTACAGGTTTTCGCGGCCACATACTGTCATAGGAACAGCACTGAGCATAGTCTCAGTTTCACTACTAGCTGTCGAGGGCTTGTCTGATATTTCTCCTTTGTTCCTCACTGGTTCGCTGGAGGCAGTGGTGTCCGCCCTTTTCATGAACATTTATATTGTTGGGCTGAATCAGTTGTCTGATATTGATATAGATAAGGTTAACAAGCCAACTCTTCCGCTAGCATCTGGGGAATACTCTCCTGCAACCGGGGTGGCAATAGTAACAACCTTTGCTGTTCTGAGCTTTGCCGTTGGATTTGTTGTTGGATCACAGCCTCTGTTATTGGCTCTTTTTATTAGCTTTGTTCTTGGAACGGCTTATTCAATCGATCTACCATATTTTCGATGGAAGAGATCTGCTGTTGTGGCAGCACTCTGCATAGTAGCAGTACGAGCAGTGATTGTTCAACTGGCATTTTTTCTCCACATACAGACATTTGTCCTCAGAAGACCAATGGCCATTTCAAAGCCATTGATATTTGCAACTACATTCATGACCTTCTTCTCAGTTGTAATAGCATTATTCAAGGATATACCTGATATTGACGGGGACCGCATATTTGGAATTAAATCTTTCAGTGTCCGGTTAGGCCAAAAGAAGGTTTTCTGGATTTGTGTTGGACTACTGGAGATGGCATATGGTGTTGCAATGTTGATGGGAGCTGCTTCTTCCTGTTTATGGAGCAAATATGCAACTGTTGTCAGCCATGCAGTCCTTGCTGCAATCCTATGGAAGTGCGCTCGATCAGTTGACTTGACCAGTAAATCTGCAATAACATCCTTCTATATGTTCATCTGGAAGTTGTTCTACGCGGAGTACCTGATTATTCCACTAGTCAGA
>HOR_12856-Wld-nan
ATGGGTTCGCTGTGCCTCCAGCCGCCGTTGCTCCTCTCCATCTCCGCTCACCAGCAAGATCATTTCCTGCCATCACTTTGTCCTGTCCACAAAAACGCAAAAAGGCAAACTTCCGTGTCCAGCCAACGGGGCCAAGGCCGCCCTACCTTGGATTGCTGTAAGAACTTCTTGGGCTGGAAATGTTCCTACGAAAGGATATCACATCGACCAGTAGATACTTGTGCAAATGCTTCGATGCAACCACTGCGGTCTGAGCCTGAGGCAAATGATTCTGCGAGCATCTGGAATCCAATATCAACTTCTCTGGATGCGTTTTACAGGTTTTCGCGGCCACATACTGTCATAGGAACAGCACTGAGCATAGTCTCAGTTTCACTACTAGCTGTCGAGGGCTTGTCTGATATTTCTCCTTTGTTCCTCACTGGTTCGCTGGAGGCAGTGGTGTCCGCCCTTTTCATGAACATTTATATTGTTGGGCTGAATCAGTTGTCTGATATTGATATAGATAAGGTTAACAAGCCAACTCTTCCGCTAGCATCTGGGGAATACTCTCCTGCAACCGGGGTGGCAATAGTAACAACCTTTGCTGTTCTGAGCTTTGCCGTTGGATTTGTTGTTGGATCACAGCCTCTGTTATTGGCTCTTTTTATTAGCTTTGTTCTTGGAACGGCTTATTCAATCGATCTACCATATTTTCGATGGAAGAGATCTGCTGTTGTGGCAGCACTCTGCATAGTAGCAGTACGAGCAGTGATTGTTCAACTGGCATTTTTTCTCCACATACAGACATTTGTCCTCAGAAGACCAATGGCCATTTCAAAGCCATTGATATTTGCAACTACATTCATGACCTTCTTCTCAGTTGTAATAGCATTATTCAAGGATATACCTGATATTGACGGGGACCGCATATTTGGAATTAAATCTTTCAGTGTCCGGTTAGGCCAAAAGAAGGTTTTCTGGATTTGTGTTGGACTACTGGAGATGGCATATGGTGTTGCAATGTTGATGGGAGCTGCTTCTTCCTGTTTATGGAGCAAATATGCAACTGTTGTCAGCCATGCAGTCCTTGCTGCAATCCTATGGAAGTGCGCCCAATCAGTTGACTTGACCAGTAAATCTGCAATAACATCCTTCTATATGTTCATCTGGAAGTTGTTCTACGCGGAGTACCTGATTATTCCACTAGTCAGA
>HOR_12996-Wld-nan
ATGGGTTCGCTGTGCCTCCAGCCGCCGTTGCTCCTCTCCATCTCCGCTCACCAGCAAGATCATTTCCTGCCACCACTTTGTCCTGTCCACAAAAACGCAAAAAGGCAAACTTCCGTGTCCAGCCAACGGGGCCAAGGCCGCCCTACCTTGGATTGCTGTAAGAACTTCTTGGGCTGGAAATGTTCCTACGAAAGGATATCACATCGACCAGTAGATACTTGTGCAAATGCTTCGATGCAACCACTGCGGTCTGAGCCTGAGGCAAATGATTCTGCGAGCATCTGGAATCCAATATCAACTTCTCTGGATGCGTTTTACAGGTTTTCGCGGCCACATACTGTCATAGGAACAGCACTGAGCATAGTCTCAGTTTCACTACTAGCTGTCGAGGGCTTGTCTGATATTTCTCCTTTGTTCCTCACTGGTTCGCTGGAGGCAGTGGTGTCCGCCCTTTTCATGAACATTTATATTGTTGGGCTGAATCAGTTGTCTGATATTGATATAGATAAGGTTAACAAGCCAACTCTTCCGCTAGCATCTGGGGAATACTCTCCTGCAACCGGGGTGGCAATAGTAATAACCTTTGCTGTTCTGAGCTTTGCCGTTGGATTTGTTGTTGGATCACAGCCTCTGTTATTGGCTCTTTTTATTAGCTTTGTTCTTGGAACGGCTTATTCAATCGATCTACCATATTTTCGATGGAAGAGATCTGCTGTTGTGGCAGCACTCTGCATAGTAGCAGTACGAGCAGTGATTGTTCAACTGGCATTTTTTCTCCACATACAGACATTTGTCCTCAGAAGACCAATGGCCATTTCAAAGCCATTGATATTTGCAACTACATTCATGACCTTCTTCTCAGTTGTAATAGCATTATTCAAGGATATACCTGATATTGACGGGGACCGCATATTTGGAATTAAATCTTTCAGTGTCCGGTTAGGCCAAAAGAAGGTTTTCTGGATTTGTGTTGGACTACTGGAGATGGCATATGGTGTTGCAATGTTGATGGGAGCTGCTTCTTCCTGTTTATGGAGCAAATATGCAACTGTTGTCAGCCATGCAGTCCTTGCTGCAATCCTATGGAAGTGCGCCCAATCAGTTGACTTGACCAGTAAATCTGCAATAACATCCTTCTATATGTTCATCTGGAAGTTGTTCTACGCGGAGTACCTGATTATTCCACTAGTCAGA
>HOR_13035-Wld-nan
ATGGGTTCGCTGTGCCTCCAGCCGCCGTTGCTCCTCTCCATCTCCGCTCACCAGCAAGATCATTTCCTGCCATCACTTTGTCCTGCCCACAAAAACGCAAAAAGGCAAACTTCCGTGTCCAGCCAACGGGGCCAAGGCCGCCCTACCTTGGATTGCTGTAAGAACTTCTTGGGCTGGAAATGTTCCTACGAAAGGATATCACATCGACCAGTAGATAATTGTGCAAATGCTTCGATGCAACCACTGCGGTCTGAGCCTGAGGCAAATGATTCTGCGAGCATCTGGAATCCAATATCAACTTCTCTGGATGCGTTTTACAGGTTTTCGCGGCCACATACTGTCATAGGAACAGCACTGAGCATAGTCTCAGTTTCACTACTAGCTGTCGAGGGCTTGTCTGATATTTCTCCTTTGTTCCTCACTGGTTCGCTGGAGGCAGTGGTGTCCGCCCTTTTCATGAACATTTATATTGTTGGGCTGAATCAGTTGTCTGATATTGATATAGATAAGGTTAACAAGCCAACTCTTCCGCTAGCATCTGGGGAATACTCTCCTGCAACCGGGGTGGCAATAGTAACAACCTTTGCTGTTCTGAGCTTTGCCGTTGGATTTGTTGTTGGATCACAGCCTCTGTTATTGGCTCTTTTTATTAGCTTTGTTCTTGGAACGGCTTATTCAATCGATCTACCATATTTTCGATGGAAGAGATCTGCTGTTGTGGCAGCACTCTGCATAGTAGCAGTACGAGCAGTGATTGTTCAACTGGCATTTTTTCTCCACATACAGACATTTGTCCTCAGAAGACCAATGGCCATTTCAAAGCCATTGATATTTGCAACTACATTCATGACCTTCTTCTCAGTTGTAATAGCATTATTCAAGGATATACCTGATATTGACGGGGACCGCATATTTGGAATTAAATCTTTCAGTGTCCGGTTAGGCCAAAAGAAGGTTTTCTGGATTTGTGTTGGACTACTGGAGATGGCATATGGTGTTGCAATGTTGATGGGAGCTGCTTCTTCCTGTTTATGGAGCAAATATGCAACTGTTGTCAGCCATGCAGTCCTTGCTGCAATCCTATGGAAGTGCGCTCGATCAGTTGACTTGACCAGTAAATCTGCAATAACATCCTTCTATATGTTCATCTGGAAGTTGTTCTACGCGGAGTACCTGATTATTCCACTAGTCAGA
>HOR_13924-Dom-AFG
ATGGGTTCGCTGTGCCTCCAGCCGCCGTTGCTCCTCTCCATCTCCGCTCACCAGCAAGATCATTTCCTGCCATCACTTTGTCCTGTCCCCAAAAACGCAAAAAGGCAAACTTCCGTGTCCAGCCAACGGGGCCAAGGCCGCCCTACCTTGGATTGCTGTAAGAACTTCTTGGGCTGGAAATGTTCCTACGAAAGGATATCACATCGACCAGTAGATACTTGTGCAAATGCTTCGATGCAACCACTGCGGTCTGAGCCTGAGGCAAATGATTCTGCGAGCATCTGGAATCCAATATCAACTTCTCTGGATGCGTTTTACAGGTTTTCGCGGCCACATACTGTCATAGGAACAGCACTGAGCATAGTCTCAGTTTCACTACTAGCTGTCGAGGGCTTGTCTGATATTTCTCCTTTGTTCCTCACTGGTTCGCTGGAGGCAGTGGTGTCCGCCCTTTTCATGAACATTTATATTGTTGGGCTGAATCAGTTGTCTGATATTGATATAGATAAGGTTAACAAGCCAACTCTTCCGCTAGCATCTGGGGAATACTCTCCTGCAACCGGGGTGGCAATAGTAACAACCTTTGCTGTTCTGAGCTTTGCCGTTGGATTTGTTGTTGGATCACAGCCTCTGTTATTGGCTCTTTTTATTAGCTTTGTTCTTGGAACGGCTTATTCAATCGATCTACCATATTTTCGATGGAAGAGATCTGCTGTTGTGGCAGCACTCTGCATAGTAGCAGTACGAGCAGTGATTGTTCAACTGGCATTTTTTCTCCACATACAGACATTTGTCCTCAGAAGACCAATGGCCATTTCAAAGCCATTGATATTTGCAACTACATTCATGACCTTCTTCTCAGTTGTAATAGCATTATTCAAGGATATACCTGATATTGACGGGGACCGCATCTTTGGAATTAAATCTTTCAGTGTCCGGTTAGGCCAAAAGAAGGTTTTCTGGATTTGTGTTGGACTACTGGAGATGGCATATGGTGTTGCAATGTTGATGGGAGCTGCTTCTTCCTGTTTATGGAGCAAATATGCAACTGTTGTCAGCCATGCAGTCCTTGCTGCAATCCTATGGAAGTGCGCCCAATCAGTTGACTTGACCAGTAAATCTGCAATAACATCCTTCTATATGTTCATCTGGAAGTTGTTCTACGCGGAGTACCTGATTATTCCACTAGTCAGA
>HOR_13938-Dom-ESP
ATGGGTTCGCTGTGCCTCCAGCCGCCGTTGCTCCTCTCCATCTCCGCTCACCAGCAAGATCATTTCCTGCCATCACTTTGTCCTGCCCACAAAAACGCAAAAAGGCAAACTTCCGTGTCCAGCCAACGGGGCCAAGGCCGCCCTACCTTGGATTGCTGTAAGAACTTCTTGGGCTGGAAATGTTCCTACGAAAGGATATCACATCGACCAGTAGATAATTGTGCAAATGCTTCGATGCAACCACTGCGGTCTGAGCCTGAGGCAAATGATTCTGCGAGCATCTGGAATCCAATATCAACTTCTCTGGATGCGTTTTACAGGTTTTCGCGGCCACATACTGTCATAGGAACAGCACTGAGCATAGTCTCAGTTTCACTACTAGCTGTCGAGGGCTTGTCTGATATTTCTCCTTTGTTCCTCACTGGTTCGCTGGAGGCAGTGGTGTCCGCCCTTTTCATGAACATTTATATTGTTGGGCTGAATCAGTTGTCTGATATTGATATAGATAAGGTTAACAAGCCAACTCTTCCGCTAGCATCTGGGGAATACTCTCCTGCAACCGGGGTGGCAATAGTAACAACCTTTGCTGTTCTGAGCTTTGCCGTTGGATTTGTTGTTGGATCACAGCCTCTGTTATTGGCTCTTTTTATTAGCTTTGTTCTTGGAACGGCTTATTCAATCGATCTACCATATTTTCGATGGAAGAGATCTGCTGTTGTGGCAGCACTCTGCATAGTAGCAGTACGAGCAGTGATTGTTCAACTGGCATTTTTTCTCCACATACAGACATTTGTCCTCAGAAGACCAATGGCCATTTCAAAGCCATTGATATTTGCAACTACATTCATGACCTTCTTCTCAGTTGTAATAGCATTATTCAAGGATATACCTGATATTGACGGGGACCGCATATTTGGAATTAAATCTTTCAGTGTCCGGTTAGGCCAAAAGAAGGTTTTCTGGATTTGTGTTGGACTACTGGAGATGGCATATGGTGTTGCAATGTTGATGGGAGCTGCTTCTTCCTGTTTATGGAGCAAATATGCAACTGTTGTCAGCCATGCAGTCCTTGCTGCAATCCTATGGAAGTGCGCTCGATCAGTTGACTTGACCAGTAAATCTGCAATAACATCCTTCTATATGTTCATCTGGAAGTTGTTCTACGCGGAGTACCTGATTATTCCACTAGTCAGA
>HOR_14342-Dom-AFG
ATGGGTTCGCTGTGCCTCCAGCCGCCGTTGCTCCTCTCCATCTCCGCTCACCAGCAAGATCATTTCCTGCCATCACTTTGTCCTGCCCACAAAAACGCAAAAAGGCAAACTTCCGTGTCCAGCCAACGGGGCCAAGGCCGCCCTACCTTGGATTGCTGTAAGAACTTCTTGGGCTGGAAATGTTCCTACGAAAGGATATCACATCGACCAGTAGATACTTGTGCAAATGCTTCGATGCAACCACTGCGGTCTGAGCCTGAGGCAAATGATTCTGCGAGCATCTGGAATCCAATATCAACTTCTCTGGATGCGTTTTACAGGTTTTCGCGGCCACATACTGTCATAGGAACAGCACTGAGCATAGTCTCAGTTTCACTACTAGCTGTCGAGGGCTTGTCTGATATTTCTCCTTTGTTCCTCACTGGTTCGCTGGAGGCAGTGGTGTCCGCCCTTTTCATGAACATTTATATTGTTGGGCTGAATCAGTTGTCTGATATTGATATAGATAAGGTTAACAAGCCAACTCTTCCGCTAGCATCTGGGGAATACTCTCCTGCAACCGGGGTGGCAATAGTAACAACCTTTGCTGTTCTGAGCTTTGCCGTTGGATTTGTTGTTGGATCACAGCCTCTGTTATTGGCTCTTTTTATTAGCTTTGTTCTTGGAACGGCTTATTCAATCGATCTACCATATTTTCGATGGAAGAGATCTGCTGTTGTGGCAGCACTCTGCATAGTAGCAGTACGAGCAGTGATTGTTCAACTGGCATTTTTTCTCCACATACAGACATTTGTCCTCAGAAGACCAATGGCCATTTCAAAGCCATTGATATTTGCAACTACATTCATGACCTTCTTCTCAGTTGTAATAGCATTATTCAAGGATATACCTGATATTGACGGGGACCGCATCTTTGGAATTAAATCTTTCAGTGTCCGGTTAGGCCAAAAGAAGGTTTTCTGGATTTGTGTTGGACTACTGGAGATGGCATATGGTGTTGCAATGTTGATGGGAGCTGCTTCTTCCTGTTTATGGAGCAAATATGCAACTGTTGTCAGCCATGCAGTCCTTGCTGCAATCCTATGGAAGTGCGCCCAATCAGTTGACTTGACCAGTAAATCTGCAATAACATCCTTCTATATGTTCATCTGGAAGTTGTTCTACGCGGAGTACCTGATTATTCCACTAGTCAGA
>HOR_14439-Dom-DEU
ATGGGTTCGCTGTGCCTCCAGCCGCCGTTGCTCCTCTCCATCTCCGCTCACCAGCAAGATCATTTCCTGCCATCACTTTGTCCTGTCCACAAAAACGCAAAAAGGCAAACTTCCGTGTCCAGCCAACGGGGCCAAGGCCGCCCTACCTTGGATTGCTGTAAGAACTTCTTGGGCTGGAAATGTTCCAACGAAACGATATCACATCGACCAGTAGATACTTGTGCAAATGCTTCGATGCAACCACTGCGGTCTGAGCCTGAGGCAAATGATTCTGCGAGCATCTGGAATCCAATATCAACTTCTCTGGATGCGTTTTACAGGTTTTCGCGGCCACATACTGTCATAGGAACAGCACTGAGCATAGTCTCAGTTTCACTACTAGCTGTCGAGGGCTTGTCTGATATTCCTCCTTTGTTCCTCACTGGTTCGCTGGAGGCAGTGGTGTCCGCCCTTTTCATGAACATTTATATTGTTGGGCTGAATCAGTTGTCTGATATTGATATAGATAAGGTTAACAAGCCAACTCTTCCGCTAGCATCTGGGGAATACTCTCCTGCAACCGGGGTGGCAATAGTAACAACCTTTGCTGTTCTGAGCTTTGCCGTTGGATTTGTTGTTGGATCACAGCCTCTGTTATTGGCTCTTTTTATTAGCTTTGTTCTTGGAACGGCTTATTCAATCGATCTACCATATTTTCGATGGAAGAGATCTGCTGTTGTGGCAGCACTCTGCATAGTAGCAGTACGAGCAGTGATTGTTCAACTGGCATTTTTTCTCCACATACAGACATTTGTCCTCAGAAGACCAATGGCCATTTCAAAGCCATTAATATTTGCAACTACATTCATGACCTTCTTCTCAGTTGTAATAGCATTATTCAAGGATATACCTGATATTGACGGGGACCGCATATTTGGAATTAAATCTTTCAGTGTCCGGTTAGGCCAAAAGAAGGTTTTCTGGATTTGTGTTGGACTACTGGAGATGGCATATGGTGTTGCAATGTTGATGGGAGCTGCTTCTTCCTGTTTATGGAGCAAATATGCAACTGTTGTCAGCCATGCAGTCCTTGCTGCAATCCTATGGAAGTGCGCCCAATCAGTTGACTTGACCAGTAAATCTGCAATAACATCCTTCTATATGTTCATCTGGAAGTTGTTCTACGCGGAGTACCTGATTATTCCACTAGTCAGA
>HOR_14557-Dom-TUR
ATGGGTTCGCTGTGCCTCCAGCCGCCGTTGCTCCTCTCCATCTCCGCTCACCAGCAAGATCATTTCCTGCCATCACTTTGTCCTGTCCCCAAAAACGCAAAAAGGCAAACTTCCGTGTCCAGCCAACGGGGCCAAGGCCGCCCTACCTTGGATTGCTGTAAGAACTTCTTGGGCTGGAAATGTTCCTACGAAAGGATATCACATCGACCAGTAGATACTTGTGCAAATGCTTCGATGCAACCACTGCGGTCTGAGCCTGAGGCAAATGATTCTGCGAGCATCTGGAATCCAATATCAACTTCTCTGGATGCGTTTTACAGGTTTTCGCGGCCACATACTGTCATAGGAACAGCACTGAGCATAGTCTCAGTTTCACTACTAGCTGTCGAGGGCTTGTCTGATATTTCTCCTTTGTTCCTCACTGGTTCGCTGGAGGCAGTGGTGTCCGCCCTTTTCATGAACATTTATATTGTTGGGCTGAATCAGTTGTCTGATATTGATATAGATAAGGTTAACAAGCCAACTCTTCCGCTAGCATCTGGGGAATACTCTCCTGCAACCGGGGTGGCAATAGTAACAACCTTTGCTGTTCTGAGCTTTGCCGTTGGATTTGTTGTTGGATCACAGCCTCTGTTATTGGCTCTTTTTATTAGCTTTGTTCTTGGAACGGCTTATTCAATCGATCTACCATATTTTCGATGGAAGAGATCTGCTGTTGTGGCAGCACTCTGCATAGTAGCAGTACGAGCAGTGATTGTTCAACTGGCATTTTTTCTCCACATACAGACATTTGTCCTCAGAAGACCAATGGCCATTTCAAAGCCATTGATATTTGCAACTACATTCATGACCTTCTTCTCAGTTGTAATAGCATTATTCAAGGATATACCTGATATTGACGGGGACCGCATCTTTGGAATTAAATCTTTCAGTGTCCGGTTAGGCCAAAAGAAGGTTTTCTGGATTTGTGTTGGACTACTGGAGATGGCATATGGTGTTGCAATGTTGATGGGAGCTGCTTCTTCCTGTTTATGGAGCAAATATGCAACTGTTGTCAGCCATGCAGTCCTTGCTGCAATCCTATGGAAGTGCGCCCAATCAGTTGACTTGACCAGTAAATCTGCAATAACATCCTTCTATATGTTCATCTGGAAGTTGTTCTACGCGGAGTACCTGATTATTCCACTAGTCAGA
>HOR_14689-Dom-USA
ATGGGTTCGCTGTGCCTCCAGCCACCGTTGCTCCTCTCCATCTCCGCTCACCAGCAAGATCATTTCCTGCCATCACTTTGTCCTGTCCACAAAAACGCAAAAAGGCAAACTTCCGTGTCCAGCCAACGGGGCCAAGGCCGCCCTACCTTGGATTGCTGTAAGAACTTCTTGGGCTGGAAATGTTCCTACGAAAGGATATCACATCGACCAGTAGATACTTGTGCAAATGCTTCGATGCAACCACTGCGGTCTGAGCCTGAGGCAAATGATTCTGCGAGCATCTGGAATCCAATATCAACTTCTCTGGATGCGTTTTACAGGTTTTCGCGGCCACATACTGTCATAGGAACAGCACTGAGCATAGTCTCAGTTTCACTACTAGCTGTCGAGGGCTTGTCTGATATTTCTCCTTTGTTCCTCACTGGTTCGCTGGAGGCAGTGGTGTCCGCCCTTTTCATGAACATTTATATTGTTGGGCTGAATCAGTTGTCTGATATTGATATAGATAAGGTTAACAAGCCAACTCTTCCGCTAGCATCTGGGGAATACTCTCCTGCAACCGGGGTGGCAATAGTAACAACCTTTGCTGTTCTGAGCTTTGCCGTTGGATTTGTTGTTGGATCACAGCCTCTGTTATTGGCTCTTTTTATTAGCTTTGTTCTTGGAACGGCTTATTCAATCGATCTACCATATTTTCGATGGAAGAGATCTGCTGTTGTGGCAGCACTCTGCATAGTAGCAGTACGAGCAGTGATTGTTCAACTGGCATTTTTTCTCCACATACAGACATTTGTCCTCAGAAGACCAATGGCCATTTCAAAGCCATTGATATTTGCAACTACATTCATGACCTTCTTCTCAGTTGTAATAGCATTATTCAAGGATATACCTGATATTGACGGGGACCGCATATTTGGAATTAAATCTTTCAGTGTCCGGTTAGGCCAAAAGAAGGTTTTCTGGATTTGTGTTGGACTACTGGAGATGGCATATGGTGTTGCAATGTTGATGGGAGCTGCTTCTTCCTGTTTATGGAGCAAATATGCAACTGTTGTCAGCCATGCAGTCCTTGCTGCAATCCTATGGAAGTGCGCCCAATCAGTTGACTTGACCAGTAAATCTGCAATAACATCCTTCTATATGTTCATCT-GAAGTTGTTCTACGCGGAGTACCTGATTATTCCACTAGTCAGA
>HOR_14787-Dom-nan
ATGGGTTCGCTGTGCCTCCAGCCGCCGTTGCTCCTCTCCATCTCCGCTCACCAGCAAGATCATTTCCTGCCATCACTTTGTCCTGTCCCCAAAAACGCAAAAAGGCAAACTTCCGTGTCCAGCCAACGGGGCCAAGGCCGCCCTACCTTGGATTGCTGTAAGAACTTCTTGGGCTGGAAATGTTCCTACGAAAGGATATCACATCGACCAGTAGATACTTGTGCAAATGCTTCGATGCAACCACTGCGGTCTGAGCCTGAGGCAAATGATTCTGCGAGCATCTGGAATCCAATATCAACTTCTCTGGATGCGTTTTACAGGTTTTCGCGGCCACATACTGTCATAGGAACAGCACTGAGCATAGTCTCAGTTTCACTACTAGCTGTCGAGGGCTTGTCTGATATTTCTCCTTTGTTCCTCACTGGTTCGCTGGAGGCAGTGGTGTCCGCCCTTTTCATGAACATTTATATTGTTGGGCTGAATCAGTTGTCTGATATTGATATAGATAAGGTTAACAAGCCAACTCTTCCGCTAGCATCTGGGGAATACTCTCCTGCAACCGGGGTGGCAATAGTAACAACCTTTGCTGTTCTGAGCTTTGCCGTTGGATTTGTTGTTGGATCACAGCCTCTGTTATTGGCTCTTTTTATTAGCTTTGTTCTTGGAACGGCTTATTCAATCGATCTACCATATTTTCGATGGAAGAGATCTGCTGTTGTGGCAGCACTCTGCATAGTAGCAGTACGAGCAGTGATTGTTCAACTGGCATTTTTTCTCCACATACAGACATTTGTCCTCAGAAGACCAATGGCCATTTCAAAGCCATTGATATTTGCAACTACATTCATGACCTTCTTCTCAGTTGTAATAGCATTATTCAAGGATATACCTGATATTGACGGGGACCGCATCTTTGGAATTAAATCTTTCAGTGTCCGGTTAGGCCAAAAGAAGGTTTTCTGGATTTGTGTTGGACTACTGGAGATGGCATATGGTGTTGCAATGTTGATGGGAGCTGCTTCTTCCTGTTTATGGAGCAAATATGCAACTGTTGTCAGCCATGCAGTCCTTGCTGCAATCCTATGGAAGTGCGCCCAATCAGTTGACTTGACCAGTAAATCTGCAATAACATCCTTCTATATGTTCATCTGGAAGTTGTTCTACGCGGAGTACCTGATTATTCCACTAGTCAGA
>HOR_14876-Dom-NPL
ATGGGTTCGCTGTGCCTCCAGCCGCCGTTGCTCCTCTCCATCTCCGCTCACCAGCAAGATCATTTCCTGCCATCACTTTGTCCTGTCCCCAAAAACGCAAAAAGGCAAACTTCCGTGTCCAGCCAACGGGGCCAAGGCCGCCCTACCTTGGATTGCTGTAAGAACTTCTTGGGCTGGAAATGTTCCTACGAAAGGATATCACATCGACCAGTAGATACTTGTGCAAATGCTTCGATGCAACCACTGCGGTCTGAGCCTGAGGCAAATGATTCTGCGAGCATCTGGAATCCAATATCAACTTCTCTGGATGCGTTTTACAGGTTTTCGCGGCCACATACTGTCATAGGAACAGCACTGAGCATAGTCTCAGTTTCACTACTAGCTGTCGAGGGCTTGTCTGATATTTCTCCTTTGTTCCTCACTGGTTCGCTGGAGGCAGTGGTGTCCGCCCTTTTCATGAACATTTATATTGTTGGGCTGAATCAGTTGTCTGATATTGATATAGATAAGGTTAACAAGCCAACTCTTCCGCTAGCATCTGGGGAATACTCTCCTGCAACCGGGGTGGCAATAGTAACAACCTTTGCTGTTCTGAGCTTTGCCGTTGGATTTGTTGTTGGATCACAGCCTCTGTTATTGGCTCTTTTTATTAGCTTTGTTCTTGGAACGGCTTATTCAATCGATCTACCATATTTTCGATGGAAGAGATCTGCTGTTGTGGCAGCACTCTGCATAGTAGCAGTACGAGCAGTGATTGTTCAACTGGCATTTTTTCTCCACATACAGACATTTGTCCTCAGAAGACCAATGGCCATTTCAAAGCCATTGATATTTGCAACTACATTCATGACCTTCTTCTCAGTTGTAATAGCATTATTCAAGGATATACCTGATATTGACGGGGACCGCATCTTTGGAATTAAATCTTTCAGTGTCCGGTTAGGCCAAAAGAAGGTTTTCTGGATTTGTGTTGGACTACTGGAGATGGCATATGGTGTTGCAATGTTGATGGGAGCTGCTTCTTCCTGTTTATGGAGCAAATATGCAACTGTTGTCAGCCATGCAGTCCTTGCTGCAATCCTATGGAAGTGCGCCCAATCAGTTGACTTGACCAGTAAATCTGCAATAACATCCTTCTATATGTTCATCTGGAAGTTGTTCTACGCGGAGTACCTGATTATTCCACTAGTCAGA
>HOR_14914-Dom-nan
ATGGGTTCGCTGTGCCTCCAGCCGCCGTTGCTCCTCTCCATCTCCGCTCACCAGCAAGATCATTTCCTGCCATCACTTTGTCCTGTCCACAAAAACGCAAAAAGGCAAACTTCCGTGTCCAGCCAACGGGGCCAAGGCCGCCCTACCTTGGATTGCTGTAAGAACTTCTTGGGCTGGAAATGTTCCTACGAAAGGATATCACATCGACCAGTAGATACTTGTGCAAATGCTTCGATGCAACCACTGCGGTCTGAGCCTGAGGCAAATGATTCTGCGAGCATCTGGAATCCAATATCAACTTCTCTGGATGCGTTTTACAGGTTTTCGCGGCCACATACTGTCATAGGAACAGCACTGAGCATAGTCTCAGTTTCACTACTAGCTGTCGAGGGCTTGTCTGATATTTCTCCTTTGTTCCTCACTGGTTCGCTGGAGGCAGTGGTGTCCGCCCTTTTCATGAACATTTATATTGTTGGGCTGAATCAGTTGTCTGATATTGATATAGATAAGGTTAACAAGCCAACTCTTCCGCTAGCATCTGGGGAATACTCTCCTGCAACCGGGGTGGCAATAGTAACAACCTTTGCTGTTCTGAGCTTTGCCGTTGGATTTGTTGTTGGATCACAGCCTCTGTTATTGGCTCTTTTTATTAGCTTTGTTCTTGGAACGGCTTATTCAATCGATCTACCATATTTTCGATGGAAGAGATCTGCTGTTGTGGCAGCACTCTGCATAGTAGCAGTACGAGCAGTGATTGTTCAACTGGCATTTTTTCTCCACATACAGACATTTGTCCTCAGAAGACCAATGGCCATTTCAAAGCCATTGATATTTGCAACTACATTCATGACCTTCTTCTCAGTTGTAATAGCATTATTCAAGGATATACCTGATATTGACGGGGACCGCATATTTGGAATTAAATCTTTCAGTGTCCGGTTAGGCCAAAAGAAGGTTTTCTGGATTTGTGTTGGACTACTGCAGATGGCATATGGTGTTGCAATGTTGATGGGAGCTGCTTCTTCCTGTTTATGGAGCAAATATGCAACTGTTGTCAGCCATGCAGTCCTTGCTGCAATCCTATGGAAGTGCGCCCAATCAGTTGACTTGACCAGTAAATCTGCAATAACATCCTTCTATATGTTCATCTGGAAGTTGTTCTACGCGGAGTACCTGATTATTCCACTAGTCAGA
>HOR_15254-Dom-nan
ATGGGTTCGCTGTGCCTCCAGCCGCCGTTGCTCCTCTCCATCTCCGCTCACCAGCAAGATCATTTCCTGCCATCACTTTGTCCTGCCCACAAAAACGCAAAAAGGCAAACTTCCGTGTCCAGCCAACGGGGCCAAGGCCGCCCTACCTTGGATTGCTGTAAGAACTTCTTGGGCTGGAAATGTTCCTACGAAAGGATATCACATCGACCAGTAGATACTTGTGCAAATGCTTCGATGCAACCACTGCGGTCTGAGCCTGAGGCAAATGATTCTGCGAGCATCTGGAATCCAATATCAACTTCTCTGGATGCGTTTTACAGGTTTTCGCGGCCACATACTGTCATAGGAACAGCACTGAGCATAGTCTCAGTTTCACTACTAGCTGTCGAGGGCTTGTCTGATATTTCTCCTTTGTTCCTCACTGGTTCGCTGGAGGCAGTGGTGTCCGCCCTTTTCATGAACATTTATATTGTTGGGCTGAATCAGTTGTCTGATATTGATATAGATAAGGTTAACAAGCCAACTCTTCCGCTAGCATCTGGGGAATACTCTCCTGCAACCGGGGTGGCAATAGTAACAACCTTTGCTGTTCTGAGCTTTGCCGTTGGATTTGTTGTTGGATCACAGCCTCTGTTATTGGCTCTTTTTATTAGCTTTGTTCTTGGAACGGCTTATTCAATCGATCTACCATATTTTCGATGGAAGAGATCTGCTGTTGTGGCAGCACTCTGCATAGTAGCAGTACGAGCAGTGATTGTTCAACTGGCATTTTTTCTCCACATACAGACATTTGTCCTCAGAAGACCAATGGCCATTTCAAAGCCATTGATATTTGCAACTACATTCATGACCTTCTTCTCAGTTGTAATAGCATTATTCAAGGATATACCTGATATTGACGGGGACCGCATCTTTGGAATTAAATCTTTCAGTGTCCGGTTAGGCCAAAAGAAGGTTTTCTGGATTTGTGTTGGACTACTGGAGATGGCATATGGTGTTGCAATGTTGATGGGAGCTGCTTCTTCCTGTTTATGGAGCAAATATGCAACTGTTGTCAGCCATGCAGTCCTTGCTGCAATCCTATGGAAGTGCGCCCAATCAGTTGACTTGACCAGTAAATCTGCAATAACATCCTTCTATATGTTCATCTGGAAGTTGTTCTACGCGGAGTACCTGATTATTCCACTAGTCAGA
>HOR_1531-Dom-CHN
ATGGGTTCGCTGTGCCTCCAGCCGCCGTTGCTCCTCTCCATCTCCGCTCACCAGCAAGATCATTTCCTGCCATCACTTTGTCCTGTCCACAAAAACGCAAAAAGGCAAACTTCCGTGTCCAGCCAACGGGGCCAAGGCCGCCCTACCTTGGATTGCTGTAAGAACTTCTTGGGCTGGAAATGTTCCTACGAAAGGATATCACATCGACCAGTAGATACTTGTGCAAATGCTTCGATGCAACCACTGCGGTCTGAGCCTGAGGCAAATGATTCTGCGAGCATCTGGAATCCAATATCAACTTCTCTGGATGCGTTTTACAGGTTTTCGCGGCCACATACTGTCATAGGAACAGCACTGAGCATAGTCTCAGTTTCACTACTAGCTGTCGAGGGCTTGTCTGATATTTCTCCTTTGTTCCTCACTGGTTCGCTGGAGGCAGTGGTGTCCGCCCTTTTCATGAACATTTATATTGTTGGGCTGAATCAGTTGTCTGATATTGATATAGATAAGGTTAACAAGCCAACTCTTCCGCTAGCATCTGGGGAATACTCTCCTGCAACCGGGGTGGCAATAGTAACAACCTTTGCTGTTCTGAGCTTTGCCGTTGGATTTGTTGTTGGATCACAGCCTCTGTTATTGGCTCTTTTTATTAGCTTTGTTCTTGGAACGGCTTATTCAATCGATCTACCATATTTTCGATGGAAGAGATCTGCTGTTGTGGCAGCACTCTGCATAGTAGCAGTACGAGCAGTGATTGTTCAACTGGCATTTTTTCTCCACATACAGACATTTGTCCTCAGAAGACCAATGGCCATTTCAAAGCCATTGATATTTGCAACTACATTCATGACCTTCTTCTCAGTTGTAATAGCATTATTCAAGGATATACCTGATATTGACGGGGACCGCATATTTGGAATTAAATCTTTCAGTGTCCGGTTAGGCCAAAAGAAGGTTTTCTGGATTTGTGTTGGACTACTGCAGATGGCATATGGTGTTGCAATGTTGATGGGAGCTGCTTCTTCCTGTTTATGGAGCAAATATGCAACTGTTGTCAGCCATGCAGTCCTTGCTGCAATCCTATGGAAGTGCGCCCAATCAGTTGACTTGACCAGTAAATCTGCAATAACATCCTTCTATATGTTCATCTGGAAGTTGTTCTACGCGGAGTACCTGATTATTCCACTAGTCAGA
>HOR_15401-Dom-PAK
ATGGGTTCGCTGTGCCTCCAGCCACCGTTGCTCCTCTCCATCTCCGCTCACCAGCAAGATCATTTCCTGCCATCACTTTGTCCTGTCCACAAAAACGCAAAAAGGCAAACTTCCGTGTCCAGCCAACGGGGCCAAGGCCGCCCTACCTTGGATTGCTGTAAGAACTTCTTGGGCTGGAAATGTTCCTACGAAAGGATATCACATCGACCAGTAGATACTTGTGCAAATGCTTCGATGCAACCACTGCGGTCTGAGCCTGAGGCAAATGATTCTGCGAGCATCTGGAATCCAATATCAACTTCTCTGGATGCGTTTTACAGGTTTTCGCGGCCACATACTGTCATAGGAACAGCACTGAGCATAGTCTCAGTTTCACTACTAGCTGTCGAGGGCTTGTCTGATATTTCTCCTTTGTTCCTCACTGGTTCGCTGGAGGCAGTGGTGTCCGCCCTTTTCATGAACATTTATATTGTTGGGCTGAATCAGTTGTCTGATATTGATATAGATAAGGTTAACAAGCCAACTCTTCCGCTAGCATCTGGGGAATACTCTCCTGCAACCGGGGTGGCAATAGTAACAACCTTTGCTGTTCTGAGCTTTGCCGTTGGATTTGTTGTTGGATCACAGCCTCTGTTATTGGCTCTTTTTATTAGCTTTGTTCTTGGAACGGCTTATTCAATCGATCTACCATATTTTCGATGGAAGAGATCTGCTGTTGTGGCAGCACTCTGCATAGTAGCAGTACGAGCAGTGATTGTTCAACTGGCATTTTTTCTCCACATACAGACATTTGTCCTCAGAAGACCAATGGCCATTTCAAAGCCATTGATATTTGCAACTACATTCATGACCTTCTTCTCAGTTGTAATAGCATTATTCAAGGATATACCTGATATTGACGGGGACCGCATATTTGGAATTAAATCTTTCAGTGTCCGGTTAGGCCAAAAGAAGGTTTTCTGGATTTGTGTTGGACTACTGGAGATGGCATATGGTGTTGCAATGTTGATGGGAGCTGCTTCTTCCTGTTTATGGAGCAAATATGCAACTGTTGTCAGCCATGCAGTCCTTGCTGCAATCCTATGGAAGTGCGCCCAATCAGTTGACTTGACCAGTAAATCTGCAATAACATCCTTCTATATGTTCATCTGGAAGTTGTTCTACGCGGAGTACCTGATTATTCCACTAGTCAGA
>HOR_15778-Dom-AFG
ATGGGTTCGCTGTGCCTCCAGCCGCCGTTGCTCCTCTCCATCTCCGCTCACCAGCAAGATCATTTCCTGCCATCACTTTGTCCTGTCCCCAAAAACGCAAAAAGGCAAACTTCCGTGTCCAGCCAACGGGGCCAAGGCCGCCCTACCTTGGATTGCTGTAAGAACTTCTTGGGCTGGAAATGTTCCTACGAAAGGATATCACATCGACCAGTAGATACTTGTGCAAATGCTTCGATGCAACCACTGCGGTCTGAGCCTGAGGCAAATGATTCTGCGAGCATCTGGAATCCAATATCAACTTCTCTGGATGCGTTTTACAGGTTTTCGCGGCCACATACTGTCATAGGAACAGCACTGAGCATAGTCTCAGTTTCACTACTAGCTGTCGAGGGCTTGTCTGATATTTCTCCTTTGTTCCTCACTGGTTCGCTGGAGGCAGTGGTGTCCGCCCTTTTCATGAACATTTATATTGTTGGGCTGAATCAGTTGTCTGATATTGATATAGATAAGGTTAACAAGCCAACTCTTCCGCTAGCATCTGGGGAATACTCTCCTGCAACCGGGGTGGCAATAGTAACAACCTTTGCTGTTCTGAGCTTTGCCGTTGGATTTGTTGTTGGATCACAGCCTCTGTTATTGGCTCTTTTTATTAGCTTTGTTCTTGGAACGGCTTATTCAATCGATCTACCATATTTTCGATGGAAGAGATCTGCTGTTGTGGCAGCACTCTGCATAGTAGCAGTACGAGCAGTGATTGTTCAACTGGCATTTTTTCTCCACATACAGACATTTGTCCTCAGAAGACCAATGGCCATTTCAAAGCCATTGATATTTGCAACTACATTCATGACCTTCTTCTCAGTTGTAATAGCATTATTCAAGGATATACCTGATATTGACGGGGACCGCATCTTTGGAATTAAATCTTTCAGTGTCCGGTTAGGCCAAAAGAAGGTTTTCTGGATTTGTGTTGGACTACTGGAGATGGCATATGGTGTTGCAATGTTGATGGGAGCTGCTTCTTCCTGTTTATGGAGCAAATATGCAACTGTTGTCAGCCATGCAGTCCTTGCTGCAATCCTATGGAAGTGCGCCCAATCAGTTGACTTGACCAGTAAATCTGCAATAACATCCTTCTATATGTTCATCTGGAAGTTGTTCTACGCGGAGTACCTGATTATTCCACTAGTCAGA
>HOR_15788-Dom-PAK
ATGGGTTCGCTGTGCCTCCAGCCGCCGTTGCTCCTCTCCATCTCCGCTCACCAGCAAGATCATTTCCTGCCATCACTTTGTCCTGTCCCCAAAAACGCAAAAAGGCAAACTTCCGTGTCCAGCCAACGGGGCCAAGGCCGCCCTACCTTGGATTGCTGTAAGAACTTCTTGGGCTGGAAATGTTCCTACGAAAGGATATCACATCGACCAGTAGATACTTGTGCAAATGCTTCGATGCAACCACTGCGGTCTGAGCCTGAGGCAAATGATTCTGCGAGCATCTGGAATCCAATATCAACTTCTCTGGATGCGTTTTACAGGTTTTCGCGGCCACATACTGTCATAGGAACAGCACTGAGCATAGTCTCAGTTTCACTACTAGCTGTCGAGGGCTTGTCTGATATTTCTCCTTTGTTCCTCACTGGTTCGCTGGAGGCAGTGGTGTCCGCCCTTTTCATGAACATTTATATTGTTGGGCTGAATCAGTTGTCTGATATTGATATAGATAAGGTTAACAAGCCAACTCTTCCGCTAGCATCTGGGGAATACTCTCCTGCAACCGGGGTGGCAATAGTAACAACCTTTGCTGTTCTGAGCTTTGCCGTTGGATTTGTTGTTGGATCACAGCCTCTGTTATTGGCTCTTTTTATTAGCTTTGTTCTTGGAACGGCTTATTCAATCGATCTACCATATTTTCGATGGAAGAGATCTGCTGTTGTGGCAGCACTCTGCATAGTAGCAGTACGAGCAGTGATTGTTCAACTGGCATTTTTTCTCCACATACAGACATTTGTCCTCAGAAGACCAATGGCCATTTCAAAGCCATTGATATTTGCAACTACATTCATGACCTTCTTCTCAGTTGTAATAGCATTATTCAAGGATATACCTGATATTGACGGGGACCGCATCTTTGGAATTAAATCTTTCAGTGTCCGGTTAGGCCAAAAGAAGGTTTTCTGGATTTGTGTTGGACTACTGGAGATGGCATATGGTGTTGCAATGTTGATGGGAGCTGCTTCTTCCTGTTTATGGAGCAAATATGCAACTGTTGTCAGCCATGCAGTCCTTGCTGCAATCCTATGGAAGTGCGCCCAATCAGTTGACTTGACCAGTAAATCTGCAATAACATCCTTCTATATGTTCATCTGGAAGTTGTTCTACGCGGAGTACCTGATTATTCCACTAGTCAGA
>HOR_1581-Dom-IND
ATGGGTTCGCTGTGCCTCCAGCCGCCGTTGCTCCTCTCCATCTCCGCTCACCAGCAAGATCATTTCCTGCCATCACTTTGTCCTGCCCACAAAAACGCAAAAAGGCAAACTTCCGTGTCCAGCCAACGGGGCCAAGGCCGCCCTACCTTGGATTGCTGTAAGAACTTCTTGGGCTGGAAATGTTCCTACGAAAGGATATCACATCGACCAGTAGATACTTGTGCAAATGCTTCGATGCAACCACTGCGGTCTGAGCCTGAGGCAAATGATTCTGCGAGCATCTGGAATCCAATATCAACTTCTCTGGATGCGTTTTACAGGTTTTCGCGGCCACATACTGTCATAGGAACAGCACTGAGCATAGTCTCAGTTTCACTACTAGCTGTCGAGGGCTTGTCTGATATTTCTCCTTTGTTCCTCACTGGTTCGCTGGAGGCAGTGGTGTCCGCCCTTTTCATGAACATTTATATTGTTGGGCTGAATCAGTTGTCTGATATTGATATAGATAAGGTTAACAAGCCAACTCTTCCGCTAGCATCTGGGGAATACTCTCCTGCAACCGGGGTGGCAATAGTAACAACCTTTGCTGTTCTGAGCTTTGCCGTTGGATTTGTTGTTGGATCACAGCCTCTGTTATTGGCTCTTTTTATTAGCTTTGTTCTTGGAACGGCTTATTCAATCGATCTACCATATTTTCGATGGAAGAGATCTGCTGTTGTGGCAGCACTCTGCATAGTAGCAGTACGAGCAGTGATTGTTCAACTGGCATTTTTTCTCCACATACAGACATTTGTCCTCAGAAGACCAATGGCCATTTCAAAGCCATTGATATTTGCAACTACATTCATGACCTTCTTCTCAGTTGTAATAGCATTATTCAAGGATATACCTGATATTGACGGGGACCGCATCTTTGGAATTAAATCTTTCAGTGTCCGGTTAGGCCAAAAGAAGGTTTTCTGGATTTGTGTTGGACTACTGGAGATGGCATATGGTGTTGCAATGTTGATGGGAGCTGCTTCTTCCTGTTTATGGAGCAAATATGCAACTGTTGTCAGCCATGCAGTCCTTGCTGCAATCCTATGGAAGTGCGCCCAATCAGTTGACTTGACCAGTAAATCTGCAATAACATCCTTCTATATGTTCATCTGGAAGTTGTTCTACGCGGAGTACCTGATTATTCCACTAGTCAGA
>HOR_15840-Dom-SUN
ATGGGTTCGCTGTGCCTCCAGCCGCCGTTGCTCCTCTCCATCTCCGCTCACCAGCAAGATCATTTCCTGCCATCACTTTGTCCTGTCCACAAAAACGCAAAAAGGCAAACTTCCGTGTCCAGCCAACGGGGCCAAGGCCGCCCTACCTTGGATTGCTGTAAGAACTTCTTGGGCTGGAAATGTTCCAACGAAACGATATCACATCGACCAGTAGATACTTGTGCAAATGCTTCGATGCAACCACTGCGGTCTGAGCCTGAGGCAAATGATTCTGCGAGCATCTGGAATCCAATATCAACTTCTCTGGATGCGTTTTACAGGTTTTCGCGGCCACATACTGTCATAGGAACAGCACTGAGCATAGTCTCAGTTTCACTACTAGCTGTCGAGGGCTTGTCTGATATTCCTCCTTTGTTCCTCACTGGTTCGCTGGAGGCAGTGGTGTCCGCCCTTTTCATGAACATTTATATTGTTGGGCTGAATCAGTTGTCTGATATTGATATAGATAAGGTTAACAAGCCAACTCTTCCGCTAGCATCTGGGGAATACTCTCCTGCAACCGGGGTGGCAATAGTAACAACCTTTGCTGTTCTGAGCTTTGCCGTTGGATTTGTTGTTGGATCACAGCCTCTGTTATTGGCTCTTTTTATTAGCTTTGTTCTTGGAACGGCTTATTCAATCGATCTACCATATTTTCGATGGAAGAGATCTGCTGTTGTGGCAGCACTCTGCATAGTAGCAGTACGAGCAGTGATTGTTCAACTGGCATTTTTTCTCCACATACAGACATTTGTCCTCAGAAGACCAATGGCCATTTCAAAGCCATTAATATTTGCAACTACATTCATGACCTTCTTCTCAGTTGTAATAGCATTATTCAAGGATATACCTGATATTGACGGGGACCGCATATTTGGAATTAAATCTTTCAGTGTCCGGTTAGGCCAAAAGAAGGTTTTCTGGATTTGTGTTGGACTACTGGAGATGGCATATGGTGTTGCAATGTTGATGGGAGCTGCTTCTTCCTGTTTATGGAGCAAATATGCAACTGTTGTCAGCCATGCAGTCCTTGCTGCAATCCTATGGAAGTGCGCCCAATCAGTTGACTTGACCAGTAAATCTGCAATAACATCCTTCTATATGTTCATCTGGAAGTTGTTCTACGCGGAGTACCTGATTATTCCACTAGTCAGA
>HOR_15841-Dom-SUN
ATGGGTTCGCTGTGCCTCCAGCCGCCGTTGCTCCTCTCCATCTCCGCTCACCAGCAAGATCATTTCCTGCCATCACTTTGTCCTGTCCACAAAAACGCAAAAAGGCAAACTTCCGTGTCCAGCCAACGGGGCCAAGGCCGCCCTACCTTGGATTGCTGTAAGAACTTCTTGGGCTGGAAATGTTCCAACGAAACGATATCACATCGACCAGTAGATACTTGTGCAAATGCTTCGATGCAACCACTGCGGTCTGAGCCTGAGGCAAATGATTCTGCGAGCATCTGGAATCCAATATCAACTTCTCTGGATGCGTTTTACAGGTTTTCGCGGCCACATACTGTCATAGGAACAGCACTGAGCATAGTCTCAGTTTCACTACTAGCTGTCGAGGGCTTGTCTGATATTCCTCCTTTGTTCCTCACTGGTTCGCTGGAGGCAGTGGTGTCCGCCCTTTTCATGAACATTTATATTGTTGGGCTGAATCAGTTGTCTGATATTGATATAGATAAGGTTAACAAGCCAACTCTTCCGCTAGCATCTGGGGAATACTCTCCTGCAACCGGGGTGGCAATAGTAACAACCTTTGCTGTTCTGAGCTTTGCCGTTGGATTTGTTGTTGGATCACAGCCTCTGTTATTGGCTCTTTTTATTAGCTTTGTTCTTGGAACGGCTTATTCAATCGATCTACCATATTTTCGATGGAAGAGATCTGCTGTTGTGGCAGCACTCTGCATAGTAGCAGTACGAGCAGTGATTGTTCAACTGGCATTTTTTCTCCACATACAGACATTTGTCCTCAGAAGACCAATGGCCATTTCAAAGCCATTAATATTTGCAACTACATTCATGACCTTCTTCTCAGTTGTAATAGCATTATTCAAGGATATACCTGATATTGACGGGGACCGCATATTTGGAATTAAATCTTTCAGTGTCCGGTTAGGCCAAAAGAAGGTTTTCTGGATTTGTGTTGGACTACTGGAGATGGCATATGGTGTTGCAATGTTGATGGGAGCTGCTTCTTCCTGTTTATGGAGCAAATATGCAACTGTTGTCAGCCATGCAGTCCTTGCTGCAATCCTATGGAAGTGCGCTCGATCAGTTGACTTGACCAGTAAATCTGCAATAACATCCTTCTATATGTTCATCTGGAAGTTGTTCTACGCGGAGTACCTGATTATTCCACTAGTCAGA
>HOR_15857-Dom-SUN
ATGGGTTCGCTGTGCCTCCAGCCGCCGTTGCTCCTCTCCATCTCCGCTCACCAGCAAGATCATTTCCTGCCATCACTTTGTCCTGCCCACAAAAACGCAAAAAGGCAAACTTCCGTGTCCAGCCAACGGGGCCAAGGCCGCCCTACCTTGGATTGCTGTAAGAACTTCTTGGGCTGGAAATGTTCCAACGAAACGATATCACATCGACCAGTAGATACTTGTGCAAATGCTTCGATGCAACCACTGCGGTCTGAGCCTGAGGCAAATGATTCTGCGAGCATCTGGAATCCAATATCAACTTCTCTGGATGCGTTTTACAGGTTTTCGCGGCCACATACTGTCATAGGAACAGCACTGAGCATAGTCTCAGTTTCACTACTAGCTGTCGAGGGCTTGTCTGATATTCCTCCTTTGTTCCTCACTGGTTCGCTGGAGGCAGTGGTGTCCGCCCTTTTCATGAACATTTATATTGTTGGGCTGAATCAGTTGTCTGATATTGATATAGATAAGGTTAACAAGCCAACTCTTCCGCTAGCATCTGGGGAATACTCTCCTGCAACCGGGGTGGCAATAGTAACAACCTTTGCTGTTCTGAGCTTTGCCGTTGGATTTGTTGTTGGATCACAGCCTCTGTTATTGGCTCTTTTTATTAGCTTTGTTCTTGGAACGGCTTATTCAATCGATCTACCATATTTTCGATGGAAGAGATCTGCTGTTGTGGCAGCACTCTGCATAGTAGCAGTACGAGCAGTGATTGTTCAACTGGCATTTTTTCTCCACATACAGACATTTGTCCTCAGAAGACCAATGGCCATTTCAAAGCCATTAATATTTGCAACTACATTCATGACCTTCTTCTCAGTTGTAATAGCATTATTCAAGGATATACCTGATATTGACGGGGACCGCATATTTGGAATTAAATCTTTCAGTGTCCGGTTAGGCCAAAAGAAGGTTTTCTGGATTTGTGTTGGACTACTGGAGATGGCATATGGTGTTGCAATGTTGATGGGAGCTGCTTCTTCCTGTTTATGGAGCAAATATGCAACTGTTGTCAGCCATGCAGTCCTTGCTGCAATCCTATGGAAGTGCGCCCAATCAGTTGACTTGACCAGTAAATCTGCAATAACATCCTTCTATATGTTCATCTGGAAGTTGTTCTACGCGGAGTACCTGATTATTCCACTAGTCAGA
>HOR_15871-Dom-PAK
ATGGGTTCGCTGTGCCTCCAGCCGCCGTTGCTCCTCTCCATCTCCGCTCACCAGCAAGATCATTTCCTGCCATCACTTTGTCCTGTCCACAAAAACGCAAAAAGGCAAACTTCCGTGTCCAGCCAACGGGGCCAAGGCCGCCCTACCTTGGATTGCTGTAAGAACTTCTTGGGCTGGAAATGTTCCTACGAAAGGATATCACATCGACCAGTAGATACTTGTGCAAATGCTTCGATGCAACCACTGCGGTCTGAGCCTGAGGCAAATGATTCTGCGAGCATCTGGAATCCAATATCAACTTCTCTGGATGCGTTTTACAGGTTTTCGCGGCCACATACTGTCATAGGAACAGCACTGAGCATAGTCTCAGTTTCACTACTAGCTGTCGAGGGCTTGTCTGATATTTCTCCTTTGTTCCTCACTGGTTCGCTGGAGGCAGTGGTGTCCGCCCTTTTCATGAACATTTATATTGTTGGGCTGAATCAGTTGTCTGATATTGATATAGATAAGGTTAACAAGCCAACTCTTCCGCTAGCATCTGGGGAATACTCTCCTGCAACCGGGGTGGCAATAGTAACAACCTTTGCTGTTCTGAGCTTTGCCGTTGGATTTGTTGTTGGATCACAGCCTCTGTTATTGGCTCTTTTTATTAGCTTTGTTCTTGGAACGGCTTATTCAATCGATCTACCATATTTTCGATGGAAGAGATCTGCTGTTGTGGCAGCACTCTGCATAGTAGCAGTACGAGCAGTGATTGTTCAACTGGCATTTTTTCTCCACATACAGACATTTGTCCTCAGAAGACCAATGGCCATTTCAAAGCCATTGATATTTGCAACTACATTCATGACCTTCTTCTCAGTTGTAATAGCATTATTCAAGGATATACCTGATATTGACGGGGACCGCATATTTGGAATTAAATCTTTCAGTGTCCGGTTAGGCCAAAAGAAGGTTTTCTGGATTTGTGTTGGACTACTGCAGATGGCATATGGTGTTGCAATGTTGATGGGAGCTGCTTCTTCCTGTTTATGGAGCAAATATGCAACTGTTGTCAGCCATGCAGTCCTTGCTGCAATCCTATGGAAGTGCGCCCAATCAGTTGACTTGACCAGTAAATCTGCAATAACATCCTTCTATATGTTCATCTGGAAGTTGTTCTACGCGGAGTACCTGATTATTCCACTAGTCAGA
>HOR_15895-Dom-USA
ATGGGTTCGCTGTGCCTCCAGCCGCCGTTGCTCCTCTCCATCTCCGCTCACCAGCAAGATCATTTCCTGCCATCACTTTGTCCTGTCCACAAAAACGCAAAAAGGCAAACTTCCGTGTCCAGCCAACGGGGCCAAGGCCGCCCTACCTTGGATTGCTGTAAGAACTTCTTGGGCTGGAAATGTTCCAACGAAACGATATCACATCGACCAGTAGATACTTGTGCAAATGCTTCGATGCAACCACTGCGGTCTGAGCCTGAGGCAAATGATTCTGCGAGCATCTGGAATCCAATATCAACTTCTCTGGATGCGTTTTACAGGTTTTCGCGGCCACATACTGTCATAGGAACAGCACTGAGCATAGTCTCAGTTTCACTACTAGCTGTCGAGGGCTTGTCTGATATTCCTCCTTTGTTCCTCACTGGTTCGCTGGAGGCAGTGGTGTCCGCCCTTTTCATGAACATTTATATTGTTGGGCTGAATCAGTTGTCTGATATTGATATAGATAAGGTTAACAAGCCAACTCTTCCGCTAGCATCTGGGGAATACTCTCCTGCAACCGGGGTGGCAATAGTAACAACCTTTGCTGTTCTGAGCTTTGCCGTTGGATTTGTTGTTGGATCACAGCCTCTGTTATTGGCTCTTTTTATTAGCTTTGTTCTTGGAACGGCTTATTCAATCGATCTACCATATTTTCGATGGAAGAGATCTGCTGTTGTGGCAGCACTCTGCATAGTAGCAGTACGAGCAGTGATTGTTCAACTGGCATTTTTTCTCCACATACAGACATTTGTCCTCAGAAGACCAATGGCCATTTCAAAGCCATTGATATTTGCAACTACATTCATGACCTTCTTCTCAGTTGTAATAGCATTATTCAAGGATATACCTGATATTGACGGGGACCGCATATTTGGAATTAAATCTTTCAGTGTCCGGTTAGGCCAAAAGAAGGTTTTCTGGATTTGTGTTGGACTACTGGAGATGGCATATGGTGTTGCAATGTTGATGGGAGCTGCTTCTTCCTGTTTATGGAGCAAATATGCAACTGTTGTCAGCCATGCAGTCCTTGCTGCAATCCTATGGAAGTGCGCCCAATCAGTTGACTTGACCAGTAAATCTGCAATAACATCCTTCTATATGTTCATCTGGAAGTTGTTCTACGCGGAGTACCTGATTATTCCACTAGTCAGA
>HOR_15898-Dom-SUN
ATGGGTTCGCTGTGCCTCCAGCCGCCGTTGCTCCTCTCCATCTCCGCTCACCAGCAAGATCATTTCCTGCCATCACTTTGTCCTGCCCACAAAAACGCAAAAAGGCAAACTTCCGTGTCCAGCCAACGGGGCCAAGGCCGCCCTACCTTGGATTGCTGTAAGAACTTCTTGGGCTGGAAATGTTCCTACGAAAGGATATCACATCGACCAGTAGATAATTGTGCAAATGCTTCGATGCAACCACTGCGGTCTGAGCCTGAGGCAAATGATTCTGCGAGCATCTGGAATCCAATATCAACTTCTCTGGATGCGTTTTACAGGTTTTCGCGGCCACATACTGTCATAGGAACAGCACTGAGCATAGTCTCAGTTTCACTACTAGCTGTCGAGGGCTTGTCTGATATTTCTCCTTTGTTCCTCACTGGTTCGCTGGAGGCAGTGGTGTCCGCCCTTTTCATGAACATTTATATTGTTGGGCTGAATCAGTTGTCTGATATTGATATAGATAAGGTTAACAAGCCAACTCTTCCGCTAGCATCTGGGGAATACTCTCCTGCAACCGGGGTGGCAATAGTAACAACCTTTGCTGTTCTGAGCTTTGCCGTTGGATTTGTTGTTGGATCACAGCCTCTGTTATTGGCTCTTTTTATTAGCTTTGTTCTTGGAACGGCTTATTCAATCGATCTACCATATTTTCGATGGAAGAGATCTGCTGTTGTGGCAGCACTCTGCATAGTAGCAGTACGAGCAGTGATTGTTCAACTGGCATTTTTTCTCCACATACAGACATTTGTCCTCAGAAGACCAATGGCCATTTCAAAGCCATTGATATTTGCAACTACATTCATGACCTTCTTCTCAGTTGTAATAGCATTATTCAAGGATATACCTGATATTGACGGGGACCGCATATTTGGAATTAAATCTTTCAGTGTCCGGTTAGGCCAAAAGAAGGTTTTCTGGATTTGTGTTGGACTACTGGAGATGGCATATGGTGTTGCAATGTTGATGGGAGCTGCTTCTTCCTGTTTATGGAGCAAATATGCAACTGTTGTCAGCCATGCAGTCCTTGCTGCAATCCTATGGAAGTGCGCTCGATCAGTTGACTTGACCAGTAAATCTGCAATAACATCCTTCTATATGTTCATCTGGAAGTTGTTCTACGCGGAGTACCTGATTATTCCACTAGTCAGA
>HOR_15905-Dom-SUN
ATGGGTTCGCTGTGCCTCCAGCCGCCGTTGCTCCTCTCCATCTCCGCTCACCAGCAAGATCATTTCCTGCCATCACTTTGTCCTGCCCACAAAAACGCAAAAAGGCAAACTTCCGTGTCCAGCCAACGGGGCCAAGGCCGCCCTACCTTGGATTGCTGTAAGAACTTCTTGGGCTGGAAATGTTCCTACGAAAGGATATCACATCGACCAGTAGATAATTGTGCAAATGCTTCGATGCAACCACTGCGGTCTGAGCCTGAGGCAAATGATTCTGCGAGCATCTGGAATCCAATATCAACTTCTCTGGATGCGTTTTACAGGTTTTCGCGGCCACATACTGTCATAGGAACAGCACTGAGCATAGTCTCAGTTTCACTACTAGCTGTCGAGGGCTTGTCTGATATTTCTCCTTTGTTCCTCACTGGTTCGCTGGAGGCAGTGGTGTCCGCCCTTTTCATGAACATTTATATTGTTGGGCTGAATCAGTTGTCTGATATTGATATAGATAAGGTTAACAAGCCAACTCTTCCGCTAGCATCTGGGGAATACTCTCCTGCAACCGGGGTGGCAATAGTAACAACCTTTGCTGTTCTGAGCTTTGCCGTTGGATTTGTTGTTGGATCACAGCCTCTGTTATTGGCTCTTTTTATTAGCTTTGTTCTTGGAACGGCTTATTCAATCGATCTACCATATTTTCGATGGAAGAGATCTGCTGTTGTGGCAGCACTCTGCATAGTAGCAGTACGAGCAGTGATTGTTCAACTGGCATTTTTTCTCCACATACAGACATTTGTCCTCAGAAGACCAATGGCCATTTCAAAGCCATTGATATTTGCAACTACATTCATGACCTTCTTCTCAGTTGTAATAGCATTATTCAAGGATATACCTGATATTGACGGGGACCGCATATTTGGAATTAAATCTTTCAGTGTCCGGTTAGGCCAAAAGAAGGTTTTCTGGATTTGTGTTGGACTACTGGAGATGGCATATGGTGTTGCAATGTTGATGGGAGCTGCTTCTTCCTGTTTATGGAGCAAATATGCAACTGTTGTCAGCCATGCAGTCCTTGCTGCAATCCTATGGAAGTGCGCTCGATCAGTTGACTTGACCAGTAAATCTGCAATAACATCCTTCTATATGTTCATCTGGAAGTTGTTCTACGCGGAGTACCTGATTATTCCACTAGTCAGA
>HOR_15908-Dom-GRC
ATGGGTTCGCTGTGCCTCCAGCCGCCGTTGCTCCTCTCCATCTCCGCTCACCAGCAAGATCATTTCCTGCCATCACTTTGTCCTGCCCACAAAAACGCAAAAAGGCAAACTTCCGTGTCCAGCCAACGGGGCCAAGGCCGCCCTACCTTGGATTGCTGTAAGAACTTCTTGGGCTGGAAATGTTCCTACGAAAGGATATCACATCGACCAGTAGATAATTGTGCAAATGCTTCGATGCAACCACTGCGGTCTGAGCCTGAGGCAAATGATTCTGCGAGCATCTGGAATCCAATATCAACTTCTCTGGATGCGTTTTACAGGTTTTCGCGGCCACATACTGTCATAGGAACAGCACTGAGCATAGTCTCAGTTTCACTACTAGCTGTCGAGGGCTTGTCTGATATTTCTCCTTTGTTCCTCACTGGTTCGCTGGAGGCAGTGGTGTCCGCCCTTTTCATGAACATTTATATTGTTGGGCTGAATCAGTTGTCTGATATTGATATAGATAAGGTTAACAAGCCAACTCTTCCGCTAGCATCTGGGGAATACTCTCCTGCAACCGGGGTGGCAATAGTAACAACCTTTGCTGTTCTGAGCTTTGCCGTTGGATTTGTTGTTGGATCACAGCCTCTGTTATTGGCTCTTTTTATTAGCTTTGTTCTTGGAACGGCTTATTCAATCGATCTACCATATTTTCGATGGAAGAGATCTGCTGTTGTGGCAGCACTCTGCATAGTAGCAGTACGAGCAGTGATTGTTCAACTGGCATTTTTTCTCCACATACAGACATTTGTCCTCAGAAGACCAATGGCCATTTCAAAGCCATTGATATTTGCAACTACATTCATGACCTTCTTCTCAGTTGTAATAGCATTATTCAAGGATATACCTGATATTGACGGGGACCGCATATTTGGAATTAAATCTTTCAGTGTCCGGTTAGGCCAAAAGAAGGTTTTCTGGATTTGTGTTGGACTACTGGAGATGGCATATGGTGTTGCAATGTTGATGGGAGCTGCTTCTTCCTGTTTATGGAGCAAATATGCAACTGTTGTCAGCCATGCAGTCCTTGCTGCAATCCTATGGAAGTGCGCTCGATCAGTTGACTTGACCAGTAAATCTGCAATAACATCCTTCTATATGTTCATCTGGAAGTTGTTCTACGCGGAGTACCTGATTATTCCACTAGTCAGA
>HOR_15922-Dom-AFG
ATGGGTTCGCTGTGCCTCCAGCCGCCGTTGCTCCTCTCCATCTCCGCTCACCAGCAAGATCATTTCCTGCCATCACTTTGTCCTGTCCACAAAAACGCAAAAAGGCAAACTTCCGTGTCCAGCCAACGGGGCCAAGGCCGCCCTACCTTGGATTGCTGTAAGAACTTCTTGGGCTGGAAATGTTCCTACGAAAGGATATCACATCGACCAGTAGATACTTGTGCAAATGCTTCGATGCAACCACTGCGGTCTGAGCCTGAGGCAAATGATTCTGCGAGCATCTGGAATCCAATATCAACTTCTCTGGATGCGTTTTACAGGTTTTCGCGGCCACATACTGTCATAGGAACAGCACTGAGCATAGTCTCAGTTTCACTACTAGCTGTCGAGGGCTTGTCTGATATTTCTCCTTTGTTCCTCACTGGTTCGCTGGAGGCAGTGGTGTCCGCCCTTTTCATGAACATTTATATTGTTGGGCTGAATCAGTTGTCTGATATTGATATAGATAAGGTTAACAAGCCAACTCTTCCGCTAGCATCTGGGGAATACTCTCCTGCAACCGGGGTGGCAATAGTAACAACCTTTGCTGTTCTGAGCTTTGCCGTTGGATTTGTTGTTGGATCACAGCCTCTGTTATTGGCTCTTTTTATTAGCTTTGTTCTTGGAACGGCTTATTCAATCGATCTACCATATTTTCGATGGAAGAGATCTGCTGTTGTGGCAGCACTCTGCATAGTAGCAGTACGAGCAGTGATTGTTCAACTGGCATTTTTTCTCCACATACAGACATTTGTCCTCAGAAGACCAATGGCCATTTCAAAGCCATTGATATTTGCAACTACATTCATGACCTTCTTCTCAGTTGTAATAGCATTATTCAAGGATATACCTGATATTGACGGGGACCGCATATTTGGAATTAAATCTTTCAGTGTCCGGTTAGGCCAAAAGAAGGTTTTCTGGATTTGTGTTGGACTACTGCAGATGGCATATGGTGTTGCAATGTTGATGGGAGCTGCTTCTTCCTGTTTATGGAGCAAATATGCAACTGTTGTCAGCCATGCAGTCCTTGCTGCAATCCTATGGAAGTGCGCCCAATCAGTTGACTTGACCAGTAAATCTGCAATAACATCCTTCTATATGTTCATCTGGAAGTTGTTCTACGCGGAGTACCTGATTATTCCACTAGTCAGA
>HOR_16071-Dom-ROU
ATGGGTTCGCTGTGCCTCCAGCCGCCGTTGCTCCTCTCCATCTCCGCTCACCAGCAAGATCATTTCCTGCCATCACTTTGTCCTGCCCACAAAAACGCAAAAAGGCAAACTTCCGTGTCCAGCCAACGGGGCCAAGGCCGCCCTACCTTGGATTGCTGTAAGAACTTCTTGGGCTGGAAATGTTCCAACGAAACGATATCACATCGACCAGTAGATAATTGTGCAAATGCTTCGATGCAACCACTGCGGTCTGAGCCTGAGGCAAATGATTCTGCGAGCATCTGGAATCCAATATCAACTTCTCTGGATGCGTTTTACAGGTTTTCGCGGCCACATACTGTCATAGGAACAGCACTGAGCATAGTCTCAGTTTCACTACTAGCTGTCGAGGGCTTGTCTGATATTCCTCCTTTGTTCCTCACTGGTTCGCTGGAGGCAGTGGTGTCCGCCCTTTTCATGAACATTTATATTGTTGGGCTGAATCAGTTGTCTGATATTGATATAGATAAGGTTAACAAGCCAACTCTTCCGCTAGCATCTGGGGAATACTCTCCTGCAACCGGGGTGGCAATAGTAACAACCTTTGCTGTTCTGAGCTTTGCCGTTGGATTTGTTGTTGGATCACAGCCTCTGTTATTGGCTCTTTTTATTAGCTTTGTTCTTGGAACGGCTTATTCAATCGATCTACCATATTTTCGATGGAAGAGATCTGCTGTTGTGGCAGCACTCTGCATAGTAGCAGTACGAGCAGTGATTGTTCAACTGGCATTTTTTCTCCACATACAGACATTTGTCCTCAGAAGACCAATGGCCATTTCAAAGCCATTAATATTTGCAACTACATTCATGACCTTCTTCTCAGTTGTAATAGCATTATTCAAGGATATACCTGATATTGACGGGGACCGCATATTTGGAATTAAATCTTTCAGTGTCCGGTTAGGCCAAAAGAAGGTTTTCTGGATTTGTGTTGGACTACTGGAGATGGCATATGGTGTTGCAATGTTGATGGGAGCTGCTTCTTCCTGTTTATGGAGCAAATATGCAACTGTTGTCAGCCATGCAGTCCTTGCTGCAATCCTATGGAAGTGCGCCCAATCAGTTGACTTGACCAGTAAATCTGCAATAACATCCTTCTATATGTTCATCTGGAAGTTGTTCTACGCGGAGTACCTGATTATTCCACTAGTCAGA
>HOR_16112-Dom-IND
ATGGGTTCGCTGTGCCTCCAGCCGCCGTTGCTCCTCTCCATCTCCGCTCACCAGCAAGATCATTTCCTGCCATCACTTTGTCCTGTCCCCAAAAACGCAAAAAGGCAAACTTCCGTGTCCAGCCAACGGGGCCAAGGCCGCCCTACCTTGGATTGCTGTAAGAACTTCTTGGGCTGGAAATGTTCCTACGAAAGGATATCACATCGACCAGTAGATACTTGTGCAAATGCTTCGATGCAACCACTGCGGTCTGAGCCTGAGGCAAATGATTCTGCGAGCATCTGGAATCCAATATCAACTTCTCTGGATGCGTTTTACAGGTTTTCGCGGCCACATACTGTCATAGGAACAGCACTGAGCATAGTCTCAGTTTCACTACTAGCTGTCGAGGGCTTGTCTGATATTTCTCCTTTGTTCCTCACTGGTTCGCTGGAGGCAGTGGTGTCCGCCCTTTTCATGAACATTTATATTGTTGGGCTGAATCAGTTGTCTGATATTGATATAGATAAGGTTAACAAGCCAACTCTTCCGCTAGCATCTGGGGAATACTCTCCTGCAACCGGGGTGGCAATAGTAACAACCTTTGCTGTTCTGAGCTTTGCCGTTGGATTTGTTGTTGGATCACAGCCTCTGTTATTGGCTCTTTTTATTAGCTTTGTTCTTGGAACGGCTTATTCAATCGATCTACCATATTTTCGATGGAAGAGATCTGCTGTTGTGGCAGCACTCTGCATAGTAGCAGTACGAGCAGTGATTGTTCAACTGGCATTTTTTCTCCACATACAGACATTTGTCCTCAGAAGACCAATGGCCATTTCAAAGCCATTGATATTTGCAACTACATTCATGACCTTCTTCTCAGTTGTAATAGCATTATTCAAGGATATACCTGATATTGACGGGGACCGCATCTTTGGAATTAAATCTTTCAGTGTCCGGTTAGGCCAAAAGAAGGTTTTCTGGATTTGTGTTGGACTACTGGAGATGGCATATGGTGTTGCAATGTTGATGGGAGCTGCTTCTTCCTGTTTATGGAGCAAATATGCAACTGTTGTCAGCCATGCAGTCCTTGCTGCAATCCTATGGAAGTGCGCTCGATCAGTTGACTTGACCAGTAAATCTGCAATAACATCCTTCTATATGTTCATCTGGAAGTTGTTCTACGCGGAGTACCTGATTATTCCACTAGTCAGA
>HOR_1626-Dom-TUR
ATGGGTTCGCTGTGCCTCCAGCCGCCGTTGCTCCTCTCCATCTCCGCTCACCAGCAAGATCATTTCCTGCCATCACTTTGTCCTGTCCACAAAAACGCAAAAAGGCAAACTTCCGTGTCCAGCCAACGGGGCCAAGGCCGCCCTACCTTGGATTGCTGTAAGAACTTCTTGGGCTGGAAATGTTCCAACGAAAGGATATCACATCGACCAGTAGATACTTGTGCAAATGCTTCGATGCAACCACTGCGGTCTGAGCCTGAGGCAAATGATTCTGCGAGCATCTGGAATCCAATATCAACTTCTCTGGATGCGTTTTACAGGTTTTCGCGGCCACATACTGTCATAGGAACAGCACTGAGCATAGTCTCAGTTTCACTACTAGCTGTCGAGGGCTTGTCTGATATTTCTCCTTTGTTCCTCACTGGTTCGCTGGAGGCAGTGGTGTCCGCCCTTTTCATGAACATTTATATTGTTGGGCTGAATCAGTTGTCTGATATTGATATAGATAAGGTTAACAAGCCAACTCTTCCGCTAGCATCTGGGGAATACTCTCCTGCAACCGGGGTGGCAATAGTAACAACCTTTGCTGTTCTGAGCTTTGCCGTTGGATTTGTTGTTGGATCACAGCCTCTGTTATTGGCTCTTTTTATTAGCTTTGTTCTTGGAACGGCTTATTCAATCGATCTACCATATTTTCGATGGAAGAGATCTGCTGTTGTGGCAGCACTCTGCATAGTAGCAGTACGAGCAGTGATTGTTCAACTGGCATTTTTTCTCCACATACAGACATTTGTCCTCAGAAGACCAATGGCCATTTCAAAGCCATTAATATTTGCAACTACATTCATGACCTTCTTCTCAGTTGTAATAGCATTATTCAAGGATATACCTGATATTGACGGGGACCGCATATTTGGAATTAAATCTTTCAGTGTCCGGTTAGGCCAAAAGAAGGTTTTCTGGATTTGTGTTGGACTACTGGAGATGGCATATGGTGTTGCAATGTTGATGGGAGCTGCTTCTTCCTGTTTATGGAGCAAATATGCAACTGTTGTCAGCCATGCAGTCCTTGCTGCAATCCTATGGAAGTGCGCCCAATCAGTTGACTTGACCAGTAAATCTGCAATAACATCCTTCTATATGTTCATCTGGAAGTTGTTCTACGCGGAGTACCTGATTATTCCACTAGTCAGA
>HOR_16358-Dom-TUR
ATGGGTTCGCTGTGCCTCCAGCCGCCGTTGCTCCTCTCCATCTCCGCTCACCAGCAAGATCATTTCCTGCCATCACTTTGTCCTGTCCACAAAAACGCAAAAAGGCAAACTTCCGTGTCCAGCCAACGGGGCCAAGGCCGCCCTACCTTGGATTGCTGTAAGAACTTCTTGGGCTGGAAATGTTCCAACGAAAGGATATCACATCGACCAGTAGATACTTGTGCAAATGCTTCGATGCAACCACTGCGGTCTGAGCCTGAGGCAAATGATTCTGCGAGCATCTGGAATCCAATATCAACTTCTCTGGATGCGTTTTACAGGTTTTCGCGGCCACATACTGTCATAGGAACAGCACTGAGCATAGTCTCAGTTTCACTACTAGCTGTCGAGGGCTTGTCTGATATTTCTCCTTTGTTCCTCACTGGTTCGCTGGAGGCAGTGGTGTCCGCCCTTTTCATGAACATTTATATTGTTGGGCTGAATCAGTTGTCTGATATTGATATAGATAAGGTTAACAAGCCAACTCTTCCGCTAGCATCTGGGGAATACTCTCCTGCAACCGGGGTGGCAATAGTAACAACCTTTGCTGTTCTGAGCTTTGCCGTTGGATTTGTTGTTGGATCACAGCCTCTGTTATTGGCTCTTTTTATTAGCTTTGTTCTTGGAACGGCTTATTCAATCGATCTACCATATTTTCGATGGAAGAGATCTGCTGTTGTGGCAGCACTCTGCATAGTAGCAGTACGAGCAGTGATTGTTCAACTGGCATTTTTTCTCCACATACAGACATTTGTCCTCAGAAGACCAATGGCCATTTCAAAGCCATTAATATTTGCAACTACATTCATGACCTTCTTCTCAGTTGTAATAGCATTATTCAAGGATATACCTGATATTGACGGGGACCGCATATTTGGAATTAAATCTTTCAGTGTCCGGTTAGGCCAAAAGAAGGTTTTCTGGATTTGTGTTGGACTACTGGAGATGGCATATGGTGTTGCAATGTTGATGGGAGCTGCTTCTTCCTGTTTATGGAGCAAATATGCAACTGTTGTCAGCCATGCAGTCCTTGCTGCAATCCTATGGAAGTGCGCCCAATCAGTTGACTTGACCAGTAAATCTGCAATAACATCCTTCTATATGTTCATCTGGAAGTTGTTCTACGCGGAGTACCTGATTATTCCACTAGTCAGA
>HOR_16569-Dom-IND
ATGGGTTCGCTGTGCCTCCAGCCGCCGTTGCTCCTCTCCATCTCCGCTCAC-AGCAAGATCATTTCCTGCCATCACTTTGTCCTGTCCACAAAAACGCAAAAAGGCAAACTTCCGTGTCCAGCCAACGGGGCCAAGGCCGCCCTACCTTGGATTGCTGTAAGAACTTCTTGGGCTGGAAATGTTCCTACGAAAGGATATCACATCGACCAGTAGATACTTGTGCAAATGCTTCGATGCAACCACTGCGGTCTGAGCCTGAGGCAAATGATTCTGCGAGCATCTGGAATCCAATATCAACTTCTCTGGATGCGTTTTACAGGTTTTCGCGGCCACATACTGTCATAGGAACAGCACTGAGCATAGTCTCAGTTTCACTACTAGCTGTCGAGGGCTTGTCTGATATTTCTCCTTTGTTCCTCACTGGTTCGCTGGAGGCAGTGGTGTCCGCCCTTTTCATGAACATTTATATTGTTGGGCTGAATCAGTTGTCTGATATTGATATAGATAAGGTTAACAAGCCAACTCTTCCGCTAGCATCTGGGGAATACTCTCCTGCAACCGGGGTGGCAATAGTAACAACCTTTGCTGTTCTGAGCTTTGCCGTTGGATTTGTTGTTGGATCACAGCCTCTGTTATTGGCTCTTTTTATTAGCTTTGTTCTTGGAACGGCTTATTCAATCGATCTACCATATTTTCGATGGAAGAGATCTGCTGTTGTGGCAGCACTCTGCATAGTAGCAGTACGAGCAGTGATTGTTCAACTGGCATTTTTTCTCCACATACAGACATTTGTCCTCAGAAGACCAATGGCCATTTCAAAGCCATTGATATTTGCAACTACATTCATGACCTTCTTCTCAGTTGTAATAGCATTATTCAAGGATATACCTGATATTGACGGGGACCGCATATTTGGAATTAAATCTTTCAGTGTCCGGTTAGGCCAAAAGAAGGTTTTCTGGATTTGTGTTGGACTACTGGAGATGGCATATGGTGTTGCAATGTTGATGGGAGCTGCTTCTTCCTGTTTATGGAGCAAATATGCAACTGTTGTCAGCCATGCAGTCCTTGCTGCAATCCTATGGAAGTGCGCCCAATCAGTTGACTTGACCAGTAAATCTGCAATAACATCCTTCTATATGTTCATCTGGAAGTTGTTCTACGCGGAGTACCTGATTATTCCACTAGTCAGA
>HOR_17077-Dom-IRN
ATGGGTTCGCTGTGCCTCCAGCCGCCGTTGCTCCTCTCCATCTCCGCTCACCAGCAAGATCATTTCCTGCCATCACTTTGTCCTGCCCACAAAAACGCAAAAAGGCAAACTTCCGTGTCCAGCCAACGGGGCCAAGGCCGCCCTACCTTGGATTGCTGTAAGAACTTCTTGGGCTGGAAATGTTCCAACGAAACGATATCACATCGACCAGTAGATACTTGTGCAAATGCTTCGATGCAACCACTGCGGTCTGAGCCTGAGGCAAATGATTCTGCGAGCATCTGGAATCCAATATCAACTTCTCTGGATGCGTTTTACAGGTTTTCGCGGCCACATACTGTCATAGGAACAGCACTGAGCATAGTCTCAGTTTCACTACTAGCTGTCGAGGGCTTGTCTGATATTCCTCCTTTGTTCCTCACTGGTTCGCTGGAGGCAGTGGTGTCCGCCCTTTTCATGAACATTTATATTGTTGGGCTGAATCAGTTGTCTGATATTGATATAGATAAGGTTAACAAGCCAACTCTTCCGCTAGCATCTGGGGAATACTCTCCTGCAACCGGGGTGGCAATAGTAACAACCTTTGCTGTTCTGAGCTTTGCCGTTGGATTTGTTGTTGGATCACAGCCTCTGTTATTGGCTCTTTTTATTAGCTTTGTTCTTGGAACGGCTTATTCAATCGATCTACCATATTTTCGATGGAAGAGATCTGCTGTTGTGGCAGCACTCTGCATAGTAGCAGTACGAGCAGTGATTGTTCAACTGGCATTTTTTCTCCACATACAGACATTTGTCCTCAGAAGACCAATGGCCATTTCAAAGCCATTAATATTTGCAACTACATTCATGACCTTCTTCTCAGTTGTAATAGCATTATTCAAGGATATACCTGATATTGACGGGGACCGCATATTTGGAATTAAATCTTTCAGTGTCCGGTTAGGCCAAAAGAAGGTTTTCTGGATTTGTGTTGGACTACTGGAGATGGCATATGGTGTTGCAATGTTGATGGGAGCTGCTTCTTCCTGTTTATGGAGCAAATATGCAACTGTTGTCAGCCATGCAGTCCTTGCTGCAATCCTATGGAAGTGCGCCCAATCAGTTGACTTGACCAGTAAATCTGCAATAACATCCTTCTATATGTTCATCTGGAAGTTGTTCTACGCGGAGTACCTGATTATTCCACTAGTCAGA
>HOR_17169-Dom-AFG
ATGGGTTCGCTGTGCCTCCAGCCGCCGTTGCTCCTCTCCATCTCCGCTCACCAGCAAGATCATTTCCTGCCATCACTTTGTCCTGTCCCCAAAAACGCAAAAAGGCAAACTTCCGTGTCCAGCCAACGGGGCCAAGGCCGCCCTACCTTGGATTGCTGTAAGAACTTCTTGGGCTGGAAATGTTCCTACGAAAGGATATCACATCGACCAGTAGATACTTGTGCAAATGCTTCGATGCAACCACTGCGGTCTGAGCCTGAGGCAAATGATTCTGCGAGCATCTGGAATCCAATATCAACTTCTCTGGATGCGTTTTACAGGTTTTCGCGGCCACATACTGTCATAGGAACAGCACTGAGCATAGTCTCAGTTTCACTACTAGCTGTCGAGGGCTTGTCTGATATTTCTCCTTTGTTCCTCACTGGTTCGCTGGAGGCAGTGGTGTCCGCCCTTTTCATGAACATTTATATTGTTGGGCTGAATCAGTTGTCTGATATTGATATAGATAAGGTTAACAAGCCAACTCTTCCGCTAGCATCTGGGGAATACTCTCCTGCAACCGGGGTGGCAATAGTAACAACCTTTGCTGTTCTGAGCTTTGCCGTTGGATTTGTTGTTGGATCACAGCCTCTGTTATTGGCTCTTTTTATTAGCTTTGTTCTTGGAACGGCTTATTCAATCGATCTACCATATTTTCGATGGAAGAGATCTGCTGTTGTGGCAGCACTCTGCATAGTAGCAGTACGAGCAGTGATTGTTCAACTGGCATTTTTTCTCCACATACAGACATTTGTCCTCAGAAGACCAATGGCCATTTCAAAGCCATTGATATTTGCAACTACATTCATGACCTTCTTCTCAGTTGTAATAGCATTATTCAAGGATATACCTGATATTGACGGGGACCGCATCTTTGGAATTAAATCTTTCAGTGTCCGGTTAGGCCAAAAGAAGGTTTTCTGGATTTGTGTTGGACTACTGGAGATGGCATATGGTGTTGCAATGTTGATGGGAGCTGCTTCTTCCTGTTTATGGAGCAAATATGCAACTGTTGTCAGCCATGCAGTCCTTGCTGCAATCCTATGGAAGTGCGCCCAATCAGTTGACTTGACCAGTAAATCTGCAATAACATCCTTCTATATGTTCATCTGGAAGTTGTTCTACGCGGAGTACCTGATTATTCCACTAGTCAGA
>HOR_17591-Dom-DEU
ATGGGTTCGCTGTGCCTCCAGCCGCCGTTGCTCCTCTCCATCTCCGCTCACCAGCAAGATCATTTCCTGCCATCACTTTGTCCTGTCCACAAAAACGCAAAAAGGCAAACTTCCGTGTCCAGCCAACGGGGCCAAGGCCGCCCTACCTTGGATTGCTGTAAGAACTTCTTGGGCTGGAAATGTTCCTACGAAAGGATATCACATCGACCAGTAGATACTTGTGCAAATGCTTCGATGCAACCACTGCGGTCTGAGCCTGAGGCAAATGATTCTGCGAGCATCTGGAATCCAATATCAACTTCTCTGGATGCGTTTTACAGGTTTTCGCGGCCACATACTGTCATAGGAACAGCACTGAGCATAGTCTCAGTTTCACTACTAGCTGTCGAGGGCTTGTCTGATATTTCTCCTTTGTTCCTCACTGGTTCGCTGGAGGCAGTGGTGTCCGCCCTTTTCATGAACATTTATATTGTTGGGCTGAATCAGTTGTCTGATATTGATATAGATAAGGTTAACAAGCCAACTCTTCCGCTAGCATCTGGGGAATACTCTCCTGCAACCGGGGTGGCAATAGTAACAACCTTTGCTGTTCTGAGCTTTGCCGTTGGATTTGTTGTTGGATCACAGCCTCTGTTATTGGCTCTTTTTATTAGCTTTGTTCTTGGAACGGCTTATTCAATCGATCTACCATATTTTCGATGGAAGAGATCTGCTGTTGTGGCAGCACTCTGCATAGTAGCAGTACGAGCAGTGATTGTTCAACTGGCATTTTTTCTCCACATACAGACATTTGTCCTCAGAAGACCAATGGCCATTTCAAAGCCATTGATATTTGCAACTACATTCATGACCTTCTTCTCAGTTGTAATAGCATTATTCAAGGATATACCTGATATTGACGGGGACCGCATATTTGGAATTAAATCTTTCAGTGTCCGGTTAGGCCAAAAGAAGGTTTTCTGGATTTGTGTTGGACTACTGGAGATGGCATATGGTGTTGCAATGTTGATGGGAGCTGCTTCTTCCTGTTTATGGAGCAAATATGCAACTGTTGTCAGCCATGCAGTCCTTGCTGCAATCCTATGGAAGTGCGCCCAATCAGTTGACTTGACCAGTAAATCTGCAATAACATCCTTCTATATGTTCATCTGGAAGTTGTTCTACGCGGAGTACCTGATTATTCCACTAGTCAGA
>HOR_17649-Dom-AFG
ATGGGTTCGCTGTGCCTCCAGCCGCCGTTGCTCCTCTCCATCTCCGCTCACCAGCAAGATCATTTCCTGCCATCACTTTGTCCTGTCCACAAAAACGCAAAAAGGCAAACTTCCGTGTCCAGCCAACGGGGCCAAGGCCGCCCTACCTTGGATTGCTGTAAGAACTTCTTGGGCTGGAAATGTTCCTACGAAAGGATATCACATCGACCAGTAGATACTTGTGCAAATGCTTCGATGCAACCACTGCGGTCTGAGCCTGAGGCAAATGATTCTGCGAGCATCTGGAATCCAATATCAACTTCTCTGGATGCGTTTTACAGGTTTTCGCGGCCACATACTGTCATAGGAACAGCACTGAGCATAGTCTCAGTTTCACTACTAGCTGTCGAGGGCTTGTCTGATATTTCTCCTTTGTTCCTCACTGGTTCGCTGGAGGCAGTGGTGTCCGCCCTTTTCATGAACATTTATATTGTTGGGCTGAATCAGTTGTCTGATATTGATATAGATAAGGTTAACAAGCCAACTCTTCCGCTAGCATCTGGGGAATACTCTCCTGCAACCGGGGTGGCAATAGTAACAACCTTTGCTGTTCTGAGCTTTGCCGTTGGATTTGTTGTTGGATCACAGCCTCTGTTATTGGCTCTTTTTATTAGCTTTGTTCTTGGAACGGCTTATTCAATCGATCTACCATATTTTCGATGGAAGAGATCTGCTGTTGTGGCAGCACTCTGCATAGTAGCAGTACGAGCAGTGATTGTTCAACTGGCATTTTTTCTCCACATACAGACATTTGTCCTCAGAAGACCAATGGCCATTTCAAAGCCATTGATATTTGCAACTACATTCATGACCTTCTTCTCAGTTGTAATAGCATTATTCAAGGATATACCTGATATTGACGGGGACCGCATATTTGGAATTAAATCTTTCAGTGTCCGGTTAGGCCAAAAGAAGGTTTTCTGGATTTGTGTTGGACTACTGCAGATGGCATATGGTGTTGCAATGTTGATGGGAGCTGCTTCTTCCTGTTTATGGAGCAAATATGCAACTGTTGTCAGCCATGCAGTCCTTGCTGCAATCCTATGGAAGTGCGCCCAATCAGTTGACTTGACCAGTAAATCTGCAATAACATCCTTCTATATGTTCATCTGGAAGTTGTTCTACGCGGAGTACCTGATTATTCCACTAGTCAGA
>HOR_18087-Dom-ESP
ATGGGTTCGCTGTGCCTCCAGCCGCCGTTGCTCCTCTCCATCTCCGCTCACCAGCAAGATCATTTCCTGCCATCACTTTGTCCTGTCCACAAAAACGCAAAAAGGCAAACTTCCGTGTCCAGCCAACGGGGCCAAGGCCGCCCTACCTTGGATTGCTGTAAGAACTTCTTGGGCTGGAAATGTTCCTACGAAAGGATATCACATCGACCAGTAGATACTTGTGCAAATGCTTCGATGCAACCACTGCGGTCTGAGCCTGAGGCAAATGATTCTGCGAGCATCTGGAATCCAATATCAACTTCTCTGGATGCGTTTTACAGGTTTTCGCGGCCACATACTGTCATAGGAACAGCACTGAGCATAGTCTCAGTTTCACTACTAGCTGTCGAGGGCTTGTCTGATATTTCTCCTTTGTTCCTCACTGGTTCGCTGGAGGCAGTGGTGTCCGCCCTTTTCATGAACATTTATATTGTTGGGCTGAATCAGTTGTCTGATATTGATATAGATAAGGTTAACAAGCCAACTCTTCCGCTAGCATCTGGGGAATACTCTCCTGCAACCGGGGTGGCAATAGTAACAACCTTTGCTGTTCTGAGCTTTGCCGTTGGATTTGTTGTTGGATCACAGCCTCTGTTATTGGCTCTTTTTATTAGCTTTGTTCTTGGAACGGCTTATTCAATCGATCTACCATATTTTCGATGGAAGAGATCTGCTGTTGTGGCAGCACTCTGCATAGTAGCAGTACGAGCAGTGATTGTTCAACTGGCATTTTTTCTCCACATACAGACATTTGTCCTCAGAAGACCAATGGCCATTTCAAAGCCATTGATATTTGCAACTACATTCATGACCTTCTTCTCAGTTGTAATAGCATTATTCAAGGATATACCTGATATTGACGGGGACCGCATATTTGGAATTAAATCTTTCAGTGTCCGGTTAGGCCAAAAGAAGGTTTTCTGGATTTGTGTTGGACTACTGGAGATGGCATATGGTGTTGCAATGTTGATGGGAGCTGCTTCTTCCTGTTTATGGAGCAAATATGCAACTGTTGTCAGCCATGCAGTCCTTGCTGCAATCCTATGGAAGTGCGCCCAATCAGTTGACTTGACCAGTAAATCTGCAATAACATCCTTCTATATGTTCATCTGGAAGTTGTTCTACGCGGAGTACCTGATTATTCCACTAGTCAGA
>HOR_1816-Dom-CHN
ATGGGTTCGCTGTGCCTCCAGCCGCCGTTGCTCCTCTCCATCTCCGCTCACCAGCAAGATCATTTCCTGCCATCACTTTGTCCTGTCCACAAAAACGCAAAAAGGCAAACTTCCGTGTCCAGCCAACGGGGCCAAGGCCGCCCTACCTTGGATTGCTGTAAGAACTTCTTGGGCTGGAAATGTTCCTACGAAAGGATATCACATCGACCAGTAGATACTTGTGCAAATGCTTCGATGCAACCACTGCGGTCTGAGCCTGAGGCAAATGATTCTGCGAGCATCTGGAATCCAATATCAACTTCTCTGGATGCGTTTTACAGGTTTTCGCGGCCACATACTGTCATAGGAACAGCACTGAGCATAGTCTCAGTTTCACTACTAGCTGTCGAGGGCTTGTCTGATATTTCTCCTTTGTTCCTCACTGGTTCGCTGGAGGCAGTGGTGTCCGCCCTTTTCATGAACATTTATATTGTTGGGCTGAATCAGTTGTCTGATATTGATATAGATAAGGTTAACAAGCCAACTCTTCCGCTAGCATCTGGGGAATACTCTCCTGCAACCGGGGTGGCAATAGTAACAACCTTTGCTGTTCTGAGCTTTGCCGTTGGATTTGTTGTTGGATCACAGCCTCTGTTATTGGCTCTTTTTATTAGCTTTGTTCTTGGAACGGCTTATTCAATCGATCTACCATATTTTCGATGGAAGAGATCTGCTGTTGTGGCAGCACTCTGCATAGTAGCAGTACGAGCAGTGATTGTTCAACTGGCATTTTTTCTCCACATACAGACATTTGTCCTCAGAAGACCAATGGCCATTTCAAAGCCATTGATATTTGCAACTACATTCATGACCTTCTTCTCAGTTGTAATAGCATTATTCAAGGATATACCTGATATTGACGGGGACCGCATATTTGGAATTAAATCTTTCAGTGTCCGGTTAGGCCAAAAGAAGGTTTTCTGGATTTGTGTTGGACTACTGCAGATGGCATATGGTGTTGCAATGTTGATGGGAGCTGCTTCTTCCTGTTTATGGAGCAAATATGCAACTGTTGTCAGCCATGCAGTCCTTGCTGCAATCCTATGGAAGTGCGCCCAATCAGTTGACTTGACCAGTAAATCTGCAATAACATCCTTCTATATGTTCATCTGGAAGTTGTTCTACGCGGAGTACCTGATTATTCCACTAGTCAGA
>HOR_18201-Dom-TCD
ATGGGTTCGCTGTGCCTCCAGCCGCCGTTGCTCCTCTCCATCTCCGCTCACCAGCAAGATCATTTCCTGCCATCACTTTGTCCTGTCCACAAAAACGCAAAAAGGCAAACTTCCGTGTCCAGCCAACGGGGCCAAGGCCGCCCTACCTTGGATTGCTGTAAGAACTTCTTGGGCTGGAAATGTTCCAACGAAACGATATCACATCGACCAGTAGATACTTGTGCAAATGCTTCGATGCAACCACTGCGGTCTGAGCCTGAGGCAAATGATTCTGCGAGCATCTGGAATCCAATATCAACTTCTCTGGATGCGTTTTACAGGTTTTCGCGGCCACATACTGTCATAGGAACAGCACTGAGCATAGTCTCAGTTTCACTACTAGCTGTCGAGGGCTTGTCTGATATTCCTCCTTTGTTCCTCACTGGTTCGCTGGAGGCAGTGGTGTCCGCCCTTTTCATGAACATTTATATTGTTGGGCTGAATCAGTTGTCTGATATTGATATAGATAAGGTTAACAAGCCAACTCTTCCGCTAGCATCTGGGGAATACTCTCCTGCAACCGGGGTGGCAATAGTAACAACCTTTGCTGTTCTGAGCTTTGCCGTTGGATTTGTTGTTGGATCACAGCCTCTGTTATTGGCTCTTTTTATTAGCTTTGTTCTTGGAACGGCTTATTCAATCGATCTACCATATTTTCGATGGAAGAGATCTGCTGTTGTGGCAGCACTCTGCATAGTAGCAGTACGAGCAGTGATTGTTCAACTGGCATTTTTTCTCCACATACAGACATTTGTCCTCAGAAGACCAATGGCCATTTCAAAGCCATTAATATTTGCAACTACATTCATGACCTTCTTCTCAGTTGTAATAGCATTATTCAAGGATATACCTGATATTGACGGGGACCGCATATTTGGAATTAAATCTTTCAGTGTCCGGTTAGGCCAAAAGAAGGTTTTCTGGATTTGTGTTGGACTACTGGAGATGGCATATGGTGTTGCAATGTTGATGGGAGCTGCTTCTTCCTGTTTATGGAGCAAATATGCAACTGTTGTCAGCCATGCAGTCCTTGCTGCAATCCTATGGAAGTGCGCCCAATCAGTTGACTTGACCAGTAAATCTGCAATAACATCCTTCTATATGTTCATCTGGAAGTTGTTCTACGCGGAGTACCTGATTATTCCACTAGTCAGA
>HOR_18220-Dom-AFG
ATGGGTTCGCTGTGCCTCCAGCCGCCGTTGCTCCTCTCCATCTCCGCTCACCAGCAAGATCATTTCCTGCCATCACTTTGTCCTGTCCACAAAAACGCAAAAAGGCAAACTTCCGTGTCCAGCCAACGGGGCCAAGGCCGCCCTACCTTGGATTGCTGTAAGAACTTCTTGGGCTGGAAATGTTCCTACGAAAGGATATCACATCGACCAGTAGATACTTGTGCAAATGCTTCGATGCAACCACTGCGGTCTGAGCCTGAGGCAAATGATTCTGCGAGCATCTGGAATCCAATATCAACTTCTCTGGATGCGTTTTACAGGTTTTCGCGGCCACATACTGTCATAGGAACAGCACTGAGCATAGTCTCAGTTTCACTACTAGCTGTCGAGGGCTTGTCTGATATTTCTCCTTTGTTCCTCACTGGTTCGCTGGAGGCAGTGGTGTCCGCCCTTTTCATGAACATTTATATTGTTGGGCTGAATCAGTTGTCTGATATTGATATAGATAAGGTTAACAAGCCAACTCTTCCGCTAGCATCTGGGGAATACTCTCCTGCAACCGGGGTGGCAATAGTAACAACCTTTGCTGTTCTGAGCTTTGCCGTTGGATTTGTTGTTGGATCACAGCCTCTGTTATTGGCTCTTTTTATTAGCTTTGTTCTTGGAACGGCTTATTCAATCGATCTACCATATTTTCGATGGAAGAGATCTGCTGTTGTGGCAGCACTCTGCATAGTAGCAGTACGAGCAGTGATTGTTCAACTGGCATTTTTTCTCCACATACAGACATTTGTCCTCAGAAGACCAATGGCCATTTCAAAGCCATTGATATTTGCAACTACATTCATGACCTTCTTCTCAGTTGTAATAGCATTATTCAAGGATATACCTGATATTGACGGGGACCGCATATTTGGAATTAAATCTTTCAGTGTCCGGTTAGGCCAAAAGAAGGTTTTCTGGATTTGTGTTGGACTACTGCAGATGGCATATGGTGTTGCAATGTTGATGGGAGCTGCTTCTTCCTGTTTATGGAGCAAATATGCAACTGTTGTCAGCCATGCAGTCCTTGCTGCAATCCTATGGAAGTGCGCCCAATCAGTTGACTTGACCAGTAAATCTGCAATAACATCCTTCTATATGTTCATCTGGAAGTTGTTCTACGCGGAGTACCTGATTATTCCACTAGTCAGA
>HOR_18300-Dom-IRN
ATGGGTTCGCTGTGCCTCCAGCCGCCGTTGCTCCTCTCCATCTCCGCTCACCAGCAAGATCATTTCCTGCCATCACTTTGTCCTGTCCACAAAAACGCAAAAAGGCAAACTTCCGTGTCCAGCCAACGGGGCCAAGGCCGCCCTACCTTGGATTGCTGTAAGAACTTCTTGGGCTGGAAATGTTCCAACGAAACGATATCACATCGACCAGTAGATACTTGTGCAAATGCTTCGATGCAACCACTGCGGTCTGAGCCTGAGGCAAATGATTCTGCGAGCATCTGGAATCCAATATCAACTTCTCTGGATGCGTTTTACAGGTTTTCGCGGCCACATACTGTCATAGGAACAGCACTGAGCATAGTCTCAGTTTCACTACTAGCTGTCGAGGGCTTGTCTGATATTTCTCCTTTGTTCCTCACTGGTTCGCTGGAGGCAGTGGTGTCCGCCCTTTTCATGAACATTTATATTGTTGGGCTGAATCAGTTGTCTGATATTGATATAGATAAGGTTAACAAGCCAACTCTTCCGCTAGCATCTGGGGAATACTCTCCTGCAACCGGGGTGGCAATAGTAACAACCTTTGCTGTTCTGAGCTTTGCCGTTGGATTTGTTGTTGGATCACAGCCTCTGTTATTGGCTCTTTTTATTAGCTTTGTTCTTGGAACGGCTTATTCAATCGATCTACCATATTTTCGATGGAAGAGATCTGCTGTTGTGGCAGCACTCTGCATAGTAGCAGTACGAGCAGTGATTGTTCAACTGGCATTTTTTCTCCACATACAGACATTTGTCCTCAGAAGACCAATGGCCATTTCAAAGCCATTAATATTTGCAACTACATTCATGACCTTCTTCTCAGTTGTAATAGCATTATTCAAGGATATACCTGATATTGACGGGGACCGCATATTTGGAATTAAATCTTTCAGTGTCCGGTTAGGCCAAAAGAAGGTTTTCTGGATTTGTGTTGGACTACTGGAGATGGCATATGGTGTTGCAATGTTGATGGGAGCTGCTTCTTCCTGTTTATGGAGCAAATATGCAACTGTTGTCAGCCATGCAGTCCTTGCTGCAATCCTATGGAAGTGCGCCCAATCAGTTGACTTGACCAGTAAATCTGCAATAACATCCTTCTATATGTTCATCTGGAAGTTGTTCTACGCGGAGTACCTGATTATTCCACTAGTCAGA
>HOR_18364-Dom-IRN
ATGGGTTCGCTGTGCCTCCAGCCGCCGTTGCTCCTCTCCATCTCCGCTCACCAGCAAGATCATTTCCTGCCATCACTTTGTCCTGTCCACAAAAACGCAAAAAGGCAAACTTCCGTGTCCAGCCAACGGGGCCAAGGCCGCCCTACCTTGGATTGCTGTAAGAACTTCTTGGGCTGGAAATGTTCCTACGAAAGGATATCACATCGACCAGTAGATACTTGTGCAAATGCTTCGATGCAACCACTGCGGTCTGAGCCTGAGGCAAATGATTCTGCGAGCATCTGGAATCCAATATCAACTTCTCTGGATGCGTTTTACAGGTTTTCGCGGCCACATACTGTCATAGGAACAGCACTGAGCATAGTCTCAGTTTCACTACTAGCTGTCGAGGGCTTGTCTGATATTTCTCCTTTGTTCCTCACTGGTTCGCTGGAGGCAGTGGTGTCCGCCCTTTTCATGAACATTTATATTGTTGGGCTGAATCAGTTGTCTGATATTGATATAGATAAGGTTAACAAGCCAACTCTTCCGCTAGCATCTGGGGAATACTCTCCTGCAACCGGGGTGGCAATAGTAACAACCTTTGCTGTTCTGAGCTTTGCCGTTGGATTTGTTGTTGGATCACAGCCTCTGTTATTGGCTCTTTTTATTAGCTTTGTTCTTGGAACGGCTTATTCAATCGATCTACCATATTTTCGATGGAAGAGATCTGCTGTTGTGGCAGCACTCTGCATAGTAGCAGTACGAGCAGTGATTGTTCAACTGGCATTTTTTCTCCACATACAGACATTTGTCCTCAGAAGACCAATGGCCATTTCAAAGCCATTGATATTTGCAACTACATTCATGACCTTCTTCTCAGTTGTAATAGCATTATTCAAGGATATACCTGATATTGACGGGGACCGCATATTTGGAATTAAATCTTTCAGTGTCCGGTTAGGCCAAAAGAAGGTTTTCTGGATTTGTGTTGGACTACTGCAGATGGCATATGGTGTTGCAATGTTGATGGGAGCTGCTTCTTCCTGTTTATGGAGCAAATATGCAACTGTTGTCAGCCATGCAGTCCTTGCTGCAATCCTATGGAAGTGCGCCCAATCAGTTGACTTGACCAGTAAATCTGCAATAACATCCTTCTATATGTTCATCTGGAAGTTGTTCTACGCGGAGTACCTGATTATTCCACTAGTCAGA
>HOR_18381-Dom-MEX
ATGGGTTCGCTGTGCCTCCAGCCGCCGTTGCTCCTCTCCATCTCCGCTCACCAGCAAGATCATTTCCTGCCATCACTTTGTCCTGCCCACAAAAACGCAAAAAGGCAAACTTCCGTGTCCAGCCAACGGGGCCAAGGCCGCCCTACCTTGGATTGCTGTAAGAACTTCTTGGGCTGGAAATGTTCCTACGAAAGGATATCACATCGACCAGTAGATAATTGTGCAAATGCTTCGATGCAACCACTGCGGTCTGAGCCTGAGGCAAATGATTCTGCGAGCATCTGGAATCCAATATCAACTTCTCTGGATGCGTTTTACAGGTTTTCGCGGCCACATACTGTCATAGGAACAGCACTGAGCATAGTCTCAGTTTCACTACTAGCTGTCGAGGGCTTGTCTGATATTTCTCCTTTGTTCCTCACTGGTTCGCTGGAGGCAGTGGTGTCCGCCCTTTTCATGAACATTTATATTGTTGGGCTGAATCAGTTGTCTGATATTGATATAGATAAGGTTAACAAGCCAACTCTTCCGCTAGCATCTGGGGAATACTCTCCTGCAACCGGGGTGGCAATAGTAACAACCTTTGCTGTTCTGAGCTTTGCCGTTGGATTTGTTGTTGGATCACAGCCTCTGTTATTGGCTCTTTTTATTAGCTTTGTTCTTGGAACGGCTTATTCAATCGATCTACCATATTTTCGATGGAAGAGATCTGCTGTTGTGGCAGCACTCTGCATAGTAGCAGTACGAGCAGTGATTGTTCAACTGGCATTTTTTCTCCACATACAGACATTTGTCCTCAGAAGACCAATGGCCATTTCAAAGCCATTGATATTTGCAACTACATTCATGACCTTCTTCTCAGTTGTAATAGCATTATTCAAGGATATACCTGATATTGACGGGGACCGCATATTTGGAATTAAATCTTTCAGTGTCCGGTTAGGCCAAAAGAAGGTTTTCTGGATTTGTGTTGGACTACTGGAGATGGCATATGGTGTTGCAATGTTGATGGGAGCTGCTTCTTCCTGTTTATGGAGCAAATATGCAACTGTTGTCAGCCATGCAGTCCTTGCTGCAATCCTATGGAAGTGCGCTCGATCAGTTGACTTGACCAGTAAATCTGCAATAACATCCTTCTATATGTTCATCTGGAAGTTGTTCTACGCGGAGTACCTGATTATTCCACTAGTCAGA
>HOR_18382-Dom-PAK
ATGGGTTCGCTGTGCCTCCAGCCGCCGTTGCTCCTCTCCATCTCCGCTCACCAGCAAGATCATTTCCTGCCATCACTTTGTCCTGTCCCCAAAAACGCAAAAAGGCAAACTTCCGTGTCCAGCCAACGGGGCCAAGGCCGCCCTACCTTGGATTGCTGTAAGAACTTCTTGGGCTGGAAATGTTCCTACGAAAGGATATCACATCGACCAGTAGATACTTGTGCAAATGCTTCGATGCAACCACTGCGGTCTGAGCCTGAGGCAAATGATTCTGCGAGCATCTGGAATCCAATATCAACTTCTCTGGATGCGTTTTACAGGTTTTCGCGGCCACATACTGTCATAGGAACAGCACTGAGCATAGTCTCAGTTTCACTACTAGCTGTCGAGGGCTTGTCTGATATTTCTCCTTTGTTCCTCACTGGTTCGCTGGAGGCAGTGGTGTCCGCCCTTTTCATGAACATTTATATTGTTGGGCTGAATCAGTTGTCTGATATTGATATAGATAAGGTTAACAAGCCAACTCTTCCGCTAGCATCTGGGGAATACTCTCCTGCAACCGGGGTGGCAATAGTAACAACCTTTGCTGTTCTGAGCTTTGCCGTTGGATTTGTTGTTGGATCACAGCCTCTGTTATTGGCTCTTTTTATTAGCTTTGTTCTTGGAACGGCTTATTCAATCGATCTACCATATTTTCGATGGAAGAGATCTGCTGTTGTGGCAGCACTCTGCATAGTAGCAGTACGAGCAGTGATTGTTCAACTGGCATTTTTTCTCCACATACAGACATTTGTCCTCAGAAGACCAATGGCCATTTCAAAGCCATTGATATTTGCAACTACATTCATGACCTTCTTCTCAGTTGTAATAGCATTATTCAAGGATATACCTGATATTGACGGGGACCGCATCTTTGGAATTAAATCTTTCAGTGTCCGGTTAGGCCAAAAGAAGGTTTTCTGGATTTGTGTTGGACTACTGGAGATGGCATATGGTGTTGCAATGTTGATGGGAGCTGCTTCTTCCTGTTTATGGAGCAAATATGCAACTGTTGTCAGCCATGCAGTCCTTGCTGCAATCCTATGGAAGTGCGCCCAATCAGTTGACTTGACCAGTAAATCTGCAATAACATCCTTCTATATGTTCATCTGGAAGTTGTTCTACGCGGAGTACCTGATTATTCCACTAGTCAGA
>HOR_18385-Dom-MEX
ATGGGTTCGCTGTGCCTCCAGCCGCCGTTGCTCCTCTCCATCTCCGCTCACCAGCAAGATCATTTCCTGCCATCACTTTGTCCTGCCCACAAAAACGCAAAAAGGCAAACTTCCGTGTCCAGCCAACGGGGCCAAGGCCGCCCTACCTTGGATTGCTGTAAGAACTTCTTGGGCTGGAAATGTTCCTACGAAAGGATATCACATCGACCAGTAGATAATTGTGCAAATGCTTCGATGCAACCACTGCGGTCTGAGCCTGAGGCAAATGATTCTGCGAGCATCTGGAATCCAATATCAACTTCTCTGGATGCGTTTTACAGGTTTTCGCGGCCACATACTGTCATAGGAACAGCACTGAGCATAGTCTCAGTTTCACTACTAGCTGTCGAGGGCTTGTCTGATATTTCTCCTTTGTTCCTCACTGGTTCGCTGGAGGCAGTGGTGTCCGCCCTTTTCATGAACATTTATATTGTTGGGCTGAATCAGTTGTCTGATATTGATATAGATAAGGTTAACAAGCCAACTCTTCCGCTAGCATCTGGGGAATACTCTCCTGCAACCGGGGTGGCAATAGTAACAACCTTTGCTGTTCTGAGCTTTGCCGTTGGATTTGTTGTTGGATCACAGCCTCTGTTATTGGCTCTTTTTATTAGCTTTGTTCTTGGAACGGCTTATTCAATCGATCTACCATATTTTCGATGGAAGAGATCTGCTGTTGTGGCAGCACTCTGCATAGTAGCAGTACGAGCAGTGATTGTTCAACTGGCATTTTTTCTCCACATACAGACATTTGTCCTCAGAAGACCAATGGCCATTTCAAAGCCATTGATATTTGCAACTACATTCATGACCTTCTTCTCAGTTGTAATAGCATTATTCAAGGATATACCTGATATTGACGGGGACCGCATATTTGGAATTAAATCTTTCAGTGTCCGGTTAGGCCAAAAGAAGGTTTTCTGGATTTGTGTTGGACTACTGGAGATGGCATATGGTGTTGCAATGTTGATGGGAGCTGCTTCTTCCTGTTTATGGAGCAAATATGCAACTGTTGTCAGCCATGCAGTCCTTGCTGCAATCCTATGGAAGTGCGCTCGATCAGTTGACTTGACCAGTAAATCTGCAATAACATCCTTCTATATGTTCATCTGGAAGTTGTTCTACGCGGAGTACCTGATTATTCCACTAGTCAGA
>HOR_18681-Dom-ITA
ATGGGTTCGCTGTGCCTCCAGCCGCCGTTGCTCCTCTCCATCTCCGCTCACCAGCAAGATCATTTCCTGCCATCACTTTGTCCTGTCCACAAAAACGCAAAAAGGCAAACTTCCGTGTCCAGCCAACGGGGCCAAGGCCGCCCTACCTTGGATTGCTGTAAGAACTTCTTGGGCTGGAAATGTTCCAACGAAACGATATCACATCGACCAGTAGATACTTGTGCAAATGCTTCGATGCAACCACTGCGGTCTGAGCCTGAGGCAAATGATTCTGCGAGCATCTGGAATCCAATATCAACTTCTCTGGATGCGTTTTACAGGTTTTCGCGGCCACATACTGTCATAGGAACAGCACTGAGCATAGTCTCAGTTTCACTACTAGCTGTCGAGGGCTTGTCTGATATTCCTCCTTTGTTCCTCACTGGTTCGCTGGAGGCAGTGGTGTCCGCCCTTTTCATGAACATTTATATTGTTGGGCTGAATCAGTTGTCTGATATTGATATAGATAAGGTTAACAAGCCAACTCTTCCGCTAGCATCTGGGGAATACTCTCCTGCAACCGGGGTGGCAATAGTAACAACCTTTGCTGTTCTGAGCTTTGCCGTTGGATTTGTTGTTGGATCACAGCCTCTGTTATTGGCTCTTTTTATTAGCTTTGTTCTTGGAACGGCTTATTCAATCGATCTACCATATTTTCGATGGAAGAGATCTGCTGTTGTGGCAGCACTCTGCATAGTAGCAGTACGAGCAGTGATTGTTCAACTGGCATTTTTTCTCCACATACAGACATTTGTCCTCAGAAGACCAATGGCCATTTCAAAGCCATTAATATTTGCAACTACATTCATGACCTTCTTCTCAGTTGTAATAGCATTATTCAAGGATATACCTGATATTGACGGGGACCGCATATTTGGAATTAAATCTTTCAGTGTCCGGTTAGGCCAAAAGAAGGTTTTCTGGATTTGTGTTGGACTACTGGAGATGGCATATGGTGTTGCAATGTTGATGGGAGCTGCTTCTTCCTGTTTATGGAGCAAATATGCAACTGTTGTCAGCCATGCAGTCCTTGCTGCAATCCTATGGAAGTGCGCCCAATCAGTTGACTTGACCAGTAAATCTGCAATAACATCCTTCTATATGTTCATCTGGAAGTTGTTCTACGCGGAGTACCTGATTATTCCACTAGTCAGA
>HOR_18824-Dom-JPN
ATGGGTTCGCTGTGCCTCCAGCCGCCGTTGCTCCTCTCCATCTCCGCTCACCAGCAAGATCATTTCCTGCCATCACTTTGTCCTGTCCACAAAAACGCAAAAAGGCAAACTTCCGTGTCCAGCCAACGGGGCCAAGGCCGCCCTACCTTGGATTGCTGTAAGAACTTCTTGGGCTGGAAATGTTCCTACGAAAGGATATCACATCGACCAGTAGATACTTGTGCAAATGCTTCGATGCAACCACTGCGGTCTGAGCCTGAGGCAAATGATTCTGCGAGCATCTGGAATCCAATATCAACTTCTCTGGATGCGTTTTACAGGTTTTCGCGGCCACATACTGTCATAGGAACAGCACTGAGCATAGTCTCAGTTTCACTACTAGCTGTCGAGGGCTTGTCTGATATTTCTCCTTTGTTCCTCACTGGTTCGCTGGAGGCAGTGGTGTCCGCCCTTTTCATGAACATTTATATTGTTGGGCTGAATCAGTTGTCTGATATTGATATAGATAAGGTTAACAAGCCAACTCTTCCGCTAGCATCTGGGGAATACTCTCCTGCAACCGGGGTGGCAATAGTAACAACCTTTGCTGTTCTGAGCTTTGCCGTTGGATTTGTTGTTGGATCACAGCCTCTGTTATTGGCTCTTTTTATTAGCTTTGTTCTTGGAACGGCTTATTCAATCGATCTACCATATTTTCGATGGAAGAGATCTGCTGTTGTGGCAGCACTCTGCATAGTAGCAGTACGAGCAGTGATTGTTCAACTGGCATTTTTTCTCCACATACAGACATTTGTCCTCAGAAGACCAATGGCCATTTCAAAGCCATTGATATTTGCAACTACATTCATGACCTTCTTCTCAGTTGTAATAGCATTATTCAAGGATATACCTGATATTGACGGGGACCGCATATTTGGAATTAAATCTTTCAGTGTCCGGTTAGGCCAAAAGAAGGTTTTCTGGATTTGTGTTGGACTACTGCAGATGGCATATGGTGTTGCAATGTTGATGGGAGCTGCTTCTTCCTGTTTATGGAGCAAATATGCAACTGTTGTCAGCCATGCAGTCCTTGCTGCAATCCTATGGAAGTGCGCCCAATCAGTTGACTTGACCAGTAAATCTGCAATAACATCCTTCTATATGTTCATCTGGAAGTTGTTCTACGCGGAGTACCTGATTATTCCACTAGTCAGA
>HOR_18913-Dom-NPL
ATGGGTTCGCTGTGCCTCCAGCCGCCGTTGCTCCTCTCCATCTCCGCTCACCAGCAAGATCATTTCCTGCCATCACTTTGTCCTGTCCACAAAAACGCAAAAAGGCAAACTTCCGTGTCCAGCCAACGGGGCCAAGGCCGCCCTACCTTGGATTGCTGTAAGAACTTCTTGGGCTGGAAATGTTCCTACGAAAGGATATCACATCGACCAGTAGATACTTGTGCAAATGCTTCGATGCAACCACTGCGGTCTGAGCCTGAGGCAAATGATTCTGCGAGCATCTGGAATCCAATATCAACTTCTCTGGATGCGTTTTACAGGTTTTCGCGGCCACATACTGTCATAGGAACAGCACTGAGCATAGTCTCAGTTTCACTACTAGCTGTCGAGGGCTTGTCTGATATTTCTCCTTTGTTCCTCACTGGTTCGCTGGAGGCAGTGGTGTCCGCCCTTTTCATGAACATTTATATTGTTGGGCTGAATCAGTTGTCTGATATTGATATAGATAAGGTTAACAAGCCAACTCTTCCGCTAGCATCTGGGGAATACTCTCCTGCAACCGGGGTGGCAATAGTAACAACCTTTGCTGTTCTGAGCTTTGCCGTTGGATTTGTTGTTGGATCACAGCCTCTGTTATTGGCTCTTTTTATTAGCTTTGTTCTTGGAACGGCTTATTCAATCGATCTACCATATTTTCGATGGAAGAGATCTGCTGTTGTGGCAGCACTCTGCATAGTAGCAGTACGAGCAGTGATTGTTCAACTGGCATTTTTTCTCCACATACAGACATTTGTCCTCAGAAGACCAATGGCCATTTCAAAGCCATTGATATTTGCAACTACATTCATGACCTTCTTCTCAGTTGTAATAGCATTATTCAAGGATATACCTGATATTGACGGGGACCGCATATTTGGAATTAAATCTTTCAGTGTCCGGTTAGGCCAAAAGAAGGTTTTCTGGATTTGTGTTGGACTACTGCAGATGGCATATGGTGTTGCAATGTTGATGGGAGCTGCTTCTTCCTGTTTATGGAGCAAATATGCAACTGTTGTCAGCCATGCAGTCCTTGCTGCAATCCTATGGAAGTGCGCCCAATCAGTTGACTTGACCAGTAAATCTGCAATAACATCCTTCTATATGTTCATCTGGAAGTTGTTCTACGCGGAGTACCTGATTATTCCACTAGTCAGA
>HOR_19379-Dom-ESP
ATGGGTTCGCTGTGCCTCCAGCCGCCGTTGCTCCTCTCCATCTCCGCTCACCAGCAAGATCATTTCCTGCCATCACTTTGTCCTGTCCACAAAAACGCAAAAAGGCAAACTTCCGTGTCCAGCCAACGGGGCCAAGGCCGCCCTACCTTGGATTGCTGTAAGAACTTCTTGGGCTGGAAATGTTCCAACGAAACGATATCACATCGACCAGTAGATACTTGTGCAAATGCTTCGATGCAACCACTGCGGTCTGAGCCTGAGGCAAATGATTCTGCGAGCATCTGGAATCCAATATCAACTTCTCTGGATGCGTTTTACAGGTTTTCGCGGCCACATACTGTCATAGGAACAGCACTGAGCATAGTCTCAGTTTCACTACTAGCTGTCGAGGGCTTGTCTGATATTCCTCCTTTGTTCCTCACTGGTTCGCTGGAGGCAGTGGTGTCCGCCCTTTTCATGAACATTTATATTGTTGGGCTGAATCAGTTGTCTGATATTGATATAGATAAGGTTAACAAGCCAACTCTTCCGCTAGCATCTGGGGAATACTCTCCTGCAACCGGGGTGGCAATAGTAACAACCTTTGCTGTTCTGAGCTTTGCCGTTGGATTTGTTGTTGGATCACAGCCTCTGTTATTGGCTCTTTTTATTAGCTTTGTTCTTGGAACGGCTTATTCAATCGATCTACCATATTTTCGATGGAAGAGATCTGCTGTTGTGGCAGCACTCTGCATAGTAGCAGTACGAGCAGTGATTGTTCAACTGGCATTTTTTCTCCACATACAGACATTTGTCCTCAGAAGACCAATGGCCATTTCAAAGCCATTAATATTTGCAACTACATTCATGACCTTCTTCTCAGTTGTAATAGCATTATTCAAGGATATACCTGATATTGACGGGGACCGCATATTTGGAATTAAATCTTTCAGTGTCCGGTTAGGCCAAAAGAAGGTTTTCTGGATTTGTGTTGGACTACTGGAGATGGCATATGGTGTTGCAATGTTGATGGGAGCTGCTTCTTCCTGTTTATGGAGCAAATATGCAACTGTTGTCAGCCATGCAGTCCTTGCTGCAATCCTATGGAAGTGCGCCCAATCAGTTGACTTGACCAGTAAATCTGCAATAACATCCTTCTATATGTTCATCTGGAAGTTGTTCTACGCGGAGTACCTGATTATTCCACTAGTCAGA
>HOR_19568-Dom-AFG
ATGGGTTCGCTGTGCCTCCAGCCGCCGTTGCTCCTCTCCATCTCCGCTCACCAGCAAGATCATTTCCTGCCATCACTTTGTCCTGCCCACAAAAACGCAAAAAGGCAAACTTCCGTGTCCAGCCAACGGGGCCAAGGCCGCCCTACCTTGGATTGCTGTAAGAACTTCTTGGGCTGGAAATGTTCCTACGAAAGGATATCACATCGACCAGTAGATAATTGTGCAAATGCTTCGATGCAACCACTGCGGTCTGAGCCTGAGGCAAATGATTCTGCGAGCATCTGGAATCCAATATCAACTTCTCTGGATGCGTTTTACAGGTTTTCGCGGCCACATACTGTCATAGGAACAGCACTGAGCATAGTCTCAGTTTCACTACTAGCTGTCGAGGGCTTGTCTGATATTTCTCCTTTGTTCCTCACTGGTTCGCTGGAGGCAGTGGTGTCCGCCCTTTTCATGAACATTTATATTGTTGGGCTGAATCAGTTGTCTGATATTGATATAGATAAGGTTAACAAGCCAACTCTTCCGCTAGCATCTGGGGAATACTCTCCTGCAACCGGGGTGGCAATAGTAACAACCTTTGCTGTTCTGAGCTTTGCCGTTGGATTTGTTGTTGGATCACAGCCTCTGTTATTGGCTCTTTTTATTAGCTTTGTTCTTGGAACGGCTTATTCAATCGATCTACCATATTTTCGATGGAAGAGATCTGCTGTTGTGGCAGCACTCTGCATAGTAGCAGTACGAGCAGTGATTGTTCAACTGGCATTTTTTCTCCACATACAGACATTTGTCCTCAGAAGACCAATGGCCATTTCAAAGCCATTGATATTTGCAACTACATTCATGACCTTCTTCTCAGTTGTAATAGCATTATTCAAGGATATACCTGATATTGACGGGGACCGCATATTTGGAATTAAATCTTTCAGTGTCCGGTTAGGCCAAAAGAAGGTTTTCTGGATTTGTGTTGGACTACTGGAGATGGCATATGGTGTTGCAATGTTGATGGGAGCTGCTTCTTCCTGTTTATGGAGCAAATATGCAACTGTTGTCAGCCATGCAGTCCTTGCTGCAATCCTATGGAAGTGCGCTCGATCAGTTGACTTGACCAGTAAATCTGCAATAACATCCTTCTATATGTTCATCTGGAAGTTGTTCTACGCGGAGTACCTGATTATTCCACTAGTCAGA
>HOR_1990-Dom-AFG
ATGGGTTCGCTGTGCCTCCAGCCGCCGTTGCTCCTCTCCATCTCCGCTCACCAGCAAGATCATTTCCTGCCATCACTTTGTCCTGTCCACAAAAACGCAAAAAGGCAAACTTCCGTGTCCAGCCAACGGGGCCAAGGCCGCCCTACCTTGGATTGCTGTAAGAACTTCTTGGGCTGGAAATGTTCCAACGAAACGATATCACATCGACCAGTAGATACTTGTGCAAATGCTTCGATGCAACCACTGCGGTCTGAGCCTGAGGCAAATGATTCTGCGAGCATCTGGAATCCAATATCAACTTCTCTGGATGCGTTTTACAGGTTTTCGCGGCCACATACTGTCATAGGAACAGCACTGAGCATAGTCTCAGTTTCACTACTAGCTGTCGAGGGCTTGTCTGATATTCCTCCTTTGTTCCTCACTGGTTCGCTGGAGGCAGTGGTGTCCGCCCTTTTCATGAACATTTATATTGTTGGGCTGAATCAGTTGTCTGATATTGATATAGATAAGGTTAACAAGCCAACTCTTCCGCTAGCATCTGGGGAATACTCTCCTGCAACCGGGGTGGCAATAGTAACAACCTTTGCTGTTCTGAGCTTTGCCGTTGGATTTGTTGTTGGATCACAGCCTCTGTTATTGGCTCTTTTTATTAGCTTTGTTCTTGGAACGGCTTATTCAATCGATCTACCATATTTTCGATGGAAGAGATCTGCTGTTGTGGCAGCACTCTGCATAGTAGCAGTACGAGCAGTGATTGTTCAACTGGCATTTTTTCTCCACATACAGACATTTGTCCTCAGAAGACCAATGGCCATTTCAAAGCCATTAATATTTGCAACTACATTCATGACCTTCTTCTCAGTTGTAATAGCATTATTCAAGGATATACCTGATATTGACGGGGACCGCATATTTGGAATTAAATCTTTCAGTGTCCGGTTAGGCCAAAAGAAGGTTTTCTGGATTTGTGTTGGACTACTGGAGATGGCATATGGTGTTGCAATGTTGATGGGAGCTGCTTCTTCCTGTTTATGGAGCAAATATGCAACTGTTGTCAGCCATGCAGTCCTTGCTGCAATCCTATGGAAGTGCGCCCAATCAGTTGACTTGACCAGTAAATCTGCAATAACATCCTTCTATATGTTCATCTGGAAGTTGTTCTACGCGGAGTACCTGATTATTCCACTAGTCAGA
>HOR_19952-Dom-SUN
ATGGGTTCGCTGTGCCTCCAGCCGCCGTTGCTCCTCTCCATCTCCGCTCACCAGCAAGATCATTTCCTGCCATCACTTTGTCCTGCCCACAAAAACGCAAAAAGGCAAACTTCCGTGTCCAGCCAACGGGGCCAAGGCCGCCCTACCTTGGATTGCTGTAAGAACTTCTTGGGCTGGAAATGTTCCTACGAAAGGATATCACATCGACCAGTAGATAATTGTGCAAATGCTTCGATGCAACCACTGCGGTCTGAGCCTGAGGCAAATGATTCTGCGAGCATCTGGAATCCAATATCAACTTCTCTGGATGCGTTTTACAGGTTTTCGCGGCCACATACTGTCATAGGAACAGCACTGAGCATAGTCTCAGTTTCACTACTAGCTGTCGAGGGCTTGTCTGATATTTCTCCTTTGTTCCTCACTGGTTCGCTGGAGGCAGTGGTGTCCGCCCTTTTCATGAACATTTATATTGTTGGGCTGAATCAGTTGTCTGATATTGATATAGATAAGGTTAACAAGCCAACTCTTCCGCTAGCATCTGGGGAATACTCTCCTGCAACCGGGGTGGCAATAGTAACAACCTTTGCTGTTCTGAGCTTTGCCGTTGGATTTGTTGTTGGATCACAGCCTCTGTTATTGGCTCTTTTTATTAGCTTTGTTCTTGGAACGGCTTATTCAATCGATCTACCATATTTTCGATGGAAGAGATCTGCTGTTGTGGCAGCACTCTGCATAGTAGCAGTACGAGCAGTGATTGTTCAACTGGCATTTTTTCTCCACATACAGACATTTGTCCTCAGAAGACCAATGGCCATTTCAAAGCCATTGATATTTGCAACTACATTCATGACCTTCTTCTCAGTTGTAATAGCATTATTCAAGGATATACCTGATATTGACGGGGACCGCATATTTGGAATTAAATCTTTCAGTGTCCGGTTAGGCCAAAAGAAGGTTTTCTGGATTTGTGTTGGACTACTGGAGATGGCATATGGTGTTGCAATGTTGATGGGAGCTGCTTCTTCCTGTTTATGGAGCAAATATGCAACTGTTGTCAGCCATGCAGTCCTTGCTGCAATCCTATGGAAGTGCGCTCGATCAGTTGACTTGACCAGTAAATCTGCAATAACATCCTTCTATATGTTCATCTGGAAGTTGTTCTACGCGGAGTACCTGATTATTCCACTAGTCAGA
>HOR_20269-Dom-BEL
ATGGGTTCGCTGTGCCTCCAGCCGCCGTTGCTCCTCTCCATCTCCGCTCACCAGCAAGATCATTTCCTGCCATCACTTTGTCCTGTCCCCAAAAACGCAAAAAGGCAAACTTCCGTGTCCAGCCAACGGGGCCAAGGCCGCCCTACCTTGGATTGCTGTAAGAACTTCTTGGGCTGGAAATGTTCCTACGAAAGGATATCACATCGACCAGTAGATACTTGTGCAAATGCTTCGATGCAACCACTGCGGTCTGAGCCTGAGGCAAATGATTCTGCGAGCATCTGGAATCCAATATCAACTTCTCTGGATGCGTTTTACAGGTTTTCGCGGCCACATACTGTCATAGGAACAGCACTGAGCATAGTCTCAGTTTCACTACTAGCTGTCGAGGGCTTGTCTGATATTTCTCCTTTGTTCCTCACTGGTTCGCTGGAGGCAGTGGTGTCCGCCCTTTTCATGAACATTTATATTGTTGGGCTGAATCAGTTGTCTGATATTGATATAGATAAGGTTAACAAGCCAACTCTTCCGCTAGCATCTGGGGAATACTCTCCTGCAACCGGGGTGGCAATAGTAACAACCTTTGCTGTTCTGAGCTTTGCCGTTGGATTTGTTGTTGGATCACAGCCTCTGTTATTGGCTCTTTTTATTAGCTTTGTTCTTGGAACGGCTTATTCAATCGATCTACCATATTTTCGATGGAAGAGATCTGCTGTTGTGGCAGCACTCTGCATAGTAGCAGTACGAGCAGTGATTGTTCAACTGGCATTTTTTCTCCACATACAGACATTTGTCCTCAGAAGACCAATGGCCATTTCAAAGCCATTGATATTTGCAACTACATTCATGACCTTCTTCTCAGTTGTAATAGCATTATTCAAGGATATACCTGATATTGACGGGGACCGCATCTTTGGAATTAAATCTTTCAGTGTCCGGTTAGGCCAAAAGAAGGTTTTCTGGATTTGTGTTGGACTACTGGAGATGGCATATGGTGTTGCAATGTTGATGGGAGCTGCTTCTTCCTGTTTATGGAGCAAATATGCAACTGTTGTCAGCCATGCAGTCCTTGCTGCAATCCTATGGAAGTGCGCCCAATCAGTTGACTTGACCAGTAAATCTGCAATAACATCCTTCTATATGTTCATCTGGAAGTTGTTCTACGCGGAGTACCTGATTATTCCACTAGTCAGA
>HOR_2028-Dom-nan
ATGGGTTCGCTGTGCCTCCAGCCGCCGTTGCTCCTCTCCATCTCCGCTCACCAGCAAGATCATTTCCTGCCATCACTTTGTCCTGCCCACAAAAACGCAAAAAGGCAAACTTCCGTGTCCAGCCAACGGGGCCAAGGCCGCCCTACCTTGGATTGCTGTAAGAACTTCTTGGGCTGGAAATGTTCCTACGAAAGGATATCACATCGACCAGTAGATAATTGTGCAAATGCTTCGATGCAACCACTGCGGTCTGAGCCTGAGGCAAATGATTCTGCGAGCATCTGGAATCCAATATCAACTTCTCTGGATGCGTTTTACAGGTTTTCGCGGCCACATACTGTCATAGGAACAGCACTGAGCATAGTCTCAGTTTCACTACTAGCTGTCGAGGGCTTGTCTGATATTTCTCCTTTGTTCCTCACTGGTTCGCTGGAGGCAGTGGTGTCCGCCCTTTTCATGAACATTTATATTGTTGGGCTGAATCAGTTGTCTGATATTGATATAGATAAGGTTAACAAGCCAACTCTTCCGCTAGCATCTGGGGAATACTCTCCTGCAACCGGGGTGGCAATAGTAACAACCTTTGCTGTTCTGAGCTTTGCCGTTGGATTTGTTGTTGGATCACAGCCTCTGTTATTGGCTCTTTTTATTAGCTTTGTTCTTGGAACGGCTTATTCAATCGATCTACCATATTTTCGATGGAAGAGATCTGCTGTTGTGGCAGCACTCTGCATAGTAGCAGTACGAGCAGTGATTGTTCAACTGGCATTTTTTCTCCACATACAGACATTTGTCCTCAGAAGACCAATGGCCATTTCAAAGCCATTGATATTTGCAACTACATTCATGACCTTCTTCTCAGTTGTAATAGCATTATTCAAGGATATACCTGATATTGACGGGGACCGCATATTTGGAATTAAATCTTTCAGTGTCCGGTTAGGCCAAAAGAAGGTTTTCTGGATTTGTGTTGGACTACTGGAGATGGCATATGGTGTTGCAATGTTGATGGGAGCTGCTTCTTCCTGTTTATGGAGCAAATATGCAACTGTTGTCAGCCATGCAGTCCTTGCTGCAATCCTATGGAAGTGCGCTCGATCAGTTGACTTGACCAGTAAATCTGCAATAACATCCTTCTATATGTTCATCTGGAAGTTGTTCTACGCGGAGTACCTGATTATTCCACTAGTCAGA
>HOR_20909-Dom-nan
ATGGGTTCGCTGTGCCTCCAGCCGCCGTTGCTCCTCTCCATCTCCGCTCACCAGCAAGATCATTTCCTGCCATCACTTTGTCCTGCCCACAAAAACGCAAAAAGGCAAACTTCCGTGTCCAGCCAACGGGGCCAAGGCCGCCCTACCTTGGATTGCTGTAAGAACTTCTTGGGCTGGAAATGTTCCTACGAAAGGATATCACATCGACCAGTAGATAATTGTGCAAATGCTTCGATGCAACCACTGCGGTCTGAGCCTGAGGCAAATGATTCTGCGAGCATCTGGAATCCAATATCAACTTCTCTGGATGCGTTTTACAGGTTTTCGCGGCCACATACTGTCATAGGAACAGCACTGAGCATAGTCTCAGTTTCACTACTAGCTGTCGAGGGCTTGTCTGATATTTCTCCTTTGTTCCTCACTGGTTCGCTGGAGGCAGTGGTGTCCGCCCTTTTCATGAACATTTATATTGTTGGGCTGAATCAGTTGTCTGATATTGATATAGATAAGGTTAACAAGCCAACTCTTCCGCTAGCATCTGGGGAATACTCTCCTGCAACCGGGGTGGCAATAGTAACAACCTTTGCTGTTCTGAGCTTTGCCGTTGGATTTGTTGTTGGATCACAGCCTCTGTTATTGGCTCTTTTTATTAGCTTTGTTCTTGGAACGGCTTATTCAATCGATCTACCATATTTTCGATGGAAGAGATCTGCTGTTGTGGCAGCACTCTGCATAGTAGCAGTACGAGCAGTGATTGTTCAACTGGCATTTTTTCTCCACATACAGACATTTGTCCTCAGAAGACCAATGGCCATTTCAAAGCCATTGATATTTGCAACTACATTCATGACCTTCTTCTCAGTTGTAATAGCATTATTCAAGGATATACCTGATATTGACGGGGACCGCATATTTGGAATTAAATCTTTCAGTGTCCGGTTAGGCCAAAAGAAGGTTTTCTGGATTTGTGTTGGACTACTGGAGATGGCATATGGTGTTGCAATGTTGATGGGAGCTGCTTCTTCCTGTTTATGGAGCAAATATGCAACTGTTGTCAGCCATGCAGTCCTTGCTGCAATCCTATGGAAGTGCGCTCGATCAGTTGACTTGACCAGTAAATCTGCAATAACATCCTTCTATATGTTCATCTGGAAGTTGTTCTACGCGGAGTACCTGATTATTCCACTAGTCAGA
>HOR_21258-Dom-IRN
ATGGGTTCGCTGTGCCTCCAGCCGCCGTTGCTCCTCTCCATCTCCGCTCACCAGCAAGATCATTTCCTGCCATCACTTTGTCCTGTCCCCAAAAACGCAAAAAGGCAAACTTCCGTGTCCAGCCAACGGGGCCAAGGCCGCCCTACCTTGGATTGCTGTAAGAACTTCTTGGGCTGGAAATGTTCCTACGAAAGGATATCACATCGACCAGTAGATACTTGTGCAAATGCTTCGATGCAACCACTGCGGTCTGAGCCTGAGGCAAATGATTCTGCGAGCATCTGGAATCCAATATCAACTTCTCTGGATGCGTTTTACAGGTTTTCGCGGCCACATACTGTCATAGGAACAGCACTGAGCATAGTCTCAGTTTCACTACTAGCTGTCGAGGGCTTGTCTGATATTTCTCCTTTGTTCCTCACTGGTTCGCTGGAGGCAGTGGTGTCCGCCCTTTTCATGAACATTTATATTGTTGGGCTGAATCAGTTGTCTGATATTGATATAGATAAGGTTAACAAGCCAACTCTTCCGCTAGCATCTGGGGAATACTCTCCTGCAACCGGGGTGGCAATAGTAACAACCTTTGCTGTTCTGAGCTTTGCCGTTGGATTTGTTGTTGGATCACAGCCTCTGTTATTGGCTCTTTTTATTAGCTTTGTTCTTGGAACGGCTTATTCAATCGATCTACCATATTTTCGATGGAAGAGATCTGCTGTTGTGGCAGCACTCTGCATAGTAGCAGTACGAGCAGTGATTGTTCAACTGGCATTTTTTCTCCACATACAGACATTTGTCCTCAGAAGACCAATGGCCATTTCAAAGCCATTGATATTTGCAACTACATTCATGACCTTCTTCTCAGTTGTAATAGCATTATTCAAGGATATACCTGATATTGACGGGGACCGCATCTTTGGAATTAAATCTTTCAGTGTCCGGTTAGGCCAAAAGAAGGTTTTCTGGATTTGTGTTGGACTACTGGAGATGGCATATGGTGTTGCAATGTTGATGGGAGCTGCTTCTTCCTGTTTATGGAGCAAATATGCAACTGTTGTCAGCCATGCAGTCCTTGCTGCAATCCTATGGAAGTGCGCCCAATCAGTTGACTTGACCAGTAAATCTGCAATAACATCCTTCTATATGTTCATCTGGAAGTTGTTCTACGCGGAGTACCTGATTATTCCACTAGTCAGA
>HOR_21599-Dom-SYR
ATGGGTTCGCTGTGCCTCCAGCCGCCGTTGCTCCTCTCCATCTCCGCTCACCAGCAAGATCATTTCCTGCCATCACTTTGTCCTGTCCCCAAAAACGCAAAAAGGCAAACTTCCGTGTCCAGCCAACGGGGCCAAGGCCGCCCTACCTTGGATTGCTGTAAGAACTTCTTGGGCTGGAAATGTTCCTACGAAAGGATATCACATCGACCAGTAGATACTTGTGCAAATGCTTCGATGCAACCACTGCGGTCTGAGCCTGAGGCAAATGATTCTGCGAGCATCTGGAATCCAATATCAACTTCTCTGGATGCGTTTTACAGGTTTTCGCGGCCACATACTGTCATAGGAACAGCACTGAGCATAGTCTCAGTTTCACTACTAGCTGTCGAGGGCTTGTCTGATATTTCTCCTTTGTTCCTCACTGGTTCGCTGGAGGCAGTGGTGTCCGCCCTTTTCATGAACATTTATATTGTTGGGCTGAATCAGTTGTCTGATATTGATATAGATAAGGTTAACAAGCCAACTCTTCCGCTAGCATCTGGGGAATACTCTCCTGCAACCGGGGTGGCAATAGTAACAACCTTTGCTGTTCTGAGCTTTGCCGTTGGATTTGTTGTTGGATCACAGCCTCTGTTATTGGCTCTTTTTATTAGCTTTGTTCTTGGAACGGCTTATTCAATCGATCTACCATATTTTCGATGGAAGAGATCTGCTGTTGTGGCAGCACTCTGCATAGTAGCAGTACGAGCAGTGATTGTTCAACTGGCATTTTTTCTCCACATACAGACATTTGTCCTCAGAAGACCAATGGCCATTTCAAAGCCATTGATATTTGCAACTACATTCATGACCTTCTTCTCAGTTGTAATAGCATTATTCAAGGATATACCTGATATTGACGGGGACCGCATCTTTGGAATTAAATCTTTCAGTGTCCGGTTAGGCCAAAAGAAGGTTTTCTGGATTTGTGTTGGACTACTGGAGATGGCATATGGTGTTGCAATGTTGATGGGAGCTGCTTCTTCCTGTTTATGGAGCAAATATGCAACTGTTGTCAGCCATGCAGTCCTTGCTGCAATCCTATGGAAGTGCGCCCAATCAGTTGACTTGACCAGTAAATCTGCAATAACATCCTTCTATATGTTCATCTGGAAGTTGTTCTACGCGGAGTACCTGATTATTCCACTAGTCAGA
>HOR_21641-Dom-TCD
ATGGGTTCGCTGTGCCTCCAGCCACCGTTGCTCCTCTCCATCTCCGCTCACCAGCAAGATCATTTCCTGCCATCACTTTGTCCTGTCCACAAAAACGCAAAAAGGCAAACTTCCGTGTCCAGCCAACGGGGCCAAGGCCGCCCTACCTTGGATTGCTGTAAGAACTTCTTGGGCTGGAAATGTTCCTACGAAAGGATATCACATCGACCAGTAGATACTTGTGCAAATGCTTCGATGCAACCACTGCGGTCTGAGCCTGAGGCAAATGATTCTGCGAGCATCTGGAATCCAATATCAACTTCTCTGGATGCGTTTTACAGGTTTTCGCGGCCACATACTGTCATAGGAACAGCACTGAGCATAGTCTCAGTTTCACTACTAGCTGTCGAGGGCTTGTCTGATATTTCTCCTTTGTTCCTCACTGGTTCGCTGGAGGCAGTGGTGTCCGCCCTTTTCATGAACATTTATATTGTTGGGCTGAATCAGTTGTCTGATATTGATATAGATAAGGTTAACAAGCCAACTCTTCCGCTAGCATCTGGGGAATACTCTCCTGCAACCGGGGTGGCAATAGTAACAACCTTTGCTGTTCTGAGCTTTGCCGTTGGATTTGTTGTTGGATCACAGCCTCTGTTATTGGCTCTTTTTATTAGCTTTGTTCTTGGAACGGCTTATTCAATCGATCTACCATATTTTCGATGGAAGAGATCTGCTGTTGTGGCAGCACTCTGCATAGTAGCAGTACGAGCAGTGATTGTTCAACTGGCATTTTTTCTCCACATACAGACATTTGTCCTCAGAAGACCAATGGCCATTTCAAAGCCATTGATATTTGCAACTACATTCATGACCTTCTTCTCAGTTGTAATAGCATTATTCAAGGATATACCTGATATTGACGGGGACCGCATATTTGGAATTAAATCTTTCAGTGTCCGGTTAGGCCAAAAGAAGGTTTTCTGGATTTGTGTTGGACTACTGGAGATGGCATATGGTGTTGCAATGTTGATGGGAGCTGCTTCTTCCTGTTTATGGAGCAAATATGCAACTGTTGTCAGCCATGCAGTCCTTGCTGCAATCCTATGGAAGTGCGCCCAATCAGTTGACTTGACCAGTAAATCTGCAATAACATCCTTCTATATGTTCATCT-GAAGTTGTTCTACGCGGAGTACCTGATTATTCCACTAGTCAGA
>HOR_2180-Dom-CSK
ATGGGTTCGCTGTGCCTCCAGCCGCCGTTGCTCCTCTCCATCTCCGCTCACCAGCAAGATCATTTCCTGCCATCACTTTGTCCTGCCCACAAAAACGCAAAAAGGCAAACTTCCGTGTCCAGCCAACGGGGCCAAGGCCGCCCTACCTTGGATTGCTGTAAGAACTTCTTGGGCTGGAAATGTTCCTACGAAAGGATATCACATCGACCAGTAGATAATTGTGCAAATGCTTCGATGCAACCACTGCGGTCTGAGCCTGAGGCAAATGATTCTGCGAGCATCTGGAATCCAATATCAACTTCTCTGGATGCGTTTTACAGGTTTTCGCGGCCACATACTGTCATAGGAACAGCACTGAGCATAGTCTCAGTTTCACTACTAGCTGTCGAGGGCTTGTCTGATATTTCTCCTTTGTTCCTCACTGGTTCGCTGGAGGCAGTGGTGTCCGCCCTTTTCATGAACATTTATATTGTTGGGCTGAATCAGTTGTCTGATATTGATATAGATAAGGTTAACAAGCCAACTCTTCCGCTAGCATCTGGGGAATACTCTCCTGCAACCGGGGTGGCAATAGTAACAACCTTTGCTGTTCTGAGCTTTGCCGTTGGATTTGTTGTTGGATCACAGCCTCTGTTATTGGCTCTTTTTATTAGCTTTGTTCTTGGAACGGCTTATTCAATCGATCTACCATATTTTCGATGGAAGAGATCTGCTGTTGTGGCAGCACTCTGCATAGTAGCAGTACGAGCAGTGATTGTTCAACTGGCATTTTTTCTCCACATACAGACATTTGTCCTCAGAAGACCAATGGCCATTTCAAAGCCATTGATATTTGCAACTACATTCATGACCTTCTTCTCAGTTGTAATAGCATTATTCAAGGATATACCTGATATTGACGGGGACCGCATATTTGGAATTAAATCTTTCAGTGTCCGGTTAGGCCAAAAGAAGGTTTTCTGGATTTGTGTTGGACTACTGGAGATGGCATATGGTGTTGCAATGTTGATGGGAGCTGCTTCTTCCTGTTTATGGAGCAAATATGCAACTGTTGTCAGCCATGCAGTCCTTGCTGCAATCCTATGGAAGTGCGCTCGATCAGTTGACTTGACCAGTAAATCTGCAATAACATCCTTCTATATGTTCATCTGGAAGTTGTTCTACGCGGAGTACCTGATTATTCCACTAGTCAGA
>HOR_2369-Dom-CHN
ATGGGTTCGCTGTGCCTCCAGCCGCCGTTGCTCCTCTCCATCTCCGCTCACCAGCAAGATCATTTCCTGCCATCACTTTGTCCTGTCCACAAAAACGCAAAAAGGCAAACTTCCGTGTCCAGCCAACGGGGCCAAGGCCGCCCTACCTTGGATTGCTGTAAGAACTTCTTGGGCTGGAAATGTTCCTACGAAAGGATATCACATCGACCAGTAGATACTTGTGCAAATGCTTCGATGCAACCACTGCGGTCTGAGCCTGAGGCAAATGATTCTGCGAGCATCTGGAATCCAATATCAACTTCTCTGGATGCGTTTTACAGGTTTTCGCGGCCACATACTGTCATAGGAACAGCACTGAGCATAGTCTCAGTTTCACTACTAGCTGTCGAGGGCTTGTCTGATATTTCTCCTTTGTTCCTCACTGGTTCGCTGGAGGCAGTGGTGTCCGCCCTTTTCATGAACATTTATATTGTTGGGCTGAATCAGTTGTCTGATATTGATATAGATAAGGTTAACAAGCCAACTCTTCCGCTAGCATCTGGGGAATACTCTCCTGCAACCGGGGTGGCAATAGTAACAACCTTTGCTGTTCTGAGCTTTGCCGTTGGATTTGTTGTTGGATCACAGCCTCTGTTATTGGCTCTTTTTATTAGCTTTGTTCTTGGAACGGCTTATTCAATCGATCTACCATATTTTCGATGGAAGAGATCTGCTGTTGTGGCAGCACTCTGCATAGTAGCAGTACGAGCAGTGATTGTTCAACTGGCATTTTTTCTCCACATACAGACATTTGTCCTCAGAAGACCAATGGCCATTTCAAAGCCATTGATATTTGCAACTACATTCATGACCTTCTTCTCAGTTGTAATAGCATTATTCAAGGATATACCTGATATTGACGGGGACCGCATATTTGGAATTAAATCTTTCAGTGTCCGGTTAGGCCAAAAGAAGGTTTTCTGGATTTGTGTTGGACTACTGCAGATGGCATATGGTGTTGCAATGTTGATGGGAGCTGCTTCTTCCTGTTTATGGAGCAAATATGCAACTGTTGTCAGCCATGCAGTCCTTGCTGCAATCCTATGGAAGTGCGCCCAATCAGTTGACTTGACCAGTAAATCTGCAATAACATCCTTCTATATGTTCATCTGGAAGTTGTTCTACGCGGAGTACCTGATTATTCCACTAGTCAGA
>HOR_2383-Dom-CHN
ATGGGTTCGCTGTGCCTCCAGCCGCCGTTGCTCCTCTCCATCTCCGCTCACCAGCAAGATCATTTCCTGCCATCACTTTGTCCTGTCCACAAAAACGCAAAAAGGCAAACTTCCGTGTCCAGCCAACGGGGCCAAGGCCGCCCTACCTTGGATTGCTGTAAGAACTTCTTGGGCTGGAAATGTTCCTACGAAAGGATATCACATCGACCAGTAGATACTTGTGCAAATGCTTCGATGCAACCACTGCGGTCTGAGCCTGAGGCAAATGATTCTGCGAGCATCTGGAATCCAATATCAACTTCTCTGGATGCGTTTTACAGGTTTTCGCGGCCACATACTGTCATAGGAACAGCACTGAGCATAGTCTCAGTTTCACTACTAGCTGTCGAGGGCTTGTCTGATATTTCTCCTTTGTTCCTCACTGGTTCGCTGGAGGCAGTGGTGTCCGCCCTTTTCATGAACATTTATATTGTTGGGCTGAATCAGTTGTCTGATATTGATATAGATAAGGTTAACAAGCCAACTCTTCCGCTAGCATCTGGGGAATACTCTCCTGCAACCGGGGTGGCAATAGTAACAACCTTTGCTGTTCTGAGCTTTGCCGTTGGATTTGTTGTTGGATCACAGCCTCTGTTATTGGCTCTTTTTATTAGCTTTGTTCTTGGAACGGCTTATTCAATCGATCTACCATATTTTCGATGGAAGAGATCTGCTGTTGTGGCAGCACTCTGCATAGTAGCAGTACGAGCAGTGATTGTTCAACTGGCATTTTTTCTCCACATACAGACATTTGTCCTCAGAAGACCAATGGCCATTTCAAAGCCATTGATATTTGCAACTACATTCATGACCTTCTTCTCAGTTGTAATAGCATTATTCAAGGATATACCTGATATTGACGGGGACCGCATATTTGGAATTAAATCTTTCAGTGTCCGGTTAGGCCAAAAGAAGGTTTTCTGGATTTGTGTTGGACTACTGCAGATGGCATATGGTGTTGCAATGTTGATGGGAGCTGCTTCTTCCTGTTTATGGAGCAAATATGCAACTGTTGTCAGCCATGCAGTCCTTGCTGCAATCCTATGGAAGTGCGCCCAATCAGTTGACTTGACCAGTAAATCTGCAATAACATCCTTCTATATGTTCATCTGGAAGTTGTTCTACGCGGAGTACCTGATTATTCCACTAGTCAGA
>HOR_2403-Dom-CAN
ATGGGTTCGCTGTGCCTCCAGCCGCCGTTGCTCCTCTCCATCTCCGCTCACCAGCAAGATCATTTCCTGCCATCACTTTGTCCTGTCCCCAAAAACGCAAAAAGGCAAACTTCCGTGTCCAGCCAACGGGGCCAAGGCCGCCCTACCTTGGATTGCTGTAAGAACTTCTTGGGCTGGAAATGTTCCTACGAAAGGATATCACATCGACCAGTAGATACTTGTGCAAATGCTTCGATGCAACCACTGCGGTCTGAGCCTGAGGCAAATGATTCTGCGAGCATCTGGAATCCAATATCAACTTCTCTGGATGCGTTTTACAGGTTTTCGCGGCCACATACTGTCATAGGAACAGCACTGAGCATAGTCTCAGTTTCACTACTAGCTGTCGAGGGCTTGTCTGATATTTCTCCTTTGTTCCTCACTGGTTCGCTGGAGGCAGTGGTGTCCGCCCTTTTCATGAACATTTATATTGTTGGGCTGAATCAGTTGTCTGATATTGATATAGATAAGGTTAACAAGCCAACTCTTCCGCTAGCATCTGGGGAATACTCTCCTGCAACCGGGGTGGCAATAGTAACAACCTTTGCTGTTCTGAGCTTTGCCGTTGGATTTGTTGTTGGATCACAGCCTCTGTTATTGGCTCTTTTTATTAGCTTTGTTCTTGGAACGGCTTATTCAATCGATCTACCATATTTTCGATGGAAGAGATCTGCTGTTGTGGCAGCACTCTGCATAGTAGCAGTACGAGCAGTGATTGTTCAACTGGCATTTTTTCTCCACATACAGACATTTGTCCTCAGAAGACCAATGGCCATTTCAAAGCCATTGATATTTGCAACTACATTCATGACCTTCTTCTCAGTTGTAATAGCATTATTCAAGGATATACCTGATATTGACGGGGACCGCATCTTTGGAATTAAATCTTTCAGTGTCCGGTTAGGCCAAAAGAAGGTTTTCTGGATTTGTGTTGGACTACTGGAGATGGCATATGGTGTTGCAATGTTGATGGGAGCTGCTTCTTCCTGTTTATGGAGCAAATATGCAACTGTTGTCAGCCATGCAGTCCTTGCTGCAATCCTATGGAAGTGCGCCCAATCAGTTGACTTGACCAGTAAATCTGCAATAACATCCTTCTATATGTTCATCTGGAAGTTGTTCTACGCGGAGTACCTGATTATTCCACTAGTCAGA
>HOR_2637-Dom-FRA
ATGGGTTCGCTGTGCCTCCAGCCGCCGTTGCTCCTCTCCATCTCCGCTCACCAGCAAGATCATTTCCTGCCATCACTTTGTCCTGTCCACAAAAACGCAAAAAGGCAAACTTCCGTGTCCAGCCAACGGGGCCAAGGCCGCCCTACCTTGGATTGCTGTAAGAACTTCTTGGGCTGGAAATGTTCCAACGAAACGATATCACATCGACCAGTAGATACTTGTGCAAATGCTTCGATGCAACCACTGCGGTCTGAGCCTGAGGCAAATGATTCTGCGAGCATCTGGAATCCAATATCAACTTCTCTGGATGCGTTTTACAGGTTTTCGCGGCCACATACTGTCATAGGAACAGCACTGAGCATAGTCTCAGTTTCACTACTAGCTGTCGAGGGCTTGTCTGATATTCCTCCTTTGTTCCTCACTGGTTCGCTGGAGGCAGTGGTGTCCGCCCTTTTCATGAACATTTATATTGTTGGGCTGAATCAGTTGTCTGATATTGATATAGATAAGGTTAACAAGCCAACTCTTCCGCTAGCATCTGGGGAATACTCTCCTGCAACCGGGGTGGCAATAGTAACAACCTTTGCTGTTCTGAGCTTTGCCGTTGGATTTGTTGTTGGATCACAGCCTCTGTTATTGGCTCTTTTTATTAGCTTTGTTCTTGGAACGGCTTATTCAATCGATCTACCATATTTTCGATGGAAGAGATCTGCTGTTGTGGCAGCACTCTGCATAGTAGCAGTACGAGCAGTGATTGTTCAACTGGCATTTTTTCTCCACATACAGACATTTGTCCTCAGAAGACCAATGGCCATTTCAAAGCCATTAATATTTGCAACTACATTCATGACCTTCTTCTCAGTTGTAATAGCATTATTCAAGGATATACCTGATATTGACGGGGACCGCATATTTGGAATTAAATCTTTCAGTGTCCGGTTAGGCCAAAAGAAGGTTTTCTGGATTTGTGTTGGACTACTGGAGATGGCATATGGTGTTGCAATGTTGATGGGAGCTGCTTCTTCCTGTTTATGGAGCAAATATGCAACTGTTGTCAGCCATGCAGTCCTTGCTGCAATCCTATGGAAGTGCGCCCAATCAGTTGACTTGACCAGTAAATCTGCAATAACATCCTTCTATATGTTCATCTGGAAGTTGTTCTACGCGGAGTACCTGATTATTCCACTAGTCAGA
>HOR_2749-Dom-USA
ATGGGTTCGCTGTGCCTCCAGCCGCCGTTGCTCCTCTCCATCTCCGCTCACCAGCAAGATCATTTCCTGCCATCACTTTGTCCTGTCCCCAAAAACGCAAAAAGGCAAACTTCCGTGTCCAGCCAACGGGGCCAAGGCCGCCCTACCTTGGATTGCTGTAAGAACTTCTTGGGCTGGAAATGTTCCTACGAAAGGATATCACATCGACCAGTAGATAATTGTGCAAATGCTTCGATGCAACCACTGCGGTCTGAGCCTGAGGCAAATGATTCTGCGAGCATCTGGAATCCAATATCAACTTCTCTGGATGCGTTTTACAGGTTTTCGCGGCCACATACTGTCATAGGAACAGCACTGAGCATAGTCTCAGTTTCACTACTAGCTGTCGAGGGCTTGTCTGATATTTCTCCTTTGTTCCTCACTGGTTCGCTGGAGGCAGTGGTGTCCGCCCTTTTCATGAACATTTATATTGTTGGGCTGAATCAGTTGTCTGATATTGATATAGATAAGGTTAACAAGCCAACTCTTCCGCTAGCATCTGGGGAATACTCTCCTGCAACCGGGGTGGCAATAGTAACAACCTTTGCTGTTCTGAGCTTTGCCGTTGGATTTGTTGTTGGATCACAGCCTCTGTTATTGGCTCTTTTTATTAGCTTTGTTCTTGGAACGGCTTATTCAATCGATCTACCATATTTTCGATGGAAGAGATCTGCTGTTGTGGCAGCACTCTGCATAGTAGCAGTACGAGCAGTGATTGTTCAACTGGCATTTTTTCTCCACATACAGACATTTGTCCTCAGAAGACCAATGGCCATTTCAAAGCCATTGATATTTGCAACTACATTCATGACCTTCTTCTCAGTTGTAATAGCATTATTCAAGGATATACCTGATATTGACGGGGACCGCATCTTTGGAATTAAATCTTTCAGTGTCCGGTTAGGCCAAAAGAAGGTTTTCTGGATTTGTGTTGGACTACTGGAGATGGCATATGGTGTTGCAATGTTGATGGGAGCTGCTTCTTCCTGTTTATGGAGCAAATATGCAACTGTTGTCAGCCATGCAGTCCTTGCTGCAATCCTATGGAAGTGCGCCCAATCAGTTGACTTGACCAGTAAATCTGCAATAACATCCTTCTATATGTTCATCTGGAAGTTGTTCTACGCGGAGTACCTGATTATTCCACTAGTCAGA
>HOR_2957-Dom-nan
ATGGGTTCGCTGTGCCTCCAGCCGCCGTTGCTCCTCTCCATCTCCGCTCACCAGCAAGATCATTTCCTGCCATCACTTTGTCCTGTCCACAAAAACGCAAAAAGGCAAACTTCCGTGTCCAGCCAACGGGGCCAAGGCCGCCCTACCTTGGATTGCTGTAAGAACTTCTTGGGCTGGAAATGTTCCAACGAAACGATATCACATCGACCAGTAGATACTTGTGCAAATGCTTCGATGCAACCACTGCGGTCTGAGCCTGAGGCAAATGATTCTGCGAGCATCTGGAATCCAATATCAACTTCTCTGGATGCGTTTTACAGGTTTTCGCGGCCACATACTGTCATAGGAACAGCACTGAGCATAGTCTCAGTTTCACTACTAGCTGTCGAGGGCTTGTCTGATATTCCTCCTTTGTTCCTCACTGGTTCGCTGGAGGCAGTGGTGTCCGCCCTTTTCATGAACATTTATATTGTTGGGCTGAATCAGTTGTCTGATATTGATATAGATAAGGTTAACAAGCCAACTCTTCCGCTAGCATCTGGGGAATACTCTCCTGCAACCGGGGTGGCAATAGTAACAACCTTTGCTGTTCTGAGCTTTGCCGTTGGATTTGTTGTTGGATCACAGCCTCTGTTATTGGCTCTTTTTATTAGCTTTGTTCTTGGAACGGCTTATTCAATCGATCTACCATATTTTCGATGGAAGAGATCTGCTGTTGTGGCAGCACTCTGCATAGTAGCAGTACGAGCAGTGATTGTTCAACTGGCATTTTTTCTCCACATACAGACATTTGTCCTCAGAAGACCAATGGCCATTTCAAAGCCATTAATATTTGCAACTACATTCATGACCTTCTTCTCAGTTGTAATAGCATTATTCAAGGATATACCTGATATTGACGGGGACCGCATATTTGGAATTAAATCTTTCAGTGTCCGGTTAGGCCAAAAGAAGGTTTTCTGGATTTGTGTTGGACTACTGGAGATGGCATATGGTGTTGCAATGTTGATGGGAGCTGCTTCTTCCTGTTTATGGAGCAAATATGCAACTGTTGTCAGCCATGCAGTCCTTGCTGCAATCCTATGGAAGTGCGCCCAATCAGTTGACTTGACCAGTAAATCTGCAATAACATCCTTCTATATGTTCATCTGGAAGTTGTTCTACGCGGAGTACCTGATTATTCCACTAGTCAGA
>HOR_3023-Dom-IND
ATGGGTTCGCTGTGCCTCCAGCCGCCGTTGCTCCTCTCCATCTCCGCTCACCAGCAAGATCATTTCCTGCCATCACTTTGTCCTGTCCCCAAAAACGCAAAAAGGCAAACTTCCGTGTCCAGCCAACGGGGCCAAGGCCGCCCTACCTTGGATTGCTGTAAGAACTTCTTGGGCTGGAAATGTTCCTACGAAAGGATATCACATCGACCAGTAGATACTTGTGCAAATGCTTCGATGCAACCACTGCGGTCTGAGCCTGAGGCAAATGATTCTGCGAGCATCTGGAATCCAATATCAACTTCTCTGGATGCGTTTTACAGGTTTTCGCGGCCACATACTGTCATAGGAACAGCACTGAGCATAGTCTCAGTTTCACTACTAGCTGTCGAGGGCTTGTCTGATATTTCTCCTTTGTTCCTCACTGGTTCGCTGGAGGCAGTGGTGTCCGCCCTTTTCATGAACATTTATATTGTTGGGCTGAATCAGTTGTCTGATATTGATATAGATAAGGTTAACAAGCCAACTCTTCCGCTAGCATCTGGGGAATACTCTCCTGCAACCGGGGTGGCAATAGTAACAACCTTTGCTGTTCTGAGCTTTGCCGTTGGATTTGTTGTTGGATCACAGCCTCTGTTATTGGCTCTTTTTATTAGCTTTGTTCTTGGAACGGCTTATTCAATCGATCTACCATATTTTCGATGGAAGAGATCTGCTGTTGTGGCAGCACTCTGCATAGTAGCAGTACGAGCAGTGATTGTTCAACTGGCATTTTTTCTCCACATACAGACATTTGTCCTCAGAAGACCAATGGCCATTTCAAAGCCATTGATATTTGCAACTACATTCATGACCTTCTTCTCAGTTGTAATAGCATTATTCAAGGATATACCTGATATTGACGGGGACCGCATCTTTGGAATTAAATCTTTCAGTGTCCGGTTAGGCCAAAAGAAGGTTTTCTGGATTTGTGTTGGACTACTGGAGATGGCATATGGTGTTGCAATGTTGATGGGAGCTGCTTCTTCCTGTTTATGGAGCAAATATGCAACTGTTGTCAGCCATGCAGTCCTTGCTGCAATCCTATGGAAGTGCGCCCAATCAGTTGACTTGACCAGTAAATCTGCAATAACATCCTTCTATATGTTCATCTGGAAGTTGTTCTACGCGGAGTACCTGATTATTCCACTAGTCAGA
>HOR_337-Dom-GER
ATGGGTTCGCTGTGCCTCCAGCCGCCGTTGCTCCTCTCCATCTCCGCTCACCAGCAAGATCATTTCCTGCCATCACTTTGTCCTGCCCACAAAAACGCAAAAAGGCAAACTTCCGTGTCCAGCCAACGGGGCCAAGGCCGCCCTACCTTGGATTGCTGTAAGAACTTCTTGGGCTGGAAATGTTCCTACGAAAGGATATCACATCGACCAGTAGATAATTGTGCAAATGCTTCGATGCAACCACTGCGGTCTGAGCCTGAGGCAAATGATTCTGCGAGCATCTGGAATCCAATATCAACTTCTCTGGATGCGTTTTACAGGTTTTCGCGGCCACATACTGTCATAGGAACAGCACTGAGCATAGTCTCAGTTTCACTACTAGCTGTCGAGGGCTTGTCTGATATTTCTCCTTTGTTCCTCACTGGTTCGCTGGAGGCAGTGGTGTCCGCCCTTTTCATGAACATTTATATTGTTGGGCTGAATCAGTTGTCTGATATTGATATAGATAAGGTTAACAAGCCAACTCTTCCGCTAGCATCTGGGGAATACTCTCCTGCAACCGGGGTGGCAATAGTAACAACCTTTGCTGTTCTGAGCTTTGCCGTTGGATTTGTTGTTGGATCACAGCCTCTGTTATTGGCTCTTTTTATTAGCTTTGTTCTTGGAACGGCTTATTCAATCGATCTACCATATTTTCGATGGAAGAGATCTGCTGTTGTGGCAGCACTCTGCATAGTAGCAGTACGAGCAGTGATTGTTCAACTGGCATTTTTTCTCCACATACAGACATTTGTCCTCAGAAGACCAATGGCCATTTCAAAGCCATTGATATTTGCAACTACATTCATGACCTTCTTCTCAGTTGTAATAGCATTATTCAAGGATATACCTGATATTGACGGGGACCGCATATTTGGAATTAAATCTTTCAGTGTCCGGTTAGGCCAAAAGAAGGTTTTCTGGATTTGTGTTGGACTACTGGAGATGGCATATGGTGTTGCAATGTTGATGGGAGCTGCTTCTTCCTGTTTATGGAGCAAATATGCAACTGTTGTCAGCCATGCAGTCCTTGCTGCAATCCTATGGAAGTGCGCTCGATCAGTTGACTTGACCAGTAAATCTGCAATAACATCCTTCTATATGTTCATCTGGAAGTTGTTCTACGCGGAGTACCTGATTATTCCACTAGTCAGA
>HOR_3912-Dom-SUN
ATGGGTTCGCTGTGCCTCCAGCCGCCGTTGCTCCTCTCCATCTCCGCTCACCAGCAAGATCATTTCCTGCCATCACTTTGTCCTGTCCACAAAAACGCAAAAAGGCAAACTTCCGTGTCCAGCCAACGGGGCCAAGGCCGCCCTACCTTGGATTGCTGTAAGAACTTCTTGGGCTGGAAATGTTCCAACGAAACGATATCACATCGACCAGTAGATACTTGTGCAAATGCTTCGATGCAACCACTGCGGTCTGAGCCTGAGGCAAATGATTCTGCGAGCATCTGGAATCCAATATCAACTTCTCTGGATGCGTTTTACAGGTTTTCGCGGCCACATACTGTCATAGGAACAGCACTGAGCATAGTCTCAGTTTCACTACTAGCTGTCGAGGGCTTGTCTGATATTCCTCCTTTGTTCCTCACTGGTTCGCTGGAGGCAGTGGTGTCCGCCCTTTTCATGAACATTTATATTGTTGGGCTGAATCAGTTGTCTGATATTGATATAGATAAGGTTAACAAGCCAACTCTTCCGCTAGCATCTGGGGAATACTCTCCTGCAACCGGGGTGGCAATAGTAACAACCTTTGCTGTTCTGAGCTTTGCCGTTGGATTTGTTGTTGGATCACAGCCTCTGTTATTGGCTCTTTTTATTAGCTTTGTTCTTGGAACGGCTTATTCAATCGATCTACCATATTTTCGATGGAAGAGATCTGCTGTTGTGGCAGCACTCTGCATAGTAGCAGTACGAGCAGTGATTGTTCAACTGGCATTTTTTCTCCACATACAGACATTTGTCCTCAGAAGACCAATGGCCATTTCAAAGCCATTAATATTTGCAACTACATTCATGACCTTCTTCTCAGTTGTAATAGCATTATTCAAGGATATACCTGATATTGACGGGGACCGCATATTTGGAATTAAATCTTTCAGTGTCCGGTTAGGCCAAAAGAAGGTTTTCTGGATTTGTGTTGGACTACTGGAGATGGCATATGGTGTTGCAATGTTGATGGGAGCTGCTTCTTCCTGTTTATGGAGCAAATATGCAACTGTTGTCAGCCATGCAGTCCTTGCTGCAATCCTATGGAAGTGCGCCCAATCAGTTGACTTGACCAGTAAATCTGCAATAACATCCTTCTATATGTTCATCTGGAAGTTGTTCTACGCGGAGTACCTGATTATTCCACTAGTCAGA
>HOR_3926-Dom-USA
ATGGGTTCGCTGTGCCTCCAGCCGCCGTTGCTCCTCTCCATCTCCGCTCACCAGCAAGATCATTTCCTGCCATCACTTTGTCCTGTCCACAAAAACGCAAAAAGGCAAACTTCCGTGTCCAGCCAACGGGGCCAAGGCCGCCCTACCTTGGATTGCTGTAAGAACTTCTTGGGCTGGAAATGTTCCAACGAAACGATATCACATCGACCAGTAGATACTTGTGCAAATGCTTCGATGCAACCACTGCGGTCTGAGCCTGAGGCAAATGATTCTGCGAGCATCTGGAATCCAATATCAACTTCTCTGGATGCGTTTTACAGGTTTTCGCGGCCACATACTGTCATAGGAACAGCACTGAGCATAGTCTCAGTTTCACTACTAGCTGTCGAGGGCTTGTCTGATATTCCTCCTTTGTTCCTCACTGGTTCGCTGGAGGCAGTGGTGTCCGCCCTTTTCATGAACATTTATATTGTTGGGCTGAATCAGTTGTCTGATATTGATATAGATAAGGTTAACAAGCCAACTCTTCCGCTAGCATCTGGGGAATACTCTCCTGCAACCGGGGTGGCAATAGTAACAACCTTTGCTGTTCTGAGCTTTGCCGTTGGATTTGTTGTTGGATCACAGCCTCTGTTATTGGCTCTTTTTATTAGCTTTGTTCTTGGAACGGCTTATTCAATCGATCTACCATATTTTCGATGGAAGAGATCTGCTGTTGTGGCAGCACTCTGCATAGTAGCAGTACGAGCAGTGATTGTTCAACTGGCATTTTTTCTCCACATACAGACATTTGTCCTCAGAAGACCAATGGCCATTTCAAAGCCATTAATATTTGCAACTACATTCATGACCTTCTTCTCAGTTGTAATAGCATTATTCAAGGATATACCTGATATTGACGGGGACCGCATATTTGGAATTAAATCTTTCAGTGTCCGGTTAGGCCAAAAGAAGGTTTTCTGGATTTGTGTTGGACTACTGGAGATGGCATATGGTGTTGCAATGTTGATGGGAGCTGCTTCTTCCTGTTTATGGAGCAAATATGCAACTGTTGTCAGCCATGCAGTCCTTGCTGCAATCCTATGGAAGTGCGCCCAATCAGTTGACTTGACCAGTAAATCTGCAATAACATCCTTCTATATGTTCATCTGGAAGTTGTTCTACGCGGAGTACCTGATTATTCCACTAGTCAGA
>HOR_4030-Dom-USA
ATGGGTTCGCTGTGCCTCCAGCCGCCGTTGCTCCTCTCCATCTCCGCTCACCAGCAAGATCATTTCCTGCCATCACTTTGTCCTGCCCACAAAAACGCAAAAAGGCAAACTTCCGTGTCCAGCCAACGGGGCCAAGGCCGCCCTACCTTGGATTGCTGTAAGAACTTCTTGGGCTGGAAATGTTCCAACGAAACGATATCACATCGACCAGTAGATAATTGTGCAAATGCTTCGATGCAACCACTGCGGTCTGAGCCTGAGGCAAATGATTCTGCGAGCATCTGGAATCCAATATCAACTTCTCTGGATGCGTTTTACAGGTTTTCGCGGCCACATACTGTCATAGGAACAGCACTGAGCATAGTCTCAGTTTCACTACTAGCTGTCGAGGGCTTGTCTGATATTCCTCCTTTGTTCCTCACTGGTTCGCTGGAGGCAGTGGTGTCCGCCCTTTTCATGAACATTTATATTGTTGGGCTGAATCAGTTGTCTGATATTGATATAGATAAGGTTAACAAGCCAACTCTTCCGCTAGCATCTGGGGAATACTCTCCTGCAACCGGGGTGGCAATAGTAACAACCTTTGCTGTTCTGAGCTTTGCCGTTGGATTTGTTGTTGGATCACAGCCTCTGTTATTGGCTCTTTTTATTAGCTTTGTTCTTGGAACGGCTTATTCAATCGATCTACCATATTTTCGATGGAAGAGATCTGCTGTTGTGGCAGCACTCTGCATAGTAGCAGTACGAGCAGTGATTGTTCAACTGGCATTTTTTCTCCACATACAGACATTTGTCCTCAGAAGACCAATGGCCATTTCAAAGCCATTAATATTTGCAACTACATTCATGACCTTCTTCTCAGTTGTAATAGCATTATTCAAGGATATACCTGATATTGACGGGGACCGCATATTTGGAATTAAATCTTTCAGTGTCCGGTTAGGCCAAAAGAAGGTTTTCTGGATTTGTGTTGGACTACTGGAGATGGCATATGGTGTTGCAATGTTGATGGGAGCTGCTTCTTCCTGTTTATGGAGCAAATATGCAACTGTTGTCAGCCATGCAGTCCTTGCTGCAATCCTATGGAAGTGCGCCCAATCAGTTGACTTGACCAGTAAATCTGCAATAACATCCTTCTATATGTTCATCTGGAAGTTGTTCTACGCGGAGTACCTGATTATTCCACTAGTCAGA
>HOR_4034-Dom-IND
ATGGGTTCGCTGTGCCTCCAGCCGCCGTTGCTCCTCTCCATCTCCGCTCACCAGCAAGATCATTTCCTGCCATCACTTTGTCCTGTCCACAAAAACGCAAAAAGGCAAACTTCCGTGTCCAGCCAACGGGGCCAAGGCCGCCCTACCTTGGATTGCTGTAAGAACTTCTTGGGCTGGAAATGTTCCTACGAAAGGATATCACATCGACCAGTAGATACTTGTGCAAATGCTTCGATGCAACCACTGCGGTCTGAGCCTGAGGCAAATGATTCTGCGAGCATCTGGAATCCAATATCAACTTCTCTGGATGCGTTTTACAGGTTTTCGCGGCCACATACTGTCATAGGAACAGCACTGAGCATAGTCTCAGTTTCACTACTAGCTGTCGAGGGCTTGTCTGATATTTCTCCTTTGTTCCTCACTGGTTCGCTGGAGGCAGTGGTGTCCGCCCTTTTCATGAACATTTATATTGTTGGGCTGAATCAGTTGTCTGATATTGATATAGATAAGGTTAACAAGCCAACTCTTCCGCTAGCATCTGGGGAATACTCTCCTGCAACCGGGGTGGCAATAGTAACAACCTTTGCTGTTCTGAGCTTTGCCGTTGGATTTGTTGTTGGATCACAGCCTCTGTTATTGGCTCTTTTTATTAGCTTTGTTCTTGGAACGGCTTATTCAATCGATCTACCATATTTTCGATGGAAGAGATCTGCTGTTGTGGCAGCACTCTGCATAGTAGCAGTACGAGCAGTGATTGTTCAACTGGCATTTTTTCTCCACATACAGACATTTGTCCTCAGAAGACCAATGGCCATTTCAAAGCCATTGATATTTGCAACTACATTCATGACCTTCTTCTCAGTTGTAATAGCATTATTCAAGGATATACCTGATATTGACGGGGACCGCATCTTTGGAATTAAATCTTTCAGTGTCCGGTTAGGCCAAAAGAAGGTTTTCTGGATTTGTGTTGGACTACTGGAGATGGCATATGGTGTTGCAATGTTGATGGGAGCTGCTTCTTCCTGTTTATGGAGCAAATATGCAACTGTTGTCAGCCATGCAGTCCTTGCTGCAATCCTATGGAAGTGCGCCCAATCAGTTGACTTGACCAGTAAATCTGCAATAACATCCTTCTATATGTTCATCTGGAAGTTGTTCTACGCGGAGTACCTGATTATTCCACTAGTCAGA
>HOR_4258-Dom-ETH
ATGGGTTCGCTGTGCCTCCAGCCGCCGTTGCTCCTCTCCATCTCCGCTCACCAGCAAGATCATTTCCTGCCATCACTTTGTCCTGTCCACAAAAACGCAAAAAGGCAAACTTCCGTGTCCAGCCAACGGGGCCAAGGCCGCCCTACCTTGGATTGCTGTAAGAACTTCTTGGGCTGGAAATGTTCCAACGAAACGATATCACATCGACCAGTAGATACTTGTGCAAATGCTTCGATGCAACCACTGCGGTCTGAGCCTGAGGCAAATGATTCTGCGAGCATCTGGAATCCAATATCAACTTCTCTGGATGCGTTTTACAGGTTTTCGCGGCCACATACTGTCATAGGAACAGCACTGAGCATAGTCTCAGTTTCACTACTAGCTGTCGAGGGCTTGTCTGATATTCCTCCTTTGTTCCTCACTGGTTCGCTGGAGGCAGTGGTGTCCGCCCTTTTCATGAACATTTATATTGTTGGGCTGAATCAGTTGTCTGATATTGATATAGATAAGGTTAACAAGCCAACTCTTCCGCTAGCATCTGGGGAATACTCTCCTGCAACCGGGGTGGCAATAGTAACAACCTTTGCTGTTCTGAGCTTTGCCGTTGGATTTGTTGTTGGATCACAGCCTCTGTTATTGGCTCTTTTTATTAGCTTTGTTCTTGGAACGGCTTATTCAATCGATCTACCATATTTTCGATGGAAGAGATCTGCTGTTGTGGCAGCACTCTGCATAGTAGCAGTACGAGCAGTGATTGTTCAACTGGCATTTTTTCTCCACATACAGACATTTGTCCTCAGAAGACCAATGGCCATTTCAAAGCCATTAATATTTGCAACTACATTCATGACCTTCTTCTCAGTTGTAATAGCATTATTCAAGGATATACCTGATATTGACGGGGACCGCATATTTGGAATTAAATCTTTCAGTGTCCGGTTAGGCCAAAAGAAGGTTTTCTGGATTTGTGTTGGACTACTGGAGATGGCATATGGTGTTGCAATGTTGATGGGAGCTGCTTCTTCCTGTTTATGGAGCAAATATGCAACTGTTGTCAGCCATGCAGTCCTTGCTGCAATCCTATGGAAGTGCGCCCAATCAGTTGACTTGACCAGTAAATCTGCAATAACATCCTTCTATATGTTCATCTGGAAGTTGTTCTACGCGGAGTACCTGATTATTCCACTAGTCAGA
>HOR_4264-Dom-IRN
ATGGGTTCGCTGTGCCTCCAGCCGCCGTTGCTCCTCTCCATCTCCGCTCACCAGCAAGATCATTTCCTGCCATCACTTTGTCCTGTCCACAAAAACGCAAAAAGGCAAACTTCCGTGTCCAGCCAACGGGGCCAAGGCCGCCCTACCTTGGATTGCTGTAAGAACTTCTTGGGCTGGAAATGTTCCTACGAAAGGATATCACATCGACCAGTAGATACTTGTGCAAATGCTTCGATGCAACCACTGCGGTCTGAGCCTGAGGCAAATGATTCTGCGAGCATCTGGAATCCAATATCAACTTCTCTGGATGCGTTTTACAGGTTTTCGCGGCCACATACTGTCATAGGAACAGCACTGAGCATAGTCTCAGTTTCACTACTAGCTGTCGAGGGCTTGTCTGATATTTCTCCTTTGTTCCTCACTGGTTCGCTGGAGGCAGTGGTGTCCGCCCTTTTCATGAACATTTATATTGTTGGGCTGAATCAGTTGTCTGATATTGATATAGATAAGGTTAACAAGCCAACTCTTCCGCTAGCATCTGGGGAATACTCTCCTGCAACCGGGGTGGCAATAGTAACAACCTTTGCTGTTCTGAGCTTTGCCGTTGGATTTGTTGTTGGATCACAGCCTCTGTTATTGGCTCTTTTTATTAGCTTTGTTCTTGGAACGGCTTATTCAATCGATCTACCATATTTTCGATGGAAGAGATCTGCTGTTGTGGCAGCACTCTGCATAGTAGCAGTACGAGCAGTGATTGTTCAACTGGCATTTTTTCTCCACATACAGACATTTGTCCTCAGAAGACCAATGGCCATTTCAAAGCCATTGATATTTGCAACTACATTCATGACCTTCTTCTCAGTTGTAATAGCATTATTCAAGGATATACCTGATATTGACGGGGACCGCATATTTGGAATTAAATCTTTCAGTGTCCGGTTAGGCCAAAAGAAGGTTTTCTGGATTTGTGTTGGACTACTGCAGATGGCATATGGTGTTGCAATGTTGATGGGAGCTGCTTCTTCCTGTTTATGGAGCAAATATGCAACTGTTGTCAGCCATGCAGTCCTTGCTGCAATCCTATGGAAGTGCGCCCAATCAGTTGACTTGACCAGTAAATCTGCAATAACATCCTTCTATATGTTCATCTGGAAGTTGTTCTACGCGGAGTACCTGATTATTCCACTAGTCAGA
>HOR_4653-Dom-GBR
ATGGGTTCGCTGTGCCTCCAGCCGCCGTTGCTCCTCTCCATCTCCGCTCACCAGCAAGATCATTTCCTGCCATCACTTTGTCCTGTCCCCAAAAACGCAAAAAGGCAAACTTCCGTGTCCAGCCAACGGGGCCAAGGCCGCCCTACCTTGGATTGCTGTAAGAACTTCTTGGGCTGGAAATGTTCCTACGAAAGGATATCACATCGACCAGTAGATACTTGTGCAAATGCTTCGATGCAACCACTGCGGTCTGAGCCTGAGGCAAATGATTCTGCGAGCATCTGGAATCCAATATCAACTTCTCTGGATGCGTTTTACAGGTTTTCGCGGCCACATACTGTCATAGGAACAGCACTGAGCATAGTCTCAGTTTCACTACTAGCTGTCGAGGGCTTGTCTGATATTTCTCCTTTGTTCCTCACTGGTTCGCTGGAGGCAGTGGTGTCCGCCCTTTTCATGAACATTTATATTGTTGGGCTGAATCAGTTGTCTGATATTGATATAGATAAGGTTAACAAGCCAACTCTTCCGCTAGCATCTGGGGAATACTCTCCTGCAACCGGGGTGGCAATAGTAACAACCTTTGCTGTTCTGAGCTTTGCCGTTGGATTTGTTGTTGGATCACAGCCTCTGTTATTGGCTCTTTTTATTAGCTTTGTTCTTGGAACGGCTTATTCAATCGATCTACCATATTTTCGATGGAAGAGATCTGCTGTTGTGGCAGCACTCTGCATAGTAGCAGTACGAGCAGTGATTGTTCAACTGGCATTTTTTCTCCACATACAGACATTTGTCCTCAGAAGACCAATGGCCATTTCAAAGCCATTGATATTTGCAACTACATTCATGACCTTCTTCTCAGTTGTAATAGCATTATTCAAGGATATACCTGATATTGACGGGGACCGCATCTTTGGAATTAAATCTTTCAGTGTCCGGTTAGGCCAAAAGAAGGTTTTCTGGATTTGTGTTGGACTACTGGAGATGGCATATGGTGTTGCAATGTTGATGGGAGCTGCTTCTTCCTGTTTATGGAGCAAATATGCAACTGTTGTCAGCCATGCAGTCCTTGCTGCAATCCTATGGAAGTGCGCCCAATCAGTTGACTTGACCAGTAAATCTGCAATAACATCCTTCTATATGTTCATCTGGAAGTTGTTCTACGCGGAGTACCTGATTATTCCACTAGTCAGA
>HOR_5020-Dom-ETH
ATGGGTTCGCTGTGCCTCCAGCCGCCGTTGCTCCTCTCCATCTCCGCTCACCAGCAAGATCATTTCCTGCCATCACTTTGTCCTGTCCACAAAAACGCAAAAAGGCAAACTTCCGTGTCCAGCCAACGGGGCCAAGGCCGCCCTACCTTGGATTGCTGTAAGAACTTCTTGGGCTGGAAATGTTCCTACGAAAGGATATCACATCGACCAGTAGATACTTGTGCAAATGCTTCGATGCAACCACTGCGGTCTGAGCCTGAGGCAAATGATTCTGCGAGCATCTGGAATCCAATATCAACTTCTCTGGATGCGTTTTACAGGTTTTCGCGGCCACATACTGTCATAGGAACAGCACTGAGCATAGTCTCAGTTTCACTACTAGCTGTCGAGGGCTTGTCTGATATTTCTCCTTTGTTCCTCACTGGTTCGCTGGAGGCAGTGGTGTCCGCCCTTTTCATGAACATTTATATTGTTGGGCTGAATCAGTTGTCTGATATTGATATAGATAAGGTTAACAAGCCAACTCTTCCGCTAGCATCTGGGGAATACTCTCCTGCAACCGGGGTGGCAATAGTAACAACCTTTGCTGTTCTGAGCTTTGCCGTTGGATTTGTTGTTGGATCACAGCCTCTGTTATTGGCTCTTTTTATTAGCTTTGTTCTTGGAACGGCTTATTCAATCGATCTACCATATTTTCGATGGAAGAGATCTGCTGTTGTGGCAGCACTCTGCATAGTAGCAGTACGAGCAGTGATTGTTCAACTGGCATTTTTTCTCCACATACAGACATTTGTCCTCAGAAGACCAATGGCCATTTCAAAGCCATTGATATTTGCAACTACATTCATGACCTTCTTCTCAGTTGTAATAGCATTATTCAAGGATATACCTGATATTGACGGGGACCGCATATTTGGAATTAAATCTTTCAGTGTCCGGTTAGGCCAAAAGAAGGTTTTCTGGATTTGTGTTGGACTACTGGAGATGGCATATGGTGTTGCAATGTTGATGGGAGCTGCTTCTTCCTGTTTATGGAGCAAATATGCAACTGTTGTCAGCCATGCAGTCCTTGCTGCAATCCTATGGAAGTGCGCTCGATCAGTTGACTTGACCAGTAAATCTGCAATAACATCCTTCTATATGTTCATCTGGAAGTTGTTCTACGCGGAGTACCTGATTATTCCACTAGTCAGA
>HOR_5486-Dom-ETH
ATGGGTTCGCTGTGCCTCCAGCCACCGTTGCTCCTCTCCATCTCCGCTCACCAGCAAGATCATTTCCTGCCATCACTTTGTCCTGCCCACAAAAACGCAAAAAGGCAAACTTCCGTGTCCAGCCAACGGGGCCAAGGCCGCCCTACCTTGGATTGCTGTAAGAACTTCTTGGGCTGGAAATGTTCCTACGAAAGGATATCACATCGACCAGTAGATACTTGTGCAAATGCTTCGATGCAACCACTGCGGTCTGAGCCTGAGGCAAATGATTCTGCGAGCATCTGGAATCCAATATCAACTTCTCTGGATGCGTTTTACAGGTTTTCGCGGCCACATACTGTCATAGGAACAGCACTGAGCATAGTCTCAGTTTCACTACTAGCTGTCGAGGGCTTGTCTGATATTTCTCCTTTGTTCCTCACTGGTTCGCTGGAGGCAGTGGTGTCCGCCCTTTTCATGAACATTTATATTGTTGGGCTGAATCAGTTGTCTGATATTGATATAGATAAGGTTAACAAGCCAACTCTTCCGCTAGCATCTGGGGAATACTCTCCTGCAACCGGGGTGGCAATAGTAACAACCTTTGCTGTTCTGAGCTTTGCCGTTGGATTTGTTGTTGGATCACAGCCTCTGTTATTGGCTCTTTTTATTAGCTTTGTTCTTGGAACGGCTTATTCAATCGATCTACCATATTTTCGATGGAAGAGATCTGCTGTTGTGGCAGCACTCTGCATAGTAGCAGTACGAGCAGTGATTGTTCAACTGGCATTTTTTCTCCACATACAGACATTTGTCCTCAGAAGACCAATGGCCATTTCAAAGCCATTGATATTTGCAACTACATTCATGACCTTCTTCTCAGTTGTAATAGCATTATTCAAGGATATACCTGATATTGACGGGGACCGCATATTTGGAATTAAATCTTTCAGTGTCCGGTTAGGCCAAAAGAAGGTTTTCTGGATTTGTGTTGGACTACTGGAGATGGCATATGGTGTTGCAATGTTGATGGGAGCTGCTTCTTCCTGTTTATGGAGCAAATATGCAACTGTTGTCAGCCATGCAGTCCTTGCTGCAATCCTATGGAAGTGCGCCCAATCAGTTGACTTGACCAGTAAATCTGCAATAACATCCTTCTATATGTTCATCTGGAAGTTGTTCTACGCGGAGTACCTGATTATTCCACTAGTCAGA
>HOR_5876-Dom-ETH
ATGGGTTCGCTGTGCCTCCAGCCGCCGTTGCTCCTCTCCATCTCCGCTCACCAGCAAGATCATTTCCTGCCATCACTTTGTCCTGTCCCCAAAAACGCAAAAAGGCAAACTTCCGTGTCCAGCCAACGGGGCCAAGGCCGCCCTACCTTGGATTGCTGTAAGAACTTCTTGGGCTGGAAATGTTCCTACGAAAGGATATCACATCGACCAGTAGATACTTGTGCAAATGCTTCGATGCAACCACTGCGGTCTGAGCCTGAGGCAAATGATTCTGCGAGCATCTGGAATCCAATATCAACTTCTCTGGATGCGTTTTACAGGTTTTCGCGGCCACATACTGTCATAGGAACAGCACTGAGCATAGTCTCAGTTTCACTACTAGCTGTCGAGGGCTTGTCTGATATTTCTCCTTTGTTCCTCACTGGTTCGCTGGAGGCAGTGGTGTCCGCCCTTTTCATGAACATTTATATTGTTGGGCTGAATCAGTTGTCTGATATTGATATAGATAAGGTTAACAAGCCAACTCTTCCGCTAGCATCTGGGGAATACTCTCCTGCAACCGGGGTGGCAATAGTAACAACCTTTGCTGTTCTGAGCTTTGCCGTTGGATTTGTTGTTGGATCACAGCCTCTGTTATTGGCTCTTTTTATTAGCTTTGTTCTTGGAACGGCTTATTCAATCGATCTACCATATTTTCGATGGAAGAGATCTGCTGTTGTGGCAGCACTCTGCATAGTAGCAGTACGAGCAGTGATTGTTCAACTGGCATTTTTTCTCCACATACAGACATTTGTCCTCAGAAGACCAATGGCCATTTCAAAGCCATTGATATTTGCAACTACATTCATGACCTTCTTCTCAGTTGTAATAGCATTATTCAAGGATATACCTGATATTGACGGGGACCGCATCTTTGGAATTAAATCTTTCAGTGTCCGGTTAGGCCAAAAGAAGGTTTTCTGGATTTGTGTTGGACTACTGGAGATGGCATATGGTGTTGCAATGTTGATGGGAGCTGCTTCTTCCTGTTTATGGAGCAAATATGCAACTGTTGTCAGCCATGCAGTCCTTGCTGCAATCCTATGGAAGTGCGCCCAATCAGTTGACTTGACCAGTAAATCTGCAATAACATCCTTCTATATGTTCATCTGGAAGTTGTTCTACGCGGAGTACCTGATTATTCCACTAGTCAGA
>HOR_610-Dom-TUR
ATGGGTTCGCTGTGCCTCCAGCCGCCGTTGCTCCTCTCCATCTCCGCTCACCAGCAAGATCATTTCCTGCCATCACTTTGTCCTGTCCACAAAAACGCAAAAAGGCAAACTTCCGTGTCCAGCCAACGGGGCCAAGGCCGCCCTACCTTGGATTGCTGTAAGAACTTCTTGGGCTGGAAATGTTCCTACGAAAGGATATCACATCGACCAGTAGATACTTGTGCAAATGCTTCGATGCAACCACTGCGGTCTGAGCCTGAGGCAAATGATTCTGCGAGCATCTGGAATCCAATATCAACTTCTCTGGATGCGTTTTACAGGTTTTCGCGGCCACATACTGTCATAGGAACAGCACTGAGCATAGTCTCAGTTTCACTACTAGCTGTCGAGGGCTTGTCTGATATTTCTCCTTTGTTCCTCACTGGTTCGCTGGAGGCAGTGGTGTCCGCCCTTTTCATGAACATTTATATTGTTGGGCTGAATCAGTTGTCTGATATTGATATAGATAAGGTTAACAAGCCAACTCTTCCGCTAGCATCTGGGGAATACTCTCCTGCAACCGGGGTGGCAATAGTAACAACCTTTGCTGTTCTGAGCTTTGCCGTTGGATTTGTTGTTGGATCACAGCCTCTGTTATTGGCTCTTTTTATTAGCTTTGTTCTTGGAACGGCTTATTCAATCGATCTACCATATTTTCGATGGAAGAGATCTGCTGTTGTGGCAGCACTCTGCATAGTAGCAGTACGAGCAGTGATTGTTCAACTGGCATTTTTTCTCCACATACAGACATTTGTCCTCAGAAGACCAATGGCCATTTCAAAGCCATTGATATTTGCAACTACATTCATGACCTTCTTCTCAGTTGTAATAGCATTATTCAAGGATATACCTGATATTGACGGGGACCGCATATTTGGAATTAAATCTTTCAGTGTCCGGTTAGGCCAAAAGAAGGTTTTCTGGATTTGTGTTGGACTACTGCAGATGGCATATGGTGTTGCAATGTTGATGGGAGCTGCTTCTTCCTGTTTATGGAGCAAATATGCAACTGTTGTCAGCCATGCAGTCCTTGCTGCAATCCTATGGAAGTGCGCCCAATCAGTTGACTTGACCAGTAAATCTGCAATAACATCCTTCTATATGTTCATCTGGAAGTTGTTCTACGCGGAGTACCTGATTATTCCACTAGTCAGA
>HOR_6892-Dom-ETH
ATGGGTTCGCTGTGCCTCCAGCCGCCGTTGCTCCTCTCCATCTCCGCTCACCAGCAAGATCATTTCCTGCCATCACTTTGTCCTGCCCACAAAAACGCAAAAAGGCAAACTTCCGTGTCCAGCCAACGGGGCCAAGGCCGCCCTACCTTGGATTGCTGTAAGAACTTCTTGGGCTGGAAATGTTCCTACGAAAGGATATCACATCGACCAGTAGATACTTGTGCAAATGCTTCGATGCAACCACTGCGGTCTGAGCCTGAGGCAAATGATTCTGCGAGCATCTGGAATCCAATATCAACTTCTCTGGATGCGTTTTACAGGTTTTCGCGGCCACATACTGTCATAGGAACAGCACTGAGCATAGTCTCAGTTTCACTACTAGCTGTCGAGGGCTTGTCTGATATTTCTCCTTTGTTCCTCACTGGTTCGCTGGAGGCAGTGGTGTCCGCCCTTTTCATGAACATTTATATTGTTGGGCTGAATCAGTTGTCTGATATTGATATAGATAAGGTTAACAAGCCAACTCTTCCGCTAGCATCTGGGGAATACTCTCCTGCAACCGGGGTGGCAATAGTAACAACCTTTGCTGTTCTGAGCTTTGCCGTTGGATTTGTTGTTGGATCACAGCCTCTGTTATTGGCTCTTTTTATTAGCTTTGTTCTTGGAACGGCTTATTCAATCGATCTACCATATTTTCGATGGAAGAGATCTGCTGTTGTGGCAGCACTCTGCATAGTAGCAGTACGAGCAGTGATTGTTCAACTGGCATTTTTTCTCCACATACAGACATTTGTCCTCAGAAGACCAATGGCCATTTCAAAGCCATTGATATTTGCAACTACATTCATGACCTTCTTCTCAGTTGTAATAGCATTATTCAAGGATATACCTGATATTGACGGGGACCGCATATTTGGAATTAAATCTTTCAGTGTCCGGTTAGGCCAAAAGAAGGTTTTCTGGATTTGTGTTGGACTACTGCAGATGGCATATGGTGTTGCAATGTTGATGGGAGCTGCTTCTTCCTGTTTATGGAGCAAATATGCAACTGTTGTCAGCCATGCAGTCCTTGCTGCAATCCTATGGAAGTGCGCTCGATCAGTTGACTTGACCAGTAAATCTGCAATAACATCCTTCTATATGTTCATCTGGAAGTTGTTCTACGCGGAGTACCTGATTATTCCACTAGTCAGA
>HOR_6952-Dom-TJK
ATGGGTTCGCTGTGCCTCCAGCCGCCGTTGCTCCTCTCCATCTCCGCTCACCAGCAAGATCATTTCCTGCCATCACTTTGTCCTGTCCACAAAAACGCAAAAAGGCAAACTTCCGTGTCCAGCCAACGGGGCCAAGGCCGCCCTACCTTGGATTGCTGTAAGAACTTCTTGGGCTGGAAATGTTCCTACGAAAGGATATCACATCGACCAGTAGATACTTGTGCAAATGCTTCGATGCAACCACTGCGGTCTGAGCCTGAGGCAAATGATTCTGCGAGCATCTGGAATCCAATATCAACTTCTCTGGATGCGTTTTACAGGTTTTCGCGGCCACATACTGTCATAGGAACAGCACTGAGCATAGTCTCAGTTTCACTACTAGCTGTCGAGGGCTTGTCTGATATTTCTCCTTTGTTCCTCACTGGTTCGCTGGAGGCAGTGGTGTCCGCCCTTTTCATGAACATTTATATTGTTGGGCTGAATCAGTTGTCTGATATTGATATAGATAAGGTTAACAAGCCAACTCTTCCGCTAGCATCTGGGGAATACTCTCCTGCAACCGGGGTGGCAATAGTAACAACCTTTGCTGTTCTGAGCTTTGCCGTTGGATTTGTTGTTGGATCACAGCCTCTGTTATTGGCTCTTTTTATTAGCTTTGTTCTTGGAACGGCTTATTCAATCGATCTACCATATTTTCGATGGAAGAGATCTGCTGTTGTGGCAGCACTCTGCATAGTAGCAGTACGAGCAGTGATTGTTCAACTGGCATTTTTTCTCCACATACAGACATTTGTCCTCAGAAGACCAATGGCCATTTCAAAGCCATTGATATTTGCAACTACATTCATGACCTTCTTCTCAGTTGTAATAGCATTATTCAAGGATATACCTGATATTGACGGGGACCGCATATTTGGAATTAAATCTTTCAGTGTCCGGTTAGGCCAAAAGAAGGTTTTCTGGATTTGTGTTGGACTACTGCAGATGGCATATGGTGTTGCAATGTTGATGGGAGCTGCTTCTTCCTGTTTATGGAGCAAATATGCAACTGTTGTCAGCCATGCAGTCCTTGCTGCAATCCTATGGAAGTGCGCCCAATCAGTTGACTTGACCAGTAAATCTGCAATAACATCCTTCTATATGTTCATCTGGAAGTTGTTCTACGCGGAGTACCTGATTATTCCACTAGTCAGA
>HOR_6962-Dom-IND
ATGGGTTCGCTGTGCCTCCAGCCGCCGTTGCTCCTCTCCATCTCCGCTCACCAGCAAGATCATTTCCTGCCATCACTTTGTCCTGTCCCCAAAAACGCAAAAAGGCAAACTTCCGTGTCCAGCCAACGGGGCCAAGGCCGCCCTACCTTGGATTGCTGTAAGAACTTCTTGGGCTGGAAATGTTCCTACGAAAGGATATCACATCGACCAGTAGATACTTGTGCAAATGCTTCGATGCAACCACTGCGGTCTGAGCCTGAGGCAAATGATTCTGCGAGCATCTGGAATCCAATATCAACTTCTCTGGATGCGTTTTACAGGTTTTCGCGGCCACATACTGTCATAGGAACAGCACTGAGCATAGTCTCAGTTTCACTACTAGCTGTCGAGGGCTTGTCTGATATTTCTCCTTTGTTCCTCACTGGTTCGCTGGAGGCAGTGGTGTCCGCCCTTTTCATGAACATTTATATTGTTGGGCTGAATCAGTTGTCTGATATTGATATAGATAAGGTTAACAAGCCAACTCTTCCGCTAGCATCTGGGGAATACTCTCCTGCAACCGGGGTGGCAATAGTAACAACCTTTGCTGTTCTGAGCTTTGCCGTTGGATTTGTTGTTGGATCACAGCCTCTGTTATTGGCTCTTTTTATTAGCTTTGTTCTTGGAACGGCTTATTCAATCGATCTACCATATTTTCGATGGAAGAGATCTGCTGTTGTGGCAGCACTCTGCATAGTAGCAGTACGAGCAGTGATTGTTCAACTGGCATTTTTTCTCCACATACAGACATTTGTCCTCAGAAGACCAATGGCCATTTCAAAGCCATTGATATTTGCAACTACATTCATGACCTTCTTCTCAGTTGTAATAGCATTATTCAAGGATATACCTGATATTGACGGGGACCGCATCTTTGGAATTAAATCTTTCAGTGTCCGGTTAGGCCAAAAGAAGGTTTTCTGGATTTGTGTTGGACTACTGGAGATGGCATATGGTGTTGCAATGTTGATGGGAGCTGCTTCTTCCTGTTTATGGAGCAAATATGCAACTGTTGTCAGCCATGCAGTCCTTGCTGCAATCCTATGGAAGTGCGCCCAATCAGTTGACTTGACCAGTAAATCTGCAATAACATCCTTCTATATGTTCATCTGGAAGTTGTTCTACGCGGAGTACCTGATTATTCCACTAGTCAGA
>HOR_7129-Dom-NPL
ATGGGTTCGCTGTGCCTCCAGCCGCCGTTGCTCCTCTCCATCTCCGCTCACCAGCAAGATCATTTCCTGCCATCACTTTGTCCTGTCCCCAAAAACGCAAAAAGGCAAACTTCCGTGTCCAGCCAACGGGGCCAAGGCCGCCCTACCTTGGATTGCTGTAAGAACTTCTTGGGCTGGAAATGTTCCTACGAAAGGATATCACATCGACCAGTAGATACTTGTGCAAATGCTTCGATGCAACCACTGCGGTCTGAGCCTGAGGCAAATGATTCTGCGAGCATCTGGAATCCAATATCAACTTCTCTGGATGCGTTTTACAGGTTTTCGCGGCCACATACTGTCATAGGAACAGCACTGAGCATAGTCTCAGTTTCACTACTAGCTGTCGAGGGCTTGTCTGATATTTCTCCTTTGTTCCTCACTGGTTCGCTGGAGGCAGTGGTGTCCGCCCTTTTCATGAACATTTATATTGTTGGGCTGAATCAGTTGTCTGATATTGATATAGATAAGGTTAACAAGCCAACTCTTCCGCTAGCATCTGGGGAATACTCTCCTGCAACCGGGGTGGCAATAGTAACAACCTTTGCTGTTCTGAGCTTTGCCGTTGGATTTGTTGTTGGATCACAGCCTCTGTTATTGGCTCTTTTTATTAGCTTTGTTCTTGGAACGGCTTATTCAATCGATCTACCATATTTTCGATGGAAGAGATCTGCTGTTGTGGCAGCACTCTGCATAGTAGCAGTACGAGCAGTGATTGTTCAACTGGCATTTTTTCTCCACATACAGACATTTGTCCTCAGAAGACCAATGGCCATTTCAAAGCCATTGATATTTGCAACTACATTCATGACCTTCTTCTCAGTTGTAATAGCATTATTCAAGGATATACCTGATATTGACGGGGACCGCATATTTGGAATTAAATCTTTCAGTGTCCGGTTAGGCCAAAAGAAGGTTTTCTGGATTTGTGTTGGACTACTGGAGATGGCATATGGTGTTGCAATGTTGATGGGAGCTGCTTCTTCCTGTTTATGGAGCAAATATGCAACTGTTGTCAGCCATGCAGTCCTTGCTGCAATCCTATGGAAGTGCGCCCAATCAGTTGACTTGACCAGTAAATCTGCAATAACATCCTTCTATATGTTCATCTGGAAGTTGTTCTACGCGGAGTACCTGATTATTCCACTAGTCAGA
>HOR_7172-Dom-NPL
ATGGGTTCGCTGTGCCTCCAGCCGCCGTTGCTCCTCTCCATCTCCGCTCACCAGCAAGATCATTTCCTGCCATCACTTTGTCCTGCCCACAAAAACGCAAAAAGGCAAACTTCCGTGTCCAGCCAACGGGGCCAAGGCCGCCCTACCTTGGATTGCTGTAAGAACTTCTTGGGCTGGAAATGTTCCTACGAAAGGATATCACATCGACCAGTAGATAATTGTGCAAATGCTTCGATGCAACCACTGCGGTCTGAGCCTGAGGCAAATGATTCTGCGAGCATCTGGAATCCAATATCAACTTCTCTGGATGCGTTTTACAGGTTTTCGCGGCCACATACTGTCATAGGAACAGCACTGAGCATAGTCTCAGTTTCACTACTAGCTGTCGAGGGCTTGTCTGATATTTCTCCTTTGTTCCTCACTGGTTCGCTGGAGGCAGTGGTGTCCGCCCTTTTCATGAACATTTATATTGTTGGGCTGAATCAGTTGTCTGATATTGATATAGATAAGGTTAACAAGCCAACTCTTCCGCTAGCATCTGGGGAATACTCTCCTGCAACCGGGGTGGCAATAGTAACAACCTTTGCTGTTCTGAGCTTTGCCGTTGGATTTGTTGTTGGATCACAGCCTCTGTTATTGGCTCTTTTTATTAGCTTTGTTCTTGGAACGGCTTATTCAATCGATCTACCATATTTTCGATGGAAGAGATCTGCTGTTGTGGCAGCACTCTGCATAGTAGCAGTACGAGCAGTGATTGTTCAACTGGCATTTTTTCTCCACATACAGACATTTGTCCTCAGAAGACCAATGGCCATTTCAAAGCCATTGATATTTGCAACTACATTCATGACCTTCTTCTCAGTTGTAATAGCATTATTCAAGGATATACCTGATATTGACGGGGACCGCATATTTGGAATTAAATCTTTCAGTGTCCGGTTAGGCCAAAAGAAGGTTTTCTGGATTTGTGTTGGACTACTGGAGATGGCATATGGTGTTGCAATGTTGATGGGAGCTGCTTCTTCCTGTTTATGGAGCAAATATGCAACTGTTGTCAGCCATGCAGTCCTTGCTGCAATCCTATGGAAGTGCGCTCGATCAGTTGACTTGACCAGTAAATCTGCAATAACATCCTTCTATATGTTCATCTGGAAGTTGTTCTACGCGGAGTACCTGATTATTCCACTAGTCAGA
>HOR_7236-Dom-IND
ATGGGTTCGCTGTGCCTCCAGCCGCCGTTGCTCCTCTCCATCTCCGCTCACCAGCAAGATCATTTCCTGCCATCACTTTGTCCTGTCCACAAAAACGCAAAAAGGCAAACTTCCGTGTCCAGCCAACGGGGCCAAGGCCGCCCTACCTTGGATTGCTGTAAGAACTTCTTGGGCTGGAAATGTTCCTACGAAAGGATATCACATCGACCAGTAGATACTTGTGCAAATGCTTCGATGCAACCACTGCGGTCTGAGCCTGAGGCAAATGATTCTGCGAGCATCTGGAATCCAATATCAACTTCTCTGGATGCGTTTTACAGGTTTTCGCGGCCACATACTGTCATAGGAACAGCACTGAGCATAGTCTCAGTTTCACTACTAGCTGTCGAGGGCTTGTCTGATATTTCTCCTTTGTTCCTCACTGGTTCGCTGGAGGCAGTGGTGTCCGCCCTTTTCATGAACATTTATATTGTTGGGCTGAATCAGTTGTCTGATATTGATATAGATAAGGTTAACAAGCCAACTCTTCCGCTAGCATCTGGGGAATACTCTCCTGCAACCGGGGTGGCAATAGTAACAACCTTTGCTGTTCTGAGCTTTGCCGTTGGATTTGTTGTTGGATCACAGCCTCTGTTATTGGCTCTTTTTATTAGCTTTGTTCTTGGAACGGCTTATTCAATCGATCTACCATATTTTCGATGGAAGAGATCTGCTGTTGTGGCAGCACTCTGCATAGTAGCAGTACGAGCAGTGATTGTTCAACTGGCATTTTTTCTCCACATACAGACATTTGTCCTCAGAAGACCAATGGCCATTTCAAAGCCATTGATATTTGCAACTACATTCATGACCTTCTTCTCAGTTGTAATAGCATTATTCAAGGATATACCTGATATTGACGGGGACCGCATATTTGGAATTAAATCTTTCAGTGTCCGGTTAGGCCAAAAGAAGGTTTTCTGGATTTGTGTTGGACTACTGCAGATGGCATATGGTGTTGCAATGTTGATGGGAGCTGCTTCTTCCTGTTTATGGAGCAAATATGCAACTGTTGTCAGCCATGCAGTCCTTGCTGCAATCCTATGGAAGTGCGCCCAATCAGTTGACTTGACCAGTAAATCTGCAATAACATCCTTCTATATGTTCATCTGGAAGTTGTTCTACGCGGAGTACCTGATTATTCCACTAGTCAGA
>HOR_7428-Dom-RUS
ATGGGTTCGCTGTGCCTCCAGCCGCCGTTGCTCCTCTCCATCTCCGCTCACCAGCAAGATCATTTCCTGCCATCACTTTGTCCTGTCCACAAAAACGCAAAAAGGCAAACTTCCGTGTCCAGCCAACGGGGCCAAGGCCGCCCTACCTTGGATTGCTGTAAGAACTTCTTGGGCTGGAAATGTTCCTACGAAAGGATATCACATCGACCAGTAGATACTTGTGCAAATGCTTCGATGCAACCACTGCGGTCTGAGCCTGAGGCAAATGATTCTGCGAGCATCTGGAATCCAATATCAACTTCTCTGGATGCGTTTTACAGGTTTTCGCGGCCACATACTGTCATAGGAACAGCACTGAGCATAGTCTCAGTTTCACTACTAGCTGTCGAGGGCTTGTCTGATATTTCTCCTTTGTTCCTCACTGGTTCGCTGGAGGCAGTGGTGTCCGCCCTTTTCATGAACATTTATATTGTTGGGCTGAATCAGTTGTCTGATATTGATATAGATAAGGTTAACAAGCCAACTCTTCCGCTAGCATCTGGGGAATACTCTCCTGCAACCGGGGTGGCAATAGTAACAACCTTTGCTGTTCTGAGCTTTGCCGTTGGATTTGTTGTTGGATCACAGCCTCTGTTATTGGCTCTTTTTATTAGCTTTGTTCTTGGAACGGCTTATTCAATCGATCTACCATATTTTCGATGGAAGAGATCTGCTGTTGTGGCAGCACTCTGCATAGTAGCAGTACGAGCAGTGATTGTTCAACTGGCATTTTTTCTCCACATACAGACATTTGTCCTCAGAAGACCAATGGCCATTTCAAAGCCATTGATATTTGCAACTACATTCATGACCTTCTTCTCAGTTGTAATAGCATTATTCAAGGATATACCTGATATTGACGGGGACCGCATATTTGGAATTAAATCTTTCAGTGTCCGGTTAGGCCAAAAGAAGGTTTTCTGGATTTGTGTTGGACTACTGCAGATGGCATATGGTGTTGCAATGTTGATGGGAGCTGCTTCTTCCTGTTTATGGAGCAAATATGCAACTGTTGTCAGCCATGCAGTCCTTGCTGCAATCCTATGGAAGTGCGCCCAATCAGTTGACTTGACCAGTAAATCTGCAATAACATCCTTCTATATGTTCATCTGGAAGTTGTTCTACGCGGAGTACCTGATTATTCCACTAGTCAGA
>HOR_7474-Dom-ARG
ATGGGTTCGCTGTGCCTCCAGCCGCCGTTGCTCCTCTCCATCTCCGCTCACCAGCAAGATCATTTCCTGCCATCACTTTGTCCTGTCCACAAAAACGCAAAAAGGCAAACTTCCGTGTCCAGCCAACGGGGCCAAGGCCGCCCTACCTTGGATTGCTGTAAGAACTTCTTGGGCTGGAAATGTTCCAACGAAACGATATCACATCGACCAGTAGATAATTGTGCAAATGCTTCGATGCAACCACTGCGGTCTGAGCCTGAGGCAAATGATTCTGCGAGCATCTGGAATCCAATATCAACTTCTCTGGATGCGTTTTACAGGTTTTCGCGGCCACATACTGTCATAGGAACAGCACTGAGCATAGTCTCAGTTTCACTACTAGCTGTCGAGGGCTTGTCTGATATTCCTCCTTTGTTCCTCACTGGTTCGCTGGAGGCAGTGGTGTCCGCCCTTTTCATGAACATTTATATTGTTGGGCTGAATCAGTTGTCTGATATTGATATAGATAAGGTTAACAAGCCAACTCTTCCGCTAGCATCTGGGGAATACTCTCCTGCAACCGGGGTGGCAATAGTAACAACCTTTGCTGTTCTGAGCTTTGCCGTTGGATTTGTTGTTGGATCACAGCCTCTGTTATTGGCTCTTTTTATTAGCTTTGTTCTTGGAACGGCTTATTCAATCGATCTACCATATTTTCGATGGAAGAGATCTGCTGTTGTGGCAGCACTCTGCATAGTAGCAGTACGAGCAGTGATTGTTCAACTGGCATTTTTTCTCCACATACAGACATTTGTCCTCAGAAGACCAATGGCCATTTCAAAGCCATTAATATTTGCAACTACATTCATGACCTTCTTCTCAGTTGTAATAGCATTATTCAAGGATATACCTGATATTGACGGGGACCGCATATTTGGAATTAAATCTTTCAGTGTCCGGTTAGGCCAAAAGAAGGTTTTCTGGATTTGTGTTGGACTACTGGAGATGGCATATGGTGTTGCAATGTTGATGGGAGCTGCTTCTTCCTGTTTATGGAGCAAATATGCAACTGTTGTCAGCCATGCAGTCCTTGCTGCAATCCTATGGAAGTGCGCCCAATCAGTTGACTTGACCAGTAAATCTGCAATAACATCCTTCTATATGTTCATCTGGAAGTTGTTCTACGCGGAGTACCTGATTATTCCACTAGTCAGA
>HOR_7552-Dom-PAK
ATGGGTTCGCTGTGCCTCCAGCCGCCGTTGCTCCTCTCCATCTCCGCTCACCAGCAAGATCATTTCCTGCCATCACTTTGTCCTGTCCCCAAAAACGCAAAAAGGCAAACTTCCGTGTCCAGCCAACGGGGCCAAGGCCGCCCTACCTTGGATTGCTGTAAGAACTTCTTGGGCTGGAAATGTTCCTACGAAAGGATATCACATCGACCAGTAGATACTTGTGCAAATGCTTCGATGCAACCACTGCGGTCTGAGCCTGAGGCAAATGATTCTGCGAGCATCTGGAATCCAATATCAACTTCTCTGGATGCGTTTTACAGGTTTTCGCGGCCACATACTGTCATAGGAACAGCACTGAGCATAGTCTCAGTTTCACTACTAGCTGTCGAGGGCTTGTCTGATATTTCTCCTTTGTTCCTCACTGGTTCGCTGGAGGCAGTGGTGTCCGCCCTTTTCATGAACATTTATATTGTTGGGCTGAATCAGTTGTCTGATATTGATATAGATAAGGTTAACAAGCCAACTCTTCCGCTAGCATCTGGGGAATACTCTCCTGCAACCGGGGTGGCAATAGTAACAACCTTTGCTGTTCTGAGCTTTGCCGTTGGATTTGTTGTTGGATCACAGCCTCTGTTATTGGCTCTTTTTATTAGCTTTGTTCTTGGAACGGCTTATTCAATCGATCTACCATATTTTCGATGGAAGAGATCTGCTGTTGTGGCAGCACTCTGCATAGTAGCAGTACGAGCAGTGATTGTTCAACTGGCATTTTTTCTCCACATACAGACATTTGTCCTCAGAAGACCAATGGCCATTTCAAAGCCATTGATATTTGCAACTACATTCATGACCTTCTTCTCAGTTGTAATAGCATTATTCAAGGATATACCTGATATTGACGGGGACCGCATCTTTGGAATTAAATCTTTCAGTGTCCGGTTAGGCCAAAAGAAGGTTTTCTGGATTTGTGTTGGACTACTGGAGATGGCATATGGTGTTGCAATGTTGATGGGAGCTGCTTCTTCCTGTTTATGGAGCAAATATGCAACTGTTGTCAGCCATGCAGTCCTTGCTGCAATCCTATGGAAGTGCGCCCAATCAGTTGACTTGACCAGTAAATCTGCAATAACATCCTTCTATATGTTCATCTGGAAGTTGTTCTACGCGGAGTACCTGATTATTCCACTAGTCAGA
>HOR_7657-Dom-PAK
ATGGGTTCGCTGTGCCTCCAGCCGCCGTTGCTCCTCTCCATCTCCGCTCACCAGCAAGATCATTTCCTGCCATCACTTTGTCCTGTCCACAAAAACGCAAAAAGGCAAACTTCCGTGTCCAGCCAACGGGGCCAAGGCCGCCCTACCTTGGATTGCTGTAAGAACTTCTTGGGCTGGAAATGTTCCTACGAAAGGATATCACATCGACCAGTAGATACTTGTGCAAATGCTTCGATGCAACCACTGCGGTCTGAGCCTGAGGCAAATGATTCTGCGAGCATCTGGAATCCAATATCAACTTCTCTGGATGCGTTTTACAGGTTTTCGCGGCCACATACTGTCATAGGAACAGCACTGAGCATAGTCTCAGTTTCACTACTAGCTGTCGAGGGCTTGTCTGATATTTCTCCTTTGTTCCTCACTGGTTCGCTGGAGGCAGTGGTGTCCGCCCTTTTCATGAACATTTATATTGTTGGGCTGAATCAGTTGTCTGATATTGATATAGATAAGGTTAACAAGCCAACTCTTCCGCTAGCATCTGGGGAATACTCTCCTGCAACCGGGGTGGCAATAGTAACAACCTTTGCTGTTCTGAGCTTTGCCGTTGGATTTGTTGTTGGATCACAGCCTCTGTTATTGGCTCTTTTTATTAGCTTTGTTCTTGGAACGGCTTATTCAATCGATCTACCATATTTTCGATGGAAGAGATCTGCTGTTGTGGCAGCACTCTGCATAGTAGCAGTACGAGCAGTGATTGTTCAACTGGCATTTTTTCTCCACATACAGACATTTGTCCTCAGAAGACCAATGGCCATTTCAAAGCCATTGATATTTGCAACTACATTCATGACCTTCTTCTCAGTTGTAATAGCATTATTCAAGGATATACCTGATATTGACGGGGACCGCATATTTGGAATTAAATCTTTCAGTGTCCGGTTAGGCCAAAAGAAGGTTTTCTGGATTTGTGTTGGACTACTGCAGATGGCATATGGTGTTGCAATGTTGATGGGAGCTGCTTCTTCCTGTTTATGGAGCAAATATGCAACTGTTGTCAGCCATGCAGTCCTTGCTGCAATCCTATGGAAGTGCGCCCAATCAGTTGACTTGACCAGTAAATCTGCAATAACATCCTTCTATATGTTCATCTGGAAGTTGTTCTACGCGGAGTACCTGATTATTCCACTAGTCAGA
>HOR_8148-Dom-TUR
ATGGGTTCGCTGTGCCTCCAGCCGCCGTTGCTCCTCTCCATCTCCGCTCACCAGCAAGATCATTTCCTGCCATCACTTTGTCCTGTCCACAAAAACGCAAAAAGGCAAACTTCCGTGTCCAGCCAACGGGGCCAAGGCCGCCCTACCTTGGATTGCTGTAAGAACTTCTTGGGCTGGAAATGTTCCTACGAAAGGATATCACATCGACCAGTAGATACTTGTGCAAATGCTTCGATGCAACCACTGCGGTCTGAGCCTGAGGCAAATGATTCTGCGAGCATCTGGAATCCAATATCAACTTCTCTGGATGCGTTTTACAGGTTTTCGCGGCCACATACTGTCATAGGAACAGCACTGAGCATAGTCTCAGTTTCACTACTAGCTGTCGAGGGCTTGTCTGATATTTCTCCTTTGTTCCTCACTGGTTCGCTGGAGGCAGTGGTGTCCGCCCTTTTCATGAACATTTATATTGTTGGGCTGAATCAGTTGTCTGATATTGATATAGATAAGGTTAACAAGCCAACTCTTCCGCTAGCATCTGGGGAATACTCTCCTGCAACCGGGGTGGCAATAGTAACAACCTTTGCTGTTCTGAGCTTTGCCGTTGGATTTGTTGTTGGATCACAGCCTCTGTTATTGGCTCTTTTTATTAGCTTTGTTCTTGGAACGGCTTATTCAATCGATCTACCATATTTTCGATGGAAGAGATCTGCTGTTGTGGCAGCACTCTGCATAGTAGCAGTACGAGCAGTGATTGTTCAACTGGCATTTTTTCTCCACATACAGACATTTGTCCTCAGAAGACCAATGGCCATTTCAAAGCCATTGATATTTGCAACTACATTCATGACCTTCTTCTCAGTTGTAATAGCATTATTCAAGGATATACCTGATATTGACGGGGACCGCATATTTGGAATTAAATCTTTCAGTGTCCGGTTAGGCCAAAAGAAGGTTTTCTGGATTTGTGTTGGACTACTGGAGATGGCATATGGTGTTGCAATGTTGATGGGAGCTGCTTCTTCCTGTTTATGGAGCAAATATGCAACTGTTGTCAGCCATGCAGTCCTTGCTGCAATCCTATGGAAGTGCGCCCAATCAGTTGACTTGACCAGTAAATCTGCAATAACATCCTTCTATATGTTCATCTGGAAGTTGTTCTACGCGGAGTACCTGATTATTCCACTAGTCAGA
>HOR_8370-Dom-IND
ATGGGTTCGCTGTGCCTCCAGCCGCCGTTGCTCCTCTCCATCTCCGCTCACCAGCAAGATCATTTCCTGCCATCACTTTGTCCTGTCCACAAAAACGCAAAAAGGCAAACTTCCGTGTCCAGCCAACGGGGCCAAGGCCGCCCTACCTTGGATTGCTGTAAGAACTTCTTGGGCTGGAAATGTTCCTACGAAAGGATATCACATCGACCAGTAGATACTTGTGCAAATGCTTCGATGCAACCACTGCGGTCTGAGCCTGAGGCAAATGATTCTGCGAGCATCTGGAATCCAATATCAACTTCTCTGGATGCGTTTTACAGGTTTTCGCGGCCACATACTGTCATAGGAACAGCACTGAGCATAGTCTCAGTTTCACTACTAGCTGTCGAGGGCTTGTCTGATATTTCTCCTTTGTTCCTCACTGGTTCGCTGGAGGCAGTGGTGTCCGCCCTTTTCATGAACATTTATATTGTTGGGCTGAATCAGTTGTCTGATATTGATATAGATAAGGTTAACAAGCCAACTCTTCCGCTAGCATCTGGGGAATACTCTCCTGCAACCGGGGTGGCAATAGTAACAACCTTTGCTGTTCTGAGCTTTGCCGTTGGATTTGTTGTTGGATCACAGCCTCTGTTATTGGCTCTTTTTATTAGCTTTGTTCTTGGAACGGCTTATTCAATCGATCTACCATATTTTCGATGGAAGAGATCTGCTGTTGTGGCAGCACTCTGCATAGTAGCAGTACGAGCAGTGATTGTTCAACTGGCATTTTTTCTCCACATACAGACATTTGTCCTCAGAAGACCAATGGCCATTTCAAAGCCATTGATATTTGCAACTACATTCATGACCTTCTTCTCAGTTGTAATAGCATTATTCAAGGATATACCTGATATTGACGGGGACCGCATATTTGGAATTAAATCTTTCAGTGTCCGGTTAGGCCAAAAGAAGGTTTTCTGGATTTGTGTTGGACTACTGCAGATGGCATATGGTGTTGCAATGTTGATGGGAGCTGCTTCTTCCTGTTTATGGAGCAAATATGCAACTGTTGTCAGCCATGCAGTCCTTGCTGCAATCCTATGGAAGTGCGCCCAATCAGTTGACTTGACCAGTAAATCTGCAATAACATCCTTCTATATGTTCATCTGGAAGTTGTTCTACGCGGAGTACCTGATTATTCCACTAGTCAGA
>HOR_8440-Dom-IND
ATGGGTTCGCTGTGCCTCCAGCCGCCGTTGCTCCTCTCCATCTCCGCTCACCAGCAAGATCATTTCCTGCCATCACTTTGTCCTGTCCCCAAAAACGCAAAAAGGCAAACTTCCGTGTCCAGCCAACGGGGCCAAGGCCGCCCTACCTTGGATTGCTGTAAGAACTTCTTGGGCTGGAAATGTTCCTACGAAAGGATATCACATCGACCAGTAGATACTTGTGCAAATGCTTCGATGCAACCACTGCGGTCTGAGCCTGAGGCAAATGATTCTGCGAGCATCTGGAATCCAATATCAACTTCTCTGGATGCGTTTTACAGGTTTTCGCGGCCACATACTGTCATAGGAACAGCACTGAGCATAGTCTCAGTTTCACTACTAGCTGTCGAGGGCTTGTCTGATATTTCTCCTTTGTTCCTCACTGGTTCGCTGGAGGCAGTGGTGTCCGCCCTTTTCATGAACATTTATATTGTTGGGCTGAATCAGTTGTCTGATATTGATATAGATAAGGTTAACAAGCCAACTCTTCCGCTAGCATCTGGGGAATACTCTCCTGCAACCGGGGTGGCAATAGTAACAACCTTTGCTGTTCTGAGCTTTGCCGTTGGATTTGTTGTTGGATCACAGCCTCTGTTATTGGCTCTTTTTATTAGCTTTGTTCTTGGAACGGCTTATTCAATCGATCTACCATATTTTCGATGGAAGAGATCTGCTGTTGTGGCAGCACTCTGCATAGTAGCAGTACGAGCAGTGATTGTTCAACTGGCATTTTTTCTCCACATACAGACATTTGTCCTCAGAAGACCAATGGCCATTTCAAAGCCATTGATATTTGCAACTACATTCATGACCTTCTTCTCAGTTGTAATAGCATTATTCAAGGATATACCTGATATTGACGGGGACCGCATCTTTGGAATTAAATCTTTCAGTGTCCGGTTAGGCCAAAAGAAGGTTTTCTGGATTTGTGTTGGACTACTGGAGATGGCATATGGTGTTGCAATGTTGATGGGAGCTGCTTCTTCCTGTTTATGGAGCAAATATGCAACTGTTGTCAGCCATGCAGTCCTTGCTGCAATCCTATGGAAGTGCGCCCAATCAGTTGACTTGACCAGTAAATCTGCAATAACATCCTTCTATATGTTCATCTGGAAGTTGTTCTACGCGGAGTACCTGATTATTCCACTAGTCAGA
>HOR_8659-Dom-EGY
ATGGGTTCGCTGTGCCTCCAGCCGCCGTTGCTCCTCTCCATCTCCGCTCAC-AGCAAGATCATTTCCTGCCATCACTTTGTCCTGTCCACAAAAACGCAAAAAGGCAAACTTCCGTGTCCAGCCAACGGGGCCAAGGCCGCCCTACCTTGGATTGCTGTAAGAACTTCTTGGGCTGGAAATGTTCCTACGAAAGGATATCACATCGACCAGTAGATACTTGTGCAAATGCTTCGATGCAACCACTGCGGTCTGAGCCTGAGGCAAATGATTCTGCGAGCATCTGGAATCCAATATCAACTTCTCTGGATGCGTTTTACAGGTTTTCGCGGCCACATACTGTCATAGGAACAGCACTGAGCATAGTCTCAGTTTCACTACTAGCTGTCGAGGGCTTGTCTGATATTTCTCCTTTGTTCCTCACTGGTTCGCTGGAGGCAGTGGTGTCCGCCCTTTTCATGAACATTTATATTGTTGGGCTGAATCAGTTGTCTGATATTGATATAGATAAGGTTAACAAGCCAACTCTTCCGCTAGCATCTGGGGAATACTCTCCTGCAACCGGGGTGGCAATAGTAACAACCTTTGCTGTTCTGAGCTTTGCCGTTGGATTTGTTGTTGGATCACAGCCTCTGTTATTGGCTCTTTTTATTAGCTTTGTTCTTGGAACGGCTTATTCAATCGATCTACCATATTTTCGATGGAAGAGATCTGCTGTTGTGGCAGCACTCTGCATAGTAGCAGTACGAGCAGTGATTGTTCAACTGGCATTTTTTCTCCACATACAGACATTTGTCCTCAGAAGACCAATGGCCATTTCAAAGCCATTGATATTTGCAACTACATTCATGACCTTCTTCTCAGTTGTAATAGCATTATTCAAGGATATACCTGATATTGACGGGGACCGCATATTTGGAATTAAATCTTTCAGTGTCCGGTTAGGCCAAAAGAAGGTTTTCTGGATTTGTGTTGGACTACTGGAGATGGCATATGGTGTTGCAATGTTGATGGGAGCTGCTTCTTCCTGTTTATGGAGCAAATATGCAACTGTTGTCAGCCATGCAGTCCTTGCTGCAATCCTATGGAAGTGCGCTCGATCAGTTGACTTGACCAGTAAATCTGCAATAACATCCTTCTATATGTTCATCTGGAAGTTGTTCTACGCGGAGTACCTGATTATTCCACTAGTCAGA
>FT31-Wld-unknown
ATGGGTTCGCTGTGCCTCCAGCCGCCGTTGCTCCTCTCCATCTCCGCTCACCAGCAAGATCATTTCCTGCCATCACTTTGTCCTGCCCACAAAAACGCAAAAAGGCAAACTTCCGTGTCCAGCCAACGGGGCCAAGGCCGCCCTACCTTGGATTGCTGTAAGAACTTCTTGGGCTGGAAATGTTCCTACGAAAGGATATCACATCGACCAGTAGATAATTGTGCAAATGCTTCGATGCAACCACTGCGGTCTGAGCCTGAGGCAAATGATTCTGCGAGCATCTGGAATCCAATATCAACTTCTCTGGATGCGTTTTACAGGTTTTCGCGGCCACATACTGTCATAGGAACAGCACTGAGCATAGTCTCAGTTTCACTACTAGCTGTCGAGGGCTTGTCTGATATTTCTCCTTTGTTCCTCACTGGTTCGCTGGAGGCAGTGGTGTCCGCCCTTTTCATGAACATTTATATTGTTGGGCTGAATCAGTTGTCTGATATTGATATAGATAAGGTTAACAAGCCAACTCTTCCGCTAGCATCTGGGGAATACTCTCCTGCAACCGGGGTGGCAATAGTAACAACCTTTGCTGTTCTGAGCTTTGCCGTTGGATTTGTTGTTGGATCACAGCCTCTGTTATTGGCTCTTTTTATTAGCTTTGTTCTTGGAACGGCTTATTCAATCGATCTACCATATTTTCGATGGAAGAGATCTGCTGTTGTGGCAGCACTCTGCATAGTAGCAGTACGAGCAGTGATTGTTCAACTGGCATTTTTTCTCCACATACAGACATTTGTCCTCAGAAGACCAATGGCCATTTCAAAGCCATTGATATTTGCAACTACATTCATGACCTTCTTCTCAGTTGTAATAGCATTATTCAAGGATATACCTGATATTGACGGGGACCGCATATTTGGAATTAAATCTTTCAGTGTCCGGTTAGGCCAAAAGAAGGTTTTCTGGATTTGTGTTGGACTACTGGAGATGGCATATGGTGTTGCAATGTTGATGGGAGCTGCTTCTTCCTGTTTATGGAGCAAATATGCAACTGTTGTCAGCCATGCAGTCCTTGCTGCAATCCTATGGAAGTGCGCTCGATCAGTTGACTTGACCAGTAAATCTGCAATAACATCCTTCTATATGTTCATCTGGAAGTTGTTCTACGCGGAGTACCTGATTATTCCACTAGTCAGA
>FT37-Wld-ISR
ATGGGTTCGCTGTGCCTCCAGCCGCCGTTGCTCCTCTCCATCTCCGCTCACCAGCAAGATCATTTCCTGCCATCACTTTGTCCTGCCCACAAAAACGCAAAAAGGCAAACTTCCGTGTCCAGCCAACGGGGCCAAGGCCGCCCTACCTTGGATTGCTGTAAGAACTTCTTGGGCTGGAAATGTTCCTACGAAAGGATATCACATCGACCAGTAGATAATTGTGCAAATGCTTCGATGCAACCACTGCGGTCTGAGCCTGAGGCAAATGATTCTGCGAGCATCTGGAATCCAATATCAACTTCTCTGGATGCGTTTTACAGGTTTTCGCGGCCACATACTGTCATAGGAACAGCACTGAGCATAGTCTCAGTTTCACTACTAGCTGTCGAGGGCTTGTCTGATATTTCTCCTTTGTTCCTCACTGGTTCGCTGGAGGCAGTGGTGTCCGCCCTTTTCATGAACATTTATATTGTTGGGCTGAATCAGTTGTCTGATATTGATATAGATAAGGTTAACAAGCCAACTCTTCCGCTAGCATCTGGGGAATACTCTCCTGCAACCGGGGTGGCAATAGTAACAACCTTTGCTGTTCTGAGCTTTGCCGTTGGATTTGTTGTTGGATCACAGCCTCTGTTATTGGCTCTTTTTATTAGCTTTGTTCTTGGAACGGCTTATTCAATCGATCTACCATATTTTCGATGGAAGAGATCTGCTGTTGTGGCAGCACTCTGCATAGTAGCAGTACGAGCAGTGATTGTTCAACTGGCATTTTTTCTCCACATACAGACATTTGTCCTCAGAAGACCAATGGCCATTTCAAAGCCATTGATATTTGCAACTACATTCATGACCTTCTTCTCAGTTGTAATAGCATTATTCAAGGATATACCTGATATTGACGGGGACCGCATATTTGGAATTAAATCTTTCAGTGTCCGGTTAGGCCAAAAGAAGGTTTTCTGGATTTGTGTTGGACTACTGGAGATGGCATATGGTGTTGCAATGTTGATGGGAGCTGCTTCTTCCTGTTTATGGAGCAAATATGCAACTGTTGTCAGCCATGCAGTCCTTGCTGCAATCCTATGGAAGTGCGCTCGATCAGTTGACTTGACCAGTAAATCTGCAATAACATCCTTCTATATGTTCATCTGGAAGTTGTTCTACGCGGAGTACCTGATTATTCCACTAGTCAGA
>FT42-Wld-unknown
ATGGGTTCGCTGTGCCTCCAGCCGCCGTTGCTCCTCTCCATCTCCGCTCACCAGCAAGATCATTTCCTGCCATCACTTTGTCCTGCCCACAAAAACGCAAAAAGGCAAACTTCCGTGTCCAGCCAACGGGGCCAAGGCCGCCCTACCTTGGATTGCTGTAAGAACTTCTTGGGCTGGAAATGTTCCTACGAAAGGATATCACATCGACCAGTAGATAATTGTGCAAATGCTTCGATGCAACCACTGCGGTCTGAGCCTGAGGCAAATGATTCTGCGAGCATCTGGAATCCAATATCAACTTCTCTGGATGCGTTTTACAGGTTTTCGCGGCCACATACTGTCATAGGAACAGCACTGAGCATAGTCTCAGTTTCACTACTAGCTGTCGAGGGCTTGTCTGATATTTCTCCTTTGTTCCTCACTGGTTCGCTGGAGGCAGTGGTGTCCGCCCTTTTCATGAACATTTATATTGTTGGGCTGAATCAGTTGTCTGATATTGATATAGATAAGGTTAACAAGCCAACTCTTCCGCTAGCATCTGGGGAATACTCTCCTGCAACCGGGGTGGCAATAGTAACAACCTTTGCTGTTCTGAGCTTTGCCGTTGGATTTGTTGTTGGATCACAGCCTCTGTTATTGGCTCTTTTTATTAGCTTTGTTCTTGGAACGGCTTATTCAATCGATCTACCATATTTTCGATGGAAGAGATCTGCTGTTGTGGCAGCACTCTGCATAGTAGCAGTACGAGCAGTGATTGTTCAACTGGCATTTTTTCTCCACATACAGACATTTGTCCTCAGAAGACCAATGGCCATTTCAAAGCCATTGATATTTGCAACTACATTCATGACCTTCTTCTCAGTTGTAATAGCATTATTCAAGGATATACCTGATATTGACGGGGACCGCATATTTGGAATTAAATCTTTCAGTGTCCGGTTAGGCCAAAAGAAGGTTTTCTGGATTTGTGTTGGACTACTGGAGATGGCATATGGTGTTGCAATGTTGATGGGAGCTGCTTCTTCCTGTTTATGGAGCAAATATGCAACTGTTGTCAGCCATGCAGTCCTTGCTGCAATCCTATGGAAGTGCGCCCAATCAGTTGACTTGACCAGTAAATCTGCAATAACATCCTTCTATATGTTCATCTGGAAGTTGTTCTACGCGGAGTACCTGATTATTCCACTAGTCAGA
>FT67-Wld-ISR
ATGGGTTCGCTGTGCCTCCAGCCGCCGTTGCTCCTCTCCATCTCCGCTCACCAGCAAGATCATTTCCTGCCATCACTTTGTCCTGCCCACAAAAACGCAAAAAGGCAAACTTCCGTGTCCAGCCAACGGGGCCAAGGCCGCCCTACCTTGGATTGCTGTAAGAACTTCTTGGGCTGGAAATGTTCCTACGAAAGGATATCACATCGACCAGTAGATAATTGTGCAAATGCTTCGATGCAACCACTGCGGTCTGAGCCTGAGGCAAATGATTCTGCGAGCATCTGGAATCCAATATCAACTTCTCTGGATGCGTTTTACAGGTTTTCGCGGCCACATACTGTCATAGGAACAGCACTGAGCATAGTCTCAGTTTCACTACTAGCTGTCGAGGGCTTGTCTGATATTTCTCCTTTGTTCCTCACTGGTTCGCTGGAGGCAGTGGTGTCCGCCCTTTTCATGAACATTTATATTGTTGGGCTGAATCAGTTGTCTGATATTGATATAGATAAGGTTAACAAGCCAACTCTTCCGCTAGCATCTGGGGAATACTCTCCTGCAACCGGGGTGGCAATAGTAACAACCTTTGCTGTTCTGAGCTTTGCCGTTGGATTTGTTGTTGGATCACAGCCTCTGTTATTGGCTCTTTTTATTAGCTTTGTTCTTGGAACGGCTTATTCAATCGATCTACCATATTTTCGATGGAAGAGATCTGCTGTTGTGGCAGCACTCTGCATAGTAGCAGTACGAGCAGTGATTGTTCAACTGGCATTTTTTCTCCACATACAGACATTTGTCCTCAGAAGACCAATGGCCATTTCAAAGCCATTGATATTTGCAACTACATTCATGACCTTCTTCTCAGTTGTAATAGCATTATTCAAGGATATACCTGATATTGACGGGGACCGCATATTTGGAATTAAATCTTTCAGTGTCCGGTTAGGCCAAAAGAAGGTTTTCTGGATTTGTGTTGGACTACTGGAGATGGCATATGGTGTTGCAATGTTGATGGGAGCTGCTTCTTCCTGTTTATGGAGCAAATATGCAACTGTTGTCAGCCATGCAGTCCTTGCTGCAATCCTATGGAAGTGCGCTCGATCAGTTGACTTGACCAGTAAATCTGCAATAACATCCTTCTATATGTTCATCTGGAAGTTGTTCTACGCGGAGTACCTGATTATTCCACTAGTCAGA
>FT144-Wld-ISR
ATGGGTTCGCTGTGCCTCCAGCCGCCGTTGCTCCTCTCCATCTCCGCTCACCAGCAAGATCATTTCCTGCCATCACTTTGTCCTGCCCACAAAAACGCAAAAAGGCAAACTTCCGTGTCCAGCCAACGGGGCCAAGGCCGCCCTACCTTGGATTGCTGTAAGAACTTCTTGGGCTGGAAATGTTCCTACGAAAGGATATCACATCGACCAGTAGATAATTGTGCAAATGCTTCGATGCAACCACTGCGGTCTGAGCCTGAGGCAAATGATTCTGCGAGCATCTGGAATCCAATATCAACTTCTCTGGATGCGTTTTACAGGTTTTCGCGGCCACATACTGTCATAGGAACAGCACTGAGCATAGTCTCAGTTTCACTACTAGCTGTCGAGGGCTTGTCTGATATTTCTCCTTTGTTCCTCACTGGTTCGCTGGAGGCAGTGGTGTCCGCCCTTTTCATGAACATTTATATTGTTGGGCTGAATCAGTTGTCTGATATTGATATAGATAAGGTTAACAAGCCAACTCTTCCGCTAGCATCTGGGGAATACTCTCCTGCAACCGGGGTGGCAATAGTAACAACCTTTGCTGTTCTGAGCTTTGCCGTTGGATTTGTTGTTGGATCACAGCCTCTGTTATTGGCTCTTTTTATTAGCTTTGTTCTTGGAACGGCTTATTCAATCGATCTACCATATTTTCGATGGAAGAGATCTGCTGTTGTGGCAGCACTCTGCATAGTAGCAGTACGAGCAGTGATTGTTCAACTGGCATTTTTTCTCCACATACAGACATTTGTCCTCAGAAGACCAATGGCCATTTCAAAGCCATTGATATTTGCAACTACATTCATGACCTTCTTCTCAGTTGTAATAGCATTATTCAAGGATATACCTGATATTGACGGGGACCGCATATTTGGAATTAAATCTTTCAGTGTCCGGTTAGGCCAAAAGAAGGTTTTCTGGATTTGTGTTGGACTACTGGAGATGGCATATGGTGTTGCAATGTTGATGGGAGCTGCTTCTTCCTGTTTATGGAGCAAATATGCAACTGTTGTCAGCCATGCAGTCCTTGCTGCAATCCTATGGAAGTGCGCTCGATCAGTTGACTTGACCAGTAAATCTGCAATAACATCCTTCTATATGTTCATCTGGAAGTTGTTCTACGCGGAGTACCTGATTATTCCACTAGTCAGA
>FT147-Wld-ISR
ATGGGTTCGCTGTGCCTCCAGCCGCCGTTGCTCCTCTCCATCTCCGCTCACCAGCAAGATCATTTCCTGCCATCACTTTGTCCTGTCCACAAAAACGCAAAAAGGCAAACTTCCGTGTCCAGCCAACGGGGCCAAGGCCGCCCTACCTTGGATTGCTGTAAGAACTTCTTGGGCTGGAAATGTTCCTACGAAAGGATATCACATCGACCAGTAGATAATTGTGCAAATGCTTCGATGCAACCACTGCGGTCTGAGCCTGAGGCAAATGATTCTGCGAGCATCTGGAATCCAATATCAACTTCTCTGGATGCGTTTTACAGGTTTTCGCGGCCACATACTGTCATAGGAACAGCACTGAGCATAGTCTCAGTTTCACTACTAGCTGTCGAGGGCTTGTCTGATATTTCTCCTTTGTTCCTCACTGGTTCGCTGGAGGCAGTGGTGTCCGCCCTTTTCATGAACATTTATATTGTTGGGCTGAATCAGTTGTCTGATATTGATATAGATAAGGTTAACAAGCCAACTCTTCCGCTAGCATCTGGGGAATACTCTCCTGCAACCGGGGTGGCAATAGTAACAACCTTTGCTGTTCTGAGCTTTGCCGTTGGATTTGTTGTTGGATCACAGCCTCTGTTATTGGCTCTTTTTATTAGCTTTGTTCTTGGAACGGCTTATTCAATCGATCTACCATATTTTCGATGGAAGAGATCTGCTGTTGTGGCAGCACTCTGCATAGTAGCAGTACGAGCAGTGATTGTTCAACTGGCATTTTTTCTCCACATACAGACATTTGTCCTCAGAAGACCAATGGCCATTTCAAAGCCATTGATATTTGCAACTACATTCATGACCTTCTTCTCAGTTGTAATAGCATTATTCAAGGATATACCTGATATTGACGGGGACCGCATATTTGGAATTAAATCTTTCAGTGTCCGGTTAGGCCAAAAGAAGGTTTTCTGGATTTGTGTTGGACTACTGGAGATGGCATATGGTGTTGCAATGTTGATGGGAGCTGCTTCTTCCTGTTTATGGAGCAAATATGCAACTGTTGTCAGCCATGCAGTCCTTGCTGCAATCCTATGGAAGTGCGCCCAATCAGTTGACTTGACCAGTAAATCTGCAATAACATCCTTCTATATGTTCATCTGGAAGTTGTTCTACGCGGAGTACCTGATTATTCCACTAGTCAGA
>FT18-Wld-ISR
ATGGGTTCGCTGTGCCTCCAGCCGCCGTTGCTCCTCTCCATCTCCGCTCACCAGCAAGATCATTTCCTGCCATCACTTTGTCCTGCCCACAAAAACGCAAAAAGGCAAACTTCCGTGTCCAGCCAACGGGGCCAAGGCCGCCCTACCTTGGATTGCTGTAAGAACTTCTTGGGCTGGAAATGTTCCTACGAAAGGATATCACATCGACCAGTAGATAATTGTGCAAATGCTTCGATGCAACCACTGCGGTCTGAGCCTGAGGCAAATGATTCTGCGAGCATCTGGAATCCAATATCAACTTCTCTGGATGCGTTTTACAGGTTTTCGCGGCCACATACTGTCATAGGAACAGCACTGAGCATAGTCTCAGTTTCACTACTAGCTGTCGAGGGCTTGTCTGATATTTCTCCTTTGTTCCTCACTGGTTCGCTGGAGGCAGTGGTGTCCGCCCTTTTCATGAACATTTATATTGTTGGGCTGAATCAGTTGTCTGATATTGATATAGATAAGGTTAACAAGCCAACTCTTCCGCTAGCATCTGGGGAATACTCTCCTGCAACCGGGGTGGCAATAGTAACAACCTTTGCTGTTCTGAGCTTTGCCGTTGGATTTGTTGTTGGATCACAGCCTCTGTTATTGGCTCTTTTTATTAGCTTTGTTCTTGGAACGGCTTATTCAATCGATCTACCATATTTTCGATGGAAGAGATCTGCTGTTGTGGCAGCACTCTGCATAGTAGCAGTACGAGCAGTGATTGTTCAACTGGCATTTTTTCTCCACATACAGACATTTGTCCTCAGAAGACCAATGGCCATTTCAAAGCCATTGATATTTGCAACTACATTCATGACCTTCTTCTCAGTTGTAATAGCATTATTCAAGGATATACCTGATATTGACGGGGACCGCATATTTGGAATTAAATCTTTCAGTGTCCGGTTAGGCCAAAAGAAGGTTTTCTGGATTTGTGTTGGACTACTGGAGATGGCATATGGTGTTGCAATGTTGATGGGAGCTGCTTCTTCCTGTTTATGGAGCAAATATGCAACTGTTGTCAGCCATGCAGTCCTTGCTGCAATCCTATGGAAGTGCGCTCGATCAGTTGACTTGACCAGTAAATCTGCAATAACATCCTTCTATATGTTCATCTGGAAGTTGTTCTACGCGGAGTACCTGATTATTCCACTAGTCAGA
>FT218-Wld-unknown
ATGGGTTCGCTGTGCCTCCAGCCGCCGTTGCTCCTCTCCATCTCCGCTCACCAGCAAGATCATTTCCTGCCATCACTTTGTCCTGCCCACAAAAACGCAAAAAGGCAAACTTCCGTGTCCAGCCAACGGGGCCAAGGCCGCCCTACCTTGGATTGCTGTAAGAACTTCTTGGGCTGGAAATGTTCCTACGAAAGGATATCACATCGACCAGTAGATAATTGTGCAAATGCTTCGATGCAACCACTGCGGTCTGAGCCTGAGGCAAATGATTCTGCGAGCATCTGGAATCCAATATCAACTTCTCTGGATGCGTTTTACAGGTTTTCGCGGCCACATACTGTCATAGGAACAGCACTGAGCATAGTCTCAGTTTCACTACTAGCTGTCGAGGGCTTGTCTGATATTTCTCCTTTGTTCCTCACTGGTTCGCTGGAGGCAGTGGTGTCCGCCCTTTTCATGAACATTTATATTGTTGGGCTGAATCAGTTGTCTGATATTGATATAGATAAGGTTAACAAGCCAACTCTTCCGCTAGCATCTGGGGAATACTCTCCTGCAACCGGGGTGGCAATAGTAACAACCTTTGCTGTTCTGAGCTTTGCCGTTGGATTTGTTGTTGGATCACAGCCTCTGTTATTGGCTCTTTTTATTAGCTTTGTTCTTGGAACGGCTTATTCAATCGATCTACCATATTTTCGATGGAAGAGATCTGCTGTTGTGGCAGCACTCTGCATAGTAGCAGTACGAGCAGTGATTGTTCAACTGGCATTTTTTCTCCACATACAGACATTTGTCCTCAGAAGACCAATGGCCATTTCAAAGCCATTGATATTTGCAACTACATTCATGACCTTCTTCTCAGTTGTAATAGCATTATTCAAGGATATACCTGATATTGACGGGGACCGCATATTTGGAATTAAATCTTTCAGTGTCCGGTTAGGCCAAAAGAAGGTTTTCTGGATTTGTGTTGGACTACTGGAGATGGCATATGGTGTTGCAATGTTGATGGGAGCTGCTTCTTCCTGTTTATGGAGCAAATATGCAACTGTTGTCAGCCATGCAGTCCTTGCTGCAATCCTATGGAAGTGCGCTCGATCAGTTGACTTGACCAGTAAATCTGCAATAACATCCTTCTATATGTTCATCTGGAAGTTGTTCTACGCGGAGTACCTGATTATTCCACTAGTCAGA
>FT232-Wld-IRQ
ATGGGTTCGCTGTGCCTCCAGCCGCCGTTGCTCCTCTCCATCTCCGCTCACCAGCAAGATCATTTCCTGCCATCACTTTGCCCTGTCCACAAAAACGCAAAAAGGCAAACTTCCGTGTCCAGCCAACGGGGCCAAGGCCGCCCTACCTTGGATTGCTGTAAGAACTTCTTGGGCTGGAAATGTTCCTACGAAAGGATATCACATCGACCAGTAGATAATTGTGCAAATGCTTCGATGCAACCACTGCGGTCTGAGCCTGAGGCAAATGATTCTGCGAGCATCTGGAATCCAATATCAACTTCTCTGGATGCGTTTTACAGGTTTTCGCGGCCACATACTGTCATAGGAACAGCACTGAGCATAGTCTCAGTTTCACTACTAGCTGTCGAGGGCTTGTCTGATATTTCTCCTTTGTTCCTCACTGGTTCGCTGGAGGCAGTGGTGTCCGCCCTTTTCATGAACATTTATATTGTTGGGCTGAATCAGTTGTCTGATATTGATATAGATAAGGTTAACAAGCCAACTCTTCCGCTAGCATCTGGGGAATACTCTCCTGCAACCGGGGTGGCAATAGTAACAACCTTTGCTGTTCTGAGCTTTGCCGTTGGATTTGTTGTTGGATCACAGCCTCTGTTATTGGCTCTTTTTATTAGCTTTGTTCTTGGAACGGCTTATTCAATCGATCTACCATATTTTCGATGGAAGAGATCTGCTGTTGTGGCAGCACTCTGCATAGTAGCAGTACGAGCAGTGATTGTTCAACTGGCATTTTTTCTCCACATACAGACATTTGTCCTCAGAAGACCAATGGCCATTTCAAAGCCATTGATATTTGCAACTACATTCATGACCTTCTTCTCAGTTGTAATAGCATTATTCAAGGATATACCTGATATTGACGGGGACCGCATATTTGGAATTAAATCTTTCAGTGTCCGGTTAGGCCAAAAGAAGGTTTTCTGGATTTGTGTTGGACTACTGGAGATGGCATATGGTGTTGCAATGTTGATGGGAGCTGCTTCTTCCTGTTTATGGAGCAAATATGCAACTGTTGTCAGCCATGCAGTCCTTGCTGCAATCCTATGGAAGTGCGCCCAATCAGTTGACTTGACCAGTAAATCTGCAATAACATCCTTCTATATGTTCATCTGGAAGTTGTTCTACGCGGAGTACCTGATTATTCCACTAGTCAGA
>FT262-Wld-TUR
ATGGGTTCGCTGTGCCTCCAGCCGCCGTTGCTCCTCTCCATCTCCGCTCACCAGCAAGATCATTTCCTGCCATCACTTTGTCCTGTCCACAAAAACGCAAAAAGGCAAACTTCCGTGTCCAGCCAACGGGGCCAAGGCCGCCCTACCTTGGATTGCTGTAAGAACTTCTTGCGCTGGAAATGTTCCTACGAAAGGATATCACATCGACCAGTAGATAATTGTGCAAATGCTTCGATGCAACCACTGCGGTCTGAGCCTGAGGCAAATGATTCTGCGAGCATCTGGAATCCAATATCAACTTCTCTGGATGCGTTTTACAGGTTTTCGCGGCCACATACTGTCATAGGAACAGCACTGAGTATAGTCTCAGTTTCACTACTAGCTGTCGAGGGCTTGTCTGATATTTCTCCTTTGTTCCTCACTGGTTCGCTGGAGGCAGTGGTGTCCGCCCTTTTCATGAACATTTATATTGTTGGGCTGAATCAGTTGTCTGATATTGATATAGATAAGGTTAACAAGCCAACTCTTCCGCTAGCATCTGGGGAATACTCTCCTGCAACCGGGGTGGCAATAGTAACAACCTTTGCTGTTCTGAGCTTTGCCGTTGGATTTGTTGTTGGATCACAGCCTCTGTTATTGGCTCTTTTTATTAGCTTTGTTCTTGGAACGGCTTATTCAATCGATCTACCATATTTTCGATGGAAGAGATCTGCTGTTGTGGCAGCACTCTGCATAGTAGCAGTACGAGCAGTGATTGTTCAACTGGCATTTTTTCTCCACATACAGACATTTGTCCTCAGAAGACCAATGGCCATTTCAAAGCCATTGATATTTGCAACTACATTCATGACCTTCTTCTCAGTTGTAATAGCATTATTCAAGGATATACCTGATATTGACGGGGACCGCATATTTGGAATTAAATCTTTCAGTGTCCGGTTAGGCCAAAAGAAGGTTTTCTGGATTTGTGTTGGACTACTGGAGATGGCATATGGTGTTGCAATGTTGATGGGAGCTGCTTCTTCCTGTTTATGGAGCAAATATGCAACTGTTGTCAGCCATGCAGTCCTTGCTGCAATCCTATGGAAGTGCGCCCAATCAGTTGACTTGACCAGTAAATCTGCAATAACATCCTTCTATATGTTCATCTGGAAGTTGTTCTACGCGGAGTACCTGATTATTCCACTAGTCAGA
>FT268-Wld-SYR
ATGGGTTCGCTGTGCCTCCAGCCGCCGTTGCTCCTCTCCATCTCCGCTCACCAGCAAGATCATTTCCTGCCATCACTTTGTCCTGTCCACAAAAACGCAAAAAGGCAAACTTCCGTGTCCAGCCAACGGGGCCAAGGCCGCCCTACCTTGGATTGCTGTAAGAACTTCTTGGGCTGGAAATGTTCCTACGAAAGGATATCACATCGACCAGTAGATAATTGTGCAAATGCTTCGATGCAACCACTGCGGTCTGAGCCTGAGGCAAATGATTCTGCGAGCATCTGGAATCCAATATCAACTTCTCTGGATGCGTTTTACAGGTTTTCGCGGCCACATACTGTCATAGGAACAGCACTGAGTATAGTCTCAGTTTCACTACTAGCTGTCGAGGGCTTGTCTGATATTTCTCCTTTGTTCCTCACTGGTTCGCTGGAGGCAGTGGTGTCCGCCCTTTTCATGAACATTTATATTGTTGGGCTGAATCAGTTGTCTGATATTGATATAGATAAGGTTAACAAGCCAACTCTTCCGCTAGCATCTGGGGAATACTCTCCTGCAACCGGGGTGGCAATAGTAACAACCTTTGCTGTTCTGAGCTTTGCCGTTGGATTTGTTGTTGGATCACAGCCTCTGTTATTGGCTCTTTTTATTAGCTTTGTTCTTGGAACGGCTTATTCAATCGATCTACCATATTTTCGATGGAAGAGATCTGCTGTTGTGGCAGCACTCTGCATAGTAGCAGTACGAGCAGTGATTGTTCAACTGGCATTTTTTCTCCACATACAGACATTTGTCCTCAGAAGACCAATGGCCATTTCAAAGCCATTGATATTTGCAACTACATTCATGACCTTCTTCTCAGTTGTAATAGCATTATTCAAGGATATACCTGATATTGACGGGGACCGCATATTTGGAATTAAATCTTTCAGTGTCCGGTTAGGCCAAAAGAAGGTTTTCTGGATTTGTGTTGGACTACTGGAGATGGCATATGGTGTTGCAATGTTGATGGGAGCTGCTTCTTCCTGTTTATGGAGCAAATATGCAACTGTTGTCAGCCATGCAGTCCTTGCTGCAATCCTATGGAAGTGCGCCCAATCAGTTGACTTGACCAGTAAATCTGCAATAACATCCTTCTATATGTTCATCTGGAAGTTGTTCTACGCGGAGTACCTGATTATTCCACTAGTCAGA
>FT272-Wld-JOR
ATGGGTTCGCTGTGCCTCCAGCCGCCGTTGCTCCTCTCCATCTCCGCTCACCAGCAAGATCATTTCCTGCCATCACTTTGTCCTGTCCACAAAAACGCAAAAAGGCAAACTTCCGTGTCCAGCCAACGGGGCCAAGGCCGCCCTACCTTGGATTGCTGTAAGAACTTCTTGGGCTGGAAATGTTCCTACGAAAGGATATCACATCGACCAGTAGATACTTGTGCAAATGCTTCGATGCAACCACTGCGGTCTGAGCCTGAGGCAAATGATTCTGCGAGCATCTGGAATCCAATATCAACTTCTCTGGATGCGTTTTACAGGTTTTCGCGGCCACATACTGTCATAGGAACAGCACTGAGCATAGTCTCAGTTTCACTACTAGCTGTCGAGGGCTTGTCTGATATTTCTCCTTTGTTCCTCACTGGTTCGCTGGAGGCAGTGGTGTCCGCCCTTTTCATGAACATTTATATTGTTGGGCTGAATCAGTTGTCTGATATTGATATAGATAAGGTTAACAAGCCAACTCTTCCGCTAGCATCTGGGGAATACTCTCCTGCAACCGGGGTGGCAATAGTAACAACCTTTGCTGTTCTGAGCTTTGCCGTTGGATTTGTTGTTGGATCACACCCTCTGTTATTGGCTCTTTTTATTAGCTTTGTTCTTGGAACGGCTTATTCAATCGATCTACCATATTTTCGATGGAAGAGATCTGCTGTTGTGGCAGCACTCTGCATAGTAGCAGTACGAGCAGTGATTGTTCAACTGGCATTTTTTCTCCACATACAGACATTTGTCCTCAGAAGACCAATGGCCATTTCAAAGCCATTGATATTTGCAACTACATTCATGACCTTCTTCTCAGTTGTAATAGCATTATTCAAGGATATACCTGATATTGACGGGGACCGCATATTTGGAATTAAATCTTTCAGTGTCCGGTTAGGCCAAAAGAAGGTTTTCTGGATTTGTGTTGGACTACTGGAGATGGCATATGGTGTTGCAATGTTGATGGGAGCTGCTTCTTCCTGTTTATGGAGCAAATATGCAACTGTTGTCAGCCATGCAGTCCTTGCTGCAATCCTATGGAAGTGCGCCCAATCAATTGACTTGACCAGTAAATCTGCAATAACATCCTTCTATATGTTCATCTGGAAGTTGTTCTACGCGGAGTACCTGATTATTCCACTAGTCAGA
>FT276-Wld-JOR
ATGGGTTCGCTGTGCCTCCAGCCGCCGTTGCTCCTCTCCATCTCCGCTCACCAGCAAGATCATTTCCTGCCATCACTTTGTCCTGTCCACAAAAACGCAAAAAGGCAAACTTCCGTGTCCAGCCAACGGGGCCAAGGCCGCCCTACCTTGGATTGCTGTAAGAACTTCTTGGGCTGGAAATGTTCCTACGAAAGGATATCACATCGACCAGTAGATACTTGTGCAAATGCTTCGATGCAACCACTGCGGTCTGAGCCTGAGGCAAATGATTCTGCGAGCATCTGGAATCCAATATCAACTTCTCTGGATGCGTTTTACAGGTTTTCGCGGCCACATACTGTCATAGGAACAGCACTGAGCATAGTCTCAGTTTCACTACTAGCTGTCGAGGGCTTGTCTGATATTTCTCCTTTGTTCCTCACTGGTTCGCTGGAGGCAGTGGTGTCCGCCCTTTTCATGAACATTTATATTGTTGGGCTGAATCAGTTGTCTGATATTGATATAGATAAGGTTAACAAGCCAACTCTTCCGCTAGCATCTGGGGAATACTCTCCTGCAACCGGGGTGGCAATAGTAACAACCTTTGCTGTTCTGAGCTTTGCCGTTGGATTTGTTGTTGGATCACAGCCTCTGTTATTGGCTCTTTTTATTAGCTTTGTTCTTGGAACGGCTTATTCAATCGATCTACCATATTTTCGATGGAAGAGATCTGCTGTTGTGGCAGCACTCTGCATAGTAGCAGTACGAGCAGTGATTGTTCAACTGGCATTTTTTCTCCACATACAGACATTTGTCCTCAGAAGACCAATGGCCATTTCAAAGCCATTGATATTTGCAACTACATTCATGACCTTCTTCTCAGTTGTAATAGCATTATTCAAGGATATACCTGATATTGACGGGGACCGCATATTTGGAATTAAATCTTTCAGTGTCCGGTTAGGCCAAAAGAAGGTTTTCTGGATTTGTGTTGGACTACTGCAGATGGCATATGGTGTTGCAATGTTGATGGGAGCTGCTTCTTCCTGTTTATGGAGCAAATATGCAACTGTTGTCAGCCATGCAGTCCTTGCTGCAATCCTATGGAAGTGCGCTCGATCAGTTGACTTGACCAGTAAATCTGCAATAACATCCTTCTATATGTTCATCTGGAAGTTGTTCTACGCGGAGTACCTGATTATTCCACTAGTCAGA
>FT279-Wld-AFG
ATGGGTTCGCTGTGCCTCCAGCCGCCGTTGCTCCTCTCCATCTCCGCTCACCAGCAAGATCATTTCCTGCCATCACTTTGTCCTGTCCACAAAAACGCAAAAAGGCAAACTTCCGTGTCCAGCCAACGGGGCCAAGGCCGCCCTACCTTGGATTGCTGTAAGAACTTCTTGCGCTGGAAATGTTCCTACGAAAGGATATCACATCGACCAGTAGATACTTGTGCAAATGCTTCGATGCAACCACTGCGGTCTGAGCCTGAGGCAAATGATTCTGCGAGCATCTGGAATCCAATATCAACTTCTCTGGATGCGTTTTACAGGTTTTCGCGGCCACATACTGTCATAGGAACAGCACTGAGTATAGTCTCAGTTTCACTACTAGCTGTCGAGGGCTTGTCTGATATTTCTCCTTTGTTCCTCACTGGTTCGCTGGAGGCAGTGGTGTCCGCCCTTTTCATGAACATTTATATTGTTGGGCTGAATCAGTTGTCTGATATTGATATAGATAAGGTTAACAAGCCAACTCTTCCGCTAGCATCTGGGGAATACTCTCCTGCAACCGGGGTGGCAATAGTAACAACCTTTGCTGTTCTGAGCTTTGCCGTTGGATTTGTTGTTGGATCACAGCCTCTGTTATTGGCTCTTTTTATTAGCTTTGTTCTTGGAACGGCTTATTCAATCGATCTACCATATTTTCGATGGAAGAGATCTGCTGTTGTGGCAGCACTCTGCATAGTAGCAGTACGAGCAGTGATTGTTCAACTGGCATTTTTTCTCCACATACAGACATTTGTCCTCAGAAGACCAATGGCCATTTCAAAGCCATTGATATTTGCAACTACATTCATGACCTTCTTCTCAGTTGTAATAGCATTATTCAAGGATATACCTGATATTGACGGGGACCGCATATTTGGAATTAAATCTTTCAGTGTCCGGTTAGGCCAAAAGAAGGTTTTCTGGATTTGTGTTGGACTACTGGAGATGGCATATGGTGTTGCAATGTTGATGGGAGCTGCTTCTTCCTGTTTATGGAGCAAATATGCAACTGTTGTCAGCCATGCAGTCCTTGCTGCAATCCTATGGAAGTGCGCCCAATCAGTTGACTTGACCAGTAAATCTGCAATAACATCCTTCTATATGTTCATCTGGAAGTTGTTCTACGCGGAGTACCTGATTATTCCACTAGTCAGA
>FT286-Wld-IRN
ATGGGTTCGCTGTGCCTCCAGCCGCCGTTGCTCCTCTCCATCTCCGCTCACCAGCAAGATCATTTCCTGCCATCACTTTGTCCTGTCCACAAAAACGCAAAAAGGCAAACTTCCGTGTCCAGCCAACGGGGCCAAGGCCGCCCTACCTTGGATTGCTGTAAGAACTTCTTGGGCTGGAAATGTTCCTACGAAAGGATATCACATCGACCAGTAGATACTTGTGCAAATGCTTCGATGCAACCACTGCGGTCTGAGCCTGAGGCAAATGATTCTGCGAGCATCTGGAATCCAATATCAACTTCTCTGGATGCGTTTTACAGGTTTTCGCGGCCACATACTGTCATAGGAACAGCACTGAGCATAGTCTCAGTTTCACTACTAGCTGTCGAGGGCTTGTCTGATATTTCTCCTTTGTTCCTCACTGGTTCGCTGGAGGCAGTGGTGTCCGCCCTTTTCATGAACATTTATATTGTTGGGCTGAATCAGTTGTCTGATATTGATATAGATAAGGTTAACAAGCCAACTCTTCCGCTAGCATCTGGGGAATACTCTCCTGCAACCGGGGTGGCAATAGTAACAACCTTTGCTGTTCTGAGCTTTGCCGTTGGATTTGTTGTTGGATCACAGCCTCTGTTATTGGCTCTTTTTATTAGCTTTGTTCTTGGAACGGCTTATTCAATCGATCTACCATATTTTCGATGGAAGAGATCTGCTGTTGTGGCAGCACTCTGCATAGTAGCAGTACGAGCAGTGATTGTTCAACTGGCATTTTTTCTCCACATACAGACATTTGTCCTCAGAAGACCAATGGCCATTTCAAAGCCATTGATATTTGCAACTACATTCATGACCTTCTTCTCAGTTGTAATAGCATTATTCAAGGATATACCTGATATTGACGGGGACCGCATATTTGGAATTAAATCTTTCAGTGTCCGGTTAGGCCAAAAGAAGGTTTTCTGGATTTGTGTTGGACTACTGGAGATGGCATATGGTGTTGCAATGTTGATGGGAGCTGCTTCTTCCTGTTTATGGAGCAAATATGCAACTGTTGTCAGCCATGCAGTCCTTGCTGCAATCCTATGGAAGTGCGCCCAATCAGTTGACTTGACCAGTAAATCTGCAATAACATCCTTCTATATGTTCATCTGGAAGTTGTTCTACGCGGAGTACCTGATTATTCCACTAGTCAGA
>FT332-Wld-IRN
ATGGGTTCGCTGTGCCTCCAGCCGCCGTTGCTCCTCTCCATCTCCGCTCAC-AGCAAGATCATTTCCTGCCATCACTTTGTCCTGTCCACAAAAACGCAAAAAGGCAAACTTCCGTGTCCAGCCAACGGGGCCAAGGCCGCCCTACCTTGGATTGCTGTAAGAACTTCTTGGGCTGGAAATGTTCCTACGAAAGGATATCACATCGACCAGTAGATACTTGTGCAAATGCTTCGATGCAACCACTGCGGTCTGAGCCTGAGGCAAATGATTCTGCGAGCATCTGGAATCCAATATCAACTTCTCTGGATGCGTTTTACAGGTTTTCGCGGCCACATACTGTCATAGGAACAGCACTGAGCATAGTCTCAGTTTCACTACTAGCTGTCGAGGGCTTGTCTGATATTTCTCCTTTGTTCCTCACTGGTTCGCTGGAGGCAGTGGTGTCCGCCCTTTTCATGAACATTTATATTGTTGGGCTGAATCAGTTGTCTGATATTGATATAGATAAGGTTAACAAGCCAACTCTTCCGCTAGCATCTGGGGAATACTCTCCTGCAACCGGGGTGGCAATAGTAACAACCTTTGCTGTTCTGAGCTTTGCCGTTGGATTTGTTGTTGGATCACAGCCTCTGTTATTGGCTCTTTTTATTAGCTTTGTTCTTGGAACGGCTTATTCAATCGATCTACCATATTTTCGATGGAAGAGATCTGCTGTTGTGGCAGCACTCTGCATAGTAGCAGTACGAGCAGTGATTGTTCAACTGGCATTTTTTCTCCACATACAGACATTTGTCCTCAGAAGACCAATGGCCATTTCAAAGCCATTGATATTTGCAACTACATTCATGACCTTCTTCTCAGTTGTAATAGCATTATTCAAGGATATACCTGATATTGACGGGGACCGCATATTTGGAATTAAATCTTTCAGTGTCCGGTTAGGCCAAAAGAAGGTTTTCTGGATTTGTGTTGGACTACTGGAGATGGCATATGGTGTTGCAATGTTGATGGGAGCTGCTTCTTCCTGTTTATGGAGCAAATATGCAACTGTTGTCAGCCATGCAGTCCTTGCTGCAATCCTATGGAAGTGCGCCCAATCAGTTGACTTGACCAGTAAATCTGCAATAACATCCTTCTATATGTTCATCTGGAAGTTGTTCTACGCGGAGTACCTGATTATTCCACTAGTCAGA
>FT333-Wld-IRN
ATGGGTTCGCTGTGCCTCCAGCCGCCGTTGCTCCTCTCCATCTCCGCTCACCAGCAAGATCATTTCCTGCCATCACTTTGTCCTGTCCACAAAAACGCAAAAAGGCAAACTTCCGTGTCCAGCCAACGGGGCCAAGGCCGCCCTACCTTGGATTGCTGTAAGAACTTCTTGGGCTGGAAATGTTCCTACGAAAGGATATCACATCGACCAGTAGATACTTGTGCAAATGCTTCGATGCAACCACTGCGGTCTGAGCCTGAGGCAAATGATTCTGCGAGCATCTGGAATCCAATATCAACTTCTCTGGATGCGTTTTACAGGTTTTCGCGGCCACATACTGTCATAGGAACAGCACTGAGCATAGTCTCAGTTTCACTACTAGCTGTCGAGGGCTTGTCTGATATTTCTCCTTTGTTCCTCACTGGTTCGCTGGAGGCAGTGGTGTCCGCCCTTTTCATGAACATTTATATTGTTGGGCTGAATCAGTTGTCTGATATTGATATAGATAAGGTTAACAAGCCAACTCTTCCGCTAGCATCTGGGGAATACTCTCCTGCAACCGGGGTGGCAATAGTAACAACCTTTGCTGTTCTGAGCTTTGCCGTTGGATTTGTTGTTGGATCACAGCCTCTGTTATTGGCTCTTTTTATTAGCTTTGTTCTTGGAACGGCTTATTCAATCGATCTACCATATTTTCGATGGAAGAGATCTGCTGTTGTGGCAGCACTCTGCATAGTAGCAGTACGAGCAGTGATTGTTCAACTGGCATTTTTTCTCCACATACAGACATTTGTCCTCAGAAGACCAATGGCCATTTCAAAGCCATTGATATTTGCAACTACATTCATGACCTTCTTCTCAGTTGTAATAGCATTATTCAAGGATATACCTGATATTGACGGGGACCGCATATTTGGAATTAAATCTTTCAGTGTCCGGTTAGGCCAAAAGAAGGTTTTCTGGATTTGTGTTGGACTACTGGAGATGGCATATGGTGTTGCAATGTTGATGGGAGCTGCTTCTTCCTGTTTATGGAGCAAATATGCAACTGTTGTCAGCCATGCAGTCCTTGCTGCAATCCTATGGAAGTGCGCCCAATCAGTTGACTTGACCAGTAAATCTGCAATAACATCCTTCTATATGTTCATCTGGAAGTTGTTCTACGCGGAGTACCTGATTATTCCACTAGTCAGA
>FT338-Wld-ISR
ATGGGTTCGCTGTGCCTCCAGCCGCCGTTGCTCCTCTCCATCTCCGCTCACCAGCAAGATCATTTCCTGCCATCACTTTGTCCTGCCCACAAAAACGCAAAAAGGCAAACTTCCGTGTCCAGCCAACGGGGCCAAGGCCGCCCTACCTTGGATTGCTGTAAGAACTTCTTGGGCTGGAAATGTTCCTACGAAAGGATATCACATCGACCAGTAGATAATTGTGCAAATGCTTCGATGCAACCACTGCGGTCTGAGCCTGAGGCAAATGATTCTGCGAGCATCTGGAATCCAATATCAACTTCTCTGGATGCGTTTTACAGGTTTTCGCGGCCACATACTGTCATAGGAACAGCACTGAGCATAGTCTCAGTTTCACTACTAGCTGTCGAGGGCTTGTCTGATATTTCTCCTTTGTTCCTCACTGGTTCGCTGGAGGCAGTGGTGTCCGCCCTTTTCATGAACATTTATATTGTTGGGCTGAATCAGTTGTCTGATATTGATATAGATAAGGTTAACAAGCCAACTCTTCCGCTAGCATCTGGGGAATACTCTCCTGCAACCGGGGTGGCAATAGTAACAACCTTTGCTGTTCTGAGCTTTGCCGTTGGATTTGTTGTTGGATCACAGCCTCTGTTATTGGCTCTTTTTATTAGCTTTGTTCTTGGAACGGCTTATTCAATCGATCTACCATATTTTCGATGGAAGAGATCTGCTGTTGTGGCAGCACTCTGCATAGTAGCAGTACGAGCAGTGATTGTTCAACTGGCATTTTTTCTCCACATACAGACATTTGTCCTCAGAAGACCAATGGCCATTTCAAAGCCATTGATATTTGCAACTACATTCATGACCTTCTTCTCAGTTGTAATAGCATTATTCAAGGATATACCTGATATTGACGGGGACCGCATATTTGGAATTAAATCTTTCAGTGTCCGGTTAGGCCAAAAGAAGGTTTTCTGGATTTGTGTTGGACTACTGGAGATGGCATATGGTGTTGCAATGTTGATGGGAGCTGCTTCTTCCTGTTTATGGAGCAAATATGCAACTGTTGTCAGCCATGCAGTCCTTGCTGCAATCCTATGGAAGTGCGCTCGATCAGTTGACTTGACCAGTAAATCTGCAATAACATCCTTCTATATGTTCATCTGGAAGTTGTTCTACGCGGAGTACCTGATTATTCCACTAGTCAGA
>FT340-Wld-ISR
ATGGGTTCGCTGTGCCTCCAGCCGCCGTTGCTCCTCTCCATCTCCGCTCACCAGCAAGATCATTTCCTGCCATCACTTTGTCCTGCCCACAAAAACGCAAAAAGGCAAACTTCCGTGTCCAGCCAACGGGGCCAAGGCCGCCCTACCTTGGATTGCTGTAAGAACTTCTTGGGCTGGAAATGTTCCTACGAAAGGATATCACATCGACCAGTAGATAATTGTGCAAATGCTTCGATGCAACCACTGCGGTCTGAGCCTGAGGCAAATGATTCTGCGAGCATCTGGAATCCAATATCAACTTCTCTGGATGCGTTTTACAGGTTTTCGCGGCCACATACTGTCATAGGAACAGCACTGAGCATAGTCTCAGTTTCACTACTAGCTGTCGAGGGCTTGTCTGATATTTCTCCTTTGTTCCTCACTGGTTCGCTGGAGGCAGTGGTGTCCGCCCTTTTCATGAACATTTATATTGTTGGGCTGAATCAGTTGTCTGATATTGATATAGATAAGGTTAACAAGCCAACTCTTCCGCTAGCATCTGGGGAATACTCTCCTGCAACCGGGGTGGCAATAGTAACAACCTTTGCTGTTCTGAGCTTTGCCGTTGGATTTGTTGTTGGATCACAGCCTCTGTTATTGGCTCTTTTTATTAGCTTTGTTCTTGGAACGGCTTATTCAATCGATCTACCATATTTTCGATGGAAGAGATCTGCTGTTGTGGCAGCACTCTGCATAGTAGCAGTACGAGCAGTGATTGTTCAACTGGCATTTTTTCTCCACATACAGACATTTGTCCTCAGAAGACCAATGGCCATTTCAAAGCCATTGATATTTGCAACTACATTCATGACCTTCTTCTCAGTTGTAATAGCATTATTCAAGGATATACCTGATATTGACGGGGACCGCATATTTGGAATTAAATCTTTCAGTGTCCGGTTAGGCCAAAAGAAGGTTTTCTGGATTTGTGTTGGACTACTGGAGATGGCATATGGTGTTGCAATGTTGATGGGAGCTGCTTCTTCCTGTTTATGGAGCAAATATGCAACTGTTGTCAGCCATGCAGTCCTTGCTGCAATCCTATGGAAGTGCGCTCGATCAGTTGACTTGACCAGTAAATCTGCAATAACATCCTTCTATATGTTCATCTGGAAGTTGTTCTACGCGGAGTACCTGATTATTCCACTAGTCAGA
>FT363-Wld-CYP
ATGGGTTCGCTGTGCCTCCAGCCGCCGTTGCTCCTCTCCATCTCCGCTCACCAGCAAGATCATTTCCTGCCATCACTTTGTCCTGTCCACAAAAACGCAAAAAGGCAAACTTCCGTGTCCAGCCAACGGGGCCAAGGCCGCCCTACCTTGGATTGCTGTAAGAACTTCTTGGGCTGGAAATGTTCCTACGAAAGGATATCACATCGACCAGTAGATACTTGTGCAAATGCTTCGATGCAACCACTGCGGTCTGAGCCTGAGGCAAATGATTCTGCGAGCATCTGGAATCCAATATCAACTTCTCTGGATGCGTTTTACAGGTTTTCGCGGCCACATACTGTCATAGGAACAGCACTGAGCATAGTCTCAGTTTCACTACTAGCTGTCGAGGGCTTGTCTGATATTTCTCCTTTGTTCCTCACTGGTTCGCTGGAGGCAGTGGTGTCCGCCCTTTTCATGAACATTTATATTGTTGGGCTGAATCAGTTGTCTGATATTGATATAGATAAGGTTAACAAGCCAACTCTTCCGCTAGCATCTGGGGAATACTCTCCTGCAACCGGGGTGGCAATAGTAACAACCTTTGCTGTTCTGAGCTTTGCCGTTGGATTTGTTGTTGGATCACAGCCTCTGTTATTGGCTCTTTTTATTAGCTTTGTTCTTGGAACGGCTTATTCAATCGATCTACCATATTTTCGATGGAAGAGATCTGCTGTTGTGGCAGCACTCTGCATAGTAGCAGTACGAGCAGTGATTGTTCAACTGGCATTTTTTCTCCACATACAGACATTTGTCCTCAGAAGACCAATGGCCATTTCAAAGCCATTGATATTTGCAACTACATTCATGACCTTCTTCTCAGTTGTAATAGCATTATTCAAGGATATACCTGATATTGACGGGGACCGCATATTTGGAATTAAATCTTTCAGTGTCCGGTTAGGCCAAAAGAAGGTTTTCTGGATTTGTGTTGGACTACTGGAGATGGCATATGGTGTTGCAATGTTGATGGGAGCTGCTTCTTCCTGTTTATGGAGCAAATATGCAACTGTTGTCAGCCATGCAGTCCTTGCTGCAATCCTATGGAAGTGCGCCCAATCAGTTGACTTGACCAGTAAATCTGCAATAACATCCTTCTATATGTTCATCTGGAAGTTGTTCTACGCGGAGTACCTGATTATTCCACTAGTCAGA
>FT376-Wld-TKM
ATGGGTTCGCTGTGCCTCCAGCCGCCGTTGCTCCTCTCCATCTCCGCTCACCAGCAAGATCATTTCCTGCCATCACTTTGTCCTGTCCACAAAAACGCAAAAAGGCAAACTTCCGTGTCCAGCCAACGGGGCCAAGGCCGCCCTACCTTGGATTGCTGTAAGAACTTCTTGGGCTGGAAATGTTCCTACGAAAGGATATCACATCGACCAGTAGATACTTGTGCAAATGCTTCGATGCAACCACTGCGGTCTGAGCCTGAGGCAAATGATTCTGCGAGCATCTGGAATCCAATATCAACTTCTCTGGATGCGTTTTACAGGTTTTCGCGGCCACATACTGTCATAGGAACAGCACTGAGCATAGTCTCAGTTTCACTACTAGCTGTCGAGGGCTTGTCTGATATTTCTCCTTTGTTCCTCACTGGTTCGCTGGAGGCAGTGGTGTCCGCCCTTTTCATGAACATTTATATTGTTGGGCTGAATCAGTTGTCTGATATTGATATAGATAAGGTTAACAAGCCAACTCTTCCGCTAGCATCTGGGGAATACTCTCCTGCAACCGGGGTGGCAATAGTAACAACCTTTGCTGTTCTGAGCTTTGCCGTTGGATTTGTTGTTGGATCACAGCCTCTGTTATTGGCTCTTTTTATTAGCTTTGTTCTTGGAACGGCTTATTCAATCGATCTACCATATTTTCGATGGAAGAGATCTGCTGTTGTGGCAGCACTCTGCATAGTAGCAGTACGAGCAGTGATTGTTCAACTGGCATTTTTTCTCCACATACAGACATTTGTCCTCAGAAGACCAATGGCCATTTCAAAGCCATTGATATTTGCAACTACATTCATGACCTTCTTCTCAGTTGTAATAGCATTATTCAAGGATATACCTGATATTGACGGGGACCGCATATTTGGAATTAAATCTTTCAGTGTCCGGTTAGGCCAAAAGAAGGTTTTCTGGATTTGTGTTGGACTACTGGAGATGGCATATGGTGTTGCAATGTTGATGGGAGCTGCTTCTTCCTGTTTATGGAGCAAATATGCAACTGTTGTCAGCCATGCAGTCCTTGCTGCAATCCTATGGAAGTGCGCCCAATCAGTTGACTTGACCAGTAAATCTGCAATAACATCCTTCTATATGTTCATCTGGAAGTTGTTCTACGCGGAGTACCTGATTATTCCACTAGTCAGA
>FT462-Wld-unknown
ATGGGTTCGCTGTGCCTCCAGCCGCCGTTGCTCCTCTCCATCTCCGCTCACCAGCAAGATCATTTCCTGCCATCACTTTGTCCTGTCCACAAAAACGCAAAAAGGCAAACTTCCGTGTCCAGCCAACGGGGCCAAGGCCGCCCTACCTTGGATTGCTGTAAGAACTTCTTGGGCTGGAAATGTTCCTACGAAAGGATATCACATCGACCAGTAGATACTTGTGCAAATGCTTCGATGCAACCACTGCGGTCTGAGCCTGAGGCAAATGATTCTGCGAGCATCTGGAATCCAATATCAACTTCTCTGGATGCGTTTTACAGGTTTTCGCGGCCACATACTGTCATAGGAACAGCACTGAGCATAGTCTCAGTTTCACTACTAGCTGTCGAGGGCTTGTCTGATATTTCTCCTTTGTTCCTCACTGGTTCGCTGGAGGCAGTGGTGTCCGCCCTTTTCATGAACATTTATATTGTTGGGCTGAATCAGTTGTCTGATATTGATATAGATAAGGTTAACAAGCCAACTCTTCCGCTAGCATCTGGGGAATACTCTCCTGCAACCGGGGTGGCAATAGTAACAACCTTTGCTGTTCTGAGCTTTGCCGTTGGATTTGTTGTTGGATCACAGCCTCTGTTATTGGCTCTTTTTATTAGCTTTGTTCTTGGAACGGCTTATTCAATCGATCTACCATATTTTCGATGGAAGAGATCTGCTGTTGTGGCAGCACTCTGCATAGTAGCAGTACGAGCAGTGATTGTTCAACTGGCATTTTTTCTCCACATACAGACATTTGTCCTCAGAAGACCAATGGCCATTTCAAAGCCATTGATATTTGCAACTACATTCATGACCTTCTTCTCAGTTGTAATAGCATTATTCAAGGATATACCTGATATTGACGGGGACCGCATATTTGGAATTAAATCTTTCAGTGTCCGGTTAGGCCAAAAGAAGGTTTTCTGGATTTGTGTTGGACTACTGGAGATGGCATATGGTGTTGCAATGTTGATGGGAGCTGCTTCTTCCTGTTTATGGAGCAAATATGCAACTGTTGTCAGCCATGCAGTCCTTGCTGCAATCCTATGGAAGTGCGCCCAATCAGTTGACTTGACCAGTAAATCTGCAATAACATCCTTCTATATGTTCATCTGGAAGTTGTTCTACGCGGAGTACCTGATTATTCCACTAGTCAGA
>FT469-Wld-TUR
ATGGGTTCGCTGTGCCTCCAGCCGCCGTTGCTCCTCTCCATCTCCGCTCACCAGCAAGATCATTTCCTGCCATCACTTTGTCCTGCCCACAAAAACGCAAAAAGGCAAACTTCCGTGTCCAGCCAACGGGGCCAAGGCCGCCCTACCTTGGATTGCTGTAAGAACTTCTTGGGCTGGAAATGTTCCTACGAAAGGATATCACATCGACCAGTAGATAATTGTGCAAATGCTTCGATGCAACCACTGCGGTCTGAGCCTGAGGCAAATGATTCTGCGAGCATCTGGAATCCAATATCAACTTCTCTGGATGCGTTTTACAGGTTTTCGCGGCCACATACTGTCATAGGAACAGCACTGAGCATAGTCTCAGTTTCACTACTAGCTGTCGAGGGCTTGTCTGATATTTCTCCTTTGTTCCTCACTGGTTCGCTGGAGGCAGTGGTGTCCGCCCTTTTCATGAACATTTATATTGTTGGGCTGAATCAGTTGTCTGATATTGATATAGATAAGGTTAACAAGCCAACTCTTCCGCTAGCATCTGGGGAATACTCTCCTGCAACCGGGGTGGCAATAGTAACAACCTTTGCTGTTCTGAGCTTTGCCGTTGGATTTGTTGTTGGATCACAGCCTCTGTTATTGGCTCTTTTTATTAGCTTTGTTCTTGGAACGGCTTATTCAATCGATCTACCATATTTTCGATGGAAGAGATCTGCTGTTGTGGCAGCACTCTGCATAGTAGCAGTACGAGCAGTGATTGTTCAACTGGCATTTTTTCTCCACATACAGACATTTGTCCTCAGAAGACCAATGGCCATTTCAAAGCCATTGATATTTGCAACTACATTCATGACCTTCTTCTCAGTTGTAATAGCATTATTCAAGGATATACCTGATATTGACGGGGACCGCATATTTGGAATTAAATCTTTCAGTGTCCGGTTAGGCCAAAAGAAGGTTTTCTGGATTTGTGTTGGACTACTGGAGATGGCATATGGTGTTGCAATGTTGATGGGAGCTGCTTCTTCCTGTTTATGGAGCAAATATGCAACTGTTGTCAGCCATGCAGTCCTTGCTGCAATCCTATGGAAGTGCGCTCGATCAGTTGACTTGACCAGTAAATCTGCAATAACATCCTTCTATATGTTCATCTGGAAGTTGTTCTACGCGGAGTACCTGATTATTCCACTAGTCAGA
>FT470-Wld-TUR
ATGGGTTCGCTGTGCCTCCAGCCGCCGTTGCTCCTCTCCATCTCCGCTCACCAGCAAGATCATTTCCTGCCATCACTTTGTCCTGCCCACAAAAACGCAAAAAGGCAAACTTCCGTGTCCAGCCAACGGGGCCAAGGCCGCCCTACCTTGGATTGCTGTAAGAACTTCTTGGGCTGGAAATGTTCCTACGAAAGGATATCACATCGACCAGTAGATAATTGTGCAAATGCTTCGATGCAACCACTGCGGTCTGAGCCTGAGGCAAATGATTCTGCGAGCATCTGGAATCCAATATCAACTTCTCTGGATGCGTTTTACAGGTTTTCGCGGCCACATACTGTCATAGGAACAGCACTGAGCATAGTCTCAGTTTCACTACTAGCTGTCGAGGGCTTGTCTGATATTTCTCCTTTGTTCCTCACTGGTTCGCTGGAGGCAGTGGTGTCCGCCCTTTTCATGAACATTTATATTGTTGGGCTGAATCAGTTGTCTGATATTGATATAGATAAGGTTAACAAGCCAACTCTTCCGCTAGCATCTGGGGAATACTCTCCTGCAACCGGGGTGGCAATAGTAACAACCTTTGCTGTTCTGAGCTTTGCCGTTGGATTTGTTGTTGGATCACAGCCTCTGTTATTGGCTCTTTTTATTAGCTTTGTTCTTGGAACGGCTTATTCAATCGATCTACCATATTTTCGATGGAAGAGATCTGCTGTTGTGGCAGCACTCTGCATAGTAGCAGTACGAGCAGTGATTGTTCAACTGGCATTTTTTCTCCACATACAGACATTTGTCCTCAGAAGACCAATGGCCATTTCAAAGCCATTGATATTTGCAACTACATTCATGACCTTCTTCTCAGTTGTAATAGCATTATTCAAGGATATACCTGATATTGACGGGGACCGCATATTTGGAATTAAATCTTTCAGTGTCCGGTTAGGCCAAAAGAAGGTTTTCTGGATTTGTGTTGGACTACTGGAGATGGCATATGGTGTTGCAATGTTGATGGGAGCTGCTTCTTCCTGTTTATGGAGCAAATATGCAACTGTTGTCAGCCATGCAGTCCTTGCTGCAATCCTATGGAAGTGCGCTCGATCAGTTGACTTGACCAGTAAATCTGCAATAACATCCTTCTATATGTTCATCTGGAAGTTGTTCTACGCGGAGTACCTGATTATTCCACTAGTCAGA
>FT473-Wld-unknown
ATGGGTTCGCTGTGCCTCCAGCCGCCGTTGCTCCTCTCCATCTCCGCTCACCAGCAAGATCATTTCCTGCCATCACTTTGTCCTGTCCACAAAAACGCAAAAAGGCAAACTTCCGTGTCCAGCCAACGGGGCCAAGGCCGCCCTACCTTGGATTGCTGTAAGAACTTCTTGGGCTGGAAATGTTCCTACGAAAGGATATCACATCGACCAGTAGATAATTGTGCAAATGCTTCGATGCAACCACTGCGGTCTGAGCCTGAGGCAAATGATTCTGCGAGCATCTGGAATCCAATTTCAACTTCTCTGGATGCGTTTTACAGGTTTTCGCGGCCACATACTGTCATAGGAACAGCACTGAGCATAGTCTCAGTTTCACTACTAGCTGTCGAGGGCTTGTCTGATATTTCTCCTTTGTTCCTCACTGGTTCGCTGGAGGCAGTGGTGTCCGCCCTTTTCATGAACATTTATATTGTTGGGCTGAATCAGTTGTCTGATATTGATATAGATAAGGTTAACAAGCCAGCTCTTCCGCTAGCATCTGGGGAATACTCTCCTGCAACCGGGGTGGCAATAGTAACAACCTTTGCTGTTCTGAGCTTTGCCGTTGGATTTGTTGTTGGATCACAGCCTCTGTTATTGGCTCTTTTTATTAGCTTTGTTCTTGGAACGGCTTATTCAATCGATCTACCATATTTTCGATGGAAGAGATCTGCTGTTGTGGCAGCACTCTGCATAGTAGCAGTACGAGCAGTGATTGTTCAACTGGCATTTTTTCTCCACATACAGACATTTGTCCTCAGAAGACCAATGGCCATTTCAAAGCCATTGATATTTGCAACTACATTCATGACCTTCTTCTCAGTTGTAATAGCATTATTCAAGGATATACCTGATATTGACGGGGACCGCATATTTGGAATTAAATCTTTCAGTGTCCGGTTAGGCCAAAAGAAGGTTTTCTGGATTTGTGTTGGACTACTGGAGATGGCATATGGTGTTGCAATGTTGATGGGAGCTGCTTCTTCCTGTTTATGGAGCAAATATGCAACTGTTGTCAGCCATGCAGTCCTTGCTGCAATCCTATGGAAGTGCGCTCGATCAGTTGACTTGACCAGTAAATCTGCAATAACATCCTTCTATATGTTCATCTGGAAGTTGTTCTACGCGGAGTACCTGATTATTCCACTAGTCAGA
>FT507-Wld-IRQ
ATGGGTTCGCTGTGCCTCCAGCCGCCGTTGCTCCTCTCCATCTCCGCTCACCAGCAAGATCATTTCCTGCCATCACTTTGTCCTGTCCACAAAAACGCAAAAAGGCAAACTTCCGTGTCCAGCCAACGGGGCCAAGGCCGCCCTACCTTGGATTGCTGTAAGAACTTCTTGGGCTGGAAATGTTCCTACGAAAGGATATCACATCGACCAGTAGATACTTGTGCAAATGCTTCGATGCAACCACTGCGGTCTGAGCCTGAGGCAAATGATTCTGCGAGCATCTGGAATCCAATATCAACTTCTCTGGATGCGTTTTACAGGTTTTCGCGGCCACATACTGTCATAGGAACAGCACTGAGCATAGTCTCAGTTTCACTACTAGCTGTCGAGGGCTTGTCTGATATTTCTCCTTTGTTCCTCACTGGTTCGCTGGAGGCAGTGGTGTCCGCCCTTTTCATGAACATTTATATTGTTGGGCTGAATCAGTTGTCTGATATTGATATAGATAAGGTTAACAAGCCAACTCTTCCGCTAGCATCTGGGGAATACTCTCCTGCAACCGGGGTGGCAATAGTAACAACCTTTGCTGTTCTGAGCTTTGCCGTTGGATTTGTTGTTGGATCACAGCCTCTGTTATTGGCTCTTTTTATTAGCTTTGTTCTTGGAACGGCTTATTCAATCGATCTACCATATTTTCGATGGAAGAGATCTGCTGTTGTGGCAGCACTCTGCATAGTAGCAGTACGAGCAGTGATTGTTCAACTGGCATTTTTTCTCCACATACAGACATTTGTCCTCAGAAGACCAATGGCCATTTCAAAGCCATTGATATTTGCAACTACATTCATGACCTTCTTCTCAGTTGTAATAGCATTATTCAAGGATATACCTGATATTGACGGGGACCGCATATTTGGAATTAAATCTTTCAGTGTCCGGTTAGGCCAAAAGAAGGTTTTCTGGATTTGTGTTGGACTACTGGAGATGGCATATGGTGTTGCAATGTTGATGGGAGCTGCTTCTTCCTGTTTATGGAGCAAATATGCAACTGTTGTCAGCCATGCAGTCCTTGCTGCAATCCTATGGAAGTGCGCCCAATCAGTTGACTTGACCAGTAAATCTGCAATAACATCCTTCTATATGTTCATCTGGAAGTTGTTCTACGCGGAGTACCTGATTATTCCACTAGTCAGA
>FT56-Wld-ISR
ATGGGTTCGCTGTGCCTCCAGCCGCCGTTGCTCCTCTCCATCTCCGCTCACCAGCAAGATCATTTCCTGCCATCACTTTGTCCTGTCCACAAAAACGCAAAAAGGCAAACTTCCGTGTCCAGCCAACGGGGCCAAGGCCGCCCTACCTTGGATTGCTGTAAGAACTTCTTGGGCTGGAAATGTTCCTACGAAAGGATATCACATCGACCAGTAGATACTTGTGCAAATGCTTCGATGCAACCACTGCGGTCTGAGCCTGAGGCAAATGATTCTGCGAGCATCTGGAATCCAATATCAACTTCTCTGGATGCGTTTTACAGGTTTTCGCGGCCACATACTGTCATAGGAACAGCACTGAGCATAGTCTCAGTTTCACTACTAGCTGTCGAGGGCTTGTCTGATATTTCTCCTTTGTTCCTCACTGGTTCGCTGGAGGCAGTGGTGTCCGCCCTTTTCATGAACATTTATATTGTTGGGCTGAATCAGTTGTCTGATATTGATATAGATAAGGTTAACAAGCCAACTCTTCCGCTAGCATCTGGGGAATACTCTCCTGCAACCGGGGTGGCAATAGTAACAACCTTTGCTGTTCTGAGCTTTGCCGTTGGATTTGTTGTTGGATCACAGCCTCTGTTATTGGCTCTTTTTATTAGCTTTGTTCTTGGAACGGCTTATTCAATCGATCTACCATATTTTCGATGGAAGAGATCTGCTGTTGTGGCAGCACTCTGCATAGTAGCAGTACGAGCAGTGATTGTTCAACTGGCATTTTTTCTCCACATACAGACATTTGTCCTCAGAAGACCAATGGCCATTTCAAAGCCATTGATATTTGCAACTACATTCATGACCTTCTTCTCAGTTGTAATAGCATTATTCAAGGATATACCTGATATTGACGGGGACCGCATATTTGGAATTAAATCTTTCAGTGTCCGGTTAGGCCAAAAGAAGGTTTTCTGGATTTGTGTTGGACTACTGGAGATGGCATATGGTGTTGCAATGTTGATGGGAGCTGCTTCTTCCTGTTTATGGAGCAAATATGCAACTGTTGTCAGCCATGCAGTCCTTGCTGCAATCCTATGGAAGTGCGCCCAATCAGTTGACTTGACCAGTAAATCTGCAATAACATCCTTCTATATGTTCATCTGGAAGTTGTTCTACGCGGAGTACCTGATTATTCCACTAGTCAGA
>FT566-Wld-TKM
ATGGGTTCGCTGTGCCTCCAGCCGCCGTTGCTCCTCTCCATCTCCGCTCACCAGCAAGATCATTTCCTGCCATCACTTTGTCCTGCCCACAAAAACGCAAAAAGGCAAACTTCCGTGTCCAGCCAACGGGGCCAAGGCCGCCCTACCTTGGATTGCTGTAAGAACTTCTTGGGCTGGAAATGTTCCTACGAAAGGATATCACATCGACCAGTAGATACTTGTGCAAATGCTTCGATGCAACCACTGCGGTCTGAGCCTGAGGCAAATGATTCTGCGAGCATCTGGAATCCAATATCAACTTCTCTGGATGCGTTTTACAGGTTTTCGCGGCCACATACTGTCATAGGAACAGCACTGAGCATAGTCTCAGTTTCACTACTAGCTGTCGAGGGCTTGTCTGATATTTCTCCTTTGTTCCTCACTGGTTCGCTGGAGGCAGTGGTGTCCGCCCTTTTCATGAACATTTATATTGTTGGGCTGAATCAGTTGTCTGATATTGATATAGATAAGGTTAACAAGCCAACTCTTCCGCTAGCATCTGGGGAATACTCTCCTGCAACCGGGGTGGCAATAGTAACAACCTTTGCTGTTCTGAGCTTTGCCGTTGGATTTGTTGTTGGATCACAGCCTCTGTTATTGGCTCTTTTTATTAGCTTTGTTCTTGGAACGGCTTATTCAATCGATCTACCATATTTTCGATGGAAGAGATCTGCTGTTGTGGCAGCACTCTGCATAGTAGCAGTACGAGCAGTGATTGTTCAACTGGCATTTTTTCTCCACATACAGACATTTGTCCTCAGAAGACCAATGGCCATTTCAAAGCCATTGATATTTGCAACTACATTCATGACCTTCTTCTCAGTTGTAATAGCATTATTCAAGGATATACCTGATATTGACGGGGACCGCATATTTGGAATTAAATCTTTCAGTGTCCGGTTAGGCCAAAAGAAGGTTTTCTGGATTTGTGTTGGACTACTGGAGATGGCATATGGTGTTGCAATGTTGATGGGAGCTGCTTCTTCCTGTTTATGGAGCAAATATGCAACTGTTGTCAGCCATGCAGTCCTTGCTGCAATCCTATGGAAGTGCGCCCAATCAGTTGACTTGACCAGTAAATCTGCAATAACATCCTTCTATATGTTCATCTGGAAGTTGTTCTACGCGGAGTACCTGATTATTCCACTAGTCAGA
>FT568-Wld-AFG
ATGGGTTCGCTGTGCCTCCAGCCGCCGTTGCTCCTCTCCATCTCCGCTCAC-AGCAAGATCATTTCCTGCCATCACTTTGTCCTGTCCACAAAAACGCAAAAAGGCAAACTTCCGTGTCCAGCCAACGGGGCCAAGGCCGCCCTACCTTGGATTGCTGTAAGAACTTCTTGGGCTGGAAATGTTCCTACGAAAGGATATCACATCGACCAGTAGATACTTGTGCAAATGCTTCGATGCAACCACTGCGGTCTGAGCCTGAGGCAAATGATTCTGCGAGCATCTGGAATCCAATATCAACTTCTCTGGATGCGTTTTACAGGTTTTCGCGGCCACATACTGTCATAGGAACAGCACTGAGCATAGTCTCAGTTTCACTACTAGCTGTCGAGGGCTTGTCTGATATTTCTCCTTTGTTCCTCACTGGTTCGCTGGAGGCAGTGGTGTCCGCCCTTTTCATGAACATTTATATTGTTGGGCTGAATCAGTTGTCTGATATTGATATAGATAAGGTTAACAAGCCAACTCTTCCGCTAGCATCTGGGGAATACTCTCCTGCAACCGGGGTGGCAATAGTAACAACCTTTGCTGTTCTGAGCTTTGCCGTTGGATTTGTTGTTGGATCACAGCCTCTGTTATTGGCTCTTTTTATTAGCTTTGTTCTTGGAACGGCTTATTCAATCGATCTACCATATTTTCGATGGAAGAGATCTGCTGTTGTGGCAGCACTCTGCATAGTAGCAGTACGAGCAGTGATTGTTCAACTGGCATTTTTTCTCCACATACAGACATTTGTCCTCAGAAGACCAATGGCCATTTCAAAGCCATTGATATTTGCAACTACATTCATGACCTTCTTCTCAGTTGTAATAGCATTATTCAAGGATATACCTGATATTGACGGGGACCGCATATTTGGAATTAAATCTTTCAGTGTCCGGTTAGGCCAAAAGAAGGTTTTCTGGATTTGTGTTGGACTACTGGAGATGGCATATGGTGTTGCAATGTTGATGGGAGCTGCTTCTTCCTGTTTATGGAGCAAATATGCAACTGTTGTCAGCCATGCAGTCCTTGCTGCAATCCTATGGAAGTGCGCCCAATCAGTTGACTTGACCAGTAAATCTGCAATAACATCCTTCTATATGTTCATCTGGAAGTTGTTCTACGCGGAGTACCTGATTATTCCACTAGTCAGA
>FT572-Wld-JOR
ATGGGTTCGCTGTGCCTCCAGCCGCCGTTGCTCCTCTCCATCTCCGCTCACCAGCAAGATCATTTCCTGCCATCACTTTGTCCTGTCCACAAAAACGCAAAAAGGCAAACTTCCGTGTCCAGCCAACGGGGCCAAGGCCGCCCTACCTTGGATTGCTGTAAGAACTTCTTGGGCTGGAAATGTTCCTACGAAAGGATATCACATCGACCAGTAGATACTTGTGCAAATGCTTCGATGCAACCACTGCGGTCTGAGCCTGAGGCAAATGATTCTGCGAGCATCTGGAATCCAATATCAACTTCTCTGGATGCGTTTTACAGGTTTTCGCGGCCACATACTGTCATAGGAACAGCACTGAGCATAGTCTCAGTTTCACTACTAGCTGTCGAGGGCTTGTCTGATATTTCTCCTTTGTTCCTCACTGGTTCGCTGGAGGCAGTGGTGTCCGCCCTTTTCATGAACATTTATATTGTTGGGCTGAATCAGTTGTCTGATATTGATATAGATAAGGTTAACAAGCCAACTCTTCCGCTAGCATCTGGGGAATACTCTCCTGCAACCGGGGTGGCAATAGTAACAACCTTTGCTGTTCTGAGCTTTGCCGTTGGATTTGTTGTTGGATCACAGCCTCTGTTATTGGCTCTTTTTATTAGCTTTGTTCTTGGAACGGCTTATTCAATCGATCTACCATATTTTCGATGGAAGAGATCTGCTGTTGTGGCAGCACTCTGCATAGTAGCAGTACGAGCAGTGATTGTTCAACTGGCATTTTTTCTCCACATACAGACATTTGTCCTCAGAAGACCAATGGCCATTTCAAAGCCATTAATATTTGCAACTACATTCATGACCTTCTTCTCAGTTGTAATAGCATTATTCAAGGATATACCTGATATTGACGGGGACCGCATATTTGGAATTAAATCTTTCAGTGTCCGGTTAGGCCAAAAGAAGGTTTTCTGGATTTGTGTTGGACTACTGGAGATGGCATATGGTGTTGCAATGTTGATGGGAGCTGCTTCTTCCTGTTTATGGAGCAAATATGCAACTGTTGTCAGCCATGCAGTCCTTGCTGCAATCCTATGGAAGTGCGCCCAATCAGTTGACTTGACCAGTAAATCTGCAATAACATCCTTCTATATGTTCATCTGGAAGTTGTTCTACGCGGAGTACCTGATTATTCCACTAGTCAGA
>FT581-Wld-TUR
ATGGGTTCGCTGTGCCTCCAGCCGCCGTTGCTCCTCTCCATCTCCGCTCACCAGCAAGATCATTTCCTGCCATCACTTTGTCCTGCCCACAAAAACGCAAAAAGGCAAACTTCCGTGTCCAGCCAACGGGGCCAAGGCCGCCCTACCTTGGATTGCTGTAAGAACTTCTTGGGCTGGAAATGTTCCTACGAAAGGATATCACATCGACCAGTAGATACTTGTGCAAATGCTTCGATGCAACCACTGCGGTCTGAGCCTGAGGCAAATGATTCTGCGAGCATCTGGAATCCAATTTCAACTTCTCTGGATGCGTTTTACAGGTTTTCGCGGCCACATACTGTCATAGGAACAGCACTGAGCATAGTCTCAGTTTCACTACTAGCTGTCGAGGGCTTGTCTGATATTTCTCCTTTGTTCCTCACTGGTTCGCTGGAGGCAGTGGTGTCCGCCCTTTTCATGAACATTTATATTGTTGGGCTGAATCAGTTGTCTGATATTGATATAGATAAGGTTAACAAGCCAGCTCTTCCGCTAGCATCTGGGGAATACTCTCCTGCAACCGGGGTGGCAATAGTAACAACCTTTGCTGTTCTGAGCTTTGCCGTTGGATTTGTTGTTGGATCACAGCCTCTGTTATTGGCTCTTTTTATTAGCTTTGTTCTTGGAACGGCTTATTCAATCGATCTACCATATTTTCGATGGAAGAGATCTGCTGTTGTGGCAGCACTCTGCATAGTAGCAGTACGAGCAGTGATTGTTCAACTGGCATTTTTTCTCCACATACAGACATTTGTCCTGAGAAGACCAGTGGCCATTTCAAAGCCATTGATATTTGCAACTACATTCATGACCTTCTTCTCAGTTGTAATAGCATTATTCAAGGATATACCTGATATTGACGGGGACCGCATATTTGGAATTAAATCTTTCAGTGTCCGGTTAGGCCAAAAGAAGGTTTTCTGGATTTGTGTTGGACTACTGGAGATGGCATATGGTGTTGCAATGTTGATGGGAGCTGCTTCTTCCTGTTTATGGAGCAAATATGCAACTGTTGTCAGCCATGCAGTCCTTGCTGCAATCCTATGGAAGTGCGCTCGATCAGTTGACTTGACCAGTAAATCTGCAATAACATCCTTCTATATGTTCATCTGGAAGTTGTTCTACGCGGAGTACCTGATTATTCCACTAGTCAGA
>FT582-Wld-SYR
ATGGGTTCGCTGTGCCTCCAGCCGCCGTTGCTCCTCTCCATCTCCGCTCACCAGCAAGATCATTTCCTGCCATCACTTTGTCCTGTCCACAAAAACGCAAAAAGGCAACCTTCCGTGTCCAGCCAACGGGGCCAAGGCCGCCCTACCTTGGATTGCTGTAAGAACTTCTTGGGCTGGAAATGTTCCTACGAAAGGATATCACATCGACCAGTAGATACTTGTGCAAATGCTTCGATGCAACCACTGCGGTCTGAGCCTGAGGCAAATGATTCTGCGAGCATCTGGAATCCAATTTCAACTTCTCTGGATGCGTTTTACAGGTTTTCGCGGCCACATACTGTCATAGGAACAGCACTGAGCATAGTCTCAGTTTCACTACTAGCTGTCGAGGGCTTGTCTGATATTTCTCCTTTGTTCCTCACTGGTTCGCTGGAGGCAGTGGTGTCCGCCCTTTTCATGAACATTTATATTGTTGGGCTGAATCAGTTGTCTGATATTGATATAGATAAGGTTAACAAGCCAGCTCTTCCGCTAGCATCTGGGGAATACTCTCCTGCAACCGGGGTGGCAATAGTAACAACCTTTGCTGTTCTGAGCTTTGCCGTTGGATTTGTTGTTGGATCACAGCCTCTGTTATTGGCTCTTTTTATTAGCTTTGTTCTTGGAACGGCTTATTCAATCGATCTACCATATTTTCGATGGAAGAGATCTGCTGTTGTGGCAGCACTCTGCATAGTAGCAGTACGAGCAGTGATTGTTCAACTGGCATTTTTTCTCCACATACAGACATTTGTCCTCAGAAGACCAATGGCCATTTCAAAGCCATTGATATTTGCAACTACATTTATGACCTTCTTCTCGGTTGTAATAGCATTATTCAAGGATATACCTGATATTGATGGGGACCGCATATTTGGAATTAAATCTTTCAGTGTCCGGTTAGGCCAAAAGAAGGTTTTCTGGATTTGTGTTGGACTACTGGAGATGGCATATGGTGTTGCAATGTTGATGGGAGCTGCTTCTTCCTGTTTATGGAGCAAATATGCAACTGTTGTCAGCCATGCAGTCCTTGCTGCAATCCTATGGAAGTGCGCTCGATCAGTTGACTTGACCAGTAAATCTGCAATAACATCCTTCTATATGTTCATCTGGAAGTTGTTCTACGCGGAGTACCTGATTATTCCACTAGTCAGA
>FT589-Wld-SYR
ATGGGTTCGCTGTGCCTCCAGCCGCCGTTGCTCCTCTCCATCTCCGCTCACCAGCAAGATCATTTCCTGCCATCACTTTGTCCTGCCCACAAAAACGCAAAAAGGCAAACTTCCGTGTCCAGCCAACGGGGCCAAGGCCGCCCTACCTTGGATTGCTGTAAGAACTTCTTGGGCTGGAAATGTTCCTACGAAAGGATATCACATCGACCAGTAGATAATTGTGCAAATGCTTCGATGCAACCACTGCGGTCTGAGCCTGAGGCAAATGATTCTGCGAGCATCTGGAATCCAATATCAACTTCTCTGGATGCGTTTTACAGGTTTTCGCGGCCACATACTGTCATAGGAACAGCACTGAGCATAGTCTCAGTTTCACTACTAGCTGTCGAGGGCTTGTCTGATATTTCTCCTTTGTTCCTCACTGGTTCGCTGGAGGCAGTGGTGTCCGCCCTTTTCATGAACATTTATATTGTTGGGCTGAATCAGTTGTCTGATATTGATATAGATAAGGTTAACAAGCCAACTCTTCCGCTAGCATCTGGGGAATACTCTCCTGCAACCGGGGTGGCAATAGTAACAACCTTTGCTGTTCTGAGCTTTGCCGTTGGATTTGTTGTTGGATCACAGCCTCTGTTATTGGCTCTTTTTATTAGCTTTGTTCTTGGAACGGCTTATTCAATCGATCTACCATATTTTCGATGGAAGAGATCTGCTGTTGTGGCAGCACTCTGCATAGTAGCAGTACGAGCAGTGATTGTTCAACTGGCATTTTTTCTCCACATACAGACATTTGTCCTCAGAAGACCAATGGCCATTTCAAAGCCATTGATATTTGCAACTACATTCATGACCTTCTTCTCAGTTGTAATAGCATTATTCAAGGATATACCTGATATTGACGGGGACCGCATATTTGGAATTAAATCTTTCAGTGTCCGGTTAGGCCAAAAGAAGGTTTTCTGGATTTGTGTTGGACTACTGGAGATGGCATATGGTGTTGCAATGTTGATGGGAGCTGCTTCTTCCTGTTTATGGAGCAAATATGCAACTGTTGTCAGCCATGCAGTCCTTGCTGCAATCCTATGGAAGTGCGCTCGATCAGTTGACTTGACCAGTAAATCTGCAATAACATCCTTCTATATGTTCATCTGGAAGTTGTTCTACGCGGAGTACCTGATTATTCCACTAGTCAGA
>FT590-Wld-SYR
ATGGGTTCGCTGTGCCTCCAGCCGCCGTTGCTCCTCTCCATCTCCGCTCACCAGCAAGATCATTTCCTGCCATCACTTTGTCCTGTCCACAAAAACGCAAAAAGGCAAACTTCCGTGTCCAGCCAACGGGGCCAAGGCCGCCCTACCTTGGATTGCTGTAAGAACTTCTTGGGCTGGAAATGTTCCTACGAAAGGATATCACATCGACCAGTAGATACTTGTGCAAATGCTTCGATGCAACCACTGCGGTCTGAGCCTGAGGCAAATGATTCTGCGAGCATCTGGAATCCAATATCAACTTCTCTGGATGCGTTTTACAGGTTTTCGCGGCCACATACTGTCATAGGAACAGCACTGAGCATAGTCTCAGTTTCACTACTAGCTGTCGAGGGCTTGTCTGATATTTCTCCTTTGTTCCTCACTGGTTCGCTGGAGGCAGTGGTGTCCGCCCTTTTCATGAACATTTATATTGTTGGGCTGAATCAGTTGTCTGATATTGATATAGATAAGGTTAACAAGCCAACTCTTCCGCTAGCATCTGGGGAATACTCTCCTGCAACCGGGGTGGCAATAGTAACAACCTTTGCTGTTCTGAGCTTTGCCGTTGGATTTGTTGTTGGATCACAGCCTCTGTTATTGGCTCTTTTTATTAGCTTTGTTCTTGGAACGGCTTATTCAATCGATCTACCATATTTTCGATGGAAGAGATCTGCTGTTGTGGCAGCACTCTGCATAGTAGCAGTACGAGCAGTGATTGTTCAACTGGCATTTTTTCTCCACATACAGACATTTGTCCTCAGAAGACCAATGGCCATTTCAAAGCCATTGATATTTGCAACTACATTCATGACCTTCTTCTCAGTTGTAATAGCATTATTCAAGGATATACCTGATATTGACGGGGACCGCATATTTGGAATTAAATCTTTCAGTGTCCGGTTAGGCCAAAAGAAGGTTTTCTGGATTTGTGTTGGACTACTGGAGATGGCATATGGTGTTGCAATGTTGATGGGAGCTGCTTCTTCCTGTTTATGGAGCAAATATGCAACTGTTGTCAGCCATGCAGTCCTTGCTGCAATCCTATGGAAGTGCGCTCGATCAGTTGACTTGACCAGTAAATCTGCAATAACATCCTTCTATATGTTCATCTGGAAGTTGTTCTACGCGGAGTACCTGATTATTCCACTAGTCAGA
>FT592-Wld-SYR
ATGGGTTCGCTGTGCCTCCAGCCGCCGTTGCTCCTCTCCATCTCCGCTCACCAGCAAGATCATTTCCTGCCATCACTTTGTCCTGTCCACAAAAACGCAAAAAGGCAAACTTCCGTGTCCAGCCAACGGGGCCAAGGCCGCCCTACCTTGGATTGCTGTAAGAACTTCTTGCGCTGGAAATGTTCCTACGAAAGGATATCACATCGACCAGTAGATACTTGTGCAAATGCTTCGATGCAACCACTGCGGTCTGAGCCTGAGGCAAATGATTCTGCGAGCATCTGGAATCCAATATCAACTTCTCTGGATGCGTTTTACAGGTTTTCGCGGCCACATACTGTCATAGGAACAGCACTGAGTATAGTCTCAGTTTCACTACTAGCTGTCGAGGGCTTGTCTGATATTTCTCCTTTGTTCCTCACTGGTTCGCTGGAGGCAGTGGTGTCCGCCCTTTTCATGAACATTTATATTGTTGGGCTGAATCAGTTGTCTGATATTGATATAGATAAGGTTAACAAGCCAACTCTTCCGCTAGCATCTGGGGAATACTCTCCTGCAACCGGGGTGGCAATAGTAACAACCTTTGCTGTTCTGAGCTTTGCCGTTGGATTTGTTGTTGGATCACAGCCTCTGTTATTGGCTCTTTTTATTAGCTTTGTTCTTGGAACGGCTTATTCAATCGATCTACCATATTTTCGATGGAAGAGATCTGCTGTTGTGGCAGCACTCTGCATAGTAGCAGTACGAGCAGTGATTGTTCAACTGGCATTTTTTCTCCACATACAGACATTTGTCCTCAGAAGACCAATGGCCATTTCAAAGCCATTGATATTTGCAACTACATTCATGACCTTCTTCTCAGTTGTAATAGCATTATTCAAGGATATACCTGATATTGACGGGGACCGCATATTTGGAATTAAATCTTTCAGTGTCCGGTTAGGCCAAAAGAAGGTTTTCTGGATTTGTGTTGGACTACTGGAGATGGCATATGGTGTTGCAATGTTGATGGGAGCTGCTTCTTCCTGTTTATGGAGCAAATATGCAACTGTTGTCAGCCATGCAGTCCTTGCTGCAATCCTATGGAAGTGCGCCCAATCAGTTGACTTGACCAGTAAATCTGCAATAACATCCTTCTATATGTTCATCTGGAAGTTGTTCTACGCGGAGTACCTGATTATTCCACTAGTCAGA
>FT604-Wld-IRQ
ATGGGTTCGCTGTGCCTCCAGCCGCCGTTGCTCCTCTCCATCTCCGCTCACCAGCAAGATCATTTCCTGCCATCACTTTGTCCTGTCCACAAAAACGCAAAAAGGCAAACTTCCGTGTCCAGCCAACGGGGCCAAGGCCGCCCTACCTTGGATTGCTGTAAGAACTTCTTGCGCTGGAAATGTTCCTACGAAAGGATATCACATCGACCAGTAGATACTTGTGCAAATGCTTCGATGCAACCACTGCGGTCTGAGCCTGAGGCAAATGATTCTGCGAGCATCTGGAATCCAATATCAACTTCTCTGGATGCGTTTTACAGGTTTTCGCGGCCACATACTGTCATAGGAACAGCACTGAGTATAGTCTCAGTTTCACTACTAGCTGTCGAGGGCTTGTCTGATATTTCTCCTTTGTTCCTCACTGGTTCGCTGGAGGCAGTGGTGTCCGCCCTTTTCATGAACATTTATATTGTTGGGCTGAATCAGTTGTCTGATATTGATATAGATAAGGTTAACAAGCCAACTCTTCCGCTAGCATCTGGGGAATACTCTCCTGCAACCGGGGTGGCAATAGTAACAACCTTTGCTGTTCTGAGCTTTGCCGTTGGATTTGTTGTTGGATCACAGCCTCTGTTATTGGCTCTTTTTATTAGCTTTGTTCTTGGAACGGCTTATTCAATCGATCTACCATATTTTCGATGGAAGAGATCTGCTGTTGTGGCAGCACTCTGCATAGTAGCAGTACGAGCAGTGATTGTTCAACTGGCATTTTTTCTCCACATACAGACATTTGTCCTCAGAAGACCAATGGCCATTTCAAAGCCATTGATATTTGCAACTACATTCATGACCTTCTTCTCAGTTGTAATAGCATTATTCAAGGATATACCTGATATTGACGGGGACCGCATATTTGGAATTAAATCTTTCAGTGTCCGGTTAGGCCAAAAGAAGGTTTTCTGGATTTGTGTTGGACTACTGGAGATGGCATATGGTGTTGCAATGTTGATGGGAGCTGCTTCTTCCTGTTTATGGAGCAAATATGCAACTGTTGTCAGCCATGCAGTCCTTGCTGCAATCCTATGGAAGTGCGCCCAATCAGTTGACTTGACCAGTAAATCTGCAATAACATCCTTCTATATGTTCATCTGGAAGTTGTTCTACGCGGAGTACCTGATTATTCCACTAGTCAGA
>FT613-Wld-IRN
ATGGGTTCGCTGTGCCTCCAGCCGCCGTTGCTCCTCTCCATCTCCGCTCACCAGCAAGATCATTTCCTGCCATCACTTTGTCCTGTCCACAAAAACGCAAAAAGGCAAACTTCCGTGTCCAGCCAACGGGGCCAAGGCCGCCCTACCTTGGATTGCTGTAAGAACTTCTTGGGCTGGAAATGTTCCTACGAAAGGATATCACATCGACCAGTAGATACTTGTGCAAATGCTTCGATGCAACCACTGCGGTCTGAGCCTGAGGCAAATGATTCTGCGAGCATCTGGAATCCAATATCAACTTCTCTGGATGCGTTTTACAGGTTTTCGCGGCCACATACTGTCATAGGAACAGCACTGAGCATAGTCTCAGTTTCACTACTAGCTGTCGAGGGCTTGTCTGATATTTCTCCTTTGTTCCTCACTGGTTCGCTGGAGGCAGTGGTGTCCGCCCTTTTCATGAACATTTATATTGTTGGGCTGAATCAGTTGTCTGATATTGATATAGATAAGGTTAACAAGCCAACTCTTCCGCTAGCATCTGGGGAATACTCTCCTGCAACCGGGGTGGCAATAGTAACAACCTTTGCTGTTCTGAGCTTTGCCGTTGGATTTGTTGTTGGATCACAGCCTCTGTTATTGGCTCTTTTTATTAGCTTTGTTCTTGGAACGGCTTATTCAATCGATCTACCATATTTTCGATGGAAGAGATCTGCTGTTGTGGCAGCACTCTGCATAGTAGCAGTACGAGCAGTGATTGTTCAACTGGCATTTTTTCTCCACATACAGACATTTGTCCTCAGAAGACCAATGGCCATTTCAAAGCCATTGATATTTGCAACTACATTCATGACCTTCTTCTCAGTTGTAATAGCATTATTCAAGGATATACCTGATATTGACGGGGACCGCATATTTGGAATTAAATCTTTCAGTGTCCGGTTAGGCCAAAAGAAGGTTTTCTGGATTTGTGTTGGACTACTGCAGATGGCATATGGTGTTGCAATGTTGATGGGAGCTGCTTCTTCCTGTTTATGGAGCAAATATGCAACTGTTGTCAGCCATGCAGTCCTTGCTGCAATCCTATGGAAGTGCGCCCAATCAGTTGACTTGACCAGTAAATCTGCAATAACATCCTTCTATATGTTCATCTGGAAGTTGTTCTACGCGGAGTACCTGATTATTCCACTAGTCAGA
>FT616-Wld-IRN
ATGGGTTCGCTGTGCCTCCAGCCGCCGTTGCTCCTCTCCATCTCCGCTCACCAGCAAGATCATTTCCTGCCATCACTTTGTCCTGTCCACAAAAACGCAAAAAGGCAAACTTCCGTGTCCAGCCAACGGGGCCAAGGCCGCCCTACCTTGGATTGCTGTAAGAACTTCTTGGGCTGGAAATGTTCCTACGAAAGGATATCACATCGACCAGTAGATACTTGTGCAAATGCTTCGATGCAACCACTGCGGTCTGAGCCTGAGGCAAATGATTCTGCGAGCATCTGGAATCCAATATCAACTTCTCTGGATGCGTTTTACAGGTTTTCGCGGCCACATACTGTCATAGGAACAGCACTGAGCATAGTCTCAGTTTCACTACTAGCTGTCGAGGGCTTGTCTGATATTTCTCCTTTGTTCCTCACTGGTTCGCTGGAGGCAGTGGTGTCCGCCCTTTTCATGAACATTTATATTGTTGGGCTGAATCAGTTGTCTGATATTGATATAGATAAGGTTAACAAGCCAACTCTTCCGCTAGCATCTGGGGAATACTCTCCTGCAACCGGGGTGGCAATAGTAACAACCTTTGCTGTTCTGAGCTTTGCCGTTGGATTTGTTGTTGGATCACAGCCTCTGTTATTGGCTCTTTTTATTAGCTTTGTTCTTGGAACGGCTTATTCAATCGATCTACCATATTTTCGATGGAAGAGATCTGCTGTTGTGGCAGCACTCTGCATAGTAGCAGTACGAGCAGTGATTGTTCAACTGGCATTTTTTCTCCACATACAGACATTTGTCCTCAGAAGACCAATGGCCATTTCAAAGCCATTGATATTTGCAACTACATTCATGACCTTCTTCTCAGTTGTAATAGCATTATTCAAGGATATACCTGATATTGACGGGGACCGCATATTTGGAATTAAATCTTTCAGTGTCCGGTTAGGCCAAAAGAAGGTTTTCTGGATTTGTGTTGGACTACTGGAGATGGCATATGGTGTTGCAATGTTGATGGGAGCTGCTTCTTCCTGTTTATGGAGCAAATATGCAACTGTTGTCAGCCATGCAGTCCTTGCTGCAATCCTATGGAAGTGCGCTCGATCAGTTGACTTGACCAGTAAATCTGCAATAACATCCTTCTATATGTTCATCTGGAAGTTGTTCTACGCGGAGTACCTGATTATTCCACTAGTCAGA
>FT627-Wld-JOR
ATGGGTTCGCTGTGCCTCCAGCCGCCGTTGCTCCTCTCCATCTCCGCTCACCAGCAAGATCATTTCCTGCCATCACTTTGTCCTGCCCACAAAAACGCAAAAAGGCAAACTTCCGTGTCCAGCCAACGGGGCCAAGGCCGCCCTACCTTGGATTGCTGTAAGAACTTCTTGGGCTGGAAATGTTCCTACGAAAGGATATCACATCGACCAGTAGATAATTGTGCAAATGCTTCGATGCAACCACTGCGGTCTGAGCCTGAGGCAAATGATTCTGCGAGCATCTGGAATCCAATATCAACTTCTCTGGATGCGTTTTATAGGTTTTCGCGGCCACATACTGTCATAGGAACAGCACTGAGCATAGTCTCAGTTTCACTACTAGCTGTCGAGGGCTTGTCTGATATTTCTCCTTTGTTCCTCACTGGTTCGCTGGAGGCAGTGGTGTCCGCCCTTTTCATGAACATTTATATTGTTGGGCTGAATCAGTTGTCTGATATTGATATAGATAAGGTTAACAAGCCAACTCTTCCGCTAGCATCTGGGGAATACTCTCCTGCAACCGGGGTGGCAATAGTAACAACCTTTGCTGTTCTGAGCTTTGCCGTTGGATTTGTTGTTGGATCACAGCCTCTGTTATTGGCTCTTTTTATTAGCTTTGTTCTTGGAACGGCTTATTCAATCGATCTACCATATTTTCGATGGAAGAGATCTGCTGTTGTGGCAGCACTCTGCATAGTAGCAGTACGAGCAGTGATTGTTCAACTGGCATTTTTTCTCCACATACAGACATTTGTCCTCAGAAGACCAATGGCCATTTCAAAGCCATTGATATTTGCAACTACATTCATGACCTTCTTCTCAGTTGTAATAGCATTATTCAAGGATATACCTGATATTGACGGGGACCGCATATTTGGAATTAAATCTTTCAGTGTCCGGTTAGGCCAAAAGAAGGTTTTCTGGATTTGTGTTGGACTACTGGAGATGGCATATGGTGTTGCAATGTTGATGGGAGCTGCTTCTTCCTGTTTATGGAGCAAATATGCAACTGTTGTCAGCCATGCAGTCCTTGCTGCAATCCTATGGAAGTGCGCTCGATCAGTTGACTTGACCAGTAAATCTGCAATAACATCCTTCTATATGTTCATCTGGAAGTTGTTCTACGCGGAGTACCTGATTATTCCACTAGTCAGA
>FT628-Wld-SYR
ATGGGTTCGCTGTGCCTCCAGCCGCCGTTGCTCCTCTCCATCTCCGCTCACCAGCAAGATCATTTCCTGCCATCACTTTGTCCTGTCCACAAAAACGCAAAAAGGCAAACTTCCGTGTCCAGCCAACGGGGCCAAGGCCGCCCTACCTTGGATTGCTGTAAGAACTTCTTGGGCTGGAAATGTTCCTACGAAAGGATATCACATCGACCAGTAGATACTTGTGCAAATGCTTCGATGCAACCACTGCGGTCTGAGCCTGAGGCAAATGATTCTGCGAGCATCTGGAATCCAATATCAACTTCTCTGGATGCGTTTTACAGGTTTTCGCGGCCACATACTGTCATAGGAACAGCACTGAGCATAGTCTCAGTTTCACTACTAGCTGTCGAGGGCTTGTCTGATATTTCTCCTTTGTTCCTCACTGGTTCGCTGGAGGCAGTGGTGTCCGCCCTTTTCATGAACATTTATATTGTTGGGCTGAATCAGTTGTCTGATATTGATATAGATAAGGTTAACAAGCCAACTCTTCCGCTAGCATCTGGGGAATACTCTCCTGCAACCGGGGTGGCAATAGTAACAACCTTTGCTGTTCTGAGCTTTGCCGTTGGATTTGTTGTTGGATCACAGCCTCTGTTATTGGCTCTTTTTATTAGCTTTGTTCTTGGAACGGCTTATTCAATCGATCTACCATATTTTCGATGGAAGAGATCTGCTGTTGTGGCAGCACTCTGCATAGTAGCAGTACGAGCAGTGATTGTTCAACTGGCATTTTTTCTCCACATACAGACATTTGTCCTCAGAAGACCAATGGCCATTTCAAAGCCATTGATATTTGCAACTACATTCATGACCTTCTTCTCAGTTGTAATAGCATTATTCAAGGATATACCTGATATTGACGGGGACCGCATATTTGGAATTAAATCTTTCAGTGTCCGGTTAGGCCAAAAGAAGGTTTTCTGGATTTGTGTTGGACTACTGGAGATGGCATATGGTGTTGCAATGTTGATGGGAGCTGCTTCTTCCTGTTTATGGAGCAAATATGCAACTGTTGTCAGCCATGCAGTCCTTGCTGCAATCCTATGGAAGTGCGCCCAATCAATTGACTTGACCAGTAAATCTGCAATAACATCCTTCTATATGTTCATCTGGAAGTTGTTCTACGCGGAGTACCTGATTATTCCACTAGTCAGA
>FT631-Wld-LBN
ATGGGTTCGCTGTGCCTCCAGCCGCCGTTGCTCCTCTCCATCTCCGCTCACCAGCAAGATCATTTCCTGCCATCACTTTGTCCTGCCCACAAAAACGCAAAAAGGCAAACTTCCGTGTCCAGCCAACGGGGCCAAGGCCGCCCTACCTTGGATTGCTGTAAGAACTTCTTGGGCTGGAAATGTTCCTACGAAAGGATATCACATCGACCAGTAGATAATTGTGCAAATGCTTCGATGCAACCACTGCGGTCTGAGCCTGAGGCAAATGATTCTGCGAGCATCTGGAATCCAATATCAACTTCTCTGGATGCGTTTTACAGGTTTTCGCGGCCACATACTGTCATAGGAACAGCACTGAGCATAGTCTCAGTTTCACTACTAGCTGTCGAGGGCTTGTCTGATATTTCTCCTTTGTTCCTCACTGGTTCGCTGGAGGCAGTGGTGTCCGCCCTTTTCATGAACATTTATATTGTTGGGCTGAATCAGTTGTCTGATATTGATATAGATAAGGTTAACAAGCCAACTCTTCCGCTAGCATCTGGGGAATACTCTCCTGCAACCGGGGTGGCAATAGTAACAACCTTTGCTGTTCTGAGCTTTGCCGTTGGATTTGTTGTTGGATCACAGCCTCTGTTATTGGCTCTTTTTATTAGCTTTGTTCTTGGAACGGCTTATTCAATCGATCTACCATATTTTCGATGGAAGAGATCTGCTGTTGTGGCAGCACTCTGCATAGTAGCAGTACGAGCAGTGATTGTTCAACTGGCATTTTTTCTCCACATACAGACATTTGTCCTCAGAAGACCAATGGCCATTTCAAAGCCATTGATATTTGCAACTACATTCATGACCTTCTTCTCAGTTGTAATAGCATTATTCAAGGATATACCTGATATTGACGGGGACCGCATATTTGGAATTAAATCTTTCAGTGTCCGGTTAGGCCAAAAGAAGGTTTTCTGGATTTGTGTTGGACTACTGGAGATGGCATATGGTGTTGCAATGTTGATGGGAGCTGCTTCTTCCTGTTTATGGAGCAAATATGCAACTGTTGTCAGCCATGCAGTCCTTGCTGCAATCCTATGGAAGTGCGCTCGATCAGTTGACTTGACCAGTAAATCTGCAATAACATCCTTCTATATGTTCATCTGGAAGTTGTTCTACGCGGAGTACCTGATTATTCCACTAGTCAGA
>FT632-Wld-SYR
ATGGGTTCGCTGTGCCTCCAGCCGCCGTTGCTCCTCTCCATCTCCGCTCACCAGCAAGATCATTTCCTGCCATCACTTTGTCCTGCCCACAAAAACGCAAAAAGGCAAACTTCCGTGTCCAGCCAACGGGGCCAAGGCCGCCCTACCTTGGATTGCTGTAAGAACTTCTTGGGCTGGAAATGTTCCTACGAAAGGATATCACATCGACCAGTAGATAATTGTGCAAATGCTTCGATGCAACCACTGCGGTCTGAGCCTGAGGCAAATGATTCTGCGAGCATCTGGAATCCAATATCAACTTCTCTGGATGCGTTTTACAGGTTTTCGCGGCCACATACTGTCATAGGAACAGCACTGAGCATAGTCTCAGTTTCACTACTAGCTGTCGAGGGCTTGTCTGATATTTCTCCTTTGTTCCTCACTGGTTCGCTGGAGGCAGTGGTGTCCGCCCTTTTCATGAACATTTATATTGTTGGGCTGAATCAGTTGTCTGATATTGATATAGATAAGGTTAACAAGCCAACTCTTCCGCTAGCATCTGGGGAATACTCTCCTGCAACCGGGGTGGCAATAGTAACAACCTTTGCTGTTCTGAGCTTTGCCGTTGGATTTGTTGTTGGATCACAGCCTCTGTTATTGGCTCTTTTTATTAGCTTTGTTCTTGGAACGGCTTATTCAATCGATCTACCATATTTTCGATGGAAGAGATCTGCTGTTGTGGCAGCACTCTGCATAGTAGCAGTACGAGCAGTGATTGTTCAACTGGCATTTTTTCTCCACATACAGACATTTGTCCTCAGAAGACCAATGGCCATTTCAAAGCCATTGATATTTGCAACTACATTCATGACCTTCTTCTCAGTTGTAATAGCATTATTCAAGGATATACCTGATATTGACGGGGACCGCATATTTGGAATTAAATCTTTCAGTGTCCGGTTAGGCCAAAAGAAGGTTTTCTGGATTTGTGTTGGACTACTGGAGATGGCATATGGTGTTGCAATGTTGATGGGAGCTGCTTCTTCCTGTTTATGGAGCAAATATGCAACTGTTGTCAGCCATGCAGTCCTTGCTGCAATCCTATGGAAGTGCGCTCGATCAGTTGACTTGACCAGTAAATCTGCAATAACATCCTTCTATATGTTCATCTGGAAGTTGTTCTACGCGGAGTACCTGATTATTCCACTAGTCAGA
>FT64-Wld-ISR
ATGGGTTCGCTGTGCCTCCAGCCGCCGTTGCTCCTCTCCATCTCCGCTCACCAGCAAGATCATTTCCTGCCATCACTTTGTCCTGCCCACAAAAACGCAAAAAGGCAAACTTCCGTGTCCAGCCAACGGGGCCAAGGCCGCCCTACCTTGGATTGCTGTAAGAACTTCTTGGGCTGGAAATGTTCCTACGAAAGGATATCACATCGACCAGTAGATAATTGTGCAAATGCTTCGATGCAACCACTGCGGTCTGAGCCTGAGGCAAATGATTCTGCGAGCATCTGGAATCCAATATCAACTTCTCTGGATGCGTTTTACAGGTTTTCGCGGCCACATACTGTCATAGGAACAGCACTGAGCATAGTCTCAGTTTCACTACTAGCTGTCGAGGGCTTGTCTGATATTTCTCCTTTGTTCCTCACTGGTTCGCTGGAGGCAGTGGTGTCCGCCCTTTTCATGAACATTTATATTGTTGGGCTGAATCAGTTGTCTGATATTGATATAGATAAGGTTAACAAGCCAACTCTTCCGCTAGCATCTGGGGAATACTCTCCTGCAACCGGGGTGGCAATAGTAACAACCTTTGCTGTTCTGAGCTTTGCCGTTGGATTTGTTGTTGGATCACAGCCTCTGTTATTGGCTCTTTTTATTAGCTTTGTTCTTGGAACGGCTTATTCAATCGATCTACCATATTTTCGATGGAAGAGATCTGCTGTTGTGGCAGCACTCTGCATAGTAGCAGTACGAGCAGTGATTGTTCAACTGGCATTTTTTCTCCACATACAGACATTTGTCCTCAGAAGACCAATGGCCATTTCAAAGCCATTGATATTTGCAACTACATTCATGACCTTCTTCTCAGTTGTAATAGCATTATTCAAGGATATACCTGATATTGACGGGGACCGCATATTTGGAATTAAATCTTTCAGTGTCCGGTTAGGCCAAAAGAAGGTTTTCTGGATTTGTGTTGGACTACTGGAGATGGCATATGGTGTTGCAATGTTGATGGGAGCTGCTTCTTCCTGTTTATGGAGCAAATATGCAACTGTTGTCAGCCATGCAGTCCTTGCTGCAATCCTATGGAAGTGCGCTCGATCAGTTGACTTGACCAGTAAATCTGCAATAACATCCTTCTATATGTTCATCTGGAAGTTGTTCTACGCGGAGTACCTGATTATTCCACTAGTCAGA
>FT657-Wld-IRN
ATGGGTTCGCTGTGCCTCCAGCCGCCGTTGCTCCTCTCCATCTCCGCTCACCAGCAAGATCATTTCCTGCCATCACTTTGTCCTGTCCACAAAAACGCAAAAAGGCAAACTTCCGTGTCCAGCCAACGGGGCCAAGGCCGCCCTACCTTGGATTGCTGTAAGAACTTCTTGGGCTGGAAATGTTCCTACGAAAGGATATCACATCGACCAGTAGATACTTGTGCAAATGCTTCGATGCAACCACTGCGGTCTGAGCCTGAGGCAAATGATTCTGCGAGCATCTGGAATCCAATATCAACTTCTCTGGATGCGTTTTACAGGTTTTCGCGGCCACATACTGTCATAGGAACAGCACTGAGCATAGTCTCAGTTTCACTACTAGCTGTCGAGGGCTTGTCTGATATTTCTCCTTTGTTCCTCACTGGTTCGCTGGAGGCAGTGGTGTCCGCCCTTTTCATGAACATTTATATTGTTGGGCTGAATCAGTTGTCTGATATTGATATAGATAAGGTTAACAAGCCAACTCTTCCGCTAGCATCTGGGGAATACTCTCCTGCAACCGGGGTGGCAATAGTAACAACCTTTGCTGTTCTGAGCTTTGCCGTTGGATTTGTTGTTGGATCACAGCCTCTGTTATTGGCTCTTTTTATTAGCTTTGTTCTTGGAACGGCTTATTCAATCGATCTACCATATTTTCGATGGAAGAGATCTGCTGTTGTGGCAGCACTCTGCATAGTAGCAGTACGAGCAGTGATTGTTCAACTGGCATTTTTTCTCCACATACAGACATTTGTCCTCAGAAGACCAATGGCCATTTCAAAGCCATTGATATTTGCAACTACATTCATGACCTTCTTCTCAGTTGTAATAGCATTATTCAAGGATATACCTGATATTGACGGGGACCGCATATTTGGAATTAAATCTTTCAGTGTCCGGTTAGGCCAAAAGAAGGTTTTCTGGATTTGTGTTGGACTACTGCAGATGGCATATGGTGTTGCAATGTTGATGGGAGCTGCTTCTTCCTGTTTATGGAGCAAATATGCAACTGTTGTCAGCCATGCAGTCCTTGCTGCAATCCTATGGAAGTGCGCCCAATCAGTTGACTTGACCAGTAAATCTGCAATAACATCCTTCTATATGTTCATCTGGAAGTTGTTCTACGCGGAGTACCTGATTATTCCACTAGTCAGA
>FT658-Wld-IRQ
ATGGGTTCGCTGTGCCTCCAGCCGCCGTTGCTCCTCTCCATCTCCGCTCACCAGCAAGATCATTTCCTGCCATCACTTTGTCCTGTCCACAAAAACGCAAAAAGGCAACCTTCCGTGTCCAGCCAACGGGGCCAAGGCCGCCCTACCTTGGATTGCTGTAAGAACTTCTTGGGCTGGAAATGTTCCTACGAAAGGATATCACATCGACCAGTAGATACTTGTGCAAATGCTTCGATGCAACCACTGCGGTCTGAGCCTGAGGCAAATGATTCTGCGAGCATCTGGAATCCAATTTCAACTTCTCTGGATGCGTTTTACAGGTTTTCGCGGCCACATACTGTCATAGGAACAGCACTGAGCATAGTCTCAGTTTCACTACTAGCTGTCGAGGGCTTGTCTGATATTTCTCCTTTGTTCCTCACTGGTTCGCTGGAGGCAGTGGTGTCCGCCCTTTTCATGAACATTTATATTGTTGGGCTGAATCAGTTGTCTGATATTGATATAGATAAGGTTAACAAGCCAGCTCTTCCGCTAGCATCTGGGGAATACTCTCCTGCAACCGGGGTGGCAATAGTAACAACCTTTGCTGTTCTGAGCTTTGCCGTTGGATTTGTTGTTGGATCACAGCCTCTGTTATTGGCTCTTTTTATTAGCTTTGTTCTTGGAACGGCTTATTCAATCGATCTACCATATTTTCGATGGAAGAGATCTGCTGTTGTGGCAGCACTCTGCATAGTAGCAGTACGAGCAGTGATTGTTCAACTGGCATTTTTTCTCCACATACAGACATTTGTCCTGAGAAGACCAGTGGCCATTTCAAAGCCATTGATATTTGCAACTACATTTATGACCTTCTTCTCGGTTGTAATAGCATTATTCAAGGATATACCTGATATTGATGGGGACCGCATATTTGGAATTAAATCTTTCAGTGTCCGGTTAGGCCAAAAGAAGGTTTTCTGGATTTGTGTTGGACTACTGGAGATGGCATATGGTGTTGCAATGTTGATGGGAGCTGCTTCTTCCTGTTTATGGAGCAAATATGCAACTGTTGTCAGCCATGCAGTCCTTGCTGCAATCCTATGGAAGTGCGCTCGATCAGTTGACTTGACCAGTAAATCTGCAATAACATCCTTCTATATGTTCATCTGGAAGTTGTTCTACGCGGAGTACCTGATTATTCCACTAGTCAGA
>FT660-Wld-IRN
ATGGGTTCGCTGTGCCTCCAGCCGCCGTTGCTCCTCTCCATCTCCGCTCACCAGCAAGATCATTTCCTGCCATCACTTTGTCCTGTCCACAAAAACGCAAAAAGGCAAACTTCCGTGTCCAGCCAACGGGGCCAAGGCCGCCCTACCTTGGATTGCTGTAAGAACTTCTTGCGCTGGAAATGTTCCTACGAAAGGATATCACATCGACCAGTAGATAATTGTGCAAATGCTTCGATGCAACCACTGCGGTCTGAGCCTGAGGCAAATGATTCTGCGAGCATCTGGAATCCAATATCAACTTCTCTGGATGCGTTTTACAGGTTTTCGCGGCCACATACTGTCATAGGAACAGCACTGAGTATAGTCTCAGTTTCACTACTAGCTGTCGAGGGCTTGTCTGATATTTCTCCTTTGTTCCTCACTGGTTCGCTGGAGGCAGTGGTGTCCGCCCTTTTCATGAACATTTATATTGTTGGGCTGAATCAGTTGTCTGATATTGATATAGATAAGGTTAACAAGCCAACTCTTCCGCTAGCATCTGGGGAATACTCTCCTGCAACCGGGGTGGCAATAGTAACAACCTTTGCTGTTCTGAGCTTTGCCGTTGGATTTGTTGTTGGATCACAGCCTCTGTTATTGGCTCTTTTTATTAGCTTTGTTCTTGGAACGGCTTATTCAATCGATCTACCATATTTTCGATGGAAGAGATCTGCTGTTGTGGCAGCACTCTGCATAGTAGCAGTACGAGCAGTGATTGTTCAACTGGCATTTTTTCTCCACATACAGACATTTGTCCTCAGAAGACCAATGGCCATTTCAAAGCCATTGATATTTGCAACTACATTCATGACCTTCTTCTCAGTTGTAATAGCATTATTCAAGGATATACCTGATATTGACGGGGACCGCATATTTGGAATTAAATCTTTCAGTGTCCGGTTAGGCCAAAAGAAGGTTTTCTGGATTTGTGTTGGACTACTGGAGATGGCATATGGTGTTGCAATGTTGATGGGAGCTGCTTCTTCCTGTTTATGGAGCAAATATGCAACTGTTGTCAGCCATGCAGTCCTTGCTGCAATCCTATGGAAGTGCGCTCGATCAGTTGACTTGACCAGTAAATCTGCAATAACATCCTTCTATATGTTCATCTGGAAGTTGTTCTACGCGGAGTACCTGATTATTCCACTAGTCAGA
>FT661-Wld-IRN
ATGGGTTCGCTGTGCCTCCAGCCGCCGTTGCTCCTCTCCATCTCCGCTCACCAGCAAGATCATTTCCTGCCATCACTTTGTCCTGTCCACAAAAACGCAAAAAGGCAAACTTCCGTGTCCAGCCAACGGGGCCAAGGCCGCCCTACCTTGGATTGCTGTAAGAACTTCTTGCGCTGGAAATGTTCCTACGAAAGGATATCACATCGACCAGTAGATACTTGTGCAAATGCTTCGATGCAACCACTGCGGTCTGAGCCTGAGGCAAATGATTCTGCGAGCATCTGGAATCCAATATCAACTTCTCTGGATGCGTTTTACAGGTTTTCGCGGCCACATACTGTCATAGGAACAGCACTGAGTATAGTCTCAGTTTCACTACTAGCTGTCGAGGGCTTGTCTGATATTTCTCCTTTGTTCCTCACTGGTTCGCTGGAGGCAGTGGTGTCCGCCCTTTTCATGAACATTTATATTGTTGGGCTGAATCAGTTGTCTGATATTGATATAGATAAGGTTAACAAGCCAACTCTTCCGCTAGCATCTGGGGAATACTCTCCTGCAACCGGGGTGGCAATAGTAACAACCTTTGCTGTTCTGAGCTTTGCCGTTGGATTTGTTGTTGGATCACAGCCTCTGTTATTGGCTCTTTTTATTAGCTTTGTTCTTGGAACGGCTTATTCAATCGATCTACCATATTTTCGATGGAAGAGATCTGCTGTTGTGGCAGCACTCTGCATAGTAGCAGTACGAGCAGTGATTGTTCAACTGGCATTTTTTCTCCACATACAGACATTTGTCCTCAGAAGACCAATGGCCATTTCAAAGCCATTGATATTTGCAACTACATTCATGACCTTCTTCTCAGTTGTAATAGCATTATTCAAGGATATACCTGATATTGACGGGGACCGCATATTTGGAATTAAATCTTTCAGTGTCCGGTTAGGCCAAAAGAAGGTTTTCTGGATTTGTGTTGGACTACTGGAGATGGCATATGGTGTTGCAATGTTGATGGGAGCTGCTTCTTCCTGTTTATGGAGCAAATATGCAACTGTTGTCAGCCATGCAGTCCTTGCTGCAATCCTATGGAAGTGCGCCCAATCAGTTGACTTGACCAGTAAATCTGCAATAACATCCTTCTATATGTTCATCTGGAAGTTGTTCTACGCGGAGTACCTGATTATTCCACTAGTCAGA
>FT670-Wld-TUR
ATGGGTTCGCTGTGCCTCCAGCCGCCGTTGCTCCTCTCCATCTCCGCTCACCAGCAAGATCATTTCCTGCCATCACTTTGTCCTGCCCACAAAAACGCAAAAAGGCAAACTTCCGTGTCCAGCCAACGGGGCCAAGGCCGCCCTACCTTGGATTGCTGTAAGAACTTCTTGGGCTGGAAATGTTCCTACGAAAGGATATCACATCGACCAGTAGATAATTGTGCAAATGCTTCGATGCAACCACTGCGGTCTGAGCCTGAGGCAAATGATTCTGCGAGCATCTGGAATCCAATATCAACTTCTCTGGATGCGTTTTACAGGTTTTCGCGGCCACATACTGTCATAGGAACAGCACTGAGCATAGTCTCAGTTTCACTACTAGCTGTCGAGGGCTTGTCTGATATTTCTCCTTTGTTCCTCACTGGTTCGCTGGAGGCAGTGGTGTCCGCCCTTTTCATGAACATTTATATTGTTGGGCTGAATCAGTTGTCTGATATTGATATAGATAAGGTTAACAAGCCAACTCTTCCGCTAGCATCTGGGGAATACTCTCCTGCAACCGGGGTGGCAATAGTAACAACCTTTGCTGTTCTGAGCTTTGCCGTTGGATTTGTTGTTGGATCACAGCCTCTGTTATTGGCTCTTTTTATTAGCTTTGTTCTTGGAACGGCTTATTCAATCGATCTACCATATTTTCGATGGAAGAGATCTGCTGTTGTGGCAGCACTCTGCATAGTAGCAGTACGAGCAGTGATTGTTCAACTGGCATTTTTTCTCCACATACAGACATTTGTCCTCAGAAGACCAATGGCCATTTCAAAGCCATTGATATTTGCAACTACATTCATGACCTTCTTCTCAGTTGTAATAGCATTATTCAAGGATATACCTGATATTGACGGGGACCGCATATTTGGAATTAAATCTTTCAGTGTCCGGTTAGGCCAAAAGAAGGTTTTCTGGATTTGTGTTGGACTACTGGAGATGGCATATGGTGTTGCAATGTTGATGGGAGCTGCTTCTTCCTGTTTATGGAGCAAATATGCAACTGTTGTCAGCCATGCAGTCCTTGCTGCAATCCTATGGAAGTGCGCTCGATCAGTTGACTTGACCAGTAAATCTGCAATAACATCCTTCTATATGTTCATCTGGAAGTTGTTCTACGCGGAGTACCTGATTATTCCACTAGTCAGA
>FT730-Wld-unknown
ATGGGTTCGCTGTGCCTCCAGCCGCCGTTGCTCCTCTCCATCTCCGCTCACCAGCAAGATCATTTCCTGCCATCACTTTGTCCTGCCCACAAAAACGCAAAAAGGCAAACTTCCGTGTCCAGCCAACGGGGCCAAGGCCGCCCTACCTTGGATTGCTGTAAGAACTTCTTGGGCTGGAAATGTTCCTACGAAAGGATATCACATCGACCAGTAGATAATTGTGCAAATGCTTCGATGCAACCACTGCGGTCTGAGCCTGAGGCAAATGATTCTGCGAGCATCTGGAATCCAATATCAACTTCTCTGGATGCGTTTTACAGGTTTTCGCGGCCACATACTGTCATAGGAACAGCACTGAGCATAGTCTCAGTTTCACTACTAGCTGTCGAGGGCTTGTCTGATATTTCTCCTTTGTTCCTCACTGGTTCGCTGGAGGCAGTGGTGTCCGCCCTTTTCATGAACATTTATATTGTTGGGCTGAATCAGTTGTCTGATATTGATATAGATAAGGTTAACAAGCCAACTCTTCCGCTAGCATCTGGGGAATACTCTCCTGCAACCGGGGTGGCAATAGTAACAACCTTTGCTGTTCTGAGCTTTGCCGTTGGATTTGTTGTTGGATCACAGCCTCTGTTATTGGCTCTTTTTATTAGCTTTGTTCTTGGAACGGCTTATTCAATCGATCTACCATATTTTCGATGGAAGAGATCTGCTGTTGTGGCAGCACTCTGCATAGTAGCAGTACGAGCAGTGATTGTTCAACTGGCATTTTTTCTCCACATACAGACATTTGTCCTCAGAAGACCAATGGCCATTTCAAAGCCATTGATATTTGCAACTACATTCATGACCTTCTTCTCAGTTGTAATAGCATTATTCAAGGATATACCTGATATTGACGGGGACCGCATATTTGGAATTAAATCTTTCAGTGTCCGGTTAGGCCAAAAGAAGGTTTTCTGGATTTGTGTTGGACTACTGGAGATGGCATATGGTGTTGCAATGTTGATGGGAGCTGCTTCTTCCTGTTTATGGAGCAAATATGCAACTGTTGTCAGCCATGCAGTCCTTGCTGCAATCCTATGGAAGTGCGCTCGATCAGTTGACTTGACCAGTAAATCTGCAATAACATCCTTCTATATGTTCATCTGGAAGTTGTTCTACGCGGAGTACCTGATTATTCCACTAGTCAGA
>FT731-Wld-TUR
ATGGGTTCGCTGTGCCTCCAGCCGCCGTTGCTCCTCTCCATCTCCGCTCACCAGCAAGATCATTTCCTGCCATCACTTTGTCCTGTCCACAAAAACGCAAAAAGGCAAACTTCCGTGTCCAGCCAACGGGGCCAAGGCCGCCCTACCTTGGATTGCTGTAAGAACTTCTTGCGCTGGAAATGTTCCTACGAAAGGATATCACATCGACCAGTAGATACTTGTGCAAATGCTTCGATGCAACCACTGCGGTCTGAGCCTGAGGCAAATGATTCTGCGAGCATCTGGAATCCAATATCAACTTCTCTGGATGCGTTTTACAGGTTTTCGCGGCCACATACTGTCATAGGAACAGCACTGAGTATAGTCTCAGTTTCACTACTAGCTGTCGAGGGCTTGTCTGATATTTCTCCTTTGTTCCTCACTGGTTCGCTGGAGGCAGTGGTGTCCGCCCTTTTCATGAACATTTATATTGTTGGGCTGAATCAGTTGTCTGATATTGATATAGATAAGGTTAACAAGCCAACTCTTCCGCTAGCATCTGGGGAATACTCTCCTGCAACCGGGGTGGCAATAGTAACAACCTTTGCTGTTCTGAGCTTTGCCGTTGGATTTGTTGTTGGATCACAGCCTCTGTTATTGGCTCTTTTTATTAGCTTTGTTCTTGGAACGGCTTATTCAATCGATCTACCATATTTTCGATGGAAGAGATCTGCTGTTGTGGCAGCACTCTGCATAGTAGCAGTACGAGCAGTGATTGTTCAACTGGCATTTTTTCTCCACATACAGACATTTGTCCTCAGAAGACCAATGGCCATTTCAAAGCCATTGATATTTGCAACTACATTCATGACCTTCTTCTCAGTTGTAATAGCATTATTCAAGGATATACCTGATATTGACGGGGACCGCATATTTGGAATTAAATCTTTCAGTGTCCGGTTAGGCCAAAAGAAGGTTTTCTGGATTTGTGTTGGACTACTGGAGATGGCATATGGTGTTGCAATGTTGATGGGAGCTGCTTCTTCCTGTTTATGGAGCAAATATGCAACTGTTGTCAGCCATGCAGTCCTTGCTGCAATCCTATGGAAGTGCGCCCAATCAGTTGACTTGACCAGTAAATCTGCAATAACATCCTTCTATATGTTCATCTGGAAGTTGTTCTACGCGGAGTACCTGATTATTCCACTAGTCAGA
>FT734-Wld-TUR
ATGGGTTCGCTGTGCCTCCAGCCGCCGTTGCTCCTCTCCATCTCCGCTCACCAGCAAGATCATTTCCTGCCATCACTTTGTCCTGTCCACAAAAACGCAAAAAGGCAAACTTCCGTGTCCAGCCAACGGGGCCAAGGCCGCCCTACCTTGGATTGCTGTAAGAACTTCTTGCGCTGGAAATGTTCCTACGAAAGGATATCACATCGACCAGTAGATACTTGTGCAAATGCTTCGATGCAACCACTGCGGTCTGAGCCTGAGGCAAATGATTCTGCGAGCATCTGGAATCCAATATCAACTTCTCTGGATGCGTTTTACAGGTTTTCGCGGCCACATACTGTCATAGGAACAGCACTGAGTATAGTCTCAGTTTCACTACTAGCTGTCGAGGGCTTGTCTGATATTTCTCCTTTGTTCCTCACTGGTTCGCTGGAGGCAGTGGTGTCCGCCCTTTTCATGAACATTTATATTGTTGGGCTGAATCAGTTGTCTGATATTGATATAGATAAGGTTAACAAGCCAACTCTTCCGCTAGCATCTGGGGAATACTCTCCTGCAACCGGGGTGGCAATAGTAACAACCTTTGCTGTTCTGAGCTTTGCCGTTGGATTTGTTGTTGGATCACAGCCTCTGTTATTGGCTCTTTTTATTAGCTTTGTTCTTGGAACGGCTTATTCAATCGATCTACCATATTTTCGATGGAAGAGATCTGCTGTTGTGGCAGCACTCTGCATAGTAGCAGTACGAGCAGTGATTGTTCAACTGGCATTTTTTCTCCACATACAGACATTTGTCCTCAGAAGACCAATGGCCATTTCAAAGCCATTGATATTTGCAACTACATTCATGACCTTCTTCTCAGTTGTAATAGCATTATTCAAGGATATACCTGATATTGACGGGGACCGCATATTTGGAATTAAATCTTTCAGTGTCCGGTTAGGCCAAAAGAAGGTTTTCTGGATTTGTGTTGGACTACTGGAGATGGCATATGGTGTTGCAATGTTGATGGGAGCTGCTTCTTCCTGTTTATGGAGCAAATATGCAACTGTTGTCAGCCATGCAGTCCTTGCTGCAATCCTATGGAAGTGCGCCCAATCAGTTGACTTGACCAGTAAATCTGCAATAACATCCTTCTATATGTTCATCTGGAAGTTGTTCTACGCGGAGTACCTGATTATTCCACTAGTCAGA
>FT741-Wld-TUR
ATGGGTTCGCTGTGCCTCCAGCCGCCGTTGCTCCTCTCCATCTCCGCTCACCAGCAAGATCATTTCCTGCCATCACTTTGTCCTGTCCACAAAAACGCAAAAAGGCAACCTTCCGTGTCCAGCCAACGGGGCCAAGGCCGCCCTACCTTGGATTGCTGTAAGAACTTCTTGGGCTGGAAATGTTCCTACGAAAGGATATCACATCGACCAGTAGATACTTGTGCAAATGCTTCGATGCAACCACTGCGGTCTGAGCCTGAGGCAAATGATTCTGCGAGCATCTGGAATCCAATTTCAACTTCTCTGGATGCGTTTTACAGGTTTTCGCGGCCACATACTGTCATAGGAACAGCACTGAGCATAGTCTCAGTTTCACTACTAGCTGTCGAGGGCTTGTCTGATATTTCTCCTTTGTTCCTCACTGGTTCGCTGGAGGCAGTGGTGTCCGCCCTTTTCATGAACATTTATATTGTTGGGCTGAATCAGTTGTCTGATATTGATATAGATAAGGTTAACAAGCCAACTCTTCCGCTAGCATCTGGGGAATACTCTCCTGCAACCGGGGTGGCAATAGTAACAACCTTTGCTGTTCTGAGCTTTGCCGTTGGATTTGTTGTTGGATCACAGCCTCTGTTATTGGCTCTTTTTATTAGCTTTGTTCTTGGAACGGCTTATTCAATCGATCTACCATATTTTCGATGGAAGAGATCTGCTGTTGTGGCAGCACTCTGCATAGTAGCAGTACGAGCAGTGATTGTTCAACTGGCATTTTTTCTCCACATACAGACATTTGTCCTGAGAAGACCAGTGGCCATTTCAAAGCCATTGATATTTGCAACTACATTTATGACCTTCTTCTCAGTTGTAATAGCATTATTCAAGGATATACCTGATATTGATGGGGACCGCATATTTGGAATTAAATCTTTCAGTGTCCGGTTAGGCCAAAAGAAGGTTTTCTGGATTTGTGTTGGACTACTGGAGATGGCATATGGTGTTGCAATGTTGATGGGAGCTGCTTCTTCCTGTTTATGGAGCAAATATGCAACTGTTGTCAGCCATGCAGTCCTTGCTGCAATCCTATGGAAGTGCGCTCGATCAGTTGACTTGACCAGTAAATCTGCAATAACATCCTTCTATATGTTCATCTGGAAGTTGTTCTACGCGGAGTACCTGATTATTCCACTAGTCAGA
>FT746-Wld-TUR
ATGGGTTCGCTGTGCCTCCAGCCGCCGTTGCTCCTCTCCATCTCCGCTCACCAGCAAGATCATTTCCTGCCATCACTTTGTCCTGTCCACAAAAACGCAAAAAGGCAAACTTCCGTGTCCAGCCAACGGGGCCAAGGCCGCCCTACCTTGGATTGCTGTAAGAACTTCTTGGGCTGGAAATGTTCCTACGAAAGGATATCACATCGACCAGTAGATACTTGTGCAAATGCTTCGATGCAACCACTGCGGTCTGAGCCTGAGGCAAATGATTCTGCGAGCATCTGGAATCCAATATCAACTTCTCTGGATGCGTTTTACAGGTTTTCGCGGCCACATACTGTCATAGGAACAGCACTGAGCATAGTCTCAGTTTCACTACTAGCTGTCGAGGGCTTGTCTGATATTTCTCCTTTGTTCCTCACTGGTTCGCTGGAGGCAGTGGTGTCCGCCCTTTTCATGAACATTTATATTGTTGGGCTGAATCAGTTGTCTGATATTGATATAGATAAGGTTAACAAGCCAACTCTTCCGCTAGCATCTGGGGAATACTCTCCTGCAACCGGGGTGGCAATAGTAACAACCTTTGCTGTTCTGAGCTTTGCCGTTGGATTTGTTGTTGGATCACAGCCTCTGTTATTGGCTCTTTTTATTAGCTTTGTTCTTGGAACGGCTTATTCAATCGATCTACCATATTTTCGATGGAAGAGATCTGCTGTTGTGGCAGCACTCTGCATAGTAGCAGTACGAGCAGTGATTGTTCAACTGGCATTTTTTCTCCACATACAGACATTTGTCCTCAGAAGACCAATGGCCATTTCAAAGCCATTGATATTTGCAACTACATTCATGACCTTCTTCTCAGTTGTAATAGCATTATTCAAGGATATACCTGATATTGACGGGGACCGCATATTTGGAATTAAATCTTTCAGTGTCCGGTTAGGCCAAAAGAAGGTTTTCTGGATTTGTGTTGGACTACTGGAGATGGCATATGGTGTTGCAATGTTGATGGGAGCTGCTTCTTCCTGTTTATGGAGCAAATATGCAACTGTTGTCAGCCATGCAGTCCTTGCTGCAATCCTATGGAAGTGCGCCCAATCAGTTGACTTGACCAGTAAATCTGCAATAACATCCTTCTATATGTTCATCT-GAAGTTGTTCTACGCGGAGTACCTGATTATTCCACTAGTCAGA
>FT747-Wld-TUR
ATGGGTTCGCTGTGCCTCCAGCCGCCGTTGCTCCTCTCCATCTCCGCTCACCAGCAAGATCATTTCCTGCCATCACTTTGTCCTGTCCACAAAAACGCAAAAAGGCAAACTTCCGTGTCCAGCCAACGGGGCCAAGGCCGCCCTACCTTGGATTGCTGTAAGAACTTCTTGGGCTGGAAATGTTCCTACGAAAGGATATCACATCGACCAGTAGATACTTGTGCAAATGCTTCGATGCAACCACTGCGGTCTGAGCCTGAGGCAAATGATTCTGCGAGCATCTGGAATCCAATATCAACTTCTCTGGATGCGTTTTACAGGTTTTCGCGGCCACATACTGTCATAGGAACAGCACTGAGCATAGTCTCAGTTTCACTACTAGCTGTCGAGGGCTTGTCTGATATTTCTCCTTTGTTCCTCACTGGTTCGCTGGAGGCAGTGGTGTCCGCCCTTTTCATGAACATTTATATTGTTGGGCTGAATCAGTTGTCTGATATTGATATAGATAAGGTTAACAAGCCAACTCTTCCGCTAGCATCTGGGGAATACTCTCCTGCAACCGGGGTGGCAATAGTAACAACCTTTGCTGTTCTGAGCTTTGCCGTTGGATTTGTTGTTGGATCACAGCCTCTGTTATTGGCTCTTTTTATTAGCTTTGTTCTTGGAACGGCTTATTCAATCGATCTACCATATTTTCGATGGAAGAGATCTGCTGTTGTGGCAGCACTCTGCATAGTAGCAGTACGAGCAGTGATTGTTCAACTGGCATTTTTTCTCCACATACAGACATTTGTCCTCAGAAGACCAATGGCCATTTCAAAGCCATTGATATTTGCAACTACATTCATGACCTTCTTCTCAGTTGTAATAGCATTATTCAAGGATATACCTGATATTGACGGGGACCGCATATTTGGAATTAAATCTTTCAGTGTCCGGTTAGGCCAAAAGAAGGTTTTCTGGATTTGTGTTGGACTACTGGAGATGGCATATGGTGTTGCAATGTTGATGGGAGCTGCTTCTTCCTGTTTATGGAGCAAATATGCAACTGTTGTCAGCCATGCAGTCCTTGCTGCAATCCTATGGAAGTGCGCCCAATCAGTTGACTTGACCAGTAAATCTGCAATAACATCCTTCTATATGTTCATCTGGAAGTTGTTCTACGCGGAGTACCTGATTATTCCACTAGTCAGA
>FT748-Wld-TUR
ATGGGTTCGCTGTGCCTCCAGCCGCCGTTGCTCCTCTCCATCTCCGCTCACCAGCAAGATCATTTCCTGCCATCACTTTGTCCTGTCCACAAAAACGCAAAAAGGCAAACTTCCGTGTCCAGCCAACGGGGCCAAGGCCGCCCTACCTTGGATTGCTGTAAGAACTTCTTGGGCTGGAAATGTTCCTACGAAAGGATATCACATCGACCAGTAGATACTTGTGCAAATGCTTCGATGCAACCACTGCGGTCTGAGCCTGAGGCAAATGATTCTGCGAGCATCTGGAATCCAATATCAACTTCTCTGGATGCGTTTTACAGGTTTTCGCGGCCACATACTGTCATAGGAACAGCACTGAGCATAGTCTCAGTTTCACTACTAGCTGTCGAGGGCTTGTCTGATATTTCTCCTTTGTTCCTCACTGGTTCGCTGGAGGCAGTGGTGTCCGCCCTTTTCATGAACATTTATATTGTTGGGCTGAATCAGTTGTCTGATATTGATATAGATAAGGTTAACAAGCCAACTCTTCCGCTAGCATCTGGGGAATACTCTCCTGCAACCGGGGTGGCAATAGTAACAACCTTTGCTGTTCTGAGCTTTGCCGTTGGATTTGTTGTTGGATCACAGCCTCTGTTATTGGCTCTTTTTATTAGCTTTGTTCTTGGAACGGCTTATTCAATCGATCTACCATATTTTCGATGGAAGAGATCTGCTGTTGTGGCAGCACTCTGCATAGTAGCAGTACGAGCAGTGATTGTTCAACTGGCATTTTTTCTCCACATACAGACATTTGTCCTCAGAAGACCAATGGCCATTTCAAAGCCATTGATATTTGCAACTACATTCATGACCTTCTTCTCAGTTGTAATAGCATTATTCAAGGATATACCTGATATTGACGGGGACCGCATATTTGGAATTAAATCTTTCAGTGTCCGGTTAGGCCAAAAGAAGGTTTTCTGGATTTGTGTTGGACTACTGGAGATGGCATATGGTGTTGCAATGTTGATGGGAGCTGCTTCTTCCTGTTTATGGAGCAAATATGCAACTGTTGTCAGCCATGCAGTCCTTGCTGCAATCCTATGGAAGTGCGCCCAATCAGTTGACTTGACCAGTAAATCTGCAATAACATCCTTCTATATGTTCATCTGGAAGTTGTTCTACGCGGAGTACCTGATTATTCCACTAGTCAGA
>FT75-Wld-ISR
ATGGGTTCGCTGTGCCTCCAGCCGCCGTTGCTCCTCTCCATCTCCGCTCACCAGCAAGATCATTTCCTGCCATCACTTTGTCCTGCCCACAAAAACGCAAAAAGGCAAACTTCCGTGTCCAGCCAACGGGGCCAAGGCCGCCCTACCTTGGATTGCTGTAAGAACTTCTTGGGCTGGAAATGTTCCTACGAAAGGATATCACATCGACCAGTAGATACTTGTGCAAATGCTTCGATGCAACCACTGCGGTCTGAGCCTGAGGCAAATGATTCTGCGAGCATCTGGAATCCAATATCAACTTCTCTGGATGCGTTTTACAGGTTTTCGCGGCCACATACTGTCATAGGAACAGCACTGAGCATAGTCTCAGTTTCACTACTAGCTGTCGAGGGCTTGTCTGATATTTCTCCTTTGTTCCTCACTGGTTCGCTGGAGGCAGTGGTGTCCGCCCTTTTCATGAACATTTATATTGTTGGGCTGAATCAGTTGTCTGATATTGATATAGATAAGGTTAACAAGCCAACTCTTCCGCTAGCATCTGGGGAATACTCTCCTGCAACCGGGGTGGCAATAGTAACAACCTTTGCTGTTCTGAGCTTTGCCGTTGGATTTGTTGTTGGATCACAGCCTCTGTTATTGGCTCTTTTTATTAGCTTTGTTCTTGGAACGGCTTATTCAATCGATCTACCATATTTTCGATGGAAGAGATCTGCTGTTGTGGCAGCACTCTGCATAGTAGCAGTACGAGCAGTGATTGTTCAACTGGCATTTTTTCTCCACATACAGACATTTGTCCTCAGAAGACCAATGGCCATTTCAAAGCCATTGATATTTGCAACTACATTCATGACCTTCTTCTCAGTTGTAATAGCATTATTCAAGGATATACCTGATATTGACGGGGACCGCATATTTGGAATTAAATCTTTCAGTGTCCGGTTAGGCCAAAAGAAGGTTTTCTGGATTTGTGTTGGACTACTGCAGATGGCATATGGTGTTGCAATGTTGATGGGAGCTGCTTCTTCCTGTTTATGGAGCAAATATGCAACTGTTGTCAGCCATGCAGTCCTTGCTGCAATCCTATGGAAGTGCGCCCAATCAGTTGACTTGACCAGTAAATCTGCAATAACATCCTTCTATATGTTCATCTGGAAGTTGTTCTACGCGGAGTACCTGATTATTCCACTAGTCAGA
>FT754-Wld-TUR
ATGGGTTCGCTGTGCCTCCAGCCGCCGTTGCTCCTCTCCATCTCCGCTCACCAGCAAGATCATTTCCTGCCATCACTTTGTCCTGTCCACAAAAACGCAAAAAGGCAAACTTCCGTGTCCAGCCAACGGGGCCAAGGCCGCCCTACCTTGGATTGCTGTAAGAACTTCTTGCGCTGGAAATGTTCCTACGAAAGGATATCACATCGACCAGTAGATACTTGTGCAAATGCTTCGATGCAACCACTGCGGTCTGAGCCTGAGGCAAATGATTCTGCGAGCATCTGGAATCCAATATCAACTTCTCTGGATGCGTTTTACAGGTTTTCGCGGCCACATACTGTCATAGGAACAGCACTGAGCATAGTCTCAGTTTCACTACTAGCTGTCGAGGGCTTGTCTGATATTTCTCCTTTGTTCCTCACTGGTTCGCTGGAGGCAGTGGTGTCCGCCCTTTTCATGAACATTTATATTGTTGGGCTGAATCAGTTGTCTGATATTGATATAGATAAGGTTAACAAGCCAACTCTTCCGCTAGCATCTGGGGAATACTCTCCTGCAACCGGGGTGGCAATAGTAACAACCTTTGCTGTTCTGAGCTTTGCCGTTGGATTTGTTGTTGGATCACAGCCTCTGTTATTGGCTCTTTTTATTAGCTTTGTTCTTGGAACGGCTTATTCAATCGATCTACCATATTTTCGATGGAAGAGATCTGCTGTTGTGGCAGCACTCTGCATAGTAGCAGTACGAGCAGTGATTGTTCAACTGGCATTTTTTCTCCACATACAGACATTTGTCCTCAGAAGACCAATGGCCATTTCAAAGCCATTGATATTTGCAACTACATTCATGACCTTCTTCTCAGTTGTAATAGCATTATTCAAGGATATACCTGATATTGACGGGGACCGCATATTTGGAATTAAATCTTTCAGTGTCCGGTTAGGCCAAAAGAAGGTTTTCTGGATTTGTGTTGGACTACTGGAGATGGCATATGGTGTTGCAATGTTGATGGGAGCTGCTTCTTCCTGTTTATGGAGCAAATATGCAACTGTTGTCAGCCATGCAGTCCTTGCTGCAATCCTATGGAAGTGCGCCCAATCAGTTGACTTGACCAGTAAATCTGCAATAACATCCTTCTATATGTTCATCTGGAAGTTGTTCTACGCGGAGTACCTGATTATTCCACTAGTCAGA
>FT873-Wld-UZB
ATGGGTTCGCTGTGCCTCCAGCCGCCGTTGCTCCTCTCCATCTCCGCTCACCAGCAAGATCATTTCCTGCCATCACTTTGTCCTGTCCACAAAAACGCAAAAAGGCAAACTTCCGTGTCCAGCCAACGGGGCCAAGGCCGCCCTACCTTGGATTGCTGTAAGAACTTCTTGCGCTGGAAATGTTCCTACGAAAGGATATCACATCGACCAGTAGATACTTGTGCAAATGCTTCGATGCAACCACTGCGGTCTGAGCCTGAGGCAAATGATTCTGCGAGCATCTGGAATCCAATATCAACTTCTCTGGATGCGTTTTACAGGTTTTCGCGGCCACATACTGTCATAGGAACAGCACTGAGCATAGTCTCAGTTTCACTACTAGCTGTCGAGGGCTTGTCTGATATTTCTCCTTTGTTCCTCACTGGTTCGCTGGAGGCAGTGGTGTCCGCCCTTTTCATGAACATTTATATTGTTGGGCTGAATCAGTTGTCTGATATTGATATAGATAAGGTTAACAAGCCAACTCTTCCGCTAGCATCTGGGGAATACTCTCCTGCAACCGGGGTGGCAATAGTAACAACCTTTGCTGTTCTGAGCTTTGCCGTTGGATTTGTTGTTGGATCACAGCCTCTGTTATTGGCTCTTTTTATTAGCTTTGTTCTTGGAACGGCTTATTCAATCGATCTACCATATTTTCGATGGAAGAGATCTGCTGTTGTGGCAGCACTCTGCATAGTAGCAGTACGAGCAGTGATTGTTCAACTGGCATTTTTTCTCCACATACAGACATTTGTCCTCAGAAGACCAATGGCCATTTCAAAGCCATTGATATTTGCAACTACATTCATGACCTTCTTCTCAGTTGTAATAGCATTATTCAAGGATATACCTGATATTGACGGGGACCGCATATTTGGAATTAAATCTTTCAGTGTCCGGTTAGGCCAAAAGAAGGTTTTCTGGATTTGTGTTGGACTACTGGAGATGGCATATGGTGTTGCAATGTTGATGGGAGCTGCTTCTTCCTGTTTATGGAGCAAATATGCAACTGTTGTCAGCCATGCAGTCCTTGCTGCAATCCTATGGAAGTGCGCCCAATCAGTTGACTTGACCAGTAAATCTGCAATAACATCCTTCTATATGTTCATCTGGAAGTTGTTCTACGCGGAGTACCTGATTATTCCACTAGTCAGA
>FT875-Wld-UZB
ATGGGTTCGCTGTGCCTCCAGCCGCCGTTGCTCCTCTCCATCTCCGCTCACCAGCAAGATCATTTCCTGCCATCACTTTGTCCTGTCCACAAAAACGCAAAAAGGCAAACTTCCGTGTCCAGCCAACGGGGCCAAGGCCGCCCTACCTTGGATTGCTGTAAGAACTTCTTGGGCTGGAAATGTTCCAACGAAAGGATATCACATCGACCAGTAGATACTTGTGCAAATGCTTCGATGCAACCACTGCGGTCTGAGCCTGAGGCAAATGATTCTGCGAGCATCTGGAATCCAATATCAACTTCTCTGGATGCGTTTTACAGGTTTTCGCGGCCACATACTGTCATAGGAACAGCACTGAGCATAGTCTCAGTTTCACTACTAGCTGTCGAGGGCTTGTCTGATATTTCTCCTTTGTTCCTCACTGGTTCGCTGGAGGCAGTGGTGTCCGCCCTTTTCATGAACATTTATATTGTTGGGCTGAATCAGTTGTCTGATATCGATATAGATAAGGTTAACAAGCCAACTCTTCCGCTAGCATCTGGGGAATACTCTCCTGCAACCGGGGTGGCAATAGTAACAACCTTTGCTGTTCTGAGCTTTGCCGTTGGATTTGTTGTTGGATCACAGCCTCTGTTATTGGCTCTTTTTATTAGCTTTGTTCTTGGAACGGCTTATTCAATCGATCTACCATATTTTCGATGGAAGAGATCTGCTGTTGTGGCAGCACTCTGCATAGTAGCAGTACGAGCAGTGATTGTTCAACTGGCATTTTTTCTCCACATACAGACATTTGTCCTCAGAAGACCAATGGCCATTTCAAAGCCATTAATATTTGCAACTACATTCATGACCTTCTTCTCAGTTGTAATAGCATTATTCAAGGATATACCTGATATTGACGGGGACCGCATATTTGGAATTAAATCTTTCAGTGTCCGGTTAGGCCAAAAGAAGGTTTTCTGGATTTGTGTTGGACTACTGGAGATGGCATATGGTGTTGCAATGTTGATGGGAGCTGCTTCTTCCTGTTTATGGAGCAAATATGCAACTGTTGTCAGCCATGCAGTCCTTGCTGCAATCCTATGGAAGTGCGCCCAATCAGTTGACTTGACCAGTAAATCTGCAATAACATCCTTCTATATGTTCATCTGGAAGTTGTTCTACGCGGAGTACCTGATTATTCCACTAGTCAGA
>FT878-Wld-IRN
ATGGGTTCGCTGTGCCTCCAGCCGCCGTTGCTCCTCTCCATCTCCGCTCAC-AGCAAGATCATTTCCTGCCATCACTTTGTCCTGTCCACAAAAACGCAAAAAGGCAAACTTCCGTGTCCAGCCAACGGGGCCAAGGCCGCCCTACCTTGGATTGCTGTAAGAACTTCTTGGGCTGGAAATGTTCCTACGAAAGGATATCACATCGACCAGTAGATACTTGTGCAAATGCTTCGATGCAACCACTGCGGTCTGAGCCTGAGGCAAATGATTCTGCGAGCATCTGGAATCCAATATCAACTTCTCTGGATGCGTTTTACAGGTTTTCGCGGCCACATACTGTCATAGGAACAGCACTGAGCATAGTCTCAGTTTCACTACTAGCTGTCGAGGGCTTGTCTGATATTTCTCCTTTGTTCCTCACTGGTTCGCTGGAGGCAGTGGTGTCCGCCCTTTTCATGAACATTTATATTGTTGGGCTGAATCAGTTGTCTGATATTGATATAGATAAGGTTAACAAGCCAACTCTTCCGCTAGCATCTGGGGAATACTCTCCTGCAACCGGGGTGGCAATAGTAACAACCTTTGCTGTTCTGAGCTTTGCCGTTGGATTTGTTGTTGGATCACAGCCTCTGTTATTGGCTCTTTTTATTAGCTTTGTTCTTGGAACGGCTTATTCAATCGATCTACCATATTTTCGATGGAAGAGATCTGCTGTTGTGGCAGCACTCTGCATAGTAGCAGTACGAGCAGTGATTGTTCAACTGGCATTTTTTCTCCACATACAGACATTTGTCCTCAGAAGACCAATGGCCATTTCAAAGCCATTGATATTTGCAACTACATTCATGACCTTCTTCTCAGTTGTAATAGCATTATTCAAGGATATACCTGATATTGACGGGGACCGCATATTTGGAATTAAATCTTTCAGTGTCCGGTTAGGCCAAAAGAAGGTTTTCTGGATTTGTGTTGGACTACTGGAGATGGCATATGGTGTTGCAATGTTGATGGGAGCTGCTTCTTCCTGTTTATGGAGCAAATATGCAACTGTTGTCAGCCATGCAGTCCTTGCTGCAATCCTATGGAAGTGCGCCCAATCAGTTGACTTGACCAGTAAATCTGCAATAACATCCTTCTATATGTTCATCTGGAAGTTGTTCTACGCGGAGTACCTGATTATTCCACTAGTCAGA
>FT879-Wld-IRN
ATGGGTTCGCTGTGCCTCCAGCCGCCGTTGCTCCTCTCCATCTCCGCTCACCAGCAAGATCATTTCCTGCCATCACTTTGTCCTGTCCACAAAAACGCAAAAAGGCAAACTTCCGTGTCCAGCCAACGGGGCCAAGGCCGCCCTACCTTGGATTGCTGTAAGAACTTCTTGGGCTGGAAATGTTCCTACGAAAGGATATCACATCGACCAGTAGATACTTGTGCAAATGCTTCGATGCAACCACTGCGGTCTGAGCCTGAGGCAAATGATTCTGCGAGCATCTGGAATCCAATATCAACTTCTCTGGATGCGTTTTACAGGTTTTCGCGGCCACATACTGTCATAGGAACAGCACTGAGCATAGTCTCAGTTTCACTACTAGCTGTCGAGGGCTTGTCTGATATTTCTCCTTTGTTCCTCACTGGTTCGCTGGAGGCAGTGGTGTCCGCCCTTTTCATGAACATTTATATTGTTGGGCTGAATCAGTTGTCTGATATTGATATAGATAAGGTTAACAAGCCAACTCTTCCGCTAGCATCTGGGGAATACTCTCCTGCAACCGGGGTGGCAATAGTAACAACCTTTGCTGTTCTGAGCTTTGCCGTTGGATTTGTTGTTGGATCACAGCCTCTGTTATTGGCTCTTTTTATTAGCTTTGTTCTTGGAACGGCTTATTCAATCGATCTACCATATTTTCGATGGAAGAGATCTGCTGTTGTGGCAGCACTCTGCATAGTAGCAGTACGAGCAGTGATTGTTCAACTGGCATTTTTTCTCCACATACAGACATTTGTCCTCAGAAGACCAATGGCCATTTCAAAGCCATTGATATTTGCAACTACATTCATGACCTTCTTCTCAGTTGTAATAGCATTATTCAAGGATATACCTGATATTGACGGGGACCGCATATTTGGAATTAAATCTTTCAGTGTCCGGTTAGGCCAAAAGAAGGTTTTCTGGATTTGTGTTGGACTACTGGAGATGGCATATGGTGTTGCAATGTTGATGGGAGCTGCTTCTTCCTGTTTATGGAGCAAATATGCAACTGTTGTCAGCCATGCAGTCCTTGCTGCAATCCTATGGAAGTGCGCCCAATCAGTTGACTTGACCAGTAAATCTGCAATAACATCCTTCTATATGTTCATCTGGAAGTTGTTCTACGCGGAGTACCTGATTATTCCACTAGTCAGA
>FT880-Wld-IRN
ATGGGTTCGCTGTGCCTCCAGCCGCCGTTGCTCCTCTCCATCTCCGCTCACCAGCAAGATCATTTCCTGCCATCACTTTGCCCTGTCCACAAAAACGCAAAAAGGCAAACTTCCGTGTCCAGCCAACGGGGCCAAGGCCGCCCTACCTTAGATTGCTGTAAGAACTTCTTGGGCTGGAAATGTTCCTACGAAAGGATATCACATCGACCAGTAGATACTTGTGCAAATGCTTCGATGCAACCACTGCGGTCTGAGCCTGAGGCAAATGATTCTGCGAGCATCTGGAATCCAATATCAACTTCTCTGGATGCGTTTTACAGGTTTTCGCGGCCACATACTGTCATAGGAACAGCACTGAGCATAGTCTCAGTTTCACTACTAGCTGTCGAGGGCTTGTCTGATATTTCTCCTTTGTTCCTCACTGGTTCGCTGGAGGCAGTGGTGTCCGCCCTTTTCATGAACATTTATATTGTTGGGCTGAATCAGTTGTCTGATATTGATATAGATAAGGTTAACAAGCCAACTCTTCCGCTAGCATCTGGGGAATACTCTCCTGCAACCGGGGTGGCAATAGTAACAACCTTTGCTGTTCTGAGCTTTGCCGTTGGATTTGTTGTTGGATCACAGCCTCTGTTATTGGCTCTTTTTATTAGCTTTGTTCTTGGAACGGCTTATTCAATCGATCTACCATATTTTCGATGGAAGAGATCTGCTGTTGTGGCAGCACTCTGCATAGTAGCAGTACGAGCAGTGATTGTTCAACTGGCATTTTTTCTCCACATACAGACATTTGTCCTCAGAAGACCAATGGCCATTTCAAAGCCATTGATATTTGCAACTACATTCATGACCTTCTTCTCAGTTGTAATAGCATTATTCAAGGATATACCTGATATTGACGGGGACCGCATATTTGGAATTAAATCTTTCAGTGTCCGGTTAGGCCAAAAGAAGGTTTTCTGGATTTGTGTTGGACTACTGGAGATGGCATATGGTGTTGCAATGTTGATGGGAGCTGCTTCTTCCTGTTTATGGAGCAAATATGCAACTGTTGTCAGCCATGCAGTCCTTGCTGCAATCCTATGGAAGTGCGCCCAATCAGTTGACTTGACCAGTAAATCTGCAATAACATCCTTCTATATGTTCATCTGGAAGTTGTTCTACGCGGAGTACCTGATTATTCCACTAGTCAGA
>FT885-Wld-TJK
ATGGGTTCGCTGTGCCTCCAGCCGCCGTTGCTCCTCTCCATCTCCGCTCACCAGCAAGATCATTTCCTGCCATCACTTTGTCCTGTCCACAAAAACGCAAAAAGGCAAACTTCCGTGTCCAGCCAACGGGGCCAAGGCCGCCCTACCTTGGATTGCTGTAAGAACTTCTTGCGCTGGAAATGTTCCTACGAAAGGATATCACATCGACCAGTAGATACTTGTGCAAATGCTTCGATGCAACCACTGCGGTCTGAGCCTGAGGCAAATGATTCTGCGAGCATCTGGAATCCAATATCAACTTCTCTGGATGCGTTTTACAGGTTTTCGCGGCCACATACTGTCATAGGAACAGCACTGAGTATAGTCTCAGTTTCACTACTAGCTGTCGAGGGCTTGTCTGATATTTCTCCTTTGTTCCTCACTGGTTCGCTGGAGGCAGTGGTGTCCGCCCTTTTCATGAACATTTATATTGTTGGGCTGAATCAGTTGTCTGATATTGATATAGATAAGGTTAACAAGCCAACTCTTCCGCTAGCATCTGGGGAATACTCTCCTGCAACCGGGGTGGCAATAGTAACAACCTTTGCTGTTCTGAGCTTTGCCGTTGGATTTGTTGTTGGATCACAGCCTCTGTTATTGGCTCTTTTTATTAGCTTTGTTCTTGGAACGGCTTATTCAATCGATCTACCATATTTTCGATGGAAGAGATCTGCTGTTGTGGCAGCACTCTGCATAGTAGCAGTACGAGCAGTGATTGTTCAACTGGCATTTTTTCTCCACATACAGACATTTGTCCTCAGAAGACCAATGGCCATTTCAAAGCCATTGATATTTGCAACTACATTCATGACCTTCTTCTCAGTTGTAATAGCATTATTCAAGGATATACCTGATATTGACGGGGACCGCATATTTGGAATTAAATCTTTCAGTGTCCGGTTAGGCCAAAAGAAGGTTTTCTGGATTTGTGTTGGACTACTGGAGATGGCATATGGTGTTGCAATGTTGATGGGAGCTGCTTCTTCCTGTTTATGGAGCAAATATGCAACTGTTGTCAGCCATGCAGTCCTTGCTGCAATCCTATGGAAGTGCGCCCAATCAGTTGACTTGACCAGTAAATCTGCAATAACATCCTTCTATATGTTCATCTGGAAGTTGTTCTACGCGGAGTACCTGATTATTCCACTAGTCAGA
>FT886-Wld-TJK
ATGGGTTCGCTGTGCCTCCAGCCGCCGTTGCTCCTCTCCATCTCCGCTCACCAGCAAGATCATTTCCTGCCATCACTTTGTCCTGTCCACAAAAACGCAAAAAGGCAAACTTCCGTGTCCAGCCAACGGGGCCAAGGCCGCCCTACCTTGGATTGCTGTAAGAACTTCTTGGGCTGGAAATGTTCCTACGAAAGGATATCACATCGACCAGTAGATAATTGTGCAAATGCTTCGATGCAACCACTGCGGTCTGAGCCTGAGGCAAATGATTCTGCGAGCATCTGGAATCCAATATCAACTTCTCTGGATGCGTTTTACAGGTTTTCGCGGCCACATACTGTCATAGGAACAGCACTGAGCATAGTCTCAGTTTCACTACTAGCTGTCGAGGGCTTGTCTGATATTTCTCCTTTGTTCCTCACTGGTTCGCTGGAGGCAGTGGTGTCCGCCCTTTTCATGAACATTTATATTGTTGGGCTGAATCAGTTGTCTGATATTGATATAGATAAGGTTAACAAGCCAACTCTTCCGCTAGCATCTGGGGAATACTCTCCTGCAACCGGGGTGGCAATAGTAACAACCTTTGCTGTTCTGAGCTTTGCCGTTGGATTTGTTGTTGGATCACAGCCTCTGTTATTGGCTCTTTTTATTAGCTTTGTTCTTGGAACGGCTTATTCAATCGATCTACCATATTTTCGATGGAAGAGATCTGCTGTTGTGGCAGCACTCTGCATAGTAGCAGTACGAGCAGTGATTGTTCAACTGGCATTTTTTCTCCACATACAGACATTTGTCCTCAGAAGACCAATGGCCATTTCAAAGCCATTGATATTTGCAACTACATTCATGACCTTCTTCTCAGTTGTAATAGCATTATTCAAGGATATACCTGATATTGACGGGGACCGCATATTTGGAATTAAATCTTTCAGTGTCCGGTTAGGCCAAAAGAAGGTTTTCTGGATTTGTGTTGGACTACTGGAGATGGCATATGGTGTTGCAATGTTGATGGGAGCTGCTTCTTCCTGTTTATGGAGCAAATATGCAACTGTTGTCAGCCATGCAGTCCTTGCTGCAATCCTATGGAAGTGCGCTCGATCAGTTGACTTGACCAGTAAATCTGCAATAACATCCTTCTATATGTTCATCTGGAAGTTGTTCTACGCGGAGTACCTGATTATTCCACTAGTCAGA
>HOR_8711-Dom-NPL
ATGGGTTCGCTGTGCCTCCAGCCACCGTTGCTCCTCTCCATCTCCGCTCACCAGCAAGATCATTTCCTGCCATCACTTTGTCCTGTCCACAAAAACGCAAAAAGGCAAACTTCCGTGTCCAGCCAACGGGGCCAAGGCCGCCCTACCTTGGATTGCTGTAAGAACTTCTTGGGCTGGAAATGTTCCTACGAAAGGATATCACATCGACCAGTAGATAATTGTGCAAATGCTTCGATGCAACCACTGCGGTCTGAGCCTGAGGCAAATGATTCTGCGAGCATCTGGAATCCAATATCAACTTCTCTGGATGCGTTTTACAGGTTTTCGCGGCCACATACTGTCATAGGAACAGCACTGAGCATAGTCTCAGTTTCACTACTAGCTGTCGAGGGCTTGTCTGATATTTCTCCTTTGTTCCTCACTGGTTCGCTGGAGGCAGTGGTGTCCGCCCTTTTCATGAACATTTATATTGTTGGGCTGAATCAGTTGTCTGATATTGATATAGATAAGGTTAACAAGCCAACTCTTCCGCTAGCATCTGGGGAATACTCTCCTGCAACCGGGGTGGCAATAGTAACAACCTTTGCTGTTCTGAGCTTTGCCGTTGGATTTGTTGTTGGATCACAGCCTCTGTTATTGGCTCTTTTTATTAGCTTTGTTCTTGGAACGGCTTATTCAATCGATCTACCATATTTTCGATGGAAGAGATCTGCTGTTGTGGCAGCACTCTGCATAGTAGCAGTACGAGCAGTGATTGTTCAACTGGCATTTTTTCTCCACATACAGACATTTGTCCTCAGAAGACCAATGGCCATTTCAAAGCCATTGATATTTGCAACTACATTCATGACCTTCTTCTCAGTTGTAATAGCATTATTCAAGGATATACCTGATATTGACGGGGACCGCATATTTGGAATTAAATCTTTCAGTGTCCGGTTAGGCCAAAAGAAGGTTTTCTGGATTTGTGTTGGACTACTGGAGATGGCATATGGTGTTGCAATGTTGATGGGAGCTGCTTCTTCCTGTTTATGGAGCAAATATGCAACTGTTGTCAGCCATGCAGTCCTTGCTGCAATCCTATGGAAGTGCGCCCAATCAGTTGACTTGACCAGTAAATCTGCAATAACATCCTTCTATATGTTCATCTGGAAGTTGTTCTACGCGGAGTACCTGATTATTCCACTAGTCAGA
>HOR_8819-Dom-POL
ATGGGTTCGCTGTGCCTCCAGCCGCCGTTGCTCCTCTCCATCTCCGCTCACCAGCAAGATCATTTCCTGCCATCACTTTGTCCTGTCCCCAAAAACGCAAAAAGGCAAACTTCCGTGTCCAGCCAACGGGGCCAAGGCCGCCCTACCTTGGATTGCTGTAAGAACTTCTTGGGCTGGAAATGTTCCTACGAAAGGATATCACATCGACCAGTAGATACTTGTGCAAATGCTTCGATGCAACCACTGCGGTCTGAGCCTGAGGCAAATGATTCTGCGAGCATCTGGAATCCAATATCAACTTCTCTGGATGCGTTTTACAGGTTTTCGCGGCCACATACTGTCATAGGAACAGCACTGAGCATAGTCTCAGTTTCACTACTAGCTGTCGAGGGCTTGTCTGATATTTCTCCTTTGTTCCTCACTGGTTCGCTGGAGGCAGTGGTGTCCGCCCTTTTCATGAACATTTATATTGTTGGGCTGAATCAGTTGTCTGATATTGATATAGATAAGGTTAACAAGCCAACTCTTCCGCTAGCATCTGGGGAATACTCTCCTGCAACCGGGGTGGCAATAGTAACAACCTTTGCTGTTCTGAGCTTTGCCGTTGGATTTGTTGTTGGATCACAGCCTCTGTTATTGGCTCTTTTTATTAGCTTTGTTCTTGGAACGGCTTATTCAATCGATCTACCATATTTTCGATGGAAGAGATCTGCTGTTGTGGCAGCACTCTGCATAGTAGCAGTACGAGCAGTGATTGTTCAACTGGCATTTTTTCTCCACATACAGACATTTGTCCTCAGAAGACCAATGGCCATTTCAAAGCCATTGATATTTGCAACTACATTCATGACCTTCTTCTCAGTTGTAATAGCATTATTCAAGGATATACCTGATATTGACGGGGACCGCATCTTTGGAATTAAATCTTTCAGTGTCCGGTTAGGCCAAAAGAAGGTTTTCTGGATTTGTGTTGGACTACTGGAGATGGCATATGGTGTTGCAATGTTGATGGGAGCTGCTTCTTCCTGTTTATGGAGCAAATATGCAACTGTTGTCAGCCATGCAGTCCTTGCTGCAATCCTATGGAAGTGCGCCCAATCAGTTGACTTGACCAGTAAATCTGCAATAACATCCTTCTATATGTTCATCTGGAAGTTGTTCTACGCGGAGTACCTGATTATTCCACTAGTCAGA
>HOR_8904-Dom-NPL
ATGGGTTCGCTGTGCCTCCAGCCGCCGTTGCTCCTCTCCATCTCCGCTCACCAGCAAGATCATTTCCTGCCATCACTTTGTCCTGTCCACAAAAACGCAAAAAGGCAAACTTCCGTGTCCAGCCAACGGGGCCAAGGCCGCCCTACCTTGGATTGCTGTAAGAACTTCTTGGGCTGGAAATGTTCCTACGAAAGGATATCACATCGACCAGTAGATACTTGTGCAAATGCTTCGATGCAACCACTGCGGTCTGAGCCTGAGGCAAATGATTCTGCGAGCATCTGGAATCCAATATCAACTTCTCTGGATGCGTTTTACAGGTTTTCGCGGCCACATACTGTCATAGGAACAGCACTGAGCATAGTCTCAGTTTCACTACTAGCTGTCGAGGGCTTGTCTGATATTTCTCCTTTGTTCCTCACTGGTTCGCTGGAGGCAGTGGTGTCCGCCCTTTTCATGAACATTTATATTGTTGGGCTGAATCAGTTGTCTGATATTGATATAGATAAGGTTAACAAGCCAACTCTTCCGCTAGCATCTGGGGAATACTCTCCTGCAACCGGGGTGGCAATAGTAACAACCTTTGCTGTTCTGAGCTTTGCCGTTGGATTTGTTGTTGGATCACAGCCTCTGTTATTGGCTCTTTTTATTAGCTTTGTTCTTGGAACGGCTTATTCAATCGATCTACCATATTTTCGATGGAAGAGATCTGCTGTTGTGGCAGCACTCTGCATAGTAGCAGTACGAGCAGTGATTGTTCAACTGGCATTTTTTCTCCACATACAGACATTTGTCCTCAGAAGACCAATGGCCATTTCAAAGCCATTGATATTTGCAACTACATTCATGACCTTCTTCTCAGTTGTAATAGCATTATTCAAGGATATACCTGATATTGACGGGGACCGCATATTTGGAATTAAATCTTTCAGTGTCCGGTTAGGCCAAAAGAAGGTTTTCTGGATTTGTGTTGGACTACTGCAGATGGCATATGGTGTTGCAATGTTGATGGGAGCTGCTTCTTCCTGTTTATGGAGCAAATATGCAACTGTTGTCAGCCATGCAGTCCTTGCTGCAATCCTATGGAAGTGCGCCCAATCAGTTGACTTGACCAGTAAATCTGCAATAACATCCTTCTATATGTTCATCTGGAAGTTGTTCTACGCGGAGTACCTGATTATTCCACTAGTCAGA
>HOR_9492-Dom-USA
ATGGGTTCGCTGTGCCTCCAGCCGCCGTTGCTCCTCTCCATCTCCGCTCACCAGCAAGATCATTTCCTGCCATCACTTTGTCCTGCCCACAAAAACGCAAAAAGGCAAACTTCCGTGTCCAGCCAACGGGGCCAAGGCCGCCCTACCTTGGATTGCTGTAAGAACTTCTTGGGCTGGAAATGTTCCTACGAAAGGATATCACATCGACCAGTAGATAATTGTGCAAATGCTTCGATGCAACCACTGCGGTCTGAGCCTGAGGCAAATGATTCTGCGAGCATCTGGAATCCAATATCAACTTCTCTGGATGCGTTTTACAGGTTTTCGCGGCCACATACTGTCATAGGAACAGCACTGAGCATAGTCTCAGTTTCACTACTAGCTGTCGAGGGCTTGTCTGATATTTCTCCTTTGTTCCTCACTGGTTCGCTGGAGGCAGTGGTGTCCGCCCTTTTCATGAACATTTATATTGTTGGGCTGAATCAGTTGTCTGATATTGATATAGATAAGGTTAACAAGCCAACTCTTCCGCTAGCATCTGGGGAATACTCTCCTGCAACCGGGGTGGCAATAGTAACAACCTTTGCTGTTCTGAGCTTTGCCGTTGGATTTGTTGTTGGATCACAGCCTCTGTTATTGGCTCTTTTTATTAGCTTTGTTCTTGGAACGGCTTATTCAATCGATCTACCATATTTTCGATGGAAGAGATCTGCTGTTGTGGCAGCACTCTGCATAGTAGCAGTACGAGCAGTGATTGTTCAACTGGCATTTTTTCTCCACATACAGACATTTGTCCTCAGAAGACCAATGGCCATTTCAAAGCCATTGATATTTGCAACTACATTCATGACCTTCTTCTCAGTTGTAATAGCATTATTCAAGGATATACCTGATATTGACGGGGACCGCATCTTTGGAATTAAATCTTTCAGTGTCCGGTTAGGCCAAAAGAAGGTTTTCTGGATTTGTGTTGGACTACTGGAGATGGCATATGGTGTTGCAATGTTGATGGGAGCTGCTTCTTCCTGTTTATGGAGCAAATATGCAACTGTTGTCAGCCATGCAGTCCTTGCTGCAATCCTATGGAAGTGCGCCCAATCAGTTGACTTGACCAGTAAATCTGCAATAACATCCTTCTATATGTTCATCTGGAAGTTGTTCTACGCGGAGTACCTGATTATTCCACTAGTCAGA
>HOR_9558-Dom-CHN
ATGGGTTCGCTGTGCCTCCAGCCGCCGTTGCTCCTCTCCATCTCCGCTCACCAGCAAGATCATTTCCTGCCATCACTTTGTCCTGTCCCCAAAAACGCAAAAAGGCAAACTTCCGTGTCCAGCCAACGGGGCCAAGGCCGCCCTACCTTGGATTGCTGTAAGAACTTCTTGGGCTGGAAATGTTCCTACGAAAGGATATCACATCGACCAGTAGATACTTGTGCAAATGCTTCGATGCAACCACTGCGGTCTGAGCCTGAGGCAAATGATTCTGCGAGCATCTGGAATCCAATATCAACTTCTCTGGATGCGTTTTACAGGTTTTCGCGGCCACATACTGTCATAGGAACAGCACTGAGCATAGTCTCAGTTTCACTACTAGCTGTCGAGGGCTTGTCTGATATTTCTCCTTTGTTCCTCACTGGTTCGCTGGAGGCAGTGGTGTCCGCCCTTTTCATGAACATTTATATTGTTGGGCTGAATCAGTTGTCTGATATTGATATAGATAAGGTTAACAAGCCAACTCTTCCGCTAGCATCTGGGGAATACTCTCCTGCAACCGGGGTGGCAATAGTAACAACCTTTGCTGTTCTGAGCTTTGCCGTTGGATTTGTTGTTGGATCACAGCCTCTGTTATTGGCTCTTTTTATTAGCTTTGTTCTTGGAACGGCTTATTCAATCGATCTACCATATTTTCGATGGAAGAGATCTGCTGTTGTGGCAGCACTCTGCATAGTAGCAGTACGAGCAGTGATTGTTCAACTGGCATTTTTTCTCCACATACAGACATTTGTCCTCAGAAGACCAATGGCCATTTCAAAGCCATTGATATTTGCAACTACATTCATGACCTTCTTCTCAGTTGTAATAGCATTATTCAAGGATATACCTGATATTGACGGGGACCGCATCTTTGGAATTAAATCTTTCAGTGTCCGGTTAGGCCAAAAGAAGGTTTTCTGGATTTGTGTTGGACTACTGGAGATGGCATATGGTGTTGCAATGTTGATGGGAGCTGCTTCTTCCTGTTTATGGAGCAAATATGCAACTGTTGTCAGCCATGCAGTCCTTGCTGCAATCCTATGGAAGTGCGCCCAATCAGTTGACTTGACCAGTAAATCTGCAATAACATCCTTCTATATGTTCATCTGGAAGTTGTTCTACGCGGAGTACCTGATTATTCCACTAGTCAGA
>HOR_12482-Wld-nan
ATGGGTTCGCTGTGCCTCCAGCCGCCGTTGCTCCTCTCCATCTCCGCTCACCAGCAAGATCATTTCCTGCCATCACTTTGTCCTGTCCCCAAAAACGCAAAAAGGCAAACTTCCGTGTCCAGCCAACGGGGCCAAGGCCGCCCTACCTTGGATTGCTGTAAGAACTTCTTGGGCTGGAAATGTTCCTACGAAAGGATATCACATCGACCAGTAGATACTTGTGCAAATGCTTCGATGCAACCACTGCGGTCTGAGCCTGAGGCAAATGATTCTGCGAGCATCTGGAATCCAATATCAACTTCTCTGGATGCGTTTTACAGGTTTTCGCGGCCACATACTGTCATAGGAACAGCACTGAGCATAGTCTCAGTTTCACTACTAGCTGTCGAGGGCTTGTCTGATATTTCTCCTTTGTTCCTCACTGGTTCGCTGGAGGCAGTGGTGTCCGCCCTTTTCATGAACATTTATATTGTTGGGCTGAATCAGTTGTCTGATATTGATATAGATAAGGTTAACAAGCCAACTCTTCCGCTAGCATCTGGGGAATACTCTCCTGCAACCGGGGTGGCAATAGTAACAACCTTTGCTGTTCTGAGCTTTGCCGTTGGATTTGTTGTTGGATCACAGCCTCTGTTATTGGCTCTTTTTATTAGCTTTGTTCTTGGAACGGCTTATTCAATCGATCTACCATATTTTCGATGGAAGAGATCTGCTGTTGTGGCAGCACTCTGCATAGTAGCAGTACGAGCAGTGATTGTTCAACTGGCATTTTTTCTCCACATACAGACATTTGTCCTCAGAAGACCAATGGCCATTTCAAAGCCATTGATATTTGCAACTACATTCATGACCTTCTTCTCAGTTGTAATAGCATTATTCAAGGATATACCTGATATTGACGGGGACCGCATCTTTGGAATTAAATCTTTCAGTGTCCGGTTAGGCCAAAAGAAGGTTTTCTGGATTTGTGTTGGACTACTGGAGATGGCATATGGTGTTGCAATGTTGATGGGAGCTGCTTCTTCCTGTTTATGGAGCAAATATGCAACTGTTGTCAGCCATGCAGTCCTTGCTGCAATCCTATGGAAGTGCGCCCAATCAGTTGACTTGACCAGTAAATCTGCAATAACATCCTTCTATATGTTCATCTGGAAGTTGTTCTACGCGGAGTACCTGATTATTCCACTAGTCAGA
>HOR_12707-Wld-nan
ATGGGTTCGCTGTGCCTCCAGCCGCCGTTGCTCCTCTCCATCTCCGCTCACCAGCAAGATCATTTCCTGCCATCACTTTGTCCTGCCCACAAAAACGCAAAAAGGCAAACTTCCGTGTCCAGCCAACGGGGCCAAGGCCGCCCTACCTTGGATTGCTGTAAGAACTTCTTGGGCTGGAAATGTTCCTACGAAAGGATATCACATCGACCAGTAGATAATTGTGCAAATGCTTCGATGCAACCACTGCGGTCTGAGCCTGAGGCAAATGATTCTGCGAGCATCTGGAATCCAATATCAACTTCTCTGGATGCGTTTTACAGGTTTTCGCGGCCACATACTGTCATAGGAACAGCACTGAGCATAGTCTCAGTTTCACTACTAGCTGTCGAGGGCTTGTCTGATATTTCTCCTTTGTTCCTCACTGGTTCGCTGGAGGCAGTGGTGTCCGCCCTTTTCATGAACATTTATATTGTTGGGCTGAATCAGTTGTCTGATATTGATATAGATAAGGTTAACAAGCCAACTCTTCCGCTAGCATCTGGGGAATACTCTCCTGCAACCGGGGTGGCAATAGTAACAACCTTTGCTGTTCTGAGCTTTGCCGTTGGATTTGTTGTTGGATCACAGCCTCTGTTATTGGCTCTTTTTATTAGCTTTGTTCTTGGAACGGCTTATTCAATCGATCTACCATATTTTCGATGGAAGAGATCTGCTGTTGTGGCAGCACTCTGCATAGTAGCAGTACGAGCAGTGATTGTTCAACTGGCATTTTTTCTCCACATACAGACATTTGTCCTCAGAAGACCAATGGCCATTTCAAAGCCATTGATATTTGCAACTACATTCATGACCTTCTTCTCAGTTGTAATAGCATTATTCAAGGATATACCTGATATTGACGGGGACCGCATATTTGGAATTAAATCTTTCAGTGTCCGGTTAGGCCAAAAGAAGGTTTTCTGGATTTGTGTTGGACTACTGGAGATGGCATATGGTGTTGCAATGTTGATGGGAGCTGCTTCTTCCTGTTTATGGAGCAAATATGCAACTGTTGTCAGCCATGCAGTCCTTGCTGCAATCCTATGGAAGTGCGCTCGATCAGTTGACTTGACCAGTAAATCTGCAATAACATCCTTCTATATGTTCATCTGGAAGTTGTTCTACGCGGAGTACCTGATTATTCCACTAGTCAGA
>HOR_12866-Wld-nan
ATGGGTTCGCTGTGCCTCCAGCCGCCGTTGCTCCTCTCCATCTCCGCTCACCAGCAAGATCATTTCCTGCCATCACTTTGTCCTGTCCACAAAAACGCAAAAAGGCAAACTTCCGTGTCCAGCCAACGGGGCCAAGGCCGCCCTACCTTGGATTGCTGTAAGAACTTCTTGGGCTGGAAATGTTCCTACGAAAGGATATCACATCGACCAGTAGATACTTGTGCAAATGCTTCGATGCAACCACTGCGGTCTGAGCCTGAGGCAAATGATTCTGCGAGCATCTGGAATCCAATATCAACTTCTCTGGATGCGTTTTACAGGTTTTCGCGGCCACATACTGTCATAGGAACAGCACTGAGCATAGTCTCAGTTTCACTACTAGCTGTCGAGGGCTTGTCTGATATTTCTCCTTTGTTCCTCACTGGTTCGCTGGAGGCAGTGGTGTCCGCCCTTTTCATGAACATTTATATTGTTGGGCTGAATCAGTTGTCTGATATTGATATAGATAAGGTTAACAAGCCAACTCTTCCGCTAGCATCTGGGGAATACTCTCCTGCAACCGGGGTGGCAATAGTAACAACCTTTGCTGTTCTGAGCTTTGCCGTTGGATTTGTTGTTGGATCACAGCCTCTGTTATTGGCTCTTTTTATTAGCTTTGTTCTTGGAACGGCTTATTCAATCGATCTACCATATTTTCGATGGAAGAGATCTGCTGTTGTGGCAGCACTCTGCATAGTAGCAGTACGAGCAGTGATTGTTCAACTGGCATTTTTTCTCCACATACAGACATTTGTCCTCAGAAGACCAATGGCCATTTCAAAGCCATTGATATTTGCAACTACATTCATGACCTTCTTCTCAGTTGTAATAGCATTATTCAAGGATATACCTGATATTGACGGGGACCGCATATTTGGAATTAAATCTTTCAGTGTCCGGTTAGGCCAAAAGAAGGTTTTCTGGATTTGTGTTGGACTACTGGAGATGGCATATGGTGTTGCAATGTTGATGGGAGCTGCTTCTTCCTGTTTATGGAGCAAATATGCAACTGTTGTCAGCCATGCAGTCCTTGCTGCAATCCTATGGAAGTGCGCCCAATCAGTTGACTTGACCAGTAAATCTGCAATAACATCCTTCTATATGTTCATCTGGAAGTTGTTCTACGCGGAGTACCTGATTATTCCACTAGTCAGA
>HOR_12943-Wld-nan
ATGGGTTCGCTGTGCCTCCAGCCGCCGTTGCTCCTCTCCATCTCCGCTCACCAGCAAGATCATTTCCTGCCATCACTTTGTCCTGCCCACAAAAACGCAAAAAGGCAAACTTCCGTGTCCAGCCAACGGGGCCAAGGCCGCCCTACCTTGGATTGCTGTAAGAACTTCTTGGGCTGGAAATGTTCCTACGAAAGGATATCACATCGACCAGTAGATAATTGTGCAAATGCTTCGATGCAACCACTGCGGTCTGAGCCTGAGGCAAATGATTCTGCGAGCATCTGGAATCCAATATCAACTTCTCTGGATGCGTTTTACAGGTTTTCGCGGCCACATACTGTCATAGGAACAGCACTGAGCATAGTCTCAGTTTCACTACTAGCTGTCGAGGGCTTGTCTGATATTTCTCCTTTGTTCCTCACTGGTTCGCTGGAGGCAGTGGTGTCCGCCCTTTTCATGAACATTTATATTGTTGGGCTGAATCAGTTGTCTGATATTGATATAGATAAGGTTAACAAGCCAACTCTTCCGCTAGCATCTGGGGAATACTCTCCTGCAACCGGGGTGGCAATAGTAACAACCTTTGCTGTTCTGAGCTTTGCCGTTGGATTTGTTGTTGGATCACAGCCTCTGTTATTGGCTCTTTTTATTAGCTTTGTTCTTGGAACGGCTTATTCAATCGATCTACCATTTTTTCGATGGAAGAGATCTGCTGTTGTGGCAGCACTCTGCATAGTAGCAGTACGAGCAGTGATTGTTCAACTGGCATTTTTTCTCCACATACAGACATTTGTCCTCAGAAGACCAATGGCCATTTCAAAGCCATTGATATTTGCAACTACATTCATGACCTTCTTCTCAGTTGTAATAGCATTATTCAAGGATATACCTGATATTGACGGGGACCGCATATTTGGAATTAAATCTTTCAGTGTCCGGTTAGGCCAAAAGAAGGTTTTCTGGATTTGTGTTGGACTACTGGAGATGGCATATGGTGTTGCAATGTTGATGGGAGCTGCTTCTTCCTGTTTATGGAGCAAATATGCAACTGTTGTCAGCCATGCAGTCCTTGCTGCAATCCTATGGAAGTGCGCTCGATCAGTTGACTTGACCAGTAAATCTGCAATAACATCCTTCTATATGTTCATCTGGAAGTTGTTCTACGCGGAGTACCTGATTATTCCACTAGTCAGA
>HOR_12966-Wld-nan
ATGGGTTCGCTGTGCCTCCAGCCGCCGTTGCTCCTCTCCATCTCCGCTCACCAGCAAGATCATTTCCTGCCACCACTTTGTCCTGTCCACAAAAACGCAAAAAGGCAAACTTCCGTGTCCAGCCAACGGGGCCAAGGCCGCCCTACCTTGGATTGCTGTAAGAACTTCTTGGGCTGGAAATGTTCCTACGAAAGGATATCACATCGACCAGTAGATACTTGTGCAAATGCTTCGATGCAACCACTGCGGTCTGAGCCTGAGGCAAATGATTCTGCGAGCATCTGGAATCCAATATCAACTTCTCTGGATGCGTTTTACAGGTTTTCGCGGCCACATACTGTCATAGGAACAGCACTGAGCATAGTCTCAGTTTCACTACTAGCTGTCGAGGGCTTGTCTGATATTTCTCCTTTGTTCCTCACTGGTTCGCTGGAGGCAGTGGTGTCCGCCCTTTTCATGAACATTTATATTGTTGGGCTGAATCAGTTGTCTGATATTGATATAGATAAGGTTAACAAGCCAACTCTTCCGCTAGCATCTGGGGAATACTCTCCTGCAACCGGGGTGGCAATAGTAATAACCTTTGCTGTTCTGAGCTTTGCCGTTGGATTTGTTGTTGGATCACAGCCTCTGTTATTGGCTCTTTTTATTAGCTTTGTTCTTGGAACGGCTTATTCAATCGATCTACCATATTTTCGATGGAAGAGATCTGCTGTTGTGGCAGCACTCTGCATAGTAGCAGTACGAGCAGTGATTGTTCAACTGGCATTTTTTCTCCACATACAGACATTTGTCCTCAGAAGACCAATGGCCATTTCAAAGCCATTGATATTTGCAACTACATTCATGACCTTCTTCTCAGTTGTAATAGCATTATTCAAGGATATACCTGATATTGACGGGGACCGCATATTTGGAATTAAATCTTTCAGTGTCCGGTTAGGCCAAAAGAAGGTTTTCTGGATTTGTGTTGGACTACTGGAGATGGCATATGGTGTTGCAATGTTGATGGGAGCTGCTTCTTCCTGTTTATGGAGCAAATATGCAACTGTTGTCAGCCATGCAGTCCTTGCTGCAATCCTATGGAAGTGCGCCCAATCAGTTGACTTGACCAGTAAATCTGCAATAACATCCTTCTATATGTTCATCTGGAAGTTGTTCTACGCGGAGTACCTGATTATTCCACTAGTCAGA
>HOR_13009-Wld-nan
ATGGGTTCGCTGTGCCTCCAGCCGCCGTTGCTCCTCTCCATCTCCGCTCACCAGCAAGATCATTTCCTGCCATCACTTTGTCCTGTCCACAAAAACGCAAAAAGGCAAACTTCCGTGTCCAGCCAACGGGGCCAAGGCCGCCCTACCTTGGATTGCTGTAAGAACTTCTTGGGCTGGAAATGTTCCTACGAAAGGATATCACATCGACCAGTAGATACTTGTGCAAATGCTTCGATGCAACCACTGCGGTCTGAGCCTGAGGCAAATGATTCTGCGAGCATCTGGAATCCAATATCAACTTCTCTGGATGCGTTTTACAGGTTTTCGCGGCCACATACTGTCATAGGAACAGCACTGAGCATAGTCTCAGTTTCACTACTAGCTGTCGAGGGCTTGTCTGATATTTCTCCTTTGTTCCTCACTGGTTCGCTGGAGGCAGTGGTGTCCGCCCTTTTCATGAACATTTATATTGTTGGGCTGAATCAGTTGTCTGATATTGATATAGATAAGGTTAACAAGCCAACTCTTCCGCTAGCATCTGGGGAATACTCTCCTGCAACCGGGGTGGCAATAGTAACAACCTTTGCTGTTCTGAGCTTTGCCGTTGGATTTGTTGTTGGATCACAGCCTCTGTTATTGGCTCTTTTTATTAGCTTTGTTCTTGGAACGGCTTATTCAATCGATCTACCATATTTTCGATGGAAGAGATCTGCTGTTGTGGCAGCACTCTGCATAGTAGCAGTACGAGCAGTGATTGTTCAACTGGCATTTTTTCTCCACATACAGACATTTGTCCTCAGAAGACCAATGGCCATTTCAAAGCCATTGATATTTGCAACTACATTCATGACCTTCTTCTCAGTTGTAATAGCATTATTCAAGGATATACCTGATATTGACGGGGACCGCATATTTGGAATTAAATCTTTCAGTGTCCGGTTAGGCCAAAAGAAGGTTTTCTGGATTTGTGTTGGACTACTGGAGATGGCATATGGTGTTGCAATGTTGATGGGAGCTGCTTCTTCCTGTTTATGGAGCAAATATGCAACTGTTGTCAGCCATGCAGTCCTTGCTGCAATCCTATGGAAGTGCGCTCGATCAGTTGACTTGACCAGTAAATCTGCAATAACATCCTTCTATATGTTCATCTGGAAGTTGTTCTACGCGGAGTACCTGATTATTCCACTAGTCAGA
>HOR_13222-Wld-nan
ATGGGTTCGCTGTGCCTCCAGCCGCCGTTTCTCCTCTCCATCTCCGCTCACCAGCAAGATCATTTCCTGCCATCACTTTGTCCTGTCCACAAAAACGCAAAAAGGCAAACTTCCGTGTCCAGCCAACGGGGCCAAGGCCGCCCTACCTTGGATTGCTGTAAGAACTTCTTGGGCTGGAAATGTTCCTACGAAAGGATATCACATCGACCAGTAGATACTTGTGCAAATGCTTCGATGCAACCACTGCGGTCTGAGCCTGAGGCAAATGATTCTGCGAGCATCTGGAATCCAATATCAACTTCTCTGGATGCGTTTTACAGGTTTTCGCGGCCACATACTGTCATAGGAACAGCACTGAGCATAGTCTCAGTTTCACTACTAGCTGTCGAGGGCTTGTCTGATATTTCTCCTTTGTTCCTCACTGGTTCGCTGGAGGCAGTGGTGTCCGCCCTTTTCATGAACATTTATATTGTTGGGCTGAATCAGTTGTCTGATATTGATATAGATAAGGTTAACAAGCCAACTCTTCCGCTAGCATCTGGGGAATACTCTCCTGCAACCGGGGTGGCAATAGTAACAACCTTTGCTGTTCTGAGCTTTGCCGTTGGATTTGTTGTTGGATCACAGCCTCTGTTATTGGCTCTTTTTATTAGCTTTGTTCTTGGAACGGCTTATTCAATCGATCTACCATATTTTCGATGGAAGAGATCTGCTGTTGTGGCAGCACTCTGCATAGTAGCAGTACGAGCAGTGATTGTTCAACTGGCATTTTTTCTCCACATACAGACATTTGTCCTCAGAAGACCAATGGCCATTTCAAAGCCATTGATATTTGCAACTACATTCATGACCTTCTTCTCAGTTGTAATAGCATTATTCAAGGATATACCTGATATTGACGGGGACCGCATATTTGGAATTAAATCTTTCAGTGTCCGGTTAGGCCAAAAGAAGGTTTTCTGGATTTGTGTTGGACTACTGGAGATGGCATATGGTGTTGCAATGTTGATGGGAGCTGCTTCTTCCTGTTTATGGAGCAAATATGCAACTGTTGTCAGCCATGCAGTCCTTGCTGCAATCCTATGGAAGTGCGCCCAATCAGTTGACTTGACCAGTAAATCTGCAATAACATCCTTCTATATGTTCATCTGGAAGTTGTTCTACGCGGAGTACCTGATTATTCCACTAGTCAGA
>HOR_13295-Wld-ISR
ATGGGTTCGCTGTGCCTCCAGCCGCCGTTGCTCCTCTCCATCTCCGCTCACCAGCAAGATCATTTCCTGCCATCACTTTGTCCTGCCCACAAAAACGCAAAAAGGCAAACTTCCGTGTCCAGCCAACGGGGCCAAGGCCGCCCTACCTTGGATTGCTGTAAGAACTTCTTGGGCTGGAAATGTTCCTACGAAAGGATATCACATCGACCAGTAGATAATTGTGCAAATGCTTCGATGCAACCACTGCGGTCTGAGCCTGAGGCAAATGATTCTGCGAGCATCTGGAATCCAATATCAACTTCTCTGGATGCGTTTTACAGGTTTTCGCGGCCACATACTGTCATAGGAACAGCACTGAGCATAGTCTCAGTTTCACTACTAGCTGTCGAGGGCTTGTCTGATATTTCTCCTTTGTTCCTCACTGGTTCGCTGGAGGCAGTGGTGTCCGCCCTTTTCATGAACATTTATATTGTTGGGCTGAATCAGTTGTCTGATATTGATATAGATAAGGTTAACAAGCCAACTCTTCCGCTAGCATCTGGGGAATACTCTCCTGCAACCGGGGTGGCAATAGTAACAACCTTTGCTGTTCTGAGCTTTGCCGTTGGATTTGTTGTTGGATCACAGCCTCTGTTATTGGCTCTTTTTATTAGCTTTGTTCTTGGAACGGCTTATTCAATCGATCTACCATATTTTCGATGGAAGAGATCTGCTGTTGTGGCAGCACTCTGCATAGTAGCAGTACGAGCAGTGATTGTTCAACTGGCATTTTTTCTCCACATACAGACATTTGTCCTCAGAAGACCAATGGCCATTTCAAAGCCATTGATATTTGCAACTACATTCATGACCTTCTTCTCAGTTGTAATAGCATTATTCAAGGATATACCTGATATTGACGGGGACCGCATATTTGGAATTAAATCTTTCAGTGTCCGGTTAGGCCAAAAGAAGGTTTTCTGGATTTGTGTTGGACTACTGGAGATGGCATATGGTGTTGCAATGTTGATGGGAGCTGCTTCTTCCTGTTTATGGAGCAAATATGCAACTGTTGTCAGCCATGCAGTCCTTGCTGCAATCCTATGGAAGTGCGCTCGATCAGTTGACTTGACCAGTAAATCTGCAATAACATCCTTCTATATGTTCATCTGGAAGTTGTTCTACGCGGAGTACCTGATTATTCCACTAGTCAGA
>HOR_13762-Wld-ISR
ATGGGTTCGCTGTGCCTCCAGCCGCCGTTGCTCCTCTCCATCTCCGCTCACCAGCAAGATCATTTCCTGCCATCACTTTGTCCTGTCCACAAAAACGCAAAAAGGCAAACTTCCGTGTCCAGCCAACGGGGCCAAGGCCGCCCTACCTTGGATTGCTGTAAGAACTTCTTGGGCTGGAAATGTTCCTACGAAAGGATATCACATCGACCAGTAGATACTTGTGCAAATGCTTCGATGCAACCACTGCGGTCTGAGCCTGAGGCAAATGATTCTGCGAGCATCTGGAATCCAATATCAACTTCTCTGGATGCGTTTTACAGGTTTTCGCGGCCACATACTGTCATAGGAACAGCACTGAGCATAGTCTCAGTTTCACTACTAGCTGTCGAGGGCTTGTCTGATATTTCTCCTTTGTTCCTCACTGGTTCGCTGGAGGCAGTGGTGTCCGCCCTTTTCATGAACATTTATATTGTTGGGCTGAATCAGTTGTCTGATATTGATATAGATAAGGTTAACAAGCCAACTCTTCCGCTAGCATCTGGGGAATACTCTCCTGCAACCGGGGTGGCAATAGTAACAACCTTTGCTGTTCTGAGCTTTGCCGTTGGATTTGTTGTTGGATCACAGCCTCTGTTATTGGCTCTTTTTATTAGCTTTGTTCTTGGAACGGCTTATTCAATCGATCTACCATATTTTCGATGGAAGAGATCTGCTGTTGTGGCAGCACTCTGCATAGTAGCAGTACGAGCAGTGATTGTTCAACTGGCATTTTTTCTCCACATACAGACATTTGTCCTCAGAAGACCAATGGCCATTTCAAAGCCATTGATATTTGCAACTACATTCATGACCTTCTTCTCAGTTGTAATAGCATTATTCAAGGATATACCTGATATTGACGGGGACCGCATATTTGGAATTAAATCTTTCAGTGTCCGGTTAGGCCAAAAGAAGGTTTTCTGGATTTGTGTTGGACTACTGGAGATGGCATATGGTGTTGCAATGTTGATGGGAGCTGCTTCTTCCTGTTTATGGAGCAAATATGCAACTGTTGTCAGCCATGCAGTCCTTGCTGCAATCCTATGGAAGTGCGCCCAATCAGTTGACTTGACCAGTAAATCTGCAATAACATCCTTCTATATGTTCATCTGGAAGTTGTTCTACGCGGAGTACCTGATTATTCCACTAGTCAGA
>HOR_16149-Dom-TUR
ATGGGTTCGCTGTGCCTCCAGCCGCCGTTGCTCCTCTCCATCTCCGCTCACCAGCAAGATCATTTCCTGCCATCACTTTGTCCTGCCCCCAAAAACGCAAAAAGGCAAACTTCCGTGTCCAGCCAACGGGGCCAAGGCCGCCCTACCTTGGATTGCTGTAAGAACTTCTTGGGCTGGAAATGTTCCTACGAAAGGATATCACATCGACCAGTAGATAATTGTGCAAATGCTTCGATGCAACCACTGCGGTCTGAGCCTGAGGCAAATGATTCTGCGAGCATCTGGAATCCAATATCAACTTCTCTGGATGCGTTTTACAGGTTTTCGCGGCCACATACTGTCATAGGAACAGCACTGAGCATAGTCTCAGTTTCACTACTAGCTGTCGAGGGCTTGTCTGATATTTCTCCTTTGTTCCTCACTGGTTCGCTGGAGGCAGTGGTGTCCGCCCTTTTCATGAACATTTATATTGTTGGGCTGAATCAGTTGTCTGATATTGATATAGATAAGGTTAACAAGCCAACTCTTCCGCTAGCATCTGGGGAATACTCTCCTGCAACCGGGGTGGCAATAGTAACAACCTTTGCTGTTCTGAGCTTTGCCGTTGGATTTGTTGTTGGATCACAGCCTCTGTTATTGGCTCTTTTTATTAGCTTTGTTCTTGGAACGGCTTATTCAATCGATCTACCATATTTTCGATGGAAGAGATCTGCTGTTGTGGCAGCACTCTGCATAGTAGCAGTACGAGCAGTGATTGTTCAACTGGCATTTTTTCTCCACATACAGACATTTGTCCTCAGAAGACCAATGGCCATTTCAAAGCCATTGATATTTGCAACTACATTCATGACCTTCTTCTCAGTTGTAATAGCATTATTCAAGGATATACCTGATATTGACGGGGACCGCATCTTTGGAATTAAATCTTTCAGTGTCCGGTTAGGCCAAAAGAAGGTTTTCTGGATTTGTGTTGGACTACTGGAGATGGCATATGGTGTTGCAATGTTGATGGGAGCTGCTTCTTCCTGTTTATGGAGCAAATATGCAACTGTTGTCAGCCATGCAGTCCTTGCTGCAATCCTATGGAAGTGCGCCCAATCAGTTGACTTGACCAGTAAATCTGCAATAACATCCTTCTATATGTTCATCTGGAAGTTGTTCTACGCGGAGTACCTGATTATTCCACTAGTCAGA
>HOR_1647-Wld-nan
ATGGGTTCGCTGTGCCTCCAGCCGCCGTTGCTCCTCTCCATCTCCGCTCACCAGCAAGATCATTTCCTGCCATCACTTTGTCCTGTCCACAAAAACGCAAAAAGGCAAACTTCCGTGTCCAGCCAACGGGGCCAAGGCCGCCCTACCTTGGATTGCTGTAAGAACTTCTTGGGCTGGAAATGTTCCTACGAAAGGATATCACATCGACCAGTAGATACTTGTGCAAATGCTTCGATGCAACCACTGCGGTCTGAGCCTGAGGCAAATGATTCTGCGAGCATCTGGAATCCAATATCAACTTCTCTGGATGCGTTTTACAGGTTTTCGCGGCCACATACTGTCATAGGAACAGCACTGAGCATAGTCTCAGTTTCACTACTAGCTGTCGAGGGCTTGTCTGATATTTCTCCTTTGTTCCTCACTGGTTCGCTGGAGGCAGTGGTGTCCGCCCTTTTCATGAACATTTATATTGTTGGGCTGAATCAGTTGTCTGATATTGATATAGATAAGGTTAACAAGCCAACTCTTCCGCTAGCATCTGGGGAATACTCTCCTGCAACCGGGGTGGCAATAGTAACAACCTTTGCTGTTCTGAGCTTTGCCGTTGGATTTGTTGTTGGATCACAGCCTCTGTTATTGGCTCTTTTTATTAGCTTTGTTCTTGGAACGGCTTATTCAATCGATCTACCATATTTTCGATGGAAGAGATCTGCTGTTGTGGCAGCACTCTGCATAGTAGCAGTACGAGCAGTGATTGTTCAACTGGCATTTTTTCTCCACATACAGACATTTGTCCTCAGAAGACCAATGGCCATTTCAAAGCCATTGATATTTGCAACTACATTCATGACCTTCTTCTCAGTTGTAATAGCATTATTCAAGGATATACCTGATATTGACGGGGACCGCATATTTGGAATTAAATCTTTCAGTGTCCGGTTAGGCCAAAAGAAGGTTTTCTGGATTTGTGTTGGACTACTGCAGATGGCATATGGTGTTGCAATGTTGATGGGAGCTGCTTCTTCCTGTTTATGGAGCAAATATGCAACTGTTGTCAGCCATGCAGTCCTTGCTGCAATCCTATGGAAGTGCGCCCAATCAGTTGACTTGACCAGTAAATCTGCAATAACATCCTTCTATATGTTCATCTGGAAGTTGTTCTACGCGGAGTACCTGATTATTCCACTAGTCAGA
>HOR_1780-Dom-IRN
ATGGGTTCGCTGTGCCTCCAGCCGCCGTTGCTCCTCTCCATCTCCGCTCACCAGCAAGATCATTTCCTGCCATCACTTTGTCCTGTCCCCAAAAACGCAAAAAGGCAAACTTCCGTGTCCAGCCAACGGGGCCAAGGCCGCCCTACCTTGGATTGCTGTAAGAACTTCTTGGGCTGGAAATGTTCCTACGAAAGGATATCACATCGACCAGTAGATACTTGTGCAAATGCTTCGATGCAACCACTGCGGTCTGAGCCTGAGGCAAATGATTCTGCGAGCATCTGGAATCCAATATCAACTTCTCTGGATGCGTTTTACAGGTTTTCGCGGCCACATACTGTCATAGGAACAGCACTGAGCATAGTCTCAGTTTCACTACTAGCTGTCGAGGGCTTGTCTGATATTTCTCCTTTGTTCCTCACTGGTTCGCTGGAGGCAGTGGTGTCCGCCCTTTTCATGAACATTTATATTGTTGGGCTGAATCAGTTGTCTGATATTGATATAGATAAGGTTAACAAGCCAACTCTTCCGCTAGCATCTGGGGAATACTCTCCTGCAACCGGGGTGGCAATAGTAACAACCTTTGCTGTTCTGAGCTTTGCCGTTGGATTTGTTGTTGGATCACAGCCTCTGTTATTGGCTCTTTTTATTAGCTTTGTTCTTGGAACGGCTTATTCAATCGATCTACCATATTTTCGATGGAAGAGATCTGCTGTTGTGGCAGCACTCTGCATAGTAGCAGTACGAGCAGTGATTGTTCAACTGGCATTTTTTCTCCACATACAGACATTTGTCCTCAGAAGACCAATGGCCATTTCAAAGCCATTGATATTTGCAACTACATTCATGACCTTCTTCTCAGTTGTAATAGCATTATTCAAGGATATACCTGATATTGACGGGGACCGCATCTTTGGAATTAAATCTTTCAGTGTCCGGTTAGGCCAAAAGAAGGTTTTCTGGATTTGTGTTGGACTACTGGAGATGGCATATGGTGTTGCAATGTTGATGGGAGCTGCTTCTTCCTGTTTATGGAGCAAATATGCAACTGTTGTCAGCCATGCAGTCCTTGCTGCAATCCTATGGAAGTGCGCCCAATCAGTTGACTTGACCAGTAAATCTGCAATAACATCCTTCTATATGTTCATCTGGAAGTTGTTCTACGCGGAGTACCTGATTATTCCACTAGTCAGA
>HOR_21428-Dom-IRN
ATGGGTTCGCTGTGCCTCCAGCCGCCGTTGCTCCTCTCCATCTCCGCTCACCAGCAAGATCATTTCCTGCCATCACTTTGTCCTGTCCACAAAAACGCAAAAAGGCAAACTTCCGTGTCCAGCCAACGGGGCCAAGGCCGCCCTACCTTGGATTGCTGTAAGAACTTCTTGGGCTGGAAATGTTCCTACGAAAGGATATCACATCGACCAGTAGATACTTGTGCAAATGCTTCGATGCAACCACTGCGGTCTGAGCCTGAGGCAAATGATTCTGCGAGCATCTGGAATCCAATATCAACTTCTCTGGATGCGTTTTACAGGTTTTCGCGGCCACATACTGTCATAGGAACAGCACTGAGCATAGTCTCAGTTTCACTACTAGCTGTCGAGGGCTTGTCTGATATTTCTCCTTTGTTCCTCACTGGTTCGCTGGAGGCAGTGGTGTCCGCCCTTTTCATGAACATTTATATTGTTGGGCTGAATCAGTTGTCTGATATTGATATAGATAAGGTTAACAAGCCAACTCTTCCGCTAGCATCTGGGGAATACTCTCCTGCAACCGGGGTGGCAATAGTAACAACCTTTGCTGTTCTGAGCTTTGCCGTTGGATTTGTTGTTGGATCACAGCCTCTGTTATTGGCTCTTTTTATTAGCTTTGTTCTTGGAACGGCTTATTCAATCGATCTACCATATTTTCGATGGAAGAGATCTGCTGTTGTGGCAGCACTCTGCATAGTAGCAGTACGAGCAGTGATTGTTCAACTGGCATTTTTTCTCCACATACAGACATTTGTCCTCAGAAGACCAATGGCCATTTCAAAGCCATTGATATTTGCAACTACATTCATGACCTTCTTCTCAGTTGTAATAGCATTATTCAAGGATATACCTGATATTGACGGGGACCGCATATTTGGAATTAAATCTTTCAGTGTCCGGTTAGGCCAAAAGAAGGTTTTCTGGATTTGTGTTGGACTACTGGAGATGGCATATGGTGTTGCAATGTTGATGGGAGCTGCTTCTTCCTGTTTATGGAGCAAATATGCAACTGTTGTCAGCCATGCAGTCCTTGCTGCAATCCTATGGAAGTGCGCCCAATCAGTTGACTTGACCAGTAAATCTGCAATAACATCCTTCTATATGTTCATCTGGAAGTTGTTCTACGCGGAGTACCTGATTATTCCACTAGTCAGA
>HOR_21461-Dom-nan
ATGGGTTCGCTGTGCCTCCAGCCGCCGTTGCTCCTCTCCATCTCCGCTCACCAGCAAGATCATTTCCTGCCATCACTTTGTCCTGCCCACAAAAACGCAAAAAGGCAAACTTCCGTGTCCAGCCAACGGGGCCAAGGCCGCCCTACCTTGGATTGCTGTAAGAACTTCTTGGGCTGGAAATGTTCCTACGAAAGGATATCACATCGACCAGTAGATAATTGTGCAAATGCTTCGATGCAACCACTGCGGTCTGAGCCTGAGGCAAATGATTCTGCGAGCATCTGGAATCCAATATCAACTTCTCTGGATGCGTTTTACAGGTTTTCGCGGCCACATACTGTCATAGGAACAGCACTGAGCATAGTCTCAGTTTCACTACTAGCTGTCGAGGGCTTGTCTGATATTTCTCCTTTGTTCCTCACTGGTTCGCTGGAGGCAGTGGTGTCCGCCCTTTTCATGAACATTTATATTGTTGGGCTGAATCAGTTGTCTGATATTGATATAGATAAGGTTAACAAGCCAACTCTTCCGCTAGCATCTGGGGAATACTCTCCTGCAACCGGGGTGGCAATAGTAACAACCTTTGCTGTTCTGAGCTTTGCCGTTGGATTTGTTGTTGGATCACAGCCTCTGTTATTGGCTCTTTTTATTAGCTTTGTTCTTGGAACGGCTTATTCAATCGATCTACCATATTTTCGATGGAAGAGATCTGCTGTTGTGGCAGCACTCTGCATAGTAGCAGTACGAGCAGTGATTGTTCAACTGGCATTTTTTCTCCACATACAGACATTTGTCCTCAGAAGACCAATGGCCATTTCAAAGCCATTGATATTTGCAACTACATTCATGACCTTCTTCTCAGTTGTAATAGCATTATTCAAGGATATACCTGATATTGACGGGGACCGCATATTTGGAATTAAATCTTTCAGTGTCCGGTTAGGCCAAAAGAAGGTTTTCTGGATTTGTGTTGGACTACTGGAGATGGCATATGGTGTTGCAATGTTGATGGGAGCTGCTTCTTCCTGTTTATGGAGCAAATATGCAACTGTTGTCAGCCATGCAGTCCTTGCTGCAATCCTATGGAAGTGCGCTCGATCAGTTGACTTGACCAGTAAATCTGCAATAACATCCTTCTATATGTTCATCTGGAAGTTGTTCTACGCGGAGTACCTGATTATTCCACTAGTCAGA
>HOR_21687-Dom-DEU
ATGGGTTCGCTGTGCCTCCAGCCGCCGTTGCTCCTCTCCATCTCCGCTCACCAGCAAGATCATTTCCTGCCATCACTTTGTCCTGTCCACAAAAACGCAAAAAGGCAAACTTCCGTGTCCAGCCAACGGGGCCAAGGCCGCCCTACCTTGGATTGCTGTAAGAACTTCTTGGGCTGGAAATGTTCCAACGAAACGATATCACATCGACCAGTAGATACTTGTGCAAATGCTTCGATGCAACCACTGCGGTCTGAGCCTGAGGCAAATGATTCTGCGAGCATCTGGAATCCAATATCAACTTCTCTGGATGCGTTTTACAGGTTTTCGCGGCCACATACTGTCATAGGAACAGCACTGAGCATAGTCTCAGTTTCACTACTAGCTGTCGAGGGCTTGTCTGATATTTCTCCTTTGTTCCTCACTGGTTCGCTGGAGGCAGTGGTGTCCGCCCTTTTCATGAACATTTATATTGTTGGGCTGAATCAGTTGTCTGATATTGATATAGATAAGGTTAACAAGCCAACTCTTCCGCTAGCATCTGGGGAATACTCTCCTGCAACCGGGGTGGCAATAGTAACAACCTTTGCTGTTCTGAGCTTTGCCGTTGGATTTGTTGTTGGATCACAGCCTCTGTTATTGGCTCTTTTTATTAGCTTTGTTCTTGGAACGGCTTATTCAATCGATCTACCATATTTTCGATGGAAGAGATCTGCTGTTGTGGCAGCACTCTGCATAGTAGCAGTACGAGCAGTGATTGTTCAACTGGCATTTTTTCTCCACATACAGACATTTGTCCTCAGAAGACCAATGGCCATTTCAAAGCCATTAATATTTGCAACTACATTCATGACCTTCTTCTCAGTTGTAATAGCATTATTCAAGGATATACCTGATATTGACGGGGACCGCATATTTGGAATTAAATCTTTCAGTGTCCGGTTAGGCCAAAAGAAGGTTTTCTGGATTTGTGTTGGACTACTGGAGATGGCATATGGTGTTGCAATGTTGATGGGAGCTGCTTCTTCCTGTTTATGGAGCAAATATGCAACTGTTGTCAGCCATGCAGTCCTTGCTGCAATCCTATGGAAGTGCGCCCAATCAGTTGACTTGACCAGTAAATCTGCAATAACATCCTTCTATATGTTCATCTGGAAGTTGTTCTACGCGGAGTACCTGATTATTCCACTAGTCAGA
>HOR_21893-Wld-ISR
ATGGGTTCGCTGTGCCTCCAGCCGCCGTTGCTCCTCTCCATCTCCGCTCACCAGCAAGATCATTTCCTGCCATCACTTTGTCCTGTCCACAAAAACGCAAAAAGGCAAACTTCCGTGTCCAGCCAACGGGGCCAAGGCCGCCCTACCTTGGATTGCTGTAAGAACTTCTTGGGCTGGAAATGTTCCTACGAAAGGATATCACATCGACCAGTAGATACTTGTGCAAATGCTTCGATGCAACCACTGCGGTCTGAGCCTGAGGCAAATGATTCTGCGAGCATCTGGAATCCAATATCAACTTCTCTGGATGCGTTTTACAGGTTTTCGCGGCCACATACTGTCATAGGAACAGCACTGAGCATAGTCTCAGTTTCACTACTAGCTGTCGAGGGCTTGTCTGATATTTCTCCTTTGTTCCTCACTGGTTCGCTGGAGGCAGTGGTGTCCGCCCTTTTCATGAACATTTATATTGTTGGGCTGAATCAGTTGTCTGATATTGATATAGATAAGGTTAACAAGCCAACTCTTCCGCTAGCATCTGGGGAATACTCTCCTGCAACCGGGGTGGCAATAGTAACAACCTTTGCTGTTCTGAGCTTTGCCGTTGGATTTGTTGTTGGATCACAGCCTCTGTTATTGGCTCTTTTTATTAGCTTTGTTCTTGGAACGGCTTATTCAATCGATCTACCATATTTTCGATGGAAGAGATCTGCTGTTGTGGCAGCACTCTGCATAGTAGCAGTACGAGCAGTGATTGTTCAACTGGCATTTTTTCTCCACATACAGACATTTGTCCTCAGAAGACCAATGGCCATTTCAAAGCCATTGATATTTGCAACTACATTCATGACCTTCTTCTCAGTTGTAATAGCATTATTCAAGGATATACCTGATATTGACGGGGACCGCATATTTGGAATTAAATCTTTCAGTGTCCGGTTAGGCCAAAAGAAGGTTTTCTGGATTTGTGTTGGACTACTGGAGATGGCATATGGTGTTGCAATGTTGATGGGAGCTGCTTCTTCCTGTTTATGGAGCAAATATGCAACTGTTGTCAGCCATGCAGTCCTTGCTGCAATCCTATGGAAGTGCGCCCAATCAGTTGACTTGACCAGTAAATCTGCAATAACATCCTTCTATATGTTCATCTGGAAGTTGTTCTACGCGGAGTACCTGATTATTCCACTAGTCAGA
>HOR_22012-Wld-ISR
ATGGGTTCGCTGTGCCTCCAGCCGCCGTTGCTCCTCTCCATCTCCGCTCACCAGCAAGATCATTTCCTGCCATCACTTTGTCCTGCCCACAAAAACGCAAAAAGGCAAACTTCCGTGTCCAGCCAACGGGGCCAAGGCCGCCCTACCTTGGATTGCTGTAAGAACTTCTTGGGCTGGAAATGTTCCTACGAAAGGATATCACATCGACCAGTAGATAATTGTGCAAATGCTTCGATGCAACCACTGCGGTCTGAGCCTGAGGCAAATGATTCTGCGAGCATCTGGAATCCAATATCAACTTCTCTGGATGCGTTTTACAGGTTTTCGCGGCCACATACTGTCATAGGAACAGCACTGAGCATAGTCTCAGTTTCACTACTAGCTGTCGAGGGCTTGTCTGATATTTCTCCTTTGTTCCTCACTGGTTCGCTGGAGGCAGTGGTGTCCGCCCTTTTCATGAACATTTATATTGTTGGGCTGAATCAGTTGTCTGATATTGATATAGATAAGGTTAACAAGCCAACTCTTCCGCTAGCATCTGGGGAATACTCTCCTGCAACCGGGGTGGCAATAGTAACAACCTTTGCTGTTCTGAGCTTTGCCGTTGGATTTGTTGTTGGATCACAGCCTCTGTTATTGGCTCTTTTTATTAGCTTTGTTCTTGGAACGGCTTATTCAATCGATCTACCATATTTTCGATGGAAGAGATCTGCTGTTGTGGCAGCACTCTGCATAGTAGCAGTACGAGCAGTGATTGTTCAACTGGCATTTTTTCTCCACATACAGACATTTGTCCTCAGAAGACCAATGGCCATTTCAAAGCCATTGATATTTGCAACTACATTCATGACCTTCTTCTCAGTTGTAATAGCATTATTCAAGGATATACCTGATATTGACGGGGACCGCATATTTGGAATTAAATCTTTCAGTGTCCGGTTAGGCCAAAAGAAGGTTTTCTGGATTTGTGTTGGACTACTGGAGATGGCATATGGTGTTGCAATGTTGATGGGAGCTGCTTCTTCCTGTTTATGGAGCAAATATGCAACTGTTGTCAGCCATGCAGTCCTTGCTGCAATCCTATGGAAGTGCGCTCGATCAGTTGACTTGACCAGTAAATCTGCAATAACATCCTTCTATATGTTCATCTGGAAGTTGTTCTACGCGGAGTACCTGATTATTCCACTAGTCAGA
>HOR_22078-Wld-ISR
ATGGGTTCGCTGTGCCTCCAGCCGCCGTTGCTCCTCTCCATCTCCGCTCACCAGCAAGATCATTTCCTGCCATCACTTTGTCCTGTCCACAAAAACGCAAAAAGGCAAACTTCCGTGTCCAGCCAACGGGGCCAAGGCCGCCCTACCTTGGATTGCTGTAAGAACTTCTTGGGCTGGAAATGTTCCTACGAAAGGATATCACATCGACCAGTAGATACTTGTGCAAATGCTTCGATGCAACCACTGCGGTCTGAGCCTGAGGCAAATGATTCTGCGAGCATCTGGAATCCAATATCAACTTCTCTGGATGCGTTTTACAGGTTTTCGCGGCCACATACTGTCATAGGAACAGCACTGAGCATAGTCTCAGTTTCACTACTAGCTGTCGAGGGCTTGTCTGATATTTCTCCTTTGTTCCTCACTGGTTCGCTGGAGGCAGTGGTGTCCGCCCTTTTCATGAACATTTATATTGTTGGGCTGAATCAGTTGTCTGATATTGATATAGATAAGGTTAACAAGCCAACTCTTCCGCTAGCATCTGGGGAATACTCTCCTGCAACCGGGGTGGCAATAGTAACAACCTTTGCTGTTCTGAGCTTTGCCGTTGGATTTGTTGTTGGATCACAGCCTCTGTTATTGGCTCTTTTTATTAGCTTTGTTCTTGGAACGGCTTATTCAATCGATCTACCATATTTTCGATGGAAGAGATCTGCTGTTGTGGCAGCACTCTGCATAGTAGCAGTACGAGCAGTGATTGTTCAACTGGCATTTTTTCTCCACATACAGACATTTGTCCTCAGAAGACCAATGGCCATTTCAAAGCCATTGATATTTGCAACTACATTCATGACCTTCTTCTCAGTTGTAATAGCATTATTCAAGGATATACCTGATATTGACGGGGACCGCATATTTGGAATTAAATCTTTCAGTGTCCGGTTAGGCCAAAAGAAGGTTTTCTGGATTTGTGTTGGACTACTGCAGATGGCATATGGTGTTGCAATGTTGATGGGAGCTGCTTCTTCCTGTTTATGGAGCAAATATGCAACTGTTGTCAGCCATGCAGTCCTTGCTGCAATCCTATGGAAGTGCGCCCAATCAGTTGACTTGACCAGTAAATCTGCAATAACATCCTTCTATATGTTCATCTGGAAGTTGTTCTACGCGGAGTACCTGATTATTCCACTAGTCAGA
>HOR_22109-Wld-ISR
ATGGGTTCGCTGTGCCTCCAGCCGCCGTTGCTCCTCTCCATCTCCGCTCACCAGCAAGATCATTTCCTGCCATCACTTTGTCCTGCCCACAAAAACGCAAAAAGGCAAACTTCCGTGTCCAGCCAACGGGGCCAAGGCCGCCCTACCTTGGATTGCTGTAAGAACTTCTTGGGCTGGAAATGTTCCTACGAAAGGATATCACATCGACCAGTAGATAATTGTGCAAATGCTTCGATGCAACCACTGCGGTCTGAGCCTGAGGCAAATGATTCTGCGAGCATCTGGAATCCAATATCAACTTCTCTGGATGCGTTTTACAGGTTTTCGCGGCCACATACTGTCATAGGAACAGCACTGAGCATAGTCTCAGTTTCACTACTAGCTGTCGAGGGCTTGTCTGATATTTCTCCTTTGTTCCTCACTGGTTCGCTGGAGGCAGTGGTGTCCGCCCTTTTCATGAACATTTATATTGTTGGGCTGAATCAGTTGTCTGATATTGATATAGATAAGGTTAACAAGCCAACTCTTCCGCTAGCATCTGGGGAATACTCTCCTGCAACCGGGGTGGCAATAGTAACAACCTTTGCTGTTCTGAGCTTTGCCGTTGGATTTGTTGTTGGATCACAGCCTCTGTTATTGGCTCTTTTTATTAGCTTTGTTCTTGGAACGGCTTATTCAATCGATCTACCATATTTTCGATGGAAGAGATCTGCTGTTGTGGCAGCACTCTGCATAGTAGCAGTACGAGCAGTGATTGTTCAACTGGCATTTTTTCTCCACATACAGACATTTGTCCTCAGAAGACCAATGGCCATTTCAAAGCCATTGATATTTGCAACTACATTCATGACCTTCTTCTCAGTTGTAATAGCATTATTCAAGGATATACCTGATATTGACGGGGACCGCATATTTGGAATTAAATCTTTCAGTGTCCGGTTAGGCCAAAAGAAGGTTTTCTGGATTTGTGTTGGACTACTGGAGATGGCATATGGTGTTGCAATGTTGATGGGAGCTGCTTCTTCCTGTTTATGGAGCAAATATGCAACTGTTGTCAGCCATGCAGTCCTTGCTGCAATCCTATGGAAGTGCGCTCGATCAGTTGACTTGACCAGTAAATCTGCAATAACATCCTTCTATATGTTCATCTGGAAGTTGTTCTACGCGGAGTACCTGATTATTCCACTAGTCAGA
>HOR_2690-Wld-IRN
ATGGGTTCGCTGTGCCTCCAGCCGCCGTTGCTCCTCTCCATCTCCGCTCAC-AGCAAGATCATTTCCTGCCATCACTTTGTCCTGTCCACAAAAACGCAAAAAGGCAAACTTCCGTGTCCAGCCAACGGGGCCAAGGCCGCCCTACCTTGGATTGCTGTAAGAACTTCTTGGGCTGGAAATGTTCCTACGAAAGGATATCACATCGACCAGTAGATACTTGTGCAAATGCTTCGATGCAACCACTGCGGTCTGAGCCTGAGGCAAATGATTCTGCGAGCATCTGGAATCCAATATCAACTTCTCTGGATGCGTTTTACAGGTTTTCGCGGCCACATACTGTCATAGGAACAGCACTGAGCATAGTCTCAGTTTCACTACTAGCTGTCGAGGGCTTGTCTGATATTTCTCCTTTGTTCCTCACTGGTTCGCTGGAGGCAGTGGTGTCCGCCCTTTTCATGAACATTTATATTGTTGGGCTGAATCAGTTGTCTGATATTGATATAGATAAGGTTAACAAGCCAACTCTTCCGCTAGCATCTGGGGAATACTCTCCTGCAACCGGGGTGGCAATAGTAACAACCTTTGCTGTTCTGAGCTTTGCCGTTGGATTTGTTGTTGGATCACAGCCTCTGTTATTGGCTCTTTTTATTAGCTTTGTTCTTGGAACGGCTTATTCAATCGATCTACCATATTTTCGATGGAAGAGATCTGCTGTTGTGGCAGCACTCTGCATAGTAGCAGTACGAGCAGTGATTGTTCAACTGGCATTTTTTCTCCACATACAGACATTTGTCCTCAGAAGACCAATGGCCATTTCAAAGCCATTGATATTTGCAACTACATTCATGACCTTCTTCTCAGTTGTAATAGCATTATTCAAGGATATACCTGATATTGACGGGGACCGCATATTTGGAATTAAATCTTTCAGTGTCCGGTTAGGCCAAAAGAAGGTTTTCTGGATTTGTGTTGGACTACTGGAGATGGCATATGGTGTTGCAATGTTGATGGGAGCTGCTTCTTCCTGTTTATGGAGCAAATATGCAACTGTTGTCAGCCATGCAGTCCTTGCTGCAATCCTATGGAAGTGCGCCCAATCAGTTGACTTGACCAGTAAATCTGCAATAACATCCTTCTATATGTTCATCTGGAAGTTGTTCTACGCGGAGTACCTGATTATTCCACTAGTCAGA
>HOR_4870-Wld-TKM
ATGGGTTCGCTGTGCCTCCAGCCGCCGTTGCTCCTCTCCATCTCCGCTCACCAGCAAGATCATTTCCTGCCATCACTTTGTCCTGTCCCCAAAAACGCAAAAAGGCAAACTTCCGTGTCCAGCCAACGGGGCCAAGGCCGCCCTACCTTGGATTGCTGTAAGAACTTCTTGGGCTGGAAATGTTCCTACGAAAGGATATCACATCGACCAGTAGATACTTGTGCAAATGCTTCGATGCAACCACTGCGGTCTGAGCCTGAGGCAAATGATTCTGCGAGCATCTGGAATCCAATATCAACTTCTCTGGATGCGTTTTACAGGTTTTCGCGGCCACATACTGTCATAGGAACAGCACTGAGCATAGTCTCAGTTTCACTACTAGCTGTCGAGGGCTTGTCTGATATTTCTCCTTTGTTCCTCACTGGTTCGCTGGAGGCAGTGGTGTCCGCCCTTTTCATGAACATTTATATTGTTGGGCTGAATCAGTTGTCTGATATTGATATAGATAAGGTTAACAAGCCAACTCTTCCGCTAGCATCTGGGGAATACTCTCCTGCAACCGGGGTGGCAATAGTAACAACCTTTGCTGTTCTGAGCTTTGCCGTTGGATTTGTTGTTGGATCACAGCCTCTGTTATTGGCTCTTTTTATTAGCTTTGTTCTTGGAACGGCTTATTCAATCGATCTACCATATTTTCGATGGAAGAGATCTGCTGTTGTGGCAGCACTCTGCATAGTAGCAGTACGAGCAGTGATTGTTCAACTGGCATTTTTTCTCCACATACAGACATTTGTCCTCAGAAGACCAATGGCCATTTCAAAGCCATTGATATTTGCAACTACATTCATGACCTTCTTCTCAGTTGTAATAGCATTATTCAAGGATATACCTGATATTGACGGGGACCGCATCTTTGGAATTAAATCTTTCAGTGTCCGGTTAGGCCAAAAGAAGGTTTTCTGGATTTGTGTTGGACTACTGGAGATGGCATATGGTGTTGCAATGTTGATGGGAGCTGCTTCTTCCTGTTTATGGAGCAAATATGCAACTGTTGTCAGCCATGCAGTCCTTGCTGCAATCCTATGGAAGTGCGCCCAATCAGTTGACTTGACCAGTAAATCTGCAATAACATCCTTCTATATGTTCATCTGGAAGTTGTTCTACGCGGAGTACCTGATTATTCCACTAGTCAGA
>HOR_7124-Dom-NPL
ATGGGTTCGCTGTGCCTCCAGCCGCCGTTGCTCCTCTCCATCTCCGCTCACCAGCAAGATCATTTCCTGCCATCACTTTGTCCTGCCCACAAAAACGCAAAAAGGCAAACTTCCGTGTCCAGCCAACGGGGCCAAGGCCGCCCTACCTTGGATTGCTGTAAGAACTTCTTGGGCTGGAAATGTTCCTACGAAAGGATATCACATCGACCAGTAGATAATTGTGCAAATGCTTCGATGCAACCACTGCGGTCTGAGCCTGAGGCAAATGATTCTGCGAGCATCTGGAATCCAATATCAACTTCTCTGGATGCGTTTTACAGGTTTTCGCGGCCACATACTGTCATAGGAACAGCACTGAGCATAGTCTCAGTTTCACTACTAGCTGTCGAGGGCTTGTCTGATATTTCTCCTTTGTTCCTCACTGGTTCGCTGGAGGCAGTGGTGTCCGCCCTTTTCATGAACATTTATATTGTTGGGCTGAATCAGTTGTCTGATATTGATATAGATAAGGTTAACAAGCCAACTCTTCCGCTAGCATCTGGGGAATACTCTCCTGCAACCGGGGTGGCAATAGTAACAACCTTTGCTGTTCTGAGCTTTGCCGTTGGATTTGTTGTTGGATCACAGCCTCTGTTATTGGCTCTTTTTATTAGCTTTGTTCTTGGAACGGCTTATTCAATCGATCTACCATATTTTCGATGGAAGAGATCTGCTGTTGTGGCAGCACTCTGCATAGTAGCAGTACGAGCAGTGATTGTTCAACTGGCATTTTTTCTCCACATACAGACATTTGTCCTCAGAAGACCAATGGCCATTTCAAAGCCATTGATATTTGCAACTACATTCATGACCTTCTTCTCAGTTGTAATAGCATTATTCAAGGATATACCTGATATTGACGGGGACCGCATATTTGGAATTAAATCTTTCAGTGTCCGGTTAGGCCAAAAGAAGGTTTTCTGGATTTGTGTTGGACTACTGGAGATGGCATATGGTGTTGCAATGTTGATGGGAGCTGCTTCTTCCTGTTTATGGAGCAAATATGCAACTGTTGTCAGCCATGCAGTCCTTGCTGCAATCCTATGGAAGTGCGCTCGATCAGTTGACTTGACCAGTAAATCTGCAATAACATCCTTCTATATGTTCATCTGGAAGTTGTTCTACGCGGAGTACCTGATTATTCCACTAGTCAGA
>HOR_7251-Dom-IND
ATGGGTTCGCTGTGCCTCCAGCCGCCGTTGCTCCTCTCCATCTCCGCTCACCAGCAAGATCATTTCCTGCCATCACTTTGTCCTGCCCACAAAAACGCAAAAAGGCAAACTTCCGTGTCCAGCCAACGGGGCCAAGGCCGCCCTACCTTGGATTGCTGTAAGAACTTCTTGGGCTGGAAATGTTCCTACGAAAGGATATCACATCGACCAGTAGATACTTGTGCAAATGCTTCGATGCAACCACTGCGGTCTGAGCCTGAGGCAAATGATTCTGCGAGCATCTGGAATCCAATATCAACTTCTCTGGATGCGTTTTACAGGTTTTCGCGGCCACATACTGTCATAGGAACAGCACTGAGCATAGTCTCAGTTTCACTACTAGCTGTCGAGGGCTTGTCTGATATTTCTCCTTTGTTCCTCACTGGTTCGCTGGAGGCAGTGGTGTCCGCCCTTTTCATGAACATTTATATTGTTGGGCTGAATCAGTTGTCTGATATTGATATAGATAAGGTTAACAAGCCAACTCTTCCGCTAGCATCTGGGGAATACTCTCCTGCAACCGGGGTGGCAATAGTAACAACCTTTGCTGTTCTGAGCTTTGCCGTTGGATTTGTTGTTGGATCACAGCCTCTGTTATTGGCTCTTTTTATTAGCTTTGTTCTTGGAACGGCTTATTCAATCGATCTACCATATTTTCGATGGAAGAGATCTGCTGTTGTGGCAGCACTCTGCATAGTAGCAGTACGAGCAGTGATTGTTCAACTGGCATTTTTTCTCCACATACAGACATTTGTCCTCAGAAGACCAATGGCCATTTCAAAGCCATTGATATTTGCAACTACATTCATGACCTTCTTCTCAGTTGTAATAGCATTATTCAAGGATATACCTGATATTGACGGGGACCGCATATTTGGAATTAAATCTTTCAGTGTCCGGTTAGGCCAAAAGAAGGTTTTCTGGATTTGTGTTGGACTACTGCAGATGGCATATGGTGTTGCAATGTTGATGGGAGCTGCTTCTTCCTGTTTATGGAGCAAATATGCAACTGTTGTCAGCCATGCAGTCCTTGCTGCAATCCTATGGAAGTGCGCCCAATCAGTTGACTTGACCAGTAAATCTGCAATAACATCCTTCTATATGTTCATCTGGAAGTTGTTCTACGCGGAGTACCTGATTATTCCACTAGTCAGA
>HOR_9476-Wld-ISR
ATGGGTTCGCTGTGCCTCCAGCCGCCGTTGCTCCTCTCCATCTCCGCTCACCAGCAAGATCATTTCCTGCCATCACTTTGTCCTGCCCACAAAAACGCAAAAAGGCAAACTTCCGTGTCCAGCCAACGGGGCCAAGGCCGCCCTACCTTGGATTGCTGTAAGAACTTCTTGGGCTGGAAATGTTCCTACGAAAGGATATCACATCGACCAGTAGATAATTGTGCAAATGCTTCGATGCAACCACTGCGGTCTGAGCCTGAGGCAAATGATTCTGCGAGCATCTGGAATCCAATATCAACTTCTCTGGATGCGTTTTACAGGTTTTCGCGGCCACATACTGTCATAGGAACAGCACTGAGCATAGTCTCAGTTTCACTACTAGCTGTCGAGGGCTTGTCTGATATTTCTCCTTTGTTCCTCACTGGTTCGCTGGAGGCAGTGGTGTCCGCCCTTTTCATGAACATTTATATTGTTGGGCTGAATCAGTTGTCTGATATTGATATAGATAAGGTTAACAAGCCAACTCTTCCGCTAGCATCTGGGGAATACTCTCCTGCAACCGGGGTGGCAATAGTAACAACCTTTGCTGTTCTGAGCTTTGCCGTTGGATTTGTTGTTGGATCACAGCCTCTGTTATTGGCTCTTTTTATTAGCTTTGTTCTTGGAACGGCTTATTCAATCGATCTACCATATTTTCGATGGAAGAGATCTGCTGTTGTGGCAGCACTCTGCATAGTAGCAGTACGAGCAGTGATTGTTCAACTGGCATTTTTTCTCCACATACAGACATTTGTCCTCAGAAGACCAATGGCCATTTCAAAGCCATTGATATTTGCAACTACATTCATGACCTTCTTCTCAGTTGTAATAGCATTATTCAAGGATATACCTGATATTGACGGGGACCGCATATTTGGAATTAAATCTTTCAGTGTCCGGTTAGGCCAAAAGAAGGTTTTCTGGATTTGTGTTGGACTACTGGAGATGGCATATGGTGTTGCAATGTTGATGGGAGCTGCTTCTTCCTGTTTATGGAGCAAATATGCAACTGTTGTCAGCCATGCAGTCCTTGCTGCAATCCTATGGAAGTGCGCTCGATCAGTTGACTTGACCAGTAAATCTGCAATAACATCCTTCTATATGTTCATCTGGAAGTTGTTCTACGCGGAGTACCTGATTATTCCACTAGTCAGA
>HOR_10702-Dom-SWE
ATGGGTTCGCTGTGCCTCCAGCCGCCGTTGCTCCTCTCCATCTCCGCTCACCAGCAAGATCATTTCCTGCCATCACTTTGTCCTGCCCACAAAAACGCAAAAAGGCAAACTTCCGTGTCCAGCCAACGGGGCCAAGGCCGCCCTACCTTGGATTGCTGTAAGAACTTCTTGGGCTGGAAATGTTCCTACGAAAGGATATCACATCGACCAGTAGATAATTGTGCAAATGCTTCGATGCAACCACTGCGGTCTGAGCCTGAGGCAAATGATTCTGCGAGCATCTGGAATCCAATATCAACTTCTCTGGATGCGTTTTACAGGTTTTCGCGGCCACATACTGTCATAGGAACAGCACTGAGCATAGTCTCAGTTTCACTACTAGCTGTCGAGGGCTTGTCTGATATTTCTCCTTTGTTCCTCACTGGTTCGCTGGAGGCAGTGGTGTCCGCCCTTTTCATGAACATTTATATTGTTGGGCTGAATCAGTTGTCTGATATTGATATAGATAAGGTTAACAAGCCAACTCTTCCGCTAGCATCTGGGGAATACTCTCCTGCAACCGGGGTGGCAATAGTAACAACCTTTGCTGTTCTGAGCTTTGCCGTTGGATTTGTTGTTGGATCACAGCCTCTGTTATTGGCTCTTTTTATTAGCTTTGTTCTTGGAACGGCTTATTCAATCGATCTACCATATTTTCGATGGAAGAGATCTGCTGTTGTGGCAGCACTCTGCATAGTAGCAGTACGAGCAGTGATTGTTCAACTGGCATTTTTTCTCCACATACAGACATTTGTCCTCAGAAGACCAATGGCCATTTCAAAGCCATTGATATTTGCAACTACATTCATGACCTTCTTCTCAGTTGTAATAGCATTATTCAAGGATATACCTGATATTGACGGGGACCGCATATTTGGAATTAAATCTTTCAGTGTCCGGTTAGGCCAAAAGAAGGTTTTCTGGATTTGTGTTGGACTACTGGAGATGGCATATGGTGTTGCAATGTTGATGGGAGCTGCTTCTTCCTGTTTATGGAGCAAATATGCAACTGTTGTCAGCCATGCAGTCCTTGCTGCAATCCTATGGAAGTGCGCTCGATCAGTTGACTTGACCAGTAAATCTGCAATAACATCCTTCTATATGTTCATCTGGAAGTTGTTCTACGCGGAGTACCTGATTATTCCACTAGTCAGA
>HOR_10742-Dom-GEO
ATGGGTTCGCTGTGCCTCCAGCCGCCGTTGCTCCTCTCCATCTCCGCTCACCAGCAAGATCATTTCCTGCCATCACTTTGTCCTGTCCCCAAAAACGCAAAAAGGCAAACTTCCGTGTCCAGCCAACGGGGCCAAGGCCGCCCTACCTTGGATTGCTGTAAGAACTTCTTGGGCTGGAAATGTTCCTACGAAAGGATATCACATCGACCAGTAGATACTTGTGCAAATGCTTCGATGCAACCACTGCGGTCTGAGCCTGAGGCAAATGATTCTGCGAGCATCTGGAATCCAATATCAACTTCTCTGGATGCGTTTTACAGGTTTTCGCGGCCACATACTGTCATAGGAACAGCACTGAGCATAGTCTCAGTTTCACTACTAGCTGTCGAGGGCTTGTCTGATATTTCTCCTTTGTTCCTCACTGGTTCGCTGGAGGCAGTGGTGTCCGCCCTTTTCATGAACATTTATATTGTTGGGCTGAATCAGTTGTCTGATATTGATATAGATAAGGTTAACAAGCCAACTCTTCCGCTAGCATCTGGGGAATACTCTCCTGCAACCGGGGTGGCAATAGTAACAACCTTTGCTGTTCTGAGCTTTGCCGTTGGATTTGTTGTTGGATCACAGCCTCTGTTATTGGCTCTTTTTATTAGCTTTGTTCTTGGAACGGCTTATTCAATCGATCTACCATATTTTCGATGGAAGAGATCTGCTGTTGTGGCAGCACTCTGCATAGTAGCAGTACGAGCAGTGATTGTTCAACTGGCATTTTTTCTCCACATACAGACATTTGTCCTCAGAAGACCAATGGCCATTTCAAAGCCATTGATATTTGCAACTACATTCATGACCTTCTTCTCAGTTGTAATAGCATTATTCAAGGATATACCTGATATTGACGGGGACCGCATCTTTGGAATTAAATCTTTCAGTGTCCGGTTAGGCCAAAAGAAGGTTTTCTGGATTTGTGTTGGACTACTGGAGATGGCATATGGTGTTGCAATGTTGATGGGAGCTGCTTCTTCCTGTTTATGGAGCAAATATGCAACTGTTGTCAGCCATGCAGTCCTTGCTGCAATCCTATGGAAGTGCGCCCAATCAGTTGACTTGACCAGTAAATCTGCAATAACATCCTTCTATATGTTCATCTGGAAGTTGTTCTACGCGGAGTACCTGATTATTCCACTAGTCAGA
>HOR_10764-Dom-nan
ATGGGTTCGCTGTGCCTCCAGCCGCCGTTGCTCCTCTCCATCTCCGCTCACCAGCAAGATCATTTCCTGCCATCACTTTGTCCTGCCCACAAAAACGCAAAAAGGCAAACTTCCGTGTCCAGCCAACGGGGCCAAGGCCGCCCTACCTTGGATTGCTGTAAGAACTTCTTGGGCTGGAAATGTTCCTACGAAAGGATATCACATCGACCAGTAGATACTTGTGCAAATGCTTCGATGCAACCACTGCGGTCTGAGCCTGAGGCAAATGATTCTGCGAGCATCTGGAATCCAATATCAACTTCTCTGGATGCGTTTTACAGGTTTTCGCGGCCACATACTGTCATAGGAACAGCACTGAGCATAGTCTCAGTTTCACTACTAGCTGTCGAGGGCTTGTCTGATATTTCTCCTTTGTTCCTCACTGGTTCGCTGGAGGCAGTGGTGTCCGCCCTTTTCATGAACATTTATATTGTTGGGCTGAATCAGTTGTCTGATATTGATATAGATAAGGTTAACAAGCCAACTCTTCCGCTAGCATCTGGGGAATACTCTCCTGCAACCGGGGTGGCAATAGTAACAACCTTTGCTGTTCTGAGCTTTGCCGTTGGATTTGTTGTTGGATCACAGCCTCTGTTATTGGCTCTTTTTATTAGCTTTGTTCTTGGAACGGCTTATTCAATCGATCTACCATATTTTCGATGGAAGAGATCTGCTGTTGTGGCAGCACTCTGCATAGTAGCAGTACGAGCAGTGATTGTTCAACTGGCATTTTTTCTCCACATACAGACATTTGTCCTCAGAAGACCAATGGCCATTTCAAAGCCATTGATATTTGCAACTACATTCATGACCTTCTTCTCAGTTGTAATAGCATTATTCAAGGATATACCTGATATTGACGGGGACCGCATCTTTGGAATTAAATCTTTCAGTGTCCGGTTAGGCCAAAAGAAGGTTTTCTGGATTTGTGTTGGACTACTGGAGATGGCATATGGTGTTGCAATGTTGATGGGAGCTGCTTCTTCCTGTTTATGGAGCAAATATGCAACTGTTGTCAGCCATGCAGTCCTTGCTGCAATCCTATGGAAGTGCGCCCAATCAGTTGACTTGACCAGTAAATCTGCAATAACATCCTTCTATATGTTCATCTGGAAGTTGTTCTACGCGGAGTACCTGATTATTCCACTAGTCAGA
>HOR_10775-Dom-GEO
ATGGGTTCGCTGTGCCTCCAGCCGCCGTTGCTCCTCTCCATCTCCGCTCACCAGCAAGATCATTTCCTGCCATCACTTTGTCCTGTCCACAAAAACGCAAAAAGGCAAACTTCCGTGTCCAGCCAACGGGGCCAAGGCCGCCCTACCTTGGATTGCTGTAAGAACTTCTTGGGCTGGAAATGTTCCAACGAAACGATATCACATCGACCAGTAGATACTTGTGCAAATGCTTCGATGCAACCACTGCGGTCTGAGCCTGAGGCAAATGATTCTGCGAGCATCTGGAATCCAATATCAACTTCTCTGGATGCGTTTTACAGGTTTTCGCGGCCACATACTGTCATAGGAACAGCACTGAGCATAGTCTCAGTTTCACTACTAGCTGTCGAGGGCTTGTCTGATATTCCTCCTTTGTTCCTCACTGGTTCGCTGGAGGCAGTGGTGTCCGCCCTTTTCATGAACATTTATATTGTTGGGCTGAATCAGTTGTCTGATATTGATATAGATAAGGTTAACAAGCCAACTCTTCCGCTAGCATCTGGGGAATACTCTCCTGCAACCGGGGTGGCAATAGTAACAACCTTTGCTGTTCTGAGCTTTGCCGTTGGATTTGTTGTTGGATCACAGCCTCTGTTATTGGCTCTTTTTATTAGCTTTGTTCTTGGAACGGCTTATTCAATCGATCTACCATATTTTCGATGGAAGAGATCTGCTGTTGTGGCAGCACTCTGCATAGTAGCAGTACGAGCAGTGATTGTTCAACTGGCATTTTTTCTCCACATACAGACATTTGTCCTCAGAAGACCAATGGCCATTTCAAAGCCATTAATATTTGCAACTACATTCATGACCTTCTTCTCAGTTGTAATAGCATTATTCAAGGATATACCTGATATTGACGGGGACCGCATATTTGGAATTAAATCTTTCAGTGTCCGGTTAGGCCAAAAGAAGGTTTTCTGGATTTGTGTTGGACTACTGGAGATGGCATATGGTGTTGCAATGTTGATGGGAGCTGCTTCTTCCTGTTTATGGAGCAAATATGCAACTGTTGTCAGCCATGCAGTCCTTGCTGCAATCCTATGGAAGTGCGCCCAATCAGTTGACTTGACCAGTAAATCTGCAATAACATCCTTCTATATGTTCATCTGGAAGTTGTTCTACGCGGAGTACCTGATTATTCCACTAGTCAGA
>HOR_10886-Dom-GEO
ATGGGTTCGCTGTGCCTCCAGCCGCCGTTGCTCCTCTCCATCTCCGCTCACCAGCAAGATCATTTCCTGCCATCACTTTGTCCTGTCCACAAAAACGCAAAAAGGCAAACTTCCGTGTCCAGCCAACGGGGCCAAGGCCGCCCTACCTTGGATTGCTGTAAGAACTTCTTGGGCTGGAAATGTTCCTACGAAAGGATATCACATCGACCAGTAGATACTTGTGCAAATGCTTCGATGCAACCACTGCGGTCTGAGCCTGAGGCAAATGATTCTGCGAGCATCTGGAATCCAATATCAACTTCTCTGGATGCGTTTTACAGGTTTTCGCGGCCACATACTGTCATAGGAACAGCACTGAGCATAGTCTCAGTTTCACTACTAGCTGTCGAGGGCTTGTCTGATATTTCTCCTTTGTTCCTCACTGGTTCGCTGGAGGCAGTGGTGTCCGCCCTTTTCATGAACATTTATATTGTTGGGCTGAATCAGTTGTCTGATATTGATATAGATAAGGTTAACAAGCCAACTCTTCCGCTAGCATCTGGGGAATACTCTCCTGCAACCGGGGTGGCAATAGTAACAACCTTTGCTGTTCTGAGCTTTGCCGTTGGATTTGTTGTTGGATCACAGCCTCTGTTATTGGCTCTTTTTATTAGCTTTGTTCTTGGAACGGCTTATTCAATCGATCTACCATATTTTCGATGGAAGAGATCTGCTGTTGTGGCAGCACTCTGCATAGTAGCAGTACGAGCAGTGATTGTTCAACTGGCATTTTTTCTCCACATACAGACATTTGTCCTCAGAAGACCAATGGCCATTTCAAAGCCATTGATATTTGCAACTACATTCATGACCTTCTTCTCAGTTGTAATAGCATTATTCAAGGATATACCTGATATTGACGGGGACCGCATATTTGGAATTAAATCTTTCAGTGTCCGGTTAGGCCAAAAGAAGGTTTTCTGGATTTGTGTTGGACTACTGGAGATGGCATATGGTGTTGCAATGTTGATGGGAGCTGCTTCTTCCTGTTTATGGAGCAAATATGCAACTGTTGTCAGCCATGCAGTCCTTGCTGCAATCCTATGGAAGTGCGCTCGATCAGTTGACTTGACCAGTAAATCTGCAATAACATCCTTCTATATGTTCATCTGGAAGTTGTTCTACGCGGAGTACCTGATTATTCCACTAGTCAGA
>HOR_10990-Dom-FRA
ATGGGTTCGCTGTGCCTCCAGCCGCCGTTGCTCCTCTCCATCTCCGCTCACCAGCAAGATCATTTCCTGCCATCACTTTGTCCTGTCCCCAAAAACGCAAAAAGGCAAACTTCCGTGTCCAGCCAACGGGGCCAAGGCCGCCCTACCTTGGATTGCTGTAAGAACTTCTTGGGCTGGAAATGTTCCTACGAAAGGATATCACATCGACCAGTAGATACTTGTGCAAATGCTTCGATGCAACCACTGCGGTCTGAGCCTGAGGCAAATGATTCTGCGAGCATCTGGAATCCAATATCAACTTCTCTGGATGCGTTTTACAGGTTTTCGCGGCCACATACTGTCATAGGAACAGCACTGAGCATAGTCTCAGTTTCACTACTAGCTGTCGAGGGCTTGTCTGATATTTCTCCTTTGTTCCTCACTGGTTCGCTGGAGGCAGTGGTGTCCGCCCTTTTCATGAACATTTATATTGTTGGGCTGAATCAGTTGTCTGATATTGATATAGATAAGGTTAACAAGCCAACTCTTCCGCTAGCATCTGGGGAATACTCTCCTGCAACCGGGGTGGCAATAGTAACAACCTTTGCTGTTCTGAGCTTTGCCGTTGGATTTGTTGTTGGATCACAGCCTCTGTTATTGGCTCTTTTTATTAGCTTTGTTCTTGGAACGGCTTATTCAATCGATCTACCATATTTTCGATGGAAGAGATCTGCTGTTGTGGCAGCACTCTGCATAGTAGCAGTACGAGCAGTGATTGTTCAACTGGCATTTTTTCTCCACATACAGACATTTGTCCTCAGAAGACCAATGGCCATTTCAAAGCCATTGATATTTGCAACTACATTCATGACCTTCTTCTCAGTTGTAATAGCATTATTCAAGGATATACCTGATATTGACGGGGACCGCATCTTTGGAATTAAATCTTTCAGTGTCCGGTTAGGCCAAAAGAAGGTTTTCTGGATTTGTGTTGGACTACTGGAGATGGCATATGGTGTTGCAATGTTGATGGGAGCTGCTTCTTCCTGTTTATGGAGCAAATATGCAACTGTTGTCAGCCATGCAGTCCTTGCTGCAATCCTATGGAAGTGCGCCCAATCAGTTGACTTGACCAGTAAATCTGCAATAACATCCTTCTATATGTTCATCTGGAAGTTGTTCTACGCGGAGTACCTGATTATTCCACTAGTCAGA
>HOR_11013-Dom-nan
ATGGGTTCGCTGTGCCTCCAGCCGCCGTTGCTCCTCTCCATCTCCGCTCACCAGCAAGATCATTTCCTGCCATCACTTTGTCCTGTCCACAAAAACGCAAAAAGGCAAACTTCCGTGTCCAGCCAACGGGGCCAAGGCCGCCCTACCTTGGATTGCTGTAAGAACTTCTTGGGCTGGAAATGTTCCAACGAAACGATATCACATCGACCAGTAGATACTTGTGCAAATGCTTCGATGCAACCACTGCGGTCTGAGCCTGAGGCAAATGATTCTGCGAGCATCTGGAATCCAATATCAACTTCTCTGGATGCGTTTTACAGGTTTTCGCGGCCACATACTGTCATAGGAACAGCACTGAGCATAGTCTCAGTTTCACTACTAGCTGTCGAGGGCTTGTCTGATATTCCTCCTTTGTTCCTCACTGGTTCGCTGGAGGCAGTGGTGTCCGCCCTTTTCATGAACATTTATATTGTTGGGCTGAATCAGTTGTCTGATATTGATATAGATAAGGTTAACAAGCCAACTCTTCCGCTAGCATCTGGGGAATACTCTCCTGCAACCGGGGTGGCAATAGTAACAACCTTTGCTGTTCTGAGCTTTGCCGTTGGATTTGTTGTTGGATCACAGCCTCTGTTATTGGCTCTTTTTATTAGCTTTGTTCTTGGAACGGCTTATTCAATCGATCTACCATATTTTCGATGGAAGAGATCTGCTGTTGTGGCAGCACTCTGCATAGTAGCAGTACGAGCAGTGATTGTTCAACTGGCATTTTTTCTCCACATACAGACATTTGTCCTCAGAAGACCAATGGCCATTTCAAAGCCATTAATATTTGCAACTACATTCATGACCTTCTTCTCAGTTGTAATAGCATTATTCAAGGATATACCTGATATTGACGGGGACCGCATATTTGGAATTAAATCTTTCAGTGTCCGGTTAGGCCAAAAGAAGGTTTTCTGGATTTGTGTTGGACTACTGGAGATGGCATATGGTGTTGCAATGTTGATGGGAGCTGCTTCTTCCTGTTTATGGAGCAAATATGCAACTGTTGTCAGCCATGCAGTCCTTGCTGCAATCCTATGGAAGTGCGCCCAATCAGTTGACTTGACCAGTAAATCTGCAATAACATCCTTCTATATGTTCATCTGGAAGTTGTTCTACGCGGAGTACCTGATTATTCCACTAGTCAGA
>HOR_11409-Dom-KOR
ATGGGTTCGCTGTGCCTCCAGCCGCCGTTGCTCCTCTCCATCTCCGCTCACCAGCAAGATCATTTCCTGCCATCACTTTGTCCTGTCCACAAAAACGCAAAAAGGCAAACTTCCGTGTCCAGCCAACGGGGCCAAGGCCGCCCTACCTTGGATTGCTGTAAGAACTTCTTGGGCTGGAAATGTTCCTACGAAAGGATATCACATCGACCAGTAGATACTTGTGCAAATGCTTCGATGCAACCACTGCGGTCTGAGCCTGAGGCAAATGATTCTGCGAGCATCTGGAATCCAATATCAACTTCTCTGGATGCGTTTTACAGGTTTTCGCGGCCACATACTGTCATAGGAACAGCACTGAGCATAGTCTCAGTTTCACTACTAGCTGTCGAGGGCTTGTCTGATATTTCTCCTTTGTTCCTCACTGGTTCGCTGGAGGCAGTGGTGTCCGCCCTTTTCATGAACATTTATATTGTTGGGCTGAATCAGTTGTCTGATATTGATATAGATAAGGTTAACAAGCCAACTCTTCCGCTAGCATCTGGGGAATACTCTCCTGCAACCGGGGTGGCAATAGTAACAACCTTTGCTGTTCTGAGCTTTGCCGTTGGATTTGTTGTTGGATCACAGCCTCTGTTATTGGCTCTTTTTATTAGCTTTGTTCTTGGAACGGCTTATTCAATCGATCTACCATATTTTCGATGGAAGAGATCTGCTGTTGTGGCAGCACTCTGCATAGTAGCAGTACGAGCAGTGATTGTTCAACTGGCATTTTTTCTCCACATACAGACATTTGTCCTCAGAAGACCAATGGCCATTTCAAAGCCATTGATATTTGCAACTACATTCATGACCTTCTTCTCAGTTGTAATAGCATTATTCAAGGATATACCTGATATTGACGGGGACCGCATATTTGGAATTAAATCTTTCAGTGTCCGGTTAGGCCAAAAGAAGGTTTTCTGGATTTGTGTTGGACTACTGCAGATGGCATATGGTGTTGCAATGTTGATGGGAGCTGCTTCTTCCTGTTTATGGAGCAAATATGCAACTGTTGTCAGCCATGCAGTCCTTGCTGCAATCCTATGGAAGTGCGCCCAATCAGTTGACTTGACCAGTAAATCTGCAATAACATCCTTCTATATGTTCATCTGGAAGTTGTTCTACGCGGAGTACCTGATTATTCCACTAGTCAGA
>HOR_11448-Dom-USA
ATGGGTTCGCTGTGCCTCCAGCCGCCGTTGCTCCTCTCCATCTCCGCTCACCAGCAAGATCATTTCCTGCCATCACTTTGTCCTGCCCACAAAAACGCAAAAAGGCAAACTTCCGTGTCCAGCCAACGGGGCCAAGGCCGCCCTACCTTGGATTGCTGTAAGAACTTCTTGGGCTGGAAATGTTCCTACGAAAGGATATCACATCGACCAGTAGATACTTGTGCAAATGCTTCGATGCAACCACTGCGGTCTGAGCCTGAGGCAAATGATTCTGCGAGCATCTGGAATCCAATATCAACTTCTCTGGATGCGTTTTACAGGTTTTCGCGGCCACATACTGTCATAGGAACAGCACTGAGCATAGTCTCAGTTTCACTACTAGCTGTCGAGGGCTTGTCTGATATTTCTCCTTTGTTCCTCACTGGTTCGCTGGAGGCAGTGGTGTCCGCCCTTTTCATGAACATTTATATTGTTGGGCTGAATCAGTTGTCTGATATTGATATAGATAAGGTTAACAAGCCAACTCTTCCGCTAGCATCTGGGGAATACTCTCCTGCAACCGGGGTGGCAATAGTAACAACCTTTGCTGTTCTGAGCTTTGCCGTTGGATTTGTTGTTGGATCACAGCCTCTGTTATTGGCTCTTTTTATTAGCTTTGTTCTTGGAACGGCTTATTCAATCGATCTACCATATTTTCGATGGAAGAGATCTGCTGTTGTGGCAGCACTCTGCATAGTAGCAGTACGAGCAGTGATTGTTCAACTGGCATTTTTTCTCCACATACAGACATTTGTCCTCAGAAGACCAATGGCCATTTCAAAGCCATTGATATTTGCAACTACATTCATGACCTTCTTCTCAGTTGTAATAGCATTATTCAAGGATATACCTGATATTGACGGGGACCGCATATTTGGAATTAAATCTTTCAGTGTCCGGTTAGGCCAAAAGAAGGTTTTCTGGATTTGTGTTGGACTACTGCAGATGGCATATGGTGTTGCAATGTTGATGGGAGCTGCTTCTTCCTGTTTATGGAGCAAATATGCAACTGTTGTCAGCCATGCAGTCCTTGCTGCAATCCTATGGAAGTGCGCCCAATCAGTTGACTTGACCAGTAAATCTGCAATAACATCCTTCTATATGTTCATCTGGAAGTTGTTCTACGCGGAGTACCTGATTATTCCACTAGTCAGA
>HOR_11450-Dom-USA
ATGGGTTCGCTGTGCCTCCAGCCGCCGTTGCTCCTCTCCATCTCCGCTCACCAGCAAGATCATTTCCTGCCATCACTTTGTCCTGTCCACAAAAACGCAAAAAGGCAAACTTCCGTGTCCAGCCAACGGGGCCAAGGCCGCCCTACCTTGGATTGCTGTAAGAACTTCTTGGGCTGGAAATGTTCCTACGAAAGGATATCACATCGACCAGTAGATACTTGTGCAAATGCTTCGATGCAACCACTGCGGTCTGAGCCTGAGGCAAATGATTCTGCGAGCATCTGGAATCCAATATCAACTTCTCTGGATGCGTTTTACAGGTTTTCGCGGCCACATACTGTCATAGGAACAGCACTGAGCATAGTCTCAGTTTCACTACTAGCTGTCGAGGGCTTGTCTGATATTTCTCCTTTGTTCCTCACTGGTTCGCTGGAGGCAGTGGTGTCCGCCCTTTTCATGAACATTTATATTGTTGGGCTGAATCAGTTGTCTGATATTGATATAGATAAGGTTAACAAGCCAACTCTTCCGCTAGCATCTGGGGAATACTCTCCTGCAACCGGGGTGGCAATAGTAACAACCTTTGCTGTTCTGAGCTTTGCCGTTGGATTTGTTGTTGGATCACAGCCTCTGTTATTGGCTCTTTTTATTAGCTTTGTTCTTGGAACGGCTTATTCAATCGATCTACCATATTTTCGATGGAAGAGATCTGCTGTTGTGGCAGCACTCTGCATAGTAGCAGTACGAGCAGTGATTGTTCAACTGGCATTTTTTCTCCACATACAGACATTTGTCCTCAGAAGACCAATGGCCATTTCAAAGCCATTGATATTTGCAACTACATTCATGACCTTCTTCTCAGTTGTAATAGCATTATTCAAGGATATACCTGATATTGACGGGGACCGCATATTTGGAATTAAATCTTTCAGTGTCCGGTTAGGCCAAAAGAAGGTTTTCTGGATTTGTGTTGGACTACTGCAGATGGCATATGGTGTTGCAATGTTGATGGGAGCTGCTTCTTCCTGTTTATGGAGCAAATATGCAACTGTTGTCAGCCATGCAGTCCTTGCTGCAATCCTATGGAAGTGCGCCCAATCAGTTGACTTGACCAGTAAATCTGCAATAACATCCTTCTATATGTTCATCTGGAAGTTGTTCTACGCGGAGTACCTGATTATTCCACTAGTCAGA
>HOR_12070-Dom-FRA
ATGGGTTCGCTGTGCCTCCAGCCGCCGTTGCTCCTCTCCATCTCCGCTCACCAGCAAGATCATTTCCTGCCATCACTTTGTCCTGTCCCCAAAAACGCAAAAAGGCAAACTTCCGTGTCCAGCCAACGGGGCCAAGGCCGCCCTACCTTGGATTGCTGTAAGAACTTCTTGGGCTGGAAATGTTCCTACGAAAGGATATCACATCGACCAGTAGATACTTGTGCAAATGCTTCGATGCAACCACTGCGGTCTGAGCCTGAGGCAAATGATTCTGCGAGCATCTGGAATCCAATATCAACTTCTCTGGATGCGTTTTACAGGTTTTCGCGGCCACATACTGTCATAGGAACAGCACTGAGCATAGTCTCAGTTTCACTACTAGCTGTCGAGGGCTTGTCTGATATTTCTCCTTTGTTCCTCACTGGTTCGCTGGAGGCAGTGGTGTCCGCCCTTTTCATGAACATTTATATTGTTGGGCTGAATCAGTTGTCTGATATTGATATAGATAAGGTTAACAAGCCAACTCTTCCGCTAGCATCTGGGGAATACTCTCCTGCAACCGGGGTGGCAATAGTAACAACCTTTGCTGTTCTGAGCTTTGCCGTTGGATTTGTTGTTGGATCACAGCCTCTGTTATTGGCTCTTTTTATTAGCTTTGTTCTTGGAACGGCTTATTCAATCGATCTACCATATTTTCGATGGAAGAGATCTGCTGTTGTGGCAGCACTCTGCATAGTAGCAGTACGAGCAGTGATTGTTCAACTGGCATTTTTTCTCCACATACAGACATTTGTCCTCAGAAGACCAATGGCCATTTCAAAGCCATTGATATTTGCAACTACATTCATGACCTTCTTCTCAGTTGTAATAGCATTATTCAAGGATATACCTGATATTGACGGGGACCGCATCTTTGGAATTAAATCTTTCAGTGTCCGGTTAGGCCAAAAGAAGGTTTTCTGGATTTGTGTTGGACTACTGGAGATGGCATATGGTGTTGCAATGTTGATGGGAGCTGCTTCTTCCTGTTTATGGAGCAAATATGCAACTGTTGTCAGCCATGCAGTCCTTGCTGCAATCCTATGGAAGTGCGCCCAATCAGTTGACTTGACCAGTAAATCTGCAATAACATCCTTCTATATGTTCATCTGGAAGTTGTTCTACGCGGAGTACCTGATTATTCCACTAGTCAGA
>HOR_12412-Dom-ITA
ATGGGTTCGCTGTGCCTCCAGCCGCCGTTGCTCCTCTCCATCTCCGCTCACCAGCAAGATCATTTCCTGCCATCACTTTGTCCTGTCCCCAAAAACGCAAAAAGGCAAACTTCCGTGTCCAGCCAACGGGGCCAAGGCCGCCCTACCTTGGATTGCTGTAAGAACTTCTTGGGCTGGAAATGTTCCTACGAAAGGATATCACATCGACCAGTAGATACTTGTGCAAATGCTTCGATGCAACCACTGCGGTCTGAGCCTGAGGCAAATGATTCTGCGAGCATCTGGAATCCAATATCAACTTCTCTGGATGCGTTTTACAGGTTTTCGCGGCCACATACTGTCATAGGAACAGCACTGAGCATAGTCTCAGTTTCACTACTAGCTGTCGAGGGCTTGTCTGATATTTCTCCTTTGTTCCTCACTGGTTCGCTGGAGGCAGTGGTGTCCGCCCTTTTCATGAACATTTATATTGTTGGGCTGAATCAGTTGTCTGATATTGATATAGATAAGGTTAACAAGCCAACTCTTCCGCTAGCATCTGGGGAATACTCTCCTGCAACCGGGGTGGCAATAGTAACAACCTTTGCTGTTCTGAGCTTTGCCGTTGGATTTGTTGTTGGATCACAGCCTCTGTTATTGGCTCTTTTTATTAGCTTTGTTCTTGGAACGGCTTATTCAATCGATCTACCATATTTTCGATGGAAGAGATCTGCTGTTGTGGCAGCACTCTGCATAGTAGCAGTACGAGCAGTGATTGTTCAACTGGCATTTTTTCTCCACATACAGACATTTGTCCTCAGAAGACCAATGGCCATTTCAAAGCCATTGATATTTGCAACTACATTCATGACCTTCTTCTCAGTTGTAATAGCATTATTCAAGGATATACCTGATATTGACGGGGACCGCATATTTGGAATTAAATCTTTCAGTGTCCGGTTAGGCCAAAAGAAGGTTTTCTGGATTTGTGTTGGACTACTGGAGATGGCATATGGTGTTGCAATGTTGATGGGAGCTGCTTCTTCCTGTTTATGGAGCAAATATGCAACTGTTGTCAGCCATGCAGTCCTTGCTGCAATCCTATGGAAGTGCGCCCAATCAGTTGACTTGACCAGTAAATCTGCAATAACATCCTTCTATATGTTCATCTGGAAGTTGTTCTACGCGGAGTACCTGATTATTCCACTAGTCAGA
>HOR_12791-Dom-ITA
ATGGGTTCGCTGTGCCTCCAGCCGCCGTTGCTCCTCTCCATCTCCGCTCACCAGCAAGATCATTTCCTGCCATCACTTTGTCCTGCCCACAAAAACGCAAAAAGGCAAACTTCCGTGTCCAGCCAACGGGGCCAAGGCCGCCCTACCTTGGATTGCTGTAAGAACTTCTTGGGCTGGAAATGTTCCTACGAAAGGATATCACATCGACCAGTAGATAATTGTGCAAATGCTTCGATGCAACCACTGCGGTCTGAGCCTGAGGCAAATGATTCTGCGAGCATCTGGAATCCAATATCAACTTCTCTGGATGCGTTTTACAGGTTTTCGCGGCCACATACTGTCATAGGAACAGCACTGAGCATAGTCTCAGTTTCACTACTAGCTGTCGAGGGCTTGTCTGATATTTCTCCTTTGTTCCTCACTGGTTCGCTGGAGGCAGTGGTGTCCGCCCTTTTCATGAACATTTATATTGTTGGGCTGAATCAGTTGTCTGATATTGATATAGATAAGGTTAACAAGCCAACTCTTCCGCTAGCATCTGGGGAATACTCTCCTGCAACCGGGGTGGCAATAGTAACAACCTTTGCTGTTCTGAGCTTTGCCGTTGGATTTGTTGTTGGATCACAGCCTCTGTTATTGGCTCTTTTTATTAGCTTTGTTCTTGGAACGGCTTATTCAATCGATCTACCATATTTTCGATGGAAGAGATCTGCTGTTGTGGCAGCACTCTGCATAGTAGCAGTACGAGCAGTGATTGTTCAACTGGCATTTTTTCTCCACATACAGACATTTGTCCTCAGAAGACCAATGGCCATTTCAAAGCCATTGATATTTGCAACTACATTCATGACCTTCTTCTCAGTTGTAATAGCATTATTCAAGGATATACCTGATATTGACGGGGACCGCATATTTGGAATTAAATCTTTCAGTGTCCGGTTAGGCCAAAAGAAGGTTTTCTGGATTTGTGTTGGACTACTGGAGATGGCATATGGTGTTGCAATGTTGATGGGAGCTGCTTCTTCCTGTTTATGGAGCAAATATGCAACTGTTGTCAGCCATGCAGTCCTTGCTGCAATCCTATGGAAGTGCGCTCGATCAGTTGACTTGACCAGTAAATCTGCAATAACATCCTTCTATATGTTCATCTGGAAGTTGTTCTACGCGGAGTACCTGATTATTCCACTAGTCAGA
>HOR_13462-Dom-ITA
ATGGGTTCGCTGTGCCTCCAGCCGCCGTTGCTCCTCTCCATCTCCGCTCACCAGCAAGATCATTTCCTGCCATCACTTTGTCCTGTCCCCAAAAACGCAAAAAGGCAAACTTCCGTGTCCAGCCAACGGGGCCAAGGCCGCCCTACCTTGGATTGCTGTAAGAACTTCTTGGGCTGGAAATGTTCCTACGAAAGGATATCACATCGACCAGTAGATACTTGTGCAAATGCTTCGATGCAACCACTGCGGTCTGAGCCTGAGGCAAATGATTCTGCGAGCATCTGGAATCCAATATCAACTTCTCTGGATGCGTTTTACAGGTTTTCGCGGCCACATACTGTCATAGGAACAGCACTGAGCATAGTCTCAGTTTCACTACTAGCTGTCGAGGGCTTGTCTGATATTTCTCCTTTGTTCCTCACTGGTTCGCTGGAGGCAGTGGTGTCCGCCCTTTTCATGAACATTTATATTGTTGGGCTGAATCAGTTGTCTGATATTGATATAGATAAGGTTAACAAGCCAACTCTTCCGCTAGCATCTGGGGAATACTCTCCTGCAACCGGGGTGGCAATAGTAACAACCTTTGCTGTTCTGAGCTTTGCCGTTGGATTTGTTGTTGGATCACAGCCTCTGTTATTGGCTCTTTTTATTAGCTTTGTTCTTGGAACGGCTTATTCAATCGATCTACCATATTTTCGATGGAAGAGATCTGCTGTTGTGGCAGCACTCTGCATAGTAGCAGTACGAGCAGTGATTGTTCAACTGGCATTTTTTCTCCACATACAGACATTTGTCCTCAGAAGACCAATGGCCATTTCAAAGCCATTGATATTTGCAACTACATTCATGACCTTCTTCTCAGTTGTAATAGCATTATTCAAGGATATACCTGATATTGACGGGGACCGCATCTTTGGAATTAAATCTTTCAGTGTCCGGTTAGGCCAAAAGAAGGTTTTCTGGATTTGTGTTGGACTACTGGAGATGGCATATGGTGTTGCAATGTTGATGGGAGCTGCTTCTTCCTGTTTATGGAGCAAATATGCAACTGTTGTCAGCCATGCAGTCCTTGCTGCAATCCTATGGAAGTGCGCCCAATCAGTTGACTTGACCAGTAAATCTGCAATAACATCCTTCTATATGTTCATCTGGAAGTTGTTCTACGCGGAGTACCTGATTATTCCACTAGTCAGA
>HOR_1361-Dom-DEU
ATGGGTTCGCTGTGCCTCCAGCCGCCGTTGCTCCTCTCCATCTCCGCTCACCAGCAAGATCATTTCCTGCCATCACTTTGTCCTGTCCCCAAAAACGCAAAAAGGCAAACTTCCGTGTCCAGCCAACGGGGCCAAGGCCGCCCTACCTTGGATTGCTGTAAGAACTTCTTGGGCTGGAAATGTTCCTACGAAAGGATATCACATCGACCAGTAGATACTTGTGCAAATGCTTCGATGCAACCACTGCGGTCTGAGCCTGAGGCAAATGATTCTGCGAGCATCTGGAATCCAATATCAACTTCTCTGGATGCGTTTTACAGGTTTTCGCGGCCACATACTGTCATAGGAACAGCACTGAGCATAGTCTCAGTTTCACTACTAGCTGTCGAGGGCTTGTCTGATATTTCTCCTTTGTTCCTCACTGGTTCGCTGGAGGCAGTGGTGTCCGCCCTTTTCATGAACATTTATATTGTTGGGCTGAATCAGTTGTCTGATATTGATATAGATAAGGTTAACAAGCCAACTCTTCCGCTAGCATCTGGGGAATACTCTCCTGCAACCGGGGTGGCAATAGTAACAACCTTTGCTGTTCTGAGCTTTGCCGTTGGATTTGTTGTTGGATCACAGCCTCTGTTATTGGCTCTTTTTATTAGCTTTGTTCTTGGAACGGCTTATTCAATCGATCTACCATATTTTCGATGGAAGAGATCTGCTGTTGTGGCAGCACTCTGCATAGTAGCAGTACGAGCAGTGATTGTTCAACTGGCATTTTTTCTCCACATACAGACATTTGTCCTCAGAAGACCAATGGCCATTTCAAAGCCATTGATATTTGCAACTACATTCATGACCTTCTTCTCAGTTGTAATAGCATTATTCAAGGATATACCTGATATTGACGGGGACCGCATCTTTGGAATTAAATCTTTCAGTGTCCGGTTAGGCCAAAAGAAGGTTTTCTGGATTTGTGTTGGACTACTGGAGATGGCATATGGTGTTGCAATGTTGATGGGAGCTGCTTCTTCCTGTTTATGGAGCAAATATGCAACTGTTGTCAGCCATGCAGTCCTTGCTGCAATCCTATGGAAGTGCGCCCAATCAGTTGACTTGACCAGTAAATCTGCAATAACATCCTTCTATATGTTCATCTGGAAGTTGTTCTACGCGGAGTACCTGATTATTCCACTAGTCAGA
>HOR_13716-Dom-IND
ATGGGTTCGCTGTGCCTCCAGCCGCCGTTGCTCCTCTCCATCTCCGCTCAC-AGCAAGATCATTTCCTGCCATCACTTTGTCCTGTCCACAAAAACGCAAAAAGGCAAACTTCCGTGTCCAGCCAACGGGGCCAAGGCCGCCCTACCTTGGATTGCTGTAAGAACTTCTTGGGCTGGAAATGTTCCTACGAAAGGATATCACATCGACCAGTAGATACTTGTGCAAATGCTTCGATGCAACCACTGCGGTCTGAGCCTGAGGCAAATGATTCTGCGAGCATCTGGAATCCAATATCAACTTCTCTGGATGCGTTTTACAGGTTTTCGCGGCCACATACTGTCATAGGAACAGCACTGAGCATAGTCTCAGTTTCACTACTAGCTGTCGAGGGCTTGTCTGATATTTCTCCTTTGTTCCTCACTGGTTCGCTGGAGGCAGTGGTGTCCGCCCTTTTCATGAACATTTATATTGTTGGGCTGAATCAGTTGTCTGATATTGATATAGATAAGGTTAACAAGCCAACTCTTCCGCTAGCATCTGGGGAATACTCTCCTGCAACCGGGGTGGCAATAGTAACAACCTTTGCTGTTCTGAGCTTTGCCGTTGGATTTGTTGTTGGATCACAGCCTCTGTTATTGGCTCTTTTTATTAGCTTTGTTCTTGGAACGGCTTATTCAATCGATCTACCATATTTTCGATGGAAGAGATCTGCTGTTGTGGCAGCACTCTGCATAGTAGCAGTACGAGCAGTGATTGTTCAACTGGCATTTTTTCTCCACATACAGACATTTGTCCTCAGAAGACCAATGGCCATTTCAAAGCCATTGATATTTGCAACTACATTCATGACCTTCTTCTCAGTTGTAATAGCATTATTCAAGGATATACCTGATATTGACGGGGACCGCATATTTGGAATTAAATCTTTCAGTGTCCGGTTAGGCCAAAAGAAGGTTTTCTGGATTTGTGTTGGACTACTGGAGATGGCATATGGTGTTGCAATGTTGATGGGAGCTGCTTCTTCCTGTTTATGGAGCAAATATGCAACTGTTGTCAGCCATGCAGTCCTTGCTGCAATCCTATGGAAGTGCGCCCAATCAGTTGACTTGACCAGTAAATCTGCAATAACATCCTTCTATATGTTCATCTGGAAGTTGTTCTACGCGGAGTACCTGATTATTCCACTAGTCAGA
>HOR_13724-Dom-IND
ATGGGTTCGCTGTGCCTCCAGCCGCCGTTGCTCCTCTCCATCTCCGCTCACCAGCAAGATCATTTCCTGCCATCACTTTGTCCTGTCCACAAAAACGCAAAAAGGCAAACTTCCGTGTCCAGCCAACGGGGCCAAGGCCGCCCTACCTTGGATTGCTGTAAGAACTTCTTGGGCTGGAAATGTTCCTACGAAAGGATATCACATCGACCAGTAGATACTTGTGCAAATGCTTCGATGCAACCACTGCGGTCTGAGCCTGAGGCAAATGATTCTGCGAGCATCTGGAATCCAATATCAACTTCTCTGGATGCGTTTTACAGGTTTTCGCGGCCACATACTGTCATAGGAACAGCACTGAGCATAGTCTCAGTTTCACTACTAGCTGTCGAGGGCTTGTCTGATATTTCTCCTTTGTTCCTCACTGGTTCGCTGGAGGCAGTGGTGTCCGCCCTTTTCATGAACATTTATATTGTTGGGCTGAATCAGTTGTCTGATATTGATATAGATAAGGTTAACAAGCCAACTCTTCCGCTAGCATCTGGGGAATACTCTCCTGCAACCGGGGTGGCAATAGTAACAACCTTTGCTGTTCTGAGCTTTGCCGTTGGATTTGTTGTTGGATCACAGCCTCTGTTATTGGCTCTTTTTATTAGCTTTGTTCTTGGAACGGCTTATTCAATCGATCTACCATATTTTCGATGGAAGAGATCTGCTGTTGTGGCAGCACTCTGCATAGTAGCAGTACGAGCAGTGATTGTTCAACTGGCATTTTTTCTCCACATACAGACATTTGTCCTCAGAAGACCAATGGCCATTTCAAAGCCATTGATATTTGCAACTACATTCATGACCTTCTTCTCAGTTGTAATAGCATTATTCAAGGATATACCTGATATTGACGGGGACCGCATATTTGGAATTAAATCTTTCAGTGTCCGGTTAGGCCAAAAGAAGGTTTTCTGGATTTGTGTTGGACTACTGCAGATGGCATATGGTGTTGCAATGTTGATGGGAGCTGCTTCTTCCTGTTTATGGAGCAAATATGCAACTGTTGTCAGCCATGCAGTCCTTGCTGCAATCCTATGGAAGTGCGCCCAATCAGTTGACTTGACCAGTAAATCTGCAATAACATCCTTCTATATGTTCATCTGGAAGTTGTTCTACGCGGAGTACCTGATTATTCCACTAGTCAGA
>HOR_13800-Dom-SUN
ATGGGTTCGCTGTGCCTCCAGCCGCCGTTGCTCCTCTCCATCTCCGCTCACCAGCAAGATCATTTCCTGCCATCACTTTGTCCTGTCCCCAAAAACGCAAAAAGGCAAACTTCCGTGTCCAGCCAACGGGGCCAAGGCCGCCCTACCTTGGATTGCTGTAAGAACTTCTTGGGCTGGAAATGTTCCTACGAAAGGATATCACATCGACCAGTAGATACTTGTGCAAATGCTTCGATGCAACCACTGCGGTCTGAGCCTGAGGCAAATGATTCTGCGAGCATCTGGAATCCAATATCAACTTCTCTGGATGCGTTTTACAGGTTTTCGCGGCCACATACTGTCATAGGAACAGCACTGAGCATAGTCTCAGTTTCACTACTAGCTGTCGAGGGCTTGTCTGATATTTCTCCTTTGTTCCTCACTGGTTCGCTGGAGGCAGTGGTGTCCGCCCTTTTCATGAACATTTATATTGTTGGGCTGAATCAGTTGTCTGATATTGATATAGATAAGGTTAACAAGCCAACTCTTCCGCTAGCATCTGGGGAATACTCTCCTGCAACCGGGGTGGCAATAGTAACAACCTTTGCTGTTCTGAGCTTTGCCGTTGGATTTGTTGTTGGATCACAGCCTCTGTTATTGGCTCTTTTTATTAGCTTTGTTCTTGGAACGGCTTATTCAATCGATCTACCATATTTTCGATGGAAGAGATCTGCTGTTGTGGCAGCACTCTGCATAGTAGCAGTACGAGCAGTGATTGTTCAACTGGCATTTTTTCTCCACATACAGACATTTGTCCTCAGAAGACCAATGGCCATTTCAAAGCCATTGATATTTGCAACTACATTCATGACCTTCTTCTCAGTTGTAATAGCATTATTCAAGGATATACCTGATATTGACGGGGACCGCATCTTTGGAATTAAATCTTTCAGTGTCCGGTTAGGCCAAAAGAAGGTTTTCTGGATTTGTGTTGGACTACTGGAGATGGCATATGGTGTTGCAATGTTGATGGGAGCTGCTTCTTCCTGTTTATGGAGCAAATATGCAACTGTTGTCAGCCATGCAGTCCTTGCTGCAATCCTATGGAAGTGCGCCCAATCAGTTGACTTGACCAGTAAATCTGCAATAACATCCTTCTATATGTTCATCTGGAAGTTGTTCTACGCGGAGTACCTGATTATTCCACTAGTCAGA
>HOR_13836-Dom-TUR
ATGGGTTCGCTGTGCCTCCAGCCGCCGTTGCTCCTCTCCATCTCCGCTCACCAGCAAGATCATTTCCTGCCATCACTTTGTCCTGTCCACAAAAACGCAAAAAGGCAAACTTCCGTGTCCAGCCAACGGGGCCAAGGCCGCCCTACCTTGGATTGCTGTAAGAACTTCTTGGGCTGGAAATGTTCCAACGAAACGATATCACATCGACCAGTAGATACTTGTGCAAATGCTTCGATGCAACCACTGCGGTCTGAGCCTGAGGCAAATGATTCTGCGAGCATCTGGAATCCAATATCAACTTCTCTGGATGCGTTTTACAGGTTTTCGCGGCCACATACTGTCATAGGAACAGCACTGAGCATAGTCTCAGTTTCACTACTAGCTGTCGAGGGCTTGTCTGATATTCCTCCTTTGTTCCTCACTGGTTCGCTGGAGGCAGTGGTGTCCGCCCTTTTCATGAACATTTATATTGTTGGGCTGAATCAGTTGTCTGATATTGATATAGATAAGGTTAACAAGCCAACTCTTCCGCTAGCATCTGGGGAATACTCTCCTGCAACCGGGGTGGCAATAGTAACAACCTTTGCTGTTCTGAGCTTTGCCGTTGGATTTGTTGTTGGATCACAGCCTCTGTTATTGGCTCTTTTTATTAGCTTTGTTCTTGGAACGGCTTATTCAATCGATCTACCATATTTTCGATGGAAGAGATCTGCTGTTGTGGCAGCACTCTGCATAGTAGCAGTACGAGCAGTGATTGTTCAACTGGCATTTTTTCTCCACATACAGACATTTGTCCTCAGAAGACCAATGGCCATTTCAAAGCCATTAATATTTGCAACTACATTCATGACCTTCTTCTCAGTTGTAATAGCATTATTCAAGGATATACCTGATATTGACGGGGACCGCATATTTGGAATTAAATCTTTCAGTGTCCGGTTAGGCCAAAAGAAGGTTTTCTGGATTTGTGTTGGACTACTGGAGATGGCATATGGTGTTGCAATGTTGATGGGAGCTGCTTCTTCCTGTTTATGGAGCAAATATGCAACTGTTGTCAGCCATGCAGTCCTTGCTGCAATCCTATGGAAGTGCGCCCAATCAGTTGACTTGACCAGTAAATCTGCAATAACATCCTTCTATATGTTCATCTGGAAGTTGTTCTACGCGGAGTACCTGATTATTCCACTAGTCAGA
>HOR_13979-Dom-IND
ATGGGTTCGCTGTGCCTCCAGCCGCCGTTGCTCCTCTCCATCTCCGCTCACCAGCAAGATCATTTCCTGCCATCACTTTGTCCTGTCCCCAAAAACGCAAAAAGGCAAACTTCCGTGTCCAGCCAACGGGGCCAAGGCCGCCCTACCTTGGATTGCTGTAAGAACTTCTTGGGCTGGAAATGTTCCTACGAAAGGATATCACATCGACCAGTAGATACTTGTGCAAATGCTTCGATGCAACCACTGCGGTCTGAGCCTGAGGCAAATGATTCTGCGAGCATCTGGAATCCAATATCAACTTCTCTGGATGCGTTTTACAGGTTTTCGCGGCCACATACTGTCATAGGAACAGCACTGAGCATAGTCTCAGTTTCACTACTAGCTGTCGAGGGCTTGTCTGATATTTCTCCTTTGTTCCTCACTGGTTCGCTGGAGGCAGTGGTGTCCGCCCTTTTCATGAACATTTATATTGTTGGGCTGAATCAGTTGTCTGATATTGATATAGATAAGGTTAACAAGCCAACTCTTCCGCTAGCATCTGGGGAATACTCTCCTGCAACCGGGGTGGCAATAGTAACAACCTTTGCTGTTCTGAGCTTTGCCGTTGGATTTGTTGTTGGATCACAGCCTCTGTTATTGGCTCTTTTTATTAGCTTTGTTCTTGGAACGGCTTATTCAATCGATCTACCATATTTTCGATGGAAGAGATCTGCTGTTGTGGCAGCACTCTGCATAGTAGCAGTACGAGCAGTGATTGTTCAACTGGCATTTTTTCTCCACATACAGACATTTGTCCTCAGAAGACCAATGGCCATTTCAAAGCCATTGATATTTGCAACTACATTCATGACCTTCTTCTCAGTTGTAATAGCATTATTCAAGGATATACCTGATATTGACGGGGACCGCATCTTTGGAATTAAATCTTTCAGTGTCCGGTTAGGCCAAAAGAAGGTTTTCTGGATTTGTGTTGGACTACTGGAGATGGCATATGGTGTTGCAATGTTGATGGGAGCTGCTTCTTCCTGTTTATGGAGCAAATATGCAACTGTTGTCAGCCATGCAGTCCTTGCTGCAATCCTATGGAAGTGCGCCCAATCAGTTGACTTGACCAGTAAATCTGCAATAACATCCTTCTATATGTTCATCTGGAAGTTGTTCTACGCGGAGTACCTGATTATTCCACTAGTCAGA
>HOR_13987-Dom-ETH
ATGGGTTCGCTGTGCCTCCAGCCGCCGTTGCTCCTCTCCATCTCCGCTCACCAGCAAGATCATTTCCTGCCATCACTTTGTCCTGTCCCCAAAAACGCAAAAAGGCAAACTTCCGTGTCCAGCCAACGGGGCCAAGGCCGCCCTACCTTGGATTGCTGTAAGAACTTCTTGGGCTGGAAATGTTCCTACGAAAGGATATCACATCGACCAGTAGATACTTGTGCAAATGCTTCGATGCAACCACTGCGGTCTGAGCCTGAGGCAAATGATTCTGCGAGCATCTGGAATCCAATATCAACTTCTCTGGATGCGTTTTACAGGTTTTCGCGGCCACATACTGTCATAGGAACAGCACTGAGCATAGTCTCAGTTTCACTACTAGCTGTCGAGGGCTTGTCTGATATTTCTCCTTTGTTCCTCACTGGTTCGCTGGAGGCAGTGGTGTCCGCCCTTTTCATGAACATTTATATTGTTGGGCTGAATCAGTTGTCTGATATTGATATAGATAAGGTTAACAAGCCAACTCTTCCGCTAGCATCTGGGGAATACTCTCCTGCAACCGGGGTGGCAATAGTAACAACCTTTGCTGTTCTGAGCTTTGCCGTTGGATTTGTTGTTGGATCACAGCCTCTGTTATTGGCTCTTTTTATTAGCTTTGTTCTTGGAACGGCTTATTCAATCGATCTACCATATTTTCGATGGAAGAGATCTGCTGTTGTGGCAGCACTCTGCATAGTAGCAGTACGAGCAGTGATTGTTCAACTGGCATTTTTTCTCCACATACAGACATTTGTCCTCAGAAGACCAATGGCCATTTCAAAGCCATTGATATTTGCAACTACATTCATGACCTTCTTCTCAGTTGTAATAGCATTATTCAAGGATATACCTGATATTGACGGGGACCGCATCTTTGGAATTAAATCTTTCAGTGTCCGGTTAGGCCAAAAGAAGGTTTTCTGGATTTGTGTTGGACTACTGGAGATGGCATATGGTGTTGCAATGTTGATGGGAGCTGCTTCTTCCTGTTTATGGAGCAAATATGCAACTGTTGTCAGCCATGCAGTCCTTGCTGCAATCCTATGGAAGTGCGCCCAATCAGTTGACTTGACCAGTAAATCTGCAATAACATCCTTCTATATGTTCATCTGGAAGTTGTTCTACGCGGAGTACCTGATTATTCCACTAGTCAGA
>HOR_2290-Dom-BGR
ATGGGTTCGCTGTGCCTCCAGCCGCCGTTGCTCCTCTCCATCTCCGCTCACCAGCAAGATCATTTCCTGCCATCACTTTGTCCTGTCCCCAAAAACGCAAAAAGGCAAACTTCCGTGTCCAGCCAACGGGGCCAAGGCCGCCCTACCTTGGATTGCTGTAAGAACTTCTTGGGCTGGAAATGTTCCTACGAAAGGATATCACATCGACCAGTAGATACTTGTGCAAATGCTTCGATGCAACCACTGCGGTCTGAGCCTGAGGCAAATGATTCTGCGAGCATCTGGAATCCAATATCAACTTCTCTGGATGCGTTTTACAGGTTTTCGCGGCCACATACTGTCATAGGAACAGCACTGAGCATAGTCTCAGTTTCACTACTAGCTGTCGAGGGCTTGTCTGATATTTCTCCTTTGTTCCTCACTGGTTCGCTGGAGGCAGTGGTGTCCGCCCTTTTCATGAACATTTATATTGTTGGGCTGAATCAGTTGTCTGATATTGATATAGATAAGGTTAACAAGCCAACTCTTCCGCTAGCATCTGGGGAATACTCTCCTGCAACCGGGGTGGCAATAGTAACAACCTTTGCTGTTCTGAGCTTTGCCGTTGGATTTGTTGTTGGATCACAGCCTCTGTTATTGGCTCTTTTTATTAGCTTTGTTCTTGGAACGGCTTATTCAATCGATCTACCATATTTTCGATGGAAGAGATCTGCTGTTGTGGCAGCACTCTGCATAGTAGCAGTACGAGCAGTGATTGTTCAACTGGCATTTTTTCTCCACATACAGACATTTGTCCTCAGAAGACCAATGGCCATTTCAAAGCCATTGATATTTGCAACTACATTCATGACCTTCTTCTCAGTTGTAATAGCATTATTCAAGGATATACCTGATATTGACGGGGACCGCATCTTTGGAATTAAATCTTTCAGTGTCCGGTTAGGCCAAAAGAAGGTTTTCTGGATTTGTGTTGGACTACTGGAGATGGCATATGGTGTTGCAATGTTGATGGGAGCTGCTTCTTCCTGTTTATGGAGCAAATATGCAACTGTTGTCAGCCATGCAGTCCTTGCTGCAATCCTATGGAAGTGCGCCCAATCAGTTGACTTGACCAGTAAATCTGCAATAACATCCTTCTATATGTTCATCTGGAAGTTGTTCTACGCGGAGTACCTGATTATTCCACTAGTCAGA
>HOR_3081-Dom-POL
ATGGGTTCGCTGTGCCTCCAGCCGCCGTTGCTCCTCTCCATCTCCGCTCACCAGCAAGATCATTTCCTGCCATCACTTTGTCCTGTCCCCAAAAACGCAAAAAGGCAAACTTCCGTGTCCAGCCAACGGGGCCAAGGCCGCCCTACCTTGGATTGCTGTAAGAACTTCTTGGGCTGGAAATGTTCCTACGAAAGGATATCACATCGACCAGTAGATACTTGTGCAAATGCTTCGATGCAACCACTGCGGTCTGAGCCTGAGGCAAATGATTCTGCGAGCATCTGGAATCCAATATCAACTTCTCTGGATGCGTTTTACAGGTTTTCGCGGCCACATACTGTCATAGGAACAGCACTGAGCATAGTCTCAGTTTCACTACTAGCTGTCGAGGGCTTGTCTGATATTTCTCCTTTGTTCCTCACTGGTTCGCTGGAGGCAGTGGTGTCCGCCCTTTTCATGAACATTTATATTGTTGGGCTGAATCAGTTGTCTGATATTGATATAGATAAGGTTAACAAGCCAACTCTTCCGCTAGCATCTGGGGAATACTCTCCTGCAACCGGGGTGGCAATAGTAACAACCTTTGCTGTTCTGAGCTTTGCCGTTGGATTTGTTGTTGGATCACAGCCTCTGTTATTGGCTCTTTTTATTAGCTTTGTTCTTGGAACGGCTTATTCAATCGATCTACCATATTTTCGATGGAAGAGATCTGCTGTTGTGGCAGCACTCTGCATAGTAGCAGTACGAGCAGTGATTGTTCAACTGGCATTTTTTCTCCACATACAGACATTTGTCCTCAGAAGACCAATGGCCATTTCAAAGCCATTGATATTTGCAACTACATTCATGACCTTCTTCTCAGTTGTAATAGCATTATTCAAGGATATACCTGATATTGACGGGGACCGCATCTTTGGAATTAAATCTTTCAGTGTCCGGTTAGGCCAAAAGAAGGTTTTCTGGATTTGTGTTGGACTACTGGAGATGGCATATGGTGTTGCAATGTTGATGGGAGCTGCTTCTTCCTGTTTATGGAGCAAATATGCAACTGTTGTCAGCCATGCAGTCCTTGCTGCAATCCTATGGAAGTGCGCCCAATCAGTTGACTTGACCAGTAAATCTGCAATAACATCCTTCTATATGTTCATCTGGAAGTTGTTCTACGCGGAGTACCTGATTATTCCACTAGTCAGA
>HOR_3153-Dom-USA
ATGGGTTCGCTGTGCCTCCAGCCGCCGTTGCTCCTCTCCATCTCCGCTCACCAGCAAGATCATTTCCTGCCATCACTTTGTCCTGTCCCCAAAAACGCAAAAAGGCAAACTTCCGTGTCCAGCCAACGGGGCCAAGGCCGCCCTACCTTGGATTGCTGTAAGAACTTCTTGGGCTGGAAATGTTCCTACGAAAGGATATCACATCGACCAGTAGATACTTGTGCAAATGCTTCGATGCAACCACTGCGGTCTGAGCCTGAGGCAAATGATTCTGCGAGCATCTGGAATCCAATATCAACTTCTCTGGATGCGTTTTACAGGTTTTCGCGGCCACATACTGTCATAGGAACAGCACTGAGCATAGTCTCAGTTTCACTACTAGCTGTCGAGGGCTTGTCTGATATTTCTCCTTTGTTCCTCACTGGTTCGCTGGAGGCAGTGGTGTCCGCCCTTTTCATGAACATTTATATTGTTGGGCTGAATCAGTTGTCTGATATTGATATAGATAAGGTTAACAAGCCAACTCTTCCGCTAGCATCTGGGGAATACTCTCCTGCAACCGGGGTGGCAATAGTAACAACCTTTGCTGTTCTGAGCTTTGCCGTTGGATTTGTTGTTGGATCACAGCCTCTGTTATTGGCTCTTTTTATTAGCTTTGTTCTTGGAACGGCTTATTCAATCGATCTACCATATTTTCGATGGAAGAGATCTGCTGTTGTGGCAGCACTCTGCATAGTAGCAGTACGAGCAGTGATTGTTCAACTGGCATTTTTTCTCCACATACAGACATTTGTCCTCAGAAGACCAATGGCCATTTCAAAGCCATTGATATTTGCAACTACATTCATGACCTTCTTCTCAGTTGTAATAGCATTATTCAAGGATATACCTGATATTGACGGGGACCGCATCTTTGGAATTAAATCTTTCAGTGTCCGGTTAGGCCAAAAGAAGGTTTTCTGGATTTGTGTTGGACTACTGGAGATGGCATATGGTGTTGCAATGTTGATGGGAGCTGCTTCTTCCTGTTTATGGAGCAAATATGCAACTGTTGTCAGCCATGCAGTCCTTGCTGCAATCCTATGGAAGTGCGCCCAATCAGTTGACTTGACCAGTAAATCTGCAATAACATCCTTCTATATGTTCATCTGGAAGTTGTTCTACGCGGAGTACCTGATTATTCCACTAGTCAGA
>HOR_3155-Dom-USA
ATGGGTTCGCTGTGCCTCCAGCCGCCGTTGCTCCTCTCCATCTCCGCTCACCAGCAAGATCATTTCCTGCCATCACTTTGTCCTGTCCACAAAAACGCAAAAAGGCAAACTTCCGTGTCCAGCCAACGGGGCCAAGGCCGCCCTACCTTGGATTGCTGTAAGAACTTCTTGGGCTGGAAATGTTCCTACGAAAGGATATCACATCGACCAGTAGATACTTGTGCAAATGCTTCGATGCAACCACTGCGGTCTGAGCCTGAGGCAAATGATTCTGCGAGCATCTGGAATCCAATATCAACTTCTCTGGATGCGTTTTACAGGTTTTCGCGGCCACATACTGTCATAGGAACAGCACTGAGCATAGTCTCAGTTTCACTACTAGCTGTCGAGGGCTTGTCTGATATTTCTCCTTTGTTCCTCACTGGTTCGCTGGAGGCAGTGGTGTCCGCCCTTTTCATGAACATTTATATTGTTGGGCTGAATCAGTTGTCTGATATTGATATAGATAAGGTTAACAAGCCAACTCTTCCGCTAGCATCTGGGGAATACTCTCCTGCAACCGGGGTGGCAATAGTAACAACCTTTGCTGTTCTGAGCTTTGCCGTTGGATTTGTTGTTGGATCACAGCCTCTGTTATTGGCTCTTTTTATTAGCTTTGTTCTTGGAACGGCTTATTCAATCGATCTACCATATTTTCGATGGAAGAGATCTGCTGTTGTGGCAGCACTCTGCATAGTAGCAGTACGAGCAGTGATTGTTCAACTGGCATTTTTTCTCCACATACAGACATTTGTCCTCAGAAGACCAATGGCCATTTCAAAGCCATTGATATTTGCAACTACATTCATGACCTTCTTCTCAGTTGTAATAGCATTATTCAAGGATATACCTGATATTGACGGGGACCGCATATTTGGAATTAAATCTTTCAGTGTCCGGTTAGGCCAAAAGAAGGTTTTCTGGATTTGTGTTGGACTACTGCAGATGGCATATGGTGTTGCAATGTTGATGGGAGCTGCTTCTTCCTGTTTATGGAGCAAATATGCAACTGTTGTCAGCCATGCAGTCCTTGCTGCAATCCTATGGAAGTGCGCCCAATCAGTTGACTTGACCAGTAAATCTGCAATAACATCCTTCTATATGTTCATCTGGAAGTTGTTCTACGCGGAGTACCTGATTATTCCACTAGTCAGA
>HOR_3359-Dom-UKR
ATGGGTTCGCTGTGCCTCCAGCCGCCGTTGCTCCTCTCCATCTCCGCTCACCAGCAAGATCATTTCCTGCCATCACTTTGTCCTGCCCCCAAAAACGCAAAAAGGCAAACTTCCGTGTCCAGCCAACGGGGCCAAGGCCGCCCTACCTTGGATTGCTGTAAGAACTTCTTGGGCTGGAAATGTTCCTACGAAAGGATATCACATCGACCAGTAGATACTTGTGCAAATGCTTCGATGCAACCACTGCGGTCTGAGCCTGAGGCAAATGATTCTGCGAGCATCTGGAATCCAATATCAACTTCTCTGGATGCGTTTTACAGGTTTTCGCGGCCACATACTGTCATAGGAACAGCACTGAGCATAGTCTCAGTTTCACTACTAGCTGTCGAGGGCTTGTCTGATATTTCTCCTTTGTTCCTCACTGGTTCGCTGGAGGCAGTGGTGTCCGCCCTTTTCATGAACATTTATATTGTTGGGCTGAATCAGTTGTCTGATATTGATATAGATAAGGTTAACAAGCCAACTCTTCCGCTAGCATCTGGGGAATACTCTCCTGCAACCGGGGTGGCAATAGTAACAACCTTTGCTGTTCTGAGCTTTGCCGTTGGATTTGTTGTTGGATCACAGCCTCTGTTATTGGCTCTTTTTATTAGCTTTGTTCTTGGAACGGCTTATTCAATCGATCTACCATATTTTCGATGGAAGAGATCTGCTGTTGTGGCAGCACTCTGCATAGTAGCAGTACGAGCAGTGATTGTTCAACTGGCATTTTTTCTCCACATACAGACATTTGTCCTCAGAAGACCAATGGCCATTTCAAAGCCATTGATATTTGCAACTACATTCATGACCTTCTTCTCAGTTGTAATAGCATTATTCAAGGATATACCTGATATTGACGGGGACCGCATCTTTGGAATTAAATCTTTCAGTGTCCGGTTAGGCCAAAAGAAGGTTTTCTGGATTTGTGTTGGACTACTGGAGATGGCATATGGTGTTGCAATGTTGATGGGAGCTGCTTCTTCCTGTTTATGGAGCAAATATGCAACTGTTGTCAGCCATGCAGTCCTTGCTGCAATCCTATGGAAGTGCGCCCAATCAGTTGACTTGACCAGTAAATCTGCAATAACATCCTTCTATATGTTCATCTGGAAGTTGTTCTACGCGGAGTACCTGATTATTCCACTAGTCAGA
>HOR_4138-Dom-TUR
ATGGGTTCGCTGTGCCTCCAGCCGCCGTTGCTCCTCTCCATCTCCGCTCACCAGCAAGATCATTTCCTGCCATCACTTTGTCCTGCCCACAAAAACGCAAAAAGGCAAACTTCCGTGTCCAGCCAACGGGGCCAAGGCCGCCCTACCTTGGATTGCTGTAAGAACTTCTTGGGCTGGAAATGTTCCTACGAAAGGATATCACATCGACCAGTAGATAATTGTGCAAATGCTTCGATGCAACCACTGCGGTCTGAGCCTGAGGCAAATGATTCTGCGAGCATCTGGAATCCAATATCAACTTCTCTGGATGCGTTTTACAGGTTTTCGCGGCCACATACTGTCATAGGAACAGCACTGAGCATAGTCTCAGTTTCACTACTAGCTGTCGAGGGCTTGTCTGATATTTCTCCTTTGTTCCTCACTGGTTCGCTGGAGGCAGTGGTGTCCGCCCTTTTCATGAACATTTATATTGTTGGGCTGAATCAGTTGTCTGATATTGATATAGATAAGGTTAACAAGCCAACTCTTCCGCTAGCATCTGGGGAATACTCTCCTGCAACCGGGGTGGCAATAGTAACAACCTTTGCTGTTCTGAGCTTTGCCGTTGGATTTGTTGTTGGATCACAGCCTCTGTTATTGGCTCTTTTTATTAGCTTTGTTCTTGGAACGGCTTATTCAATCGATCTACCATATTTTCGATGGAAGAGATCTGCTGTTGTGGCAGCACTCTGCATAGTAGCAGTACGAGCAGTGATTGTTCAACTGGCATTTTTTCTCCACATACAGACATTTGTCCTCAGAAGACCAATGGCCATTTCAAAGCCATTGATATTTGCAACTACATTCATGACCTTCTTCTCAGTTGTAATAGCATTATTCAAGGATATACCTGATATTGACGGGGACCGCATATTTGGAATTAAATCTTTCAGTGTCCGGTTAGGCCAAAAGAAGGTTTTCTGGATTTGTGTTGGACTACTGGAGATGGCATATGGTGTTGCAATGTTGATGGGAGCTGCTTCTTCCTGTTTATGGAGCAAATATGCAACTGTTGTCAGCCATGCAGTCCTTGCTGCAATCCTATGGAAGTGCGCTCGATCAGTTGACTTGACCAGTAAATCTGCAATAACATCCTTCTATATGTTCATCTGGAAGTTGTTCTACGCGGAGTACCTGATTATTCCACTAGTCAGA
>HOR_4201-Dom-JPN
ATGGGTTCGCTGTGCCTCCAGCCGCCGTTGCTCCTCTCCATCTCCGCTCACCAGCAAGATCATTTCCTGCCATCACTTTGTCCTGTCCCCAAAAACGCAAAAAGGCAAACTTCCGTGTCCAGCCAACGGGGCCAAGGCCGCCCTACCTTGGATTGCTGTAAGAACTTCTTGGGCTGGAAATGTTCCTACGAAAGGATATCACATCGACCAGTAGATAATTGTGCAAATGCTTCGATGCAACCACTGCGGTCTGAGCCTGAGGCAAATGATTCTGCGAGCATCTGGAATCCAATATCAACTTCTCTGGATGCGTTTTACAGGTTTTCGCGGCCACATACTGTCATAGGAACAGCACTGAGCATAGTCTCAGTTTCACTACTAGCTGTCGAGGGCTTGTCTGATATTTCTCCTTTGTTCCTCACTGGTTCGCTGGAGGCAGTGGTGTCCGCCCTTTTCATGAACATTTATATTGTTGGGCTGAATCAGTTGTCTGATATTGATATAGATAAGGTTAACAAGCCAACTCTTCCGCTAGCATCTGGGGAATACTCTCCTGCAACCGGGGTGGCAATAGTAACAACCTTTGCTGTTCTGAGCTTTGCCGTTGGATTTGTTGTTGGATCACAGCCTCTGTTATTGGCTCTTTTTATTAGCTTTGTTCTTGGAACGGCTTATTCAATCGATCTACCATATTTTCGATGGAAGAGATCTGCTGTTGTGGCAGCACTCTGCATAGTAGCAGTACGAGCAGTGATTGTTCAACTGGCATTTTTTCTCCACATACAGACATTTGTCCTCAGAAGACCAATGGCCATTTCAAAGCCATTGATATTTGCAACTACATTCATGACCTTCTTCTCAGTTGTAATAGCATTATTCAAGGATATACCTGATATTGACGGGGACCGCATATTTGGAATTAAATCTTTCAGTGTCCGGTTAGGCCAAAAGAAGGTTTTCTGGATTTGTGTTGGACTACTGGAGATGGCATATGGTGTTGCAATGTTGATGGGAGCTGCTTCTTCCTGTTTATGGAGCAAATATGCAACTGTTGTCAGCCATGCAGTCCTTGCTGCAATCCTATGGAAGTGCGCCCAATCAGTTGACTTGACCAGTAAATCTGCAATAACATCCTTCTATATGTTCATCTGGAAGTTGTTCTACGCGGAGTACCTGATTATTCCACTAGTCAGA
>HOR_4273-Dom-USA
ATGGGTTCGCTGTGCCTCCAGCCGCCGTTGCTCCTCTCCATCTCCGCTCACCAGCAAGATCATTTCCTGCCATCACTTTGTCCTGTCCCCAAAAACGCAAAAAGGCAAACTTCCGTGTCCAGCCAACGGGGCCAAGGCCGCCCTACCTTGGATTGCTGTAAGAACTTCTTGGGCTGGAAATGTTCCTACGAAAGGATATCACATCGACCAGTAGATACTTGTGCAAATGCTTCGATGCAACCACTGCGGTCTGAGCCTGAGGCAAATGATTCTGCGAGCATCTGGAATCCAATATCAACTTCTCTGGATGCGTTTTACAGGTTTTCGCGGCCACATACTGTCATAGGAACAGCACTGAGCATAGTCTCAGTTTCACTACTAGCTGTCGAGGGCTTGTCTGATATTTCTCCTTTGTTCCTCACTGGTTCGCTGGAGGCAGTGGTGTCCGCCCTTTTCATGAACATTTATATTGTTGGGCTGAATCAGTTGTCTGATATTGATATAGATAAGGTTAACAAGCCAACTCTTCCGCTAGCATCTGGGGAATACTCTCCTGCAACCGGGGTGGCAATAGTAACAACCTTTGCTGTTCTGAGCTTTGCCGTTGGATTTGTTGTTGGATCACAGCCTCTGTTATTGGCTCTTTTTATTAGCTTTGTTCTTGGAACGGCTTATTCAATCGATCTACCATATTTTCGATGGAAGAGATCTGCTGTTGTGGCAGCACTCTGCATAGTAGCAGTACGAGCAGTGATTGTTCAACTGGCATTTTTTCTCCACATACAGACATTTGTCCTCAGAAGACCAATGGCCATTTCAAAGCCATTGATATTTGCAACTACATTCATGACCTTCTTCTCAGTTGTAATAGCATTATTCAAGGATATACCTGATATTGACGGGGACCGCATCTTTGGAATTAAATCTTTCAGTGTCCGGTTAGGCCAAAAGAAGGTTTTCTGGATTTGTGTTGGACTACTGGAGATGGCATATGGTGTTGCAATGTTGATGGGAGCTGCTTCTTCCTGTTTATGGAGCAAATATGCAACTGTTGTCAGCCATGCAGTCCTTGCTGCAATCCTATGGAAGTGCGCCCAATCAGTTGACTTGACCAGTAAATCTGCAATAACATCCTTCTATATGTTCATCTGGAAGTTGTTCTACGCGGAGTACCTGATTATTCCACTAGTCAGA
>HOR_4606-Dom-SUN
ATGGGTTCGCTGTGCCTCCAGCCGCCGTTGCTCCTCTCCATCTCCGCTCACCAGCAAGATCATTTCCTGCCATCACTTTGTCCTGTCCCCAAAAACGCAAAAAGGCAAACTTCCGTGTCCAGCCAACGGGGCCAAGGCCGCCCTACCTTGGATTGCTGTAAGAACTTCTTGGGCTGGAAATGTTCCTACGAAAGGATATCACATCGACCAGTAGATACTTGTGCAAATGCTTCGATGCAACCACTGCGGTCTGAGCCTGAGGCAAATGATTCTGCGAGCATCTGGAATCCAATATCAACTTCTCTGGATGCGTTTTACAGGTTTTCGCGGCCACATACTGTCATAGGAACAGCACTGAGCATAGTCTCAGTTTCACTACTAGCTGTCGAGGGCTTGTCTGATATTTCTCCTTTGTTCCTCACTGGTTCGCTGGAGGCAGTGGTGTCCGCCCTTTTCATGAACATTTATATTGTTGGGCTGAATCAGTTGTCTGATATTGATATAGATAAGGTTAACAAGCCAACTCTTCCGCTAGCATCTGGGGAATACTCTCCTGCAACCGGGGTGGCAATAGTAACAACCTTTGCTGTTCTGAGCTTTGCCGTTGGATTTGTTGTTGGATCACAGCCTCTGTTATTGGCTCTTTTTATTAGCTTTGTTCTTGGAACGGCTTATTCAATCGATCTACCATATTTTCGATGGAAGAGATCTGCTGTTGTGGCAGCACTCTGCATAGTAGCAGTACGAGCAGTGATTGTTCAACTGGCATTTTTTCTCCACATACAGACATTTGTCCTCAGAAGACCAATGGCCATTTCAAAGCCATTGATATTTGCAACTACATTCATGACCTTCTTCTCAGTTGTAATAGCATTATTCAAGGATATACCTGATATTGACGGGGACCGCATATTTGGAATTAAATCTTTCAGTGTCCGGTTAGGCCAAAAGAAGGTTTTCTGGATTTGTGTTGGACTACTGGAGATGGCATATGGTGTTGCAATGTTGATGGGAGCTGCTTCTTCCTGTTTATGGAGCAAATATGCAACTGTTGTCAGCCATGCAGTCCTTGCTGCAATCCTATGGAAGTGCGCCCAATCAGTTGACTTGACCAGTAAATCTGCAATAACATCCTTCTATATGTTCATCTGGAAGTTGTTCTACGCGGAGTACCTGATTATTCCACTAGTCAGA
>HOR_6934-Dom-USA
ATGGGTTCGCTGTGCCTCCAGCCGCCGTTGCTCCTCTCCATCTCCGCTCACCAGCAAGATCATTTCCTGCCATCACTTTGTCCTGTCCCCAAAAACGCAAAAAGGCAAACTTCCGTGTCCAGCCAACGGGGCCAAGGCCGCCCTACCTTGGATTGCTGTAAGAACTTCTTGGGCTGGAAATGTTCCTACGAAAGGATATCACATCGACCAGTAGATACTTGTGCAAATGCTTCGATGCAACCACTGCGGTCTGAGCCTGAGGCAAATGATTCTGCGAGCATCTGGAATCCAATATCAACTTCTCTGGATGCGTTTTACAGGTTTTCGCGGCCACATACTGTCATAGGAACAGCACTGAGCATAGTCTCAGTTTCACTACTAGCTGTCGAGGGCTTGTCTGATATTTCTCCTTTGTTCCTCACTGGTTCGCTGGAGGCAGTGGTGTCCGCCCTTTTCATGAACATTTATATTGTTGGGCTGAATCAGTTGTCTGATATTGATATAGATAAGGTTAACAAGCCAACTCTTCCGCTAGCATCTGGGGAATACTCTCCTGCAACCGGGGTGGCAATAGTAACAACCTTTGCTGTTCTGAGCTTTGCCGTTGGATTTGTTGTTGGATCACAGCCTCTGTTATTGGCTCTTTTTATTAGCTTTGTTCTTGGAACGGCTTATTCAATCGATCTACCATATTTTCGATGGAAGAGATCTGCTGTTGTGGCAGCACTCTGCATAGTAGCAGTACGAGCAGTGATTGTTCAACTGGCATTTTTTCTCCACATACAGACATTTGTCCTCAGAAGACCAATGGCCATTTCAAAGCCATTGATATTTGCAACTACATTCATGACCTTCTTCTCAGTTGTAATAGCATTATTCAAGGATATACCTGATATTGACGGGGACCGCATCTTTGGAATTAAATCTTTCAGTGTCCGGTTAGGCCAAAAGAAGGTTTTCTGGATTTGTGTTGGACTACTGGAGATGGCATATGGTGTTGCAATGTTGATGGGAGCTGCTTCTTCCTGTTTATGGAGCAAATATGCAACTGTTGTCAGCCATGCAGTCCTTGCTGCAATCCTATGGAAGTGCGCCCAATCAGTTGACTTGACCAGTAAATCTGCAATAACATCCTTCTATATGTTCATCTGGAAGTTGTTCTACGCGGAGTACCTGATTATTCCACTAGTCAGA
>HOR_8710-Dom-NPL
ATGGGTTCGCTGTGCCTCCAGCCGCCGTTGCTCCTCTCCATCTCCGCTCACCAGCAAGATCATTTCCTGCCATCACTTTGTCCTGTCCACAAAAACGCAAAAAGGCAAACTTCCGTGTCCAGCCAACGGGGCCAAGGCCGCCCTACCTTGGATTGCTGTAAGAACTTCTTGGGCTGGAAATGTTCCTACGAAAGGATATCACATCGACCAGTAGATACTTGTGCAAATGCTTCGATGCAACCACTGCGGTCTGAGCCTGAGGCAAATGATTCTGCGAGCATCTGGAATCCAATATCAACTTCTCTGGATGCGTTTTACAGGTTTTCGCGGCCACATACTGTCATAGGAACAGCACTGAGCATAGTCTCAGTTTCACTACTAGCTGTCGAGGGCTTGTCTGATATTTCTCCTTTGTTCCTCACTGGTTCGCTGGAGGCAGTGGTGTCCGCCCTTTTCATGAACATTTATATTGTTGGGCTGAATCAGTTGTCTGATATTGATATAGATAAGGTTAACAAGCCAACTCTTCCGCTAGCATCTGGGGAATACTCTCCTGCAACCGGGGTGGCAATAGTAACAACCTTTGCTGTTCTGAGCTTTGCCGTTGGATTTGTTGTTGGATCACAGCCTCTGTTATTGGCTCTTTTTATTAGCTTTGTTCTTGGAACGGCTTATTCAATCGATCTACCATATTTTCGATGGAAGAGATCTGCTGTTGTGGCAGCACTCTGCATAGTAGCAGTACGAGCAGTGATTGTTCAACTGGCATTTTTTCTCCACATACAGACATTTGTCCTCAGAAGACCAATGGCCATTTCAAAGCCATTGATATTTGCAACTACATTCATGACCTTCTTCTCAGTTGTAATAGCATTATTCAAGGATATACCTGATATTGACGGGGACCGCATATTTGGAATTAAATCTTTCAGTGTCCGGTTAGGCCAAAAGAAGGTTTTCTGGATTTGTGTTGGACTACTGCAGATGGCATATGGTGTTGCAATGTTGATGGGAGCTGCTTCTTCCTGTTTATGGAGCAAATATGCAACTGTTGTCAGCCATGCAGTCCTTGCTGCAATCCTATGGAAGTGCGCCCAATCAGTTGACTTGACCAGTAAATCTGCAATAACATCCTTCTATATGTTCATCTGGAAGTTGTTCTACGCGGAGTACCTGATTATTCCACTAGTCAGA
>HOR_8760-Dom-NPL
ATGGGTTCGCTGTGCCTCCAGCCGCCGTTGCTCCTCTCCATCTCCGCTCACCAGCAAGATCATTTCCTGCCATCACTTTGTCCTGTCCCCAAAAACGCAAAAAGGCAAACTTCCGTGTCCAGCCAACGGGGCCAAGGCCGCCCTACCTTGGATTGCTGTAAGAACTTCTTGGGCTGGAAATGTTCCTACGAAAGGATATCACATCGACCAGTAGATACTTGTGCAAATGCTTCGATGCAACCACTGCGGTCTGAGCCTGAGGCAAATGATTCTGCGAGCATCTGGAATCCAATATCAACTTCTCTGGATGCGTTTTACAGGTTTTCGCGGCCACATACTGTCATAGGAACAGCACTGAGCATAGTCTCAGTTTCACTACTAGCTGTCGAGGGCTTGTCTGATATTTCTCCTTTGTTCCTCACTGGTTCGCTGGAGGCAGTGGTGTCCGCCCTTTTCATGAACATTTATATTGTTGGGCTGAATCAGTTGTCTGATATTGATATAGATAAGGTTAACAAGCCAACTCTTCCGCTAGCATCTGGGGAATACTCTCCTGCAACCGGGGTGGCAATAGTAACAACCTTTGCTGTTCTGAGCTTTGCCGTTGGATTTGTTGTTGGATCACAGCCTCTGTTATTGGCTCTTTTTATTAGCTTTGTTCTTGGAACGGCTTATTCAATCGATCTACCATATTTTCGATGGAAGAGATCTGCTGTTGTGGCAGCACTCTGCATAGTAGCAGTACGAGCAGTGATTGTTCAACTGGCATTTTTTCTCCACATACAGACATTTGTCCTCAGAAGACCAATGGCCATTTCAAAGCCATTGATATTTGCAACTACATTCATGACCTTCTTCTCAGTTGTAATAGCATTATTCAAGGATATACCTGATATTGACGGGGACCGCATCTTTGGAATTAAATCTTTCAGTGTCCGGTTAGGCCAAAAGAAGGTTTTCTGGATTTGTGTTGGACTACTGGAGATGGCATATGGTGTTGCAATGTTGATGGGAGCTGCTTCTTCCTGTTTATGGAGCAAATATGCAACTGTTGTCAGCCATGCAGTCCTTGCTGCAATCCTATGGAAGTGCGCCCAATCAGTTGACTTGACCAGTAAATCTGCAATAACATCCTTCTATATGTTCATCTGGAAGTTGTTCTACGCGGAGTACCTGATTATTCCACTAGTCAGA
>HOR_9250-Dom-ITA
ATGGGTTCGCTGTGCCTCCAGCCGCCGTTGCTCCTCTCCATCTCCGCTCACCAGCAAGATCATTTCCTGCCATCACTTTGTCCTGCCCACAAAAACGCAAAAAGGCAAACTTCCGTGTCCAGCCAACGGGGCCAAGGCCGCCCTACCTTGGATTGCTGTAAGAACTTCTTGGGCTGGAAATGTTCCTACGAAAGGATATCACATCGACCAGTAGATAATTGTGCAAATGCTTCGATGCAACCACTGCGGTCTGAGCCTGAGGCAAATGATTCTGCGAGCATCTGGAATCCAATATCAACTTCTCTGGATGCGTTTTACAGGTTTTCGCGGCCACATACTGTCATAGGAACAGCACTGAGCATAGTCTCAGTTTCACTACTAGCTGTCGAGGGCTTGTCTGATATTTCTCCTTTGTTCCTCACTGGTTCGCTGGAGGCAGTGGTGTCCGCCCTTTTCATGAACATTTATATTGTTGGGCTGAATCAGTTGTCTGATATTGATATAGATAAGGTTAACAAGCCAACTCTTCCGCTAGCATCTGGGGAATACTCTCCTGCAACCGGGGTGGCAATAGTAACAACCTTTGCTGTTCTGAGCTTTGCCGTTGGATTTGTTGTTGGATCACAGCCTCTGTTATTGGCTCTTTTTATTAGCTTTGTTCTTGGAACGGCTTATTCAATCGATCTACCATATTTTCGATGGAAGAGATCTGCTGTTGTGGCAGCACTCTGCATAGTAGCAGTACGAGCAGTGATTGTTCAACTGGCATTTTTTCTCCACATACAGACATTTGTCCTCAGAAGACCAATGGCCATTTCAAAGCCATTGATATTTGCAACTACATTCATGACCTTCTTCTCAGTTGTAATAGCATTATTCAAGGATATACCTGATATTGACGGGGACCGCATATTTGGAATTAAATCTTTCAGTGTCCGGTTAGGCCAAAAGAAGGTTTTCTGGATTTGTGTTGGACTACTGGAGATGGCATATGGTGTTGCAATGTTGATGGGAGCTGCTTCTTCCTGTTTATGGAGCAAATATGCAACTGTTGTCAGCCATGCAGTCCTTGCTGCAATCCTATGGAAGTGCGCTCGATCAGTTGACTTGACCAGTAAATCTGCAATAACATCCTTCTATATGTTCATCTGGAAGTTGTTCTACGCGGAGTACCTGATTATTCCACTAGTCAGA
