# Supplementary material for: Comparative gene retention analysis in barley, wild emmer, and bread wheat pangenome lines reveals factors affecting gene retention following gene duplication
Source: BMC Biol. 2023 Feb 6;21:25. doi: 10.1186/s12915-022-01503-z (PMC9903521; doi:10.1186/s12915-022-01503-z)
Supplement: Supplementary file 3 — Additional file 3 Synteny alignment for HPT1 and HPT2 across 7 Poales species. [file 12915_2022_1503_MOESM3_ESM.zip]

Archive with 2 entries (1 files):
- Files_S2/
- Files_S2/Synteny_for_Figure_2A.xlsx
