# Supplementary material for: Comparative gene retention analysis in barley, wild emmer, and bread wheat pangenome lines reveals factors affecting gene retention following gene duplication
Source: BMC Biol. 2023 Feb 6;21:25. doi: 10.1186/s12915-022-01503-z (PMC9903521; doi:10.1186/s12915-022-01503-z)
Supplement: Supplementary file 3 — Additional file 3 Synteny alignment for HPT1 and HPT2 across 7 Poales species. [file 12915_2022_1503_MOESM3_ESM.zip › Files_S2/Synteny_for_Figure_2A.xlsx]

## Sheet: synteny
H.vulgare	A.tauschii	T.aestivum_7A	T.aestivum_7B	T.aestivum_7D	T.turgidum_7A	T.turgidum_7B	B.distachyon	O.sativa	Z.mays
HORVU.MOREX.r2.7HG0613940								LOC_Os06g43880
HORVU.MOREX.r2.7HG0613950	AET7Gv21205100.2	TraesCS7A03G1198800	TraesCS7B03G1084500	TraesCS7D03G1140500	TRIDC7Av2G223690	TRIDC7Bv2G198440
HORVU.MOREX.r2.7HG0613970	AET7Gv21205500.2	TraesCS7A03G1199600	TraesCS7B03G1083800	TraesCS7D03G1140800		TRIDC7Bv2G198480		LOC_Os06g44870
HORVU.MOREX.r2.7HG0613980
HORVU.MOREX.r2.7HG0613990	AET7Gv21205900.6	TraesCS7A03G1199700	TraesCS7B03G1082000	TraesCS7D03G1141200	TRIDC7Av2G224250	TRIDC7Bv2G198770	Bradi1g31391	LOC_Os06g44860	Zm00001d046906
HORVU.MOREX.r2.7HG0614000					TRIDC7Av2G224270	TRIDC7Bv2G198780
HORVU.MOREX.r2.7HG0614010
HORVU.MOREX.r2.7HG0614050	AET7Gv21206900.1	TraesCS7A03G1201200	TraesCS7B03G1081000	TraesCS7D03G1142200	TRIDC7Av2G224380	TRIDC7Bv2G199050	Bradi1g31380		Zm00001d046909
HORVU.MOREX.r2.7HG0614070	AET7Gv21207200.3		TraesCS7B03G1080900		TRIDC7Av2G224430	TRIDC7Bv2G199090	Bradi1g31370	LOC_Os06g44820
HORVU.MOREX.r2.7HG0614080		TraesCS7A03G1201400	TraesCS7B03G1080800	TraesCS7D03G1142500			Bradi1g31357	LOC_Os06g44810	Zm00001d046910
HORVU.MOREX.r2.7HG0614100	AET7Gv21207300.4	TraesCS7A03G1201700	TraesCS7B03G1080500	TraesCS7D03G1142600	TRIDC7Av2G224470	TRIDC7Bv2G199190
HORVU.MOREX.r2.7HG0614110				TraesCS7D03G1142700	TRIDC7Av2G224510	TRIDC7Bv2G199220
HORVU.MOREX.r2.7HG0614120	AET7Gv21207900.12	TraesCS7A03G1202100	TraesCS7B03G1079800	TraesCS7D03G1142800		TRIDC7Bv2G199270	Bradi1g31337	LOC_Os06g44750	Zm00001d046913
HORVU.MOREX.r2.7HG0614130
HORVU.MOREX.r2.7HG0614140	AET7Gv21208300.1						Bradi1g31333	LOC_Os06g44660	Zm00001d046914
H.vulgare	A.tauschii	T.aestivum_2A	T.aestivum_2B	T.aestivum_2D	T.turgidum_2A	T.turgidum_2B	B.distachyon	O.sativa	Z.mays
HORVU.MOREX.r2.2HG0172910			TraesCS2B03G1415500	TraesCS2D03G1196800		TRIDC2Bv2G209170.1	Bradi5g23040	LOC_Os04g54010	Zm00001d002174
HORVU.MOREX.r2.2HG0172920	AET2Gv21176000.4	TraesCS2A03G1236800	TraesCS2B03G1415700	TraesCS2D03G1193800	TRIDC2Av2G269140.1
HORVU.MOREX.r2.2HG0172930
HORVU.MOREX.r2.2HG0172980					TRIDC2Av2G269140.1
HORVU.MOREX.r2.2HG0173000	AET2Gv21176100.1	TraesCS2A03G1238200	TraesCS2B03G1417400		TRIDC2Av2G269240.2
HORVU.MOREX.r2.2HG0173010	AET2Gv21176300.1				TRIDC2Av2G269370.1
HORVU.MOREX.r2.2HG0173020
HORVU.MOREX.r2.2HG0173050						TRIDC2Bv2G208200.1
HORVU.MOREX.r2.2HG0173070	AET2Gv21177600.3
HORVU.MOREX.r2.2HG0173080	AET2Gv21177500.1				TRIDC2Av2G269500.1	TRIDC2Bv2G206840.1
HORVU.MOREX.r2.2HG0173090	AET2Gv21177800.1	TraesCS2A03G1240100	TraesCS2B03G1421000	TraesCS2D03G1195700	TRIDC2Av2G269540.8	TRIDC2Bv2G207400.1	Bradi5g23020
HORVU.MOREX.r2.2HG0173100		TraesCS2A03G1240200	TraesCS2B03G1421100	TraesCS2D03G1195800	TRIDC2Av2G269550.1	TRIDC2Bv2G206970.1		LOC_Os04g53996	Zm00001d002181
HORVU.MOREX.r2.2HG0173110
HORVU.MOREX.r2.2HG0173120	AET2Gv21178100.2	TraesCS2A03G1240400	TraesCS2B03G1421400	TraesCS2D03G1196100
HORVU.MOREX.r2.2HG0173130
