# Supplementary material for: Comparative gene retention analysis in barley, wild emmer, and bread wheat pangenome lines reveals factors affecting gene retention following gene duplication
Source: BMC Biol. 2023 Feb 6;21:25. doi: 10.1186/s12915-022-01503-z (PMC9903521; doi:10.1186/s12915-022-01503-z)
Supplement: Supplementary file 4 — Additional file 4. SNP data for HPT2 in 300 barley pangenome lines and 109 Tibetan barley lines. [file 12915_2022_1503_MOESM4_ESM.zip]

Archive with 3 entries (2 files):
- Files_S3/
- Files_S3/Barley_pan_108Tibetan_barley_HPT2_SNPs.xlsx
- Files_S3/.DS_Store
