# Supplementary material for: Comparative gene retention analysis in barley, wild emmer, and bread wheat pangenome lines reveals factors affecting gene retention following gene duplication
Source: BMC Biol. 2023 Feb 6;21:25. doi: 10.1186/s12915-022-01503-z (PMC9903521; doi:10.1186/s12915-022-01503-z)
Supplement: Supplementary file 4 — Additional file 4. SNP data for HPT2 in 300 barley pangenome lines and 109 Tibetan barley lines. [file 12915_2022_1503_MOESM4_ESM.zip › Files_S3/Barley_pan_108Tibetan_barley_HPT2_SNPs.xlsx]

## Sheet: Barley_300pangenome_HPT2_SNP
													#CHROM	2	2	2	2	2	2	2	2	2	2	2	2	2	2	2	2	2	2	2	2	2	2	2	2	2	2	2	2	2	2	2	2	2	2	2	2
													POS	652853993	652853999	652854021	652854033	652854038	652854107	652854256	652854309	652854338	652854388	652854397	652854470	652854480	652854500	652854505	652854524	652854541	652854549	652854577	652854615	652854624	652854637	652854694	652854702	652854707	652854710	652854730	652854771	652854793	652854808	652854815	652854839	652854915	652854939	652855001	652855064
													REF	G	G	C	T	C	A	C	G	G	A	T	A	C	G	C	G	T	C	T	C	G	C	T	T	C	A	A	G	G	T	G	A	A	C	T	T
ID	ID	Status	panel	ENA_accession_id	name	status_genebank_information	status_PCA	country_of_origin	annual_growth_habit	row_type	part_of_1000_core_set	HPT2	ALT	A	T	T	C	T	T	T	C	C	G	C	G	T	A	A	C	C	G	C	T	A	T	C	C	T	C	C	A	C	A	C	C	T	T	C	C
HOR_2237	HOR 2237	Domesticated	IPK_Genebank	ERX2394579	0	landrace	domesticated	TUR	winter	6-rowed	TRUE	NO		./.	./.	./.	./.	./.	./.	./.	./.	./.	./.	./.	./.	./.	./.	./.	./.	./.	./.	./.	./.	./.	./.	./.	./.	./.	./.	./.	./.	./.	./.	./.	./.	./.	./.	./.	./.
HOR_3187	HOR 3187	Domesticated	IPK_Genebank	ERX2394395	Pavlovicky	cultivar	domesticated	CSK	winter	6-rowed	TRUE	NO		./.	./.	./.	./.	./.	./.	./.	./.	./.	./.	./.	./.	./.	./.	./.	./.	./.	./.	./.	./.	./.	./.	./.	./.	./.	./.	./.	./.	./.	./.	./.	./.	./.	./.	./.	./.
HOR_3460	HOR 3460	Domesticated	IPK_Genebank	ERX2394166	0	landrace	domesticated	RUS	winter	6-rowed	TRUE	NO		./.	./.	./.	./.	./.	./.	./.	./.	./.	./.	./.	./.	./.	./.	./.	./.	./.	./.	./.	./.	./.	./.	./.	./.	./.	./.	./.	./.	./.	./.	./.	./.	./.	./.	./.	./.
HOR_1044	HOR 1044	Domesticated	IPK_Genebank	ERX2394725	0	landrace	domesticated	TUR	winter	6-rowed	TRUE	NO		./.	./.	./.	./.	./.	./.	./.	./.	./.	./.	./.	./.	./.	./.	./.	./.	./.	./.	./.	./.	./.	./.	./.	./.	./.	./.	./.	./.	./.	./.	./.	./.	./.	./.	./.	./.
HOR_1048	HOR 1048	Domesticated	IPK_Genebank	ERX2394722	0	landrace	domesticated	TUR	winter	6-rowed	TRUE	NO		./.	./.	./.	./.	./.	./.	./.	./.	./.	./.	./.	./.	./.	./.	./.	./.	./.	./.	./.	./.	./.	./.	./.	./.	./.	./.	./.	./.	./.	./.	./.	./.	./.	./.	./.	./.
HOR_1071	HOR 1071	Domesticated	IPK_Genebank	ERX2394701	0	landrace	domesticated	TUR	winter	6-rowed	TRUE	NO		./.	./.	./.	./.	./.	./.	./.	./.	./.	./.	./.	./.	./.	./.	./.	./.	./.	./.	./.	./.	./.	./.	./.	./.	./.	./.	./.	./.	./.	./.	./.	./.	./.	./.	./.	./.
HOR_10725	HOR 10725	Domesticated	IPK_Genebank	ERX2397522	Grivita	cultivar	domesticated	0	winter	2-rowed	TRUE	NO		./.	./.	./.	./.	./.	./.	./.	./.	./.	./.	./.	./.	./.	./.	./.	./.	./.	./.	./.	./.	./.	./.	./.	./.	./.	./.	./.	./.	./.	./.	./.	./.	./.	./.	./.	./.
HOR_1080	HOR 1080	Domesticated	IPK_Genebank	ERX2394692	0	landrace	domesticated	TUR	winter	6-rowed	TRUE	NO		./.	./.	./.	./.	./.	./.	./.	./.	./.	./.	./.	./.	./.	./.	./.	./.	./.	./.	./.	./.	./.	./.	./.	./.	./.	./.	./.	./.	./.	./.	./.	./.	./.	./.	./.	./.
HOR_11875	HOR 11875	Domesticated	IPK_Genebank	ERX2396637	Omugi Shin No. 1	cultivar	domesticated	JPN	winter	6-rowed	TRUE	NO		./.	./.	./.	./.	./.	./.	./.	./.	./.	./.	./.	./.	./.	./.	./.	./.	./.	./.	./.	./.	./.	./.	./.	./.	./.	./.	./.	./.	./.	./.	./.	./.	./.	./.	./.	./.
HOR_12168	HOR 12168	Domesticated	IPK_Genebank	ERX2397427	0	landrace	domesticated	CHE	winter	2-rowed	TRUE	NO		./.	./.	./.	./.	./.	./.	./.	./.	./.	./.	./.	./.	./.	./.	./.	./.	./.	./.	./.	./.	./.	./.	./.	./.	./.	./.	./.	./.	./.	./.	./.	./.	./.	./.	./.	./.
HOR_12311	HOR 12311	Domesticated	IPK_Genebank	ERX2397280	0	landrace	domesticated	FRA	winter	6-rowed	TRUE	NO		./.	./.	./.	./.	./.	./.	./.	./.	./.	./.	./.	./.	./.	./.	./.	./.	./.	./.	./.	./.	./.	./.	./.	./.	./.	./.	./.	./.	./.	./.	./.	./.	./.	./.	./.	./.
HOR_12830	HOR 12830	Domesticated	IPK_Genebank	ERX2395997	0	landrace	domesticated	SYR	0	6-rowed	TRUE	NO		./.	./.	./.	./.	./.	./.	./.	./.	./.	./.	./.	./.	./.	./.	./.	./.	./.	./.	./.	./.	./.	./.	./.	./.	./.	./.	./.	./.	./.	./.	./.	./.	./.	./.	./.	./.
HOR_1384	HOR 1384	Domesticated	IPK_Genebank	ERX2398024	0	landrace	domesticated	GRC	spring	6-rowed	TRUE	NO		./.	./.	./.	./.	./.	./.	./.	./.	./.	./.	./.	./.	./.	./.	./.	./.	./.	./.	./.	./.	./.	./.	./.	./.	./.	./.	./.	./.	./.	./.	./.	./.	./.	./.	./.	./.
HOR_14411	HOR 14411	Domesticated	IPK_Genebank	ERX2392227	AEGYPTISCHE VIERZEILIGE	landrace	domesticated	EGY	spring	6-rowed	TRUE	NO		./.	./.	./.	./.	./.	./.	./.	./.	./.	./.	./.	./.	./.	./.	./.	./.	./.	./.	./.	./.	./.	./.	./.	./.	./.	./.	./.	./.	./.	./.	./.	./.	./.	./.	./.	./.
HOR_15860	HOR 15860	Domesticated	IPK_Genebank	ERX2391299	ZUSUM	landrace	domesticated	PAK	spring	0	TRUE	NO		./.	./.	./.	./.	./.	./.	./.	./.	./.	./.	./.	./.	./.	./.	./.	./.	./.	./.	./.	./.	./.	./.	./.	./.	./.	./.	./.	./.	./.	./.	./.	./.	./.	./.	./.	./.
HOR_16078	HOR 16078	Domesticated	IPK_Genebank	ERX2390946	KUSHK-I-NAHOST	landrace	domesticated	AFG	spring	0	TRUE	NO		./.	./.	./.	./.	./.	./.	./.	./.	./.	./.	./.	./.	./.	./.	./.	./.	./.	./.	./.	./.	./.	./.	./.	./.	./.	./.	./.	./.	./.	./.	./.	./.	./.	./.	./.	./.
HOR_18795	HOR 18795	Domesticated	IPK_Genebank	ERX2395096	PRIORA	cultivar	domesticated	DEU	intermediate	0	TRUE	NO		./.	./.	./.	./.	./.	./.	./.	./.	./.	./.	./.	./.	./.	./.	./.	./.	./.	./.	./.	./.	./.	./.	./.	./.	./.	./.	./.	./.	./.	./.	./.	./.	./.	./.	./.	./.
HOR_18917	HOR 18917	Domesticated	IPK_Genebank	ERX2387379	SUDAN IV	landrace	domesticated	0	spring	0	TRUE	NO		./.	./.	./.	./.	./.	./.	./.	./.	./.	./.	./.	./.	./.	./.	./.	./.	./.	./.	./.	./.	./.	./.	./.	./.	./.	./.	./.	./.	./.	./.	./.	./.	./.	./.	./.	./.
HOR_18924	HOR 18924	Domesticated	IPK_Genebank	ERX2387372	SANTA CRUZ	landrace	domesticated	BOL	spring	0	TRUE	NO		./.	./.	./.	./.	./.	./.	./.	./.	./.	./.	./.	./.	./.	./.	./.	./.	./.	./.	./.	./.	./.	./.	./.	./.	./.	./.	./.	./.	./.	./.	./.	./.	./.	./.	./.	./.
HOR_19184	HOR 19184	Domesticated	IPK_Genebank	ERX2387168	ASARCHET	landrace	domesticated	IND	spring	0	TRUE	NO		./.	./.	./.	./.	./.	./.	./.	./.	./.	./.	./.	./.	./.	./.	./.	./.	./.	./.	./.	./.	./.	./.	./.	./.	./.	./.	./.	./.	./.	./.	./.	./.	./.	./.	./.	./.
HOR_20226	HOR 20226	Domesticated	IPK_Genebank	ERX2386417	WEIHENSTEPHAN I	landrace	domesticated	DEU	spring	0	TRUE	NO		./.	./.	./.	./.	./.	./.	./.	./.	./.	./.	./.	./.	./.	./.	./.	./.	./.	./.	./.	./.	./.	./.	./.	./.	./.	./.	./.	./.	./.	./.	./.	./.	./.	./.	./.	./.
HOR_2598	HOR 2598	Domesticated	IPK_Genebank	ERX2385576	Bolron	cultivar	domesticated	USA	spring	6-rowed	TRUE	NO		./.	./.	./.	./.	./.	./.	./.	./.	./.	./.	./.	./.	./.	./.	./.	./.	./.	./.	./.	./.	./.	./.	./.	./.	./.	./.	./.	./.	./.	./.	./.	./.	./.	./.	./.	./.
HOR_282	HOR 282	Domesticated	IPK_Genebank	ERX2399011	Ezond	cultivar	domesticated	USA	spring	6-rowed	TRUE	NO		./.	./.	./.	./.	./.	./.	./.	./.	./.	./.	./.	./.	./.	./.	./.	./.	./.	./.	./.	./.	./.	./.	./.	./.	./.	./.	./.	./.	./.	./.	./.	./.	./.	./.	./.	./.
HOR_2970	HOR 2970	Domesticated	IPK_Genebank	ERX2385292	Triumph (Vierzeilig)	cultivar	domesticated	GER	spring	6-rowed	TRUE	NO		./.	./.	./.	./.	./.	./.	./.	./.	./.	./.	./.	./.	./.	./.	./.	./.	./.	./.	./.	./.	./.	./.	./.	./.	./.	./.	./.	./.	./.	./.	./.	./.	./.	./.	./.	./.
HOR_3686	HOR 3686	Domesticated	IPK_Genebank	ERX2385190	Nordost Kleine Vierzeilige	cultivar	domesticated	GER	spring	6-rowed	TRUE	NO		./.	./.	./.	./.	./.	./.	./.	./.	./.	./.	./.	./.	./.	./.	./.	./.	./.	./.	./.	./.	./.	./.	./.	./.	./.	./.	./.	./.	./.	./.	./.	./.	./.	./.	./.	./.
HOR_3728	HOR 3728	Domesticated	IPK_Genebank	ERX2385149	Bearer	cultivar	domesticated	USA	spring	6-rowed	TRUE	NO		./.	./.	./.	./.	./.	./.	./.	./.	./.	./.	./.	./.	./.	./.	./.	./.	./.	./.	./.	./.	./.	./.	./.	./.	./.	./.	./.	./.	./.	./.	./.	./.	./.	./.	./.	./.
HOR_3909	HOR 3909	Domesticated	IPK_Genebank	ERX2385004	0	landrace	domesticated	0	spring	2-rowed	TRUE	NO		./.	./.	./.	./.	./.	./.	./.	./.	./.	./.	./.	./.	./.	./.	./.	./.	./.	./.	./.	./.	./.	./.	./.	./.	./.	./.	./.	./.	./.	./.	./.	./.	./.	./.	./.	./.
HOR_473	HOR 473	Domesticated	IPK_Genebank	ERX2398849	0	landrace	domesticated	TUR	spring	6-rowed	TRUE	NO		./.	./.	./.	./.	./.	./.	./.	./.	./.	./.	./.	./.	./.	./.	./.	./.	./.	./.	./.	./.	./.	./.	./.	./.	./.	./.	./.	./.	./.	./.	./.	./.	./.	./.	./.	./.
HOR_4829	HOR 4829	Domesticated	IPK_Genebank	ERX2384511	0	landrace	domesticated	USA	spring	6-rowed	TRUE	NO		./.	./.	./.	./.	./.	./.	./.	./.	./.	./.	./.	./.	./.	./.	./.	./.	./.	./.	./.	./.	./.	./.	./.	./.	./.	./.	./.	./.	./.	./.	./.	./.	./.	./.	./.	./.
HOR_495	HOR 495	Domesticated	IPK_Genebank	ERX2398828	0	landrace	domesticated	TUR	spring	6-rowed	TRUE	NO		./.	./.	./.	./.	./.	./.	./.	./.	./.	./.	./.	./.	./.	./.	./.	./.	./.	./.	./.	./.	./.	./.	./.	./.	./.	./.	./.	./.	./.	./.	./.	./.	./.	./.	./.	./.
HOR_5373	HOR 5373	Domesticated	IPK_Genebank	ERX2384088	0	landrace	domesticated	ETH	spring	2-rowed	TRUE	NO		./.	./.	./.	./.	./.	./.	./.	./.	./.	./.	./.	./.	./.	./.	./.	./.	./.	./.	./.	./.	./.	./.	./.	./.	./.	./.	./.	./.	./.	./.	./.	./.	./.	./.	./.	./.
HOR_6220	HOR 6220	Domesticated	IPK_Genebank	ERX2383355	0	landrace	domesticated	ETH	spring	labile	TRUE	NO		./.	./.	./.	./.	./.	./.	./.	./.	./.	./.	./.	./.	./.	./.	./.	./.	./.	./.	./.	./.	./.	./.	./.	./.	./.	./.	./.	./.	./.	./.	./.	./.	./.	./.	./.	./.
HOR_6936	HOR 6936	Domesticated	IPK_Genebank	ERX2382763	Nackta	cultivar	domesticated	DEU	spring	2-rowed	TRUE	NO		./.	./.	./.	./.	./.	./.	./.	./.	./.	./.	./.	./.	./.	./.	./.	./.	./.	./.	./.	./.	./.	./.	./.	./.	./.	./.	./.	./.	./.	./.	./.	./.	./.	./.	./.	./.
FT219	FT219	Wild	Pourkheirandish_et_al_2015	ERX692560	0	spontaneum	wild	ISR	0	0	FALSE	NO		./.	./.	./.	./.	./.	./.	./.	./.	./.	./.	./.	./.	./.	./.	./.	./.	./.	./.	./.	./.	./.	./.	./.	./.	./.	./.	./.	./.	./.	./.	./.	./.	./.	./.	./.	./.
FT248	FT248	Wild	#N/A	#N/A	#N/A	#N/A	#N/A	#N/A	#N/A	#N/A	#N/A	NO		./.	./.	./.	./.	./.	./.	./.	./.	./.	./.	./.	./.	./.	./.	./.	./.	./.	./.	./.	./.	./.	./.	./.	./.	./.	./.	./.	./.	./.	./.	./.	./.	./.	./.	./.	./.
FT361	FT361	Wild	Pourkheirandish_et_al_2015	ERX692578	0	spontaneum	wild	GRC	0	0	FALSE	NO		./.	./.	./.	./.	./.	./.	./.	./.	./.	./.	./.	./.	./.	./.	./.	./.	./.	./.	./.	./.	./.	./.	./.	./.	./.	./.	./.	./.	./.	./.	./.	./.	./.	./.	./.	./.
FT630	FT630	Wild	Pourkheirandish_et_al_2015	ERX692624	0	spontaneum	wild	LBN	0	0	FALSE	NO		./.	./.	./.	./.	./.	./.	./.	./.	./.	./.	./.	./.	./.	./.	./.	./.	./.	./.	./.	./.	./.	./.	./.	./.	./.	./.	./.	./.	./.	./.	./.	./.	./.	./.	./.	./.
FT671	FT671	Wild	Pourkheirandish_et_al_2015	ERX692634	0	spontaneum	wild	LBN	0	0	FALSE	NO		./.	./.	./.	./.	./.	./.	./.	./.	./.	./.	./.	./.	./.	./.	./.	./.	./.	./.	./.	./.	./.	./.	./.	./.	./.	./.	./.	./.	./.	./.	./.	./.	./.	./.	./.	./.
FT871	FT871	Wild	Pourkheirandish_et_al_2015	ERX692645	0	spontaneum	wild	UZB	0	0	FALSE	NO		./.	./.	./.	./.	./.	./.	./.	./.	./.	./.	./.	./.	./.	./.	./.	./.	./.	./.	./.	./.	./.	./.	./.	./.	./.	./.	./.	./.	./.	./.	./.	./.	./.	./.	./.	./.
HOR_9043	HOR 9043	Domesticated	IPK_Genebank	ERX2376874	0	landrace	domesticated	ETH	spring	6-rowed	TRUE	NO		./.	./.	./.	./.	./.	./.	./.	./.	./.	./.	./.	./.	./.	./.	./.	./.	./.	./.	./.	./.	./.	./.	./.	./.	./.	./.	./.	./.	./.	./.	./.	./.	./.	./.	./.	./.
HOR_9724	HOR 9724	Domesticated	IPK_Genebank	ERX2376379	0	landrace	domesticated	LBY	spring	2-rowed	TRUE	NO		./.	./.	./.	./.	./.	./.	./.	./.	./.	./.	./.	./.	./.	./.	./.	./.	./.	./.	./.	./.	./.	./.	./.	./.	./.	./.	./.	./.	./.	./.	./.	./.	./.	./.	./.	./.
HOR_9808	HOR 9808	Domesticated	IPK_Genebank	ERX2376349	0	landrace	domesticated	USA	spring	6-rowed	TRUE	NO		./.	./.	./.	./.	./.	./.	./.	./.	./.	./.	./.	./.	./.	./.	./.	./.	./.	./.	./.	./.	./.	./.	./.	./.	./.	./.	./.	./.	./.	./.	./.	./.	./.	./.	./.	./.
HOR_9927	HOR 9927	Domesticated	IPK_Genebank	ERX2376247	0	landrace	domesticated	LBY	spring	6-rowed	TRUE	NO		./.	./.	./.	./.	./.	./.	./.	./.	./.	./.	./.	./.	./.	./.	./.	./.	./.	./.	./.	./.	./.	./.	./.	./.	./.	./.	./.	./.	./.	./.	./.	./.	./.	./.	./.	./.
HOR_997	HOR 997	Domesticated	IPK_Genebank	ERX2394766	0	landrace	domesticated	GRC	winter	6-rowed	TRUE	NO		./.	./.	./.	./.	./.	./.	./.	./.	./.	./.	./.	./.	./.	./.	./.	./.	./.	./.	./.	./.	./.	./.	./.	./.	./.	./.	./.	./.	./.	./.	./.	./.	./.	./.	./.	./.
HOR_14016	HOR 14016	Wild	IPK_Genebank	ERX2374128	0	spontaneum	outlier	ISR	spring	0	FALSE	NO		./.	./.	./.	./.	./.	./.	./.	./.	./.	./.	./.	./.	./.	./.	./.	./.	./.	./.	./.	./.	./.	./.	./.	./.	./.	./.	./.	./.	./.	./.	./.	./.	./.	./.	./.	./.
HOR_21548	HOR 21548	Domesticated	IPK_Genebank	ERX2393379	SCHWARZE AUS RUSSLAND	landrace	domesticated	SUN	winter	0	TRUE	NO		./.	./.	./.	./.	./.	./.	./.	./.	./.	./.	./.	./.	./.	./.	./.	./.	./.	./.	./.	./.	./.	./.	./.	./.	./.	./.	./.	./.	./.	./.	./.	./.	./.	./.	./.	./.
HOR_4857	HOR 4857	Wild	IPK_Genebank	ERX2374062	0	spontaneum	wild	TKM	spring	wild	FALSE	NO		./.	./.	./.	./.	./.	./.	./.	./.	./.	./.	./.	./.	./.	./.	./.	./.	./.	./.	./.	./.	./.	./.	./.	./.	./.	./.	./.	./.	./.	./.	./.	./.	./.	./.	./.	./.
HOR_8117	HOR 8117	Domesticated	IPK_Genebank	ERX2377203	0	landrace	domesticated	TUR	spring	2-rowed	TRUE	NO		./.	./.	./.	./.	./.	./.	./.	./.	./.	./.	./.	./.	./.	./.	./.	./.	./.	./.	./.	./.	./.	./.	./.	./.	./.	./.	./.	./.	./.	./.	./.	./.	./.	./.	./.	./.
HOR_8538	HOR 8538	Wild	IPK_Genebank	ERX2374012	0	spontaneum	wild	ISR	spring	wild	FALSE	NO		./.	./.	./.	./.	./.	./.	./.	./.	./.	./.	./.	./.	./.	./.	./.	./.	./.	./.	./.	./.	./.	./.	./.	./.	./.	./.	./.	./.	./.	./.	./.	./.	./.	./.	./.	./.
HOR_869	HOR 869	Domesticated	IPK_Genebank	ERX2398476	0	landrace	domesticated	GRC	spring	2-rowed	TRUE	NO		./.	./.	./.	./.	./.	./.	./.	./.	./.	./.	./.	./.	./.	./.	./.	./.	./.	./.	./.	./.	./.	./.	./.	./.	./.	./.	./.	./.	./.	./.	./.	./.	./.	./.	./.	./.
HOR_10192	HOR 10192	Domesticated	IPK_Genebank	ERX2393468	Motan	cultivar	domesticated	FRA	winter	6-rowed	TRUE	NO		./.	./.	./.	./.	./.	./.	./.	./.	./.	./.	./.	./.	./.	./.	./.	./.	./.	./.	./.	./.	./.	./.	./.	./.	./.	./.	./.	./.	./.	./.	./.	./.	./.	./.	./.	./.
HOR_10784	HOR 10784	Domesticated	IPK_Genebank	ERX2393213	Marzuolo [vernacular name]	landrace	domesticated	ITA	spring	2-rowed	TRUE	NO		./.	./.	./.	./.	./.	./.	./.	./.	./.	./.	./.	./.	./.	./.	./.	./.	./.	./.	./.	./.	./.	./.	./.	./.	./.	./.	./.	./.	./.	./.	./.	./.	./.	./.	./.	./.
HOR_11126	HOR 11126	Domesticated	IPK_Genebank	ERX2393054	Ishukushirazu	cultivar	domesticated	JPN	spring	2-rowed	TRUE	NO		./.	./.	./.	./.	./.	./.	./.	./.	./.	./.	./.	./.	./.	./.	./.	./.	./.	./.	./.	./.	./.	./.	./.	./.	./.	./.	./.	./.	./.	./.	./.	./.	./.	./.	./.	./.
HOR_11431	HOR 11431	Domesticated	IPK_Genebank	ERX2392826	0	landrace	domesticated	PER	spring	6-rowed	TRUE	NO		./.	./.	./.	./.	./.	./.	./.	./.	./.	./.	./.	./.	./.	./.	./.	./.	./.	./.	./.	0/0	0/0	1/1	0/0	0/0	1/1	0/0	0/0	./.	./.	./.	./.	./.	./.	./.	./.	./.
HOR_13821	HOR 13821	Domesticated	IPK_Genebank	ERX2393754	ESKISHEHIR	landrace	domesticated	TUR	spring	2-rowed	TRUE	NO		./.	./.	./.	./.	./.	./.	./.	./.	./.	./.	./.	./.	./.	./.	./.	./.	./.	./.	./.	./.	./.	./.	./.	./.	./.	./.	./.	./.	./.	./.	./.	./.	./.	./.	./.	./.
HOR_2293	HOR 2293	Domesticated	IPK_Genebank	ERX2394551	Friedrichswerther Berg	cultivar	domesticated	DDR	winter	6-rowed	TRUE	NO		./.	./.	./.	./.	./.	./.	./.	./.	./.	./.	./.	./.	./.	./.	./.	./.	./.	./.	./.	./.	./.	./.	./.	./.	./.	./.	./.	./.	./.	./.	./.	./.	./.	./.	./.	./.
HOR_3093	HOR 3093	Domesticated	IPK_Genebank	ERX2394477	Dutchess	cultivar	domesticated	USA	winter	6-rowed	TRUE	NO		./.	./.	./.	./.	./.	./.	./.	./.	./.	./.	./.	./.	./.	./.	./.	./.	./.	./.	./.	./.	./.	./.	./.	./.	./.	./.	./.	./.	./.	./.	./.	./.	./.	./.	./.	./.
HOR_3125	HOR 3125	Domesticated	IPK_Genebank	ERX2394448	Khayyam	cultivar	domesticated	USA	winter	2-rowed	TRUE	NO		./.	./.	./.	./.	./.	./.	./.	./.	./.	./.	./.	./.	./.	./.	./.	./.	./.	./.	./.	./.	./.	./.	./.	./.	./.	./.	./.	./.	./.	./.	./.	./.	./.	./.	./.	./.
HOR_3233	HOR 3233	Domesticated	IPK_Genebank	ERX2394357	Stavropol'skij 7	cultivar	domesticated	RUS	winter	2-rowed	TRUE	NO		./.	./.	./.	./.	./.	./.	./.	./.	./.	./.	./.	./.	./.	./.	./.	./.	./.	./.	./.	./.	./.	./.	./.	./.	./.	./.	./.	./.	./.	./.	./.	./.	./.	./.	./.	./.
HOR_3369	HOR 3369	Domesticated	IPK_Genebank	ERX2394258	0	landrace	domesticated	RUS	winter	6-rowed	TRUE	NO		./.	./.	./.	./.	./.	./.	./.	./.	./.	./.	./.	./.	./.	./.	./.	./.	./.	./.	./.	./.	./.	./.	./.	./.	./.	./.	./.	./.	./.	./.	./.	./.	./.	./.	./.	./.
HOR_4136	HOR 4136	Domesticated	IPK_Genebank	ERX2394075	0	landrace	domesticated	TUR	winter	6-rowed	TRUE	NO		./.	./.	./.	./.	./.	./.	./.	./.	./.	./.	./.	./.	./.	./.	./.	./.	./.	./.	./.	./.	./.	./.	./.	./.	./.	./.	./.	./.	./.	./.	./.	./.	./.	./.	./.	./.
HOR_4403	HOR 4403	Domesticated	IPK_Genebank	ERX2394944	HOR 992-Sel.	landrace	domesticated	GRC	winter	6-rowed	TRUE	NO		./.	./.	./.	./.	./.	./.	./.	./.	./.	./.	./.	./.	./.	./.	./.	./.	./.	./.	./.	./.	./.	./.	./.	./.	./.	./.	./.	./.	./.	./.	./.	./.	./.	./.	./.	./.
HOR_7056	HOR 7056	Domesticated	IPK_Genebank	ERX2393296	0	landrace	domesticated	NPL	spring	intermedium	TRUE	NO		./.	./.	./.	./.	./.	./.	./.	./.	./.	./.	./.	./.	./.	./.	./.	./.	./.	./.	./.	./.	./.	./.	./.	./.	./.	./.	./.	./.	./.	./.	./.	./.	./.	./.	./.	./.
FT37	FT37	Wild	Pourkheirandish_et_al_2015	ERX692552	0	spontaneum	wild	ISR	0	0	FALSE	YES		./.	./.	./.	./.	./.	./.	0/0	0/0	1/1	0/0	0/0	0/0	0/0	0/0	0/0	1/1	0/0	0/0	0/0	0/0	0/0	0/0	0/0	0/0	0/0	0/0	0/0	0/0	0/0	0/0	0/0	0/0	0/0	0/0	0/0	0/0
FT470	FT470	Wild	Pourkheirandish_et_al_2015	ERX692589	0	spontaneum	wild	TUR	0	0	FALSE	YES		./.	./.	./.	./.	./.	./.	0/0	./.	./.	./.	./.	0/0	0/0	0/0	0/0	1/1	0/0	0/0	0/0	0/0	0/0	0/0	0/0	0/0	0/0	0/0	0/0	0/0	0/0	0/0	0/0	0/0	0/0	0/0	0/0	./.
HOR_9558	HOR 9558	Domesticated	IPK_Genebank	ERX2376529	0	landrace	domesticated	CHN	spring	6-rowed	TRUE	YES		./.	./.	./.	./.	./.	./.	0/0	0/0	1/1	0/0	0/0	0/0	0/0	0/0	0/0	1/1	0/0	1/1	0/0	0/0	0/0	1/1	0/0	0/0	1/1	1/1	0/0	0/0	0/0	0/0	0/0	1/1	0/0	0/0	0/0	0/0
HOR_14439	HOR 14439	Domesticated	IPK_Genebank	ERX2392206	FRANKONIA	cultivar	domesticated	DEU	spring	2-rowed	TRUE	YES		./.	./.	./.	./.	./.	./.	1/1	0/0	1/1	./.	./.	./.	0/0	0/0	0/0	1/1	1/1	0/0	0/0	0/0	0/0	1/1	0/0	0/0	1/1	0/0	0/0	0/0	0/0	1/1	1/1	1/1	0/0	0/0	0/0	0/0
HOR_8819	HOR 8819	Domesticated	IPK_Genebank	ERX2377065	Orkisz	landrace	domesticated	POL	spring	6-rowed	TRUE	YES		./.	./.	./.	./.	./.	0/0	0/0	0/0	1/1	0/0	0/0	0/0	0/0	0/0	0/0	1/1	0/0	1/1	0/0	0/0	0/0	1/1	0/0	0/0	1/1	1/1	0/0	0/0	0/0	0/0	0/0	1/1	0/0	0/0	0/0	0/0
HOR_21428	HOR 21428	Domesticated	IPK_Genebank	ERX2375088	0	landrace	domesticated	IRN	spring	0	TRUE	YES		./.	./.	./.	./.	./.	0/0	0/0	0/0	1/1	0/0	0/0	1/1	0/0	1/1	0/0	1/1	0/0	0/0	0/0	0/0	0/0	1/1	0/0	0/0	1/1	0/0	0/0	0/0	0/0	0/0	0/0	1/1	0/0	0/0	0/0	0/0
HOR_7474	HOR 7474	Domesticated	IPK_Genebank	ERX2377687	B. Caupin	cultivar	domesticated	ARG	spring	2-rowed	TRUE	YES		./.	./.	./.	./.	./.	0/0	1/1	0/0	1/1	0/0	0/0	0/0	0/0	0/0	0/0	1/1	1/1	0/0	0/0	0/0	0/0	1/1	0/0	0/0	1/1	0/0	0/0	0/0	0/0	1/1	1/1	./.	./.	./.	0/0	0/0
HOR_12791	HOR 12791	Domesticated	IPK_Genebank	ERX2392663	0	landrace	domesticated	ITA	spring	6-rowed	TRUE	YES		./.	./.	./.	0/0	0/0	0/0	0/0	0/0	0/0	0/0	0/0	0/0	0/0	0/0	0/0	0/0	0/0	0/0	0/0	0/0	0/0	0/0	0/0	0/0	0/0	0/0	0/0	0/0	0/0	0/0	0/0	0/0	0/0	0/0	0/0	0/0
HOR_15895	HOR 15895	Domesticated	IPK_Genebank	ERX2391264	A.HIND	landrace	domesticated	USA	spring	0	TRUE	YES		./.	./.	./.	0/0	0/0	0/0	1/1	0/0	1/1	0/0	0/0	0/0	0/0	0/0	0/0	1/1	1/1	0/0	0/0	0/0	0/0	1/1	0/0	0/0	1/1	0/0	0/0	0/0	0/0	1/1	1/1	1/1	0/0	0/0	0/0	0/0
HOR_13462	HOR 13462	Domesticated	IPK_Genebank	ERX2392598	0	landrace	domesticated	ITA	spring	2-rowed	TRUE	YES		./.	./.	./.	1/1	0/0	0/0	0/0	0/0	1/1	0/0	0/0	0/0	0/0	0/0	0/0	1/1	0/0	1/1	0/0	0/0	0/0	1/1	0/0	0/0	1/1	1/1	0/0	0/0	0/0	0/0	0/0	1/1	0/0	0/0	0/0	0/0
HOR_2180	HOR 2180	Domesticated	IPK_Genebank	ERX2385838	Masovia Kleine Vierzeilige	cultivar	domesticated	CSK	spring	6-rowed	TRUE	YES		./.	./.	0/0	0/0	0/0	0/0	0/0	0/0	0/0	0/0	0/0	0/0	0/0	0/0	0/0	0/0	0/0	0/0	0/0	0/0	0/0	0/0	0/0	0/0	0/0	0/0	0/0	0/0	0/0	0/0	0/0	0/0	0/0	0/0	0/0	0/0
FT746	FT746	Wild	Pourkheirandish_et_al_2015	ERX692640	0	spontaneum	wild	TUR	0	0	FALSE	YES		./.	./.	0/0	0/0	0/0	0/0	0/0	0/0	1/1	0/0	0/0	0/0	0/0	0/0	1/1	1/1	0/0	0/0	0/0	0/0	0/0	1/1	0/0	0/0	1/1	0/0	0/0	0/0	0/0	0/0	0/0	1/1	0/0	0/0	0/0	0/0
HOR_15898	HOR 15898	Domesticated	IPK_Genebank	ERX2391261	RUSS.NR.10242	landrace	domesticated	SUN	spring	0	TRUE	YES		./.	0/0	./.	0/0	0/0	0/0	./.	0/0	0/0	./.	0/0	0/0	0/0	0/0	0/0	0/0	0/0	0/0	0/0	0/0	0/0	0/0	0/0	0/0	0/0	0/0	0/0	0/0	./.	./.	./.	./.	./.	./.	0/0	0/0
HOR_13295	HOR 13295	Wild	IPK_Genebank	ERX2374511	0	spontaneum	wild	ISR	spring	wild	FALSE	YES		./.	0/0	0/0	0/0	1/1	0/0	0/0	0/0	1/1	0/0	0/0	0/0	0/0	0/0	0/0	1/1	0/0	0/0	0/0	0/0	0/0	0/0	0/0	0/0	0/0	0/0	0/0	0/0	0/0	0/0	0/0	0/0	0/0	0/0	0/0	0/0
HOR_9492	HOR 9492	Domesticated	IPK_Genebank	ERX2376573	Canadian Lake Share	cultivar	domesticated	USA	spring	6-rowed	TRUE	YES		0/0	./.	./.	./.	./.	./.	0/0	0/0	1/1	0/0	0/0	0/0	0/0	0/0	0/0	1/1	0/0	1/1	0/0	./.	./.	./.	./.	./.	./.	./.	./.	./.	./.	./.	./.	./.	./.	0/0	0/0	0/0
FT632	FT632	Wild	Pourkheirandish_et_al_2015	ERX692626	0	spontaneum	wild	SYR	0	0	FALSE	YES		0/0	0/0	./.	./.	./.	./.	0/0	0/0	1/1	0/0	0/0	0/0	0/0	0/0	0/0	1/1	0/0	0/0	0/0	0/0	0/0	0/0	0/0	0/0	0/0	0/0	0/0	0/0	0/0	0/0	0/0	0/0	0/0	0/0	0/0	0/0
FT886	FT886	Wild	Pourkheirandish_et_al_2015	ERX692652	0	spontaneum	wild	TJK	0	0	FALSE	YES		0/0	0/0	./.	./.	./.	./.	0/0	0/0	1/1	0/0	0/0	1/1	0/0	1/1	0/0	1/1	0/0	0/0	0/0	0/0	0/0	1/1	0/0	0/0	1/1	0/0	0/0	0/0	0/0	0/0	./.	./.	./.	./.	./.	./.
HOR_1531	HOR 1531	Domesticated	IPK_Genebank	ERX2397901	0	landrace	domesticated	CHN	spring	6-rowed	TRUE	YES		0/0	0/0	./.	./.	./.	0/0	0/0	0/0	1/1	0/0	0/0	0/0	1/1	0/0	0/0	1/1	0/0	0/0	0/0	0/0	0/0	1/1	0/0	0/0	1/1	0/0	0/0	0/0	0/0	0/0	0/0	1/1	0/0	0/0	0/0	0/0
FT747	FT747	Wild	Pourkheirandish_et_al_2015	ERX692641	0	spontaneum	wild	TUR	0	0	FALSE	YES		0/0	0/0	./.	./.	./.	0/0	0/0	0/0	1/1	./.	./.	0/0	0/0	0/0	1/1	1/1	0/0	0/0	0/0	0/0	0/0	1/1	0/0	0/0	1/1	0/0	0/0	0/0	0/0	0/0	0/0	1/1	0/0	0/0	0/0	0/0
FT268	FT268	Wild	Pourkheirandish_et_al_2015	ERX692566	0	spontaneum	wild	SYR	0	0	FALSE	YES		0/0	0/0	./.	0/0	0/0	0/0	0/0	0/0	1/1	1/1	0/0	0/0	0/0	0/0	0/0	1/1	0/0	0/0	./.	./.	./.	./.	0/0	0/0	1/1	0/0	0/0	0/0	./.	./.	./.	./.	0/0	0/0	1/1	0/0
HOR_15908	HOR 15908	Domesticated	IPK_Genebank	ERX2391252	INSEL SIRINA	landrace	domesticated	GRC	spring	0	TRUE	YES		0/0	0/0	0/0	./.	./.	0/0	0/0	0/0	0/0	0/0	0/0	0/0	0/0	0/0	0/0	0/0	0/0	0/0	0/0	0/0	0/0	0/0	0/0	0/0	0/0	0/0	0/0	0/0	0/0	0/0	0/0	0/0	0/0	0/0	0/0	0/0
FT218	FT218	Wild	#N/A	#N/A	#N/A	#N/A	#N/A	#N/A	#N/A	#N/A	#N/A	YES		0/0	0/0	0/0	./.	./.	0/0	0/0	./.	1/1	0/0	0/0	0/0	0/0	0/0	0/0	1/1	0/0	0/0	0/0	0/0	0/0	0/0	0/0	0/0	0/0	0/0	0/0	./.	./.	./.	./.	./.	./.	./.	./.	./.
FT462	FT462	Wild	#N/A	#N/A	#N/A	#N/A	#N/A	#N/A	#N/A	#N/A	#N/A	YES		0/0	0/0	0/0	./.	0/0	0/0	./.	./.	./.	./.	./.	0/0	0/0	0/0	0/0	1/1	0/0	0/0	1/1	0/0	0/0	1/1	0/0	0/0	1/1	0/0	0/0	0/0	0/0	0/0	0/0	1/1	0/0	0/0	0/0	1/1
HOR_13938	HOR 13938	Domesticated	IPK_Genebank	ERX2395855	DESNUDA DE MURCIA	landrace	domesticated	ESP	winter	6-rowed	TRUE	YES		0/0	0/0	0/0	./.	0/0	0/0	0/0	0/0	0/0	./.	0/0	0/0	0/0	0/0	0/0	0/0	0/0	0/0	./.	0/0	0/0	0/0	0/0	0/0	0/0	0/0	0/0	0/0	0/0	0/0	0/0	0/0	0/0	0/0	0/0	0/0
HOR_7657	HOR 7657	Domesticated	IPK_Genebank	ERX2377556	0	landrace	domesticated	PAK	spring	6-rowed	TRUE	YES		0/0	0/0	0/0	0/0	0/0	./.	./.	0/0	1/1	0/0	0/0	0/0	1/1	0/0	0/0	1/1	0/0	0/0	0/0	0/0	0/0	1/1	0/0	0/0	1/1	0/0	0/0	0/0	0/0	0/0	0/0	1/1	0/0	./.	0/0	0/0
FT566	FT566	Wild	Pourkheirandish_et_al_2015	ERX692605	0	spontaneum	wild	TKM	0	0	FALSE	YES		0/0	0/0	0/0	0/0	0/0	./.	./.	0/0	1/1	0/0	0/0	1/1	0/0	1/1	0/0	1/1	0/0	0/0	0/0	0/0	./.	./.	./.	./.	./.	./.	./.	./.	0/0	0/0	0/0	1/1	0/0	0/0	0/0	0/0
FT75	FT75	Wild	Pourkheirandish_et_al_2015	ERX692643	0	spontaneum	wild	ISR	0	0	FALSE	YES		0/0	0/0	0/0	0/0	0/0	./.	./.	./.	./.	0/0	0/0	0/0	1/1	0/0	0/0	1/1	0/0	0/0	0/0	0/0	0/0	1/1	./.	./.	./.	./.	./.	./.	0/0	0/0	0/0	1/1	0/0	0/0	0/0	./.
HOR_11450	HOR 11450	Domesticated	IPK_Genebank	ERX2392810	0	landrace	domesticated	USA	spring	6-rowed	TRUE	YES		0/0	0/0	0/0	0/0	0/0	./.	./.	./.	./.	0/0	0/0	0/0	1/1	0/0	0/0	1/1	0/0	0/0	0/0	0/0	0/0	1/1	0/0	0/0	1/1	0/0	0/0	0/0	0/0	0/0	0/0	1/1	0/0	0/0	0/0	0/0
HOR_12562	HOR 12562	Wild	IPK_Genebank	ERX2374344	0	spontaneum	wild	0	0	wild	FALSE	YES		0/0	0/0	0/0	0/0	0/0	./.	0/0	0/0	1/1	0/0	0/0	0/0	1/1	0/0	0/0	1/1	0/0	0/0	0/0	0/0	0/0	1/1	0/0	0/0	1/1	0/0	0/0	0/0	0/0	0/0	0/0	1/1	0/0	0/0	0/0	./.
FT613	FT613	Wild	Pourkheirandish_et_al_2015	ERX692619	0	spontaneum	wild	IRN	0	0	FALSE	YES		0/0	0/0	0/0	0/0	0/0	./.	0/0	0/0	1/1	0/0	0/0	0/0	1/1	0/0	0/0	1/1	0/0	0/0	0/0	0/0	0/0	1/1	0/0	0/0	1/1	0/0	0/0	0/0	0/0	0/0	0/0	1/1	0/0	0/0	0/0	0/0
FT734	FT734	Wild	Pourkheirandish_et_al_2015	ERX692637	0	spontaneum	wild	TUR	0	0	FALSE	YES		0/0	0/0	0/0	0/0	0/0	./.	0/0	0/0	1/1	1/1	0/0	0/0	0/0	0/0	0/0	1/1	0/0	0/0	0/0	0/0	0/0	1/1	0/0	0/0	1/1	0/0	0/0	0/0	1/1	0/0	0/0	1/1	0/0	0/0	1/1	0/0
HOR_19379	HOR 19379	Domesticated	IPK_Genebank	ERX2396393	CORRIENTE DE GUADALAJARA	landrace	domesticated	ESP	winter	0	TRUE	YES		0/0	0/0	0/0	0/0	0/0	./.	1/1	0/0	1/1	0/0	0/0	0/0	0/0	0/0	0/0	1/1	1/1	0/0	0/0	0/0	0/0	1/1	0/0	0/0	1/1	0/0	0/0	0/0	0/0	1/1	1/1	1/1	0/0	0/0	0/0	0/0
HOR_610	HOR 610	Domesticated	IPK_Genebank	ERX2398716	0	landrace	domesticated	TUR	spring	2-rowed	TRUE	YES		0/0	0/0	0/0	0/0	0/0	0/0	./.	./.	./.	0/0	0/0	0/0	1/1	0/0	0/0	1/1	0/0	0/0	0/0	0/0	0/0	1/1	0/0	0/0	1/1	0/0	0/0	0/0	0/0	0/0	0/0	1/1	0/0	0/0	0/0	0/0
FT276	FT276	Wild	Pourkheirandish_et_al_2015	ERX692569	0	spontaneum	wild	JOR	0	0	FALSE	YES		0/0	0/0	0/0	0/0	0/0	0/0	./.	./.	./.	./.	0/0	0/0	1/1	0/0	0/0	1/1	0/0	0/0	0/0	0/0	0/0	1/1	0/0	0/0	1/1	0/0	0/0	0/0	0/0	0/0	0/0	1/1	0/0	0/0	0/0	0/0
FT279	FT279	Wild	Pourkheirandish_et_al_2015	ERX692570	0	spontaneum	wild	AFG	0	0	FALSE	YES		0/0	0/0	0/0	0/0	0/0	0/0	./.	./.	./.	./.	./.	./.	./.	./.	./.	1/1	0/0	0/0	0/0	0/0	0/0	1/1	0/0	0/0	1/1	0/0	0/0	0/0	1/1	0/0	0/0	1/1	0/0	0/0	1/1	0/0
FT581	FT581	Wild	Pourkheirandish_et_al_2015	ERX692610	0	spontaneum	wild	TUR	0	0	FALSE	YES		0/0	0/0	0/0	0/0	0/0	0/0	./.	./.	./.	./.	./.	./.	./.	0/0	0/0	1/1	0/0	0/0	0/0	0/0	0/0	./.	./.	./.	./.	./.	./.	./.	./.	0/0	0/0	1/1	1/1	0/0	0/0	0/0
FT658	FT658	Wild	Pourkheirandish_et_al_2015	ERX692630	0	spontaneum	wild	IRQ	0	0	FALSE	YES		0/0	0/0	0/0	0/0	0/0	0/0	./.	./.	./.	./.	./.	./.	./.	0/0	0/0	1/1	0/0	0/0	0/0	0/0	0/0	1/1	0/0	0/0	1/1	0/0	1/1	0/0	0/0	0/0	0/0	1/1	1/1	0/0	0/0	0/0
FT754	FT754	Wild	Pourkheirandish_et_al_2015	ERX692644	0	spontaneum	wild	TUR	0	0	FALSE	YES		0/0	0/0	0/0	0/0	0/0	0/0	./.	./.	1/1	1/1	0/0	./.	./.	./.	./.	./.	0/0	0/0	0/0	0/0	0/0	1/1	./.	0/0	1/1	0/0	0/0	0/0	1/1	0/0	0/0	1/1	0/0	0/0	1/1	0/0
HOR_10041	HOR 10041	Wild	IPK_Genebank	ERX2374428	0	spontaneum	outlier	AZE	spring	wild	FALSE	YES		0/0	0/0	0/0	0/0	0/0	0/0	0/0	0/0	1/1	0/0	0/0	0/0	0/0	0/0	0/0	1/1	0/0	0/0	0/0	0/0	0/0	1/1	0/0	0/0	1/1	0/0	0/0	0/0	0/0	0/0	0/0	1/1	0/0	0/0	0/0	0/0
HOR_1020	HOR 1020	Domesticated	IPK_Genebank	ERX2394747	0	landrace	domesticated	GRC	winter	6-rowed	TRUE	YES		0/0	0/0	0/0	0/0	0/0	0/0	0/0	0/0	0/0	0/0	0/0	0/0	0/0	0/0	0/0	0/0	0/0	0/0	0/0	0/0	0/0	0/0	./.	0/0	0/0	0/0	0/0	0/0	0/0	0/0	0/0	./.	./.	./.	0/0	0/0
HOR_11101	HOR 11101	Domesticated	IPK_Genebank	ERX2397067	Wan Ju	cultivar	domesticated	PRK	winter	6-rowed	TRUE	YES		0/0	0/0	0/0	0/0	0/0	0/0	0/0	0/0	1/1	0/0	0/0	0/0	1/1	0/0	0/0	1/1	0/0	0/0	0/0	0/0	0/0	1/1	0/0	0/0	1/1	0/0	0/0	0/0	0/0	0/0	0/0	1/1	0/0	0/0	0/0	0/0
HOR_11183	HOR 11183	Wild	IPK_Genebank	ERX2375003	0	spontaneum	wild	IRQ	0	wild	FALSE	YES		0/0	0/0	0/0	0/0	0/0	0/0	0/0	0/0	1/1	1/1	0/0	./.	./.	./.	./.	./.	./.	./.	./.	./.	./.	./.	0/0	0/0	1/1	0/0	0/0	0/0	1/1	./.	./.	1/1	0/0	0/0	1/1	0/0
HOR_1251	HOR 1251	Domesticated	IPK_Genebank	ERX2398261	0	landrace	domesticated	JPN	spring	6-rowed	TRUE	YES		0/0	0/0	0/0	0/0	0/0	0/0	0/0	0/0	1/1	0/0	0/0	0/0	1/1	0/0	0/0	1/1	0/0	0/0	0/0	0/0	0/0	1/1	0/0	0/0	1/1	0/0	0/0	0/0	0/0	0/0	0/0	1/1	0/0	0/0	0/0	0/0
HOR_12568	HOR 12568	Wild	IPK_Genebank	ERX2374964	0	spontaneum	wild	0	0	wild	FALSE	YES		0/0	0/0	0/0	0/0	0/0	0/0	0/0	0/0	1/1	0/0	1/1	0/0	0/0	0/0	0/0	1/1	0/0	0/0	0/0	0/0	0/0	1/1	0/0	0/0	1/1	0/0	0/0	0/0	0/0	0/0	0/0	1/1	0/0	0/0	0/0	0/0
HOR_12854	HOR 12854	Wild	IPK_Genebank	ERX2374814	0	0	wild	0	0	0	FALSE	YES		0/0	0/0	0/0	0/0	0/0	0/0	0/0	0/0	1/1	0/0	0/0	0/0	0/0	0/0	0/0	1/1	0/0	0/0	0/0	0/0	0/0	0/0	0/0	0/0	0/0	0/0	0/0	0/0	0/0	0/0	0/0	0/0	0/0	0/0	0/0	./.
HOR_12856	HOR 12856	Wild	IPK_Genebank	ERX2374813	0	0	wild	0	0	0	FALSE	YES		0/0	0/0	0/0	0/0	0/0	0/0	0/0	0/0	1/1	0/0	0/0	0/0	0/0	0/0	1/1	1/1	0/0	0/0	0/0	0/0	0/0	1/1	0/0	0/0	1/1	0/0	0/0	0/0	0/0	0/0	0/0	1/1	./.	0/0	0/0	0/0
HOR_12996	HOR 12996	Wild	IPK_Genebank	ERX2374715	0	0	wild	0	0	wild	FALSE	YES		0/0	0/0	0/0	0/0	0/0	0/0	0/0	0/0	1/1	0/0	0/0	0/0	0/0	0/0	0/0	1/1	0/0	0/0	0/0	1/1	0/0	1/1	1/1	0/0	1/1	0/0	0/0	0/0	0/0	0/0	0/0	1/1	0/0	0/0	0/0	0/0
HOR_14914	HOR 14914	Domesticated	IPK_Genebank	ERX2391727	BAMYAM	landrace	domesticated	0	spring	0	TRUE	YES		0/0	0/0	0/0	0/0	0/0	0/0	0/0	0/0	1/1	0/0	0/0	0/0	1/1	0/0	0/0	1/1	0/0	0/0	0/0	0/0	0/0	1/1	0/0	0/0	1/1	0/0	0/0	0/0	0/0	0/0	0/0	1/1	0/0	0/0	0/0	0/0
HOR_15871	HOR 15871	Domesticated	IPK_Genebank	ERX2391288	KURAGH	landrace	domesticated	PAK	spring	0	TRUE	YES		0/0	0/0	0/0	0/0	0/0	0/0	0/0	0/0	1/1	0/0	0/0	0/0	1/1	0/0	0/0	1/1	0/0	0/0	0/0	0/0	0/0	1/1	0/0	0/0	1/1	0/0	0/0	0/0	0/0	0/0	0/0	1/1	./.	./.	./.	0/0
HOR_15905	HOR 15905	Domesticated	IPK_Genebank	ERX2391255	KALUGENSE	landrace	domesticated	SUN	spring	0	TRUE	YES		0/0	0/0	0/0	0/0	0/0	0/0	0/0	0/0	0/0	0/0	0/0	0/0	0/0	0/0	0/0	0/0	0/0	0/0	0/0	0/0	0/0	0/0	0/0	0/0	0/0	0/0	0/0	0/0	0/0	0/0	0/0	0/0	0/0	0/0	0/0	0/0
HOR_15922	HOR 15922	Domesticated	IPK_Genebank	ERX2391239	PESHAWUR	landrace	domesticated	AFG	spring	0	TRUE	YES		0/0	0/0	0/0	0/0	0/0	0/0	0/0	0/0	1/1	0/0	0/0	0/0	1/1	0/0	0/0	1/1	0/0	0/0	0/0	0/0	0/0	1/1	0/0	0/0	1/1	0/0	0/0	0/0	0/0	0/0	0/0	1/1	0/0	0/0	0/0	0/0
HOR_1626	HOR 1626	Domesticated	IPK_Genebank	ERX2397818	Kleinasiatische Glattgrannige	cultivar	domesticated	TUR	spring	2-rowed	TRUE	YES		0/0	0/0	0/0	0/0	0/0	0/0	0/0	0/0	./.	0/0	0/0	0/0	0/0	0/0	0/0	1/1	0/0	0/0	0/0	0/0	0/0	1/1	0/0	0/0	1/1	0/0	0/0	0/0	0/0	1/1	0/0	1/1	0/0	0/0	0/0	0/0
HOR_16358	HOR 16358	Domesticated	IPK_Genebank	ERX2390710	ELMA DAGH	landrace	domesticated	TUR	spring	0	TRUE	YES		0/0	0/0	0/0	0/0	0/0	0/0	0/0	0/0	1/1	0/0	0/0	0/0	0/0	0/0	0/0	1/1	0/0	0/0	0/0	0/0	0/0	1/1	0/0	0/0	1/1	0/0	0/0	0/0	0/0	1/1	0/0	1/1	0/0	0/0	0/0	0/0
HOR_17591	HOR 17591	Domesticated	IPK_Genebank	ERX2389674	TEUTSCHENTHAL	landrace	domesticated	DEU	spring	0	TRUE	YES		0/0	0/0	0/0	0/0	0/0	0/0	0/0	0/0	1/1	0/0	0/0	0/0	0/0	0/0	0/0	1/1	0/0	0/0	0/0	0/0	0/0	1/1	0/0	0/0	1/1	0/0	0/0	0/0	0/0	0/0	0/0	1/1	0/0	0/0	0/0	0/0
HOR_17649	HOR 17649	Domesticated	IPK_Genebank	ERX2395351	MADAK MITTL.KUNAN	landrace	domesticated	AFG	winter	0	TRUE	YES		0/0	0/0	0/0	0/0	0/0	0/0	0/0	0/0	1/1	0/0	0/0	0/0	1/1	0/0	0/0	1/1	0/0	0/0	0/0	0/0	0/0	1/1	0/0	0/0	1/1	0/0	0/0	0/0	0/0	0/0	0/0	1/1	0/0	0/0	0/0	0/0
HOR_18087	HOR 18087	Domesticated	IPK_Genebank	ERX2395183	LADILLA DE MURO DE AGREDA	landrace	domesticated	ESP	winter	0	TRUE	YES		0/0	0/0	0/0	0/0	0/0	0/0	0/0	0/0	1/1	0/0	0/0	0/0	0/0	0/0	0/0	1/1	0/0	0/0	0/0	0/0	0/0	1/1	0/0	0/0	1/1	0/0	0/0	0/0	0/0	0/0	0/0	1/1	0/0	0/0	0/0	0/0
HOR_1816	HOR 1816	Domesticated	IPK_Genebank	ERX2397670	0	landrace	domesticated	CHN	spring	6-rowed	TRUE	YES		0/0	0/0	0/0	0/0	0/0	0/0	0/0	0/0	1/1	0/0	0/0	0/0	1/1	0/0	0/0	1/1	0/0	0/0	0/0	0/0	0/0	1/1	0/0	0/0	1/1	0/0	0/0	0/0	0/0	0/0	0/0	1/1	0/0	0/0	0/0	0/0
HOR_18220	HOR 18220	Domesticated	IPK_Genebank	ERX2387988	SEBAK	landrace	domesticated	AFG	spring	0	TRUE	YES		0/0	0/0	0/0	0/0	0/0	0/0	0/0	0/0	1/1	0/0	0/0	0/0	1/1	0/0	0/0	1/1	0/0	0/0	0/0	0/0	0/0	1/1	0/0	0/0	1/1	0/0	0/0	0/0	0/0	0/0	0/0	1/1	0/0	0/0	0/0	0/0
HOR_18381	HOR 18381	Domesticated	IPK_Genebank	ERX2387834	R.T.RAMAGE AP BULK 3	cultivar	domesticated	MEX	spring	0	TRUE	YES		0/0	0/0	0/0	0/0	0/0	0/0	0/0	0/0	0/0	0/0	0/0	./.	./.	0/0	0/0	0/0	0/0	0/0	0/0	0/0	0/0	0/0	0/0	0/0	0/0	0/0	0/0	0/0	0/0	0/0	0/0	0/0	0/0	0/0	0/0	0/0
HOR_18385	HOR 18385	Domesticated	IPK_Genebank	ERX2387830	R.T.RAMAGE BULK LINE 1	cultivar	domesticated	MEX	spring	0	TRUE	YES		0/0	0/0	0/0	0/0	0/0	0/0	0/0	0/0	0/0	0/0	0/0	0/0	0/0	0/0	0/0	0/0	0/0	0/0	0/0	0/0	0/0	0/0	0/0	0/0	0/0	0/0	0/0	0/0	0/0	0/0	0/0	0/0	0/0	0/0	0/0	0/0
HOR_18824	HOR 18824	Domesticated	IPK_Genebank	ERX2387467	SANHOKO	landrace	domesticated	JPN	spring	0	TRUE	YES		0/0	0/0	0/0	0/0	0/0	0/0	0/0	0/0	1/1	0/0	0/0	0/0	1/1	0/0	0/0	1/1	0/0	0/0	0/0	0/0	0/0	1/1	0/0	0/0	1/1	0/0	0/0	0/0	0/0	0/0	0/0	1/1	0/0	0/0	0/0	0/0
HOR_18913	HOR 18913	Domesticated	IPK_Genebank	ERX2387383	KATHMANDU	landrace	domesticated	NPL	spring	0	TRUE	YES		0/0	0/0	0/0	0/0	0/0	0/0	0/0	0/0	1/1	0/0	0/0	0/0	1/1	0/0	0/0	1/1	0/0	0/0	0/0	0/0	0/0	1/1	0/0	0/0	1/1	0/0	0/0	0/0	0/0	0/0	0/0	1/1	0/0	0/0	0/0	0/0
HOR_19568	HOR 19568	Domesticated	IPK_Genebank	ERX2396301	ATSCHERNU	landrace	domesticated	AFG	winter	6-rowed	TRUE	YES		0/0	0/0	0/0	0/0	0/0	0/0	0/0	0/0	0/0	0/0	0/0	0/0	0/0	0/0	0/0	0/0	0/0	0/0	0/0	0/0	0/0	0/0	0/0	0/0	0/0	0/0	0/0	./.	0/0	0/0	0/0	0/0	0/0	0/0	0/0	0/0
HOR_19952	HOR 19952	Domesticated	IPK_Genebank	ERX2386644	NIEPOLEGAJUSZCZIJ	cultivar	domesticated	SUN	spring	0	TRUE	YES		0/0	0/0	0/0	0/0	0/0	0/0	0/0	0/0	0/0	0/0	0/0	0/0	0/0	0/0	0/0	0/0	0/0	0/0	0/0	0/0	./.	./.	./.	./.	./.	./.	./.	./.	./.	./.	./.	./.	./.	./.	./.	0/0
HOR_2028	HOR 2028	Domesticated	IPK_Genebank	ERX2385957	0	landrace	domesticated	0	spring	deficiens	TRUE	YES		0/0	0/0	0/0	0/0	0/0	0/0	0/0	0/0	0/0	0/0	0/0	0/0	0/0	0/0	0/0	0/0	0/0	0/0	0/0	0/0	0/0	0/0	0/0	0/0	0/0	0/0	0/0	0/0	0/0	0/0	0/0	0/0	0/0	0/0	0/0	0/0
HOR_20909	HOR 20909	Domesticated	IPK_Genebank	ERX2399310	FEEBAR	cultivar	domesticated	0	spring	0	TRUE	YES		0/0	0/0	0/0	0/0	0/0	0/0	0/0	0/0	0/0	0/0	0/0	0/0	0/0	0/0	0/0	0/0	0/0	0/0	0/0	0/0	0/0	0/0	0/0	0/0	0/0	0/0	0/0	0/0	0/0	0/0	0/0	0/0	0/0	0/0	0/0	0/0
HOR_2369	HOR 2369	Domesticated	IPK_Genebank	ERX2385737	Lan-hsi-Nacktgerste Nr. 1	cultivar	domesticated	CHN	spring	6-rowed	TRUE	YES		0/0	0/0	0/0	0/0	0/0	0/0	0/0	0/0	1/1	0/0	0/0	0/0	1/1	0/0	0/0	1/1	0/0	0/0	0/0	0/0	0/0	1/1	0/0	0/0	1/1	0/0	0/0	0/0	0/0	0/0	0/0	1/1	0/0	0/0	0/0	0/0
HOR_2383	HOR 2383	Domesticated	IPK_Genebank	ERX2385723	0	landrace	domesticated	CHN	spring	6-rowed	TRUE	YES		0/0	0/0	0/0	0/0	0/0	0/0	0/0	0/0	./.	./.	./.	0/0	1/1	0/0	0/0	1/1	0/0	0/0	0/0	0/0	0/0	1/1	0/0	0/0	1/1	0/0	0/0	0/0	0/0	0/0	0/0	1/1	0/0	0/0	0/0	0/0
HOR_337	HOR 337	Domesticated	IPK_Genebank	ERX2398965	0	landrace	domesticated	GER	spring	2-rowed	TRUE	YES		0/0	0/0	0/0	0/0	0/0	0/0	0/0	0/0	0/0	0/0	0/0	0/0	0/0	0/0	0/0	0/0	0/0	0/0	0/0	0/0	0/0	0/0	0/0	0/0	0/0	0/0	0/0	0/0	0/0	0/0	0/0	0/0	0/0	0/0	0/0	0/0
HOR_4264	HOR 4264	Domesticated	IPK_Genebank	ERX2384818	0	landrace	domesticated	IRN	spring	6-rowed	TRUE	YES		0/0	0/0	0/0	0/0	0/0	0/0	0/0	0/0	1/1	0/0	0/0	0/0	1/1	0/0	0/0	1/1	0/0	0/0	0/0	0/0	0/0	1/1	0/0	0/0	1/1	0/0	0/0	0/0	0/0	0/0	0/0	1/1	0/0	0/0	0/0	0/0
HOR_5020	HOR 5020	Domesticated	IPK_Genebank	ERX2384409	Tradak	cultivar	domesticated	ETH	spring	6-rowed	TRUE	YES		0/0	0/0	0/0	0/0	0/0	0/0	0/0	./.	./.	0/0	0/0	0/0	1/1	0/0	0/0	1/1	0/0	0/0	0/0	0/0	0/0	1/1	0/0	0/0	1/1	0/0	0/0	0/0	0/0	0/0	0/0	1/1	0/0	0/0	0/0	0/0
HOR_6892	HOR 6892	Domesticated	IPK_Genebank	ERX2382801	0	landrace	domesticated	ETH	spring	2-rowed	TRUE	YES		0/0	0/0	0/0	0/0	0/0	0/0	0/0	0/0	1/1	./.	./.	./.	./.	./.	./.	./.	./.	./.	./.	./.	./.	./.	./.	./.	./.	./.	./.	./.	./.	./.	./.	1/1	0/0	0/0	0/0	0/0
HOR_6952	HOR 6952	Domesticated	IPK_Genebank	ERX2382748	0	landrace	domesticated	TJK	spring	6-rowed	TRUE	YES		0/0	0/0	0/0	0/0	0/0	0/0	0/0	0/0	1/1	0/0	0/0	0/0	1/1	0/0	0/0	1/1	0/0	0/0	0/0	0/0	0/0	1/1	0/0	0/0	1/1	0/0	0/0	./.	./.	0/0	0/0	1/1	0/0	0/0	0/0	0/0
HOR_7172	HOR 7172	Domesticated	IPK_Genebank	ERX2382548	0	landrace	domesticated	NPL	spring	6-rowed	TRUE	YES		0/0	0/0	0/0	0/0	0/0	0/0	0/0	0/0	0/0	0/0	0/0	0/0	0/0	0/0	0/0	0/0	0/0	0/0	0/0	0/0	0/0	0/0	0/0	0/0	0/0	0/0	0/0	0/0	0/0	0/0	0/0	0/0	0/0	0/0	0/0	0/0
HOR_7236	HOR 7236	Domesticated	IPK_Genebank	ERX2382509	C.N. 292	landrace	domesticated	IND	spring	6-rowed	TRUE	YES		0/0	0/0	0/0	0/0	0/0	0/0	0/0	0/0	1/1	0/0	0/0	0/0	1/1	0/0	0/0	1/1	0/0	0/0	0/0	0/0	0/0	1/1	0/0	0/0	1/1	0/0	0/0	0/0	0/0	0/0	0/0	1/1	0/0	0/0	0/0	./.
HOR_7428	HOR 7428	Domesticated	IPK_Genebank	ERX2377726	0	landrace	domesticated	RUS	spring	6-rowed	TRUE	YES		0/0	0/0	0/0	0/0	0/0	0/0	0/0	0/0	1/1	./.	./.	./.	./.	0/0	0/0	1/1	0/0	0/0	0/0	0/0	0/0	1/1	0/0	0/0	1/1	0/0	0/0	0/0	0/0	0/0	0/0	1/1	./.	./.	./.	0/0
HOR_8148	HOR 8148	Domesticated	IPK_Genebank	ERX2377176	0	landrace	domesticated	TUR	spring	2-rowed	TRUE	YES		0/0	0/0	0/0	0/0	0/0	0/0	0/0	0/0	./.	0/0	0/0	0/0	0/0	0/0	0/0	1/1	0/0	0/0	0/0	0/0	0/0	1/1	0/0	0/0	1/1	0/0	0/0	0/0	0/0	0/0	0/0	1/1	0/0	0/0	0/0	0/0
HOR_8370	HOR 8370	Domesticated	IPK_Genebank	ERX2382299	0	landrace	domesticated	IND	spring	6-rowed	TRUE	YES		0/0	0/0	0/0	0/0	0/0	0/0	0/0	0/0	1/1	0/0	0/0	./.	./.	./.	./.	./.	./.	./.	0/0	0/0	0/0	1/1	0/0	0/0	1/1	0/0	0/0	0/0	0/0	0/0	0/0	1/1	0/0	0/0	0/0	0/0
FT42	FT42	Wild	#N/A	#N/A	#N/A	#N/A	#N/A	#N/A	#N/A	#N/A	#N/A	YES		0/0	0/0	0/0	0/0	0/0	0/0	0/0	1/1	1/1	0/0	0/0	0/0	0/0	0/0	./.	./.	0/0	0/0	0/0	0/0	1/1	1/1	./.	./.	./.	./.	./.	./.	./.	./.	./.	./.	./.	./.	./.	./.
FT147	FT147	Wild	Pourkheirandish_et_al_2015	ERX692556	0	spontaneum	wild	ISR	0	0	FALSE	YES		0/0	0/0	0/0	0/0	0/0	0/0	0/0	0/0	1/1	0/0	0/0	0/0	0/0	0/0	0/0	1/1	0/0	0/0	0/0	0/0	0/0	1/1	0/0	0/0	1/1	0/0	0/0	0/0	0/0	0/0	0/0	./.	./.	./.	0/0	0/0
FT232	FT232	Wild	Pourkheirandish_et_al_2015	ERX692563	0	spontaneum	wild	IRQ	0	0	FALSE	YES		0/0	0/0	0/0	0/0	0/0	0/0	0/0	1/1	1/1	0/0	0/0	0/0	0/0	0/0	0/0	1/1	0/0	0/0	0/0	0/0	1/1	1/1	0/0	1/1	1/1	0/0	0/0	0/0	0/0	0/0	0/0	./.	0/0	0/0	0/0	0/0
FT262	FT262	Wild	Pourkheirandish_et_al_2015	ERX692565	0	spontaneum	wild	TUR	0	0	FALSE	YES		0/0	0/0	0/0	0/0	0/0	0/0	0/0	0/0	1/1	1/1	0/0	0/0	0/0	0/0	0/0	1/1	0/0	0/0	0/0	0/0	0/0	1/1	0/0	0/0	1/1	0/0	0/0	0/0	1/1	./.	./.	./.	./.	0/0	1/1	./.
FT272	FT272	Wild	Pourkheirandish_et_al_2015	ERX692568	0	spontaneum	wild	JOR	0	0	FALSE	YES		0/0	0/0	0/0	0/0	0/0	0/0	0/0	0/0	1/1	0/0	0/0	./.	0/0	0/0	./.	1/1	0/0	0/0	0/0	0/0	0/0	./.	0/0	0/0	1/1	0/0	0/0	0/0	0/0	0/0	0/0	1/1	0/0	0/0	0/0	0/0
FT286	FT286	Wild	Pourkheirandish_et_al_2015	ERX692571	0	spontaneum	wild	IRN	0	0	FALSE	YES		0/0	0/0	0/0	0/0	0/0	0/0	0/0	0/0	1/1	0/0	0/0	0/0	0/0	0/0	0/0	1/1	0/0	0/0	0/0	0/0	0/0	1/1	0/0	0/0	1/1	0/0	0/0	0/0	0/0	0/0	0/0	1/1	0/0	0/0	0/0	0/0
FT333	FT333	Wild	Pourkheirandish_et_al_2015	ERX692573	0	spontaneum	wild	IRN	0	0	FALSE	YES		0/0	0/0	0/0	0/0	0/0	0/0	0/0	0/0	1/1	0/0	0/0	0/0	0/0	0/0	1/1	1/1	0/0	0/0	0/0	0/0	0/0	1/1	0/0	0/0	1/1	0/0	0/0	0/0	0/0	0/0	0/0	1/1	0/0	0/0	0/0	0/0
FT338	FT338	Wild	Pourkheirandish_et_al_2015	ERX692574	0	spontaneum	wild	ISR	0	0	FALSE	YES		0/0	0/0	0/0	0/0	0/0	0/0	0/0	0/0	0/0	0/0	0/0	0/0	0/0	0/0	0/0	./.	0/0	0/0	0/0	0/0	0/0	0/0	0/0	0/0	0/0	0/0	0/0	0/0	0/0	0/0	0/0	0/0	0/0	0/0	0/0	0/0
FT340	FT340	Wild	Pourkheirandish_et_al_2015	ERX692575	0	spontaneum	wild	ISR	0	0	FALSE	YES		0/0	0/0	0/0	0/0	0/0	0/0	0/0	0/0	0/0	0/0	0/0	0/0	0/0	0/0	0/0	0/0	0/0	0/0	0/0	./.	0/0	0/0	0/0	0/0	0/0	0/0	0/0	./.	./.	./.	./.	./.	./.	./.	0/0	0/0
FT363	FT363	Wild	Pourkheirandish_et_al_2015	ERX692579	0	spontaneum	wild	CYP	0	0	FALSE	YES		0/0	0/0	0/0	0/0	0/0	0/0	0/0	0/0	1/1	0/0	0/0	0/0	0/0	0/0	0/0	1/1	0/0	0/0	0/0	0/0	0/0	1/1	0/0	0/0	1/1	0/0	0/0	0/0	0/0	0/0	0/0	1/1	0/0	0/0	0/0	0/0
FT376	FT376	Wild	Pourkheirandish_et_al_2015	ERX692580	0	spontaneum	wild	TKM	0	0	FALSE	YES		0/0	0/0	0/0	0/0	0/0	0/0	0/0	0/0	1/1	0/0	0/0	0/0	0/0	0/0	1/1	1/1	0/0	0/0	0/0	0/0	0/0	1/1	0/0	0/0	1/1	0/0	0/0	0/0	0/0	0/0	0/0	1/1	0/0	0/0	0/0	0/0
FT473	FT473	Wild	#N/A	#N/A	#N/A	#N/A	#N/A	#N/A	#N/A	#N/A	#N/A	YES		0/0	0/0	0/0	0/0	0/0	0/0	0/0	0/0	./.	0/0	1/1	0/0	0/0	0/0	0/0	1/1	0/0	0/0	0/0	0/0	0/0	1/1	0/0	0/0	1/1	0/0	0/1	0/0	./.	./.	./.	./.	1/1	0/0	0/0	0/0
FT507	FT507	Wild	Pourkheirandish_et_al_2015	ERX692590	0	spontaneum	wild	IRQ	0	0	FALSE	YES		0/0	0/0	0/0	0/0	0/0	0/0	0/0	0/0	1/1	0/0	0/0	0/0	0/0	0/0	0/0	1/1	0/0	0/0	1/1	0/0	0/0	1/1	0/0	0/0	1/1	0/0	0/0	0/0	0/0	0/0	0/0	1/1	./.	./.	0/0	1/1
FT56	FT56	Wild	Pourkheirandish_et_al_2015	ERX692603	0	spontaneum	wild	ISR	0	0	FALSE	YES		0/0	0/0	0/0	0/0	0/0	0/0	0/0	./.	./.	0/0	0/0	0/0	0/0	0/0	0/0	1/1	0/0	./.	./.	./.	./.	1/1	0/0	0/0	1/1	0/0	0/0	0/0	0/0	0/0	0/0	1/1	0/0	0/0	0/0	0/0
FT572	FT572	Wild	Pourkheirandish_et_al_2015	ERX692608	0	spontaneum	wild	JOR	0	0	FALSE	YES		0/0	0/0	0/0	0/0	0/0	0/0	0/0	0/0	1/1	0/0	0/0	0/0	0/0	1/1	0/0	1/1	0/0	0/0	0/0	0/0	0/0	1/1	0/0	0/0	1/1	0/0	0/0	0/0	0/0	0/0	0/0	1/1	0/0	0/0	./.	./.
FT582	FT582	Wild	Pourkheirandish_et_al_2015	ERX692611	0	spontaneum	wild	SYR	0	0	FALSE	YES		0/0	0/0	0/0	0/0	0/0	0/0	0/0	0/0	./.	0/0	1/1	0/0	0/0	0/0	0/0	1/1	0/0	0/0	0/0	0/0	0/0	1/1	0/0	0/0	1/1	0/0	1/1	0/0	0/0	0/0	0/0	1/1	1/1	0/0	0/0	0/0
FT590	FT590	Wild	Pourkheirandish_et_al_2015	ERX692614	0	spontaneum	wild	SYR	0	0	FALSE	YES		0/0	0/0	0/0	0/0	0/0	0/0	0/0	0/0	1/1	0/0	1/1	0/0	0/0	0/0	0/0	1/1	0/0	0/0	./.	./.	0/0	1/1	0/0	0/0	1/1	0/0	0/0	0/0	0/0	0/0	0/0	1/1	0/0	0/0	0/0	0/0
FT592	FT592	Wild	Pourkheirandish_et_al_2015	ERX692615	0	spontaneum	wild	SYR	0	0	FALSE	YES		0/0	0/0	0/0	0/0	0/0	0/0	0/0	0/0	1/1	1/1	0/0	0/0	0/0	0/0	0/0	1/1	0/0	0/0	0/0	0/0	0/0	1/1	0/0	0/0	1/1	0/0	0/0	0/0	1/1	0/0	0/0	1/1	0/0	0/0	1/1	0/0
FT604	FT604	Wild	Pourkheirandish_et_al_2015	ERX692617	0	spontaneum	wild	IRQ	0	0	FALSE	YES		0/0	0/0	0/0	0/0	0/0	0/0	0/0	0/0	1/1	1/1	0/0	0/0	0/0	./.	./.	./.	./.	./.	./.	./.	./.	./.	0/0	0/0	1/1	0/0	0/0	0/0	1/1	0/0	0/0	1/1	0/0	0/0	1/1	0/0
FT616	FT616	Wild	Pourkheirandish_et_al_2015	ERX692620	0	spontaneum	wild	IRN	0	0	FALSE	YES		0/0	0/0	0/0	0/0	0/0	0/0	0/0	0/0	1/1	0/0	0/0	0/0	0/1	0/0	0/1	1/1	0/0	0/0	0/0	0/0	0/0	1/1	0/0	0/0	1/1	0/0	0/0	0/0	0/0	0/0	0/0	1/1	0/0	0/0	0/0	0/0
FT628	FT628	Wild	Pourkheirandish_et_al_2015	ERX692623	0	spontaneum	wild	SYR	0	0	FALSE	YES		0/0	0/0	0/0	0/0	0/0	0/0	0/0	0/0	1/1	0/0	0/0	0/0	0/0	0/0	0/0	1/1	0/0	0/0	0/0	0/0	0/0	1/1	0/0	0/0	1/1	0/0	0/0	0/0	0/0	0/0	0/0	1/1	0/0	0/0	0/0	0/0
FT657	FT657	Wild	Pourkheirandish_et_al_2015	ERX692629	0	spontaneum	wild	IRN	0	0	FALSE	YES		0/0	0/0	0/0	0/0	0/0	0/0	0/0	0/0	1/1	0/0	0/0	0/0	1/1	0/0	0/0	1/1	0/0	0/0	0/0	0/0	0/0	1/1	0/0	0/0	1/1	0/0	0/0	0/0	0/0	0/0	0/0	1/1	0/0	0/0	0/0	0/0
FT660	FT660	Wild	Pourkheirandish_et_al_2015	ERX692631	0	spontaneum	wild	IRN	0	0	FALSE	YES		0/0	0/0	0/0	0/0	0/0	0/0	0/0	0/0	1/1	1/1	./.	0/0	0/0	0/0	0/0	1/1	0/0	0/0	0/0	0/0	0/0	1/1	0/0	0/0	1/1	0/0	0/0	0/0	1/1	0/0	0/0	./.	./.	./.	./.	0/0
FT661	FT661	Wild	Pourkheirandish_et_al_2015	ERX692632	0	spontaneum	wild	IRN	0	0	FALSE	YES		0/0	0/0	0/0	0/0	0/0	0/0	0/0	0/0	1/1	./.	./.	0/0	0/0	0/0	0/0	1/1	0/0	0/0	0/0	0/0	0/0	1/1	0/0	0/0	1/1	0/0	0/0	0/0	1/1	0/0	0/0	1/1	0/0	0/0	1/1	0/0
FT731	FT731	Wild	Pourkheirandish_et_al_2015	ERX692635	0	spontaneum	wild	TUR	0	0	FALSE	YES		0/0	0/0	0/0	0/0	0/0	0/0	0/0	0/0	1/1	1/1	0/0	0/0	0/0	0/0	0/0	1/1	0/0	0/0	0/0	0/0	0/0	1/1	0/0	0/0	1/1	0/0	0/0	0/0	1/1	0/0	0/0	1/1	0/0	0/0	1/1	0/0
FT741	FT741	Wild	Pourkheirandish_et_al_2015	ERX692639	0	spontaneum	wild	TUR	0	0	FALSE	YES		0/0	0/0	0/0	0/0	0/0	0/0	0/0	0/0	./.	0/0	1/1	0/0	0/0	./.	./.	./.	./.	./.	./.	./.	0/0	1/1	0/0	0/0	1/1	0/0	1/1	0/0	0/0	0/0	0/0	1/1	1/1	0/0	0/0	0/0
FT748	FT748	Wild	Pourkheirandish_et_al_2015	ERX692642	0	spontaneum	wild	TUR	0	0	FALSE	YES		0/0	0/0	0/0	0/0	0/0	0/0	0/0	0/0	1/1	0/0	0/0	0/0	0/0	0/0	1/1	1/1	0/0	0/0	0/0	0/0	0/0	1/1	0/0	0/0	1/1	0/0	0/0	0/0	0/0	0/0	0/0	1/1	0/0	0/0	0/0	0/0
FT873	FT873	Wild	Pourkheirandish_et_al_2015	ERX692646	0	spontaneum	wild	UZB	0	0	FALSE	YES		0/0	0/0	0/0	0/0	0/0	0/0	0/0	./.	1/1	1/1	0/0	0/0	0/0	0/0	0/0	1/1	0/0	0/0	0/0	0/0	0/0	1/1	0/0	0/0	1/1	0/0	0/0	0/0	1/1	0/0	0/0	1/1	0/0	0/0	1/1	./.
FT875	FT875	Wild	Pourkheirandish_et_al_2015	ERX692647	0	spontaneum	wild	UZB	0	0	FALSE	YES		0/0	0/0	0/0	0/0	0/0	0/0	0/0	0/0	1/1	./.	./.	0/0	0/0	0/0	0/1	1/1	0/0	0/0	0/0	0/0	0/0	1/1	0/0	0/0	1/1	0/0	0/0	0/0	0/0	1/1	0/0	1/1	0/0	0/0	0/0	0/0
FT879	FT879	Wild	Pourkheirandish_et_al_2015	ERX692649	0	spontaneum	wild	IRN	0	0	FALSE	YES		0/0	0/0	0/0	0/0	0/0	0/0	0/0	0/0	1/1	0/0	0/0	0/0	0/0	0/0	1/1	1/1	0/0	0/0	0/0	0/0	0/0	1/1	0/0	0/0	1/1	0/0	0/0	0/0	0/0	0/0	0/0	1/1	0/0	0/0	0/0	0/0
FT880	FT880	Wild	Pourkheirandish_et_al_2015	ERX692650	0	spontaneum	wild	IRN	0	0	FALSE	YES		0/0	0/0	0/0	0/0	0/0	0/0	0/0	./.	1/1	0/0	0/0	0/0	./.	0/0	0/0	1/1	0/0	0/0	0/0	0/0	1/1	1/1	0/0	1/1	1/1	0/0	0/0	1/1	0/0	0/0	0/0	1/1	0/0	0/0	0/0	0/0
FT885	FT885	Wild	Pourkheirandish_et_al_2015	ERX692651	0	spontaneum	wild	TJK	0	0	FALSE	YES		0/0	0/0	0/0	0/0	0/0	0/0	0/0	0/0	1/1	1/1	0/0	0/0	0/0	0/0	0/0	1/1	0/0	0/0	0/0	0/0	0/0	1/1	0/0	0/0	1/1	0/0	0/0	0/0	1/1	0/0	0/0	1/1	0/0	0/0	./.	0/0
HOR_8904	HOR 8904	Domesticated	IPK_Genebank	ERX2376994	0	landrace	domesticated	NPL	spring	intermedium	TRUE	YES		0/0	0/0	0/0	0/0	0/0	0/0	0/0	0/0	1/1	0/0	0/0	0/0	1/1	0/0	0/0	1/1	0/0	0/0	0/0	0/0	0/0	1/1	0/0	0/0	1/1	0/0	0/0	0/0	0/0	0/0	0/0	1/1	0/0	0/0	0/0	0/0
HOR_12707	HOR 12707	Wild	IPK_Genebank	ERX2374834	0	spontaneum	outlier	0	0	wild	FALSE	YES		0/0	0/0	0/0	0/0	0/0	0/0	0/0	0/0	0/0	0/0	0/0	0/0	0/0	0/0	0/0	0/0	0/0	0/0	0/0	0/0	0/0	0/0	0/0	0/0	0/0	0/0	0/0	0/0	0/0	0/0	0/0	0/0	0/0	0/0	0/0	0/0
HOR_12866	HOR 12866	Wild	IPK_Genebank	ERX2374806	0	0	wild	0	0	0	FALSE	YES		0/0	0/0	0/0	0/0	0/0	0/0	0/0	0/0	1/1	0/0	0/0	0/0	0/0	0/0	0/0	1/1	0/0	0/0	0/0	0/0	0/0	1/1	0/0	0/0	1/1	0/0	0/0	0/0	0/0	0/0	0/0	1/1	0/0	0/0	0/0	0/0
HOR_12943	HOR 12943	Wild	IPK_Genebank	ERX2374753	0	0	wild	0	0	0	FALSE	YES		0/0	0/0	0/0	0/0	0/0	0/0	0/0	0/0	1/1	0/0	0/0	0/0	0/0	0/0	0/0	./.	./.	0/0	0/0	0/0	0/0	0/0	0/0	0/0	0/0	0/0	0/0	0/0	0/0	0/0	0/0	0/0	0/0	0/0	0/0	0/0
HOR_12966	HOR 12966	Wild	IPK_Genebank	ERX2374491	0	0	wild	0	0	wild	FALSE	YES		0/0	0/0	0/0	0/0	0/0	0/0	0/0	0/0	1/1	0/0	0/0	0/0	0/0	0/0	0/0	1/1	0/0	0/0	0/0	1/1	0/0	1/1	1/1	0/0	1/1	0/0	0/0	0/0	0/0	0/0	0/0	1/1	0/0	0/0	0/0	0/0
HOR_13009	HOR 13009	Wild	IPK_Genebank	ERX2374488	0	0	wild	0	0	wild	FALSE	YES		0/0	0/0	0/0	0/0	0/0	0/0	0/0	0/0	1/1	0/0	0/0	0/0	0/0	0/0	1/1	1/1	0/0	0/0	0/0	0/0	0/0	1/1	0/0	0/0	1/1	0/0	0/0	0/0	0/0	0/0	0/0	1/1	0/0	0/0	0/0	0/0
HOR_13762	HOR 13762	Wild	IPK_Genebank	ERX2374162	0	spontaneum	wild	ISR	spring	0	FALSE	YES		0/0	0/0	0/0	0/0	0/0	0/0	0/0	0/0	1/1	0/0	0/0	0/0	0/0	0/0	0/0	1/1	0/0	0/0	0/0	0/0	0/0	1/1	0/0	0/0	1/1	0/0	0/0	0/0	0/0	0/0	0/0	1/1	0/0	0/0	0/0	0/0
HOR_1647	HOR 1647	Wild	IPK_Genebank	ERX2374106	0	spontaneum	wild	0	spring	wild	FALSE	YES		0/0	0/0	0/0	0/0	0/0	0/0	0/0	0/0	1/1	0/0	0/0	0/0	1/1	0/0	0/0	1/1	0/0	0/0	0/0	0/0	0/0	1/1	0/0	0/0	1/1	0/0	0/0	0/0	0/0	0/0	0/0	1/1	0/0	0/0	0/0	0/0
HOR_21461	HOR 21461	Domesticated	IPK_Genebank	ERX2375055	0	landrace	domesticated	0	spring	0	TRUE	YES		0/0	0/0	0/0	0/0	0/0	0/0	0/0	0/0	0/0	0/0	0/0	0/0	0/0	0/0	0/0	./.	./.	./.	./.	0/0	0/0	0/0	0/0	0/0	0/0	0/0	0/0	0/0	0/0	0/0	0/0	0/0	0/0	0/0	0/0	0/0
HOR_21893	HOR 21893	Wild	IPK_Genebank	ERX2373944	0	spontaneum	wild	ISR	spring	wild	FALSE	YES		0/0	0/0	0/0	0/0	0/0	0/0	0/0	0/0	1/1	0/0	0/0	0/0	0/0	0/0	1/1	1/1	0/0	0/0	0/0	0/0	0/0	1/1	0/0	0/0	1/1	0/0	0/0	0/0	0/0	0/0	0/0	1/1	0/0	0/0	./.	./.
HOR_22012	HOR 22012	Wild	IPK_Genebank	ERX2374414	0	spontaneum	wild	ISR	spring	wild	FALSE	YES		0/0	0/0	0/0	0/0	0/0	0/0	0/0	0/0	0/0	0/0	0/0	0/0	0/0	0/0	0/0	0/0	0/0	0/0	0/0	0/0	0/0	0/0	0/0	0/0	0/0	0/0	0/0	0/0	0/0	0/0	0/0	0/0	0/0	0/0	0/0	0/0
HOR_22078	HOR 22078	Wild	IPK_Genebank	ERX2374403	0	0	wild	ISR	spring	wild	FALSE	YES		0/0	0/0	0/0	0/0	0/0	0/0	0/0	0/0	1/1	0/0	0/0	0/0	1/1	0/0	0/0	1/1	0/0	0/0	./.	./.	./.	1/1	0/0	0/0	1/1	0/0	0/0	0/0	0/0	0/0	0/0	1/1	0/0	0/0	0/0	0/0
HOR_22109	HOR 22109	Wild	IPK_Genebank	ERX2374372	0	0	wild	ISR	spring	wild	FALSE	YES		0/0	0/0	0/0	0/0	0/0	0/0	0/0	0/0	0/0	0/0	0/0	0/0	0/0	0/0	0/0	0/0	0/0	0/0	0/0	0/0	0/0	0/0	0/0	0/0	0/0	0/0	0/0	0/0	0/0	0/0	0/0	0/0	0/0	0/0	0/0	0/0
HOR_7124	HOR 7124	Domesticated	IPK_Genebank	ERX2382591	0	landrace	domesticated	NPL	spring	6-rowed	TRUE	YES		0/0	0/0	0/0	0/0	0/0	0/0	0/0	0/0	0/0	0/0	0/0	0/0	0/0	0/0	0/0	0/0	0/0	0/0	0/0	0/0	0/0	0/0	0/0	0/0	0/0	0/0	0/0	0/0	0/0	0/0	0/0	0/0	./.	0/0	0/0	0/0
HOR_7251	HOR 7251	Domesticated	IPK_Genebank	ERX2382483	Indian 3	landrace	domesticated	IND	spring	6-rowed	TRUE	YES		0/0	0/0	0/0	0/0	0/0	0/0	0/0	0/0	1/1	0/0	0/0	0/0	1/1	0/0	0/0	1/1	0/0	0/0	./.	./.	./.	./.	./.	./.	./.	0/0	0/0	0/0	0/0	0/0	0/0	1/1	0/0	0/0	./.	0/0
HOR_10702	HOR 10702	Domesticated	IPK_Genebank	ERX2393276	Gunnar	cultivar	domesticated	SWE	spring	2-rowed	TRUE	YES		0/0	0/0	0/0	0/0	0/0	0/0	0/0	0/0	0/0	0/0	0/0	0/0	0/0	0/0	0/0	0/0	0/0	0/0	0/0	0/0	0/0	0/0	0/0	0/0	0/0	0/0	0/0	0/0	0/0	0/0	0/0	0/0	0/0	0/0	0/0	0/0
HOR_10775	HOR 10775	Domesticated	IPK_Genebank	ERX2393218	0	landrace	domesticated	GEO	spring	2-rowed	TRUE	YES		0/0	0/0	0/0	0/0	0/0	0/0	0/0	0/0	1/1	0/0	0/0	0/0	0/0	0/0	0/0	1/1	1/1	0/0	0/0	0/0	0/0	1/1	0/0	0/0	1/1	0/0	0/0	0/0	0/0	1/1	1/1	1/1	0/0	0/0	0/0	0/0
HOR_10886	HOR 10886	Domesticated	IPK_Genebank	ERX2393157	0	landrace	domesticated	GEO	spring	2-rowed	TRUE	YES		0/0	0/0	0/0	0/0	0/0	0/0	0/0	0/0	1/1	0/0	0/0	0/0	0/0	0/0	0/0	1/1	0/0	0/0	0/0	0/0	0/0	1/1	0/0	0/0	1/1	0/0	0/0	0/0	0/0	0/0	0/0	1/1	0/0	0/0	0/0	0/0
HOR_11409	HOR 11409	Domesticated	IPK_Genebank	ERX2392847	Sarubori	cultivar	domesticated	KOR	spring	6-rowed	TRUE	YES		0/0	0/0	0/0	0/0	0/0	0/0	0/0	0/0	1/1	./.	./.	./.	./.	./.	./.	./.	./.	0/0	0/0	0/0	0/0	1/1	0/0	0/0	1/1	0/0	0/0	0/0	0/0	0/0	0/0	1/1	0/0	0/0	0/0	0/0
HOR_11448	HOR 11448	Domesticated	IPK_Genebank	ERX2392812	0	landrace	domesticated	USA	spring	6-rowed	TRUE	YES		0/0	0/0	0/0	0/0	0/0	0/0	0/0	0/0	1/1	0/0	0/0	0/0	1/1	0/0	0/0	1/1	0/0	0/0	0/0	0/0	0/0	1/1	0/0	0/0	./.	./.	0/0	0/0	0/0	0/0	0/0	1/1	0/0	0/0	0/0	0/0
HOR_13724	HOR 13724	Domesticated	IPK_Genebank	ERX2393800	0	landrace	domesticated	IND	spring	6-rowed	TRUE	YES		0/0	0/0	0/0	0/0	0/0	0/0	0/0	0/0	1/1	./.	0/0	0/0	1/1	0/0	0/0	1/1	0/0	0/0	0/0	0/0	0/0	1/1	0/0	0/0	1/1	0/0	0/0	0/0	0/0	0/0	0/0	1/1	0/0	0/0	0/0	0/0
HOR_3155	HOR 3155	Domesticated	IPK_Genebank	ERX2394419	Tucker	cultivar	domesticated	USA	winter	6-rowed	TRUE	YES		0/0	0/0	0/0	0/0	0/0	0/0	0/0	0/0	1/1	0/0	0/0	0/0	1/1	0/0	0/0	1/1	0/0	0/0	0/0	0/0	0/0	1/1	0/0	0/0	1/1	0/0	0/0	0/0	0/0	0/0	0/0	1/1	0/0	0/0	0/0	0/0
HOR_4138	HOR 4138	Domesticated	IPK_Genebank	ERX2394073	0	landrace	domesticated	TUR	winter	6-rowed	TRUE	YES		0/0	0/0	0/0	0/0	0/0	0/0	0/0	0/0	0/0	0/0	0/0	0/0	0/0	0/0	0/0	0/0	0/0	0/0	0/0	0/0	0/0	0/0	0/0	0/0	0/0	0/0	0/0	0/0	0/0	0/0	0/0	0/0	0/0	0/0	0/0	0/0
HOR_8710	HOR 8710	Domesticated	IPK_Genebank	ERX2393168	0	landrace	domesticated	NPL	intermediate	intermedium	TRUE	YES		0/0	0/0	0/0	0/0	0/0	0/0	0/0	0/0	1/1	0/0	0/0	0/0	1/1	0/0	0/0	1/1	0/0	0/0	0/0	0/0	0/0	1/1	0/0	0/0	1/1	0/0	0/0	0/0	0/0	0/0	0/0	1/1	0/0	0/0	0/0	0/0
HOR_9250	HOR 9250	Domesticated	IPK_Genebank	ERX2392918	0	landrace	domesticated	ITA	winter	6-rowed	TRUE	YES		0/0	0/0	0/0	0/0	0/0	0/0	0/0	0/0	0/0	0/0	0/0	./.	./.	./.	./.	./.	./.	./.	./.	./.	./.	./.	./.	./.	./.	./.	./.	./.	./.	./.	./.	./.	./.	./.	0/0	0/0
HOR_12171	HOR 12171	Domesticated	IPK_Genebank	ERX2397423	0	landrace	domesticated	CHE	winter	6-rowed	TRUE	YES		0/0	0/0	0/0	0/0	0/0	0/0	1/1	0/0	1/1	0/0	0/0	./.	./.	0/0	0/0	1/1	1/1	0/0	0/0	0/0	0/0	1/1	0/0	0/0	1/1	0/0	0/0	0/0	0/0	1/1	1/1	1/1	0/0	0/0	0/0	0/0
HOR_12184	HOR 12184	Domesticated	IPK_Genebank	ERX2397412	0	landrace	domesticated	CHE	winter	2-rowed	TRUE	YES		0/0	0/0	0/0	0/0	0/0	0/0	1/1	0/0	1/1	0/0	0/0	0/0	0/0	0/1	0/0	1/1	1/1	0/0	0/0	0/0	0/0	1/1	0/0	0/0	1/1	0/0	0/0	0/0	0/0	1/1	1/1	1/1	0/0	0/0	0/0	0/0
HOR_15840	HOR 15840	Domesticated	IPK_Genebank	ERX2391318	ODESSKIJ 14	cultivar	domesticated	SUN	spring	0	TRUE	YES		0/0	0/0	0/0	0/0	0/0	0/0	1/1	0/0	1/1	0/0	0/0	0/0	0/0	0/0	0/0	1/1	1/1	0/0	0/0	0/0	0/0	1/1	0/0	0/0	1/1	0/0	0/0	0/0	0/0	1/1	1/1	1/1	0/0	0/0	0/0	0/0
HOR_15841	HOR 15841	Domesticated	IPK_Genebank	ERX2391317	JUSCHNY	cultivar	domesticated	SUN	spring	0	TRUE	YES		0/0	0/0	0/0	0/0	0/0	0/0	1/1	0/0	1/1	0/0	0/0	0/0	0/0	0/0	0/0	1/1	1/1	0/0	0/0	0/0	0/0	1/1	0/0	0/0	1/1	0/0	0/0	0/0	0/0	1/1	1/1	1/1	0/0	0/0	0/0	0/0
HOR_15857	HOR 15857	Domesticated	IPK_Genebank	ERX2391302	BELORUSSKY 18	cultivar	domesticated	SUN	spring	0	TRUE	YES		0/0	0/0	0/0	0/0	0/0	0/0	1/1	0/0	1/1	0/0	0/0	0/0	0/0	0/0	0/0	1/1	1/1	0/0	0/0	./.	./.	./.	./.	./.	./.	./.	./.	0/0	0/0	1/1	1/1	1/1	0/0	0/0	0/0	0/0
HOR_16071	HOR 16071	Domesticated	IPK_Genebank	ERX2390953	RUMAENE 4	landrace	domesticated	ROU	spring	0	TRUE	YES		0/0	0/0	0/0	0/0	0/0	0/0	1/1	0/0	1/1	0/0	0/0	0/0	0/0	0/0	0/0	1/1	1/1	0/0	0/0	0/0	0/0	1/1	0/0	0/0	./.	0/0	0/0	./.	./.	1/1	1/1	./.	0/0	0/0	0/0	0/0
HOR_17077	HOR 17077	Domesticated	IPK_Genebank	ERX2390028	MAHABAD	landrace	domesticated	IRN	spring	0	TRUE	YES		0/0	0/0	0/0	0/0	0/0	0/0	1/1	0/0	1/1	0/0	0/0	0/0	0/0	0/0	0/0	1/1	1/1	0/0	0/0	./.	./.	./.	./.	./.	./.	./.	./.	0/0	0/0	1/1	1/1	1/1	0/0	0/0	./.	0/0
HOR_18201	HOR 18201	Domesticated	IPK_Genebank	ERX2388007	ZONI (TIBESTI OASE)	landrace	domesticated	TCD	spring	0	TRUE	YES		0/0	0/0	0/0	0/0	0/0	0/0	1/1	0/0	1/1	0/0	0/0	0/0	0/0	0/0	0/0	1/1	./.	0/0	0/0	0/0	0/0	1/1	0/0	0/0	1/1	0/0	0/0	0/0	0/0	1/1	1/1	1/1	0/0	0/0	0/0	0/0
HOR_18364	HOR 18364	Domesticated	IPK_Genebank	ERX2387851	AHWAZ	landrace	domesticated	IRN	spring	0	TRUE	YES		0/0	0/0	0/0	0/0	0/0	0/0	1/1	0/0	1/1	0/0	0/0	0/0	./.	0/0	0/0	1/1	0/1	0/0	0/0	0/0	0/0	1/1	0/0	0/0	1/1	0/0	0/0	0/0	0/0	./.	./.	1/1	0/0	0/0	0/0	0/0
HOR_18681	HOR 18681	Domesticated	IPK_Genebank	ERX2387562	PERUGIA	landrace	domesticated	ITA	spring	0	TRUE	YES		0/0	0/0	0/0	0/0	0/0	0/0	1/1	0/0	1/1	0/0	0/0	0/0	0/0	0/0	0/0	1/1	1/1	0/0	0/0	0/0	0/0	1/1	0/0	0/0	1/1	0/0	0/0	0/0	0/0	1/1	1/1	1/1	0/0	0/0	0/0	0/0
HOR_1990	HOR 1990	Domesticated	IPK_Genebank	ERX2385989	0	landrace	domesticated	AFG	spring	6-rowed	TRUE	YES		0/0	0/0	0/0	0/0	0/0	0/0	1/1	0/0	1/1	0/0	0/0	0/0	0/0	0/0	0/0	1/1	1/1	0/0	0/0	0/0	0/0	1/1	0/0	0/0	1/1	0/0	0/0	0/0	0/0	1/1	1/1	1/1	0/0	0/0	0/0	0/0
HOR_2637	HOR 2637	Domesticated	IPK_Genebank	ERX2385541	Ponote	cultivar	domesticated	FRA	spring	2-rowed	TRUE	YES		0/0	0/0	0/0	0/0	0/0	0/0	1/1	0/0	1/1	0/0	0/0	0/0	0/0	0/0	0/0	1/1	1/1	0/0	0/0	0/0	0/0	1/1	0/0	0/0	1/1	0/0	0/0	0/0	0/0	1/1	1/1	1/1	0/0	0/0	./.	0/0
HOR_2957	HOR 2957	Domesticated	IPK_Genebank	ERX2385304	0	landrace	domesticated	0	spring	2-rowed	TRUE	YES		0/0	0/0	0/0	0/0	0/0	0/0	1/1	./.	1/1	0/0	0/0	0/0	0/0	0/0	0/0	1/1	1/1	0/0	0/0	0/0	0/0	1/1	0/0	0/0	1/1	0/0	0/0	0/0	0/0	1/1	1/1	1/1	0/0	0/0	0/0	0/0
HOR_3912	HOR 3912	Domesticated	IPK_Genebank	ERX2385001	Cernigovskij	cultivar	domesticated	SUN	spring	2-rowed	TRUE	YES		0/0	0/0	0/0	0/0	0/0	0/0	1/1	0/0	1/1	0/0	0/0	0/0	0/0	0/0	0/0	1/1	1/1	0/0	0/0	0/0	0/0	1/1	0/0	0/0	1/1	0/0	0/0	0/0	0/0	1/1	1/1	1/1	0/0	0/0	0/0	./.
HOR_3926	HOR 3926	Domesticated	IPK_Genebank	ERX2384988	Barbless	cultivar	domesticated	USA	spring	6-rowed	TRUE	YES		0/0	0/0	0/0	0/0	0/0	0/0	1/1	0/0	1/1	0/0	0/0	0/0	0/0	0/0	0/0	1/1	1/1	0/0	0/0	0/0	0/0	1/1	0/0	0/0	1/1	0/0	0/0	0/0	0/0	1/1	1/1	1/1	0/0	0/0	0/0	0/0
HOR_4030	HOR 4030	Domesticated	IPK_Genebank	ERX2384896	0	landrace	domesticated	USA	spring	2-rowed	TRUE	YES		0/0	0/0	0/0	0/0	0/0	0/0	1/1	0/0	1/1	0/0	0/0	0/0	0/0	0/0	0/0	1/1	1/1	0/0	0/0	0/0	0/0	1/1	0/0	0/0	./.	0/0	0/0	0/0	0/0	1/1	1/1	./.	0/0	0/0	0/0	0/0
HOR_4258	HOR 4258	Domesticated	IPK_Genebank	ERX2384824	0	landrace	domesticated	ETH	spring	2-rowed	TRUE	YES		0/0	0/0	0/0	0/0	0/0	0/0	1/1	0/0	1/1	./.	./.	0/0	0/0	0/0	0/0	1/1	1/1	0/0	0/0	0/0	0/0	1/1	0/0	0/0	1/1	0/0	0/0	0/0	0/0	1/1	1/1	1/1	0/0	0/0	0/0	0/0
HOR_21687	HOR 21687	Domesticated	IPK_Genebank	ERX2382071	DIPPES HANNA	cultivar	domesticated	DEU	spring	2-rowed	TRUE	YES		0/0	0/0	0/0	0/0	0/0	0/0	1/1	./.	1/1	0/0	0/0	0/0	./.	./.	./.	./.	./.	./.	0/0	0/0	0/0	1/1	0/0	0/0	1/1	0/0	0/0	0/0	0/0	1/1	1/1	1/1	0/0	0/0	0/0	0/0
HOR_11013	HOR 11013	Domesticated	IPK_Genebank	ERX2393088	Corvette	cultivar	domesticated	0	spring	2-rowed	TRUE	YES		0/0	0/0	0/0	0/0	0/0	0/0	1/1	0/0	1/1	0/0	0/0	0/0	0/0	0/0	0/0	1/1	1/1	0/0	0/0	0/0	0/0	1/1	0/0	0/0	1/1	0/0	0/0	0/0	0/0	1/1	1/1	1/1	0/0	0/0	0/0	0/0
HOR_13836	HOR 13836	Domesticated	IPK_Genebank	ERX2393737	ESKISHEHIR	landrace	domesticated	TUR	spring	0	TRUE	YES		0/0	0/0	0/0	0/0	0/0	0/0	1/1	0/0	1/1	0/0	0/0	0/0	0/0	0/0	0/0	./.	./.	./.	0/0	0/0	0/0	1/1	0/0	0/0	1/1	0/0	0/0	0/0	0/0	1/1	1/1	1/1	0/0	0/0	0/0	0/0
FT67	FT67	Wild	Pourkheirandish_et_al_2015	ERX692554	0	spontaneum	wild	ISR	0	0	FALSE	YES		0/0	0/0	0/0	0/0	1/1	0/0	./.	0/0	1/1	0/0	0/0	0/0	0/0	0/0	0/0	1/1	0/0	0/0	0/0	0/0	0/0	0/0	0/0	0/0	0/0	0/0	0/0	0/0	0/0	0/0	0/0	0/0	0/0	0/0	0/0	0/0
HOR_12541	HOR 12541	Wild	IPK_Genebank	ERX2374983	0	spontaneum	wild	0	0	wild	FALSE	YES		0/0	0/0	0/0	0/0	1/1	0/0	0/0	0/0	1/1	0/0	0/0	0/0	0/0	0/0	0/0	1/1	0/0	0/0	0/0	0/0	0/0	./.	0/0	0/0	0/0	0/0	0/0	0/0	0/0	0/0	0/0	0/0	0/0	0/0	0/0	0/0
HOR_13035	HOR 13035	Wild	IPK_Genebank	ERX2374678	0	0	wild	0	0	0	FALSE	YES		0/0	0/0	0/0	0/0	1/1	0/0	0/0	0/0	1/1	0/0	0/0	0/0	0/0	0/0	0/0	1/1	0/0	0/0	0/0	0/0	0/0	0/0	0/0	0/0	0/0	0/0	0/0	0/0	0/0	0/0	0/0	0/0	0/0	0/0	0/0	0/0
FT31	FT31	Wild	#N/A	#N/A	#N/A	#N/A	#N/A	#N/A	#N/A	#N/A	#N/A	YES		0/0	0/0	0/0	0/0	1/1	0/0	0/0	0/0	1/1	0/0	0/0	0/0	0/0	./.	./.	1/1	0/0	0/0	0/0	0/0	0/0	0/0	0/0	0/0	0/0	0/0	0/0	0/0	0/0	0/0	0/0	0/0	0/0	0/0	0/0	0/0
FT144	FT144	Wild	Pourkheirandish_et_al_2015	ERX692555	0	spontaneum	wild	ISR	0	0	FALSE	YES		0/0	0/0	0/0	0/0	1/1	0/0	0/0	./.	1/1	0/0	0/0	0/0	0/0	0/0	0/0	1/1	0/0	0/0	0/0	0/0	0/0	0/0	0/0	0/0	0/0	0/0	0/0	0/0	0/0	0/0	0/0	0/0	0/0	0/0	0/0	0/0
FT18	FT18	Wild	Pourkheirandish_et_al_2015	ERX692559	0	spontaneum	wild	ISR	0	0	FALSE	YES		0/0	0/0	0/0	0/0	1/1	0/0	0/0	0/0	1/1	0/0	0/0	0/0	0/0	./.	./.	./.	./.	./.	./.	0/0	0/0	0/0	0/0	0/0	0/0	0/0	0/0	0/0	0/0	0/0	0/0	0/0	0/0	0/0	0/0	./.
FT627	FT627	Wild	Pourkheirandish_et_al_2015	ERX692622	0	spontaneum	wild	JOR	0	0	FALSE	YES		0/0	0/0	0/0	0/0	1/1	0/0	0/0	./.	./.	./.	./.	./.	./.	./.	./.	./.	./.	./.	0/0	0/0	0/0	0/0	0/0	0/0	0/0	0/0	0/0	0/0	0/0	0/0	0/0	0/0	0/0	1/1	0/0	0/0
FT631	FT631	Wild	Pourkheirandish_et_al_2015	ERX692625	0	spontaneum	wild	LBN	0	0	FALSE	YES		0/0	0/0	0/0	0/0	1/1	0/0	0/0	0/0	1/1	0/0	0/0	0/0	0/0	0/0	0/0	1/1	0/0	0/0	0/0	0/0	0/0	0/0	0/0	0/0	0/0	0/0	0/0	0/0	0/0	0/0	0/0	0/0	0/0	0/0	0/0	0/0
FT64	FT64	Wild	Pourkheirandish_et_al_2015	ERX692627	0	spontaneum	wild	ISR	0	0	FALSE	YES		0/0	0/0	0/0	0/0	1/1	0/0	0/0	0/0	1/1	0/0	0/0	0/0	0/0	0/0	0/0	1/1	0/0	0/0	0/0	0/0	0/0	0/0	0/0	0/0	0/0	0/0	0/0	0/0	0/0	0/0	0/0	0/0	0/0	0/0	./.	0/0
HOR_9476	HOR 9476	Wild	IPK_Genebank	ERX2374470	Rs 42-6	breeding_material	wild	ISR	spring	wild	FALSE	YES		0/0	0/0	0/0	0/0	1/1	0/0	0/0	0/0	1/1	./.	./.	./.	./.	./.	./.	./.	./.	./.	0/0	0/0	0/0	./.	0/0	0/0	0/0	0/0	0/0	0/0	0/0	0/0	0/0	0/0	0/0	0/0	0/0	0/0
HOR_10478	HOR 10478	Wild	IPK_Genebank	ERX2374421	0	spontaneum	wild	IRQ	spring	wild	FALSE	YES		0/0	0/0	0/0	0/0	1/1	1/1	0/0	0/0	1/1	0/0	0/0	0/0	0/0	0/0	0/0	1/1	0/0	0/0	0/0	0/0	0/0	0/0	0/0	0/0	0/0	0/0	0/0	0/0	0/0	0/0	0/0	0/0	0/0	0/0	0/0	0/0
FT469	FT469	Wild	Pourkheirandish_et_al_2015	ERX692588	0	spontaneum	wild	TUR	0	0	FALSE	YES		0/0	0/0	0/0	0/0	1/1	1/1	0/0	0/0	1/1	0/0	0/0	0/0	0/0	0/0	0/0	1/1	0/0	0/0	0/0	0/0	0/0	0/0	0/0	0/0	0/0	0/0	./.	./.	0/0	0/0	0/0	0/0	0/0	0/0	0/0	0/0
FT589	FT589	Wild	Pourkheirandish_et_al_2015	ERX692613	0	spontaneum	wild	SYR	0	0	FALSE	YES		0/0	0/0	0/0	0/0	1/1	1/1	0/0	0/0	1/1	0/0	0/0	0/0	0/0	0/0	0/0	1/1	0/0	0/0	0/0	0/0	0/0	0/0	0/0	0/0	0/0	0/0	0/0	0/0	0/0	0/0	0/0	0/0	0/0	0/0	0/0	0/0
FT670	FT670	Wild	Pourkheirandish_et_al_2015	ERX692633	0	spontaneum	wild	TUR	0	0	FALSE	YES		0/0	0/0	0/0	0/0	1/1	1/1	0/0	0/0	1/1	0/0	0/0	0/0	0/0	0/0	0/0	1/1	0/0	0/0	0/0	0/0	./.	./.	./.	./.	./.	./.	./.	./.	./.	./.	./.	./.	0/0	0/0	./.	0/0
FT730	FT730	Wild	#N/A	#N/A	#N/A	#N/A	#N/A	#N/A	#N/A	#N/A	#N/A	YES		0/0	0/0	0/0	0/0	1/1	1/1	0/0	0/0	1/1	0/0	0/0	0/0	0/0	0/0	0/0	1/1	0/0	0/0	0/0	0/0	0/0	0/0	./.	./.	./.	./.	0/0	0/0	0/0	0/0	0/0	0/0	0/0	0/0	0/0	0/0
HOR_1780	HOR 1780	Domesticated	IPK_Genebank	ERX2397703	0	landrace	domesticated	IRN	spring	6-rowed	TRUE	YES		0/0	0/0	0/0	1/1	0/0	./.	./.	0/0	1/1	0/0	0/0	0/0	0/0	0/0	0/0	1/1	0/0	1/1	0/0	0/0	0/0	1/1	0/0	0/0	1/1	1/1	0/0	0/0	0/0	0/0	0/0	1/1	0/0	0/0	0/0	./.
HOR_3081	HOR 3081	Domesticated	IPK_Genebank	ERX2394486	Slaski II	cultivar	domesticated	POL	winter	6-rowed	TRUE	YES		0/0	0/0	0/0	1/1	0/0	./.	0/0	0/0	1/1	0/0	0/0	0/0	0/0	0/0	./.	./.	./.	./.	./.	./.	./.	./.	0/0	0/0	1/1	1/1	0/0	0/0	0/0	0/0	0/0	1/1	0/0	0/0	0/0	0/0
HOR_17169	HOR 17169	Domesticated	IPK_Genebank	ERX2395527	DSCHUNIA	landrace	domesticated	AFG	winter	0	TRUE	YES		0/0	0/0	0/0	1/1	0/0	0/0	./.	0/0	1/1	0/0	0/0	0/0	0/0	0/0	0/0	1/1	0/0	1/1	0/0	0/0	0/0	1/1	0/0	0/0	1/1	1/1	0/0	0/0	0/0	0/0	0/0	1/1	0/0	0/0	0/0	0/0
HOR_4653	HOR 4653	Domesticated	IPK_Genebank	ERX2384635	Midas	cultivar	domesticated	GBR	spring	2-rowed	TRUE	YES		0/0	0/0	0/0	1/1	0/0	0/0	./.	./.	./.	0/0	0/0	0/0	0/0	0/0	0/0	1/1	0/0	1/1	0/0	0/0	0/0	1/1	0/0	0/0	1/1	1/1	0/0	0/0	0/0	0/0	0/0	1/1	./.	./.	./.	0/0
HOR_7552	HOR 7552	Domesticated	IPK_Genebank	ERX2377628	0	landrace	domesticated	PAK	spring	6-rowed	TRUE	YES		0/0	0/0	0/0	1/1	0/0	0/0	./.	./.	./.	0/0	0/0	0/0	0/0	0/0	0/0	1/1	0/0	1/1	0/0	0/0	0/0	1/1	0/0	0/0	1/1	1/1	0/0	0/0	0/0	0/0	0/0	1/1	0/0	0/0	0/0	0/0
HOR_12482	HOR 12482	Wild	IPK_Genebank	ERX2374995	347 I	breeding_material	outlier	0	spring	wild	FALSE	YES		0/0	0/0	0/0	1/1	0/0	0/0	./.	./.	./.	./.	./.	./.	./.	./.	./.	./.	./.	./.	./.	./.	0/0	1/1	0/0	0/0	1/1	1/1	0/0	0/0	0/0	0/0	0/0	1/1	0/0	0/0	0/0	0/0
HOR_10004	HOR 10004	Domesticated	IPK_Genebank	ERX2376176	0	landrace	domesticated	PAK	spring	6-rowed	TRUE	YES		0/0	0/0	0/0	1/1	0/0	0/0	0/0	0/0	1/1	0/0	0/0	0/0	0/0	./.	./.	1/1	0/0	1/1	0/0	0/0	0/0	1/1	0/0	0/0	1/1	1/1	0/0	0/0	0/0	0/0	0/0	1/1	0/0	0/0	0/0	0/0
HOR_11083	HOR 11083	Domesticated	IPK_Genebank	ERX2396078	Kwanchike 1	cultivar	domesticated	PRK	winter	6-rowed	TRUE	YES		0/0	0/0	0/0	1/1	0/0	0/0	0/0	0/0	1/1	0/0	0/0	0/0	0/0	0/0	0/0	1/1	0/0	1/1	0/0	0/0	0/0	1/1	0/0	0/0	1/1	1/1	0/0	0/0	0/0	0/0	0/0	1/1	0/0	0/0	0/0	0/0
HOR_11662	HOR 11662	Domesticated	IPK_Genebank	ERX2396844	0	landrace	domesticated	AFG	winter	6-rowed	TRUE	YES		0/0	0/0	0/0	1/1	0/0	0/0	0/0	./.	./.	0/0	0/0	0/0	0/0	0/0	0/0	1/1	0/0	1/1	0/0	0/0	0/0	1/1	0/0	0/0	1/1	1/1	0/0	0/0	0/0	0/0	0/0	1/1	0/0	0/0	0/0	0/0
HOR_11922	HOR 11922	Domesticated	IPK_Genebank	ERX2396591	Chiao Chuang 2	cultivar	domesticated	CHN	winter	6-rowed	TRUE	YES		0/0	0/0	0/0	1/1	0/0	0/0	0/0	0/0	1/1	0/0	0/0	0/0	0/0	0/0	0/0	1/1	0/0	1/1	0/0	0/0	0/0	1/1	0/0	0/0	1/1	1/1	0/0	0/0	0/0	0/0	0/0	1/1	0/0	0/0	0/0	0/0
HOR_12072	HOR 12072	Domesticated	IPK_Genebank	ERX2397527	0	landrace	domesticated	FRA	winter	6-rowed	TRUE	YES		0/0	0/0	0/0	1/1	0/0	0/0	0/0	0/0	1/1	0/0	0/0	0/0	0/0	0/0	0/0	1/1	0/0	1/1	0/0	0/0	0/0	1/1	0/0	0/0	1/1	1/1	0/0	0/1	0/0	0/0	0/0	1/1	0/0	0/0	0/0	0/0
HOR_12367	HOR 12367	Domesticated	IPK_Genebank	ERX2397223	Nagaoka	cultivar	domesticated	JPN	winter	6-rowed	TRUE	YES		0/0	0/0	0/0	1/1	0/0	0/0	0/0	0/0	1/1	0/0	0/0	0/0	0/0	0/0	0/0	1/1	0/0	1/1	0/0	0/0	0/0	1/1	0/0	0/0	1/1	1/1	0/0	0/0	0/0	0/0	0/0	1/1	0/0	0/0	0/0	0/0
HOR_13924	HOR 13924	Domesticated	IPK_Genebank	ERX2395864	BUTSCHAK	landrace	domesticated	AFG	winter	6-rowed	TRUE	YES		0/0	0/0	0/0	1/1	0/0	0/0	0/0	0/0	1/1	0/0	0/0	0/0	0/0	0/0	0/0	1/1	0/0	1/1	0/0	0/0	0/0	1/1	0/0	0/0	1/1	1/1	0/0	0/0	0/0	0/0	0/0	1/1	0/0	0/0	0/0	0/0
HOR_14557	HOR 14557	Domesticated	IPK_Genebank	ERX2395784	AKYUEREK 068	landrace	domesticated	TUR	winter	6-rowed	TRUE	YES		0/0	0/0	0/0	1/1	0/0	0/0	0/0	0/0	1/1	0/0	0/0	0/0	0/0	0/0	0/0	1/1	0/0	1/1	0/0	0/0	0/0	1/1	0/0	0/0	1/1	1/1	0/0	0/0	0/0	0/0	0/0	1/1	0/0	0/0	0/0	0/0
HOR_14787	HOR 14787	Domesticated	IPK_Genebank	ERX2391829	FORT	cultivar	domesticated	0	spring	0	TRUE	YES		0/0	0/0	0/0	1/1	0/0	0/0	0/0	0/0	1/1	0/0	0/0	0/0	0/0	0/0	0/0	1/1	0/0	1/1	0/0	0/0	0/0	1/1	0/0	0/0	1/1	1/1	0/0	0/0	0/0	0/0	0/0	1/1	0/0	0/0	0/0	0/0
HOR_14876	HOR 14876	Domesticated	IPK_Genebank	ERX2391765	0	landrace	domesticated	NPL	spring	0	TRUE	YES		0/0	0/0	0/0	1/1	0/0	0/0	0/0	0/0	1/1	0/0	0/0	0/0	0/0	0/0	0/0	1/1	0/0	1/1	0/0	0/0	0/0	1/1	0/0	0/0	1/1	1/1	0/0	0/0	0/0	0/0	0/0	1/1	0/0	0/0	0/0	0/0
HOR_15254	HOR 15254	Domesticated	IPK_Genebank	ERX2395662	SMOOTH AWN 86	cultivar	domesticated	0	winter	6-rowed	TRUE	YES		0/0	0/0	0/0	1/1	0/0	0/0	0/0	0/0	1/1	0/0	0/0	0/0	0/0	0/0	0/0	1/1	0/0	1/1	0/0	0/0	0/0	1/1	./.	./.	./.	./.	0/0	0/0	0/0	0/0	0/0	1/1	0/0	0/0	0/0	0/0
HOR_15778	HOR 15778	Domesticated	IPK_Genebank	ERX2391044	APCEI	landrace	domesticated	AFG	spring	0	TRUE	YES		0/0	0/0	0/0	1/1	0/0	0/0	0/0	0/0	1/1	0/0	0/0	0/0	0/0	0/0	0/0	1/1	0/0	1/1	0/0	0/0	0/0	1/1	0/0	0/0	1/1	1/1	0/0	0/0	0/0	0/0	0/0	1/1	0/0	0/0	0/0	0/0
HOR_15788	HOR 15788	Domesticated	IPK_Genebank	ERX2391035	ZUSUM	landrace	domesticated	PAK	spring	0	TRUE	YES		0/0	0/0	0/0	1/1	0/0	0/0	0/0	0/0	1/1	0/0	0/0	0/0	0/0	0/0	0/0	1/1	0/0	1/1	0/0	0/0	0/0	1/1	0/0	0/0	1/1	1/1	0/0	0/0	0/0	0/0	0/0	1/1	0/0	0/0	0/0	0/0
HOR_1581	HOR 1581	Domesticated	IPK_Genebank	ERX2397854	0	landrace	domesticated	IND	spring	6-rowed	TRUE	YES		0/0	0/0	0/0	1/1	0/0	0/0	0/0	0/0	1/1	0/0	0/0	./.	./.	./.	./.	1/1	1/1	0/0	0/0	0/0	0/0	1/1	./.	./.	./.	./.	./.	0/0	0/0	0/1	0/1	1/1	0/0	./.	0/0	0/0
HOR_16112	HOR 16112	Domesticated	IPK_Genebank	ERX2390912	BALILA	landrace	domesticated	IND	spring	0	TRUE	YES		0/0	0/0	0/0	1/1	0/0	0/0	0/0	0/0	1/1	0/0	0/0	0/0	0/0	0/0	0/0	1/1	0/0	1/1	0/0	0/0	0/0	1/1	0/0	0/0	1/1	1/1	0/0	0/0	0/0	0/0	0/0	1/1	0/0	0/0	0/0	./.
HOR_18382	HOR 18382	Domesticated	IPK_Genebank	ERX2387833	0	landrace	domesticated	PAK	spring	0	TRUE	YES		0/0	0/0	0/0	1/1	0/0	0/0	0/0	0/0	1/1	0/0	0/0	0/0	0/0	0/0	0/0	1/1	0/0	1/1	0/0	0/0	0/0	1/1	0/0	0/0	1/1	1/1	0/0	0/0	0/0	0/0	0/0	1/1	0/0	0/0	0/0	0/0
HOR_20269	HOR 20269	Domesticated	IPK_Genebank	ERX2386374	GEMBLOUX	landrace	domesticated	BEL	spring	0	TRUE	YES		0/0	0/0	0/0	1/1	0/0	0/0	0/0	0/0	./.	./.	./.	./.	./.	./.	./.	./.	0/0	1/1	0/0	0/0	0/0	1/1	0/0	0/0	1/1	1/1	0/0	0/0	0/0	0/0	0/0	1/1	0/0	0/0	0/0	0/0
HOR_21258	HOR 21258	Domesticated	IPK_Genebank	ERX2375251	0	landrace	domesticated	IRN	winter	0	TRUE	YES		0/0	0/0	0/0	1/1	0/0	0/0	0/0	./.	./.	0/0	0/0	0/0	0/0	0/0	0/0	./.	0/0	1/1	0/0	0/0	0/0	1/1	0/0	0/0	1/1	1/1	0/0	0/0	0/0	0/0	0/0	1/1	0/0	0/0	0/0	0/0
HOR_21599	HOR 21599	Domesticated	IPK_Genebank	ERX2393353	ICARDA 64 SP, P	landrace	domesticated	SYR	winter	2-rowed	TRUE	YES		0/0	0/0	0/0	1/1	0/0	0/0	0/0	0/0	1/1	0/0	0/0	0/0	0/0	0/0	0/0	1/1	0/0	1/1	./.	0/0	0/0	1/1	0/0	0/0	1/1	1/1	0/0	0/0	0/0	0/0	0/0	1/1	0/0	0/0	0/0	0/0
HOR_2403	HOR 2403	Domesticated	IPK_Genebank	ERX2385709	Titan	cultivar	domesticated	CAN	spring	6-rowed	TRUE	YES		0/0	0/0	0/0	1/1	0/0	0/0	0/0	0/0	1/1	0/0	0/0	0/0	0/0	0/0	0/0	1/1	0/0	1/1	0/0	0/0	0/0	1/1	0/0	0/0	1/1	1/1	0/0	0/0	0/0	0/0	0/0	1/1	0/0	0/0	0/0	0/0
HOR_2749	HOR 2749	Domesticated	IPK_Genebank	ERX2385473	Custer	cultivar	domesticated	USA	spring	6-rowed	TRUE	YES		0/0	0/0	0/0	1/1	0/0	0/0	0/0	0/0	1/1	0/0	0/0	0/0	0/0	0/0	0/0	1/1	0/0	1/1	0/0	0/0	0/0	1/1	./.	0/0	1/1	1/1	0/0	0/0	./.	./.	./.	./.	0/0	./.	0/0	0/0
HOR_3023	HOR 3023	Domesticated	IPK_Genebank	ERX2398173	Gopal	cultivar	domesticated	IND	spring	2-rowed	TRUE	YES		0/0	0/0	0/0	1/1	0/0	0/0	0/0	0/0	1/1	0/0	0/0	0/0	0/0	0/0	0/0	1/1	0/0	1/1	0/0	0/0	0/0	1/1	0/0	0/0	1/1	1/1	0/0	0/0	0/0	0/0	0/0	1/1	0/0	0/0	./.	0/0
HOR_4034	HOR 4034	Domesticated	IPK_Genebank	ERX2384893	Monte Cristo	cultivar	domesticated	IND	spring	6-rowed	TRUE	YES		0/0	0/0	0/0	1/1	0/0	0/0	0/0	0/0	1/1	0/0	0/0	0/0	0/0	0/0	0/0	./.	./.	./.	0/0	0/0	0/0	1/1	0/0	0/0	1/1	0/1	0/0	0/0	0/0	0/0	0/0	1/1	0/0	0/0	0/0	0/0
HOR_5876	HOR 5876	Domesticated	IPK_Genebank	ERX2383648	No. 122	landrace	domesticated	ETH	spring	6-rowed	TRUE	YES		0/0	0/0	0/0	1/1	0/0	0/0	0/0	0/0	1/1	0/0	0/0	./.	./.	./.	./.	1/1	0/0	1/1	0/0	0/0	0/0	1/1	0/0	0/0	1/1	1/1	0/0	0/0	0/0	0/0	0/0	1/1	0/0	0/0	0/0	0/0
HOR_6962	HOR 6962	Domesticated	IPK_Genebank	ERX2382739	Gatami	cultivar	domesticated	IND	spring	6-rowed	TRUE	YES		0/0	0/0	0/0	1/1	0/0	0/0	0/0	0/0	1/1	0/0	0/0	0/0	0/0	0/0	0/0	1/1	0/0	1/1	0/0	0/0	0/0	1/1	0/0	0/0	1/1	1/1	0/0	0/0	0/0	0/0	0/0	1/1	0/0	0/0	0/0	0/0
HOR_7129	HOR 7129	Domesticated	IPK_Genebank	ERX2382587	0	landrace	domesticated	NPL	spring	intermedium	TRUE	YES		0/0	0/0	0/0	1/1	0/0	0/0	0/0	0/0	1/1	0/0	0/0	0/0	0/0	0/0	0/0	1/1	0/0	1/1	0/0	0/0	0/0	1/1	0/0	0/0	1/1	1/1	0/0	0/0	0/0	0/0	0/0	1/1	0/0	0/0	0/0	0/0
HOR_8440	HOR 8440	Domesticated	IPK_Genebank	ERX2382245	0	landrace	domesticated	IND	spring	6-rowed	TRUE	YES		0/0	0/0	0/0	1/1	0/0	0/0	0/0	0/0	./.	./.	./.	./.	0/0	0/0	0/0	1/1	0/0	1/1	0/0	0/0	0/0	1/1	0/0	0/0	1/1	1/1	0/0	0/0	0/0	0/0	0/0	1/1	0/0	0/0	0/0	0/0
HOR_16149	HOR 16149	Domesticated	IPK_Genebank	ERX2395584	AKYUEREK 025	landrace	domesticated	TUR	winter	0	TRUE	YES		0/0	0/0	0/0	1/1	0/0	0/0	0/0	0/0	1/1	0/0	0/0	0/0	0/0	0/0	0/0	1/1	0/0	1/1	0/0	0/0	0/0	1/1	0/0	0/0	./.	1/1	0/0	0/0	0/0	0/0	./.	./.	./.	./.	0/0	0/0
HOR_4870	HOR 4870	Wild	IPK_Genebank	ERX2374051	0	spontaneum	outlier	TKM	spring	0	FALSE	YES		0/0	0/0	0/0	1/1	0/0	0/0	0/0	0/0	./.	0/0	0/0	0/0	0/0	0/0	0/0	1/1	0/0	1/1	0/0	0/0	0/0	1/1	0/0	0/0	1/1	1/1	0/0	0/0	./.	./.	0/0	1/1	0/0	0/0	0/0	0/0
HOR_10742	HOR 10742	Domesticated	IPK_Genebank	ERX2393252	0	landrace	domesticated	GEO	spring	6-rowed	TRUE	YES		0/0	0/0	0/0	1/1	0/0	0/0	0/0	0/0	./.	0/0	0/0	0/0	0/0	0/0	0/0	1/1	0/0	1/1	0/0	0/0	0/0	1/1	0/0	0/0	1/1	1/1	0/0	0/0	0/0	0/0	0/0	1/1	0/0	0/0	0/0	0/0
HOR_10764	HOR 10764	Domesticated	IPK_Genebank	ERX2393231	Agneta	cultivar	domesticated	0	spring	6-rowed	TRUE	YES		0/0	0/0	0/0	1/1	0/0	0/0	0/0	0/0	1/1	0/0	0/0	0/0	0/0	./.	0/0	1/1	0/0	./.	0/0	./.	0/0	1/1	./.	./.	./.	./.	./.	0/0	0/0	0/0	0/0	1/1	0/0	0/0	0/0	0/0
HOR_10990	HOR 10990	Domesticated	IPK_Genebank	ERX2393310	0	landrace	domesticated	FRA	spring	6-rowed	TRUE	YES		0/0	0/0	0/0	1/1	0/0	0/0	0/0	0/0	1/1	0/0	0/0	0/0	0/0	./.	./.	./.	./.	./.	0/0	0/0	0/0	1/1	0/0	0/0	1/1	1/1	0/0	0/0	0/0	0/0	0/0	1/1	0/0	0/0	0/0	0/0
HOR_12070	HOR 12070	Domesticated	IPK_Genebank	ERX2392734	Iris	cultivar	domesticated	FRA	spring	6-rowed	TRUE	YES		0/0	0/0	0/0	1/1	0/0	0/0	0/0	0/0	1/1	0/0	0/0	0/0	0/0	0/0	0/0	1/1	0/0	1/1	0/0	0/0	0/0	1/1	0/0	0/0	1/1	1/1	0/0	0/0	0/0	0/0	0/0	1/1	0/0	0/0	0/0	0/0
HOR_12412	HOR 12412	Domesticated	IPK_Genebank	ERX2392706	0	landrace	domesticated	ITA	spring	6-rowed	TRUE	YES		0/0	0/0	0/0	1/1	0/0	0/0	0/0	0/0	1/1	0/0	0/0	0/0	0/0	0/0	0/0	1/1	0/0	1/1	0/0	0/0	0/0	1/1	0/0	0/0	1/1	1/1	0/0	0/0	0/0	0/0	0/0	1/1	0/0	0/0	0/0	0/0
HOR_1361	HOR 1361	Domesticated	IPK_Genebank	ERX2394615	0	landrace	domesticated	DEU	winter	6-rowed	TRUE	YES		0/0	0/0	0/0	1/1	0/0	0/0	0/0	0/0	1/1	0/0	0/0	0/0	0/0	0/0	0/0	1/1	0/0	1/1	0/0	0/0	0/0	1/1	0/0	0/0	1/1	1/1	0/0	0/0	0/0	0/0	0/0	1/1	./.	0/0	0/0	0/0
HOR_13800	HOR 13800	Domesticated	IPK_Genebank	ERX2393771	ABARIK	landrace	domesticated	SUN	spring	0	TRUE	YES		0/0	0/0	0/0	1/1	0/0	0/0	0/0	0/0	1/1	0/0	0/0	0/0	0/0	0/0	0/0	1/1	0/0	1/1	0/0	0/0	0/0	1/1	0/0	0/0	1/1	1/1	0/0	0/0	0/0	0/0	0/0	1/1	0/0	0/0	0/0	0/0
HOR_13979	HOR 13979	Domesticated	IPK_Genebank	ERX2392407	ZENTRALINDISCHE	landrace	domesticated	IND	spring	6-rowed	TRUE	YES		0/0	0/0	0/0	1/1	0/0	0/0	0/0	0/0	1/1	0/0	0/0	0/0	0/0	0/0	0/0	1/1	0/0	1/1	0/0	0/0	0/0	1/1	0/0	0/0	1/1	1/1	0/0	0/0	0/0	0/0	0/0	1/1	0/0	0/0	0/0	0/0
HOR_13987	HOR 13987	Domesticated	IPK_Genebank	ERX2392401	0	landrace	domesticated	ETH	spring	6-rowed	TRUE	YES		0/0	0/0	0/0	1/1	0/0	0/0	0/0	./.	./.	./.	./.	./.	./.	0/0	0/0	1/1	0/0	1/1	0/0	0/0	0/0	1/1	0/0	0/0	1/1	1/1	0/0	0/0	0/0	0/0	0/0	1/1	0/0	0/0	0/0	0/0
HOR_2290	HOR 2290	Domesticated	IPK_Genebank	ERX2394553	No. 18	landrace	domesticated	BGR	winter	6-rowed	TRUE	YES		0/0	0/0	0/0	1/1	0/0	0/0	0/0	0/0	1/1	0/0	0/0	0/0	0/0	0/0	0/0	1/1	0/0	1/1	0/0	0/0	0/0	1/1	0/0	0/0	1/1	1/1	0/0	0/0	0/0	0/0	0/0	1/1	0/0	0/0	0/0	0/0
HOR_3153	HOR 3153	Domesticated	IPK_Genebank	ERX2394421	Tennessee Winter	cultivar	domesticated	USA	winter	6-rowed	TRUE	YES		0/0	0/0	0/0	1/1	0/0	0/0	0/0	0/0	1/1	0/0	0/0	0/0	0/0	0/0	0/0	1/1	0/0	1/1	0/0	0/0	0/0	1/1	0/0	0/0	1/1	1/1	0/0	0/0	0/0	0/0	0/0	1/1	0/0	0/0	0/0	0/0
HOR_3359	HOR 3359	Domesticated	IPK_Genebank	ERX2394267	0	landrace	domesticated	UKR	winter	6-rowed	TRUE	YES		0/0	0/0	0/0	1/1	0/0	0/0	0/0	0/0	1/1	0/0	0/0	0/0	0/0	0/0	0/0	1/1	0/0	1/1	0/0	0/0	0/0	1/1	0/0	0/0	./.	1/1	0/0	0/0	0/0	0/0	0/0	1/1	0/0	0/0	0/0	0/0
HOR_4201	HOR 4201	Domesticated	IPK_Genebank	ERX2394013	0	landrace	domesticated	JPN	winter	2-rowed	TRUE	YES		0/0	0/0	0/0	1/1	0/0	0/0	0/0	0/0	1/1	0/0	0/0	0/0	0/0	0/0	0/0	1/1	0/0	1/1	0/0	0/0	0/0	1/1	0/0	0/0	1/1	1/1	0/0	0/0	0/0	0/0	./.	./.	./.	0/0	0/0	0/0
HOR_4273	HOR 4273	Domesticated	IPK_Genebank	ERX2395043	0	landrace	domesticated	USA	winter	6-rowed	TRUE	YES		0/0	0/0	0/0	1/1	0/0	0/0	0/0	0/0	1/1	0/0	0/0	0/0	0/0	0/0	0/0	1/1	0/0	1/1	0/0	0/0	0/0	1/1	0/0	0/0	1/1	1/1	0/0	0/0	0/0	0/0	0/0	1/1	0/0	0/0	0/0	0/0
HOR_4606	HOR 4606	Domesticated	IPK_Genebank	ERX2394886	Orion	cultivar	domesticated	SUN	winter	6-rowed	TRUE	YES		0/0	0/0	0/0	1/1	0/0	0/0	0/0	0/0	1/1	0/0	0/0	0/0	0/0	0/0	0/0	1/1	0/0	1/1	0/0	0/0	0/0	1/1	0/0	0/0	1/1	1/1	0/0	0/0	0/0	0/0	0/0	1/1	0/0	0/0	0/0	0/0
HOR_6934	HOR 6934	Domesticated	IPK_Genebank	ERX2394795	Barsoy	cultivar	domesticated	USA	winter	6-rowed	TRUE	YES		0/0	0/0	0/0	1/1	0/0	0/0	0/0	0/0	1/1	0/0	0/0	0/0	0/0	0/0	0/0	1/1	0/0	1/1	0/0	0/0	0/0	1/1	0/0	0/0	1/1	1/1	0/0	0/0	0/0	0/0	0/0	1/1	0/0	0/0	0/0	0/0
HOR_8760	HOR 8760	Domesticated	IPK_Genebank	ERX2393147	0	landrace	domesticated	NPL	winter	6-rowed	TRUE	YES		0/0	0/0	0/0	1/1	0/0	0/0	0/0	0/0	1/1	0/0	0/0	0/0	0/0	0/0	0/0	1/1	0/0	1/1	0/0	0/0	0/0	1/1	0/0	0/0	1/1	1/1	0/0	0/0	0/0	0/0	0/0	1/1	0/0	0/0	0/0	0/0
HOR_14342	HOR 14342	Domesticated	IPK_Genebank	ERX2393514	BUTSCHAK	landrace	domesticated	AFG	spring	0	TRUE	YES		0/0	0/0	0/0	1/1	0/0	0/0	1/1	0/0	1/1	./.	./.	./.	./.	./.	./.	./.	./.	./.	./.	./.	./.	1/1	0/0	0/0	./.	./.	0/0	0/0	0/0	0/0	0/0	1/1	./.	0/0	0/0	0/0
HOR_18300	HOR 18300	Domesticated	IPK_Genebank	ERX2387915	KOORIJAN	landrace	domesticated	IRN	spring	6-rowed	TRUE	YES		0/0	0/0	0/1	0/0	0/0	0/0	1/1	0/0	1/1	0/0	0/0	0/0	0/0	0/0	0/0	1/1	1/1	0/0	0/0	0/0	0/0	1/1	0/0	0/0	1/1	0/0	0/0	0/0	0/0	1/1	1/1	1/1	0/0	0/0	./.	0/0
HOR_16569	HOR 16569	Domesticated	IPK_Genebank	ERX2390515	0	landrace	domesticated	IND	spring	0	TRUE	YES		0/0	0/0	1/1	0/0	0/0	0/0	0/0	0/0	1/1	0/0	0/0	1/1	0/0	1/1	0/0	1/1	0/0	0/0	0/0	0/0	0/0	1/1	0/0	0/0	1/1	0/0	0/0	0/0	0/0	0/0	0/0	1/1	0/0	0/0	0/0	0/0
HOR_8659	HOR 8659	Domesticated	IPK_Genebank	ERX2382166	0	landrace	outlier	EGY	spring	6-rowed	TRUE	YES		0/0	0/0	1/1	0/0	0/0	0/0	0/0	0/0	1/1	0/0	0/0	1/1	0/0	1/1	0/0	1/1	0/0	0/0	0/0	0/0	0/0	1/1	0/0	0/0	1/1	0/0	0/0	0/0	0/0	0/0	0/0	1/1	0/0	0/0	0/0	./.
FT332	FT332	Wild	Pourkheirandish_et_al_2015	ERX692572	0	spontaneum	wild	IRN	0	0	FALSE	YES		0/0	0/0	1/1	0/0	0/0	0/0	0/0	0/0	./.	./.	./.	./.	./.	./.	./.	./.	./.	./.	./.	0/0	0/0	1/1	0/0	0/0	1/1	0/0	0/0	0/0	0/0	0/0	0/0	1/1	0/0	0/0	0/0	0/0
FT568	FT568	Wild	Pourkheirandish_et_al_2015	ERX692607	0	spontaneum	wild	AFG	0	0	FALSE	YES		0/0	0/0	1/1	0/0	0/0	0/0	0/0	0/0	1/1	0/0	0/0	1/1	0/0	1/1	0/0	1/1	0/0	0/0	./.	./.	./.	./.	./.	0/0	1/1	0/0	0/0	0/0	0/0	0/0	0/0	1/1	0/0	0/0	0/0	0/0
FT878	FT878	Wild	Pourkheirandish_et_al_2015	ERX692648	0	spontaneum	wild	IRN	0	0	FALSE	YES		0/0	0/0	1/1	0/0	0/0	0/0	0/0	0/0	1/1	0/0	0/0	1/1	0/0	1/1	0/0	1/1	0/0	0/0	0/0	0/0	0/0	1/1	0/0	0/0	1/1	0/0	0/0	0/0	0/0	0/1	0/0	1/1	0/0	0/0	0/0	0/0
HOR_2690	HOR 2690	Wild	IPK_Genebank	ERX2374094	0	spontaneum	wild	IRN	spring	wild	FALSE	YES		0/0	0/0	1/1	0/0	0/0	0/0	0/0	0/0	1/1	0/0	0/0	1/1	0/0	1/1	0/0	1/1	0/0	0/0	0/0	0/0	0/0	1/1	0/0	0/0	1/1	0/0	0/0	0/0	0/0	0/0	0/0	1/1	./.	./.	0/0	0/0
HOR_13716	HOR 13716	Domesticated	IPK_Genebank	ERX2393809	0	landrace	domesticated	IND	spring	6-rowed	TRUE	YES		0/0	0/0	1/1	0/0	0/0	0/0	0/0	0/0	1/1	0/0	0/0	1/1	./.	./.	./.	./.	./.	./.	./.	./.	./.	./.	0/0	0/0	1/1	0/0	0/0	0/0	0/0	0/0	0/0	1/1	0/0	0/0	0/0	0/0
HOR_13222	HOR 13222	Wild	IPK_Genebank	ERX2374553	0	spontaneum	wild	0	0	wild	FALSE	YES		0/0	1/1	0/0	0/0	0/0	0/0	0/0	0/0	1/1	0/0	0/0	0/0	0/0	0/0	1/1	1/1	0/0	0/0	0/0	0/0	0/0	1/1	0/0	0/0	1/1	0/0	0/0	0/0	0/0	0/0	0/0	1/1	0/0	0/0	0/0	0/0
HOR_14689	HOR 14689	Domesticated	IPK_Genebank	ERX2392502	CALIFORNIA MARIOUT	landrace	domesticated	USA	spring	0	TRUE	YES		1/1	0/0	0/0	0/0	0/0	0/0	0/0	0/0	1/1	0/0	0/0	0/0	0/0	0/0	1/1	1/1	0/0	0/0	0/0	0/0	0/0	1/1	0/0	0/0	1/1	0/0	0/0	0/0	0/0	0/0	0/0	1/1	0/0	0/0	0/0	0/0
HOR_15401	HOR 15401	Domesticated	IPK_Genebank	ERX2391390	KAMDESH	landrace	domesticated	PAK	spring	0	TRUE	YES		1/1	0/0	0/0	0/0	0/0	0/0	0/0	0/0	1/1	0/0	0/0	0/0	0/0	0/0	1/1	1/1	0/0	0/0	0/0	0/0	0/0	1/1	0/0	0/0	1/1	0/0	./.	./.	./.	0/0	0/0	1/1	0/0	0/0	0/0	0/0
HOR_21641	HOR 21641	Domesticated	IPK_Genebank	ERX2375558	DOBASSO (OASE TIBESTI)	landrace	domesticated	TCD	spring	6-rowed	TRUE	YES		1/1	0/0	0/0	0/0	0/0	0/0	0/0	0/0	1/1	0/0	0/0	0/0	0/0	0/0	1/1	1/1	0/0	0/0	0/0	0/0	0/0	1/1	0/0	0/0	1/1	0/0	0/0	0/0	0/0	0/0	0/0	1/1	0/0	0/0	0/0	0/0
HOR_5486	HOR 5486	Domesticated	IPK_Genebank	ERX2383989	0	landrace	domesticated	ETH	spring	2-rowed	TRUE	YES		1/1	0/0	0/0	0/0	0/0	0/0	0/0	0/0	1/1	0/0	0/0	./.	./.	./.	./.	1/1	0/0	0/0	0/0	0/0	0/0	1/1	./.	./.	./.	0/0	0/0	0/0	0/0	0/0	0/0	1/1	0/0	0/0	0/0	0/0
HOR_8711	HOR 8711	Domesticated	IPK_Genebank	ERX2382127	0	landrace	domesticated	NPL	spring	6-rowed	TRUE	YES		1/1	0/0	0/0	0/0	0/0	0/0	0/0	0/0	1/1	0/0	0/0	0/0	0/0	0/0	1/1	1/1	0/0	0/0	0/0	0/0	0/0	1/1	0/0	0/0	1/1	0/0	0/0	0/0	./.	./.	./.	./.	0/0	0/0	0/0	0/0
[truncated: 141 more columns]

## Sheet: Tibetan_barley_HPT2_SNP
BioSample ID (from NCBI)	sample ID in this study	storing ID*	classfication	source**	growing area	common name	longitude	latitude	elevation (meter)	row type	hull/hulless	non-brittle rachis/brittle rachis	reads (M)	base pair (Gbp)	coverage fold (√ó)	high quality mapped reads proportion***	covered region proportion (site depth ‚â•1)	uncovered region	missing calls proportion	heterozygous calls proportion	missing calls proportion.1	heterozygous calls proportion.1	Accessions	740363478	740363489	740363492	740363512	740363513	740363606	740363690	740363769	740363823	740363825	740363875	740363896	740363921	740363922	740363929	740363930	740363938	740363949	740363952	740363960	740363988	740364023	740364039	740364084	740364152	740364179
BioSample ID (from NCBI)	sample ID in this study	storing ID*	classfication	source**	growing area	common name	longitude	latitude	elevation (meter)	row type	hull/hulless	non-brittle rachis/brittle rachis	reads (M)	base pair (Gbp)	coverage fold (√ó)	high quality mapped reads proportion***	covered region proportion (site depth ‚â•1)	uncovered region	missing calls proportion	heterozygous calls proportion	missing calls proportion.1	heterozygous calls proportion.1	Accessions	652853829	652853840	652853843	652853863	652853864	652853957	652854041	652854120	652854174	652854176	652854226	652854247	652854272	652854273	652854280	652854281	652854289	652854300	652854303	652854311	652854339	652854374	652854390	652854435	652854503	652854530
SAMN08005715	WGS-Tw1	ZYM1119	Tibetan weedy barley	this study (1)	Gonjo County, Changdu, Tibet		98.27	30.87	3615	6	hull	non-brittle rachis	421.283	37.9155	7.5831	0.565057	0.659779	0.340221	0.063636	0.0058179	0.0678429	0.00571557	SAMN08005715	0/0	0/0	1/1	0/0	0/0	1/1	0/0	0/0	1/1	1/1	1/1	1/1	1/1	1/1	1/1	1/1	1/1	1/1	1/1	1/1	0/0	1/1	1/1	0/0	0/0	0/0
SAMN08005716	WGS-Tw2	ZYM0963	Tibetan weedy barley	this study (1)	Tingri County, Rikaze, Tibet		88.9935	28.4715	4326	6	hull	non-brittle rachis	573.987	51.6589	10.3318	0.590582	0.68283	0.31717	0.0161661	0.0516781	0.0109712	0.0212574	SAMN08005716	0/0	0/0	1/1	0/0	0/0	1/1	0/0	0/0	1/1	1/1	1/1	1/1	1/1	1/1	1/1	1/1	1/1	1/1	1/1	1/1	0/0	1/1	1/1	0/0	0/0	0/0
SAMN08005717	WGS-Tw3	ZYM1375	Tibetan weedy barley	this study (1)	Linzhi County, Linzhi, Tibet		94.3612	29.6366	2994	6	hull	non-brittle rachis	365.354	32.8818	6.57637	0.596014	0.680268	0.319732	0.0766001	0.121165	0.0648655	0.052717	SAMN08005717	0/0	0/0	1/1	0/0	0/0	1/1	0/0	0/0	1/1	1/1	1/1	1/1	1/1	1/1	1/1	1/1	1/1	1/1	1/1	1/1	1/1	1/1	1/1	0/0	0/0	0/0
SAMN08005718	WGS-Tw4	ZYM2162	Tibetan weedy barley	this study (1)	Qonggyai County, Shannan, Tibet		91.8838	29.0246	3763	6	hull	brittle rachis	540.225	48.6203	9.72405	0.594954	0.677908	0.322092	0.0236757	0.00731703	0.0123613	0.00721885	SAMN08005718	0/0	0/0	1/1	0/0	0/0	1/1	0/0	0/0	1/1	1/1	1/1	1/1	1/1	1/1	1/1	1/1	1/1	1/1	1/1	1/1	0/0	1/1	1/1	0/0	0/0	0/0
SAMN08005719	WGS-Tw5	ZYM2213	Tibetan weedy barley	this study (1)	Sa'gya County, Rikaze, Tibet		88.6411	28.8488	4330	6	hull	non-brittle rachis	553.862	49.8476	9.96952	0.591418	0.677094	0.322906	0.0200914	0.0122434	0.0130974	0.00855265	SAMN08005719	0/0	0/0	1/1	0/0	0/0	1/1	0/0	0/0	1/1	1/1	1/1	1/1	1/1	1/1	1/1	1/1	1/1	1/1	1/1	1/1	0/0	1/1	1/1	0/0	0/0	0/0
SAMN08005720	WGS-Tw6	ZYM3251	Tibetan weedy barley	this study (1)	Lh√ºnz√™ County, Shannan, Tibet		92.2618	28.4068	3872	6	hull	non-brittle rachis	454.478	40.903	8.18061	0.595225	0.650386	0.349614	0.0762429	0.00579574	0.0809772	0.0053695	SAMN08005720	0/0	0/0	1/1	0/0	0/0	1/1	0/0	0/0	1/1	1/1	1/1	1/1	1/1	1/1	1/1	1/1	1/1	1/1	1/1	1/1	0/0	1/1	1/1	0/0	0/0	0/0
SAMN08005721	WGS-Tw7	ZYM0977	Tibetan weedy barley	this study (1)	Bom√™ County, Linzhi, Tibet		95.5676	29.859	2727	6	hull	brittle rachis	463.389	41.705	8.341	0.570617	0.664405	0.335595	0.0484876	0.00626366	0.0448519	0.00600342	SAMN08005721	0/0	0/0	1/1	0/0	0/0	1/1	0/0	0/0	1/1	1/1	1/1	1/1	1/1	1/1	1/1	1/1	1/1	1/1	1/1	1/1	0/0	1/1	1/1	0/0	0/0	0/0
SAMN08005722	WGS-Tw8	Z0068	Tibetan weedy barley	this study (2)	Gonjo County, Changdu, Tibet		98.4896	30.7406	3615	6	hull	non-brittle rachis	495.166	44.5649	8.91299	0.570576	0.651931	0.348069	0.063137	0.006215	0.0731322	0.00577443	SAMN08005722	0/0	0/0	1/1	0/0	0/0	1/1	1/1	0/0	1/1	1/1	1/1	1/1	1/1	1/1	1/1	1/1	1/1	1/1	1/1	1/1	0/0	1/1	1/1	0/0	0/0	0/0
SAMN08005723	WGS-Tw9	Z0339	Tibetan weedy barley	this study (2)	Naqu County, Naqu, Tibet		92.1	31.47		6	hull	non-brittle rachis	546.474	49.1826	9.83652	0.582052	0.661825	0.338175	0.0433947	0.0065548	0.0408266	0.00627057	SAMN08005723	0/0	0/0	1/1	0/0	0/0	1/1	0/0	0/0	1/1	1/1	1/1	1/1	1/1	1/1	1/1	1/1	1/1	1/1	1/1	1/1	0/0	1/1	1/1	0/0	0/0	0/0
SAMN08005724	WGS-Tw10	Z0853	Tibetan weedy barley	this study (2)	Naqu County, Naqu, Tibet		92.1	31.47		6	hull	non-brittle rachis	508.654	45.7789	9.15578	0.567908	0.659873	0.340127	0.0483172	0.00641042	0.0542753	0.00610109	SAMN08005724	0/0	0/0	1/1	0/0	0/0	1/1	0/0	0/0	1/1	1/1	1/1	1/1	1/1	1/1	1/1	1/1	1/1	1/1	1/1	1/1	0/0	1/1	1/1	0/0	0/0	0/0
SAMN08005725	WGS-Qk1	ZDM08086	qingke landrace	this study (1)	Yushu City, Qinghai Province, China	er chang si duan mang bai qing ke	96.6655	32.917	3696	6	hulless	non-brittle rachis	390.855	35.177	7.0354	0.586748	0.667348	0.332652	0.0406281	0.00627906	0.027429	0.00662569	SAMN08005725	0/0	0/0	1/1	0/0	0/0	1/1	0/0	0/0	1/1	1/1	1/1	1/1	1/1	1/1	1/1	1/1	1/1	1/1	1/1	1/1	0/0	1/1	1/1	0/0	0/0	0/0
SAMN08005726	WGS-Qk2	ZDM08177	qingke landrace	this study (1)	Nangqian County, Qinghai Province, China	hong jiao ni	96.4806	32.203	3646	6	hulless	non-brittle rachis	529.219	47.6297	9.52595	0.590272	0.690105	0.309895	0.0130456	0.0531558	0.00640317	0.0308683	SAMN08005726	0/0	0/0	1/1	0/0	0/0	1/1	0/0	0/0	1/1	1/1	1/1	1/1	1/1	1/1	1/1	1/1	1/1	1/1	1/1	1/1	0/0	1/1	1/1	0/0	0/0	0/0
SAMN08005727	WGS-Qk3	ZDM08227	qingke landrace	this study (1)	Yushu City, Qinghai Province, China	lan qing ke	96.6655	32.917	3696	6	hulless	non-brittle rachis	334.991	30.1492	6.02984	0.591432	0.672919	0.327081	0.0532118	0.045756	0.0333328	0.0294543	SAMN08005727	0/0	0/0	1/1	0/0	0/0	1/1	0/0	0/0	1/1	1/1	1/1	1/1	1/1	1/1	1/1	1/1	1/1	1/1	1/1	1/1	0/0	1/1	1/1	0/0	0/0	0/0
SAMN08005728	WGS-Qk4	ZDM01678	qingke landrace	this study (1)	Tu Autonomous County of Huzhu, Qinghai Province, China	hu zhu zhang qing ke	102.145	36.8433	2535	6	hulless	non-brittle rachis	625.734	56.3161	11.2632	0.570862	0.68394	0.31606	0.011196	0.00791697	0.00750476	0.00741743	SAMN08005728	0/0	0/0	1/1	0/0	0/0	1/1	0/0	0/0	1/1	1/1	1/1	1/1	1/1	1/1	1/1	1/1	1/1	1/1	1/1	1/1	0/0	1/1	1/1	0/0	0/0	0/0
SAMN08005729	WGS-Qk5	ZDM04327	qingke landrace	this study (1)	Rikaze City, Rikaze, Tibet	han di lan	88.9496	29.2622	4000	6	hulless	non-brittle rachis	526.487	47.3838	9.47677	0.573543	0.681965	0.318035	0.0175898	0.0133673	0.0157806	0.0118387	SAMN08005729	0/0	0/0	1/1	0/0	0/0	1/1	0/0	0/0	1/1	1/1	1/1	1/1	1/1	1/1	1/1	1/1	1/1	1/1	1/1	1/1	0/0	1/1	1/1	0/0	0/0	0/0
SAMN08005730	WGS-Qk6	ZDM04885	qingke landrace	this study (1)	Kangmar County, Rikaze, Tibet	zang qiang qing ke	89.6489	28.4371	4360	6	hulless	non-brittle rachis	486.061	43.7455	8.74909	0.578191	0.678783	0.321217	0.0259092	0.0292058	0.0235861	0.0209159	SAMN08005730	0/0	0/0	1/1	0/0	0/0	1/1	0/0	0/0	1/1	1/1	1/1	1/1	1/1	1/1	1/1	1/1	1/1	1/1	1/1	1/1	0/0	1/1	1/1	0/0	0/0	0/0
SAMN08005731	WGS-Qk7	ZDM05525	qingke landrace	this study (1)	Mainling County, Linzhi, Tibet	ji cha zha gua	94.2132	29.2161	2941	6	hulless	non-brittle rachis	524.109	47.1698	9.43396	0.592064	0.678181	0.321819	0.016596	0.00697609	0.0141317	0.00725442	SAMN08005731	0/0	0/0	1/1	0/0	0/0	1/1	0/0	0/0	1/1	1/1	1/1	1/1	1/1	1/1	1/1	1/1	1/1	1/1	1/1	1/1	0/0	1/1	1/1	0/0	0/0	0/0
SAMN08005732	WGS-Qk8	ZDM05526	qingke landrace	this study (1)	Linzhi County, Linzhi, Tibet	ji cha zha gua	94.3612	29.6366	3100	6	hulless	non-brittle rachis	513.08	46.1772	9.23544	0.576287	0.685809	0.314191	0.0187952	0.0493041	0.0175186	0.0255182	SAMN08005732	0/0	0/0	1/1	0/0	0/0	1/1	0/0	0/0	1/1	1/1	1/1	1/1	1/1	1/1	1/1	1/1	1/1	1/1	1/1	1/1	0/0	1/1	1/1	0/0	0/0	0/0
SAMN08005733	WGS-Qk9	ZDM06399	qingke landrace	this study (1)	Nyalam County, Rikaze, Tibet	che bu jian qing ke	86.061	28.594	2500	6	hulless	non-brittle rachis	520.192	46.8173	9.36346	0.554108	0.679193	0.320807	0.0193767	0.00711048	0.0155044	0.00674859	SAMN08005733	0/0	0/0	1/1	0/0	0/0	1/1	0/0	0/0	1/1	1/1	1/1	1/1	1/1	1/1	1/1	1/1	1/1	1/1	1/1	1/1	0/0	1/1	1/1	0/0	0/0	0/0
SAMN08005734	WGS-Qk10	Z0116	qingke landrace	this study (2)	Naqu County, Naqu, Tibet	ba xi qing ke	92.1	31.47	4450	6	hulless	non-brittle rachis	580.792	52.2713	10.4543	0.591383	0.692824	0.307176	0.00788083	0.0330634	0.00597884	0.022295	SAMN08005734	0/0	0/0	1/1	0/0	0/0	1/1	0/0	0/0	1/1	1/1	1/1	1/1	1/1	1/1	1/1	1/1	1/1	1/1	1/1	1/1	0/0	1/1	1/1	0/0	0/0	0/0
SAMN08005735	WGS-Qk11	Z0123	qingke landrace	this study (2)	Linzhi County, Linzhi, Tibet	ren qing qing ke	94.3612	29.6366	3100	6	hulless	non-brittle rachis	584.846	52.6361	10.5272	0.593397	0.688087	0.311913	0.00982118	0.00723749	0.00734175	0.00721044	SAMN08005735	0/0	0/0	1/1	0/0	0/0	1/1	0/0	0/0	1/1	1/1	1/1	1/1	1/1	1/1	1/1	1/1	1/1	1/1	1/1	1/1	0/0	1/1	1/1	0/0	0/0	0/0
SAMN08005736	WGS-Qk12	Z0129	qingke landrace	this study (2)	Naqu County, Naqu, Tibet	na sha	92.1	31.47	4450	6	hulless	non-brittle rachis	552.455	49.721	9.94419	0.568483	0.679166	0.320834	0.0190967	0.00771893	0.0105883	0.00752222	SAMN08005736	0/0	0/0	1/1	0/0	0/0	1/1	0/0	0/0	1/1	1/1	1/1	1/1	1/1	1/1	1/1	1/1	1/1	1/1	1/1	1/1	0/0	1/1	1/1	0/0	0/0	0/0
SAMN08005737	WGS-Qk13	Z0195	qingke landrace	this study (2)	Namling County, Rikaze, Tibet	mi ru hong	89.3735	29.8088	4002	6	hulless	non-brittle rachis	418.93	37.7037	7.54073	0.587279	0.671023	0.328977	0.0432188	0.00563158	0.0385995	0.00614184	SAMN08005737	0/0	0/0	1/1	0/0	0/0	1/1	0/0	0/0	1/1	1/1	1/1	1/1	1/1	1/1	1/1	1/1	1/1	1/1	1/1	1/1	0/0	1/1	1/1	0/0	0/0	0/0
SAMN08005738	WGS-Qk14	Z0234	qingke landrace	this study (2)	Gyangz√™ County, Rikaze, Tibet		89.4626	28.9046	4024	6	hulless	non-brittle rachis	480.75	43.2675	8.6535	0.574651	0.67991	0.32009	0.0308853	0.0317325	0.0300242	0.0219509	SAMN08005738	0/0	0/0	1/1	0/0	0/0	1/1	0/0	0/0	1/1	1/1	1/1	1/1	1/1	1/1	1/1	1/1	1/1	1/1	1/1	1/1	0/0	1/1	1/1	0/0	0/0	0/0
SAMN08005739	WGS-Qk15	Z0235	qingke landrace	this study (2)	Baqing County, Naqu, Tibet	lan qing ke	94.1	31.96	4500	6	hulless	non-brittle rachis	467.441	42.0697	8.41394	0.589705	0.679889	0.320111	0.019645	0.00648238	0.0153608	0.00692388	SAMN08005739	0/0	0/0	1/1	0/0	0/0	1/1	0/0	0/0	1/1	1/1	1/1	1/1	1/1	1/1	1/1	./.	./.	./.	./.	1/1	0/0	1/1	1/1	0/0	0/0	0/0
SAMN08005740	WGS-Qk16	Z0243	qingke landrace	this study (2)	Gyangz√™ County, Rikaze, Tibet		89.4626	28.9046	4024	6	hulless	non-brittle rachis	368.129	33.1316	6.62632	0.585824	0.670294	0.329706	0.0522773	0.0195597	0.044969	0.0140205	SAMN08005740	0/0	0/0	1/1	0/0	0/0	1/1	0/0	0/0	1/1	1/1	1/1	1/1	1/1	1/1	1/1	1/1	1/1	1/1	1/1	1/1	0/0	1/1	1/1	0/0	0/0	0/0
SAMN08005741	WGS-Qk17	Z0256	qingke landrace	this study (2)	Baqing County, Naqu, Tibet		94.1	31.96	4500	6	hulless	non-brittle rachis	529.511	47.656	9.5312	0.593412	0.686055	0.313945	0.0138986	0.0117194	0.00843299	0.011252	SAMN08005741	0/0	0/0	1/1	0/0	0/0	1/1	0/0	0/0	1/1	1/1	1/1	1/1	1/1	1/1	1/1	1/1	1/1	1/1	1/1	1/1	0/0	1/1	1/1	0/0	0/0	0/0
SAMN08005742	WGS-Qk18	Z0258	qingke landrace	this study (2)	Anduo County, Naqu, Tibet	zi qing ke	93.68	31.53	4800	6	hulless	non-brittle rachis	436.792	39.3113	7.86226	0.590642	0.682135	0.317865	0.0244332	0.0262294	0.0153575	0.0183848	SAMN08005742	0/0	0/0	1/1	0/0	0/0	1/1	0/0	0/0	1/1	1/1	1/1	1/1	1/1	1/1	1/1	1/1	1/1	1/1	1/1	1/1	0/0	1/1	1/1	0/0	0/0	0/0
SAMN08005743	WGS-Qk19	Z0262	qingke landrace	this study (2)	Biru County, Naqu, Tibet	weng mu dong	93.68	31.53	4000	6	hulless	non-brittle rachis	423.447	38.1102	7.62204	0.585526	0.676476	0.323524	0.0246736	0.00643491	0.0154804	0.00707007	SAMN08005743	0/0	0/0	1/1	0/0	0/0	1/1	0/0	0/0	1/1	1/1	1/1	1/1	1/1	1/1	1/1	1/1	1/1	1/1	1/1	1/1	0/0	1/1	1/1	0/0	0/0	0/0
SAMN08005744	WGS-Qk20	Z0278	qingke landrace	this study (2)	Rinbung County, Rikaze, Tibet		89.9698	29.2182	3887	6	hulless	non-brittle rachis	341.363	30.7226	6.14453	0.598709	0.663653	0.336347	0.0575299	0.00523261	0.0533638	0.00585723	SAMN08005744	0/0	0/0	1/1	0/0	0/0	1/1	0/0	0/0	1/1	1/1	1/1	1/1	1/1	1/1	1/1	1/1	1/1	1/1	1/1	1/1	0/0	1/1	1/1	0/0	0/0	0/0
SAMN08005745	WGS-Qk21	Z0282	qingke landrace	this study (2)	Yadong County, Rikaze, Tibet	pa li qing ke	89.0749	27.8091	3400	6	hulless	non-brittle rachis	462.314	41.6083	8.32165	0.584591	0.677112	0.322888	0.0264326	0.00637878	0.0203286	0.00661081	SAMN08005745	0/0	0/0	1/1	0/0	0/0	1/1	0/0	0/0	1/1	1/1	1/1	1/1	1/1	1/1	1/1	1/1	1/1	1/1	1/1	1/1	0/0	1/1	1/1	0/0	0/0	0/0
SAMN08005746	WGS-Qk22	Z0325	qingke landrace	this study (2)	Gonggar County, Shannan, Tibet	bai qing ke	90.9842	29.2894	3574	6	hulless	non-brittle rachis	476.791	42.9112	8.58224	0.578928	0.686062	0.313938	0.0199166	0.0395252	0.0130897	0.0271638	SAMN08005746	0/0	0/0	1/1	0/0	0/0	1/1	0/0	0/0	1/1	1/1	1/1	1/1	1/1	1/1	1/1	1/1	1/1	1/1	1/1	1/1	0/0	1/1	1/1	0/0	0/0	0/0
SAMN08005747	WGS-Qk23	Z0346	qingke landrace	this study (2)	Zhanang County, Shannan, Tibet	ga jin	91.6374	29.2449	3680	6	hulless	non-brittle rachis	461.205	41.5085	8.30169	0.582213	0.672827	0.327173	0.0283223	0.00663937	0.0235408	0.00668002	SAMN08005747	0/0	0/0	1/1	0/0	0/0	1/1	0/0	0/0	1/1	1/1	1/1	1/1	1/1	1/1	1/1	1/1	1/1	1/1	1/1	1/1	0/0	1/1	1/1	0/0	0/0	0/0
SAMN08005748	WGS-Qk24	Z0385	qingke landrace	this study (2)	Qonggyai County, Shannan, Tibet	ai ni ma	91.8838	29.0246	3900	6	hulless	non-brittle rachis	425.668	38.3101	7.66203	0.582545	0.67181	0.32819	0.0350839	0.00631656	0.0305663	0.00657653	SAMN08005748	0/0	0/0	1/1	0/0	0/0	1/1	0/0	0/0	1/1	1/1	1/1	1/1	1/1	1/1	1/1	1/1	1/1	1/1	1/1	1/1	0/0	1/1	1/1	0/0	0/0	0/0
SAMN08005749	WGS-Qk25	Z0390	qingke landrace	this study (2)	Qonggyai County, Shannan, Tibet	bai qing ke	91.8838	29.0246	3900	6	hulless	non-brittle rachis	428.117	38.5305	7.7061	0.581397	0.670002	0.329998	0.037075	0.00666183	0.0248934	0.00670007	SAMN08005749	0/0	0/0	1/1	0/0	0/0	1/1	0/0	0/0	1/1	1/1	1/1	1/1	1/1	1/1	1/1	1/1	1/1	1/1	1/1	1/1	1/1	1/1	1/1	0/0	0/0	0/0
SAMN08005750	WGS-Qk26	Z0430	qingke landrace	this study (2)	Lh√ºnz√™ County, Shannan, Tibet	lan liu ling	92.2618	28.4068	3872	6	hulless	non-brittle rachis	439.87	39.5883	7.91766	0.57659	0.671548	0.328452	0.0354019	0.00632834	0.0274433	0.00651637	SAMN08005750	0/0	0/0	1/1	0/0	0/0	1/1	0/0	0/0	1/1	1/1	1/1	1/1	1/1	1/1	1/1	1/1	1/1	1/1	1/1	1/1	0/0	1/1	1/1	0/0	0/0	0/0
SAMN08005751	WGS-Qk27	Z0436	qingke landrace	this study (2)	Mainling County, Linzhi, Tibet	kai dui zi qing ke	94.2132	29.2161	2941	6	hulless	non-brittle rachis	538.116	48.4305	9.68609	0.581475	0.691975	0.308025	0.0140467	0.0441181	0.00681586	0.0258662	SAMN08005751	0/0	0/0	1/1	0/0	0/0	1/1	0/0	0/0	1/1	1/1	1/1	1/1	1/1	1/1	1/1	1/1	1/1	1/1	1/1	1/1	0/0	1/1	1/1	0/0	0/0	0/0
SAMN08005752	WGS-Qk28	Z0517	qingke landrace	this study (2)	Changdu County, Changdu, Tibet	luo dong zong	97.2375	31.4425	3500	6	hulless	non-brittle rachis	580.554	52.2498	10.45	0.587289	0.686481	0.313519	0.0137001	0.00721192	0.00896405	0.00715675	SAMN08005752	0/0	0/0	1/1	0/0	0/0	1/1	0/0	0/0	1/1	1/1	1/1	1/1	1/1	1/1	1/1	1/1	1/1	1/1	1/1	1/1	0/0	1/1	1/1	0/0	0/0	0/0
SAMN08005753	WGS-Qk29	Z0647	qingke landrace	this study (2)	Bom√™ County, Linzhi, Tibet	za qing ke	95.5676	29.859	2750	6	hulless	non-brittle rachis	451.428	40.6285	8.1257	0.598667	0.678064	0.321936	0.0227935	0.0064832	0.0153045	0.00701703	SAMN08005753	0/0	0/0	1/1	0/0	0/0	1/1	0/0	0/0	1/1	1/1	1/1	1/1	1/1	1/1	1/1	1/1	1/1	1/1	1/1	1/1	0/0	1/1	1/1	0/0	0/0	0/0
SAMN08005754	WGS-Qk30	Z0648	qingke landrace	this study (2)	Gonjo County, Changdu, Tibet	bai zi mang	98.27	30.87	4021	6	hulless	non-brittle rachis	589.981	53.0983	10.6197	0.590953	0.687068	0.312932	0.00940625	0.00736857	0.00702221	0.00735921	SAMN08005754	0/0	0/0	1/1	0/0	0/0	1/1	0/0	0/0	1/1	1/1	1/1	1/1	1/1	1/1	1/1	1/1	1/1	1/1	1/1	1/1	0/0	1/1	1/1	0/0	0/0	0/0
SAMN08005755	WGS-Qk31	Z0650	qingke landrace	this study (2)	Bom√™ County, Linzhi, Tibet	er mang zi	95.5676	29.859	2750	6	hulless	non-brittle rachis	427.891	38.5102	7.70204	0.589973	0.672907	0.327093	0.0338285	0.00619668	0.0287247	0.00652931	SAMN08005755	0/0	0/0	1/1	0/0	0/0	1/1	0/0	0/0	1/1	1/1	1/1	1/1	1/1	1/1	1/1	1/1	1/1	1/1	1/1	1/1	0/0	1/1	1/1	0/0	0/0	0/0
SAMN08005756	WGS-Qk32	Z0674	qingke landrace	this study (2)	Rikaze City, Rikaze, Tibet	jiang dang lan	88.9496	29.2622	4000	6	hulless	non-brittle rachis	437.393	39.3654	7.87308	0.585766	0.673402	0.326598	0.0335852	0.00622967	0.0296872	0.00631649	SAMN08005756	0/0	0/0	1/1	0/0	0/0	1/1	0/0	0/0	1/1	1/1	1/1	1/1	1/1	1/1	1/1	1/1	1/1	1/1	1/1	1/1	0/0	1/1	1/1	0/0	0/0	0/0
SAMN08005757	WGS-Qk33	Z0695	qingke landrace	this study (2)	Sa'gya County, Rikaze, Tibet	la luo bai lan	88.6411	28.8488	4330	6	hulless	non-brittle rachis	574.42	51.6978	10.3396	0.589968	0.689317	0.310683	0.0120816	0.0202305	0.0077428	0.0142385	SAMN08005757	0/0	0/0	1/1	0/0	0/0	1/1	0/0	0/0	1/1	1/1	1/1	1/1	1/1	1/1	1/1	1/1	1/1	1/1	1/1	1/1	0/0	1/1	1/1	0/0	0/0	0/0
SAMN08005758	WGS-Qk34	Z0697	qingke landrace	this study (2)	Lhorong County, Changdu, Tibet	la luo bai	95.76	30.81	3200	6	hulless	non-brittle rachis	545.93	49.1337	9.82675	0.588124	0.6847	0.3153	0.0147537	0.0071117	0.0102823	0.00710371	SAMN08005758	0/0	0/0	1/1	0/0	0/0	1/1	0/0	0/0	1/1	1/1	1/1	1/1	1/1	1/1	1/1	1/1	1/1	1/1	1/1	1/1	0/0	1/1	1/1	0/0	0/0	0/0
SAMN08005759	WGS-Qk35	Z0865	qingke landrace	this study (2)	Lasa City, Lasa, Tibet	hui se ye qing ke	91.0606	29.3698	3650	6	hulless	non-brittle rachis	559.366	50.3429	10.0686	0.569676	0.689918	0.310082	0.0141216	0.00690833	0.00997314	0.0068495	SAMN08005759	0/0	0/0	1/1	0/0	0/0	1/1	0/0	0/0	1/1	1/1	1/1	1/1	1/1	1/1	1/1	1/1	1/1	1/1	1/1	1/1	0/0	1/1	1/1	0/0	0/0	0/0
SAMN08005760	WGS-Qk36	Z0866	qingke landrace	this study (2)	Lasa City, Lasa, Tibet	hei se ye qing ke	91.0606	29.3698	3650	6	hulless	non-brittle rachis	520.328	46.8295	9.3659	0.582633	0.681152	0.318848	0.0160746	0.0070029	0.0116815	0.00708236	SAMN08005760	0/0	0/0	1/1	0/0	0/0	1/1	0/0	0/0	1/1	1/1	1/1	1/1	1/1	1/1	1/1	1/1	1/1	1/1	1/1	1/1	0/0	1/1	1/1	0/0	0/0	0/0
SAMN08005761	WGS-Qk37	Z0921	qingke landrace	this study (2)	Biru County, Naqu, Tibet	bai zheng liu leng	93.68	31.53	4000	6	hulless	non-brittle rachis	465.075	41.8568	8.37135	0.596029	0.677171	0.322829	0.0226018	0.00663337	0.0164727	0.00690577	SAMN08005761	0/0	0/0	1/1	0/0	0/0	1/1	0/0	0/0	1/1	1/1	1/1	1/1	1/1	1/1	1/1	1/1	1/1	1/1	1/1	1/1	0/0	1/1	1/1	0/0	0/0	0/0
SAMN08005762	WGS-Qk38	Z0969	qingke landrace	this study (2)	Lhorong County, Changdu, Tibet	bian mang bai	95.76	30.81	3200	6	hulless	non-brittle rachis	587.237	52.8513	10.5703	0.569978	0.680819	0.319181	0.0166569	0.00756596	0.00773956	0.00716516	SAMN08005762	0/0	0/0	1/1	0/0	0/0	1/1	0/0	0/0	1/1	1/1	1/1	1/1	1/1	1/1	1/1	1/1	1/1	1/1	1/1	1/1	0/0	1/1	1/1	0/0	0/0	0/0
SAMN08005763	WGS-Qk39	Z0218	qingke landrace	this study (2)	Baxoi County, Changdu, Tibet	ji long qing ke	96.95	30.04	3260	6	hulless	non-brittle rachis	475.066	42.7559	8.55118	0.570767	0.658622	0.341378	0.0522847	0.00590729	0.0613667	0.0058527	SAMN08005763	0/0	0/0	1/1	0/0	0/0	1/1	0/0	0/0	1/1	1/1	1/1	1/1	1/1	1/1	1/1	1/1	1/1	1/1	1/1	1/1	0/0	1/1	1/1	0/0	0/0	0/0
SAMN08005764	WGS-Qk40	Z0220	qingke landrace	this study (2)	Gyirong County, Rikaze, Tibet	er ji qing ke	85.3	28.861	4114	6	hulless	non-brittle rachis	585.575	52.7017	10.5403	0.50246	0.662308	0.337692	0.0452426	0.00649079	0.049713	0.00627639	SAMN08005764	0/0	0/0	1/1	0/0	0/0	1/1	0/0	0/0	1/1	1/1	1/1	1/1	1/1	1/1	1/1	1/1	1/1	1/1	1/1	1/1	0/0	1/1	1/1	0/0	0/0	0/0
SAMN08005765	WGS-Qk41	Z0237	qingke landrace	this study (2)	Anduo County, Naqu, Tibet	zi qing ke	93.68	31.53	4800	6	hulless	non-brittle rachis	473.671	42.6304	8.52608	0.576359	0.653707	0.346293	0.064352	0.00574929	0.0813615	0.00560625	SAMN08005765	0/0	0/0	1/1	0/0	0/0	1/1	0/0	0/0	1/1	1/1	1/1	1/1	1/1	1/1	1/1	1/1	1/1	1/1	1/1	1/1	0/0	1/1	1/1	0/0	0/0	0/0
SAMN08005766	WGS-Qk42	Z0244	qingke landrace	this study (2)	Biru County, Naqu, Tibet	gou mang qing ke	93.68	31.53	4000	6	hulless	non-brittle rachis	520.313	46.8282	9.36564	0.56167	0.655607	0.344393	0.0587426	0.00612128	0.0686205	0.00578607	SAMN08005766	0/0	0/0	1/1	0/0	0/0	1/1	0/0	0/0	1/1	1/1	1/1	1/1	1/1	1/1	1/1	1/1	1/1	1/1	1/1	1/1	0/0	1/1	1/1	0/0	0/0	0/0
SAMN08005767	WGS-Qk43	Z0265	qingke landrace	this study (2)	Riwoq√™ County, Changdu, Tibet	yang zhu yang sun	96.57	31.2	3799	6	hulless	non-brittle rachis	531.063	47.7956	9.55913	0.561976	0.657555	0.342445	0.0536934	0.00613837	0.0653409	0.00578737	SAMN08005767	0/0	0/0	1/1	0/0	0/0	1/1	0/0	0/0	1/1	1/1	1/1	1/1	1/1	1/1	1/1	1/1	1/1	1/1	1/1	1/1	0/0	1/1	1/1	0/0	0/0	0/0
SAMN08005768	WGS-Qk44	Z0321	qingke landrace	this study (2)	Gonggar County, Shannan, Tibet	lv qing ke	90.9842	29.2894	3574	6	hulless	non-brittle rachis	475.999	42.8399	8.56798	0.583265	0.645038	0.354962	0.081846	0.00573689	0.0950572	0.00541026	SAMN08005768	0/0	0/0	1/1	0/0	0/0	1/1	0/0	0/0	1/1	1/1	1/1	1/1	1/1	1/1	1/1	1/1	1/1	1/1	1/1	1/1	0/0	1/1	1/1	0/0	0/0	0/0
SAMN08005769	WGS-Qk45	Z0414	qingke landrace	this study (2)	Nagarz√™ County, Shannan, Tibet	lang ka zi qing ke	90.3981	28.9681	4472	6	hulless	non-brittle rachis	557.804	50.2024	10.0405	0.601793	0.668745	0.331255	0.0319097	0.00690118	0.0298476	0.00679969	SAMN08005769	0/0	0/0	1/1	0/0	0/0	1/1	0/0	0/0	1/1	1/1	1/1	1/1	1/1	1/1	1/1	1/1	1/1	1/1	1/1	1/1	0/0	1/1	1/1	0/0	0/0	0/0
SAMN08005770	WGS-Qk46	Z0558	qingke landrace	this study (2)	Banbar County, Changdu, Tibet	chang mao qing ke	94.5934	30.8858	3500	6	hulless	non-brittle rachis	552.466	49.7219	9.94439	0.57441	0.660238	0.339762	0.0470432	0.00656648	0.0518315	0.0059135	SAMN08005770	0/0	0/0	1/1	0/0	0/0	1/1	0/0	0/0	1/1	1/1	1/1	1/1	1/1	1/1	1/1	1/1	1/1	1/1	1/1	1/1	1/1	1/1	1/1	0/0	0/0	0/0
SAMN08005771	WGS-Qk47	Z0646	qingke landrace	this study (2)	Gonjo County, Changdu, Tibet	gou mang hei	98.27	30.87	4021	6	hulless	non-brittle rachis	534.497	48.1048	9.62095	0.583348	0.658803	0.341197	0.0548534	0.00618839	0.0629528	0.00560431	SAMN08005771	0/0	0/0	1/1	0/0	0/0	1/1	0/0	0/0	1/1	1/1	1/1	1/1	1/1	1/1	1/1	1/1	1/1	1/1	1/1	1/1	1/1	1/1	1/1	0/0	0/0	0/0
SAMN08005772	WGS-Qk48	Z0657	qingke landrace	this study (2)	Purang County, Ngari, Tibet	huang qing ke	81.1774	30.2932	4588	6	hulless	non-brittle rachis	527.724	47.4952	9.49903	0.573631	0.664305	0.335695	0.0426473	0.0061877	0.0558801	0.00572851	SAMN08005772	0/0	0/0	1/1	0/0	0/0	1/1	0/0	0/0	1/1	1/1	1/1	1/1	1/1	1/1	1/1	1/1	1/1	1/1	1/1	1/1	0/0	1/1	1/1	0/0	0/0	0/0
SAMN08005773	WGS-Qk49	Z0681	qingke landrace	this study (2)	Baxoi County, Changdu, Tibet	liu xiang huang	96.95	30.04	3260	6	hulless	non-brittle rachis	544.286	48.9858	9.79715	0.564399	0.663589	0.336411	0.042197	0.00623313	0.0526407	0.00589927	SAMN08005773	0/0	0/0	1/1	0/0	0/0	1/1	0/0	0/0	1/1	1/1	1/1	1/1	1/1	1/1	1/1	1/1	1/1	1/1	1/1	1/1	0/0	1/1	1/1	0/0	0/0	0/0
SAMN08005774	WGS-Qk50	Z0699	qingke landrace	this study (2)	Sa'gya County, Rikaze, Tibet	pu ma lan	88.6411	28.8488	4330	6	hulless	non-brittle rachis	532.34	47.9106	9.58212	0.588669	0.666915	0.333085	0.0373313	0.00630602	0.0433965	0.00610433	SAMN08005774	0/0	0/0	1/1	0/0	0/0	1/1	0/0	0/0	1/1	1/1	1/1	1/1	1/1	1/1	1/1	1/1	1/1	1/1	1/1	1/1	0/0	1/1	1/1	0/0	0/0	0/0
SAMN08005775	WGS-Qk51	Z0919	qingke landrace	this study (2)	Riwoq√™ County, Changdu, Tibet	zheng liu ling qing ke	96.57	31.2	3799	6	hulless	non-brittle rachis	542.136	48.7922	9.75844	0.597618	0.66666	0.33334	0.0384208	0.00648286	0.0406312	0.00593808	SAMN08005775	0/0	0/0	1/1	0/0	0/0	1/1	0/0	0/0	1/1	1/1	1/1	1/1	1/1	1/1	1/1	1/1	1/1	1/1	1/1	1/1	0/0	1/1	1/1	0/0	0/0	0/0
SAMN08005776	WGS-Qk52	Z0977	qingke landrace	this study (2)	Mainling County, Linzhi, Tibet	bian mang zi liu leng	94.2132	29.2161	2941	6	hulless	non-brittle rachis	508.079	45.7271	9.14541	0.585674	0.663193	0.336807	0.0422121	0.00643764	0.0435227	0.00607974	SAMN08005776	0/0	0/0	1/1	0/0	0/0	1/1	0/0	0/0	1/1	1/1	1/1	1/1	1/1	1/1	1/1	1/1	1/1	1/1	1/1	1/1	0/0	1/1	1/1	0/0	0/0	0/0
SAMN08005777	WGS-Qk53	Z0019	qingke landrace	this study (2)	Diqing Tibetan Autonomous Prefecture, Yunan Province, China	di qing hei yuan gui	99.703	27.8191	3294	6	hulless	non-brittle rachis	600.235	54.0212	10.8042	0.604419	0.689354	0.310646	0.0130757	0.00714407	0.00800154	0.00672789	SAMN08005777	0/0	0/0	1/1	0/0	0/0	1/1	0/0	0/0	1/1	1/1	1/1	1/1	1/1	1/1	1/1	1/1	1/1	1/1	1/1	1/1	0/0	1/1	1/1	0/0	0/0	0/0
SAMN08005778	WGS-Qk54	Z0023	qingke landrace	this study (2)	Coqen County, Ngari, Tibet		85.16	31.06	4700	6	hulless	brittle rachis	574.012	51.661	10.3322	0.591707	0.679656	0.320344	0.0174286	0.0204714	0.00973898	0.0130961	SAMN08005778	0/0	0/0	1/1	0/0	0/0	1/1	0/0	0/0	1/1	1/1	1/1	1/1	1/1	1/1	1/1	1/1	1/1	1/1	1/1	1/1	0/0	1/1	1/1	0/0	0/0	0/0
SAMN08005779	WGS-Qk55	ZYM0303	qingke landrace	this study (1)	Gongbo'gyamda County, Linzhi, Tibet		93.2461	29.8853	3417	6	hulless	non-brittle rachis	483.485	43.5137	8.70274	0.565068	0.667938	0.332062	0.0377708	0.00640222	0.0397923	0.00626086	SAMN08005779	0/0	0/0	1/1	0/0	0/0	1/1	0/0	0/0	1/1	1/1	1/1	1/1	1/1	1/1	1/1	1/1	1/1	1/1	1/1	1/1	0/0	1/1	1/1	0/0	0/0	0/0
SAMN08005780	WGS-Qk56	Z0038	qingke landrace	this study (2)	Damxung County, Lasa, Tibet		91.05	30.51	4200	6	hulless	non-brittle rachis	564.113	50.7701	10.154	0.579768	0.679876	0.320124	0.0143908	0.00705197	0.010717	0.00716063	SAMN08005780	0/0	0/0	1/1	0/0	0/0	1/1	0/0	0/0	1/1	1/1	1/1	1/1	1/1	1/1	1/1	1/1	1/1	1/1	1/1	1/1	0/0	1/1	1/1	0/0	0/0	0/0
SAMN08005781	WGS-Qk57	Z0039	qingke landrace	this study (2)	Lasa City, Lasa, Tibet		91.0606	29.3698	3650	6	hulless	non-brittle rachis	471.109	42.3998	8.47996	0.574858	0.650984	0.349016	0.0702211	0.0129486	0.0795943	0.0097144	SAMN08005781	0/0	0/0	1/1	0/0	0/0	1/1	0/0	0/0	1/1	1/1	1/1	1/1	1/1	1/1	1/1	1/1	1/1	1/1	1/1	1/1	0/0	1/1	1/1	0/0	0/0	0/0
SAMN08005782	WGS-Qk58	Z0011	qingke landrace	this study (2)	Purang County, Ngari, Tibet		81.1774	30.2932	4588	6	hulless	non-brittle rachis	440.376	39.6338	7.92676	0.588935	0.66788	0.33212	0.0495187	0.00562615	0.0524518	0.00579319	SAMN08005782	./.	./.	./.	./.	./.	./.	./.	./.	./.	./.	./.	./.	./.	./.	./.	./.	./.	./.	./.	./.	./.	./.	./.	./.	./.	./.
SAMN08005783	WGS-Qk59	ZYM0957	qingke landrace	this study (1)	Namling County, Rikaze, Tibet		89.3735	29.8088	4002	6	hulless	non-brittle rachis	468.875	42.1987	8.43975	0.583073	0.669455	0.330545	0.0406544	0.0215764	0.0421345	0.0134221	SAMN08005783	0/0	0/0	1/1	0/0	0/0	1/1	0/0	0/0	1/1	1/1	1/1	1/1	1/1	1/1	1/1	1/1	1/1	1/1	1/1	1/1	0/0	1/1	1/1	0/0	0/0	0/0
SAMN08005784	WGS-Qk60	ZYM0439	qingke landrace	this study (1)	Sangri County, Shannan, Tibet		92.4158	29.2591	3400	6	hulless	non-brittle rachis	569.552	51.2597	10.2519	0.60643	0.684611	0.315389	0.0135502	0.0138036	0.00912576	0.0129596	SAMN08005784	0/0	0/0	1/1	0/0	0/0	1/1	0/0	0/0	1/1	1/1	1/1	1/1	1/1	1/1	1/1	1/1	1/1	1/1	1/1	1/1	0/0	1/1	1/1	0/0	0/0	0/0
SAMN08005785	WGS-Qk61	ZYM0762	qingke landrace	this study (1)	Comai County, Shannan, Tibet		91.4336	28.4379	4242	6	hulless	non-brittle rachis	551.35	49.6215	9.9243	0.59599	0.687045	0.312955	0.0158109	0.0579214	0.00974286	0.0338419	SAMN08005785	0/0	0/0	1/1	0/0	0/0	1/1	0/0	0/0	1/1	1/1	1/1	1/1	1/1	1/1	1/1	1/1	1/1	1/1	1/1	1/1	0/0	1/1	1/1	0/0	0/0	0/0
SAMN08005786	WGS-Qk62	ZYM0850	qingke landrace	this study (1)	Gongbo'gyamda County, Linzhi, Tibet		93.2461	29.8853	3417	6	hulless	non-brittle rachis	550.115	49.5104	9.90207	0.595914	0.680398	0.319602	0.0159359	0.00768229	0.0125981	0.00753516	SAMN08005786	0/0	0/0	1/1	0/0	0/0	1/1	0/0	0/0	1/1	1/1	1/1	1/1	1/1	1/1	1/1	1/1	1/1	1/1	1/1	1/1	0/0	1/1	1/1	0/0	0/0	0/0
SAMN08005787	WGS-Qk63	ZYM1099	qingke landrace	this study (1)	Tingri County, Rikaze, Tibet		88.9935	28.4715	4326	6	hulless	non-brittle rachis	540.585	48.6526	9.73053	0.591902	0.677907	0.322093	0.019459	0.0276409	0.0101154	0.0190174	SAMN08005787	0/0	0/0	1/1	0/0	0/0	1/1	0/0	0/0	1/1	1/1	1/1	1/1	1/1	1/1	1/1	1/1	1/1	1/1	1/1	1/1	0/0	1/1	1/1	0/0	0/0	0/0
SAMN08005788	WGS-Qk64	ZYM0083	qingke landrace	this study (1)	Cona County, Shannan, Tibet		91.9571	27.9909	4380	6	hulless	non-brittle rachis	593.331	53.3998	10.68	0.596319	0.683151	0.316849	0.0105195	0.00750009	0.00844592	0.00727771	SAMN08005788	0/0	0/0	1/1	0/0	0/0	1/1	0/0	0/0	1/1	1/1	1/1	1/1	1/1	1/1	1/1	1/1	1/1	1/1	1/1	1/1	0/0	1/1	1/1	0/0	0/0	0/0
SAMN08005789	WGS-Qk65	WDM01467	qingke cultivar	this study (1)		Api-CM67√óDL71				6	hulless	non-brittle rachis	551.444	49.63	9.926	0.554343	0.678623	0.321377	0.0165404	0.00736056	0.0123581	0.00720591	SAMN08005789	0/0	0/0	1/1	0/0	0/0	1/1	0/0	0/0	1/1	1/1	1/1	1/1	1/1	1/1	1/1	1/1	1/1	1/1	1/1	1/1	0/0	1/1	1/1	0/0	0/0	0/0
SAMN08005790	WGS-Qk66	WDM03225	qingke cultivar	this study (1)		Bald Skinless				6	hulless	non-brittle rachis	519.555	46.76	9.35199	0.590888	0.679243	0.320757	0.0187194	0.00745162	0.0108509	0.00739285	SAMN08005790	0/0	0/0	1/1	0/0	0/0	1/1	0/0	0/0	1/1	1/1	1/1	1/1	1/1	1/1	1/1	1/1	1/1	1/1	1/1	1/1	0/0	1/1	1/1	0/0	0/0	0/0
SAMN08005791	WGS-Qk67	ZYM1202	qingke cultivar	this study (1)						2	hull	non-brittle rachis	437.447	39.3702	7.87404	0.576591	0.666478	0.333522	0.0652463	0.00568306	0.0687369	0.00627509	SAMN08005791	0/0	0/0	1/1	0/0	0/0	1/1	0/0	0/0	1/1	1/1	1/1	1/1	1/1	1/1	1/1	1/1	1/1	1/1	1/1	1/1	1/1	1/1	1/1	0/0	0/0	0/0
SAMN08005792	WGS-Qk68	Z0002	qingke cultivar	this study (2)						2	hulless	non-brittle rachis	452.035	40.6832	8.13663	0.569604	0.66273	0.33727	0.064094	0.00602662	0.0647309	0.00556873	SAMN08005792	0/0	0/0	1/1	0/0	0/0	1/1	0/0	0/0	1/1	1/1	1/1	1/1	1/1	1/1	1/1	1/1	1/1	1/1	1/1	1/1	0/0	1/1	1/1	0/0	0/0	0/0
SAMN08005793	WGS-Qk69	ZYM1654	qingke cultivar	this study (1)						2	hulless	non-brittle rachis	414.953	37.3457	7.46915	0.60433	0.670315	0.329685	0.0461899	0.0252292	0.0402354	0.0151958	SAMN08005793	0/0	0/0	1/1	0/0	0/0	1/1	0/0	0/0	1/1	1/1	1/1	1/1	1/1	1/1	1/1	1/1	1/1	1/1	1/1	1/1	1/1	1/1	1/1	0/0	0/0	0/0
SAMN08005794	WGS-Qk70	ZYM1852	qingke cultivar	this study (1)						6	hulless	non-brittle rachis	595.43	53.5887	10.7177	0.596772	0.690606	0.309394	0.016422	0.0442369	0.0100986	0.0238332	SAMN08005794	0/0	0/0	0/0	0/0	0/0	0/0	0/0	0/0	0/0	0/0	0/0	0/0	0/0	0/0	0/0	0/0	0/0	0/0	0/0	0/0	0/0	0/0	0/0	0/0	0/0	0/0
SAMN08005795	WGS-Qk71	ZYM1478	qingke cultivar	this study (1)						6	hulless	non-brittle rachis	518.286	46.6457	9.32915	0.582145	0.674876	0.325124	0.0305874	0.00733389	0.0259904	0.00776091	SAMN08005795	0/0	0/0	1/1	0/0	0/0	1/1	0/0	0/0	1/1	1/1	1/1	1/1	1/1	1/1	1/1	1/1	1/1	1/1	1/1	1/1	1/1	1/1	1/1	0/0	0/0	0/0
SAMN08005796	WGS-Qk72	Z0001	qingke cultivar	this study (2)		kun lun 1 hao				6	hulless	non-brittle rachis	550.373	49.5336	9.90672	0.593838	0.676059	0.323941	0.0207029	0.00726983	0.0128743	0.0070429	SAMN08005796	0/0	0/0	1/1	0/0	0/0	1/1	0/0	0/0	1/1	1/1	1/1	1/1	1/1	1/1	1/1	1/1	1/1	1/1	1/1	1/1	0/0	1/1	1/1	0/0	0/0	0/0
SAMN08005797	WGS-Qk73	Z0200	qingke cultivar	this study (2)		kun lun 8 hao				6	hulless	non-brittle rachis	531.294	47.8164	9.56329	0.59376	0.675804	0.324196	0.0206451	0.00728193	0.0129467	0.00734628	SAMN08005797	0/0	0/0	1/1	0/0	0/0	1/1	0/0	0/0	1/1	1/1	1/1	1/1	1/1	1/1	1/1	1/1	1/1	1/1	1/1	1/1	0/0	1/1	1/1	0/0	0/0	0/0
SAMN08005798	WGS-Qk74	Z0004	qingke cultivar	this study (2)		bei qing 14 hao				6	hulless	non-brittle rachis	596.215	53.6593	10.7319	0.595789	0.681372	0.318628	0.0146415	0.0075965	0.00883274	0.00736827	SAMN08005798	0/0	0/0	1/1	0/0	0/0	1/1	0/0	0/0	1/1	1/1	1/1	1/1	1/1	1/1	1/1	1/1	1/1	1/1	1/1	1/1	0/0	1/1	1/1	0/0	0/0	0/0
SAMN08005799	WGS-Qk75	Z0144	qingke cultivar	this study (2)		bei qing 3 hao				6	hulless	non-brittle rachis	527.189	47.447	9.4894	0.579204	0.680759	0.319241	0.0175696	0.0102909	0.0110527	0.0102047	SAMN08005799	0/0	0/0	1/1	0/0	0/0	1/1	0/0	0/0	1/1	1/1	1/1	1/1	1/1	1/1	1/1	1/1	1/1	1/1	1/1	1/1	0/0	1/1	1/1	0/0	0/0	0/0
SAMN08005800	WGS-Qk76	Z0018	qingke cultivar	this study (2)		kang qing 3 hao				6	hulless	non-brittle rachis	525.103	47.2593	9.45185	0.595617	0.674334	0.325666	0.024251	0.00675001	0.0189585	0.0065403	SAMN08005800	0/0	0/0	1/1	0/0	0/0	1/1	0/0	0/0	1/1	1/1	1/1	1/1	1/1	1/1	1/1	1/1	1/1	1/1	1/1	1/1	0/0	1/1	1/1	0/0	0/0	0/0
SAMN08005801	WGS-Qk77	Z0061	qingke cultivar	this study (2)		xi la 8 hao				6	hulless	non-brittle rachis	520.318	46.8286	9.36572	0.574949	0.66238	0.33762	0.0491966	0.00618419	0.0597677	0.00632619	SAMN08005801	0/0	0/0	1/1	0/0	0/0	1/1	0/0	0/0	1/1	1/1	1/1	1/1	1/1	1/1	1/1	1/1	1/1	1/1	1/1	1/1	0/0	1/1	1/1	0/0	0/0	0/0
SAMN08005802	WGS-Qk78	Z0006	qingke cultivar	this study (2)		zang qing 7239				6	hulless	non-brittle rachis	556.096	50.0486	10.0097	0.593406	0.679582	0.320418	0.0147351	0.00720716	0.0124454	0.00710306	SAMN08005802	0/0	0/0	1/1	0/0	0/0	1/1	0/0	0/0	1/1	1/1	1/1	1/1	1/1	1/1	1/1	1/1	1/1	1/1	1/1	1/1	0/0	1/1	1/1	0/0	0/0	0/0
SAMN08005803	WGS-Qk79	Z0007	qingke cultivar	this study (2)		zang qing 3179				6	hulless	non-brittle rachis	563.747	50.7372	10.1474	0.593598	0.679903	0.320097	0.0161544	0.00713997	0.0110443	0.00702285	SAMN08005803	0/0	0/0	1/1	0/0	0/0	1/1	0/0	0/0	1/1	1/1	1/1	1/1	1/1	1/1	1/1	1/1	1/1	1/1	1/1	1/1	0/0	1/1	1/1	0/0	0/0	0/0
SAMN08005804	WGS-Qk80	Z0008	qingke cultivar	this study (2)		zang qing 336				6	hulless	non-brittle rachis	541.412	48.7271	9.74541	0.596386	0.680175	0.319825	0.0144206	0.00729323	0.0107772	0.00735404	SAMN08005804	0/0	0/0	1/1	0/0	0/0	1/1	0/0	0/0	1/1	1/1	1/1	1/1	1/1	1/1	1/1	1/1	1/1	1/1	1/1	1/1	0/0	1/1	1/1	0/0	0/0	0/0
SAMN08005805	WGS-Qk81	Z0009	qingke cultivar	this study (2)		fu 8-4				6	hulless	non-brittle rachis	545.544	49.0989	9.81979	0.587611	0.673901	0.326099	0.0191559	0.00822338	0.0103794	0.00748664	SAMN08005805	0/0	0/0	1/1	0/0	0/0	1/1	0/0	0/0	1/1	1/1	1/1	1/1	1/1	1/1	1/1	1/1	1/1	1/1	1/1	1/1	0/0	1/1	1/1	0/0	0/0	0/0
SAMN08005806	WGS-Qk82	Z0005	qingke cultivar	this study (2)		zang qing 25				6	hulless	non-brittle rachis	538.959	48.5063	9.70126	0.590621	0.677549	0.322451	0.0181876	0.0151352	0.0129797	0.00804617	SAMN08005806	0/0	0/0	1/1	0/0	0/0	1/1	0/0	0/0	1/1	1/1	1/1	1/1	1/1	1/1	1/1	1/1	1/1	1/1	1/1	1/1	0/0	1/1	1/1	0/0	0/0	0/0
SAMN08005807	WGS-Qk83	Z0110	qingke cultivar	this study (2)		zang qing 13				6	hulless	non-brittle rachis	521.647	46.9482	9.38964	0.601316	0.677657	0.322343	0.0159503	0.00695128	0.0112642	0.00692	SAMN08005807	0/0	0/0	1/1	0/0	0/0	1/1	0/0	0/0	1/1	1/1	1/1	1/1	1/1	1/1	1/1	1/1	1/1	1/1	1/1	1/1	0/0	1/1	1/1	0/0	0/0	0/0
SAMN08005808	WGS-Qk84	Z0012	qingke cultivar	this study (2)		zang qing 2000				6	hull	non-brittle rachis	509.439	45.8495	9.16991	0.582983	0.68276	0.31724	0.0244184	0.0502329	0.0128212	0.0227226	SAMN08005808	0/0	0/0	1/1	0/0	0/0	1/1	0/0	0/0	1/1	1/1	1/1	1/1	1/1	1/1	1/1	1/1	1/1	1/1	1/1	1/1	0/0	1/1	1/1	0/0	0/0	0/0
SAMN08005809	WGS-Qk85	Z0014	qingke cultivar	this study (2)		xi la 10 hao				6	hulless	non-brittle rachis	448.869	40.3982	8.07964	0.590162	0.673956	0.326044	0.0247865	0.0064898	0.0150619	0.00716322	SAMN08005809	0/0	0/0	1/1	0/0	0/0	1/1	0/0	0/0	1/1	1/1	1/1	1/1	1/1	1/1	1/1	1/1	1/1	1/1	1/1	1/1	0/0	1/1	1/1	0/0	0/0	0/0
SAMN08005810	WGS-Qk86	Z0015	qingke cultivar	this study (2)		xi la 19 hao				6	hulless	non-brittle rachis	539.644	48.568	9.7136	0.604161	0.679211	0.320789	0.0160593	0.00680567	0.0115489	0.00689607	SAMN08005810	0/0	0/0	1/1	0/0	0/0	1/1	0/0	0/0	1/1	1/1	1/1	1/1	1/1	1/1	1/1	1/1	1/1	1/1	1/1	1/1	0/0	1/1	1/1	0/0	0/0	0/0
SAMN08005811	WGS-Qk87	Z0016	qingke cultivar	this study (2)		xi la 22 hao				6	hulless	non-brittle rachis	544.249	48.9824	9.79648	0.60082	0.676323	0.323677	0.020275	0.00699197	0.014569	0.00685079	SAMN08005811	0/0	0/0	1/1	0/0	0/0	1/1	0/0	0/0	1/1	1/1	1/1	1/1	1/1	1/1	1/1	1/1	1/1	1/1	1/1	1/1	0/0	1/1	1/1	0/0	0/0	0/0
SAMN08005812	WGS-Qk88	Z0017	qingke cultivar	this study (2)		xi la 42 hao				6	hulless	non-brittle rachis	520.793	46.8714	9.37427	0.607524	0.67534	0.32466	0.0218496	0.00660336	0.0205	0.00659399	SAMN08005812	0/0	0/0	1/1	0/0	0/0	1/1	0/0	0/0	1/1	1/1	1/1	1/1	1/1	1/1	1/1	1/1	1/1	1/1	1/1	1/1	0/0	1/1	1/1	0/0	0/0	0/0
SAMN08005813	WGS-Qk89	Z0020	qingke cultivar	this study (2)		zang qing 320				6	hulless	non-brittle rachis	593.241	53.3917	10.6783	0.593258	0.683197	0.316803	0.0127161	0.00732514	0.00828033	0.00704226	SAMN08005813	0/0	0/0	1/1	0/0	0/0	1/1	0/0	0/0	1/1	1/1	1/1	1/1	1/1	1/1	1/1	1/1	1/1	1/1	1/1	1/1	0/0	1/1	1/1	0/0	0/0	0/0
SAMN08005814	WGS-Qk90	Z0064	qingke cultivar	this study (2)		dong qing 8 hao				6	hulless	non-brittle rachis	453.169	40.7852	8.15704	0.576126	0.670225	0.329775	0.0653108	0.0625798	0.0325599	0.0332403	SAMN08005814	0/0	0/0	1/1	0/0	0/0	1/1	0/0	0/0	1/1	1/1	1/1	1/1	1/1	1/1	1/1	1/1	1/1	1/1	1/1	1/1	0/0	1/1	1/1	0/0	0/0	0/0
SAMN08005815	WGS-Qk91	ZDM04818	qingke cultivar	this study (1)		gao yuan zao 1 hao				6	hulless	non-brittle rachis	488.152	43.9337	8.78674	0.58491	0.678194	0.321806	0.0290913	0.0346564	0.0254406	0.0239613	SAMN08005815	0/0	0/0	1/1	0/0	0/0	1/1	0/0	0/0	1/1	1/1	1/1	1/1	1/1	1/1	1/1	1/1	1/1	1/1	1/1	1/1	0/0	1/1	1/1	0/0	0/0	0/0
SAMN08005816	WGS-Qk92	ZDM04947	qingke cultivar	this study (1)		bai yu zi mang				6	hulless	non-brittle rachis	486.224	43.7601	8.75203	0.596842	0.688755	0.311245	0.0189115	0.0599559	0.0164403	0.0370063	SAMN08005816	0/0	0/0	1/1	0/0	0/0	1/1	0/0	0/0	1/1	1/1	1/1	1/1	1/1	1/1	1/1	1/1	1/1	1/1	1/1	1/1	0/0	1/1	1/1	0/0	0/0	0/0
SAMN08005817	WGS-Qk93	Z0145	qingke cultivar	this study (2)		xi la 9 hao				6	hulless	non-brittle rachis	444.808	40.0327	8.00654	0.581156	0.68254	0.31746	0.029155	0.0410294	0.02422	0.0272641	SAMN08005817	0/0	0/0	1/1	0/0	0/0	1/1	0/0	0/0	1/1	1/1	1/1	1/1	1/1	1/1	1/1	1/1	1/1	1/1	1/1	1/1	0/0	1/1	1/1	0/0	0/0	0/0
SAMN08005818	WGS-Qk94	Z0146	qingke cultivar	this study (2)		xi la 16 hao				6	hulless	non-brittle rachis	450.43	40.5387	8.10774	0.584104	0.675583	0.324417	0.0322139	0.0291787	0.0276386	0.0141673	SAMN08005818	0/0	0/0	1/1	0/0	0/0	1/1	0/0	0/0	1/1	1/1	1/1	1/1	1/1	1/1	1/1	1/1	1/1	1/1	1/1	1/1	0/0	1/1	1/1	0/0	0/0	0/0
SAMN08005819	WGS-Qk95	Z0150	qingke cultivar	this study (2)		nan-3				6	hulless	non-brittle rachis	550.42	49.5378	9.90757	0.583903	0.682067	0.317933	0.0171139	0.00753063	0.00888061	0.00767164	SAMN08005819	0/0	0/0	1/1	0/0	0/0	1/1	0/0	0/0	1/1	1/1	1/1	1/1	1/1	1/1	1/1	1/1	1/1	1/1	1/1	1/1	0/0	1/1	1/1	0/0	0/0	0/0
SAMN08005820	WGS-Qk96	Z0151	qingke cultivar	this study (2)		ri nong 6 hao				6	hulless	non-brittle rachis	503.061	45.2755	9.0551	0.581452	0.678676	0.321324	0.0203224	0.00689472	0.0147922	0.00698792	SAMN08005820	0/0	0/0	1/1	0/0	0/0	1/1	0/0	0/0	1/1	1/1	1/1	1/1	1/1	1/1	1/1	1/1	1/1	1/1	1/1	1/1	0/0	1/1	1/1	0/0	0/0	0/0
SAMN08005821	WGS-Qk97	Z0152	qingke cultivar	this study (2)		zang qing 80				6	hulless	non-brittle rachis	494.459	44.5013	8.90026	0.592209	0.680083	0.319917	0.0203019	0.00675395	0.0128607	0.00707978	SAMN08005821	0/0	0/0	1/1	0/0	0/0	1/1	0/0	0/0	1/1	1/1	1/1	1/1	1/1	1/1	1/1	1/1	1/1	1/1	1/1	1/1	0/0	1/1	1/1	0/0	0/0	0/0
SAMN08005822	WGS-Qk98	Z0162	qingke cultivar	this study (2)		xi la 11 hao				6	hulless	non-brittle rachis	534.059	48.0653	9.61306	0.582028	0.681958	0.318042	0.0137425	0.00953677	0.00846145	0.00910312	SAMN08005822	0/0	0/0	1/1	0/0	0/0	1/1	0/0	0/0	1/1	1/1	1/1	1/1	1/1	1/1	1/1	1/1	1/1	1/1	1/1	1/1	0/0	1/1	1/1	0/0	0/0	0/0
SAMN08005823	WGS-Qk99	Z0163	qingke cultivar	this study (2)		xi la 14 hao				6	hulless	non-brittle rachis	392.241	35.3017	7.06034	0.573367	0.691214	0.308786	0.0335468	0.0867211	0.0206597	0.0488527	SAMN08005823	0/0	0/0	1/1	0/0	0/0	0/1	0/0	0/0	0/1	0/1	0/0	0/1	0/1	0/1	0/1	0/1	0/1	0/1	0/1	0/1	0/0	0/1	0/1	0/0	0/0	0/0
[truncated: 110 more columns]
