# Supplementary material for: Comparative gene retention analysis in barley, wild emmer, and bread wheat pangenome lines reveals factors affecting gene retention following gene duplication
Source: BMC Biol. 2023 Feb 6;21:25. doi: 10.1186/s12915-022-01503-z (PMC9903521; doi:10.1186/s12915-022-01503-z)
Supplement: Supplementary file 5 — Additional file 5. PAML input and output files used for natural selection analysis in Table 1. [file 12915_2022_1503_MOESM5_ESM.zip]

Archive with 159 entries (150 files):
- Files_S4/
- Files_S4/ModelAnull_HPT1/
- Files_S4/ModelAnull_HPT1/codeml.ctl
- Files_S4/ModelAnull_HPT1/rst
- Files_S4/ModelAnull_HPT1/tree.phy
- Files_S4/ModelAnull_HPT1/wag.dat
- Files_S4/ModelAnull_HPT1/alignment.fas
- Files_S4/ModelAnull_HPT1/2NG.dN
- Files_S4/ModelAnull_HPT1/lnf
- Files_S4/ModelAnull_HPT1/jones.dat
- Files_S4/ModelAnull_HPT1/rub
- Files_S4/ModelAnull_HPT1/codeml.exe
- Files_S4/ModelAnull_HPT1/grantham.dat
- Files_S4/ModelAnull_HPT1/mtmam.dat
- Files_S4/ModelAnull_HPT1/dayhoff.dat
- Files_S4/ModelAnull_HPT1/rst1
- Files_S4/ModelAnull_HPT1/2NG.dS
- Files_S4/ModelAnull_HPT1/mtREV24.dat
- Files_S4/ModelAnull_HPT1/ModelAnull_output.txt
- Files_S4/ModelAnull_HPT1/2NG.t
- Files_S4/2branch/
- Files_S4/2branch/codeml.ctl
- Files_S4/2branch/2branch
- Files_S4/2branch/rst
- Files_S4/2branch/tree.phy
- Files_S4/2branch/wag.dat
- Files_S4/2branch/alignment.fas
- Files_S4/2branch/2NG.dN
- Files_S4/2branch/lnf
- Files_S4/2branch/4fold.nuc
- Files_S4/2branch/jones.dat
- Files_S4/2branch/rub
- Files_S4/2branch/codeml.exe
- Files_S4/2branch/grantham.dat
- Files_S4/2branch/mtmam.dat
- Files_S4/2branch/dayhoff.dat
- Files_S4/2branch/rst1
- Files_S4/2branch/2NG.dS
- Files_S4/2branch/mtREV24.dat
- Files_S4/2branch/2NG.t
- Files_S4/ModelA_HPT2/
- Files_S4/ModelA_HPT2/codeml.ctl
- Files_S4/ModelA_HPT2/rst
- Files_S4/ModelA_HPT2/ModelA_output.txt
- Files_S4/ModelA_HPT2/tree.phy
- Files_S4/ModelA_HPT2/wag.dat
- Files_S4/ModelA_HPT2/alignment.fas
- Files_S4/ModelA_HPT2/2NG.dN
- Files_S4/ModelA_HPT2/lnf
- Files_S4/ModelA_HPT2/jones.dat
- Files_S4/ModelA_HPT2/rub
- Files_S4/ModelA_HPT2/codeml.exe
- Files_S4/ModelA_HPT2/grantham.dat
- Files_S4/ModelA_HPT2/mtmam.dat
- Files_S4/ModelA_HPT2/dayhoff.dat
- Files_S4/ModelA_HPT2/rst1
- Files_S4/ModelA_HPT2/2NG.dS
- Files_S4/ModelA_HPT2/mtREV24.dat
- Files_S4/ModelA_HPT2/2NG.t
- Files_S4/3branch/
- Files_S4/3branch/codeml.ctl
- Files_S4/3branch/3branch
- Files_S4/3branch/rst
- Files_S4/3branch/tree.phy
- Files_S4/3branch/wag.dat
- Files_S4/3branch/alignment.fas
- Files_S4/3branch/2NG.dN
- Files_S4/3branch/lnf
- Files_S4/3branch/4fold.nuc
- Files_S4/3branch/jones.dat
- Files_S4/3branch/rub
- Files_S4/3branch/codeml.exe
- Files_S4/3branch/grantham.dat
- Files_S4/3branch/mtmam.dat
- Files_S4/3branch/dayhoff.dat
- Files_S4/3branch/rst1
- Files_S4/3branch/2NG.dS
- Files_S4/3branch/mtREV24.dat
- Files_S4/3branch/2NG.t
- Files_S4/ModelAnull_HPT2/
- Files_S4/ModelAnull_HPT2/codeml.ctl
- Files_S4/ModelAnull_HPT2/rst
- Files_S4/ModelAnull_HPT2/tree.phy
- Files_S4/ModelAnull_HPT2/wag.dat
- Files_S4/ModelAnull_HPT2/alignment.fas
- Files_S4/ModelAnull_HPT2/2NG.dN
- Files_S4/ModelAnull_HPT2/lnf
- Files_S4/ModelAnull_HPT2/jones.dat
- Files_S4/ModelAnull_HPT2/rub
- Files_S4/ModelAnull_HPT2/codeml.exe
- Files_S4/ModelAnull_HPT2/grantham.dat
- Files_S4/ModelAnull_HPT2/mtmam.dat
- Files_S4/ModelAnull_HPT2/dayhoff.dat
- Files_S4/ModelAnull_HPT2/rst1
- Files_S4/ModelAnull_HPT2/2NG.dS
- Files_S4/ModelAnull_HPT2/mtREV24.dat
- Files_S4/ModelAnull_HPT2/ModelAnull_output.txt
- Files_S4/ModelAnull_HPT2/2NG.t
- Files_S4/4branch/
- Files_S4/4branch/codeml.ctl
- Files_S4/4branch/rst
- Files_S4/4branch/tree.phy
- Files_S4/4branch/wag.dat
- Files_S4/4branch/4branch
- Files_S4/4branch/alignment.fas
- Files_S4/4branch/2NG.dN
- Files_S4/4branch/lnf
- Files_S4/4branch/4fold.nuc
- Files_S4/4branch/jones.dat
- Files_S4/4branch/rub
- Files_S4/4branch/codeml.exe
- Files_S4/4branch/grantham.dat
- Files_S4/4branch/mtmam.dat
- Files_S4/4branch/dayhoff.dat
- Files_S4/4branch/rst1
- Files_S4/4branch/2NG.dS
- Files_S4/4branch/mtREV24.dat
- Files_S4/4branch/2NG.t
- Files_S4/.DS_Store
- Files_S4/ModelA_HPT1/
- Files_S4/ModelA_HPT1/codeml.ctl
- Files_S4/ModelA_HPT1/rst
- Files_S4/ModelA_HPT1/ModelA_output.txt
- Files_S4/ModelA_HPT1/tree.phy
- Files_S4/ModelA_HPT1/wag.dat
- Files_S4/ModelA_HPT1/alignment.fas
- Files_S4/ModelA_HPT1/2NG.dN
- Files_S4/ModelA_HPT1/lnf
- Files_S4/ModelA_HPT1/jones.dat
- Files_S4/ModelA_HPT1/rub
- Files_S4/ModelA_HPT1/codeml.exe
- Files_S4/ModelA_HPT1/grantham.dat
- Files_S4/ModelA_HPT1/mtmam.dat
- Files_S4/ModelA_HPT1/dayhoff.dat
- Files_S4/ModelA_HPT1/rst1
- Files_S4/ModelA_HPT1/2NG.dS
- Files_S4/ModelA_HPT1/mtREV24.dat
- Files_S4/ModelA_HPT1/2NG.t
- Files_S4/1branch/
- Files_S4/1branch/codeml.ctl
- Files_S4/1branch/rst
- Files_S4/1branch/tree.phy
- Files_S4/1branch/wag.dat
- Files_S4/1branch/alignment.fas
- Files_S4/1branch/2NG.dN
- Files_S4/1branch/lnf
- Files_S4/1branch/4fold.nuc
- Files_S4/1branch/jones.dat
- Files_S4/1branch/rub
- Files_S4/1branch/codeml.exe
- Files_S4/1branch/grantham.dat
- Files_S4/1branch/mtmam.dat
- Files_S4/1branch/cds.fas
- Files_S4/1branch/dayhoff.dat
- Files_S4/1branch/rst1
- Files_S4/1branch/2NG.dS
- Files_S4/1branch/1branch
- Files_S4/1branch/mtREV24.dat
- Files_S4/1branch/2NG.t
