# Supplementary material for: Comparative gene retention analysis in barley, wild emmer, and bread wheat pangenome lines reveals factors affecting gene retention following gene duplication
Source: BMC Biol. 2023 Feb 6;21:25. doi: 10.1186/s12915-022-01503-z (PMC9903521; doi:10.1186/s12915-022-01503-z)
Supplement: Supplementary file 5 — Additional file 5. PAML input and output files used for natural selection analysis in Table 1. [file 12915_2022_1503_MOESM5_ESM.zip › Files_S4/ModelAnull_HPT1/rst]

Supplemental results for CODEML (seqf: less_species.fas  treef: less_species.phy)


dN/dS (w) for site classes (K=4)

site class             0        1       2a       2b
proportion       0.70815  0.29185  0.00000  0.00000
background w     0.09404  1.00000  0.09404  1.00000
foreground w     0.09404  1.00000  1.00000  1.00000

Naive Empirical Bayes (NEB) probabilities for 4 classes
(amino acids refer to 1st sequence: Hvulgare_HPT2)

   1 M   0.99950 0.00050 0.00000 0.00000 ( 1)
   2 G   0.11861 0.88139 0.00000 0.00000 ( 2)
   3 S   0.00435 0.99565 0.00000 0.00000 ( 2)
   4 L   0.85924 0.14076 0.00000 0.00000 ( 1)
   5 C   0.00020 0.99980 0.00000 0.00000 ( 2)
   6 L   0.48473 0.51527 0.00000 0.00000 ( 2)
   7 Q   0.15148 0.84852 0.00000 0.00000 ( 2)
   8 P   0.84610 0.15390 0.00000 0.00000 ( 1)
   9 P   0.85651 0.14349 0.00000 0.00000 ( 1)
  10 L   0.15733 0.84267 0.00000 0.00000 ( 2)
  11 L   0.08306 0.91694 0.00000 0.00000 ( 2)
  12 L   0.00000 1.00000 0.00000 0.00000 ( 2)
  13 S   0.00257 0.99743 0.00000 0.00000 ( 2)
  14 I   0.00029 0.99971 0.00000 0.00000 ( 2)
  15 S   0.07335 0.92665 0.00000 0.00000 ( 2)
  16 A   0.60466 0.39534 0.00000 0.00000 ( 1)
  17 H   0.00001 0.99999 0.00000 0.00000 ( 2)
  18 Q   0.00011 0.99989 0.00000 0.00000 ( 2)
  19 Q   0.01280 0.98720 0.00000 0.00000 ( 2)
  20 D   0.96021 0.03979 0.00000 0.00000 ( 1)
  21 H   0.02606 0.97394 0.00000 0.00000 ( 2)
  22 F   0.86034 0.13966 0.00000 0.00000 ( 1)
  23 L   0.97183 0.02817 0.00000 0.00000 ( 1)
  24 P   0.93237 0.06763 0.00000 0.00000 ( 1)
  25 S   0.00711 0.99289 0.00000 0.00000 ( 2)
  26 L   0.00037 0.99963 0.00000 0.00000 ( 2)
  27 C   0.49103 0.50897 0.00000 0.00000 ( 2)
  28 P   0.01371 0.98629 0.00000 0.00000 ( 2)
  29 A   0.60854 0.39146 0.00000 0.00000 ( 1)
  30 H   0.00227 0.99773 0.00000 0.00000 ( 2)
  31 K   0.00166 0.99834 0.00000 0.00000 ( 2)
  32 N   0.55757 0.44243 0.00000 0.00000 ( 1)
  33 A   0.00943 0.99057 0.00000 0.00000 ( 2)
  34 K   0.06840 0.93160 0.00000 0.00000 ( 2)
  35 R   0.00025 0.99975 0.00000 0.00000 ( 2)
  36 Q   0.12139 0.87861 0.00000 0.00000 ( 2)
  37 T   0.00197 0.99803 0.00000 0.00000 ( 2)
  38 S   0.00656 0.99344 0.00000 0.00000 ( 2)
  39 V   0.10247 0.89753 0.00000 0.00000 ( 2)
  40 S   0.92245 0.07755 0.00000 0.00000 ( 1)
  41 S   0.00035 0.99965 0.00000 0.00000 ( 2)
  42 Q   0.97042 0.02958 0.00000 0.00000 ( 1)
  43 R   0.00024 0.99976 0.00000 0.00000 ( 2)
  44 G   0.00052 0.99948 0.00000 0.00000 ( 2)
  45 Q   0.00340 0.99660 0.00000 0.00000 ( 2)
  46 G   0.83088 0.16912 0.00000 0.00000 ( 1)
  47 R   0.82986 0.17014 0.00000 0.00000 ( 1)
  48 P   0.96557 0.03443 0.00000 0.00000 ( 1)
  49 T   0.00088 0.99912 0.00000 0.00000 ( 2)
  50 L   0.00565 0.99435 0.00000 0.00000 ( 2)
  51 D   0.00000 1.00000 0.00000 0.00000 ( 2)
  52 C   0.00000 1.00000 0.00000 0.00000 ( 2)
  53 C   0.00001 0.99999 0.00000 0.00000 ( 2)
  54 K   0.00025 0.99975 0.00000 0.00000 ( 2)
  55 N   0.84850 0.15150 0.00000 0.00000 ( 1)
  56 F   0.74193 0.25807 0.00000 0.00000 ( 1)
  57 L   0.36891 0.63109 0.00000 0.00000 ( 2)
  58 G   0.01108 0.98892 0.00000 0.00000 ( 2)
  59 W   0.70660 0.29340 0.00000 0.00000 ( 1)
  60 K   0.42384 0.57616 0.00000 0.00000 ( 2)
  61 C   0.00048 0.99952 0.00000 0.00000 ( 2)
  62 S   0.47292 0.52708 0.00000 0.00000 ( 2)
  63 Y   0.03966 0.96034 0.00000 0.00000 ( 2)
  64 E   0.00000 1.00000 0.00000 0.00000 ( 2)
  65 R   0.29105 0.70895 0.00000 0.00000 ( 2)
  66 I   0.99084 0.00916 0.00000 0.00000 ( 1)
  67 S   0.48141 0.51859 0.00000 0.00000 ( 2)
  68 H   0.08450 0.91550 0.00000 0.00000 ( 2)
  69 R   0.01335 0.98665 0.00000 0.00000 ( 2)
  70 P   0.00054 0.99946 0.00000 0.00000 ( 2)
  71 V   0.00000 1.00000 0.00000 0.00000 ( 2)
  72 D   0.00001 0.99999 0.00000 0.00000 ( 2)
  73 N   0.23897 0.76103 0.00000 0.00000 ( 2)
  74 C   0.96942 0.03058 0.00000 0.00000 ( 1)
  75 A   0.00012 0.99988 0.00000 0.00000 ( 2)
  76 N   0.01473 0.98527 0.00000 0.00000 ( 2)
  77 A   0.99820 0.00180 0.00000 0.00000 ( 1)
  78 S   0.96643 0.03357 0.00000 0.00000 ( 1)
  79 M   0.54257 0.45743 0.00000 0.00000 ( 1)
  80 Q   0.97055 0.02945 0.00000 0.00000 ( 1)
  81 P   0.06737 0.93263 0.00000 0.00000 ( 2)
  82 L   0.73511 0.26489 0.00000 0.00000 ( 1)
  83 R   0.66439 0.33561 0.00000 0.00000 ( 1)
  84 S   0.19552 0.80448 0.00000 0.00000 ( 2)
  85 E   0.07263 0.92737 0.00000 0.00000 ( 2)
  86 P   0.02074 0.97926 0.00000 0.00000 ( 2)
  87 E   0.99159 0.00841 0.00000 0.00000 ( 1)
  88 A   0.96135 0.03865 0.00000 0.00000 ( 1)
  89 N   0.50986 0.49014 0.00000 0.00000 ( 1)
  90 D   0.99644 0.00356 0.00000 0.00000 ( 1)
  91 S   0.00203 0.99797 0.00000 0.00000 ( 2)
  92 A   0.63553 0.36447 0.00000 0.00000 ( 1)
  93 S   0.00339 0.99661 0.00000 0.00000 ( 2)
  94 I   0.72399 0.27601 0.00000 0.00000 ( 1)
  95 W   0.71181 0.28819 0.00000 0.00000 ( 1)
  96 N   0.03943 0.96057 0.00000 0.00000 ( 2)
  97 P   0.00096 0.99904 0.00000 0.00000 ( 2)
  98 I   0.99917 0.00083 0.00000 0.00000 ( 1)
  99 S   0.99080 0.00920 0.00000 0.00000 ( 1)
 100 T   0.97442 0.02558 0.00000 0.00000 ( 1)
 101 S   0.97336 0.02664 0.00000 0.00000 ( 1)
 102 L   0.96629 0.03371 0.00000 0.00000 ( 1)
 103 D   0.63163 0.36837 0.00000 0.00000 ( 1)
 104 A   0.94794 0.05206 0.00000 0.00000 ( 1)
 105 F   0.99924 0.00076 0.00000 0.00000 ( 1)
 106 Y   0.97499 0.02501 0.00000 0.00000 ( 1)
 107 R   0.98027 0.01973 0.00000 0.00000 ( 1)
 108 F   0.99936 0.00064 0.00000 0.00000 ( 1)
 109 S   0.95192 0.04808 0.00000 0.00000 ( 1)
 110 R   0.95217 0.04783 0.00000 0.00000 ( 1)
 111 P   0.99342 0.00658 0.00000 0.00000 ( 1)
 112 H   0.99251 0.00749 0.00000 0.00000 ( 1)
 113 T   0.99721 0.00279 0.00000 0.00000 ( 1)
 114 V   0.94443 0.05557 0.00000 0.00000 ( 1)
 115 I   0.99059 0.00941 0.00000 0.00000 ( 1)
 116 G   0.98338 0.01662 0.00000 0.00000 ( 1)
 117 T   0.99574 0.00426 0.00000 0.00000 ( 1)
 118 A   0.99647 0.00353 0.00000 0.00000 ( 1)
 119 L   0.97863 0.02137 0.00000 0.00000 ( 1)
 120 S   0.98566 0.01434 0.00000 0.00000 ( 1)
 121 I   0.99923 0.00077 0.00000 0.00000 ( 1)
 122 V   0.94072 0.05928 0.00000 0.00000 ( 1)
 123 S   0.99101 0.00899 0.00000 0.00000 ( 1)
 124 V   0.99871 0.00129 0.00000 0.00000 ( 1)
 125 S   0.99130 0.00870 0.00000 0.00000 ( 1)
 126 L   0.98697 0.01303 0.00000 0.00000 ( 1)
 127 L   0.97638 0.02362 0.00000 0.00000 ( 1)
 128 A   0.99834 0.00166 0.00000 0.00000 ( 1)
 129 V   0.99463 0.00537 0.00000 0.00000 ( 1)
 130 E   0.00384 0.99616 0.00000 0.00000 ( 2)
 131 G   0.37373 0.62627 0.00000 0.00000 ( 2)
 132 L   0.46125 0.53875 0.00000 0.00000 ( 2)
 133 S   0.00183 0.99817 0.00000 0.00000 ( 2)
 134 D   0.99640 0.00360 0.00000 0.00000 ( 1)
 135 I   0.83681 0.16319 0.00000 0.00000 ( 1)
 136 S   0.99670 0.00330 0.00000 0.00000 ( 1)
 137 P   0.99259 0.00741 0.00000 0.00000 ( 1)
 138 L   0.89551 0.10449 0.00000 0.00000 ( 1)
 139 F   0.99755 0.00245 0.00000 0.00000 ( 1)
 140 L   0.99107 0.00893 0.00000 0.00000 ( 1)
 141 T   0.97943 0.02057 0.00000 0.00000 ( 1)
 142 G   0.99336 0.00664 0.00000 0.00000 ( 1)
 143 S   0.88941 0.11059 0.00000 0.00000 ( 1)
 144 L   0.19209 0.80791 0.00000 0.00000 ( 2)
 145 E   0.85378 0.14622 0.00000 0.00000 ( 1)
 146 A   0.99650 0.00350 0.00000 0.00000 ( 1)
 147 V   0.99183 0.00817 0.00000 0.00000 ( 1)
 148 V   0.99407 0.00593 0.00000 0.00000 ( 1)
 149 S   0.57738 0.42262 0.00000 0.00000 ( 1)
 150 A   0.97679 0.02321 0.00000 0.00000 ( 1)
 151 L   0.98107 0.01893 0.00000 0.00000 ( 1)
 152 F   0.99821 0.00179 0.00000 0.00000 ( 1)
 153 M   0.99958 0.00042 0.00000 0.00000 ( 1)
 154 N   0.98775 0.01225 0.00000 0.00000 ( 1)
 155 I   0.99778 0.00222 0.00000 0.00000 ( 1)
 156 Y   0.99101 0.00899 0.00000 0.00000 ( 1)
 157 I   0.99911 0.00089 0.00000 0.00000 ( 1)
 158 V   0.99871 0.00129 0.00000 0.00000 ( 1)
 159 G   0.98309 0.01691 0.00000 0.00000 ( 1)
 160 L   0.97751 0.02249 0.00000 0.00000 ( 1)
 161 N   0.99474 0.00526 0.00000 0.00000 ( 1)
 162 Q   0.95718 0.04282 0.00000 0.00000 ( 1)
 163 L   0.89637 0.10363 0.00000 0.00000 ( 1)
 164 S   0.96777 0.03223 0.00000 0.00000 ( 1)
 165 D   0.99026 0.00974 0.00000 0.00000 ( 1)
 166 I   0.99922 0.00078 0.00000 0.00000 ( 1)
 167 D   0.92129 0.07871 0.00000 0.00000 ( 1)
 168 I   0.99922 0.00078 0.00000 0.00000 ( 1)
 169 D   0.99239 0.00761 0.00000 0.00000 ( 1)
 170 K   0.98068 0.01932 0.00000 0.00000 ( 1)
 171 V   0.98503 0.01497 0.00000 0.00000 ( 1)
 172 N   0.98708 0.01292 0.00000 0.00000 ( 1)
 173 K   0.98068 0.01932 0.00000 0.00000 ( 1)
 174 P   0.99392 0.00608 0.00000 0.00000 ( 1)
 175 T   0.99818 0.00182 0.00000 0.00000 ( 1)
 176 L   0.99791 0.00209 0.00000 0.00000 ( 1)
 177 P   0.99378 0.00622 0.00000 0.00000 ( 1)
 178 L   0.97687 0.02313 0.00000 0.00000 ( 1)
 179 A   0.99644 0.00356 0.00000 0.00000 ( 1)
 180 S   0.99716 0.00284 0.00000 0.00000 ( 1)
 181 G   0.97626 0.02374 0.00000 0.00000 ( 1)
 182 E   0.99212 0.00788 0.00000 0.00000 ( 1)
 183 Y   0.97960 0.02040 0.00000 0.00000 ( 1)
 184 S   0.96771 0.03229 0.00000 0.00000 ( 1)
 185 P   0.70706 0.29294 0.00000 0.00000 ( 1)
 186 A   0.96291 0.03709 0.00000 0.00000 ( 1)
 187 T   0.00000 1.00000 0.00000 0.00000 ( 2)
 188 G   0.80099 0.19901 0.00000 0.00000 ( 1)
 189 V   0.97959 0.02041 0.00000 0.00000 ( 1)
 190 A   0.70720 0.29280 0.00000 0.00000 ( 1)
 191 I   0.42410 0.57590 0.00000 0.00000 ( 2)
 192 V   0.96221 0.03779 0.00000 0.00000 ( 1)
 193 T   0.46873 0.53127 0.00000 0.00000 ( 2)
 194 T   0.00008 0.99992 0.00000 0.00000 ( 2)
 195 F   0.99278 0.00722 0.00000 0.00000 ( 1)
 196 A   0.96626 0.03374 0.00000 0.00000 ( 1)
 197 V   0.27483 0.72517 0.00000 0.00000 ( 2)
 198 L   0.59717 0.40283 0.00000 0.00000 ( 1)
 199 S   0.98551 0.01449 0.00000 0.00000 ( 1)
 200 F   0.99936 0.00064 0.00000 0.00000 ( 1)
 201 A   0.28877 0.71123 0.00000 0.00000 ( 2)
 202 V   0.01670 0.98330 0.00000 0.00000 ( 2)
 203 G   0.98393 0.01607 0.00000 0.00000 ( 1)
 204 F   0.04978 0.95022 0.00000 0.00000 ( 2)
 205 V   0.02798 0.97202 0.00000 0.00000 ( 2)
 206 V   0.99871 0.00129 0.00000 0.00000 ( 1)
 207 G   0.85008 0.14992 0.00000 0.00000 ( 1)
 208 S   0.99110 0.00890 0.00000 0.00000 ( 1)
 209 Q   0.03722 0.96278 0.00000 0.00000 ( 2)
 210 P   0.96356 0.03644 0.00000 0.00000 ( 1)
 211 L   0.95912 0.04088 0.00000 0.00000 ( 1)
 212 L   0.98400 0.01600 0.00000 0.00000 ( 1)
 213 L   0.14751 0.85249 0.00000 0.00000 ( 2)
 214 A   0.99846 0.00154 0.00000 0.00000 ( 1)
 215 L   0.99799 0.00201 0.00000 0.00000 ( 1)
 216 F   0.89146 0.10854 0.00000 0.00000 ( 1)
 217 I   0.84895 0.15105 0.00000 0.00000 ( 1)
 218 S   0.98566 0.01434 0.00000 0.00000 ( 1)
 219 F   0.99933 0.00067 0.00000 0.00000 ( 1)
 220 V   0.98617 0.01383 0.00000 0.00000 ( 1)
 221 L   0.99820 0.00180 0.00000 0.00000 ( 1)
 222 G   0.98383 0.01617 0.00000 0.00000 ( 1)
 223 T   0.99730 0.00270 0.00000 0.00000 ( 1)
 224 A   0.99804 0.00196 0.00000 0.00000 ( 1)
 225 Y   0.98966 0.01034 0.00000 0.00000 ( 1)
 226 S   0.99083 0.00917 0.00000 0.00000 ( 1)
 227 I   0.65917 0.34083 0.00000 0.00000 ( 1)
 228 D   0.95367 0.04633 0.00000 0.00000 ( 1)
 229 L   0.96175 0.03825 0.00000 0.00000 ( 1)
 230 P   0.99183 0.00817 0.00000 0.00000 ( 1)
 231 Y   0.85881 0.14119 0.00000 0.00000 ( 1)
 232 F   0.42823 0.57177 0.00000 0.00000 ( 2)
 233 R   0.95863 0.04137 0.00000 0.00000 ( 1)
 234 W   0.96463 0.03537 0.00000 0.00000 ( 1)
 235 K   0.98068 0.01932 0.00000 0.00000 ( 1)
 236 R   0.98589 0.01411 0.00000 0.00000 ( 1)
 237 S   0.00596 0.99404 0.00000 0.00000 ( 2)
 238 A   0.99836 0.00164 0.00000 0.00000 ( 1)
 239 V   0.86803 0.13197 0.00000 0.00000 ( 1)
 240 V   0.99862 0.00138 0.00000 0.00000 ( 1)
 241 A   0.95897 0.04103 0.00000 0.00000 ( 1)
 242 A   0.99636 0.00364 0.00000 0.00000 ( 1)
 243 L   0.99220 0.00780 0.00000 0.00000 ( 1)
 244 C   0.97973 0.02027 0.00000 0.00000 ( 1)
 245 I   0.99918 0.00082 0.00000 0.00000 ( 1)
 246 V   0.53914 0.46086 0.00000 0.00000 ( 1)
 247 A   0.96327 0.03673 0.00000 0.00000 ( 1)
 248 V   0.99663 0.00337 0.00000 0.00000 ( 1)
 249 R   0.98702 0.01298 0.00000 0.00000 ( 1)
 250 A   0.99520 0.00480 0.00000 0.00000 ( 1)
 251 V   0.99196 0.00804 0.00000 0.00000 ( 1)
 252 I   0.99922 0.00078 0.00000 0.00000 ( 1)
 253 V   0.99871 0.00129 0.00000 0.00000 ( 1)
 254 Q   0.96790 0.03210 0.00000 0.00000 ( 1)
 255 L   0.96692 0.03308 0.00000 0.00000 ( 1)
 256 A   0.99597 0.00403 0.00000 0.00000 ( 1)
 257 F   0.99941 0.00059 0.00000 0.00000 ( 1)
 258 F   0.99936 0.00064 0.00000 0.00000 ( 1)
 259 L   0.99200 0.00800 0.00000 0.00000 ( 1)
 260 H   0.98164 0.01836 0.00000 0.00000 ( 1)
 261 I   0.99899 0.00101 0.00000 0.00000 ( 1)
 262 Q   0.95671 0.04329 0.00000 0.00000 ( 1)
 263 T   0.99603 0.00397 0.00000 0.00000 ( 1)
 264 F   0.99931 0.00069 0.00000 0.00000 ( 1)
 265 V   0.99857 0.00143 0.00000 0.00000 ( 1)
 266 L   0.97240 0.02760 0.00000 0.00000 ( 1)
 267 R   0.98592 0.01408 0.00000 0.00000 ( 1)
 268 R   0.98482 0.01518 0.00000 0.00000 ( 1)
 269 P   0.91486 0.08514 0.00000 0.00000 ( 1)
 270 M   0.02763 0.97237 0.00000 0.00000 ( 2)
 271 A   0.60125 0.39875 0.00000 0.00000 ( 1)
 272 I   0.92066 0.07934 0.00000 0.00000 ( 1)
 273 S   0.47289 0.52711 0.00000 0.00000 ( 2)
 274 K   0.03621 0.96379 0.00000 0.00000 ( 2)
 275 P   0.99389 0.00611 0.00000 0.00000 ( 1)
 276 L   0.98818 0.01182 0.00000 0.00000 ( 1)
 277 I   0.00699 0.99301 0.00000 0.00000 ( 2)
 278 F   0.99941 0.00059 0.00000 0.00000 ( 1)
 279 A   0.99650 0.00350 0.00000 0.00000 ( 1)
 280 T   0.99808 0.00192 0.00000 0.00000 ( 1)
 281 T   0.00104 0.99896 0.00000 0.00000 ( 2)
 282 F   0.99805 0.00195 0.00000 0.00000 ( 1)
 283 M   0.99958 0.00042 0.00000 0.00000 ( 1)
 284 T   0.99333 0.00667 0.00000 0.00000 ( 1)
 285 F   0.97392 0.02608 0.00000 0.00000 ( 1)
 286 F   0.99755 0.00245 0.00000 0.00000 ( 1)
 287 S   0.99104 0.00896 0.00000 0.00000 ( 1)
 288 V   0.98573 0.01427 0.00000 0.00000 ( 1)
 289 V   0.99703 0.00297 0.00000 0.00000 ( 1)
 290 I   0.99919 0.00081 0.00000 0.00000 ( 1)
 291 A   0.99636 0.00364 0.00000 0.00000 ( 1)
 292 L   0.98968 0.01032 0.00000 0.00000 ( 1)
 293 F   0.99771 0.00229 0.00000 0.00000 ( 1)
 294 K   0.98068 0.01932 0.00000 0.00000 ( 1)
 295 D   0.99662 0.00338 0.00000 0.00000 ( 1)
 296 I   0.99919 0.00081 0.00000 0.00000 ( 1)
 297 P   0.99638 0.00362 0.00000 0.00000 ( 1)
 298 D   0.99635 0.00365 0.00000 0.00000 ( 1)
 299 I   0.99903 0.00097 0.00000 0.00000 ( 1)
 300 D   0.48503 0.51497 0.00000 0.00000 ( 2)
 301 G   0.97663 0.02337 0.00000 0.00000 ( 1)
 302 D   0.90599 0.09401 0.00000 0.00000 ( 1)
 303 R   0.12364 0.87636 0.00000 0.00000 ( 2)
 304 I   0.99890 0.00110 0.00000 0.00000 ( 1)
 305 F   0.99939 0.00061 0.00000 0.00000 ( 1)
 306 G   0.98314 0.01686 0.00000 0.00000 ( 1)
 307 I   0.99899 0.00101 0.00000 0.00000 ( 1)
 308 K   0.00236 0.99764 0.00000 0.00000 ( 2)
 309 S   0.99756 0.00244 0.00000 0.00000 ( 1)
 310 F   0.99817 0.00183 0.00000 0.00000 ( 1)
 311 S   0.94399 0.05601 0.00000 0.00000 ( 1)
 312 V   0.97680 0.02320 0.00000 0.00000 ( 1)
 313 R   0.96133 0.03867 0.00000 0.00000 ( 1)
 314 L   0.99103 0.00897 0.00000 0.00000 ( 1)
 315 G   0.99009 0.00991 0.00000 0.00000 ( 1)
 316 Q   0.97226 0.02774 0.00000 0.00000 ( 1)
 317 K   0.04373 0.95627 0.00000 0.00000 ( 2)
 318 K   0.98068 0.01932 0.00000 0.00000 ( 1)
 319 V   0.99834 0.00166 0.00000 0.00000 ( 1)
 320 F   0.99760 0.00240 0.00000 0.00000 ( 1)
 321 W   0.96463 0.03537 0.00000 0.00000 ( 1)
 322 I   0.00361 0.99639 0.00000 0.00000 ( 2)
 323 C   0.99257 0.00743 0.00000 0.00000 ( 1)
 324 V   0.99871 0.00129 0.00000 0.00000 ( 1)
 325 G   0.51071 0.48929 0.00000 0.00000 ( 1)
 326 L   0.97040 0.02960 0.00000 0.00000 ( 1)
 327 L   0.99755 0.00245 0.00000 0.00000 ( 1)
 328 E   0.98297 0.01703 0.00000 0.00000 ( 1)
 329 M   0.38945 0.61055 0.00000 0.00000 ( 2)
 330 A   0.99471 0.00529 0.00000 0.00000 ( 1)
 331 Y   0.98761 0.01239 0.00000 0.00000 ( 1)
 332 G   0.00074 0.99926 0.00000 0.00000 ( 2)
 333 V   0.98312 0.01688 0.00000 0.00000 ( 1)
 334 A   0.99503 0.00497 0.00000 0.00000 ( 1)
 335 M   0.45662 0.54338 0.00000 0.00000 ( 2)
 336 L   0.20884 0.79116 0.00000 0.00000 ( 2)
 337 M   0.99444 0.00556 0.00000 0.00000 ( 1)
 338 G   0.97951 0.02049 0.00000 0.00000 ( 1)
 339 A   0.76476 0.23524 0.00000 0.00000 ( 1)
 340 A   0.02815 0.97185 0.00000 0.00000 ( 2)
 341 S   0.99713 0.00287 0.00000 0.00000 ( 1)
 342 S   0.41442 0.58558 0.00000 0.00000 ( 2)
 343 C   0.00089 0.99911 0.00000 0.00000 ( 2)
 344 L   0.02308 0.97692 0.00000 0.00000 ( 2)
 345 W   0.96209 0.03791 0.00000 0.00000 ( 1)
 346 S   0.98457 0.01543 0.00000 0.00000 ( 1)
 347 K   0.98866 0.01134 0.00000 0.00000 ( 1)
 348 Y   0.01140 0.98860 0.00000 0.00000 ( 2)
 349 A   0.00001 0.99999 0.00000 0.00000 ( 2)
 350 T   0.99728 0.00272 0.00000 0.00000 ( 1)
 351 V   0.96954 0.03046 0.00000 0.00000 ( 1)
 352 V   0.00000 1.00000 0.00000 0.00000 ( 2)
 353 S   0.03222 0.96778 0.00000 0.00000 ( 2)
 354 H   0.99191 0.00809 0.00000 0.00000 ( 1)
 355 A   0.62402 0.37598 0.00000 0.00000 ( 1)
 356 V   0.64878 0.35122 0.00000 0.00000 ( 1)
 357 L   0.99560 0.00440 0.00000 0.00000 ( 1)
 358 A   0.99708 0.00292 0.00000 0.00000 ( 1)
 359 A   0.00048 0.99952 0.00000 0.00000 ( 2)
 360 I   0.65804 0.34196 0.00000 0.00000 ( 1)
 361 L   0.98654 0.01346 0.00000 0.00000 ( 1)
 362 W   0.96209 0.03791 0.00000 0.00000 ( 1)
 363 K   0.00366 0.99634 0.00000 0.00000 ( 2)
 364 C   0.00000 1.00000 0.00000 0.00000 ( 2)
 365 A   0.94003 0.05997 0.00000 0.00000 ( 1)
 366 R   0.47745 0.52255 0.00000 0.00000 ( 2)
 367 S   0.87404 0.12596 0.00000 0.00000 ( 1)
 368 V   0.21265 0.78735 0.00000 0.00000 ( 2)
 369 D   0.98976 0.01024 0.00000 0.00000 ( 1)
 370 L   0.18332 0.81668 0.00000 0.00000 ( 2)
 371 T   0.99381 0.00619 0.00000 0.00000 ( 1)
 372 S   0.85564 0.14436 0.00000 0.00000 ( 1)
 373 K   0.98831 0.01169 0.00000 0.00000 ( 1)
 374 S   0.02168 0.97832 0.00000 0.00000 ( 2)
 375 A   0.99425 0.00575 0.00000 0.00000 ( 1)
 376 I   0.99893 0.00107 0.00000 0.00000 ( 1)
 377 T   0.99527 0.00473 0.00000 0.00000 ( 1)
 378 S   0.99085 0.00915 0.00000 0.00000 ( 1)
 379 F   0.99715 0.00285 0.00000 0.00000 ( 1)
 380 Y   0.97567 0.02433 0.00000 0.00000 ( 1)
 381 M   0.99334 0.00666 0.00000 0.00000 ( 1)
 382 F   0.71171 0.28829 0.00000 0.00000 ( 1)
 383 I   0.99588 0.00412 0.00000 0.00000 ( 1)
 384 W   0.96209 0.03791 0.00000 0.00000 ( 1)
 385 K   0.80954 0.19046 0.00000 0.00000 ( 1)
 386 L   0.95749 0.04251 0.00000 0.00000 ( 1)
 387 F   0.99715 0.00285 0.00000 0.00000 ( 1)
 388 Y   0.97482 0.02518 0.00000 0.00000 ( 1)
 389 A   0.90619 0.09381 0.00000 0.00000 ( 1)
 390 E   0.98441 0.01559 0.00000 0.00000 ( 1)
 391 Y   0.97672 0.02328 0.00000 0.00000 ( 1)
 392 L   0.77735 0.22265 0.00000 0.00000 ( 1)
 393 I   0.18013 0.81987 0.00000 0.00000 ( 2)
 394 I   0.83554 0.16446 0.00000 0.00000 ( 1)
 395 P   0.99681 0.00319 0.00000 0.00000 ( 1)
 396 L   0.75344 0.24656 0.00000 0.00000 ( 1)
 397 V   0.95285 0.04715 0.00000 0.00000 ( 1)
 398 R   0.82301 0.17699 0.00000 0.00000 ( 1)


lnL = -8041.201897
