# Supplementary material for: Comparative gene retention analysis in barley, wild emmer, and bread wheat pangenome lines reveals factors affecting gene retention following gene duplication
Source: BMC Biol. 2023 Feb 6;21:25. doi: 10.1186/s12915-022-01503-z (PMC9903521; doi:10.1186/s12915-022-01503-z)
Supplement: Supplementary file 5 — Additional file 5. PAML input and output files used for natural selection analysis in Table 1. [file 12915_2022_1503_MOESM5_ESM.zip › Files_S4/ModelAnull_HPT1/alignment.fas]

>Hvulgare_HPT2
ATGGGTTCGCTGTGCCTCCAGCCGCCGTTGCTCCTCTCCATCTCCGCTCACCAGCAAGATCATTTCCTGCCATCACTTTGTCCTGCCCACAAAAACGCAAAAAGGCAAACTTCCGTGTCCAGCCAACGGGGCCAAGGCCGCCCTACCTTGGATTGCTGTAAGAACTTCTTGGGCTGGAAATGTTCCTACGAAAGGATATCACATCGACCAGTAGATAATTGTGCAAATGCTTCGATGCAACCACTGCGGTCTGAGCCTGAGGCAAATGATTCTGCGAGCATCTGGAATCCAATATCAACTTCTCTGGATGCGTTTTACAGGTTTTCGCGGCCACATACTGTCATAGGAACAGCACTGAGCATAGTCTCAGTTTCACTACTAGCTGTCGAGGGCTTGTCTGATATTTCTCCTTTGTTCCTCACTGGTTCGCTGGAGGCAGTGGTGTCCGCCCTTTTCATGAACATTTATATTGTTGGGCTGAATCAGTTGTCTGATATTGATATAGATAAGGTTAACAAGCCAACTCTTCCGCTAGCATCTGGGGAATACTCTCCTGCAACCGGGGTGGCAATAGTAACAACCTTTGCTGTTCTGAGCTTTGCCGTTGGATTTGTTGTTGGATCACAGCCTCTGTTATTGGCTCTTTTTATTAGCTTTGTTCTTGGAACGGCTTATTCAATCGATCTACCATATTTTCGATGGAAGAGATCTGCTGTTGTGGCAGCACTCTGCATAGTAGCAGTACGAGCAGTGATTGTTCAACTGGCATTTTTTCTCCACATACAGACATTTGTCCTCAGAAGACCAATGGCCATTTCAAAGCCATTGATATTTGCAACTACATTCATGACCTTCTTCTCAGTTGTAATAGCATTATTCAAGGATATACCTGATATTGACGGGGACCGCATATTTGGAATTAAATCTTTCAGTGTCCGGTTAGGCCAAAAGAAGGTTTTCTGGATTTGTGTTGGACTACTGGAGATGGCATATGGTGTTGCAATGTTGATGGGAGCTGCTTCTTCCTGTTTATGGAGCAAATATGCAACTGTTGTCAGCCATGCAGTCCTTGCTGCAATCCTATGGAAGTGCGCTCGATCAGTTGACTTGACCAGTAAATCTGCAATAACATCCTTCTATATGTTCATCTGGAAGTTGTTCTACGCGGAGTACCTGATTATTCCACTAGTCAGA
>Aeriantha_HPT1
ATGGACTCGCTCTGCCTCCGCCCGTCCGCGCCCGCCGCCGCCGCCGCCCGCCGGCGAGATCATATTCTACCATCATTCTGTTCTATCCAACGAAGTGGTAAAGGGCGAGTTTCTTTGTCCATCCAAGGGTCCAAAGGA---CCTAGCGTTGATCATTGTAAAAAATTCTTGGATTGGAAATACTCCTACCATAGGATATCACATCAATCAAGAAATACTTCTGCAAATGCT---GGGCAATCACTACAGCCTGAAACTGAAGCACACGATCCAGCAAGCATCTCGAAGTCAATATCTTCTTCTCTGGATGCATTTTACAGGTTTTCTCGGCCACATACCGTCATAGGAACAGCACTAAGCATAGTCTCAGTTTCCCTACTAGCTGTCGAGAGCTTGTCTGATATTTCGCCCTTGTTCCTCACTGGTTTGCTGGAGGCAGTGGTGGCTGCTTTTTTTATGAACATCTATATTGTTGGATTGAACCAGGTGTTTGACATTGAAATAGACAAGGTTAACAAGCCAACTCTTCCACTAGCATCTGGGGAATACTCTCCTGCAACTGGGGTTGCGATAGTGTCAGTTTCTGCTGCTATGAGCTTTGCCCTTGGATGGCTTGTTGGATCACCACCTCTGTTTTGGGCTCTTTTTATTAGCTTTGTTCTTGGAACTGCTTATTCAGTCAATCTCCCATACTTCCGATGGAAGAGGTTTGCTGTTGTTGCAGCACTCTGCATATTAGCAGTGCGTGCTGTGATTGTTCAACTGGCATTTTTTCTCCACATTCAGACATTTGTTTTCAGAAGGCCGGCAGTCTTTTCAAAGCCATTGATATTTGCAACTGCATTCATGACCTTCTTCTCAGTTGTAATAGCATTATTCAAGGATATCCCTGATATTGAAGGGGACCGCATTTTTGGAATTCAATCTTTCAGTGTTAGATTAGGGCAAAACAAGGTTTTCTGGATCTGTGTTGGTCTACTTGAGATGGCCTATGGTGTTGCAATACTGATGGGGGCAACTTCTTCCAGTTTGTGGAGCAAATCTGTAACCGTCGCAGGCCATGCCATCCTCGCCTCGCTCTTATGGAGCTGCGCACGGTCGGTCGACCTCACAAGCAAGGCTGCAATAACATCCTTCTACATGTTCATCTGGAAGCTGTTCTACGCGGAGTACCTGCTCATTCCTCTTGTAAGG
>Aeriantha_HPT2
ATGGATTCGCTGCGGCTCCAGCCGCCGTTGCTTCTCTCCGTCGCCGTTCAGCAGCGAGATCATTACCTGCTATCATTTTGTTCTATCCAGCAAAACGCAAAGAGACGAACTTCCTTGTTCAACCAAGGGATTAAAAGCCGCCCTACCTTGATTCGCTCTCATAAATTATCGGGTTGGAATTATTCCTACCTTGAGATATCATATCGACCAATCAATACTTCTTCAAATGCCTCGATGCAACCACTGCAGCCTGAACCTGAAGCAAATGATTCTGCATCAATGTGGAAAGCAATATCAACTTCTCTGAATGCATTTTACAGGTTTTCACGGCCACATACAGTCATAGGAACAGCACTGAGCATAGTCTCAGTTTCCCTACTAGCTGTCGAGAGCCTGCGTGATATTTCTCCCTTATTCCTCACTGGTTTGATGGAGGCAGTGGTGTCCGCACTTTTCATGAACATTTATATTGTTGGACTGAATCAATTGTCCGATATTGATATAGACAAGGTTAACAAGCCAACTCTTCCACTAGCATCTGGGGAATATTCTCGTGCAGCCGGGGTTGCAATAGTGTCAACCTTTGCTGCAATGAGCTTTGGCGTTGGATTTGTTGTTGGATCAACGCATCTGTTATGGGCTCTATTTGTTAGCTTTGTTCTTGGAACTGCTTATTCAATCAATCTGCCATATTTTCGATGGAAGAGATCTGCCGCTGTTTCAGCGCTCTGCATTGTAGCAGTACGTGCAGTGATTGTTCAACTTGCATTTTTTCTACACATCCAGACATTTGTTTTCAGAAGACCTATAGCTTTTTCAAGGCCATTGATATTTGCAACTTCCTTCATGACTTTCTTCTCGGTTGTAATAGCCTTATTCAAGGATATACCTGACATTGAAGGGGACCAGATATTTGGAATCCAATCTTTTAGTGTTCGGCTAGGCCAAAAGAAGGTTTTCTGGATTTGTGTTGGACTACTTGAGATGGCATATATTGTTGCAATGTTGATAGGAGCTTCTTCTTCCTATTCGTGGAGTAAATATGCAACTGTTGCTGCCCATGCAGTCCTGGCTGCAATCTTATGGAAGCAGGCACGATTAGTTGACTTGACAAGAAAATCTGCAATAACATCTTTCTACTTGTTCATATGGAAGCTATTCTATGCAGAGTATTTCATCATTCCTCTTGTGAGA
>Atauschii_HPT1
------------------------------------------------------CCAGATCATATTCTACCATCATTCTGTTCCATCCAACGAAATGGTGAAGGGCGAGTTTCTTTGTCCATCCAAGCGTCCAAAGGC---CCTACTGTTGACCGTTGTAAAAAATTCTTGGATTGGAAATATTCTAACTATAGGATAGCACATCAATCGCTAAATACTTCTGCAAATGCT---GGTCAATCACTACAGCCTGAAACTGAAGCACACGATTCTGCAAGCATCTGGAAGCCAATATCATCTTCTCTGGATGCGTTTTACAGGTTTTCTCGGCCACATACCATCATAGGAACAGCACTAAGCATAGTCTCAGTTTCCCTACTAGCTGTCGAGAGCTTATCTGACATTTCTCCCTTGTTCCTCACTGGTTTGCTGGAGGCAGTGGTGGCCGCTCTTTTTATGAACATCTATATTGTTGGATTGAATCAGTTGTTCGACATTGAAATAGACAAGGTTAACAAGCCAACTCTTCCACTAGCATCTGGGGAATACTCTCCTGCAATGGGAGTTGCAATAGTGTCAGTATTTGCTGCTATGAGCTTTGGCCTTGGATGGGTTGTTGGATCACCACCTCTGTTTTGGGCTCTTTTTATCAGCTTTGTTCTTGGAACTGCTTATTCAGTCAATCTGCCGTACTTTCGATGGAAGAGATTTGCTGTTGTTGCAGCACTCTGCATATTAGGAGTGCGTGCGGTGATTGTTCAACTGGCATTTTTTCTCCACATTCAGACATTTGTTTTCAGAAGGCCGGCAGTCTTTTCGAAGCCATTGATATTTGCAACTGCCTTCATGACATTCTTCTCAGTTGTAATAGCATTATTCAAGGATATACCCGATATTGAAGGGGACCGCATCTTTGGAATTCAATCTTTTAGTGTTAGATTAGGTCAAAGCAAGGTTTTCTGGACTTGTGTTGGTCTACTTGAGGTTGCCTACGGTGTTGCGATACTGATGGGGGTAACTTCTTCCAGTTTGTGGAGCAAATCTCTAACTGTCGTGGGCCATGCAATCCTCGCCAGCATCTTGTGGAGCAGCGCACGGTCCATCGATTTGACAAGCAAAGCTGCGATAACATCCTTCTACATGCTCATCTGGAGGCTGTTCTACGCGGAGTACCTGCTCATCCCTCTGGTGAGA
>Bdistachyon_HPT1
ATGGATTCGCTCAGCCTCCGCCCTTCGTCGCTCCTCGCCGCCGCCGCCCGCCGGCGAGATCATATTCTACCACCATTTCGTCCTATCCAACAAAATGGTAAAGGGCGGATTTCCTTGTCCATCCAAAGGTCCAGAGGC---CCTACTGTTAATCTTTGTCAAAAATTCTTGGATTGGAAGTATTCCTACCATAGGATGTCACATCGACCAATCAATACTTCTGCAAATGCTTCGGGGCAATCACTACAGCCAGAAACTGAAGCACATGATGCCGCAAGCATCTGGAAGCCAATATCATCTTCTTTGGATGCGTTTTACAGGTTTTCTCGGCCACATACTGTCATAGGAACAGCACTAAGCATAGTCTCAGTTTCCCTGCTAGCTGTCGAGAGCATGTCTGATTTTTCTCCTTTGTTCCTGACTGGTTTGATGGAGGCAGTGGTAGCCGCCCTTTTCATGAACATCTATATTGTTGGATTGAATCAGTTGTTCGACATTGAAATAGACAAGATTAACAAGCCAACTCTCCCACTAGCATCGGGCGAATACTCTCCTGCAGTTGGGGTTGCAATAGTATCAGTCTTTGCTGCTATGAGCTTTGGCCTTGGATGGGCTGTTGGATCACCTCCTCTGTTCTGGGCTCTTTTTATTAGCTTTGTTCTTGGAACAGCTTACTCAATCAATCTGCCATATTTTCGATGGAAGAGATTTGCTGTTGTTGCAGCACTCTGCATATTAGCAGTACGTGCAGTGATTGTTCAACTGGCATTTTTTCTCCATATTCAGACATTTGTTTTCAGAAGACCGGCAGTGTTTTCAAGACCATTGATATTTGCAACTGCTTTCATGACCTTCTTCTCAGTTGTAATAGCATTATTCAAGGATATACCTGATATTGAAGGGGATCGCATTTTTGGAATTCAATCTTTCAGTGTTCGATTGGGTCAAAACAAGGTTTTCTGGACCTGTGTTGGTCTACTTGAGATGGCCTATGCTGTTGCTGTACTGATGGGGGCAACTTCTTCCTCTTTGTGGAGCAAATCTGTAACTGTCATAGGCCATGCAATCCTCGCTACGATCTTATGGAACAGCGCCAGATCGGTCGACTTGACGAGCAAAACTGCAATAACATCCTTCTACATGTTCATCTGGAAGCTGTTCTACGCGGAATACTTGCTCATCCCTCTGGTAAGA
>Hvulgare_HPT1
ATGGACTCGCTCCGCCTCCGTCCGTCCTCCCTCCGC------GCCGCCCGCCGGCGAGATCATATTCTGCCATCATTTTGTTCTATCCAACGAAATGGTAAAGGGCGAGTTTCTTTGTCCATCCAAGCATCCAAAGGC---CCTACCGTTAATCCCTGCAAAAAGTTCTTGGATTGGAAATATTCCAACCATAGGATATCACATCAATCAATAAATACTTCTGCAAATGCT---GGGCAATCACTACAGCCTGAAACTGAAGCACACGATACTGCAAGCTTCTGGAAGCCAATATCATCTTCTCTTGACGCGTTCTACAGGTTTTCTCGGCCACATACCATCATAGGAACAGCACTAAGCATAGTCTCAGTTTCCCTACTAGCTGTCGAGAGCTTATCTGATATTTCACCCATGTTCCTTACTGGATTGCTGGAGGCAGTGGTGGCCGCTCTTTTTATGAACATCTATATTGTTGGATTGAATCAGTTGTTCGACATTGAAATAGACAAGGTTAACAAGCCAACTCTTCCATTAGCATCTGGGGAATACTCTCCTGCAACTGGAGTTGCAATAGTGTCAGTATTTGCAGCCATGAGCTTTGGCCTTGGATGGGTTGTTGGATCACCACCTCTGTTTTGGGCTCTTTTTATTAGCTTCGTTCTTGGAACTGCTTATTCAGTCAATCTGCCGTACTTTCGATGGAAGAGATTTGCTGTTGTTGCAGCACTCTGCATATTAGCAGTGCGTGCGGTGATTGTTCAACTGGCATTTTTTCTCCACATTCAGACATTTGTTTTCAGAAGGCCAGCAGTCTTTTCAAAGCCATTGATATTTGCAACTGCCTTCATGACATTCTTCTCAGTTGTAATAGCATTATTCAAGGATATACCCGATATTGAAGGGGACCGCATCTTTGGAATTCAATCTTTTAGTGTTAGATTAGGTCAAAGCAAGGTTTTCTGGGCTTGTGTTGGTCTACTTGAGGTTGCCTATGGTGTTGCGATACTGATGGGGGCAACTTCGTCCAGTTTGTGGAGCAAATCTATAACCGTCGTGGGCCATGCAATCCTCGCCAGCATCTTGTGGAGCTGCGCAAAATCCGTCGACTTGACAAGCAAAGCTGCGATAACATCCTTCTACATGCTCATCTGGAGGCTGTTCTACGCGGAGTACTTGCTCATCCCTCTGGTGAGA
>Osativa_HPT1
ATGGATTCGCTGCGCCTCCGGCCGTCGCTCCTCGCCTCGCTGCCGCCTCTCCGGCGAGATCACTTTCTACCACCTTTATGTTCTATCCATAGAAATGGTAAACGGCCAGTTTCTTTGTCCAGCCAAAGGACCCAAGGT---CCTTCCTTCGATCAATGTCAGAAATTCTTTGGTTGGAAATCCTCCCACCACAGGATACCACATCGACCAACATCTAGTTCCGCTGACGCTTCGGGACAACCTCTACAATCTTCAGCTGAAGCACATGATTCATCAAGTATATGGAAGCCAATATCATCTTCTCTGGATGCATTTTACAGGTTTTCTCGGCCACATACTGTCATAGGAACAGCACTTAGCATAGTCTCAGTTTCGCTGCTAGCTGTTGAGAATTTGTCCGATGTGTCTCCCTTGTTCCTCACTGGTTTGCTGGAGGCAGTGGTAGCAGCTCTTTTCATGAACATCTATATCGTTGGATTGAATCAGTTGTTCGACATTGAGATAGATAAGGTTAACAAGCCAACTCTTCCATTAGCATCTGGGGAATATTCTCCTGCAACTGGAGTTGCACTTGTATCAGCCTTCGCTGCTATGAGCTTTGGCCTTGGATGGGCTGTTGGATCACAGCCTCTGTTCCTGGCTCTTTTCATTAGCTTTATTCTTGGAACAGCATATTCGATTAATCTGCCATTCCTGAGATGGAAGAGATCTGCTGTTGTTGCAGCACTTTGCATATTAGCAGTCCGTGCAGTGATTGTTCAGCTGGCATTTTTTCTCCACATTCAGACATTCGTATTCAGAAGACCAGCAGTCTTTACCAGGCCATTGATTTTTGCAACTGCATTCATGACCTTTTTCTCCGTTGTAATAGCATTGTTCAAGGATATACCTGATATTGAAGGAGACCGTATTTTTGGTATCAAATCTTTCAGTGTTCGATTAGGTCAAAAGAAGGTTTTCTGGATTTGTGTTGGTCTGCTCGAGATGGCTTATTGTGTTGCAATATTGATGGGAGCTACTTCTGCCTGTTTGTGGAGCAAATACGCAACTGTGGTGGGACATGCAATCCTTGCGGCAATCCTATGGAACCGCTCACGGTCGATTGATCTGACAAGCAAAACTGCAATCACTTCTTTCTACATGTTTATCTGGAAGCTGTTCTACGCGGAATACCTTCTCATTCCTCTTGTAAGG
>Phallii_HPT1
ATGGACGCGCTCCGCCTCCGCCCGTCCCTCCTCTCC------GCCGCAAGCCCGCGAGATCATTTTCTACCACCATTTTGTTCGATCCAACGAAATGGTGAAGCGCGAGTTTGTTTTTCTGGACAAAGGACCCAAGGC---CCTTCCTTGTATCACAGTCAGAAATTCTTCGATTGGCAATCCTCCTATTCTAGGATATCACGTCAGTCAACAAGTACTTCTATTAATGCTTCGGGTCAGCCACTGCAATCTGAACCTGAAGCACATGATTCTGCAAGCATCTGGAGGGCAATATCGTCTTCATTAGATGCATTTTACAGATTTTCCCGGCCACATACTGTCATAGGAACAGCATTAAGCATAGTCTCCGTTTCCCTTCTAGCTGTCCAGAGCTTGTCTGATATATCTCCTTTGTTCCTCACTGGTTTGCTGGAGGCAGTGGTAGCATCTCTTTTCATGAACATTTATATTGTTGGATTGAACCAGTTATTCGACATTGAGATAGACAAGGTTAACAAGCCAACTCTTCCACTGGCGTCTGGGGAATATACCCCTGCAACTGGGGTTGCAATAGTATCGGTCTTTGCAGCTATGAGCTTTGGCCTTGGATGGGCTGTTGGATCACAACCTCTGTTTTGGGCTCTTTTCATAAGCTTCGTTCTTGGAACTGCATACTCAATCAATCTGCCGTACTTAAGATGGAAGAGATCTGCTATTGTAGCAGCACTCTGCATATTAGCAGTTCGCGCAGTGATTGTTCAGCTAGCCTTTTTTCTCCACATTCAGACCTTTGTTTTCAGAAGACCAGCAGTTTTTACGAGGCCATTGATGTTTGCAACTGGATTTATGACGTTCTTCTCAGTTGTAATAGCACTTTTCAAGGATATACCTGATATCGAAGGGGACCGTATATTTGGGATTCAATCGTTCAGTGTTCGTTTGGGCCAAAAGAAGGTCTTCTGGATCTGTGTTGGCCTGCTTGAGATGGCTTACAGCGTTGCGATACTGATGGGAGCTACGTCTACCTCTCTGTGGAGCAAAACCGCAACAATTGCTGGGCATTCCATCCTCGCGGCGATCCTATGGAGCTGCGCGCGGTCGGTGGACCTGACGAGCAAGGCCGCGATAACATCCTTCTACATGTTCATCTGGAAGCTGTTCTACGCGGAGTACCTGCTCATCCCTCTGGTGCGG
>Sbicolor_HPT1
ATGGATGCGCTCCGCCTACGGCCGTCCCTCCTCTCC---GGCGCCGCCCGCCCGCGAGATCATTTTCTACCACCATGTTGTTCCATCCAACGAAATGGTGAAGGGCGAATTTGCTTTTCTAGCCAAAGGACCCAAGGT---CCTACCTTGTATCACCATCAGAAATTCTTCGACTGGAAATCCTCCTATTGTAGGATATCACATCAGTCATTAAATACTTCTGTTAATGCTTCGGGGCAACAGCTGCAGTCTGAACCTGAAGCACATGATTCTACAACCATCTGGAGGGCAATATCATCTTCTCTAGATGCATTTTACAGATTTTCCCGGCCACATACTGTCATAGGAACAGCATTAAGCATAGTCTCAGTTTCCCTTCTAGCTGTCCAGAGCTTGTCTGATATATCACCTTTGTTCCTCACGGGTTTGCTGCAGGCAGTGGTAGCTGCTCTTTTCATGAATATCTATATTGTTGGACTGAACCAGTTATTCGACATTGAGATAGACAAGGTTAACAAGCCAACTCTTCCATTGGCATCCGGGGAATACACCCCTGCAACTGGGGTTGCAATAGTTTCGGTCTTTGCTGCTATGAGCTTTGGCCTTGGATGGGCTGTTGGATCACAACCTCTGTTTTGGGCTCTTTTCATAAGCTTTGTCCTTGGAACTGCATATTCAATCAATCTGCCGTACCTTAGATGGAAGAGATTTGCTGTTGTTGCAGCACTCTGCATATTAGCAGTTCGTGCAGTGATTGTTCAGCTGGCTTTTTTCCTCCACATTCAGACTTTTGTTTTCAGAAGACCGGCGGTATTTTCTAGGCCACTGATATTTGCAACTGGATTTATGACGTTCTTCTCAGTTGTAATAGCACTATTTAAGGATATACCTGATATCGAAGGGGACCGCATTTTTGGGATTCGATCTTTTAGTGTCCGGTTAGGTCAAAAGAAGGTCTTCTGGATCTGTGTTGGCCTGCTTGAGATGGCTTACAGCGTTGCATTACTGATGGGAGCTACTTCTTCCTCTTTGTGGAGCAAAACAGTAACTATTGCTGGCCATTCCATACTTGCTGGGATCTTATGGAGCTGCGCGAGATCGGTGGACCTGACGAGCAAAGCCGCAATAACATCCTTCTACATGTTCATCTGGAAGCTGTTCTACGCGGAGTACCTGCTCATCCCTCTGGTGCGG
>Scereale_HPT1
ATGGACTCGCTCCGCCTCCGGCCGTCCTCGCTCCGCGCCGCCGCCGCCCGCCGGCGAGATCATATTCTACCATCATTTTGTTCCATCCAACGAAATGGTAAAGGGCGAGTTTCTTTGTCCATCCAAGCATCCAAAGGC---CCTACCATTAATCACTGTAAAAAGTTCTTGGATTGGAAATATTCCAACCATAGGATATCACATCAATCAATAAGTACTTCTGCAAATGCT---GGGCAATCACTACAGCCTGAAACTGAAGCACACGATCCTGCAAGCTTCTGGAAGCCAATATCATCTTCTCTGGACGCGTTCTACAGGTTTTCTCGGCCACATACCATCATAGGAACAGCACTAAGCATAGTCTCAGTTTCCCTTCTAGCTGTCGAGAGCTTATCTGATATTTCGCCCTTGTTCCTCGCTGGTTTGCTGGAGGCAGTGGTGGCCGCTCTTTTTATGAACATCTATATTGTTGGATTGAATCAGTTGTTCGACATTGAAATAGACAAGGTTAACAAGCCAACTCTTCCACTAGCATCTGGGGAATACTCTCCTGCAACTGGAGTTGCAATAGTGTCAGTATTTGCAGCCATGAGCTTTGGCCTTGGATGGGTTGTTGGATCACCACCTCTGTTCTGGGCTCTTTTTATTAGCTTTGTTCTTGGAACTGCTTATTCAGTCAATCTTCCGTACTTCCGATGGAAGAGATTTGCTGTTGTTGCAGCACTCTGCATATTAGCAGTGCGTGCGGTGATTGTTCAACTAGCGTTTTTTCTCCACATTCAGACATTTGTGTTCAGAAGGCCGGCGGTCTTTTCAAAGCCATTAATATTTGCAACTGCCTTCATGACATTCTTCTCAGTTGTAATAGCATTATTCAAGGATATACCAGATATTGAAGGGGACCGCATTTTTGGGATTCAATCTTTTAGTGTTAGATTAGGTCAAAGCAAGGTTTTTTGGACTTGTGTTGGTCTACTTGAGGTTGCCTATGGTGTTGCGATACTGATGGGGGCAACTTCTTCCAGTTTGTGGAGCAAATCTCTAACCGTCGTGGGTCATGCAATCCTCGCCAGCATCTTGTGGAGCTGCGCGCGATCCGTCGACTTGACAAGCAAAGCTGCAATAACATCCTTCTACATGCTCATCTGGAGGCTGTTCTACGCGGAGTACCTGCTCATCCCTCTGGTGAGA
>Sitalica_HPT1
ATGGATGCGCTCCGCCTCCGGCCGTCCCTCCTCTCC------GCCGCCCGCCCGAGAGATCATTTTCTACCACCATTTTGTTCTATCCAACGAAATGGTGAAGCGCGAGTTTGTTTTTCCAGCCAAAGGACCCAAGGC---CCTTCCTTGTATCAAAGTCAGAAATTCTTCGACTGGAAATCCTCTTATTGTAGGATATCACGTCAGTCAATAAGTACTTCTATTAATGCTTCGGGACAGCAGCTGCAATCTGAACCTGAAGCACATGATTCTGCAAGCATCTGGAAAGCAATATCATCTTCTCTAGATGCATTTTACAGATTTTCCCGGCCACATACTGTCATAGGAACAGCCTTAAGTATAGTCTCAGTTTCCCTTCTAGCTGTCCAGAGCTTGTCTGATATATCTCCTTTGTTCCTCACGGGTTTGCTGGAGGCAGTGGTAGCGGCTCTTTTCATGAACATTTATATTGTTGGACTGAATCAGTTATTCGACATTGAGATAGACAAGGTTAACAAGCCAACTCTTCCACTGGCATCTGGGGAATATACCCCTGCAACTGGGGTCGCAATAGTATCAGTCTTTGCTGCTATGAGCTTTGGCGTTGGATGGGCTGTTGGATCACAACCTCTGTTTTGGGCTCTTTTCATAAGTTTCGTTCTTGGAACTGCCTACTCAATCAATCTGCCGTACTTCAGGTGGAAGAGATTTGCTGTTGTTGCAGCACTGTGCATATTAGCAGTTCGTGCAGTGATTGTTCAGCTGGCCTTTTTTCTCCATATTCAGACCTTTGTTTTCAGAAGACCAGCAGTCTTTACGAGGCCATTGCTATTTGCAACTGGATTTATGACATTCTTCTCAGTTGTAATAGCGCTGTTTAAGGATATACCTGATATTGAAGGGGACCGCATATTTGGGATTCGATCTTTCAGCGTTCGATTAGGTCAAAAGAAGGTATTCTGGATCTGTGTTGGTCTGCTTGAGATGGCCTACAGCGTTGCGATACTGATGGGAGCTACTTCTACCTCTCTGTGGAGCAAAACTGCAACCATTGCTGGCCATTCCATCCTCGCTGCGATCCTATGGAGCTGCGCGCGGTCAGTTGACCTGACGAGCAAAGCCGCGATAACATCCTTCTACATGTTCATCTGGAAGCTGTTCTACGCGGAATACCTGCTCATCCCTCTGGTGCGG
>Taestivum_HPT1-1
ATGGACTCGCTCCGCCTCCGGCCGTCCTCGCTCCGCGCCGCCGCCGCCCGCCGGCGAGATCATATTCTACCATCATTCTGTTCCATCCAACGAAATGGTGAACGGCGAGTTTCTTTGTCCATCCAAGCGTCCAAAGGC---CCTACTGTTGATCATTGTAAAAAATTCTTGGATTGGAAATATTCCAACCATAGGATATCACATCAATCGATAAATACTTCTGCAAATGCT---GGCCAATCACTACAACCTGAAACTGAAGCACACGATCCTGCAAGCATCTGGAAGCCAATATCATCTTCTCTGGACGCGTTCTACAGGTTTTCTCGGCCGCATACCATAATAGGAACAGCACTAAGCATAGTCTCAGTTTCCCTACTAGCGGTCGAGAGCTTATCTGACATTTCTCCCTTGTTCCTCACTGGTTTGCTGGAGGCAGTGGTGGCCGCTCTTTTTATGAACATCTATATTGTTGGATTGAATCAGTTGTTCGACATTGAAATAGACAAGGTTAACAAGCCAACTCTTCCACTAGCATCTGGGGAATACTCTCCTGCAATGGGGGTTGCAATAGTGTCAGTATTTGCTGCTATGAGCTTTGGCCTTGGATGGGTTGTTGGATCACCACCTCTGTTTTGGGCTCTTTTTATCAGCTTTGTTCTTGGAACTGCTTATTCAGTCAATCTGCCGTACTTTCGATGGAAGAGATTTGCTGTTGTTGCAGCACTCTGCATATTAGCAGTGCGTGCGGTGATTGTTCAACTGGCATTTTTTCTCCACATTCAGACATTTGTTTTCAGAAGGTCGGCAGTCTTCTCAAAGCCATTGATATTTGCAACTGCTTTCATGACATTCTTCTCAGTTGTAATAGCATTATTCAAGGATATACCCGATATTGAAGGGGACCGCATCTTTGGAATTCAATCTTTTAGTGTTAGATTAGGTCAAAGCAAGGTTTTCTGGACTTGTGTTGGTCTACTTGAGGTTGCCTACGGTGTTGCGATACTGATGGGGGTAACTTCTTCCAGTTTGTGGAGCAAATCTCTAACTGTCATGGGCCATGCAATCCTCGCCAGCATCTTGTGGAGCAGCGCACGGTCCATCGATTTGACAAGCAAAGCTGCGATAACATCCTTCTACATGCTCATCTGGAGGCTATTCTACGCGGAGTACCTGCTCATCCCTCTGGTGAGA
>Taestivum_HPT2
------------------------------------------------------------ATGTTCCTACCA---------------------------------------------------------------------------------------------------------------CACTACCACAGGATATCACATCGATCAGTAAATACTTCTTTAAATGCTTCGATGCAACCACTGCAGTCTGATCCTGAAGCAAATGATTCTGCAATCATCTGGAAGCAAATATCAACTCCTCTGAATGCATTTTACAGGTTTTCTCGGCCACATACTGTCATAGGAACAGCATTGAGCATAGTCTCAGTTTCTCTACTAGCTGTCAAGAGCTTGCATGATATTTCTCCCTTGTTCCTCACTGGTTTGCTGGAGGCAGTGGTGCCCGCCCTTTTCATGAACATTTATATTGTTGGACTGAATCAGTTGTCAGACATTGATATAGATAAGGTTAACAAGCCAACTCTTCCACTAGCATCTGGTGAATACTCTCCTGCAGCTGGGGTTGCAATAGTATCAATTTTTGCTGCTATGAGCTTCGGCGTTGGATTCATTGTTGGGTCACAGCCCCTGTTATGGGCTCTTTATGTTAGCTTTGTTCTTGGAACCGCTTATTCAATCAATCTGCCATATTTTCGATGGAAGAGATCTGCTGTTGTTGCAGCACTCTGCATACTAGCAGTACGTGCAGTGATTGTTCAACTGGCGTTTTTTCTCCACATTCAGACATTCGTTTTCAGAAGACCAATAGCCTTTTCAAGGCCATTGATATTTGCAACTGGATTCATGACATTCTTCTCAGTTGTAATAGCATTATTCAAGGATATACCTGATATTGATGGTGATCGCATATTTGGAATTCAATCTTTCACTCTCAGGTTAGGCCAAAAGAAGGTTTTCTGGATTTGTGTTGTTCTACTTGAGATGGCATATGGTGTTGCAATGTCGATGGGAGCCGCTTCTTCCTGTTTCTGGAGCAAATCTGTAACTGTTCTCGCCCATGCAGCCCTTGCTGTAACATTATGGAGATGCGCACGATCAGTTGACTTGACAAGCAAATCTGCAATAACATCCTTCTATATGTTCATCTGGAAGCTGTTCTACGCAGAGTACTTGATCATTCCTCTGGTAAGA
>Taestivum_HPT1-2
ATGGACTCGCTCCGCCTCCGGCCGTCCTCGCTCCGCGCCGCCGCCGCCCGCCGGCGAGATCATATTCTACCATCATTTTGTTCGATCCAACGAAATGGTAAAGGGCGAGTTACTTTGTCCATCCAAGCATCCAAAGGC---CCTACCATTAATCACTGTAAAAAGTTCTTGGATTGGAAATATTCCAACCATAGGATATCACATCAATCAATAAATACTTCTGCAAAAGCT---GGGCAATCGCTACAGCCTGAAACTGAAGCACACGATCCTGCAAGCTTCTGGAAGCCAATATCATCTTCTCTGGACGCGTTCTACAGGTTTTCTCGGCCACATACCATCATAGGAACAGCACTAAGCATAGTCTCAGTTTCCCTTCTAGCTGTCGAGAGCTTATCTGATATTTCGCCCTTGTTCCTCACTGGTTTGCTGGAGGCAGTGGTGGCTGCTCTTTTTATGAACATCTATATTGTTGGATTGAATCAGTTGTTCGACATTGAAATTGACAAGGTTAACAAGCCAACTCTTCCACTAGCATCTGGGGAATACTCTCCTGCAACTGGAGTTGCAATAGTGTCAGTATTTGCAGCCATGAGCTTTGGCCTTGGATGGGTTGTTGGATCACCACCTCTGTTTTGGGCTCTTTTTATTAGCTTTGTTCTTGGAACTGCTTATTCAGTCAATCTGCCGTACTTTCGATGGAAGAGATCTGCTGTTGTTGCAGCACTCTGCATATTAGCAGTGCGTGCGGTGATTGTTCAACTGGCATTTTTTCTCCACATTCAGACATTTGTTTTCAGAAGGCCGGCAGTCTTTTCAAAGCCATTGATATTTGCAACTGCCTTCATGACATTCTTCTCAGTTGTAATAGCATTATTCAAGGATATACCCGATATTGAAGGGGACCGCATCTTTGGAATTCAATCTTTTAGTGTTAGATTAGGTCAAAGCAAGGTTTTCTGGACTTGTGTTGGTCTACTTGAGGTTGCCTACGGTGTTGCGATACTGATGGGGGTAACTTCTTCCAGTTTGTGGAGCAAATCTCTAACTGTTGTGGGCCATGCAATCCTCGCCAGCATCTTGTGGAGCAGCGCACGGTCCATCGACTTGACAAGCAAAGCTGCGATAACATCCTTCTACATGCTCATCTGGAGGCTGTTCTACGCGGAGTACCTGCTCATCCCTCTGGTGAGA
>Taestivum_HPT1-3
ATGGACTCGCTCCGCCTCCGGCCGTCCTCGCTCCGCGCCGCCGCCGCCCGCCGGCGAGATCATATTCTACCATCATTCTGTTCCATCCAACGAAATGGTGAAGGGCGAGTTTCTTTGTCCATCCAAGCGTCCAAAGGC---CCTACTGTTGACCGTTGTAAAAAATTCTTGGATTGGAAATATTCTAACTATAGGATAGCACATCAATCGCTAAATACTTCTGCAAATGCT---GGTCAATCACTACAGCCTGAAACTGAAGCACACGATTCTGCAAGCATCTGGAAGCCAATATCATCTTCTCTGGATGCGTTTTACAGGTTTTCTCGGCCACATACCATCATAGGAACAGCACTAAGCATAGTCTCAGTTTCCCTACTAGCTGTCGAGAGCTTATCTGACATTTCTCCCTTGTTCCTCACTGGTTTGCTGGAGGCAGTGGTGGCCGCTCTTTTTATGAACATCTATATTGTTGGATTGAATCAGTTGTTCGACATTGAAATAGACAAGGTTAACAAGCCAACTCTTCCACTAGCATCTGGGGAATACTCTCCTGCAATGGGAGTTGCAATAGTGTCAGTATTTGCTGCTATGAGCTTTGGCCTTGGATGGGTTGTTGGATCACCACCTCTGTTTTGGGCTCTTTTTATCAGCTTTGTTCTTGGAACTGCTTATTCAGTCAATCTGCCGTACTTTCGATGGAAGAGATTTGCTGTTGTTGCAGCACTCTGCATATTAGGAGTGCGTGCGGTGATTGTTCAACTGGCATTTTTTCTCCACATTCAGACATTTGTTTTCAGAAGGCCGGCAGTCTTTTCGAAGCCATTGATATTTGCAACTGCCTTCATGACATTCTTCTCAGTTGTAATAGCATTATTCAAGGATATACCCGATATTGAAGGGGACCGCATCTTTGGAATTCAATCTTTTAGTGTTAGATTAGGTCAAAGCAAGGTTTTCTGGACTTGTGTTGGTCTACTTGAGGTTGCCTACGGTGTTGCGATACTGATGGGGGTAACTTCTTCCAGTTTGTGGAGCAAATCTCTAACTGTCGTGGGCCATGCAATCCTCGCCAGCATCTTGTGGAGCAGCGCACGGTCCATCGATTTGACAAGCAAAGCTGCGATAACATCCTTCTACATGCTCATCTGGAGGCTGTTCTACGCGGAGTACCTGCTCATCCCTCTGGTGAGA
>Tdicoccoides_HPT2
ATGTATACGCTGCGCCTCCAGCCGCCGTTGTTCCTCTCCGTTGCCGCTCGCCGACGAGATCATTTCCTGCCATCCCTTTCTTCTATCCAGCAACATGCGAATTGGCGA---GCTTTTTCTCACCAAGGGGCTCAAGGCCGCTCTGCCCTGAATCGCTGTCAGAAATTCTTGGATAGGAAATGTTCCTACCATAGGATATCACATCGATCAGTAAATACTTCTTTAAATGCTTCGATGCAACCACTGCAGTCTGATCCTGAAGCAAATGATTCTGCAATCATCTGGAAGCCAATATCAACTTCTCTGAATGCATTTTACAGGTTTTCTCGGCCACATACTGTCATAGGAACAGCATTGAGCATAGTCTCAGTTTCTCTACTAGCTGTGGAGAGCTTGCATGATATTTCTCCCTTGTTCCTCACTGGTTTGCTGGAGGCAGTGGTGCCCGCTCTTTTCATGAACATTTATATTGTTGGACTGAATCAGTTGTCAGACATTGATATAGATAAGGTTAACAAGCCAACTCTTCCACTAGCATCTGGTGAATACTCTCCTGCATCTGGGGTTGCAATAGTATCAATGTTTGCTGCTATGAGCTTCGGCATTGGATTCATTGTTGGGTCACAGCCCCTGTTATGGGCTCTTTTTGTTAGCTTTGTTCTTGGAACCGCTTATTCAATCAATCTGCCATATTTTCGATGGAAGAGATCTGCTGTTGTTGCAGCACTCTGCATACTAGCAGTACGTGCAGTGATTGTTCAACTGGCGTTTTTTCTCCACATTCAGACATTCGTTTTCAGAAGACCAATAGCCTTTTCAAGGCCATTGATATTTGCAACTGGATTCATGACATTCTTCTCAGTTGTAATAGCATTATTCAAGGATATACCTGATATTGATGGTGATCGCATATTTGGAATTCAATCTTTCACTGTCAGGTTAGGCCAAAAGAAGGTTTTCTGGATTTGTGTTGTTCTACTTGAGATGGCGTATGGTGTTGCAATGTCGATGGGAGCCGCTTCTTCCTGTTTCTGGAGCAAATCTGTAACTGTTCTCGCCCATGCAGCCCTTGCTGTAACATTATGGAAATGCGCACGATCAGTTGACTTGACAAGCAAATCTGCAATAACATCCTTCTATATGTTCATCTGGAAGCTGTTCTACGCAGAGTACTTGATCATTCCTCTGGTAAGA
>Tdicoccoides_HPT1-1
ATGGACTCGCTCCGCCTCCGGCCGTCCTCGCTCCGCGGCGCCGCCGCCCGCCGGCGAGATCATATTCTACCATCATTCTGTTCCATCCAACGAAATGGTGAACGGCGAGTTTCTTTGTCCATCCAAGCGTCCAAAGGC---CCTACTGTTGATCGTTGTAAAAAATTCTTGGATTGGAAATATTCCAACCATAGGATATCACATCAATCGATAAATACTTCTGCAAATGCT---GGCCAATCACTACAACCTGAAACTGAAGCACACGATCCTGCAAGCATCTGGAAGCCAATATCATCTTCTCTGGACGCGTTCTACAGGTTTTCTCGGCCGCATACCATAATAGGAACAGCACTAAGCATAGTCTCAGTTTCCCTACTAGCGGTCGAGAGCTTATCTGACATTTCTCCCTTGTTCCTCACTGGTTTGCTGGAGGCAGTGGTGGCCGCTCTTTTTATGAACATCTATATTGTTGGATTGAATCAGTTGTTCGACATTGAAATAGACAAGGTTAACAAGCCAACTCTTCCACTAGCATCTGGGGAATACTCTCCTTCTGTCAGACTAACAGGAGCGTTGCTATTTGAACTGCAGAGCTTTGGCCTTGGATGGGTTGTTGAATCACCACCTCTGTTTTGGGCTCTTTTTATCAGCTTTGTTCTTGGAACTGCTTATTCAGTCAATCTGCCGTACTTTCGATGGAAGAGATTTGCTGTTGTTGCAGCACTCTGCATATTAGCAGTGCGTGCGGTGATTGTTCAACTGGCATTTTTTCTCCACATTCAGACATTTGTTTTCAGAAGGCCGGCAGTCTTCTCAAAGCCATTGATATTTGCAACTGCTTTCATGACATTCTTCTCAGTTGTAATAGCATTATTCAAGGATATACCCGATATTGAAGGGGACCGCATCTTTGGAATTCAATCTTTTAGTGTTAGATTAGGTCAAAGCAAGGTTTTCTGGACTTGTGTTGTC---------------------------------------------------------------------------------------------------------------------------------------------------------------------------------------------------TACTTGAGGTTGCCTGTGTTGCGA
>Tdicoccoides_HPT1-2
---------------------------------------GCCGCCGCCCGCCGGCGAGATCATATTCTACCATCATTTTGTTCGATCCAACGAAATGGTAAAGGGCGAGTTACTTTGTCCATCCAAGCATCCAAAGGC---CCTACCATTAATCACTGTAAAAAGTTCTTGGATTGGAAATATTCCAACCATAGGATATCACATCAATCAATAAATACTTCTGCAAAAGCT---GGGCAATCGCTACAGCCTGAAACTGAAGCACACGATCCTGCAAGCTTCTGGAAGCCAATATCATCTTCTCTGGACGCGTTCTACAGGTTTTCTCGGCCACATACCATCATAGGAACAGCACTAAGCATAGTCTCAGTTTCCCTTCTAGCTGTCGAGAGCTTATCTGATATTTCGCCCTTGTTCCTCACTGGTTTGCTGGAGGCAGTGGTGGCTGCTCTTTTTATGAACATCTATATTGTTGGATTGAATCAGTTGTTCGACATTGAAATTGACAAGGTTAACAAGCCAACTCTTCCACTAGCATCTGGGGAATACTCTCCTGCAACTGGAGTTGCAATAGTGTCAGTATTTGCAGCCATGAGCTTTGGCCTTGGATGGGTTGTTGGATCACCACCTCTGTTTTGGGCTCTTTTTATTAGCTTTGTTCTTGGAACTGCTTATTCAGTCAATCTGCCGTACTTTCGATGGAAGAGATCTGCTGTTGTTGCAGCACTCTGCATATTAGCAGTGCGTGCGGTGATTGTTCAACTGGCATTTTTTCTCCACATTCAGACATTTGTTTTCAGAAGGCCGGCAGTCTTTTCAAAGCCATTGAAATTTGCAACTGCCTTCATGACATTCTTCTCAGTTGTAATAGCATTATTCAAGGATATACCCGATATTGAAGGGGACCGCATCTTTGGAATTCAATCTTTTAGTGTTAGATTAGGTCAAAGCAAGGTTTTCTGGACTTGTGTTGGTCTACTTGAGGTTGCCTACGGTGTTGCGATACTGATGGGGGTAACTTCTTCCAGTTTGTGGAGCAAATCTCTAACTGTTGTGGGCCATGCAATCCTCGCCAGCATCTTGTGGAGCAGCGCACGGTCCATCGACTTGACAAGCAAAGCTGCGATAACATCCTTCTACATGCTCATCTGGAGGCTGTTCTACGCGGAGTACCTGCTCATCCCTCTGGTGAGA
>Tintermedium_HPT1-2
ATGGCCTTATTTGGATAC------------------------------TCTAACCAAGGTCATATTCTACCATCATTTTGTTCAATCCAACGAAATGGTAAAGGGCGAGTTTCTTTGTCCATCCAAGCATCCAAAGGC---CCTACCATTAATCACTGTAAAAAGTTCTTGGATTGGAAATATTCCAACCATAGGATATCACATCAATCAATAAATACTTCTGCAAAAGCT---GGGCAATCACTACAGCCTGAAACTGAAGCACATGATCCTGCAAGCTTCTGGAAGCCAATATCATCTTCTCTGGATGCGTTCTACAGGTTTTCTCGGCCACATACCATCATAGGAACAGCACTAAGCATAGTCTCAGTTTCCCTTCTAGCTGTCGAGAGCTTATCTGATATTTCGCCCTTGTTCCTCACTGGTTTGCTGGAGGCAGTGGTGGCCGCACTTTTTATGAACATCTATATTGTTGGATTGAATCAGTTGTTCGACATTGAAATAGACAAGGTTAACAAGCCAACTCTTCCACTAGCATCTGGGGAATACTCTCCTGCAATGGGGGTTGCAATAGTATCAGTATTTGCTGCTATGAGCTTTGGCCTTGGATGGGTTGTTGGATCACCACCTCTGTTTTGGGCTCTTTTTATTAGCTTTGTTCTTGGAACTGCTTATTCAGTCAATCTGCCGTATTTCCGATGGAAGAGATCTGCTGTTGTTGCAGCACTCTGCATATTAGCAGTGCGTGCGGTGATTGTTCAACTGGCATTTTTTCTCCACATTCAGACATTTGTTTTCAGAAGGCCGGCAGTCTTTTCAAAGCCATTGATATTTGCAACTGCCTTCATGACCTTCTTCTCAGTCGTAATAGCATTATTTAAGGATATACCCGATATTGAAGGGGACCGCATCTTTGGAATTCAGTCTTTTAGCGTTAGATTAGGTCAAAGCAAGGTTTTCTGGATTTGTGTTGGTCTACTTGAGACTGCCTATGGTGTTGCAATACTGATGGGGGCAACTTCTTCCAGTTTGTGGAGCAAATCTATAACTGTCGTGGGCCATGCAATCCTGGCCAGCATCTTGTGGAGCTGCGCACGATCCGTCGACTTGACAAGCAAAGCTGCGATAACATCCTTCTACATGCTCATCTGGAGGCTGTTCTACGCGGAGTACCTGCTCATCCCTCTGGTGAGA
>Tintermedium_HPT1-3
ATGGACTCGCTCCGCCTCCGGCCGTCCTCGCTCCGC------GCCGCCCGCCGGCGAGATCATATTCTACCATCATTTTGTTCTATCCAACAAAATGATAAAGGACGAGTTTCTTTGTCCATCCAAGCGTCCAAAGGC---CCTACTGTTAATCGTTGTAAAAAATTCTTGGATTGGAAATATTCCTACCATAGGATATCACATCAATCAATAAATACTTCTGCAAATGCT---GGGCAATCACTACAGCCTGAAACTGAAGCACACGATTCTGCAAGCATCTGGAAGCCAATATCATCTTCTCTGGATGCGTTTTACAGGTTTTCTCGGCCACATACCATCATAGGAACAGCACTAAGCATAGTCTCAGTTTCCCTTCTAGCTGTCGAGAGCTTATCTGATATTTCGCCCTTGTTCCTCACTGGTTTGCTGGAGGCAGTGGTGGCTGCTCTTTTTATGAACATTTATATTGTTGGATTGAATCAGTTGTTCGACATTGAAATTGACAAGGTTAACAAGCCAACTCTTCCACTAGCATCTGGGGAATACTCTCCTGCAACTGGAGTTGCAATAGTGTCAGTATTTGCAGCCATGAGCTTTGGCCTTGGATGGGTTGTTGGATCACCACCTCTGTTTTGGGCTCTTTTTATTAGCTTTGTTCTTGGAACTGCTTATTCAGTCAATCTGCCGTACTTTCGATGGAAGAGATTTGCTGTTGTTGCAGCACTCTGCATATTAGCAGTGCGTGCGGTGATTGTTCAACTGGCATTTTTTCTCCACATTCAGACATTTGTTTTCAGAAGGCCGGCAGTCTTTTCAAAGCCATTGATATTTGCAACTGCTTTCATGACATTCTTCTCAGTTGTAATAGCATTATTCAAGGATATACCCGATATTGAAGGGGACCGCATCTTTGGAATTCAATCTTTTAGTGTTAGATTAGGTCAAAGCAAGGTTTTCTGGACTTGTGTTGGTCTACTTGAGGTTGCCTACGGTGTTGCGATACTGATGGGGGTAACTTCTTCCAGTTTATGGAGCAAATCTCTAACTGTCGTGGGCCATGCAATCCTCGCCAGCATCTTGTGGAGCAGCGCACGGTCCATCGATTTGACAAGCAAAGCTGCGATAACATCCTTCTACATGCTCATCTGGAGGCTGTTCTACGCGGAGTACCTGCTCATCCCTCTCGTGAGA
>Tintermedium_HPT1-1
ATGGACTCGCTCCGCCTCCGGCCGTCGTCGCTCCGCGCCGCCGCCGCCCGCCGGCGAGATCATATTCTACCATCATTTTGTTTGATCCAACGAAATGGTAAAGGGCGAGTTTCTTTGTCCATCCAAGCATCCAAAGGC---CCTACCATTAATCACTGTAAAAAGTTCTTGGATTGGAAATATTCCAACCATAGGATATCACATCAATCAATAAATACTTCTGCAAAAGCT---GGGCAATCACTACAGCCTGAAACTGAAGCACACGATCCTGCAAGCTTCTGGAAGCCAATATCATCTTCTCTGGACGCGTTCTACAGGTTTTCTCGGCCACATACCATCATAGGAACAGCACTAAGCATAGTCTCAGTTTCCCTTCTAGCTGTCGAGAGCTTATCTGATATTTCGCCCTTGTTCCTCACTGGTTTGCTGGAGGCAGTGGTGGCCGCTCTTTTTATGAACATCTATATTGTTGGATTGAATCAGTTGTTCGACATTGAAATAGACAAGGTTAACAAGCCAACTCTTCCACTAGCATCTGGGGAATACTCTCCTGCAACTGGAGTTGCAATAGTGTCAGTATTTGCAGCCATGAGCTTTGGCCTTGGATGGGTTGTTGGATCACCACCTCTGTTCTGGGCTCTTTTTATTAGCTTTGTTCTTGGAACTGCTTATTCAGTCAATCTTCCGTACTTCCGATGGAAGAGATTTGCTGTTGTTGCAGCACTCTGCATATTAGCAGTGCGTGCGGTGATTGTTCAACTAGCATTTTTTCTCCACATTCAGACATTTGTATTCAGAAGGCCAGCAATCTTTTCAAAGCCATTGATATTTGCAACTGCCTTCATGACCTTCTTCTCAGTTGTAATAGCATTATTCAAGGATATACCAGATATTGAAGGGGACCGCATTTTTGGGATTCAATCTTTTAGTGTTAGATTAGGTCAAAGCAAGGTTTTCTGGACTTGTGTTGGTCTACTTGAGGTTGCCTATGGTGTTGCGATACTGATGGGGGCAACTTCTTCCAGTTTGTGGAGCAAATCTCTAACCGTCGTGGGCCATGCAATCCTCGCCAGCATCTTGTGGAGCTGCGCACGATCAGTCGACTTGACAAGCAAAGCTGCAATAACATCCTTCTACATGCTCATCTGGAGGCTGTTCTATGCGGAGTACCTGCTCATCCCTCTGGTGAGA
>Tintermedium_HPT2
ATGGATTTGCTGTGCCTCCACACGCCGTTGCTCCTCTCCATGCCTGCTCACCGGCGAGATAATTTCTTGCCATTACATTGTCCTGTCACAAAAAACGTGAAAAGGCAATCTTGGTTGTCCAGCCAACGGAGCCAAGGCCGCCCTATCTTGAATTGCCTTCAGAATTTATTGGGGTGGAAACAATCCTACAATAGGATATCACATCGATCGGCATATACTTCTCCAAATGCATCGATGCAACCACCGCGGTCTGAACCTGAAGCAAATGATTCTGCAAGCATCTGGAAGTCAATATCAACTTCTCTGAATGCATTTTACAGGTTTTTGCGGCCACATACTGTAGTAGGAACAGCACTGAGCATAGTCTCAGTTTCACTACTAGCTGTCGGGAGCTTGGCTGATATTTCTCCTTTGTTCCTCACTGGTTTGCTGGAGGCAGTGGTGTCCGCTCTTTTCATGAACATCTACATTGTTGGGCTGAATCAGTTGTCTGACATTGATATAGATAAGGTCAACAAGCCAACTCTTCCACTAGCATCTGGGGAATACTCTCCGGCAACCGGAGTGGCAATAGTAACAACCTTTGCGGCGATGAGCTTTGGCATTGGATTAGTTGTTGGATCACAACCTCTGTTATGGGCTCTTGTTGTTAGCTTTGTTCTTGGAACCGCTTATTCAATCAATCTGCCATATTTTCGATGGAAGAGATCTGCTGTTGTTGCAGCACTCTGCATAGTAGCAGTACGTGCAGTCATTGTTCAACTGGCATTTTTCCTCCACATCCAGACTTTTGTTTTCAGAAGACCAGTAGCCCTTTCAAGGCCACTGGTATTTGCAACCGTGTTCATGACCCTCTTCTCAATTGTAATTGCACTATTCAAGGATATACCTGATATTGAGGGGGAGCACATATTTGGAATCCAATCTTTCAGTGTCCGGTTAGGCCAAAAGAAGGTTTTCTGGATTTGTGTTGGTCTACTTGAGATGGCATATGGTGCTGCAATGTCGATGGGAGCTATTTCTTCCTGTTCCTGGAGCAAATATGCAACTGTTCTTAGTCATGCAGTCCTCGCAGCCATCTTGTGGAAGTGCGCCCGATCAGTTGATTTGACAAGCAAATCGGCAATAACGTCCTTCTACATGCTCATCTGGAAGCTGTTCTACGTGGAGTACCTGATCATTCCACTGGTAAAA
>Turartu_HPT1
ATGGACTCGCTCCGCCTCCGGCCGTCCTCGGTCCGCGCCGCCGCCGCCCGCCGGCGAGATCATATTCTACCATCATTCTGTTCCATCCAACGAAATGGTGAACGGCGAGTTTCTTTGTCCATCCAAGCGTCCAAAGGC---CCTACTGTTGATCGTTGTAAAAAATTCTTGGATTGGAAATATTCCAACCATAGGATATCACATCAATCGATAAATACTTCTGCAAATGCT---GGCCAATCACTACAACCTGAAACTGAAGCACACGATCCTGCAAGCATCTGGAAGCCAATATCATCTTCTCTGGACGCGTTCTACAGGTTTTCTCGGCCGCATACCATAATAGGAACAGCACTAAGCATAGTCTCAGTTTCCCTACTAGCGGTCGAGAGCTTATCTGACATTTCTCCCTTGTTCCTCACTGGTTTGCTGGAGGCAGTGGTGGCCGCTCTTTTTATGAACATCTATATTGTTGGATTGAATCAGTTGTTCGACATTGAAATAGACAAGGTTAACAAGCCAACTCTTCCACTAGCATCTGGGGAATACTCTCCTGCAATGGGGGTTGCAATAGTGTCAGTATTTGCTGCTATGAGCTTTGGCCTTGGATGGGTTGTTGGATCACCACCTCTGTTTTGGGCTCTTTTTATCAGCTTTGTTCTTGGAACTGCTTATTCAGTCAATCTGCCGTACTTTCGATGGAAGAGATTTGCTGTTGTTGCAGCACTCTGCATATTAGCAGTGCGTGCGGTGATTGTTCAACTGGCATTTTTTCTCCACATTCAGACATTTGTTTTCAGAAGGCCGGCAGTCTTCTCAAAGCCATTGATATTTGCAACTGCTTTCATGACATTCTTCTCAGTTGTAATAGCATTATTCAAGGATATACCCGATATTGAAGGGGACCGCATCTTTGGAATTCAATCTTTTAGTGTTAGATTAGGTCAAAGCAAGGTTTTCTGGACTTGTGTTGGTCTACTTGAGGTTGCCTACGGTGTTGCGATACTGATGGGGGTAACTTCTTCCAGTTTGTGGAGCAAATCTCTAACTGTCATGGGCCATGCAATCCTCGCCAGCATCTTGTGGAGCAGCGCACGGTCCATCGATTTGACAAGCAAAGCTGCGATAACATCCTTCTACATGCTCATCTGGAGGCTATTCTACGCGGAGTACCTGCTCATCCCTCTGGTAAGA
>Zmays_HPT1
ATGGACGCGCTTCGCCTACGGCCGTCCCTCCTCCCC------GCGGCCCGCCCGCGAGATCATTTTCTACCACCATGTTGTTCCATACAACGAAATGGTGAAGGACGAATTTGCTTTTCTAGCCAAAGGACCCAAGGT---CCTACCTTGCATCACCATCAGAAATTCTTCGAATGGAAATCCTCCTATTGTAGGATATCACATCGGTCATTAAATACTTCTGTTAATGCTTCGGGGCAACAGCTGCAGTCTGAACCTGAAACACATGATTCTACAACCATCTGGAGGGCAATATCATCTTCTCTAGATGCATTTTACAGATTTTCCCGGCCACATACTGTCATAGGAACAGCATTAAGCATAGTCTCAGTTTCCCTTCTAGCTGTCCAGAGCTTGTCTGATATATCACCTTTGTTCCTCACTGGTTTGCTGGAGGCAGTGGTAGCTGCCCTTTTCATGAATATCTATATTGTTGGACTGAACCAGTTATTCGACATTGAGATAGACAAGGTTAACAAGCCAACTCTTCCATTGGCATCTGGGGAATACACCCTTGCAACTGGGGTTGCAATAGTTTCGGTCTTTGCCGCTATGAGCTTTGGCCTTGGATGGGCTGTTGGATCACAACCTCTGTTTTGGGCTCTTTTCATAAGCTTTGTTCTTGGGACTGCATATTCAATCAATCTGCCGTACCTTCGATGGAAGAGATTTGCTGTTGTTGCAGCACTGTGCATATTAGCAGTTCGTGCAGTGATTGTTCAGCTGGCCTTTTTTCTCCACATTCAGACTTTTGTTTTCAGGAGACCGGCAGTGTTTTCTAGGCCATTATTATTTGCAACTGGATTTATGACGTTCTTCTCTGTTGTAATAGCACTATTCAAGGATATACCTGACATCGAAGGGGACCGCATATTCGGGATCCGATCCTTCAGCGTCCGGTTAGGGCAAAAGAAGGTCTTTTGGATCTGCGTTGGCTTGCTTGAGATGGCCTACAGCGTTGCGATACTGATGGGAGCTACCTCTTCCTGTTTGTGGAGCAAAACAGCAACCATCGCTGGCCATTCCATACTTGCCGCGATCCTATGGAGCTGCGCGCGATCGGTGGACTTGACGAGCAAAGCCGCAATAACGTCCTTCTACATGTTCATCTGGAAGCTGTTCTACGCGGAGTACCTGCTCATCCCTCTGGTGCGG
>Bhybridum_HPT1-1
ATGGATTCGCTCAGCCTCCGCCCTTCGTCGCTCCTCAGCGCCGCCGCCCGCCGGCGAGATCATATTCTACCACCATTTCGTCCTATCCAACAAAATGGTAAAGGGCGGATTTCCTTGTCCATCCAAGGGTCCAGAGGC---CCTACTGTTAATCTTTGTCAAAAATTCTTGGATTGGAAGTATTCCTACCATAGGATGTCACATCGACCAATCAATACTTCTGCAAATGCTTCGGGGCAATCACTACAGCCAGAAACTGAAGCACATGATGCCGCAAGCATCTGGAAGCCAATATCATCTTCTTTGGATGTGTTTTACAGGTTTTCTCGGCCACATACTGTCATAGGAACAGCACTAAGCATAGTCTCAGTTTCCCTGCTAGCTGTCGAGAGCATGTCTGATTTTTCTCCTTTGTTCCTGACTGGTTTGATGGAGGCAGTGGTAGCGGCCCTTTTCATGAACATCTATATTGTTGGATTGAATCAGTTGTTCGACATTGAAATAGACAAGGTTAACAAGCCAACTCTCCCACTAGCATCGGGCGAATACTCTCCTGCAGTTGGGGTTGCAATAGTATCAGTCTTTGCTGCTATGAGCTTTGGCCTTGGATGGGCTGTTGGATCACCTCCTCTGTTCTGGGCTCTTTTTATTAGCTTTGTTCTTGGAACAGCTTACTCAATCAATCTGCCATATTTTCGATGGAAGAGATTTGCTGTTGTTGCAGCACTCTGCATATTAGCAGTACGTGCAGTGATTGTTCAACTGGCATTTTTTCTCCATATTCAGACATTTGTTTTCAGAAGACCGGCAGTGTTTTCAAGACCATTGATATTTGCAACTGCTTTCATGACCTTCTTCTCAGTTGTAATAGCATTATTCAAGGATATACCTGATATTGAAGGGGATCGCATTTTCGGAATTCAATCTTTCAGTGTTCGATTGGGTCAAAACAAGGTTTTCTGGACCTGTGTTGGTCTACTTGAGATGGCCTATGCTGTTGCTGTACTGATGGGGGCAACTTCTTCCTCTTTGTGGAGCAAATCTGTAACTGTCATAGGCCATGCAATCCTCGCTACGATCTTATGGAACAGCGCCAGATCGGTCGACTTGACGAGCAAAACTGCAATAACATCCTTCTACATGTTCATCTGGAAGCTGTTCTACGCGGAATACTTGCTCATCCCTCTGGTAAGA
>Bstacei_HPT1
ATGGATTCGCTCGGCCTCCGCCCTTCGTCGCTCCTCGCCGCCGCCGCCCGCCGACGAGATCATATTCTACCACCGCTTCGTCCTATCCAACAAAATTGTAAAGGACGGATTTCCTTGTCCATCCAAGGGTCCAGAGGC---CCTACTGTTAATCTTTGTCAAAAATTCTTGGACTGGAAGTATTCCTACCATAGGATATCACGTCGAGCAATCGATGCTTCTGCAAATGCTTCGGGGCAATCACTACAGCCAGAAGCTGAAGCACATGATGCCGCAAGCATCTGGAAGCCAATATCATCTTCTTTGGATGCGTTTTACAGGTTTTCGCGGCCACATACTGTCATAGGAACAGCACTAAGCATAGTCTCAGTTTCCCTACTAGCTGTTGAGAGCTTGTCTGATTTTTCTCCCTTGTTCCTGACTGGTTTGCTGGAGGCAGTGGTGGCCGCCCTTTTCATGAACATCTATATCGTTGGTTTGAATCAGTTGTTCGACATTGAAATAGACAAGGTTAACAAGCCAACTCTCCCACTAGCATCGGGGGAATACTCTCCTGCAGTTGGGGTCGCAATAGTATCAGTCTTTGCTGCTATGAGCTTTGGCCTTGGATGGGTTGTTGGATCACCTCCTCTGTTTTGGGCTCTTTTTATTAGCTTTGTTCTTGGAACTGCTTACTCAGTCAATCTGCCATATTTTCGATGGAAGAGATTTGCTGTTGTTGCAGCACTATGCATATTAGCAGTACGCGCGGTGATTGTTCAGCTTGCATTTTTTCTCCACATTCAGACATTTGTTTTCAGAAGACCGGCAGTCTTTTCAAGGCCATTGATATTTGCAACTGCTTTCATGACCTTCTTCTCAGTTGTAATAGCATTATTCAAGGATATACCTGATATTGAAGGGGATCGCATTTTTGGAATTCAATCTTTCAGTGTACGATTGGGTCAAAAGAAGGTTTTCTGGACCTGTGTTGGTCTACTTGAGATGGCCTATGGTGTTGCTGTACTGATGGGGGCAACTTCCTCCTGTTTGTGGAGCAAATCTGTAACTGTCATAGGCCATGCAATCCTCGCTACGATCTTATGGAACAACGCCAGATCGGTTGACATGACGAGCAAAACTGCGATAACATCCTTCTACATGTTCATCTGGAAGCTGTTCTACGCGGAATACTTGCTCATCCCTCTGGTAAGA
>Bsylvaticum_HPT1
ATGGATTCGCTCAGCCTCCGCCCTTCGTCGCTCCTCGCCGCCGCCGCCCGCCGGCGAGATCATATTCTACCACCATTTCGTCCTATCCAACAAAATGGTAAAGGGCGGATTTCCTTGTCCATCCAAGGGTCCAGAGGC---CCCACTGTAAATCTTTGTAAAAAATTCTTGGATTGGAAGTATTCCTACCATAGGATGTCACATCGACCAATCAATACTTCTGCAAATGCTTCGGGGCAATCACTACAGCCAGAAACTGAAGCACGTGATGCCGCAAGCATCTGGAAGCCAATATCATCTTCTTTGGATGCGTTTTACAGGTTTTCTCGGCCACATACCGTCATAGGAACAGCACTAAGCATAGTCTCAGTTTCCCTGCTAGCTGTCGAGAGCATGTCTGATTTTTCTCCTTTGTTCCTGACTGGTTTGCTGGAGGCAGTGGTAGCCGCCCTTTTCATGAACATCTATATTGTTGGATTGAATCAGTTGTTCGACATTGAAATAGACAAGGTTAACAAGCCAACTCTCCCACTAGCATCGGGCGAATACTCTCCTGCAGTTGGGGTTGCGATAGTATCAGTCTTTGCTGCTATGAGCTTTGGCCTTGGATGGGTTGTTGGATCTCCTCCTCTGTTTTGGGCTCTTTTTATTAGCTTTGTTCTTGGAACAGCTTACTCAATCAATCTGCCATATTTTCGATGGAAGAGATTTGCTGTTGTTGCAGCACTCTGCATATTAGCAGTACGTGCGGTGATTGTTCAACTGGCATTTTTTCTCCACATTCAGACATTTGTTTTCAGAAGACCGGCAGTGTTTTCAAGACCATTGATATTTGCAACTGCTTTCATGACCTTCTTCTCAGTTGTAATAGCATTATTCAAGGATATACCTGATATTGAAGGGGACCGCATTTTTGGAATTCAATCTTTCAGTGTTCGATTGGGTCAAAACAAGGTTTTCTGGACCTGTGTTGGTCTACTTGAGATGGCCTATGGTGTTGCTGTACTGATGGGGGCAACTTCTTCCTGTTTGTGGAGCAAATCTGTAACTGTCATAGGCCATGCAATCCTTGCTACGATCTTATGGAACAGCGCCCGATCGGTCGACTTGACGAGCAAAACCGCGATAACATCCTTCTACATGTTCATCTGGAAGCTGTTCTACGCGGAATACTTGCTCATCCCTCTGGTAAGA
>Bmexicanum_HPT1-1
ATGGATTCGCTCAGCCTCCGCCCGTCGTCGCTCCTCGCCGCCGCTGCCCGCCGGCGAGATCATATTCTACCATCATTTCGTTCTATCCAACAAAATGGGAAAGGACGAATTTCCTTGTCCATCCAAAGGTCCAAAGGC---CCTACTGTGAGTCTTCGTAAAAAATTCTTGGATTGGAAGTACTCCTACCATAGGATATCACATCGAGCAATCAATACTTCTGCAAATGCTTCGGGGCAATCACTACAGTCAGAAGCTGAAGCACATGATGCCGCAAGCATCTGGAAGCCAATATCATCTTCTTTGGACGCGTTTTACAGGTTTTCTCGGCCACATACTGTCATAGGAACAGCACTAAGCATAGTCTCGGTTTCCCTGCTAGCTGTCAAGAGCATATCTGATTTTTCTCCCTTGTTCCTGACTGGTTTGCTGGAGGCAGTGGTAGCCGCCCTTTTCATGAACATCTATATTGTTGGATTGAATCAGTTGTTCGACATTGAAATAGACAAGGTTAACAAGCCAACTCTCCCACTAGCATCGGGGGAATACTCTCCTGCAGTTGGGGTCGCAATAGTATCAGTCTTTGCTGCTATGAGCTTTGGCCTTGGATGGGTTGTTGGATCACCTCCTCTTTTTTGGGCTCTTTTTATTAGCTTTGTTCTTGGAACAGCTTACTCAATCAATCTGCCATATTTTCGATGGAAGAGATTTGCTGTTGTTGCAGCACTCTGCATATTAGCAGTACGTGCGGTGATTGTTCAACTGGCATTTTTTCTCCATATTCAGACATTTGTTTTCAGAAGACCGGCAGTGTTTTCAAAACCATTGATATTTGCAACTGCTTTCATGACCTTCTTCTCAGTTGTAATAGCATTATTCAAGGATATACCTGATATTGAAGGGGACCGCATTTTTGGAATTCAATCTTTCAGTGTTCGATTGGGTCAAAACAAGGTTTTCTGGATTTGTGTTGGTCTACTTGAGATGGCCTATGGTGTTGCTGTACTGATGGGGGCAACTTCTTCCTGTTTGTGGAGCAAATCTATAACTGTCATAGGCCATGCAATCCTTGCTACGATCTTATGGAACAGCGCCCGATCGGTTGACTTGACGAGCAAAGCTGCGATAACATCCTTCTACATGTTCATCTGGAAGCTGTTCTACGCGGAATACTTGCTCATCCCTCTGGTAAGA
>Bhybridum_HPT1-2
ATGGATTCGCTCGGCCTCCGCCCTTCATCGCTCCTCGCCGCCGCCGCCCGCCGACGAGATCATATTCTACCACCGCTTCGTCCTATCCAACAAAATTGTAAAGGGCGGATTTCCTTGTCCATCCAAGGGTCCAGAGGC---CCTACTGTTAATCTTTGTCAAAAATTCTTGGACTGGAAGTATTCCTACCATAGGATATCACGTCGAGCAACTGATGCTTCTGCAAATGCTTCGGGGCAATCACTACAGCCAGAAGCTGAAGCACATGATGCCGCAAGCATCTGGAAGCCAATATCATCTTCTTTGGATGCATTTTACAGGTTTTCGCGGCCACATACTGTCATAGGAACAGCACTAAGCATAATCTCAGTTTCCCTACTAGCTGTTGAGAGCTTGTCTGATTTTTCTCCCTTGTTCCTGACTGGTTTGCTGGAGGCAGTGGTGGCCGCCCTTTTCATGAACATCTATATCGTTGGATTGAATCAGTTGTTCGACATTGAAATAGACAAGGTTAACAAGCCAACTCTCCCACTAGCATCGGGGGAATACTCTCCTGCAGTTGGGGTCGCAATAGTATCAGTCTTTGCTGCTATGAGCTTTGGCCTTGGATGGGTTGTTGGATCACCTCCTCTGTTTTGGGCTCTTTTTATTAGCTTTGTTCTTGGAACTGCTTACTCAGTCAATCTGCCATATTTTCGATGGAAGAGATTTGCTGTTGTTGCAGCACTATGCATATTAGCAGTACGTGCGGTGATTGTTCAGCTTGCATTTTTTCTCCACATTCAGACATTTGTTTTCAGAAGACCGGCAGTCTTTTCAAGGCCATTGATATTTGCAACTGCTTTCATGACCTTCTTCTCAGTTGTAATAGCATTATTCAAGGATATACCTGATATTGAAGGGGATCGCATTTTTGGAATTCAATCTTTCAGTGTACGATTGGGTCAAAAGAAGGTTTTCTGGACCTGTGTTGGTCTACTTGAGATGGCCTATGGTGTTGCTGTACTGATGGGGGCAACTTCCTCCTGTTTGTGGAGCAAATCTGTAACTGTCATAGGCCATGCAATCCTCGCTACGATCTTATGGAACAACGCCAGATCGGTTGATGTGACGAGCAAAACTGCGATAACATCCTTCTACATGTTCATCTGGAAGCTGTTCTACGCGGAATACTTGCTCATCCCTCTGGTAAGA
>Bmexicanum_HPT1-2
---------------------------------------------------------------------------------------------------------------------------------------------------------------------------------------------------------------------------------------------------------------------------------------------------------------------------------------------------------------GCACTAAGCATAGTCTCAGTTTCCCTACTAGCTGTCGAGAGCTTGTCTGATTTTTCTCCCTTGTTCCTGACTGGTTTGCTGGAGGCAGTGGTGGCCGCCCTTTTCATGAACATCTATATCGTTGGATTGAATCAGTTGTTCGACATTGAAATAGACAAGGTTAACAAGCCAACTCTCCCACTAGCATCGGGGGAATACTCTCCTGCAGTTGGGGTCACAATAGTATCAGTCTTCGCTGCTATGAGCTTCGGCCTTGGATGGGTTGTTGGATCACCCCCTCTGTTTTGGGCTCTTTTTATTAGCTTTGTTCTTGGAACTGCTTACTCAGTCAATCTGCCATATTTTCGATGGAAGAGATTTGCTGTTGTTGCAGCACTATGCATATTAGCAGTACGTGCGGTGATTGTTCAGCTTGCATTTTTTCTCCACATTCAGACATTTGTTTTCAGAAGACCGGCAGTCTTTTCAAGGCCGTTGATATTTGCAACTGCGTTCATGACCTTCTTCTCAGTTGTAATAGCATTATTCAAGGATATACCTGATATTGAAGGGGATCGCATTTTTGGAATTCAATCTTTCAGTGTACGATTGGGTCAAAACAAGGTTTTCTGGACCTGTGTTGGTCTACTTGAGATGGCCTATGGTGTTGCTGTACTGATGGGGGCAACTTCCTCCTGTTTGTGGAGCAAATCTGTAACTGTCGCAGGCCATGTAATCCTTGCTACGATCTTATGGAACAGCGCCCGATCGGTTGACTTGACGAGCAAAACTGCAATAACATCCTTCTACATGTTCATCTGGAAGCTGTTCTACGCGGAATACTTGCTCATCCCTCTGGTAAGA
