# Supplementary material for: Comparative gene retention analysis in barley, wild emmer, and bread wheat pangenome lines reveals factors affecting gene retention following gene duplication
Source: BMC Biol. 2023 Feb 6;21:25. doi: 10.1186/s12915-022-01503-z (PMC9903521; doi:10.1186/s12915-022-01503-z)
Supplement: Supplementary file 5 — Additional file 5. PAML input and output files used for natural selection analysis in Table 1. [file 12915_2022_1503_MOESM5_ESM.zip › Files_S4/ModelAnull_HPT1/2NG.dN]

    30
Hvulgare_HPT2        
Aeriantha_HPT1         0.1382
Aeriantha_HPT2         0.1184  0.1543
Atauschii_HPT1         0.1328  0.0450  0.1527
Bdistachyon_HPT1       0.1335  0.0604  0.1344  0.0594
Hvulgare_HPT1          0.1399  0.0437  0.1526  0.0227  0.0563
Osativa_HPT1           0.1246  0.0989  0.1556  0.0966  0.0966  0.1036
Phallii_HPT1           0.1508  0.0898  0.1608  0.0961  0.0964  0.1004  0.0869
Sbicolor_HPT1          0.1424  0.0831  0.1508  0.0828  0.0865  0.0870  0.0954  0.0353
Scereale_HPT1          0.1403  0.0406  0.1518  0.0209  0.0549  0.0108  0.1020  0.0941  0.0863
Sitalica_HPT1          0.1402  0.0820  0.1499  0.0872  0.0880  0.0894  0.0832  0.0183  0.0265  0.0850
Taestivum_HPT1-1       0.1447  0.0452  0.1562  0.0119  0.0549  0.0195  0.1019  0.1015  0.0911  0.0154  0.0918
Taestivum_HPT2         0.0814  0.1083  0.0916  0.1169  0.1065  0.1131  0.1241  0.1095  0.1011  0.1116  0.1019  0.1160
Taestivum_HPT1-2       0.1435  0.0454  0.1527  0.0185  0.0574  0.0155  0.1020  0.0999  0.0920  0.0091  0.0927  0.0131  0.1126
Taestivum_HPT1-3       0.1429  0.0478  0.1573  0.0012  0.0580  0.0207  0.1040  0.0999  0.0870  0.0189  0.0895  0.0102  0.1169  0.0166
Tdicoccoides_HPT2      0.1010  0.1291  0.1061  0.1247  0.1202  0.1241  0.1422  0.1314  0.1223  0.1241  0.1226  0.1302  0.0183  0.1250  0.1297
Tdicoccoides_HPT1-1    0.1696  0.0690  0.1673  0.0458  0.0755  0.0451  0.1338  0.1268  0.1177  0.0463  0.1155  0.0377  0.1337  0.0478  0.0435  0.1480
Tdicoccoides_HPT1-2    0.1401  0.0420  0.1523  0.0197  0.0580  0.0171  0.1008  0.0971  0.0896  0.0106  0.0903  0.0147  0.1141  0.0012  0.0183  0.1198  0.0497
Tintermedium_HPT1-2    0.1392  0.0511  0.1569  0.0252  0.0703  0.0298  0.1067  0.1050  0.0974  0.0256  0.1002  0.0334  0.1085  0.0256  0.0371  0.1321  0.0660  0.0200
Tintermedium_HPT1-3    0.1326  0.0432  0.1423  0.0137  0.0503  0.0155  0.0979  0.0979  0.0864  0.0137  0.0875  0.0132  0.1080  0.0114  0.0120  0.1162  0.0437  0.0130  0.0352
Tintermedium_HPT1-1    0.1421  0.0424  0.1527  0.0227  0.0568  0.0126  0.1052  0.0979  0.0882  0.0062  0.0895  0.0171  0.1111  0.0080  0.0206  0.1256  0.0484  0.0094  0.0244  0.0155
Tintermedium_HPT2      0.0942  0.1602  0.1320  0.1571  0.1519  0.1584  0.1489  0.1592  0.1560  0.1610  0.1538  0.1665  0.0818  0.1639  0.1660  0.1153  0.1964  0.1590  0.1607  0.1523  0.1624
Turartu_HPT1           0.1434  0.0464  0.1549  0.0095  0.0549  0.0195  0.1026  0.1029  0.0924  0.0166  0.0924  0.0034  0.1145  0.0143  0.0091  0.1276  0.0363  0.0147  0.0334  0.0120  0.0183  0.1652
Zmays_HPT1             0.1365  0.0858  0.1453  0.0879  0.0880  0.0913  0.0905  0.0395  0.0137  0.0888  0.0289  0.0937  0.1014  0.0946  0.0895  0.1215  0.1213  0.0936  0.1025  0.0901  0.0914  0.1461  0.0950
Bhybridum_HPT1-1       0.1362  0.0616  0.1344  0.0581  0.0056  0.0551  0.0998  0.0977  0.0878  0.0562  0.0893  0.0561  0.1065  0.0586  0.0592  0.1202  0.0740  0.0568  0.0691  0.0491  0.0580  0.1547  0.0561  0.0893
Bstacei_HPT1           0.1312  0.0599  0.1379  0.0589  0.0228  0.0559  0.0981  0.1005  0.0931  0.0545  0.0921  0.0544  0.1037  0.0569  0.0575  0.1170  0.0751  0.0575  0.0680  0.0498  0.0557  0.1496  0.0545  0.0921  0.0240
Bsylvaticum_HPT1       0.1277  0.0532  0.1339  0.0518  0.0090  0.0497  0.0974  0.0985  0.0885  0.0478  0.0901  0.0477  0.1007  0.0502  0.0508  0.1151  0.0697  0.0506  0.0629  0.0432  0.0496  0.1487  0.0478  0.0875  0.0102  0.0182
Bmexicanum_HPT1-1      0.1264  0.0526  0.1360  0.0512  0.0240  0.0479  0.0987  0.0946  0.0835  0.0478  0.0862  0.0471  0.0969  0.0502  0.0502  0.1151  0.0705  0.0506  0.0591  0.0432  0.0502  0.1467  0.0472  0.0824  0.0275  0.0287  0.0194
Bhybridum_HPT1-2       0.1340  0.0606  0.1407  0.0614  0.0252  0.0583  0.0982  0.1006  0.0955  0.0569  0.0947  0.0569  0.1068  0.0594  0.0600  0.1197  0.0781  0.0601  0.0706  0.0523  0.0581  0.1497  0.0569  0.0945  0.0263  0.0034  0.0206  0.0311
Bmexicanum_HPT1-2      0.0849  0.0325  0.0925  0.0333  0.0177  0.0366  0.0535  0.0547  0.0462  0.0325  0.0497  0.0355  0.0843  0.0342  0.0333  0.0798  0.0530  0.0359  0.0333  0.0325  0.0325  0.0915  0.0338  0.0462  0.0160  0.0112  0.0096  0.0185  0.0128
