# Supplementary material for: Comparative gene retention analysis in barley, wild emmer, and bread wheat pangenome lines reveals factors affecting gene retention following gene duplication
Source: BMC Biol. 2023 Feb 6;21:25. doi: 10.1186/s12915-022-01503-z (PMC9903521; doi:10.1186/s12915-022-01503-z)
Supplement: Supplementary file 5 — Additional file 5. PAML input and output files used for natural selection analysis in Table 1. [file 12915_2022_1503_MOESM5_ESM.zip › Files_S4/ModelAnull_HPT1/lnf]

    -1    398    380


 1

     1      1    -5.8242391676   0.002955051596       1.1761  AAA (K) AAA (K) AAA (K) AAA (K) AAA (K) AAA (K) AAA (K) AAA (K) AAA (K) AAA (K) AAA (K) AAA (K) AAA (K) AAA (K) AAA (K) AAA (K) --- (-) AAA (K) AAA (K) AAA (K) AAA (K) AAA (K) AAA (K) AAA (K) AAA (K) AAA (K) AAA (K) AAA (K) AAA (K) AAA (K) 
     2      1   -24.2487111812   0.000000000029       0.0000  AAA (K) AAA (K) AAG (K) GAA (E) AAA (K) AAA (K) AAA (K) GAA (E) GAA (E) AAA (K) GAA (E) GAA (E) --- (-) AAA (K) GAA (E) AAT (N) GAA (E) AAA (K) AAA (K) AAA (K) AAA (K) AAA (K) GAA (E) GAA (E) AAA (K) AAA (K) AAA (K) AAA (K) AAA (K) --- (-) 
     3      1   -21.4583160482   0.000000000479       0.0000  AAA (K) AAA (K) AAT (N) AAA (K) AAG (K) AAA (K) AAA (K) CAA (Q) AAA (K) AAA (K) AAA (K) AAA (K) --- (-) AAA (K) AAA (K) AAA (K) AAA (K) AAA (K) AAA (K) AAA (K) AAA (K) AAA (K) AAA (K) AAA (K) AAG (K) AAG (K) AAG (K) AAG (K) AAG (K) --- (-) 
     4      1   -13.1079872398   0.000002028960       0.0008  AAA (K) AAG (K) AAA (K) AAA (K) AAA (K) AAA (K) AAA (K) AAG (K) AAA (K) AAA (K) AAA (K) AAA (K) AAA (K) AAA (K) AAA (K) AAA (K) --- (-) AAA (K) AAA (K) AAA (K) AAA (K) AAA (K) AAA (K) AAA (K) AAA (K) AAA (K) AAA (K) AAA (K) AAA (K) AAA (K) 
     5      1   -27.4900057570   0.000000000001       0.0000  AAA (K) CAA (Q) CAA (Q) CAA (Q) CAA (Q) CAA (Q) AAA (K) CAA (Q) CGA (R) CAA (Q) CGA (R) CAA (Q) CAA (Q) CAA (Q) CAA (Q) CAA (Q) CAA (Q) CAA (Q) CAG (Q) CAA (Q) CAA (Q) CAA (Q) CAA (Q) CGA (R) CAA (Q) CAA (Q) CAA (Q) CAA (Q) CAA (Q) CAA (Q) 
     6      1   -29.9738955769   0.000000000000       0.0000  AAA (K) CGA (R) CAA (Q) CGA (R) CAA (Q) CGA (R) AGA (R) CGA (R) CGA (R) CGA (R) CGA (R) CGA (R) --- (-) CGA (R) CGA (R) CAA (Q) CGA (R) CGA (R) CGA (R) CAA (Q) CGA (R) AAA (K) CGA (R) CGA (R) CAA (Q) CAA (Q) CAA (Q) CAA (Q) CAA (Q) --- (-) 
     7      1   -20.2569504185   0.000000001594       0.0000  AAC (N) AAA (K) AAA (K) AAA (K) AAA (K) AAG (K) AAA (K) AAA (K) AAA (K) AAG (K) AAA (K) AAA (K) --- (-) AAG (K) AAA (K) AAA (K) AAA (K) AAG (K) AAG (K) AAA (K) AAG (K) AAT (N) AAA (K) AAA (K) AAA (K) AAA (K) AAA (K) AAA (K) AAA (K) --- (-) 
     8      1    -6.3610549264   0.001727543319       0.6876  AAC (N) AAC (N) AAC (N) AAC (N) AAC (N) AAC (N) AAC (N) AAC (N) AAC (N) AAC (N) AAC (N) AAC (N) AAC (N) AAC (N) AAC (N) AAC (N) AAC (N) AAC (N) AAC (N) AAC (N) AAC (N) AAC (N) AAC (N) AAC (N) AAC (N) AAC (N) AAC (N) AAC (N) AAC (N) AAC (N) 
     9      1   -10.0654239694   0.000042524764       0.0169  AAC (N) AAC (N) AAC (N) AAC (N) AAC (N) AAC (N) AAC (N) AAC (N) AAT (N) AAC (N) AAC (N) AAC (N) AAC (N) AAC (N) AAC (N) AAC (N) AAC (N) AAC (N) AAC (N) AAC (N) AAC (N) AAC (N) AAC (N) AAT (N) AAC (N) AAC (N) AAC (N) AAC (N) AAC (N) AAC (N) 
    10      1   -23.0586327872   0.000000000097       0.0000  AAC (N) AGT (S) AAC (N) AAT (N) AAT (N) AAT (N) AAT (N) AAT (N) AAT (N) AAT (N) AAT (N) AAT (N) --- (-) AAT (N) AAT (N) CAT (H) AAT (N) AAT (N) AAT (N) AAT (N) AAT (N) AAC (N) AAT (N) AAT (N) AAT (N) AAT (N) AAT (N) AAT (N) AAT (N) --- (-) 
    11      1   -37.1497294440   0.000000000000       0.0000  AAG (K) AAA (K) CAT (H) AAA (K) CAA (Q) AAA (K) CAG (Q) CAG (Q) CAG (Q) AAA (K) CAG (Q) AAA (K) --- (-) AAA (K) AAA (K) CAG (Q) AAA (K) AAA (K) AAA (K) AAA (K) AAA (K) CAG (Q) AAA (K) CAG (Q) CAA (Q) CAA (Q) AAA (K) AAA (K) CAA (Q) --- (-) 
    12      1   -25.4431750323   0.000000000009       0.0000  AAG (K) AAC (N) AAG (K) AGC (S) AAC (N) AGC (S) AAG (K) AAG (K) AAG (K) AGC (S) AAG (K) AGC (S) AAG (K) AGC (S) AGC (S) AAG (K) AGC (S) AGC (S) AGC (S) AGC (S) AGC (S) AAG (K) AGC (S) AAG (K) AAC (N) AAG (K) AAC (N) AAC (N) AAG (K) AAC (N) 
    13      5    -6.2289189714   0.001971582082       0.7847  AAG (K) AAG (K) AAG (K) AAG (K) AAG (K) AAG (K) AAG (K) AAG (K) AAG (K) AAG (K) AAG (K) AAG (K) AAG (K) AAG (K) AAG (K) AAG (K) AAG (K) AAG (K) AAG (K) AAG (K) AAG (K) AAG (K) AAG (K) AAG (K) AAG (K) AAG (K) AAG (K) AAG (K) AAG (K) AAG (K) 
    14      1   -12.4935079470   0.000003750926       0.0015  AAG (K) AAG (K) AAG (K) AGG (R) AAG (K) AGG (R) AAG (K) AAG (K) AAG (K) AGG (R) AAG (K) AGG (R) AAG (K) AGG (R) AGG (R) AAG (K) --- (-) AGG (R) AGG (R) AGG (R) AGG (R) AAG (K) AGG (R) AAG (K) AAG (K) AAG (K) AAG (K) AAG (K) AAG (K) AAG (K) 
    15      1   -27.5154332359   0.000000000001       0.0000  AAG (K) AAG (K) AGG (R) AAG (K) AGA (R) AAG (K) AGG (R) AGG (R) AGG (R) AAG (K) AGG (R) AAG (K) AGG (R) AAG (K) AAG (K) AGG (R) AAG (K) AAG (K) AAG (K) AAG (K) AAG (K) AGG (R) AAG (K) AGG (R) AGA (R) AGG (R) AGA (R) AAA (K) AGG (R) AGG (R) 
    16      1   -29.4078196974   0.000000000000       0.0000  AAG (K) AGC (S) AAG (K) AGC (S) AAC (N) AGC (S) AAC (N) AGC (S) AGC (S) AGC (S) AGC (S) AGC (S) AGA (R) AGC (S) AGC (S) AAA (K) --- (-) AGC (S) AGC (S) AGC (S) AGC (S) AAG (K) AGC (S) AGC (S) AAC (N) AAC (N) AAC (N) AAC (N) AAC (N) AAC (N) 
    17      1   -15.7584912405   0.000000143276       0.0001  AAT (N) AAC (N) AAT (N) AAT (N) AAT (N) AAT (N) AAT (N) AAC (N) AAC (N) AAT (N) AAT (N) AAT (N) AAT (N) AAT (N) AAT (N) AAT (N) AAT (N) AAT (N) AAT (N) AAT (N) AAT (N) AAT (N) AAT (N) AAC (N) AAT (N) AAT (N) AAT (N) AAT (N) AAT (N) AAT (N) 
    18      1   -27.2095382586   0.000000000002       0.0000  AAT (N) AAG (K) AAA (K) AAG (K) AAG (K) AAG (K) AAG (K) AGG (R) AGG (R) AAG (K) AAA (K) AAG (K) AAG (K) AAG (K) AAG (K) AAG (K) AAG (K) AAG (K) AAG (K) AAG (K) AAG (K) AAG (K) AAG (K) AGG (R) AAG (K) AAG (K) AAG (K) AAG (K) AAG (K) --- (-) 
    19      1   -32.0334300290   0.000000000000       0.0000  AAT (N) AAT (N) AAT (N) AAT (N) AAT (N) AAT (N) GAC (D) AAT (N) AAT (N) AAT (N) AAT (N) AAT (N) AAT (N) AAA (K) AAT (N) AAT (N) AAT (N) AAA (K) AAA (K) AAT (N) AAA (K) AAT (N) AAT (N) AAT (N) AAT (N) AAT (N) AAT (N) AAT (N) AAT (N) --- (-) 
    20      1   -23.0063896745   0.000000000102       0.0000  AAT (N) ACT (T) ACT (T) ACT (T) ACT (T) ACT (T) AGT (S) ACT (T) ACT (T) ACT (T) ACT (T) ACT (T) ACT (T) ACT (T) ACT (T) ACT (T) ACT (T) ACT (T) ACT (T) ACT (T) ACT (T) ACT (T) ACT (T) ACT (T) ACT (T) GCT (A) ACT (T) ACT (T) GCT (A) --- (-) 
    21      1   -27.4693156446   0.000000000001       0.0000  AAT (N) CAC (H) AAT (N) CAC (H) CAT (H) CAC (H) CAT (H) CAT (H) CAT (H) CAC (H) CAT (H) CAC (H) AAT (N) CAC (H) CAC (H) AAT (N) CAC (H) CAC (H) CAT (H) CAC (H) CAC (H) AAT (N) CAC (H) CAT (H) CAT (H) CAT (H) CGT (R) CAT (H) CAT (H) --- (-) 
    22      1    -6.9113816856   0.000996380161       0.3966  ACA (T) ACA (T) ACA (T) ACA (T) ACA (T) ACA (T) ACA (T) ACA (T) ACA (T) ACA (T) ACA (T) ACA (T) ACA (T) ACA (T) ACA (T) ACA (T) ACA (T) ACA (T) ACA (T) ACA (T) ACA (T) ACA (T) ACA (T) ACA (T) ACA (T) ACA (T) ACA (T) ACA (T) ACA (T) --- (-) 
    23      1   -16.4069216199   0.000000074914       0.0000  ACA (T) ACA (T) ACA (T) ACA (T) ACA (T) ACA (T) ACA (T) ACC (T) ACT (T) ACA (T) ACC (T) ACA (T) ACA (T) ACA (T) ACA (T) ACA (T) ACA (T) ACA (T) ACA (T) ACA (T) ACA (T) ACT (T) ACA (T) ACT (T) ACA (T) ACA (T) ACA (T) ACA (T) ACA (T) ACA (T) 
    24      1   -15.6094708815   0.000000166300       0.0001  ACA (T) ACA (T) ACA (T) ACA (T) ACA (T) ACA (T) ACT (T) ACA (T) ACA (T) ACA (T) ACA (T) ACA (T) ACA (T) ACA (T) ACA (T) ACA (T) --- (-) ACA (T) ACA (T) ACA (T) ACA (T) ACG (T) ACA (T) ACG (T) ACA (T) ACA (T) ACA (T) ACA (T) ACA (T) ACA (T) 
    25      1   -53.8742777312   0.000000000000       0.0000  ACA (T) GCA (A) TCC (S) GCC (A) GCT (A) GCC (A) GCA (A) GGA (G) GGA (G) GCC (A) GGA (G) GCT (A) GGA (G) GCC (A) GCC (A) GGA (G) GCT (A) GCC (A) GCC (A) GCT (A) GCC (A) GTG (V) GCT (A) GGA (G) GCT (A) GCT (A) GCT (A) GCT (A) GCT (A) GCG (A) 
    26      1   -27.1623109930   0.000000000002       0.0000  ACA (T) TCA (S) TCA (S) TCA (S) TCA (S) TCA (S) TCA (S) TCG (S) TCG (S) TCA (S) TCA (S) TCA (S) TCA (S) TCA (S) TCA (S) TCA (S) TTG (L) TCA (S) TCA (S) TCA (S) TCA (S) ACA (T) TCA (S) TCG (S) TCA (S) TCA (S) TCA (S) TCA (S) TCA (S) TCA (S) 
    27      1   -16.6816888884   0.000000056916       0.0000  ACC (T) ACA (T) ACA (T) ACA (T) ACG (T) ACA (T) ACA (T) ACG (T) ACG (T) ACA (T) ACG (T) ACA (T) ACA (T) ACA (T) ACA (T) ACA (T) --- (-) ACA (T) ACA (T) ACA (T) ACA (T) ACA (T) ACA (T) ACG (T) ACG (T) ACG (T) ACG (T) ACG (T) ACG (T) ACG (T) 
    28      1   -34.4492398973   0.000000000000       0.0000  ACC (T) ACC (T) ACT (T) ACA (T) ACC (T) ACA (T) ACC (T) ACG (T) ACG (T) ACA (T) ACA (T) ACA (T) ACA (T) ACA (T) ACA (T) ACA (T) ACA (T) ACA (T) ACC (T) ACA (T) ACC (T) ACC (T) ACA (T) ACG (T) ACC (T) ACC (T) ACC (T) ACC (T) ACC (T) ACC (T) 
    29      1   -55.7491364268   0.000000000000       0.0000  ACC (T) ACT (T) GCC (A) ATG (M) GTT (V) ACT (T) ACT (T) ACT (T) ACT (T) ACT (T) ACT (T) ATG (M) GCT (A) ACT (T) ATG (M) TCT (S) GTC (V) ACT (T) ATG (M) ACT (T) ACT (T) ACC (T) ATG (M) ACT (T) GTT (V) GTT (V) GTT (V) GTT (V) GTT (V) GTT (V) 
    30      1   -39.3446871015   0.000000000000       0.0000  ACC (T) AGC (S) ACC (T) ACT (T) ACT (T) ACC (T) TCC (S) TCC (S) ACC (T) ACC (T) TCC (S) ACT (T) --- (-) ACC (T) ACT (T) GCC (A) ACT (T) ACC (T) ACC (T) ACT (T) ACC (T) ATC (I) ACT (T) ACC (T) ACT (T) ACT (T) ACT (T) ACT (T) ACT (T) --- (-) 
    31      1   -39.3004678077   0.000000000000       0.0000  ACC (T) GTT (V) ACC (T) GTA (V) GTC (V) GTA (V) GCC (A) GTC (V) GTC (V) GTA (V) GTC (V) GTA (V) ATT (I) GTA (V) GTA (V) ATG (M) CTA (L) GTA (V) GTA (V) GTA (V) GTA (V) ACC (T) GTA (V) GTC (V) GTC (V) GTC (V) GTC (V) GTC (V) GTC (V) GTC (V) 
    32      1   -23.6999389510   0.000000000051       0.0000  ACG (T) ACT (T) ACT (T) ACT (T) ACA (T) ACT (T) ACA (T) ACT (T) ACT (T) ACT (T) ACT (T) ACT (T) ACC (T) ACT (T) ACT (T) ACC (T) ACT (T) ACT (T) ACT (T) ACT (T) ACT (T) ACC (T) ACT (T) ACT (T) ACA (T) ACT (T) ACA (T) ACA (T) ACT (T) ACT (T) 
    33      1   -18.7682712144   0.000000007064       0.0000  ACT (T) ACC (T) ACA (T) ACC (T) ACT (T) ACC (T) ACT (T) ACT (T) ACT (T) ACC (T) ACT (T) ACC (T) ACT (T) ACC (T) ACC (T) ACT (T) ACC (T) ACC (T) ACC (T) ACC (T) ACC (T) ACT (T) ACC (T) ACT (T) ACT (T) ACT (T) ACC (T) ACT (T) ACT (T) --- (-) 
    34      1   -26.4226229438   0.000000000003       0.0000  ACT (T) ACC (T) ACT (T) ACT (T) ACT (T) ACC (T) ACT (T) ACA (T) ACT (T) ACC (T) ACC (T) ACT (T) ACT (T) ACT (T) ACT (T) ACT (T) --- (-) ACT (T) ACT (T) ACT (T) ACC (T) ACT (T) ACT (T) ACC (T) ACT (T) ACT (T) ACT (T) ACT (T) ACT (T) ACT (T) 
    35      1   -23.1447720762   0.000000000089       0.0000  ACT (T) ACT (T) ACT (T) ACT (T) ACT (T) ACT (T) ACT (T) ACT (T) ACG (T) GCT (A) ACG (T) ACT (T) ACT (T) ACT (T) ACT (T) ACT (T) ACT (T) ACT (T) ACT (T) ACT (T) ACT (T) ACT (T) ACT (T) ACT (T) ACT (T) ACT (T) ACT (T) ACT (T) ACT (T) ACT (T) 
    36      1    -9.3062112240   0.000090858135       0.0362  ACT (T) ACT (T) ACT (T) ACT (T) ACT (T) ACT (T) ACT (T) ACT (T) ACT (T) ACT (T) ACT (T) ACT (T) ACT (T) ACT (T) ACT (T) ACT (T) ACT (T) ACT (T) ACT (T) ACT (T) ACT (T) ACC (T) ACT (T) ACT (T) ACT (T) ACT (T) ACT (T) ACT (T) ACT (T) ACT (T) 
    37      1    -6.8290712741   0.001081862405       0.4306  ACT (T) ACT (T) ACT (T) ACT (T) ACT (T) ACT (T) ACT (T) ACT (T) ACT (T) ACT (T) ACT (T) ACT (T) ACT (T) ACT (T) ACT (T) ACT (T) ACT (T) ACT (T) ACT (T) ACT (T) ACT (T) ACT (T) ACT (T) ACT (T) ACT (T) ACT (T) ACT (T) ACT (T) ACT (T) ACT (T) 
    38      1   -25.0888292689   0.000000000013       0.0000  ACT (T) GTT (V) ACT (T) GTT (V) ATT (I) GTT (V) GTT (V) GTT (V) ATT (I) GTT (V) GTT (V) GTT (V) --- (-) GTT (V) GTT (V) --- (-) GTT (V) GTT (V) GTT (V) GTT (V) GTT (V) TCT (S) GTT (V) ATT (I) ATT (I) ATT (I) ATT (I) ATT (I) ATT (I) --- (-) 
    39      1   -12.6742709062   0.000003130647       0.0012  ACT (T) TCT (S) ACT (T) TCT (S) TCT (S) TCT (S) TCT (S) TCT (S) TCT (S) TCT (S) TCT (S) TCT (S) ACT (T) TCT (S) TCT (S) ACT (T) TCT (S) TCT (S) TCT (S) TCT (S) TCT (S) ACT (T) TCT (S) TCT (S) TCT (S) TCT (S) TCT (S) TCT (S) TCT (S) --- (-) 
    40      1   -10.0824084441   0.000041808602       0.0166  AGA (R) AGA (R) AGA (R) AGA (R) AGA (R) AGA (R) AGA (R) AGA (R) AGA (R) AGA (R) AGA (R) AGA (R) AGA (R) AGA (R) AGA (R) AGA (R) AGA (R) AGA (R) AGA (R) AGA (R) AGA (R) AGA (R) AGA (R) AGG (R) AGA (R) AGA (R) AGA (R) AGA (R) AGA (R) AGA (R) 
    41      1    -9.8489440144   0.000052802923       0.0210  AGA (R) AGG (R) AGA (R) AGA (R) AGA (R) AGA (R) AGA (R) AGA (R) AGA (R) AGA (R) AGA (R) AGA (R) AGA (R) AGA (R) AGA (R) AGA (R) AGA (R) AGA (R) AGA (R) AGA (R) AGA (R) AGA (R) AGA (R) AGA (R) AGA (R) AGA (R) AGA (R) AGA (R) AGA (R) AGA (R) 
    42      1   -28.5150055175   0.000000000000       0.0000  AGA (R) AGG (R) AGA (R) AGA (R) AGA (R) AGA (R) AGG (R) CGG (R) CGG (R) AGA (R) CGG (R) AGA (R) AGA (R) AGA (R) AGA (R) AGA (R) CGA (R) AGA (R) AGA (R) AGA (R) AGA (R) AAA (K) AGA (R) CGG (R) AGA (R) AGA (R) AGA (R) AGA (R) AGA (R) AGA (R) 
    43      1   -10.6496390970   0.000023709397       0.0094  AGA (R) AGG (R) AGA (R) AGG (R) AGA (R) AGG (R) AGA (R) AGA (R) AGA (R) AGG (R) AGA (R) AGG (R) AGA (R) AGG (R) AGG (R) AGA (R) AGG (R) AGG (R) AGG (R) AGG (R) AGG (R) AGA (R) AGG (R) AGA (R) AGA (R) AGA (R) AGA (R) AGA (R) AGA (R) AGA (R) 
    44      1    -6.3429176717   0.001759162084       0.7001  AGC (S) AGC (S) AGC (S) AGC (S) AGC (S) AGC (S) AGC (S) AGC (S) AGC (S) AGC (S) AGC (S) AGC (S) AGC (S) AGC (S) AGC (S) AGC (S) AGC (S) AGC (S) AGC (S) AGC (S) AGC (S) AGC (S) AGC (S) AGC (S) AGC (S) AGC (S) AGC (S) AGC (S) AGC (S) AGC (S) 
    45      2   -10.0937559407   0.000041336861       0.0165  AGC (S) AGC (S) AGC (S) AGC (S) AGC (S) AGC (S) AGC (S) AGC (S) AGC (S) AGC (S) AGT (S) AGC (S) AGC (S) AGC (S) AGC (S) AGC (S) AGC (S) AGC (S) AGC (S) AGC (S) AGC (S) AGC (S) AGC (S) AGC (S) AGC (S) AGC (S) AGC (S) AGC (S) AGC (S) AGC (S) 
    46      1    -8.7299474584   0.000161670950       0.0643  AGC (S) AGC (S) AGT (S) AGC (S) AGC (S) AGC (S) AGC (S) AGC (S) AGC (S) AGC (S) AGC (S) AGC (S) AGC (S) AGC (S) AGC (S) AGC (S) --- (-) AGC (S) AGC (S) AGC (S) AGC (S) AGC (S) AGC (S) AGC (S) AGC (S) AGC (S) AGC (S) AGC (S) AGC (S) AGC (S) 
    47      1   -31.0817483534   0.000000000000       0.0000  AGC (S) AGC (S) TCA (S) AGC (S) AGC (S) AGC (S) AGT (S) AGC (S) ACC (T) AGC (S) AGC (S) AGC (S) ATC (I) AGC (S) AGC (S) ATC (I) AGC (S) AGC (S) AGC (S) AGC (S) AGC (S) AGC (S) AGC (S) ACC (T) AGC (S) AGC (S) AGC (S) AGC (S) AGC (S) --- (-) 
    48      1   -33.5825312529   0.000000000000       0.0000  AGC (S) ATC (I) AAC (N) ATC (I) ATC (I) ATC (I) AGC (S) GGA (G) AGC (S) ATC (I) AGC (S) ATC (I) --- (-) ATC (I) ATC (I) CAC (H) ATC (I) ATC (I) ATC (I) ATC (I) ATC (I) AGC (S) ATC (I) AGC (S) ATC (I) ATC (I) ATC (I) ATC (I) ATC (I) --- (-) 
    49      1   -36.7000436725   0.000000000000       0.0000  AGC (S) GGC (G) GCC (A) GGC (G) GGC (G) GGC (G) GGA (G) GGG (G) GGC (G) GGT (G) GGC (G) GGC (G) GCC (A) GGC (G) GGC (G) GCC (A) --- (-) GGC (G) GGC (G) GGC (G) GGC (G) AGT (S) GGC (G) GGC (G) GGC (G) GGC (G) GGC (G) GGC (G) GGC (G) GGC (G) 
    50      1    -9.3719595196   0.000085076516       0.0339  AGG (R) AGG (R) AGG (R) AGG (R) AGG (R) AGG (R) AGG (R) AGA (R) AGA (R) AGG (R) AGA (R) AGG (R) AGG (R) AGG (R) AGG (R) AGG (R) AGG (R) AGG (R) AGG (R) AGG (R) AGG (R) AGG (R) AGG (R) AGA (R) AGG (R) AGG (R) AGG (R) AGG (R) AGG (R) --- (-) 
    51      1   -15.2183942336   0.000000245887       0.0001  AGG (R) AGG (R) GAG (E) AGG (R) AGG (R) AGG (R) AGG (R) AGG (R) AGG (R) AGG (R) AGG (R) AGG (R) AGG (R) AGG (R) AGG (R) AGG (R) AGG (R) AGG (R) AGG (R) AGG (R) AGG (R) AGG (R) AGG (R) AGG (R) AGG (R) AGG (R) AGG (R) AGG (R) AGG (R) --- (-) 
    52      1   -54.3987574399   0.000000000000       0.0000  AGG (R) GGG (G) AGA (R) GGG (G) GGG (G) GGG (G) CGG (R) GCG (A) GGG (G) GGG (G) GCG (A) CGG (R) --- (-) GGG (G) GGG (G) TGG (W) CGG (R) GGG (G) GGG (G) GGA (G) GGG (G) AGG (R) CGG (R) GGA (G) GGG (G) GGA (G) GGG (G) GGA (G) GGG (G) --- (-) 
    53      1   -15.1278573047   0.000000269188       0.0001  AGT (S) AGC (S) AGA (R) AGC (S) AGC (S) AGC (S) AGC (S) AGC (S) AGC (S) AGC (S) AGC (S) AGC (S) AGC (S) AGC (S) AGC (S) AGC (S) --- (-) AGC (S) AGC (S) AGC (S) AGC (S) AGC (S) AGC (S) AGC (S) AGC (S) AGC (S) AGC (S) AGC (S) AGC (S) AGC (S) 
    54      1   -23.4104102129   0.000000000068       0.0000  AGT (S) AGT (S) AGT (S) AGT (S) AGT (S) AGT (S) AGT (S) AGT (S) AGT (S) AGT (S) AGC (S) AGT (S) ACT (T) AGT (S) AGT (S) ACT (T) AGT (S) AGT (S) AGC (S) AGT (S) AGT (S) AGT (S) AGT (S) AGC (S) AGT (S) AGT (S) AGT (S) AGT (S) AGT (S) AGT (S) 
    55      1    -6.0612854758   0.002331402000       0.9279  ATA (I) ATA (I) ATA (I) ATA (I) ATA (I) ATA (I) ATA (I) ATA (I) ATA (I) ATA (I) ATA (I) ATA (I) ATA (I) ATA (I) ATA (I) ATA (I) ATA (I) ATA (I) ATA (I) ATA (I) ATA (I) ATA (I) ATA (I) ATA (I) ATA (I) ATA (I) ATA (I) ATA (I) ATA (I) --- (-) 
    56      1    -6.0833739111   0.002280469557       0.9076  ATA (I) ATA (I) ATA (I) ATA (I) ATA (I) ATA (I) ATA (I) ATA (I) ATA (I) ATA (I) ATA (I) ATA (I) ATA (I) ATA (I) ATA (I) ATA (I) ATA (I) ATA (I) ATA (I) ATA (I) ATA (I) ATA (I) ATA (I) ATA (I) ATA (I) ATA (I) ATA (I) ATA (I) ATA (I) ATA (I) 
    57      1    -8.9661197889   0.000127662590       0.0508  ATA (I) ATA (I) ATA (I) ATA (I) ATA (I) ATA (I) ATA (I) ATA (I) ATA (I) ATA (I) ATA (I) ATA (I) ATA (I) ATA (I) ATA (I) ATA (I) ATA (I) ATA (I) ATA (I) ATA (I) ATA (I) ATT (I) ATA (I) ATA (I) ATA (I) ATA (I) ATA (I) ATA (I) ATA (I) ATA (I) 
    58      1   -10.3495235174   0.000032008037       0.0127  ATA (I) ATA (I) ATA (I) ATA (I) ATA (I) ATA (I) ATA (I) ATA (I) ATA (I) ATA (I) ATA (I) ATA (I) ATA (I) ATA (I) ATA (I) ATA (I) ATA (I) ATA (I) ATA (I) ATA (I) ATA (I) GTA (V) ATA (I) ATA (I) ATA (I) ATA (I) ATA (I) ATA (I) ATA (I) --- (-) 
    59      1   -16.6675376817   0.000000057727       0.0000  ATA (I) ATA (I) ATA (I) ATA (I) ATA (I) ATA (I) ATA (I) ATA (I) ATA (I) ATA (I) ATA (I) ATA (I) ATA (I) ATT (I) ATA (I) ATA (I) ATA (I) ATT (I) ATA (I) ATT (I) ATA (I) ATA (I) ATA (I) ATA (I) ATA (I) ATA (I) ATA (I) ATA (I) ATA (I) ATA (I) 
    60      1    -8.8339756100   0.000145697849       0.0580  ATA (I) ATA (I) ATA (I) ATA (I) ATA (I) ATA (I) ATC (I) ATA (I) ATA (I) ATA (I) ATA (I) ATA (I) ATA (I) ATA (I) ATA (I) ATA (I) --- (-) ATA (I) ATA (I) ATA (I) ATA (I) ATA (I) ATA (I) ATA (I) ATA (I) ATA (I) ATA (I) ATA (I) ATA (I) ATA (I) 
    61      1   -36.8698487631   0.000000000000       0.0000  ATA (I) ATA (I) ATA (I) ATA (I) ATA (I) ATA (I) ATT (I) ATG (M) ATA (I) ATA (I) CTA (L) ATA (I) ATA (I) ATA (I) ATA (I) ATA (I) ATA (I) AAA (K) ATA (I) ATA (I) ATA (I) GTA (V) ATA (I) TTA (L) ATA (I) ATA (I) ATA (I) ATA (I) ATA (I) ATA (I) 
    62      1   -25.3266191350   0.000000000010       0.0000  ATA (I) ATA (I) ATA (I) ATA (I) ATA (I) ATA (I) CTT (L) ATA (I) ATA (I) ATA (I) ATA (I) ATA (I) ATA (I) ATA (I) ATA (I) ATA (I) GGA (G) ATA (I) ATA (I) ATA (I) ATA (I) ATA (I) ATA (I) ATA (I) ATA (I) ATA (I) ATA (I) ATA (I) ATA (I) ATA (I) 
    63      1   -13.4329049474   0.000001466100       0.0006  ATA (I) ATA (I) ATA (I) ATA (I) ATG (M) ATA (I) ATA (I) ATA (I) ATA (I) ATA (I) ATA (I) ATA (I) ATA (I) ATA (I) ATA (I) ATA (I) ATA (I) ATA (I) ATA (I) ATA (I) ATA (I) ATA (I) ATA (I) ATA (I) ATG (M) ATA (I) ATG (M) ATA (I) ATA (I) --- (-) 
    64      1    -8.7061518805   0.000165564141       0.0659  ATA (I) ATA (I) ATT (I) ATA (I) ATA (I) ATA (I) ATA (I) ATA (I) ATA (I) ATA (I) ATA (I) ATA (I) ATA (I) ATA (I) ATA (I) ATA (I) ATA (I) ATA (I) ATA (I) ATA (I) ATA (I) ATA (I) ATA (I) ATA (I) ATA (I) ATA (I) ATA (I) ATA (I) ATA (I) ATA (I) 
    65      1    -9.9491164081   0.000047769824       0.0190  ATA (I) ATC (I) ATA (I) ATA (I) ATA (I) ATA (I) ATA (I) ATA (I) ATA (I) ATA (I) ATA (I) ATA (I) ATA (I) ATA (I) ATA (I) ATA (I) ATA (I) ATA (I) ATA (I) ATA (I) ATA (I) ATA (I) ATA (I) ATA (I) ATA (I) ATA (I) ATA (I) ATA (I) ATA (I) ATA (I) 
    66      1   -23.8460712803   0.000000000044       0.0000  ATA (I) ATT (I) ATA (I) ATC (I) ATT (I) ATC (I) ATT (I) ATA (I) ATT (I) ATT (I) ATA (I) ATC (I) ATA (I) ATC (I) ATC (I) ATA (I) ATC (I) ATC (I) ATC (I) ATC (I) ATT (I) ATA (I) ATC (I) ATA (I) ATT (I) ATT (I) ATT (I) ATT (I) ATT (I) ATT (I) 
    67      1   -13.6049546298   0.000001234364       0.0005  ATA (I) ATT (I) ATC (I) ATT (I) ATT (I) ATT (I) ATT (I) ATT (I) ATT (I) ATT (I) ATT (I) ATT (I) ATT (I) ATT (I) ATT (I) ATT (I) ATT (I) ATT (I) ATT (I) ATT (I) ATT (I) ATC (I) ATT (I) ATT (I) ATT (I) ATT (I) ATT (I) ATT (I) ATT (I) ATT (I) 
    68      1   -10.1682450018   0.000038369603       0.0153  ATC (I) ATC (I) ATA (I) ATC (I) ATC (I) ATC (I) ATC (I) ATC (I) ATC (I) ATC (I) ATC (I) ATC (I) ATC (I) ATC (I) ATC (I) ATC (I) --- (-) ATC (I) ATC (I) ATC (I) ATC (I) ATC (I) ATC (I) ATC (I) ATC (I) ATC (I) ATC (I) ATC (I) ATC (I) ATC (I) 
    69      1   -22.4882202865   0.000000000171       0.0000  ATC (I) ATC (I) ATG (M) ATC (I) ATC (I) TTC (F) ATA (I) ATC (I) ATC (I) TTC (F) ATC (I) ATC (I) ATC (I) TTC (F) ATC (I) ATC (I) ATC (I) TTC (F) TTC (F) ATC (I) TTC (F) ATC (I) ATC (I) ATC (I) ATC (I) ATC (I) ATC (I) ATC (I) ATC (I) --- (-) 
    70      1   -21.8894427387   0.000000000312       0.0000  ATC (I) CTC (L) ATC (I) ATC (I) ATC (I) ATC (I) ATC (I) ATC (I) ATC (I) ATC (I) ATC (I) ATC (I) ACA (T) ATC (I) ATC (I) ACA (T) --- (-) ATC (I) ATC (I) ATC (I) ATC (I) ATC (I) ATC (I) ATC (I) ATC (I) ATC (I) ATC (I) ATC (I) ATC (I) ATC (I) 
    71      1   -31.6338064388   0.000000000000       0.0000  ATC (I) GCC (A) GTC (V) --- (-) GCC (A) --- (-) CTG (L) --- (-) GGC (G) GCC (A) --- (-) GCC (A) --- (-) GCC (A) GCC (A) GTT (V) GCC (A) GCC (A) --- (-) --- (-) GCC (A) ATG (M) GCC (A) --- (-) GCC (A) GCC (A) GCC (A) GCC (A) GCC (A) --- (-) 
    72      1   -20.5191116114   0.000000001226       0.0000  ATC (I) GTC (V) ATC (I) GTC (V) ATC (I) GTC (V) ATT (I) ATC (I) ATC (I) GTC (V) ATC (I) GTC (V) ATC (I) GTC (V) GTC (V) ATC (I) GTC (V) GTC (V) GTC (V) GTC (V) GTC (V) ATC (I) GTC (V) ATC (I) ATC (I) GTC (V) ATC (I) ATC (I) GTC (V) GTC (V) 
    73      1   -21.9917734082   0.000000000281       0.0000  ATG (M) ATA (I) ATG (M) ATA (I) GTA (V) ATA (I) ATA (I) ATA (I) TTA (L) ATA (I) ATA (I) ATA (I) ATG (M) ATA (I) ATA (I) ATG (M) --- (-) ATA (I) ATA (I) ATA (I) ATA (I) ATG (M) ATA (I) ATA (I) GTA (V) GTA (V) GTA (V) GTA (V) GTA (V) GTA (V) 
    74      1    -9.1404993094   0.000107233773       0.0427  ATG (M) ATG (M) ATA (I) ATG (M) ATG (M) ATG (M) ATG (M) ATG (M) ATG (M) ATG (M) ATG (M) ATG (M) ATG (M) ATG (M) ATG (M) ATG (M) --- (-) ATG (M) ATG (M) ATG (M) ATG (M) ATG (M) ATG (M) ATG (M) ATG (M) ATG (M) ATG (M) ATG (M) ATG (M) ATG (M) 
    75      1    -4.9807197193   0.006869116942       2.7339  ATG (M) ATG (M) ATG (M) --- (-) ATG (M) ATG (M) ATG (M) ATG (M) ATG (M) ATG (M) ATG (M) ATG (M) --- (-) ATG (M) ATG (M) ATG (M) ATG (M) --- (-) ATG (M) ATG (M) ATG (M) ATG (M) ATG (M) ATG (M) ATG (M) ATG (M) ATG (M) ATG (M) ATG (M) --- (-) 
    76      2    -4.9998587787   0.006738898608       2.6821  ATG (M) ATG (M) ATG (M) ATG (M) ATG (M) ATG (M) ATG (M) ATG (M) ATG (M) ATG (M) ATG (M) ATG (M) ATG (M) ATG (M) ATG (M) ATG (M) ATG (M) ATG (M) ATG (M) ATG (M) ATG (M) ATG (M) ATG (M) ATG (M) ATG (M) ATG (M) ATG (M) ATG (M) ATG (M) ATG (M) 
    77      1   -24.6747589207   0.000000000019       0.0000  ATG (M) ATG (M) ATG (M) GTT (V) ATG (M) GTT (V) ATG (M) ATG (M) ATG (M) GTT (V) ATG (M) GTT (V) ATG (M) GTT (V) GTT (V) ATG (M) --- (-) GTT (V) ACT (T) GTT (V) GTT (V) ATG (M) GTT (V) ATG (M) ATG (M) ATG (M) ATG (M) ATG (M) ATG (M) ATG (M) 
    78      1   -10.4117650360   0.000030076542       0.0120  ATG (M) ATG (M) TTG (L) ATG (M) ATG (M) ATG (M) ATG (M) ATG (M) ATG (M) ATG (M) ATG (M) ATG (M) ATG (M) ATG (M) ATG (M) ATG (M) --- (-) ATG (M) ATG (M) ATG (M) ATG (M) ATG (M) ATG (M) ATG (M) ATG (M) ATG (M) ATG (M) ATG (M) ATG (M) ATG (M) 
    79      1   -30.5593122229   0.000000000000       0.0000  ATG (M) GCA (A) ATA (I) GCA (A) GCA (A) GCA (A) GCA (A) GCA (A) GCG (A) GCG (A) GCA (A) GCA (A) ATA (I) GCA (A) GCA (A) ATA (I) GCA (A) GCA (A) GCA (A) GCA (A) GCA (A) GTA (V) GCA (A) GCA (A) GCA (A) GCA (A) GCA (A) GCA (A) GCA (A) GCA (A) 
    80      1   -36.7166814304   0.000000000000       0.0000  ATG (M) GGG (G) ATG (M) GGT (G) GGG (G) GGG (G) GGA (G) GGT (G) GGG (G) GGG (G) GGA (G) GGC (G) ATG (M) GGG (G) GGT (G) ATG (M) GGC (G) GGG (G) GGG (G) GGG (G) GGG (G) ATG (M) GGC (G) GGG (G) GGG (G) GGG (G) GGG (G) GGG (G) GGG (G) --- (-) 
    81      1   -37.9973712876   0.000000000000       0.0000  ATT (I) ATC (I) ATT (I) ACT (T) ACC (T) GCT (A) ATT (I) ATC (I) ATC (I) ACT (T) ATC (I) ACT (T) ATT (I) ACT (T) ACT (T) ATT (I) ACT (T) ACT (T) ATT (I) ACT (T) ACT (T) ATT (I) ACT (T) ATC (I) ACC (T) ACC (T) ACC (T) ATT (I) ACC (T) ACC (T) 
    82      1   -18.7587057699   0.000000007132       0.0000  ATT (I) ATC (I) ATT (I) ATC (I) ATC (I) ATC (I) ATC (I) ATT (I) ATC (I) ATC (I) ATT (I) ATC (I) ATT (I) ATC (I) ATC (I) ATT (I) ATC (I) ATC (I) ATC (I) ATT (I) ATC (I) ATC (I) ATC (I) ATC (I) ATC (I) ATC (I) ATC (I) ATC (I) ATC (I) ATC (I) 
    83      1   -15.6998977740   0.000000151922       0.0001  ATT (I) ATT (I) ATC (I) ATT (I) ATT (I) ATT (I) ATC (I) ATT (I) ATT (I) ATT (I) ATT (I) ATT (I) ATT (I) ATT (I) ATT (I) ATT (I) ATT (I) ATT (I) ATT (I) ATT (I) ATT (I) ATC (I) ATT (I) ATC (I) ATT (I) ATT (I) ATT (I) ATT (I) ATT (I) ATT (I) 
    84      1   -25.6567866827   0.000000000007       0.0000  ATT (I) ATT (I) ATT (I) ATC (I) ATC (I) ATC (I) ATT (I) ATC (I) ATC (I) ATC (I) ATC (I) ATC (I) ATT (I) ATC (I) ATC (I) ATT (I) TTG (L) ATC (I) ATC (I) ATC (I) ATC (I) ATT (I) ATC (I) ATC (I) ATC (I) ATC (I) ATC (I) ATC (I) ATC (I) ATC (I) 
    85      1   -12.5723650519   0.000003466500       0.0014  ATT (I) ATT (I) ATT (I) ATT (I) ATT (I) ATT (I) ATC (I) ATT (I) ATT (I) ATT (I) ATT (I) ATT (I) ATT (I) ATT (I) ATT (I) ATT (I) ATT (I) ATT (I) ATT (I) ATT (I) ATT (I) ATT (I) ATT (I) ATT (I) ATT (I) ATC (I) ATT (I) ATT (I) ATC (I) ATC (I) 
    86      1   -11.7171138814   0.000008153087       0.0032  ATT (I) ATT (I) ATT (I) ATT (I) ATT (I) ATT (I) ATT (I) ATC (I) ATC (I) ATT (I) ATT (I) ATT (I) ATT (I) ATT (I) ATT (I) ATT (I) ATT (I) ATT (I) ATT (I) ATT (I) ATT (I) ATT (I) ATT (I) ATC (I) ATT (I) ATT (I) ATT (I) ATT (I) ATT (I) ATT (I) 
    87      2    -6.8129951858   0.001099395071       0.4376  ATT (I) ATT (I) ATT (I) ATT (I) ATT (I) ATT (I) ATT (I) ATT (I) ATT (I) ATT (I) ATT (I) ATT (I) ATT (I) ATT (I) ATT (I) ATT (I) ATT (I) ATT (I) ATT (I) ATT (I) ATT (I) ATT (I) ATT (I) ATT (I) ATT (I) ATT (I) ATT (I) ATT (I) ATT (I) ATT (I) 
    88      1   -22.1283253167   0.000000000245       0.0000  ATT (I) ATT (I) ATT (I) ATT (I) TTT (F) ATT (I) GTG (V) ATA (I) ATA (I) ATT (I) ATA (I) ATT (I) ATT (I) ATT (I) ATT (I) ATT (I) ATT (I) ATT (I) ATT (I) ATT (I) ATT (I) ATT (I) ATT (I) ATA (I) TTT (F) TTT (F) TTT (F) TTT (F) TTT (F) TTT (F) 
    89      1   -23.1430966303   0.000000000089       0.0000  ATT (I) ATT (I) GTT (V) ATC (I) ATT (I) ATT (I) ATT (I) ATA (I) ATA (I) ATT (I) ATA (I) ATC (I) GTT (V) ATT (I) ATC (I) GTT (V) ATC (I) ATT (I) ATT (I) ATT (I) ATT (I) GTT (V) ATC (I) ATA (I) ATT (I) ATT (I) ATT (I) ATT (I) ATT (I) ATT (I) 
    90      1   -31.9904053330   0.000000000000       0.0000  ATT (I) CTC (L) ATC (I) CTC (L) CTC (L) CTC (L) CTC (L) CTC (L) CTC (L) CTC (L) CTC (L) CTC (L) ATC (I) CTC (L) CTC (L) ATC (I) AGG (R) CTC (L) CTC (L) CTC (L) CTC (L) ATC (I) CTC (L) CTC (L) CTC (L) CTC (L) CTC (L) CTC (L) CTC (L) CTC (L) 
    91      1   -20.0867800890   0.000000001890       0.0000  ATT (I) TTT (F) TTT (F) TTT (F) TTT (F) TTT (F) TTT (F) TTT (F) TTT (F) TTT (F) TTT (F) TTC (F) TTT (F) TTT (F) TTT (F) TTT (F) TTC (F) TTT (F) TTT (F) TTT (F) TTT (F) CTT (L) TTC (F) TTT (F) TTT (F) TTT (F) TTT (F) TTT (F) TTT (F) TTT (F) 
    92      1   -25.5568699515   0.000000000008       0.0000  CAA (Q) AAA (K) AAA (K) AAA (K) AGA (R) AAA (K) CAA (Q) CAA (Q) CAA (Q) AAA (K) CAA (Q) AAA (K) --- (-) AAA (K) AAA (K) CAA (Q) AAA (K) AAA (K) AAA (K) AAA (K) AAA (K) CAA (Q) AAA (K) CAA (Q) AGA (R) AGA (R) AGA (R) AAA (K) AGA (R) --- (-) 
    93      1    -5.7764441134   0.003099718080       1.2337  CAA (Q) CAA (Q) CAA (Q) CAA (Q) CAA (Q) CAA (Q) CAA (Q) CAA (Q) CAA (Q) CAA (Q) CAA (Q) CAA (Q) --- (-) CAA (Q) CAA (Q) CAA (Q) CAA (Q) CAA (Q) CAA (Q) CAA (Q) CAA (Q) CAA (Q) CAA (Q) CAA (Q) CAA (Q) CAA (Q) CAA (Q) CAA (Q) CAA (Q) --- (-) 
    94      1    -5.8003040722   0.003026634290       1.2046  CAA (Q) CAA (Q) CAA (Q) CAA (Q) CAA (Q) CAA (Q) CAA (Q) CAA (Q) CAA (Q) CAA (Q) CAA (Q) CAA (Q) CAA (Q) CAA (Q) CAA (Q) CAA (Q) CAA (Q) CAA (Q) CAA (Q) CAA (Q) CAA (Q) CAA (Q) CAA (Q) CAA (Q) CAA (Q) CAA (Q) CAA (Q) CAA (Q) CAA (Q) CAA (Q) 
    95      1   -10.3620892308   0.000031608350       0.0126  CAA (Q) CAA (Q) CAA (Q) CAA (Q) CAA (Q) CAA (Q) CAA (Q) CAG (Q) CAA (Q) CAA (Q) CAG (Q) CAA (Q) CAA (Q) CAA (Q) CAA (Q) CAA (Q) CAA (Q) CAA (Q) CAA (Q) CAA (Q) CAA (Q) CAA (Q) CAA (Q) CAA (Q) CAA (Q) CAA (Q) CAA (Q) CAA (Q) CAA (Q) --- (-) 
    96      1   -15.2214787442   0.000000245130       0.0001  CAA (Q) CAA (Q) CAA (Q) CAA (Q) CAA (Q) CAA (Q) CAG (Q) CAG (Q) CAG (Q) CAA (Q) CAG (Q) CAA (Q) CAA (Q) CAA (Q) CAA (Q) CAA (Q) CAA (Q) CAA (Q) CAA (Q) CAA (Q) CAA (Q) CAA (Q) CAA (Q) CAG (Q) CAA (Q) CAG (Q) CAA (Q) CAA (Q) CAG (Q) CAG (Q) 
    97      1   -29.3901519897   0.000000000000       0.0000  CAA (Q) CGA (R) CGA (R) CCA (P) CGA (R) CGA (R) CGA (R) CGA (R) CGA (R) CGA (R) AGA (R) CGA (R) --- (-) CGA (R) CGA (R) CGA (R) CGA (R) CGA (R) CAA (Q) CGA (R) CGA (R) CGA (R) CGA (R) CGA (R) CGA (R) CGA (R) CGA (R) CGA (R) CGA (R) --- (-) 
    98      1   -24.7674883101   0.000000000018       0.0000  CAA (Q) CGA (R) CGA (R) CGA (R) CGG (R) CGA (R) CCA (P) CGA (R) CGA (R) CGA (R) CGA (R) CGA (R) --- (-) CGA (R) CGA (R) CGA (R) CGA (R) CGA (R) CGA (R) CGA (R) CGA (R) CAA (Q) CGA (R) CGA (R) CGG (R) CGG (R) CGG (R) CGA (R) CGG (R) --- (-) 
    99      1   -29.6529527789   0.000000000000       0.0000  CAC (H) CAA (Q) CAG (Q) CAA (Q) CAA (Q) CAA (Q) CAT (H) CAA (Q) CAA (Q) CAA (Q) CAA (Q) CAA (Q) --- (-) CAA (Q) CAA (Q) CAG (Q) CAA (Q) CAA (Q) CAA (Q) CAA (Q) CAA (Q) ACA (T) CAA (Q) CAA (Q) CAA (Q) CAA (Q) CAA (Q) CAA (Q) CAA (Q) --- (-) 
   100      1   -19.0184361737   0.000000005500       0.0000  CAC (H) CAC (H) CAC (H) CAC (H) CAT (H) CAC (H) CAC (H) CAC (H) CAC (H) CAC (H) CAT (H) CAC (H) CAC (H) CAC (H) CAC (H) CAC (H) CAC (H) CAC (H) CAC (H) CAC (H) CAC (H) CAC (H) CAC (H) CAC (H) CAT (H) CAC (H) CAC (H) CAT (H) CAC (H) CAC (H) 
   101      1   -38.8948574286   0.000000000000       0.0000  CAC (H) CGC (R) CAG (Q) --- (-) CGC (R) CGC (R) CTC (L) AGC (S) CGC (R) CGC (R) CGC (R) CGC (R) --- (-) CGC (R) CGC (R) CGC (R) CGC (R) CGC (R) TCT (S) CGC (R) CGC (R) CAC (H) CGC (R) CGC (R) CGC (R) CGC (R) CGC (R) CGC (R) CGC (R) --- (-) 
   102      1    -8.8303181926   0.000146231702       0.0582  CAG (Q) CAG (Q) CAA (Q) CAG (Q) CAG (Q) CAG (Q) CAG (Q) CAG (Q) CAG (Q) CAG (Q) CAG (Q) CAG (Q) CAG (Q) CAG (Q) CAG (Q) CAG (Q) CAG (Q) CAG (Q) CAG (Q) CAG (Q) CAG (Q) CAG (Q) CAG (Q) CAG (Q) CAG (Q) CAG (Q) CAG (Q) CAG (Q) CAG (Q) CAG (Q) 
   103      1    -6.1469243680   0.002140053676       0.8517  CAG (Q) CAG (Q) CAG (Q) CAG (Q) CAG (Q) CAG (Q) CAG (Q) CAG (Q) CAG (Q) CAG (Q) CAG (Q) CAG (Q) CAG (Q) CAG (Q) CAG (Q) CAG (Q) CAG (Q) CAG (Q) CAG (Q) CAG (Q) CAG (Q) CAG (Q) CAG (Q) CAG (Q) CAG (Q) CAG (Q) CAG (Q) CAG (Q) CAG (Q) CAG (Q) 
   104      1   -39.1505028032   0.000000000000       0.0000  CAG (Q) CCA (P) ACG (T) CCA (P) CCT (P) CCA (P) CAG (Q) CAA (Q) CAA (Q) CCA (P) CAA (Q) CCA (P) CAG (Q) CCA (P) CCA (P) CAG (Q) CCA (P) CCA (P) CCA (P) CCA (P) CCA (P) CAA (Q) CCA (P) CAA (Q) CCT (P) CCT (P) CCT (P) CCT (P) CCT (P) CCC (P) 
   105      1   -36.7986221348   0.000000000000       0.0000  CAG (Q) CGC (R) CAG (Q) --- (-) CGC (R) CGT (R) CGG (R) CGC (R) CGG (R) CGG (R) CGG (R) CGG (R) --- (-) CGG (R) CGG (R) CAG (Q) CGG (R) --- (-) --- (-) CGG (R) CGG (R) CAC (H) CGG (R) CGG (R) CGC (R) CGC (R) CGC (R) CGC (R) CGC (R) --- (-) 
   106      1   -41.5261138970   0.000000000000       0.0000  CAG (Q) CGG (R) CAG (Q) --- (-) CGG (R) CGG (R) CGG (R) CCG (P) CCG (P) CGG (R) CCG (P) CGG (R) --- (-) CGG (R) CGG (R) CGA (R) CGG (R) CGG (R) AAC (N) CGG (R) CGG (R) CGG (R) CGG (R) CCG (P) CGG (R) CGA (R) CGG (R) CGG (R) CGA (R) --- (-) 
   107      1   -31.7967989601   0.000000000000       0.0000  CAT (H) CAT (H) CAT (H) CAT (H) CAT (H) CAT (H) CAC (H) CAT (H) CAT (H) CAT (H) CAT (H) CAT (H) ATG (M) CAT (H) CAT (H) CAT (H) CAT (H) CAT (H) CAT (H) CAT (H) CAT (H) AAT (N) CAT (H) CAT (H) CAT (H) CAT (H) CAT (H) CAT (H) CAT (H) --- (-) 
   108      1    -5.8205843372   0.002965871569       1.1804  CAT (H) CAT (H) CAT (H) CAT (H) CAT (H) CAT (H) CAT (H) CAT (H) CAT (H) CAT (H) CAT (H) CAT (H) CAT (H) CAT (H) CAT (H) CAT (H) --- (-) CAT (H) CAT (H) CAT (H) CAT (H) CAT (H) CAT (H) CAT (H) CAT (H) CAT (H) CAT (H) CAT (H) CAT (H) CAT (H) 
   109      1    -5.8419461782   0.002903187005       1.1555  CAT (H) CAT (H) CAT (H) CAT (H) CAT (H) CAT (H) CAT (H) CAT (H) CAT (H) CAT (H) CAT (H) CAT (H) CAT (H) CAT (H) CAT (H) CAT (H) CAT (H) CAT (H) CAT (H) CAT (H) CAT (H) CAT (H) CAT (H) CAT (H) CAT (H) CAT (H) CAT (H) CAT (H) CAT (H) --- (-) 
   110      1   -21.3024500702   0.000000000560       0.0000  CAT (H) CAT (H) TAT (Y) CAT (H) CAT (H) CAT (H) CAT (H) CGT (R) CAT (H) CAT (H) CGT (R) CAT (H) CAT (H) CAT (H) CAT (H) CAT (H) CAT (H) CAT (H) CAT (H) CAT (H) CAT (H) CAT (H) CAT (H) CAT (H) CAT (H) CGT (R) CAT (H) CAT (H) CGT (R) --- (-) 
   111      1    -6.7154185674   0.001212078569       0.4824  CCA (P) CCA (P) CCA (P) CCA (P) CCA (P) CCA (P) CCA (P) CCA (P) CCA (P) CCA (P) CCA (P) CCA (P) CCA (P) CCA (P) CCA (P) CCA (P) CCA (P) CCA (P) CCA (P) CCA (P) CCA (P) CCA (P) CCA (P) CCA (P) CCA (P) CCA (P) CCA (P) CCA (P) CCA (P) CCA (P) 
   112      1   -11.3285423850   0.000012024764       0.0048  CCA (P) CCA (P) CCA (P) CCA (P) CCA (P) CCA (P) CCA (P) CCA (P) CCA (P) CCA (P) CCA (P) CCA (P) CCA (P) CCA (P) CCA (P) CCA (P) CCA (P) CCA (P) CCA (P) CCA (P) CCA (P) CCA (P) CCA (P) CCA (P) CCA (P) CCA (P) CCA (P) CCA (P) CCA (P) CCG (P) 
   113      1   -11.5901919735   0.000009256431       0.0037  CCA (P) CCA (P) CCA (P) CCA (P) CCA (P) CCA (P) CCA (P) CCA (P) CCA (P) CCA (P) CCA (P) CCG (P) CCA (P) CCA (P) CCA (P) CCA (P) CCG (P) CCA (P) CCA (P) CCA (P) CCA (P) CCA (P) CCG (P) CCA (P) CCA (P) CCA (P) CCA (P) CCA (P) CCA (P) --- (-) 
   114      1   -13.3979241397   0.000001518293       0.0006  CCA (P) CCA (P) CCA (P) CCG (P) CCA (P) CCG (P) CCA (P) CCG (P) CCG (P) CCG (P) CCG (P) CCG (P) CCA (P) CCG (P) CCG (P) CCA (P) CCG (P) CCG (P) CCG (P) CCG (P) CCG (P) CCA (P) CCG (P) CCG (P) CCA (P) CCA (P) CCA (P) CCA (P) CCA (P) CCA (P) 
   115      1   -11.0619545796   0.000015698356       0.0062  CCA (P) CCA (P) CTA (L) CCA (P) CCA (P) CCA (P) CCA (P) CCA (P) CCA (P) CCA (P) CCA (P) CCA (P) CCA (P) CCA (P) CCA (P) CCA (P) CCA (P) CCA (P) CCA (P) CCA (P) CCA (P) CCA (P) CCA (P) CCA (P) CCA (P) CCA (P) CCA (P) CCA (P) CCA (P) --- (-) 
   116      1   -34.8567310865   0.000000000000       0.0000  CCA (P) CCG (P) CCT (P) CCG (P) CCG (P) CCA (P) CCA (P) CCA (P) CCG (P) CCG (P) CCA (P) TCG (S) CCA (P) CCG (P) CCG (P) CCA (P) CCG (P) CCG (P) CCG (P) CCG (P) CCA (P) CCA (P) CCG (P) CCG (P) CCG (P) CCG (P) CCG (P) CCG (P) CCG (P) CCG (P) 
   117      1   -11.2679574258   0.000012775805       0.0051  CCA (P) CCT (P) CCT (P) CCT (P) CCT (P) CCT (P) CCT (P) CCT (P) CCT (P) CCT (P) CCT (P) CCT (P) CCT (P) CCT (P) CCT (P) CCT (P) CCT (P) CCT (P) CCT (P) CCT (P) CCT (P) CCA (P) CCT (P) CCT (P) CCT (P) CCT (P) CCT (P) CCT (P) CCT (P) CCT (P) 
   118      1   -37.2287221040   0.000000000000       0.0000  CCA (P) TCA (S) CCA (P) TCA (S) TCA (S) TCA (S) CCT (P) CCA (P) CAG (Q) TCA (S) CAG (Q) TCA (S) CCA (P) TCG (S) TCA (S) CCA (P) TCA (S) TCG (S) TCA (S) TCA (S) TCA (S) CCA (P) TCA (S) CAG (Q) TCA (S) TCA (S) TCA (S) TCA (S) TCA (S) --- (-) 
   119      1   -36.0112112469   0.000000000000       0.0000  CCA (P) TCA (S) CCA (P) TCG (S) CCA (P) TCA (S) CCA (P) TCA (S) TCA (S) TCA (S) TCA (S) TCG (S) TCA (S) TCA (S) TCG (S) TCA (S) TCG (S) TCA (S) TCA (S) TCA (S) TCA (S) TCG (S) TCG (S) TCA (S) CCA (P) GCA (A) CCA (P) GCA (A) GCA (A) --- (-) 
   120      1   -28.8592681312   0.000000000000       0.0000  CCA (P) TCA (S) GCA (A) CCA (P) CCA (P) CCA (P) CCA (P) GCA (A) GCA (A) CCA (P) GCA (A) CCA (P) CAA (Q) CCA (P) CCA (P) CCA (P) CCA (P) CCA (P) CCA (P) CCA (P) CCA (P) TCA (S) CCA (P) GCA (A) CCA (P) CCA (P) CCA (P) CCA (P) CCA (P) --- (-) 
   121      1    -9.8196776758   0.000054371106       0.0216  CCG (P) CCA (P) CCA (P) CCA (P) CCA (P) CCA (P) CCA (P) CCA (P) CCA (P) CCA (P) CCA (P) CCA (P) CCA (P) CCA (P) CCA (P) CCA (P) CCA (P) CCA (P) CCA (P) CCA (P) CCA (P) CCA (P) CCA (P) CCA (P) CCA (P) CCA (P) CCA (P) CCA (P) CCA (P) CCA (P) 
   122      1   -21.9072760758   0.000000000306       0.0000  CCG (P) CCG (P) CCG (P) --- (-) CCT (P) CCG (P) CCG (P) CCG (P) CCG (P) CCG (P) CCG (P) CCG (P) --- (-) CCG (P) CCG (P) CCG (P) CCG (P) --- (-) --- (-) CCG (P) CCG (P) ACG (T) CCG (P) CCG (P) CCT (P) CCT (P) CCT (P) CCG (P) CCT (P) --- (-) 
   123      1   -31.8760828407   0.000000000000       0.0000  CCG (P) TCC (S) CCG (P) --- (-) TCG (S) TCC (S) TCG (S) TCC (S) TCC (S) TCC (S) TCC (S) TCC (S) --- (-) TCC (S) TCC (S) CCG (P) TCC (S) --- (-) --- (-) TCC (S) TCG (S) CCG (P) TCC (S) TCC (S) TCG (S) TCG (S) TCG (S) TCG (S) TCA (S) --- (-) 
   124      1   -25.3309941726   0.000000000010       0.0000  CCT (P) ACT (T) CCT (P) ACT (T) ACT (T) ACT (T) GCT (A) CCT (P) CCT (P) ACT (T) CCT (P) ACT (T) CCT (P) ACT (T) ACT (T) CCT (P) ACT (T) ACT (T) ACT (T) ACT (T) ACT (T) CCT (P) ACT (T) CCT (P) ACT (T) GCT (A) ACT (T) GCT (A) GCT (A) --- (-) 
   125      1   -18.0110925740   0.000000015062       0.0000  CCT (P) CCC (P) CCC (P) CCC (P) CCT (P) CCC (P) CCC (P) CCT (P) CCT (P) CCC (P) CCT (P) CCC (P) CCC (P) CCC (P) CCC (P) CCC (P) CCC (P) CCC (P) CCC (P) CCC (P) CCC (P) CCT (P) CCC (P) CCT (P) CCT (P) CCC (P) CCT (P) CCC (P) CCC (P) CCC (P) 
   126      1   -15.3866555982   0.000000207807       0.0001  CCT (P) CCT (P) CAT (H) CCT (P) CCT (P) CCT (P) CCT (P) CCT (P) CCT (P) CCT (P) CCT (P) CCT (P) CCC (P) CCT (P) CCT (P) CCC (P) CCT (P) CCT (P) CCT (P) CCT (P) CCT (P) CCT (P) CCT (P) CCT (P) CCT (P) CCT (P) CCT (P) CCT (P) CCT (P) CCT (P) 
   127      1   -16.2879856930   0.000000084376       0.0000  CCT (P) CCT (P) CCT (P) CCC (P) CCT (P) CCC (P) CCT (P) CCT (P) CCT (P) CCA (P) CCT (P) CCC (P) CCT (P) CCC (P) CCC (P) CCT (P) CCC (P) CCC (P) CCC (P) CCC (P) CCA (P) CCT (P) CCC (P) CCT (P) CCT (P) CCT (P) CCT (P) CCT (P) CCT (P) CCT (P) 
   128      1   -16.4347895842   0.000000072855       0.0000  CCT (P) CCT (P) CCT (P) CCT (P) CCT (P) CCT (P) CCT (P) CCT (P) CCT (P) CCT (P) CCT (P) CCT (P) --- (-) CCT (P) CCT (P) TCT (S) CCT (P) CCT (P) CCT (P) CCT (P) CCT (P) CCT (P) CCT (P) CCT (P) CCT (P) CCT (P) CCC (P) CCT (P) CCT (P) --- (-) 
   129      1   -21.3409185791   0.000000000539       0.0000  CCT (P) CCT (P) CGT (R) CCT (P) CCT (P) CCT (P) CCT (P) CCT (P) CCT (P) CCT (P) CCT (P) CCT (P) CCT (P) CCT (P) CCT (P) CCT (P) CCT (P) CCT (P) CCT (P) CCT (P) CCT (P) CCG (P) CCT (P) CTT (L) CCT (P) CCT (P) CCT (P) CCT (P) CCT (P) CCT (P) 
   130      1   -57.5314633916   0.000000000000       0.0000  CCT (P) TCT (S) TCT (S) TCC (S) CCT (P) TCT (S) TCT (S) TCG (S) TCC (S) TCC (S) TCT (S) TCC (S) --- (-) TCG (S) TCC (S) TCT (S) TCC (S) TCG (S) TCA (S) TCT (S) TTG (L) CCT (P) TCC (S) TCC (S) CCT (P) CCT (P) CCT (P) TCT (S) CCT (P) --- (-) 
   131      1   -24.1956172590   0.000000000031       0.0000  CGA (R) CAA (Q) CGA (R) CAA (Q) CGA (R) CAA (Q) CGA (R) CAG (Q) CAG (Q) CAA (Q) CAG (Q) CAA (Q) CGA (R) CAA (Q) CAA (Q) CGA (R) CAA (Q) CAA (Q) CAA (Q) CAA (Q) CAA (Q) CGA (R) CAA (Q) CGG (R) CGA (R) CGA (R) CGA (R) CGA (R) CGA (R) --- (-) 
   132      1   -20.9011175327   0.000000000837       0.0000  CGA (R) CGA (R) CGA (R) CGA (R) CGA (R) CGA (R) AGA (R) AGA (R) AGA (R) CGA (R) AGG (R) CGA (R) CGA (R) CGA (R) CGA (R) CGA (R) CGA (R) CGA (R) CGA (R) CGA (R) CGA (R) CGA (R) CGA (R) CGA (R) CGA (R) CGA (R) CGA (R) CGA (R) CGA (R) CGA (R) 
   133      1   -52.8256124372   0.000000000000       0.0000  CGA (R) CGG (R) CGA (R) CGG (R) AGA (R) AAA (K) CGG (R) CGG (R) AGA (R) CGA (R) CGG (R) CGG (R) CGA (R) CGG (R) CGG (R) CGA (R) --- (-) CGG (R) CGA (R) CGG (R) CGA (R) CGA (R) CGG (R) CGA (R) AGA (R) AGA (R) CGA (R) CGA (R) AGA (R) CGA (R) 
   134      1   -21.1401428246   0.000000000659       0.0000  CGA (R) CGT (R) CGT (R) CGT (R) CGT (R) CGT (R) CGT (R) CGC (R) CGT (R) CGT (R) CGT (R) CGT (R) CGT (R) CGT (R) CGT (R) CGT (R) CGT (R) CGT (R) CGT (R) CGT (R) CGT (R) CGT (R) CGT (R) CGT (R) CGT (R) CGC (R) CGT (R) CGT (R) CGT (R) CGT (R) 
   135      1    -5.4411198836   0.004334626275       1.7252  CGC (R) --- (-) CGC (R) --- (-) --- (-) --- (-) --- (-) --- (-) --- (-) --- (-) --- (-) --- (-) --- (-) --- (-) --- (-) CGC (R) --- (-) --- (-) --- (-) --- (-) --- (-) CGC (R) --- (-) --- (-) --- (-) --- (-) --- (-) --- (-) --- (-) --- (-) 
   136      1   -26.0319394889   0.000000000005       0.0000  CGC (R) CGC (R) CAG (Q) CGC (R) CGC (R) CGC (R) CGT (R) CGT (R) CGC (R) CGC (R) CGC (R) CGC (R) CGC (R) CGC (R) CGC (R) CGC (R) CGC (R) CGC (R) CGC (R) CGC (R) CGC (R) CAC (H) CGC (R) CGC (R) CGC (R) CGC (R) CGC (R) CGC (R) CGC (R) CGC (R) 
   137      1   -28.8068869659   0.000000000000       0.0000  CGG (R) AGA (R) CGG (R) AGA (R) CGA (R) AGA (R) CGA (R) CGT (R) CGG (R) AGA (R) CGA (R) AGA (R) AGG (R) AGA (R) AGA (R) AGG (R) AGA (R) AGA (R) AGA (R) AGA (R) AGA (R) CGG (R) AGA (R) CGG (R) CGA (R) CGA (R) CGA (R) CGA (R) CGA (R) CGA (R) 
   138      1   -24.4814366766   0.000000000023       0.0000  CGG (R) CAG (Q) CAG (Q) CAG (Q) CAG (Q) CAG (Q) CAA (Q) CAA (Q) CAG (Q) CAG (Q) CAA (Q) CAA (Q) CAG (Q) CAG (Q) CAG (Q) CAG (Q) CAA (Q) CAG (Q) CAG (Q) CAG (Q) CAG (Q) CGG (R) CAA (Q) CAG (Q) CAG (Q) CAG (Q) CAG (Q) CAG (Q) CAG (Q) --- (-) 
   139      1    -6.8819782442   0.001026112136       0.4084  CGG (R) CGG (R) CGG (R) CGG (R) CGG (R) CGG (R) CGG (R) CGG (R) CGG (R) CGG (R) CGG (R) CGG (R) CGG (R) CGG (R) CGG (R) CGG (R) CGG (R) CGG (R) CGG (R) CGG (R) CGG (R) CGG (R) CGG (R) CGG (R) CGG (R) CGG (R) CGG (R) CGG (R) CGG (R) --- (-) 
   140      1   -40.5284320378   0.000000000000       0.0000  CGG (R) GGG (G) GGG (G) GCG (A) AGG (R) GCA (A) AGG (R) AGG (R) AGG (R) GCA (A) AGG (R) GCG (A) --- (-) GCA (A) GCG (A) GGG (G) GCG (A) GCA (A) GCA (A) GCG (A) GCA (A) CGG (R) GCG (A) AGG (R) GGG (G) GGG (G) GGG (G) AGG (R) GGG (G) --- (-) 
   141      1    -8.8493486223   0.000143475162       0.0571  CTA (L) CTA (L) CTA (L) CTA (L) CTA (L) CTA (L) CTA (L) CTA (L) CTA (L) CTA (L) CTA (L) CTA (L) CTA (L) CTA (L) CTA (L) CTA (L) CTA (L) CTA (L) CTA (L) CTA (L) CTA (L) CTA (L) CTA (L) CTA (L) CTA (L) CTA (L) CTA (L) CTA (L) CTA (L) CTA (L) 
   142      1   -15.2385624610   0.000000240977       0.0001  CTA (L) CTA (L) CTA (L) CTA (L) CTA (L) CTA (L) CTG (L) CTG (L) CTG (L) CTA (L) CTG (L) CTA (L) CTA (L) CTA (L) CTA (L) CTA (L) --- (-) CTA (L) CTA (L) CTA (L) CTA (L) CTA (L) CTA (L) TTG (L) CTA (L) CTA (L) CTA (L) CTA (L) CTA (L) CTA (L) 
   143      1   -19.3867689618   0.000000003806       0.0000  CTA (L) CTA (L) CTA (L) CTA (L) CTA (L) TTA (L) TTA (L) CTG (L) TTG (L) CTA (L) CTG (L) CTA (L) CTA (L) CTA (L) CTA (L) CTA (L) CTA (L) CTA (L) CTA (L) CTA (L) CTA (L) CTA (L) CTA (L) TTG (L) CTA (L) CTA (L) CTA (L) CTA (L) CTA (L) CTA (L) 
   144      1   -29.1723337229   0.000000000000       0.0000  CTA (L) CTA (L) CTA (L) CTA (L) CTG (L) CTA (L) CTG (L) CTT (L) CTT (L) CTT (L) CTT (L) CTA (L) CTA (L) CTT (L) CTA (L) CTA (L) CTA (L) CTT (L) CTT (L) CTT (L) CTT (L) CTA (L) CTA (L) CTT (L) CTG (L) CTA (L) CTG (L) CTG (L) CTA (L) CTA (L) 
   145      1   -20.9617792879   0.000000000788       0.0000  CTA (L) CTC (L) CTG (L) CTG (L) CTG (L) CTG (L) CTG (L) CTG (L) CTG (L) CTT (L) CTG (L) CTG (L) CTG (L) CTG (L) CTG (L) CTG (L) CTG (L) CTG (L) CTG (L) CTG (L) CTT (L) CTG (L) CTG (L) CTG (L) CTG (L) CTG (L) CTG (L) CTG (L) CTG (L) CTG (L) 
   146      1   -32.1229466162   0.000000000000       0.0000  CTA (L) CTT (L) CTT (L) CTG (L) CTG (L) CTG (L) CTT (L) CTG (L) CTG (L) CTG (L) CTG (L) CTG (L) CTG (L) CTG (L) CTG (L) CTG (L) GTG (V) CTG (L) CTG (L) CTC (L) CTG (L) CTG (L) CTG (L) CTG (L) CTG (L) CTG (L) CTG (L) CTG (L) CTG (L) CTG (L) 
   147      1   -22.1763624636   0.000000000234       0.0000  CTA (L) TTA (L) TTA (L) TTG (L) TTA (L) TTG (L) CTA (L) CTA (L) TTA (L) TTG (L) CTA (L) TTG (L) TTA (L) TTG (L) TTG (L) TTA (L) --- (-) TTG (L) TTG (L) TTG (L) TTG (L) TTG (L) TTG (L) CTA (L) TTA (L) TTA (L) TTA (L) TTA (L) TTA (L) TTA (L) 
   148      1   -26.4590682350   0.000000000003       0.0000  CTC (L) CCC (P) CTT (L) --- (-) CTC (L) CTC (L) CTC (L) CTC (L) CTC (L) CTC (L) CTC (L) CTC (L) --- (-) CTC (L) CTC (L) TTC (F) CTC (L) --- (-) --- (-) CTC (L) CTC (L) CTC (L) GTC (V) CTC (L) CTC (L) CTC (L) CTC (L) CTC (L) CTC (L) --- (-) 
   149      1   -10.5873021009   0.000025234408       0.0100  CTC (L) CTC (L) CTA (L) CTC (L) CTC (L) CTC (L) CTC (L) CTC (L) CTC (L) CTC (L) CTC (L) CTC (L) CTC (L) CTC (L) CTC (L) CTC (L) CTC (L) CTC (L) CTC (L) CTC (L) CTC (L) CTC (L) CTC (L) CTC (L) CTC (L) CTC (L) CTC (L) CTC (L) CTC (L) CTC (L) 
   150      1   -23.9869008026   0.000000000038       0.0000  CTC (L) CTC (L) CTC (L) --- (-) CTC (L) CTC (L) CTC (L) CTC (L) CTA (L) CTC (L) CTC (L) CTC (L) --- (-) CTC (L) CTC (L) CTC (L) CTC (L) --- (-) TAC (Y) CTC (L) CTC (L) CTC (L) CTC (L) CTA (L) CTC (L) CTC (L) CTC (L) CTC (L) CTC (L) --- (-) 
   151      1   -23.2772172114   0.000000000078       0.0000  CTC (L) CTC (L) CTC (L) CTC (L) CTC (L) CTC (L) CTT (L) CTC (L) CTC (L) CTC (L) CTG (L) CTC (L) CTC (L) CTC (L) CTC (L) CTC (L) CTC (L) CTC (L) CTC (L) CTC (L) CTC (L) CTC (L) CTC (L) CTG (L) CTC (L) CTA (L) CTC (L) CTC (L) CTA (L) CTA (L) 
   152      1   -15.4397271033   0.000000197066       0.0001  CTC (L) CTC (L) CTC (L) CTC (L) CTG (L) CTT (L) CTC (L) CTC (L) CTC (L) CTC (L) CTC (L) CTC (L) CTC (L) CTC (L) CTC (L) CTC (L) CTC (L) CTC (L) CTC (L) CTC (L) CTC (L) CTC (L) CTC (L) CTC (L) CTG (L) CTG (L) CTG (L) CTG (L) CTG (L) CTG (L) 
   153      1   -34.7697114934   0.000000000000       0.0000  CTC (L) GCC (A) CTC (L) --- (-) CTC (L) CGC (R) GCC (A) TCC (S) TCC (S) CGC (R) TCC (S) CGC (R) --- (-) CGC (R) CGC (R) CTC (L) CGC (R) --- (-) --- (-) CGC (R) CGC (R) CTC (L) CGC (R) CCC (P) CTC (L) CTC (L) CTC (L) CTC (L) CTC (L) --- (-) 
   154      1   -12.1063983589   0.000005524055       0.0022  CTC (L) TTC (F) TTC (F) TTC (F) TTC (F) TTC (F) TTC (F) TTC (F) TTC (F) TTC (F) TTC (F) TTC (F) TTC (F) TTC (F) TTC (F) TTC (F) TTC (F) TTC (F) TTC (F) TTC (F) TTC (F) TTC (F) TTC (F) TTC (F) TTC (F) TTC (F) TTC (F) TTC (F) TTC (F) TTC (F) 
   155      1   -25.1164092675   0.000000000012       0.0000  CTG (L) ATG (M) ATG (M) ATG (M) ATG (M) ATG (M) ATG (M) ATG (M) ATG (M) ATG (M) ATG (M) ATG (M) ATG (M) ATG (M) ATG (M) ATG (M) CAG (Q) ATG (M) ATG (M) ATG (M) ATG (M) ATG (M) ATG (M) ATG (M) ATG (M) ATG (M) ATG (M) ATG (M) ATG (M) ATG (M) 
   156      1   -18.1142434473   0.000000013586       0.0000  CTG (L) CTA (L) CTG (L) CTA (L) CTA (L) CTA (L) CTA (L) CTG (L) CTG (L) CTA (L) CTG (L) CTA (L) CTG (L) CTA (L) CTA (L) CTG (L) CTA (L) CTA (L) CTA (L) CTA (L) CTA (L) CCG (P) CTA (L) CTG (L) CTA (L) CTA (L) CTA (L) CTA (L) CTA (L) --- (-) 
   157      1   -18.3834191905   0.000000010380       0.0000  CTG (L) CTA (L) CTG (L) CTA (L) CTA (L) CTA (L) CTT (L) TTA (L) TTA (L) CTA (L) TTA (L) CTA (L) TTG (L) CTA (L) CTA (L) TTG (L) CTA (L) CTA (L) CTA (L) CTA (L) CTA (L) CTG (L) CTA (L) TTA (L) CTA (L) CTA (L) CTA (L) CTA (L) CTA (L) CTA (L) 
   158      1   -21.2990571191   0.000000000562       0.0000  CTG (L) CTA (L) CTG (L) CTA (L) CTA (L) CTG (L) CTA (L) CTA (L) CTA (L) CTA (L) CTA (L) CTA (L) CTA (L) CTA (L) CTA (L) CTG (L) CTA (L) CTA (L) CTA (L) CTA (L) CTA (L) TTG (L) CTA (L) CTA (L) CTA (L) CTA (L) CTA (L) CTA (L) CTA (L) --- (-) 
   159      1   -25.0898893619   0.000000000013       0.0000  CTG (L) CTC (L) CTG (L) --- (-) CTC (L) CTC (L) CTG (L) CTC (L) CTC (L) CTC (L) CTC (L) CTC (L) --- (-) CTC (L) CTC (L) CTG (L) CTC (L) --- (-) TTT (F) CTC (L) CTC (L) CTG (L) CTC (L) CTT (L) CTC (L) CTC (L) CTC (L) CTC (L) CTC (L) --- (-) 
   160      1   -20.3098768012   0.000000001512       0.0000  CTG (L) CTG (L) ATG (M) CTG (L) ATG (M) CTG (L) CTG (L) CTG (L) CTG (L) CTG (L) CTG (L) CTG (L) CTG (L) CTG (L) CTG (L) CTG (L) CTG (L) CTG (L) CTG (L) CTG (L) CTG (L) CTG (L) CTG (L) CTG (L) ATG (M) CTG (L) CTG (L) CTG (L) CTG (L) CTG (L) 
   161      1   -13.3011298682   0.000001672602       0.0007  CTG (L) CTG (L) CTG (L) CTG (L) CTG (L) CTG (L) CTG (L) CTG (L) CTG (L) CTG (L) CTG (L) CTG (L) CTG (L) CTG (L) CTG (L) CTG (L) CTG (L) CTG (L) CTG (L) CTG (L) CTG (L) CTG (L) CTG (L) CTG (L) CTG (L) CTG (L) CTG (L) CTT (L) CTG (L) CTG (L) 
   162      1   -21.2032667977   0.000000000619       0.0000  CTG (L) CTG (L) CTG (L) CTG (L) TTG (L) CTT (L) CTG (L) TTA (L) CTA (L) CTG (L) CTA (L) CTG (L) CTG (L) CTG (L) CTG (L) CTG (L) CTG (L) CTG (L) CTG (L) CTG (L) CTG (L) CTG (L) CTG (L) CTA (L) TTG (L) TTG (L) TTG (L) TTG (L) TTG (L) --- (-) 
   163      1   -23.9319700726   0.000000000040       0.0000  CTG (L) CTG (L) CTT (L) CTG (L) CTG (L) CTG (L) CTG (L) CTA (L) CTG (L) CTA (L) CTG (L) CTG (L) CTG (L) CTG (L) CTG (L) CTG (L) CTG (L) CTG (L) CTG (L) CTG (L) CTA (L) CTG (L) CTG (L) CTG (L) CTG (L) CTT (L) CTG (L) CTG (L) CTT (L) CTT (L) 
   164      1   -30.0224843079   0.000000000000       0.0000  CTG (L) CTG (L) TTC (F) CTG (L) TTG (L) TTG (L) CTT (L) CTG (L) CTG (L) CTG (L) CTG (L) CTG (L) TTG (L) CTG (L) CTG (L) TTG (L) TTG (L) CTG (L) CTG (L) CTG (L) CTG (L) CTG (L) CTG (L) CTG (L) TTG (L) TTG (L) TTG (L) TTG (L) TTG (L) TTG (L) 
   165      1   -12.6995841267   0.000003052395       0.0012  CTG (L) CTT (L) CTT (L) CTT (L) CTT (L) CTT (L) CTC (L) CTT (L) CTT (L) CTT (L) CTT (L) CTT (L) CTT (L) CTT (L) CTT (L) CTT (L) --- (-) CTT (L) CTT (L) CTT (L) CTT (L) CTT (L) CTT (L) CTT (L) CTT (L) CTT (L) CTT (L) CTT (L) CTT (L) CTT (L) 
   166      1   -15.6797772706   0.000000155010       0.0001  CTG (L) TTG (L) CTG (L) TTG (L) TTG (L) TTG (L) TTG (L) TTG (L) CTG (L) TTG (L) CTG (L) TTG (L) CTG (L) TTG (L) TTG (L) CTG (L) TTG (L) TTG (L) TTG (L) TTG (L) TTG (L) CTG (L) TTG (L) CTG (L) TTG (L) TTG (L) TTG (L) TTG (L) TTG (L) TTG (L) 
   167      1   -32.9472311826   0.000000000000       0.0000  CTT (L) CTC (L) CTG (L) CTC (L) CTC (L) CTC (L) CTT (L) CTC (L) CTT (L) CTC (L) CTC (L) CTC (L) CTT (L) CTC (L) CTC (L) CTT (L) --- (-) CTC (L) CTG (L) CTC (L) CTC (L) CTC (L) CTC (L) CTT (L) CTC (L) CTC (L) CTT (L) CTT (L) CTC (L) CTT (L) 
   168      1    -9.9419364475   0.000048114044       0.0191  CTT (L) CTT (L) CTA (L) CTT (L) CTT (L) CTT (L) CTT (L) CTT (L) CTT (L) CTT (L) CTT (L) CTT (L) CTT (L) CTT (L) CTT (L) CTT (L) CTT (L) CTT (L) CTT (L) CTT (L) CTT (L) CTT (L) CTT (L) CTT (L) CTT (L) CTT (L) CTT (L) CTT (L) CTT (L) CTT (L) 
   169      1   -10.1347525945   0.000039676456       0.0158  CTT (L) CTT (L) CTT (L) CTT (L) CTC (L) CTT (L) CTT (L) CTT (L) CTT (L) CTT (L) CTT (L) CTT (L) CTT (L) CTT (L) CTT (L) CTT (L) CTT (L) CTT (L) CTT (L) CTT (L) CTT (L) CTT (L) CTT (L) CTT (L) CTC (L) CTC (L) CTC (L) CTC (L) CTC (L) CTC (L) 
   170      1    -6.9570938376   0.000951858815       0.3788  CTT (L) CTT (L) CTT (L) CTT (L) CTT (L) CTT (L) CTT (L) CTT (L) CTT (L) CTT (L) CTT (L) CTT (L) CTT (L) CTT (L) CTT (L) CTT (L) CTT (L) CTT (L) CTT (L) CTT (L) CTT (L) CTT (L) CTT (L) CTT (L) CTT (L) CTT (L) CTT (L) CTT (L) CTT (L) CTT (L) 
   171      1   -37.6057476110   0.000000000000       0.0000  CTT (L) TTC (F) TTT (F) TTC (F) TTT (F) TTT (F) TTA (L) TTT (F) TGT (C) TTT (F) TTT (F) TTC (F) --- (-) TTT (F) TTC (F) CTT (L) TTC (F) TTT (F) TTT (F) TTT (F) TTT (F) CAT (H) TTC (F) TGT (C) TTT (F) CTT (L) TTT (F) TTT (F) CTT (L) --- (-) 
   172      1   -11.7628815589   0.000007788350       0.0031  CTT (L) TTT (F) CTT (L) CTT (L) CTT (L) CTT (L) CTT (L) CTT (L) CTT (L) CTT (L) CTT (L) CTT (L) CTT (L) CTT (L) CTT (L) CTT (L) CTT (L) CTT (L) CTT (L) CTT (L) CTT (L) CTT (L) CTT (L) CTT (L) CTT (L) CTT (L) CTT (L) CTT (L) CTT (L) CTT (L) 
   173      1   -45.6426083577   0.000000000000       0.0000  GAA (E) CAT (H) CTT (L) TAT (Y) CAT (H) CAT (H) CAC (H) TCT (S) TGT (C) CAT (H) TGT (C) CAT (H) CAC (H) CAT (H) TAT (Y) CAT (H) CAT (H) CAT (H) CAT (H) CAT (H) CAT (H) AAT (N) CAT (H) TGT (C) CAT (H) CAT (H) CAT (H) CAT (H) CAT (H) --- (-) 
   174      1    -5.8550309231   0.002865446991       1.1404  GAA (E) GAA (E) GAA (E) GAA (E) GAA (E) GAA (E) GAA (E) GAA (E) GAA (E) GAA (E) GAA (E) GAA (E) GAA (E) GAA (E) GAA (E) GAA (E) GAA (E) GAA (E) GAA (E) GAA (E) GAA (E) GAA (E) GAA (E) GAA (E) GAA (E) GAA (E) GAA (E) GAA (E) GAA (E) GAA (E) 
   175      1   -20.1768372565   0.000000001727       0.0000  GAC (D) GAA (E) GAA (E) GAA (E) GAA (E) GAA (E) GAA (E) GAA (E) GAA (E) GAA (E) GAA (E) GAA (E) GAT (D) GAA (E) GAA (E) GAT (D) GAA (E) GAA (E) GAA (E) GAA (E) GAA (E) GAG (E) GAA (E) GAA (E) GAA (E) GAA (E) GAA (E) GAA (E) GAA (E) GAA (E) 
   176      1   -23.8804067603   0.000000000043       0.0000  GAC (D) GAC (D) GAC (D) GAC (D) GAT (D) GAC (D) GAC (D) GAC (D) GAC (D) GAC (D) GAC (D) GAC (D) GAT (D) GAC (D) GAC (D) GAT (D) GAC (D) GAC (D) GAC (D) GAC (D) GAC (D) GAG (E) GAC (D) GAC (D) GAT (D) GAT (D) GAC (D) GAC (D) GAT (D) GAT (D) 
   177      1   -23.8537924060   0.000000000044       0.0000  GAC (D) GAC (D) GAC (D) GAT (D) GAC (D) GAC (D) GAT (D) GAC (D) GAC (D) GAC (D) GAC (D) GAT (D) GAC (D) GAC (D) GAT (D) GAC (D) --- (-) GAC (D) GAC (D) GAT (D) GAC (D) GAT (D) GAT (D) GAC (D) GAC (D) GAC (D) GAC (D) GAC (D) GAT (D) GAC (D) 
   178      1    -9.0101612548   0.000122162155       0.0486  GAG (E) GAA (E) GAA (E) GAA (E) GAA (E) GAA (E) GAA (E) GAA (E) GAA (E) GAA (E) GAA (E) GAA (E) GAA (E) GAA (E) GAA (E) GAA (E) GAA (E) GAA (E) GAA (E) GAA (E) GAA (E) GAA (E) GAA (E) GAA (E) GAA (E) GAA (E) GAA (E) GAA (E) GAA (E) --- (-) 
   179      1   -23.7446526066   0.000000000049       0.0000  GAG (E) GAA (E) GAA (E) GAA (E) GAA (E) GAA (E) TCA (S) GAA (E) GAA (E) GAA (E) GAA (E) GAA (E) GAT (D) GAA (E) GAA (E) GAT (D) GAA (E) GAA (E) GAA (E) GAA (E) GAA (E) GAA (E) GAA (E) GAA (E) GAA (E) GAA (E) GAA (E) GAA (E) GAA (E) --- (-) 
   180      1   -15.4035030827   0.000000204335       0.0001  GAG (E) GAG (E) GAG (E) GAG (E) GAA (E) GAG (E) GAA (E) GAG (E) GAG (E) GAG (E) GAA (E) GAG (E) GAG (E) GAG (E) GAG (E) GAG (E) --- (-) GAG (E) GAG (E) GAG (E) GAG (E) GAG (E) GAG (E) GAG (E) GAA (E) GAA (E) GAA (E) GAA (E) GAA (E) GAA (E) 
   181      1   -26.2642684596   0.000000000004       0.0000  GAG (E) GAG (E) GAG (E) GAG (E) GAG (E) GAG (E) GAG (E) CAG (Q) CAG (Q) GAG (E) CAG (Q) GAG (E) AAG (K) GAG (E) GAG (E) GAG (E) GAG (E) GAG (E) GAG (E) GAG (E) GAG (E) GGG (G) GAG (E) CAG (Q) GAG (E) GAG (E) GAG (E) AAG (K) GAG (E) GAG (E) 
   182      1   -14.3425927943   0.000000590325       0.0002  GAG (E) GAG (E) GAG (E) GAG (E) GAG (E) GAG (E) GAG (E) GAG (E) CAG (Q) GAG (E) GAG (E) GAG (E) GAG (E) GAG (E) GAG (E) GAG (E) GAG (E) GAG (E) GAG (E) GAG (E) GAG (E) GAG (E) GAG (E) GAG (E) GAG (E) GAG (E) GAG (E) GAG (E) GAG (E) GAG (E) 
   183      1    -6.2126312198   0.002003957668       0.7976  GAG (E) GAG (E) GAG (E) GAG (E) GAG (E) GAG (E) GAG (E) GAG (E) GAG (E) GAG (E) GAG (E) GAG (E) GAG (E) GAG (E) GAG (E) GAG (E) --- (-) GAG (E) GAG (E) GAG (E) GAG (E) GAG (E) GAG (E) GAG (E) GAG (E) GAG (E) GAG (E) GAG (E) GAG (E) GAG (E) 
   184      1   -10.9628812324   0.000017333297       0.0069  GAT (D) AAT (N) AAT (N) AAT (N) AAT (N) AAT (N) AAT (N) AAT (N) AAT (N) AAT (N) AAT (N) AAT (N) AAT (N) AAT (N) AAT (N) AAT (N) AAT (N) AAT (N) AAT (N) AAT (N) AAT (N) AAT (N) AAT (N) AAT (N) AAT (N) AAT (N) AAT (N) AAT (N) AAT (N) AAT (N) 
   185      1   -35.2794782347   0.000000000000       0.0000  GAT (D) AAT (N) AAT (N) AAT (N) AAT (N) AAT (N) TCT (S) AGT (S) AAT (N) AGT (S) AGT (S) AAT (N) AAT (N) AAT (N) AAT (N) AAT (N) AAT (N) AAT (N) AAT (N) AAT (N) AAT (N) TAT (Y) AAT (N) AAT (N) AAT (N) GAT (D) AAT (N) AAT (N) GAT (D) --- (-) 
   186      1   -15.2174056711   0.000000246130       0.0001  GAT (D) GAA (E) GAT (D) GAA (E) GAA (E) GAA (E) GAG (E) GAG (E) GAG (E) GAA (E) GAG (E) GAA (E) GAT (D) GAA (E) GAA (E) GAT (D) GAA (E) GAA (E) GAA (E) GAA (E) GAA (E) GAT (D) GAA (E) GAG (E) GAA (E) GAA (E) GAA (E) GAA (E) GAA (E) GAA (E) 
   187      1   -13.1250939968   0.000001994546       0.0008  GAT (D) GAC (D) GAC (D) GAC (D) GAC (D) GAC (D) GAT (D) GAC (D) GAC (D) GAC (D) GAC (D) GAC (D) GAT (D) GAC (D) GAC (D) GAT (D) GAC (D) GAC (D) GAC (D) GAC (D) GAC (D) GAT (D) GAC (D) GAC (D) GAC (D) GAC (D) GAC (D) GAC (D) GAC (D) GAC (D) 
   188      1   -11.3035873198   0.000012328618       0.0049  GAT (D) GAC (D) GAT (D) GAC (D) GAC (D) GAC (D) GAC (D) GAC (D) GAC (D) GAC (D) GAC (D) GAC (D) GAC (D) GAC (D) GAC (D) GAC (D) GAC (D) GAC (D) GAC (D) GAC (D) GAC (D) GAC (D) GAC (D) GAC (D) GAC (D) GAC (D) GAC (D) GAC (D) GAC (D) GAC (D) 
   189      1   -32.6607914039   0.000000000000       0.0000  GAT (D) GAT (D) AAT (N) GAT (D) GAT (D) GAC (D) GAT (D) GAT (D) GAT (D) GAC (D) GAT (D) GAC (D) AAT (N) GAC (D) GAT (D) AAT (N) GAC (D) GAC (D) GAT (D) GAT (D) GAC (D) AAT (N) GAC (D) GAT (D) GAT (D) GAT (D) GAT (D) GAC (D) GAT (D) --- (-) 
   190      1   -42.1192107068   0.000000000000       0.0000  GAT (D) GAT (D) ATT (I) GAC (D) AAT (N) AAT (N) GAT (D) TAT (Y) TAT (Y) AAT (N) TAT (Y) GAT (D) --- (-) AAT (N) GAC (D) AAT (N) GAT (D) AAT (N) AAT (N) AAT (N) AAT (N) AAT (N) GAT (D) CAT (H) AAT (N) AAT (N) AAT (N) AGT (S) AAT (N) --- (-) 
   191      1   -11.9876729308   0.000006220421       0.0025  GAT (D) GAT (D) GAC (D) GAT (D) GAT (D) GAT (D) GAT (D) GAT (D) GAT (D) GAT (D) GAT (D) GAT (D) GAT (D) GAT (D) GAT (D) GAT (D) GAT (D) GAT (D) GAT (D) GAT (D) GAT (D) GAT (D) GAT (D) GAC (D) GAT (D) GAT (D) GAT (D) GAT (D) GAT (D) GAT (D) 
   192      1   -10.7461626618   0.000021527860       0.0086  GAT (D) GAT (D) GAT (D) GAC (D) GAT (D) GAT (D) GAT (D) GAT (D) GAT (D) GAT (D) GAT (D) GAC (D) GAT (D) GAT (D) GAC (D) GAT (D) GAC (D) GAT (D) GAT (D) GAT (D) GAT (D) GAT (D) GAC (D) GAT (D) GAT (D) GAT (D) GAT (D) GAT (D) GAT (D) GAT (D) 
   193      1   -11.4782149854   0.000010353199       0.0041  GAT (D) GAT (D) GAT (D) GAT (D) GAT (D) GAT (D) GAT (D) GAT (D) GAT (D) GAT (D) GAT (D) GAT (D) --- (-) GAT (D) GAT (D) GAT (D) GAT (D) GAT (D) GGT (G) GAT (D) GAT (D) GAT (D) GAT (D) GAT (D) GAT (D) GAT (D) GAT (D) GAT (D) GAT (D) --- (-) 
   194      1    -5.8421930803   0.002902470290       1.1552  GAT (D) GAT (D) GAT (D) GAT (D) GAT (D) GAT (D) GAT (D) GAT (D) GAT (D) GAT (D) GAT (D) GAT (D) GAT (D) GAT (D) GAT (D) GAT (D) GAT (D) GAT (D) GAT (D) GAT (D) GAT (D) GAT (D) GAT (D) GAT (D) GAT (D) GAT (D) GAT (D) GAT (D) GAT (D) --- (-) 
   195      1    -5.8578931617   0.002857257125       1.1372  GAT (D) GAT (D) GAT (D) GAT (D) GAT (D) GAT (D) GAT (D) GAT (D) GAT (D) GAT (D) GAT (D) GAT (D) GAT (D) GAT (D) GAT (D) GAT (D) GAT (D) GAT (D) GAT (D) GAT (D) GAT (D) GAT (D) GAT (D) GAT (D) GAT (D) GAT (D) GAT (D) GAT (D) GAT (D) GAT (D) 
   196      1   -12.6627915729   0.000003166792       0.0013  GCA (A) GCA (A) GCA (A) GCA (A) GCA (A) GCA (A) GCA (A) GCA (A) GCA (A) GCA (A) GCA (A) GCA (A) GCA (A) GCA (A) GCA (A) GCA (A) GCA (A) GCA (A) GCA (A) GCA (A) GCA (A) GCA (A) GCA (A) ACA (T) GCA (A) GCA (A) GCA (A) GCA (A) GCA (A) --- (-) 
   197      2    -7.1483351896   0.000786171819       0.3129  GCA (A) GCA (A) GCA (A) GCA (A) GCA (A) GCA (A) GCA (A) GCA (A) GCA (A) GCA (A) GCA (A) GCA (A) GCA (A) GCA (A) GCA (A) GCA (A) GCA (A) GCA (A) GCA (A) GCA (A) GCA (A) GCA (A) GCA (A) GCA (A) GCA (A) GCA (A) GCA (A) GCA (A) GCA (A) GCA (A) 
   198      1   -17.4216175510   0.000000027157       0.0000  GCA (A) GCA (A) GCA (A) GCA (A) GCA (A) GCA (A) GCA (A) GCA (A) GCA (A) GCA (A) GCA (A) GCA (A) GCA (A) GCA (A) GCA (A) GCA (A) TCT (S) GCA (A) GCA (A) GCA (A) GCA (A) GCA (A) GCA (A) GCA (A) GCA (A) GCA (A) GCA (A) GCA (A) GCA (A) GCA (A) 
   199      1   -11.5655094343   0.000009487746       0.0038  GCA (A) GCA (A) GCA (A) GCA (A) GCA (A) GCA (A) GCA (A) GCA (A) GCA (A) GCA (A) GCC (A) GCA (A) GCA (A) GCA (A) GCA (A) GCA (A) GCA (A) GCA (A) GCA (A) GCA (A) GCA (A) GCA (A) GCA (A) GCA (A) GCA (A) GCA (A) GCA (A) GCA (A) GCA (A) GCA (A) 
   200      1   -21.4780959322   0.000000000470       0.0000  GCA (A) GCA (A) GCA (A) GCA (A) GCA (A) GCA (A) GCA (A) GCC (A) GCT (A) GCG (A) GCC (A) GCA (A) GCG (A) GCA (A) GCA (A) GCG (A) GCA (A) GCA (A) GCA (A) GCA (A) GCA (A) GCA (A) GCA (A) GCC (A) GCA (A) GCA (A) GCA (A) GCA (A) GCA (A) GCA (A) 
   201      1   -10.2181487686   0.000036501808       0.0145  GCA (A) GCA (A) GCA (A) GCA (A) GCA (A) GCA (A) GCA (A) GCG (A) GCA (A) GCA (A) GCA (A) GCA (A) GCA (A) GCA (A) GCA (A) GCA (A) GCA (A) GCA (A) GCA (A) GCA (A) GCA (A) GCA (A) GCA (A) GCA (A) GCA (A) GCA (A) GCA (A) GCA (A) GCA (A) GCA (A) 
   202      1   -29.0871032441   0.000000000000       0.0000  GCA (A) GCA (A) GCA (A) GCG (A) GCA (A) GCG (A) GCA (A) GCG (A) GCA (A) GCA (A) GCG (A) GCG (A) GCA (A) GCG (A) GCG (A) GCA (A) --- (-) GCG (A) GCG (A) GCG (A) GCA (A) GCA (A) GCG (A) GCA (A) GCA (A) GCG (A) GCG (A) GCG (A) GCG (A) GCA (A) 
   203      1   -22.9937852265   0.000000000103       0.0000  GCA (A) GCA (A) GCA (A) GCG (A) GCT (A) GCG (A) GCA (A) GCG (A) GCA (A) GCG (A) GCG (A) GCG (A) GCA (A) GCG (A) GCG (A) GCA (A) --- (-) GCG (A) GCA (A) GCG (A) GCG (A) GCA (A) GCG (A) GCG (A) GCT (A) GCT (A) GCT (A) GCT (A) GCT (A) GCT (A) 
   204      1   -15.6339609038   0.000000162277       0.0001  GCA (A) GCA (A) GCA (A) GGA (G) GCA (A) GCA (A) GCA (A) GCA (A) GCA (A) GCA (A) GCA (A) GCA (A) GCA (A) GCA (A) GGA (G) GCA (A) GCA (A) GCA (A) GCA (A) GCA (A) GCA (A) GCA (A) GCA (A) GCA (A) GCA (A) GCA (A) GCA (A) GCA (A) GCA (A) GCA (A) 
   205      1   -13.6200658325   0.000001215852       0.0005  GCA (A) GCA (A) GCC (A) GCA (A) GCA (A) GCA (A) GCA (A) GCA (A) GCA (A) GCA (A) GCG (A) GCA (A) GCA (A) GCA (A) GCA (A) GCA (A) GCA (A) GCA (A) GCA (A) GCA (A) GCA (A) GCA (A) GCA (A) GCA (A) GCA (A) GCA (A) GCA (A) GCA (A) GCA (A) GCA (A) 
   206      1    -9.3109060540   0.000090432571       0.0360  GCA (A) GCA (A) GCG (A) GCA (A) GCA (A) GCA (A) GCA (A) GCA (A) GCA (A) GCA (A) GCA (A) GCA (A) GCA (A) GCA (A) GCA (A) GCA (A) GCA (A) GCA (A) GCA (A) GCA (A) GCA (A) GCA (A) GCA (A) GCA (A) GCA (A) GCA (A) GCA (A) GCA (A) GCA (A) GCA (A) 
   207      1   -12.5295974304   0.000003617970       0.0014  GCA (A) GCA (A) TCA (S) GCA (A) GCA (A) GCA (A) GCA (A) GCA (A) GCA (A) GCA (A) GCA (A) GCA (A) GCA (A) GCA (A) GCA (A) GCA (A) GCA (A) GCA (A) GCA (A) GCA (A) GCA (A) GCA (A) GCA (A) GCA (A) GCA (A) GCA (A) GCA (A) GCA (A) GCA (A) GCA (A) 
   208      1   -32.8265955058   0.000000000000       0.0000  GCA (A) GCA (A) TCA (S) GCA (A) GCA (A) GCA (A) GCT (A) ATT (I) GTT (V) GCA (A) ATT (I) GCA (A) TTA (L) GCA (A) GCA (A) TTA (L) GCA (A) GCA (A) GCA (A) GCA (A) GCA (A) CCA (P) GCA (A) GTT (V) GCA (A) GCA (A) GCA (A) GCA (A) GCA (A) --- (-) 
   209      1   -26.0519554644   0.000000000005       0.0000  GCA (A) GCC (A) GCA (A) GCA (A) GCA (A) GCA (A) GCA (A) TCC (S) TCC (S) GCA (A) TCC (S) GCA (A) GCA (A) GCA (A) GCA (A) GCA (A) --- (-) GCA (A) GCA (A) GCA (A) GCA (A) GCA (A) GCA (A) TCC (S) GCA (A) GCA (A) GCA (A) GCA (A) GCA (A) GTA (V) 
   210      1   -23.5630160262   0.000000000058       0.0000  GCA (A) GCC (A) GCA (A) GCC (A) GCC (A) GCC (A) GCT (A) GCT (A) GCT (A) GCC (A) GCC (A) GCC (A) GCA (A) GCC (A) GCC (A) GCG (A) --- (-) GCC (A) GCC (A) GCC (A) GCC (A) GCA (A) GCC (A) GCC (A) GCC (A) GCC (A) GCC (A) GCC (A) GCC (A) GCC (A) 
   211      1   -26.8687707776   0.000000000002       0.0000  GCA (A) GCG (A) GCA (A) GCA (A) GCA (A) GCA (A) GCA (A) GCA (A) GCA (A) GCA (A) GCA (A) GCA (A) GCA (A) GCA (A) GCA (A) GCA (A) ACA (T) GCA (A) GCA (A) GCA (A) GCA (A) GCA (A) GCA (A) GCA (A) GCA (A) GCA (A) GCG (A) GCA (A) GCA (A) ACA (T) 
   212      1   -18.4746644709   0.000000009474       0.0000  GCA (A) GCT (A) GCA (A) GCG (A) GCA (A) GCG (A) GCA (A) GCA (A) GCA (A) GCG (A) GCA (A) GCG (A) GCA (A) GCG (A) GCG (A) GCA (A) GCG (A) GCG (A) GCG (A) GCG (A) GCG (A) GCA (A) GCG (A) GCA (A) GCA (A) GCG (A) GCG (A) GCG (A) GCG (A) GCG (A) 
   213      1   -39.7744033633   0.000000000000       0.0000  GCA (A) GGT (G) GCA (A) GGT (G) GGT (G) GGT (G) GGT (G) GGT (G) GGT (G) GGT (G) GGT (G) GGT (G) --- (-) GGT (G) GGT (G) GCG (A) GGT (G) GGT (G) GGT (G) GAT (D) GGT (G) GTG (V) GGT (G) GGT (G) GGT (G) TGT (C) GGT (G) GGG (G) TGT (C) --- (-) 
   214      1   -36.7503059786   0.000000000000       0.0000  GCA (A) GTA (V) GCA (A) CTA (L) GTA (V) ATA (I) GCA (A) GCA (A) GTA (V) CTA (L) GCA (A) CTA (L) GTA (V) CTA (L) CTA (L) GTA (V) --- (-) CTA (L) ATA (I) CTA (L) CTA (L) GCA (A) CTA (L) GCA (A) GTA (V) GTA (V) GTA (V) ATA (I) GTA (V) GTA (V) 
   215      1   -44.4093559230   0.000000000000       0.0000  GCA (A) TCG (S) GCA (A) AGC (S) ACG (T) AGC (S) GCA (A) GCG (A) GGG (G) AGC (S) GCG (A) AGC (S) GTA (V) AGC (S) AGC (S) GTA (V) --- (-) AGC (S) AGC (S) AGC (S) AGC (S) GCC (A) AGC (S) GCG (A) ACG (T) ACG (T) ACG (T) ACG (T) ACG (T) ACG (T) 
   216      1   -21.6380200828   0.000000000401       0.0000  GCC (A) ATC (I) ATC (I) ATC (I) ATC (I) ATC (I) ATC (I) ATC (I) ATC (I) ATC (I) ATC (I) ATC (I) --- (-) ATC (I) ATC (I) ATC (I) ATC (I) ATC (I) ATC (I) ATC (I) ATC (I) GTC (V) ATC (I) ATA (I) ATC (I) ATC (I) ATC (I) ATC (I) ATC (I) --- (-) 
   217      1   -18.2771321554   0.000000011544       0.0000  GCC (A) GCC (A) GGC (G) GGC (G) GGC (G) GGC (G) GGC (G) GGC (G) GGC (G) GGC (G) GGC (G) GGC (G) GGC (G) GGC (G) GGC (G) GGC (G) GGC (G) GGC (G) GGC (G) GGC (G) GGC (G) GGC (G) GGC (G) GGC (G) GGC (G) GGC (G) GGC (G) GGC (G) GGC (G) GGC (G) 
   218      1   -32.8467155226   0.000000000000       0.0000  GCC (A) GCT (A) GCA (A) GCT (A) GCC (A) GCT (A) GCT (A) TCT (S) GCT (A) GCT (A) GCT (A) GCT (A) GCC (A) GCT (A) GCT (A) GCT (A) GCT (A) GCT (A) GCA (A) GCT (A) GCT (A) GCT (A) GCT (A) GCC (A) GCC (A) GCC (A) GCC (A) GCC (A) GCC (A) GCC (A) 
   219      1   -35.8461465027   0.000000000000       0.0000  GCC (A) GTC (V) GCT (A) GTC (V) GTG (V) GTC (V) GTC (V) GTT (V) GTA (V) GTC (V) GTC (V) GTC (V) GCC (A) GTC (V) GTC (V) GCC (A) GTC (V) GTC (V) GTC (V) GTC (V) ATC (I) GCC (A) GTC (V) GTG (V) GTG (V) GTC (V) GTG (V) GTG (V) GTC (V) GTC (V) 
   220      1   -20.5627115115   0.000000001174       0.0000  GCG (A) GCA (A) GCA (A) GCA (A) GCA (A) GCA (A) TCA (S) GCA (A) ACA (T) GCA (A) GCA (A) GCA (A) GCA (A) GCA (A) GCA (A) GCA (A) GCA (A) GCA (A) GCA (A) GCA (A) GCA (A) GCA (A) GCA (A) ACA (T) GCA (A) GCA (A) GCA (A) GCA (A) GCA (A) --- (-) 
   221      1   -27.8215216229   0.000000000001       0.0000  GCG (A) GCA (A) GCA (A) GCG (A) GCG (A) GCG (A) GCA (A) GCA (A) GCA (A) GCG (A) GCA (A) GCG (A) GCA (A) GCG (A) GCG (A) GCA (A) GCG (A) GCG (A) GCG (A) GCG (A) GCG (A) GCA (A) GCG (A) GCA (A) GTG (V) GCG (A) GCG (A) GCG (A) GCA (A) --- (-) 
   222      1   -16.0689862513   0.000000105034       0.0000  GCG (A) GCG (A) GCA (A) GCG (A) GCG (A) GCG (A) GCG (A) GCG (A) GCG (A) GCG (A) GCG (A) GCG (A) GCA (A) GCG (A) GCG (A) GCA (A) --- (-) GCG (A) GCG (A) GCG (A) GCG (A) GTG (V) GCG (A) GCG (A) GCG (A) GCG (A) GCG (A) GCG (A) GCG (A) GCG (A) 
   223      1   -28.8190137193   0.000000000000       0.0000  GCT (A) ACT (T) TCT (S) ACT (T) ACT (T) ACT (T) ACT (T) ACG (T) ACT (T) ACT (T) ACT (T) ACT (T) GCT (A) ACT (T) ACT (T) GCT (A) --- (-) ACT (T) ACT (T) ACT (T) ACT (T) ATT (I) ACT (T) ACC (T) ACT (T) ACT (T) ACT (T) ACT (T) ACT (T) ACT (T) 
   224      1   -29.2702411050   0.000000000000       0.0000  GCT (A) GCA (A) GCA (A) GCA (A) GCC (A) GCA (A) TCA (S) GCG (A) GCG (A) GCG (A) GCG (A) GCA (A) GCA (A) GCA (A) GCA (A) GCA (A) --- (-) GCA (A) GCA (A) GCA (A) GCA (A) GCC (A) GCA (A) GCG (A) GCC (A) GCC (A) GCC (A) GCC (A) GCC (A) GCC (A) 
   225      1   -25.9437023612   0.000000000005       0.0000  GCT (A) GCA (A) GCT (A) GTA (V) GCA (A) GCA (A) GCT (A) GCT (A) GCT (A) GCA (A) GCT (A) GTA (V) GCC (A) GTA (V) GTA (V) GCC (A) --- (-) GTA (V) GCA (A) GTA (V) GCA (A) GCT (A) GTA (V) GCT (A) GCA (A) GCA (A) GCA (A) GCA (A) GCA (A) GCA (A) 
   226      1   -24.0345690391   0.000000000036       0.0000  GCT (A) GCC (A) GCT (A) GCC (A) GCT (A) GCC (A) GCG (A) GCG (A) GCT (A) GCC (A) GCT (A) GCC (A) GCT (A) GCC (A) GCC (A) GCT (A) --- (-) GCC (A) GCC (A) GCC (A) GCC (A) GCA (A) GCC (A) GCC (A) GCT (A) GCT (A) GCT (A) GCT (A) GCT (A) GCT (A) 
   227      1   -23.8842306410   0.000000000042       0.0000  GCT (A) GCC (A) GTT (V) --- (-) GCC (A) GCC (A) CCT (P) GCA (A) GCC (A) GCC (A) GCC (A) GCC (A) --- (-) GCC (A) GCC (A) GCT (A) GCC (A) GCC (A) --- (-) GCC (A) GCC (A) GCT (A) GCC (A) GCC (A) GCC (A) GCC (A) GCC (A) GCC (A) GCC (A) --- (-) 
   228      1   -12.2153579449   0.000004953788       0.0020  GCT (A) GCT (A) GCC (A) GCT (A) GCT (A) GCT (A) GCT (A) GCT (A) GCT (A) GCT (A) GCT (A) GCT (A) GCT (A) GCT (A) GCT (A) GCT (A) GCT (A) GCT (A) GCT (A) GCT (A) GCT (A) GCA (A) GCT (A) GCT (A) GCT (A) GCT (A) GCT (A) GCT (A) GCT (A) --- (-) 
   229      1    -9.1181862013   0.000109653386       0.0436  GCT (A) GCT (A) GCC (A) GCT (A) GCT (A) GCT (A) GCT (A) GCT (A) GCT (A) GCT (A) GCT (A) GCT (A) GCT (A) GCT (A) GCT (A) GCT (A) GCT (A) GCT (A) GCT (A) GCT (A) GCT (A) GCT (A) GCT (A) GCT (A) GCT (A) GCT (A) GCT (A) GCT (A) GCT (A) GCT (A) 
   230      1   -38.9537903397   0.000000000000       0.0000  GCT (A) GCT (A) GCT (A) GCT (A) GCT (A) GCA (A) GCT (A) GCA (A) GCT (A) GCA (A) GCT (A) GCT (A) GCT (A) GCA (A) GCT (A) GCT (A) GAA (E) GCA (A) GCT (A) GCA (A) GCA (A) GCG (A) GCT (A) GCC (A) GCT (A) GCT (A) GCT (A) GCT (A) GCT (A) GCT (A) 
   231      1   -15.8333433032   0.000000132943       0.0001  GCT (A) GCT (A) GCT (A) GCT (A) GCT (A) GCT (A) GCA (A) GCA (A) GCA (A) GCT (A) GCC (A) GCT (A) GCT (A) GCT (A) GCT (A) GCT (A) GCT (A) GCT (A) GCT (A) GCT (A) GCT (A) GCT (A) GCT (A) GCA (A) GCT (A) GCT (A) GCT (A) GCT (A) GCT (A) GCT (A) 
   232      1   -12.6201911653   0.000003304613       0.0013  GCT (A) GCT (A) GCT (A) GCT (A) GCT (A) GCT (A) GCT (A) GCT (A) GCT (A) GCT (A) GCT (A) GCG (A) GCT (A) GCT (A) GCT (A) GCT (A) GCG (A) GCT (A) GCT (A) GCT (A) GCT (A) GCT (A) GCG (A) GCT (A) GCT (A) GCT (A) GCT (A) GCT (A) GCT (A) GCT (A) 
   233      1    -7.0324745076   0.000882744717       0.3513  GCT (A) GCT (A) GCT (A) GCT (A) GCT (A) GCT (A) GCT (A) GCT (A) GCT (A) GCT (A) GCT (A) GCT (A) GCT (A) GCT (A) GCT (A) GCT (A) GCT (A) GCT (A) GCT (A) GCT (A) GCT (A) GCT (A) GCT (A) GCT (A) GCT (A) GCT (A) GCT (A) GCT (A) GCT (A) GCT (A) 
   234      1    -6.4826513727   0.001529749362       0.6088  GGA (G) GGA (G) GGA (G) GGA (G) GGA (G) GGA (G) GGA (G) GGA (G) GGA (G) GGA (G) GGA (G) GGA (G) GGA (G) GGA (G) GGA (G) GGA (G) GGA (G) GGA (G) GGA (G) GGA (G) GGA (G) GGA (G) GGA (G) GGA (G) GGA (G) GGA (G) GGA (G) GGA (G) GGA (G) --- (-) 
   235      1    -6.5027045054   0.001499378627       0.5968  GGA (G) GGA (G) GGA (G) GGA (G) GGA (G) GGA (G) GGA (G) GGA (G) GGA (G) GGA (G) GGA (G) GGA (G) GGA (G) GGA (G) GGA (G) GGA (G) GGA (G) GGA (G) GGA (G) GGA (G) GGA (G) GGA (G) GGA (G) GGA (G) GGA (G) GGA (G) GGA (G) GGA (G) GGA (G) GGA (G) 
   236      1   -10.3256586028   0.000032781094       0.0130  GGA (G) GGA (G) GGA (G) GGA (G) GGA (G) GGA (G) GGA (G) GGA (G) GGA (G) GGA (G) GGA (G) GGA (G) GGA (G) GGA (G) GGA (G) GGA (G) GGA (G) GGA (G) GGA (G) GGA (G) GGA (G) GGA (G) GGA (G) GGG (G) GGA (G) GGA (G) GGA (G) GGA (G) GGA (G) GGA (G) 
   237      1   -15.3030420611   0.000000225930       0.0001  GGA (G) GGA (G) GGA (G) GGA (G) GGA (G) GGA (G) GGA (G) GGA (G) GGA (G) GGA (G) GGA (G) GGA (G) GGG (G) GGA (G) GGA (G) GGG (G) GAA (E) GGA (G) GGA (G) GGA (G) GGA (G) GGA (G) GGA (G) GGA (G) GGA (G) GGA (G) GGA (G) GGA (G) GGA (G) GGA (G) 
   238      1   -17.7933559926   0.000000018726       0.0000  GGA (G) GGA (G) GGA (G) GGA (G) GGA (G) GGA (G) GGT (G) GGG (G) GGG (G) GGG (G) GGG (G) GGA (G) GGA (G) GGA (G) GGA (G) GGA (G) GGA (G) GGA (G) GGA (G) GGA (G) GGG (G) GGA (G) GGA (G) GGG (G) GGA (G) GGA (G) GGA (G) GGA (G) GGA (G) GGA (G) 
   239      1   -10.3745763401   0.000031216107       0.0124  GGA (G) GGG (G) GGA (G) GGG (G) GGG (G) GGG (G) GGA (G) GGA (G) GGA (G) GGG (G) GGA (G) GGG (G) GGA (G) GGG (G) GGG (G) GGA (G) --- (-) GGG (G) GGG (G) GGG (G) GGG (G) GGA (G) GGG (G) GGA (G) GGG (G) GGG (G) GGG (G) GGG (G) GGG (G) GGG (G) 
   240      1   -34.1365919754   0.000000000000       0.0000  GGA (G) GGT (G) GGA (G) GGT (G) GGT (G) GGT (G) GGT (G) GGC (G) GGC (G) GGT (G) GGT (G) GGT (G) GTT (V) GGT (G) GGT (G) GTT (V) GTC (V) GGT (G) GGT (G) GGT (G) GGT (G) GGT (G) GGT (G) GGC (G) GGT (G) GGT (G) GGT (G) GGT (G) GGT (G) GGT (G) 
   241      1   -17.9540177124   0.000000015947       0.0000  GGC (G) AGC (S) AGC (S) AGC (S) AGC (S) AGC (S) AAT (N) AGC (S) AGC (S) AGC (S) AGC (S) AGC (S) AGC (S) AGC (S) AGC (S) AGC (S) AGC (S) AGC (S) AGC (S) AGC (S) AGC (S) AGC (S) AGC (S) AGC (S) AGC (S) AGC (S) AGC (S) AGC (S) AGC (S) AGC (S) 
   242      1   -38.8974903021   0.000000000000       0.0000  GGC (G) GAT (D) GGT (G) GAT (D) GAT (D) GAT (D) GGT (G) GAT (D) GAC (D) GAT (D) GAC (D) GAT (D) --- (-) GAT (D) GAT (D) GAT (D) GAT (D) GAT (D) GAT (D) GAT (D) GAT (D) GGG (G) GAT (D) GAA (E) GAT (D) GAC (D) GAT (D) GAT (D) GAC (D) --- (-) 
   243      1   -21.8796892674   0.000000000315       0.0000  GGC (G) GGA (G) AGC (S) GGC (G) GGC (G) GGC (G) GGT (G) GGC (G) GGT (G) GGC (G) GGC (G) GGC (G) --- (-) GGC (G) GGC (G) GGC (G) GGC (G) GGC (G) GGC (G) GGC (G) GGC (G) GGC (G) GGC (G) GGT (G) GGC (G) GGC (G) GGC (G) GGC (G) GGC (G) --- (-) 
   244      1   -22.6212477104   0.000000000150       0.0000  GGC (G) GGG (G) GGC (G) GGT (G) GGT (G) GGT (G) GGT (G) GGC (G) GGT (G) GGT (G) GGT (G) GGT (G) GGC (G) GGT (G) GGT (G) GGC (G) GGT (G) GGT (G) GGT (G) GGT (G) GGT (G) GGC (G) GGT (G) GGG (G) GGT (G) GGT (G) GGT (G) GGT (G) GGT (G) GGT (G) 
   245      1   -32.3943864583   0.000000000000       0.0000  GGC (G) TCC (S) ATT (I) TCC (S) TCC (S) TCC (S) ACC (T) ACC (T) ACC (T) TCC (S) ACC (T) TCC (S) --- (-) TCC (S) TCC (S) GCT (A) TCC (S) TCC (S) TCC (S) TCC (S) TCC (S) AGC (S) TCC (S) ACC (T) TCC (S) TCC (S) TCC (S) TCC (S) TCC (S) --- (-) 
   246      1   -17.4578375564   0.000000026191       0.0000  GGG (G) GGA (G) GGA (G) GGA (G) GGA (G) GGA (G) GGA (G) GGA (G) GGA (G) GGA (G) GGA (G) GGA (G) GGA (G) GGA (G) GGA (G) GGA (G) GGA (G) GGA (G) GGA (G) GGA (G) GGA (G) GGG (G) GGA (G) GGA (G) GGA (G) GGT (G) GGA (G) GGA (G) GGA (G) GGA (G) 
   247      1   -32.4416991193   0.000000000000       0.0000  GGG (G) GGG (G) GGG (G) GGA (G) GGG (G) GGA (G) GGA (G) GGG (G) GGG (G) GGA (G) GGG (G) GGG (G) GGG (G) GGA (G) GGA (G) GGG (G) AGA (R) GGA (G) GGG (G) GGA (G) GGA (G) GGA (G) GGG (G) GGG (G) GGG (G) GGG (G) GGG (G) GGG (G) GGG (G) GGG (G) 
   248      1   -17.3619666325   0.000000028827       0.0000  GGG (G) GGG (G) GGG (G) GGG (G) GGC (G) GGG (G) GGG (G) GGG (G) GGG (G) GGG (G) GGG (G) GGG (G) GGT (G) GGG (G) GGG (G) GGT (G) GGG (G) GGG (G) GGG (G) GGG (G) GGG (G) GGG (G) GGG (G) GGG (G) GGC (G) GGG (G) GGC (G) GGG (G) GGG (G) GGG (G) 
   249      1   -12.9894128050   0.000002284387       0.0009  GGG (G) GGG (G) GGG (G) GGG (G) GGG (G) GGG (G) GGA (G) GGG (G) GGG (G) GGG (G) GGG (G) GGG (G) GGT (G) GGG (G) GGG (G) GGT (G) GGG (G) GGG (G) GGG (G) GGG (G) GGG (G) GGG (G) GGG (G) GGG (G) GGG (G) GGG (G) GGG (G) GGG (G) GGG (G) GGG (G) 
   250      1   -32.8317626707   0.000000000000       0.0000  GGT (G) GAC (D) GAT (D) --- (-) GAT (D) GAC (D) GAT (D) GAC (D) GAT (D) GAC (D) GAT (D) GAC (D) --- (-) GAC (D) GAC (D) TAT (Y) GAC (D) --- (-) GCC (A) GAC (D) GAC (D) GAT (D) GAC (D) GAC (D) GAT (D) GAT (D) GAT (D) GAT (D) GAT (D) --- (-) 
   251      1   -29.6497661035   0.000000000000       0.0000  GGT (G) GGT (G) ATT (I) GGT (G) GCT (A) GGT (G) TGT (C) AGC (S) AGC (S) GGT (G) AGC (S) GGT (G) GGT (G) GGT (G) GGT (G) GGT (G) --- (-) GGT (G) GGT (G) GGT (G) GGT (G) GGT (G) GGT (G) AGC (S) GCT (A) GGT (G) GGT (G) GGT (G) GGT (G) GGT (G) 
   252      1   -11.5287795654   0.000009842709       0.0039  GGT (G) GGT (G) GGT (G) GGT (G) GGT (G) GGA (G) GGT (G) GGT (G) GGT (G) GGT (G) GGT (G) GGT (G) GGT (G) GGT (G) GGT (G) GGT (G) GGT (G) GGT (G) GGT (G) GGT (G) GGT (G) GGT (G) GGT (G) GGT (G) GGT (G) GGT (G) GGT (G) GGT (G) GGT (G) GGT (G) 
   253      1   -54.4081950832   0.000000000000       0.0000  GTA (V) AGA (R) ATC (I) CTA (L) ATC (I) ATA (I) ACA (T) ACA (T) TTA (L) ATA (I) ATA (I) ATA (I) GTA (V) ATA (I) CTA (L) GTA (V) ATA (I) ATA (I) ATA (I) ATA (I) ATA (I) GCA (A) ATA (I) TTA (L) ATC (I) ATC (I) ATC (I) ATC (I) ACT (T) --- (-) 
   254      1    -7.7226534307   0.000442684412       0.1762  GTA (V) GTA (V) GTA (V) GTA (V) GTA (V) GTA (V) GTA (V) GTA (V) GTA (V) GTA (V) GTA (V) GTA (V) GTA (V) GTA (V) GTA (V) GTA (V) GTA (V) GTA (V) GTA (V) GTA (V) GTA (V) GTA (V) GTA (V) GTA (V) GTA (V) GTA (V) GTA (V) GTA (V) GTA (V) GTA (V) 
   255      1   -15.6536687778   0.000000159110       0.0001  GTA (V) GTG (V) GTA (V) GTG (V) GTA (V) GTG (V) GTC (V) GTT (V) GTT (V) GTG (V) GTT (V) GTG (V) GTA (V) GTG (V) GTG (V) GTA (V) GTG (V) GTG (V) GTG (V) GTG (V) GTG (V) GTA (V) GTG (V) GTT (V) GTA (V) GTA (V) GTA (V) GTA (V) GTA (V) GTA (V) 
   256      1   -25.0964382432   0.000000000013       0.0000  GTA (V) GTG (V) GTG (V) GTG (V) GTA (V) GTG (V) GTA (V) GTA (V) GTT (V) GTG (V) GTA (V) GTG (V) GTA (V) GTG (V) GTG (V) GTA (V) GCG (A) GTG (V) GTA (V) GTG (V) GTG (V) GTA (V) GTG (V) GTT (V) GTA (V) GTA (V) GTA (V) GTA (V) GTA (V) GTA (V) 
   257      1   -18.2541059167   0.000000011813       0.0000  GTA (V) TTA (L) GTA (V) TTA (L) TTA (L) TTA (L) TTA (L) TTA (L) TTA (L) TTA (L) TTA (L) TTA (L) CTA (L) TTA (L) TTA (L) CTA (L) TTA (L) TTA (L) TTA (L) TTA (L) TTA (L) GTA (V) TTA (L) TTA (L) TTA (L) TTA (L) TTA (L) TTA (L) TTA (L) TTA (L) 
   258      1   -21.1263940695   0.000000000668       0.0000  GTC (V) ATC (I) GTC (V) ATC (I) ATC (I) ATC (I) ATC (I) ATC (I) ATA (I) ATC (I) ATC (I) ATC (I) GCC (A) ATC (I) ATC (I) GCC (A) --- (-) ATC (I) ATC (I) ATC (I) ATC (I) GTC (V) ATC (I) ATA (I) ATC (I) ATC (I) ATC (I) ATC (I) ATC (I) ATC (I) 
   259      1   -54.0026235622   0.000000000000       0.0000  GTC (V) GCA (A) GCT (A) GTG (V) ATA (I) GTG (V) GTG (V) GCT (A) GCT (A) GTG (V) GCT (A) ATG (M) CTC (L) GTG (V) GTG (V) CTC (L) --- (-) GTG (V) GTG (V) GTG (V) GTG (V) CTT (L) ATG (M) GCT (A) ATA (I) ATA (I) ATA (I) ATA (I) ATA (I) GCA (A) 
   260      1   -30.3265188898   0.000000000000       0.0000  GTC (V) GTA (V) GTG (V) GTG (V) GTA (V) GTG (V) GTA (V) GTG (V) GTG (V) GTG (V) GTG (V) GTG (V) GTA (V) GTG (V) GTG (V) GTA (V) TTG (L) GTG (V) GTG (V) GTG (V) GTG (V) GTA (V) GTA (V) GTG (V) GTA (V) GTA (V) GTA (V) GTA (V) GTA (V) GTA (V) 
   261      1   -21.6636631009   0.000000000390       0.0000  GTC (V) GTC (V) GTC (V) ATC (I) GTC (V) ATC (I) GTC (V) GTC (V) GTC (V) ATC (I) GTC (V) ATA (I) GTC (V) ATC (I) ATC (I) GTC (V) ATA (I) ATC (I) ATC (I) ATC (I) ATC (I) GTA (V) ATA (I) GTC (V) GTC (V) GTC (V) GTC (V) GTC (V) GTC (V) --- (-) 
   262      1   -15.6701561950   0.000000156508       0.0001  GTC (V) GTC (V) GTC (V) GTC (V) GTC (V) GTC (V) GTC (V) GTC (V) GTC (V) GTC (V) GTC (V) GTC (V) GTC (V) GTC (V) GTC (V) GTC (V) GTC (V) GTC (V) GTC (V) GTC (V) GTC (V) GTC (V) GTC (V) GTC (V) GTC (V) GTC (V) GTC (V) GTC (V) ATC (I) GTC (V) 
   263      1   -19.6798500188   0.000000002839       0.0000  GTC (V) GTC (V) GTC (V) GTC (V) GTC (V) GTC (V) GTT (V) GTC (V) GTC (V) GTC (V) GTC (V) GTC (V) GTC (V) GTC (V) GTC (V) GTG (V) GTC (V) GTC (V) GTC (V) GTC (V) GTC (V) GTC (V) GTC (V) GTC (V) GTC (V) GTT (V) GTC (V) GTC (V) GTT (V) GTC (V) 
   264      1   -21.1939741273   0.000000000625       0.0000  GTC (V) GTT (V) GTT (V) GTT (V) GTT (V) GTT (V) GTA (V) GTT (V) GTT (V) GTG (V) GTT (V) GTT (V) GTT (V) GTT (V) GTT (V) GTT (V) GTT (V) GTT (V) GTT (V) GTT (V) GTA (V) GTT (V) GTT (V) GTT (V) GTT (V) GTT (V) GTT (V) GTT (V) GTT (V) GTT (V) 
   265      1   -26.2580076341   0.000000000004       0.0000  GTC (V) GTT (V) GTT (V) GTT (V) GTT (V) GTT (V) GTT (V) GTT (V) GTC (V) GTT (V) GTT (V) GTT (V) CTC (L) GTT (V) GTT (V) GTC (V) GTT (V) GTT (V) GTT (V) GTT (V) GTT (V) GTC (V) GTT (V) GTC (V) GTT (V) GTA (V) GTT (V) GTT (V) GTA (V) GTA (V) 
   266      1   -15.1627457299   0.000000259958       0.0001  GTG (V) GTG (V) GTG (V) GTG (V) GTA (V) GTG (V) GTA (V) GTA (V) GTA (V) GTG (V) GTA (V) GTG (V) GTG (V) GTG (V) GTG (V) GTG (V) GTG (V) GTG (V) GTG (V) GTG (V) GTG (V) GTG (V) GTG (V) GTA (V) GTA (V) GTG (V) GTA (V) GTA (V) GTG (V) GTG (V) 
   267      1   -11.2671878320   0.000012785641       0.0051  GTG (V) GTG (V) GTG (V) GTG (V) GTG (V) GTG (V) GTG (V) GTG (V) GTG (V) GTG (V) GTG (V) GTG (V) GTG (V) GTG (V) GTG (V) GTG (V) GTG (V) GTG (V) GTG (V) GTG (V) GTG (V) GTC (V) GTG (V) GTG (V) GTG (V) GTG (V) GTG (V) GTG (V) GTG (V) GTG (V) 
   268      1    -8.3455434311   0.000237452387       0.0945  GTG (V) GTG (V) GTG (V) GTG (V) GTG (V) GTG (V) GTG (V) GTG (V) GTG (V) GTG (V) GTG (V) GTG (V) GTG (V) GTG (V) GTG (V) GTG (V) GTG (V) GTG (V) GTG (V) GTG (V) GTG (V) GTG (V) GTG (V) GTG (V) GTG (V) GTG (V) GTG (V) GTG (V) GTG (V) GTG (V) 
   269      1   -14.5028037125   0.000000502936       0.0002  GTG (V) GTT (V) GTT (V) GTT (V) GTT (V) GTT (V) GTT (V) GTA (V) GTT (V) GTT (V) GTT (V) GTT (V) GTT (V) GTT (V) GTT (V) GTT (V) GTT (V) GTT (V) GTT (V) GTT (V) GTT (V) GTT (V) GTT (V) GTT (V) GTT (V) GTT (V) GTT (V) GTT (V) GTT (V) GTT (V) 
   270      1   -31.5146690698   0.000000000000       0.0000  GTG (V) GTT (V) GTT (V) GTT (V) GTT (V) GTT (V) GTT (V) GTT (V) GTT (V) GTT (V) GTC (V) GTT (V) GTT (V) GTT (V) GTT (V) GTT (V) CTA (L) GTT (V) GTT (V) GTT (V) GTT (V) GTG (V) GTT (V) GTT (V) GTT (V) GTC (V) GTT (V) GTC (V) GTC (V) GTC (V) 
   271      1   -21.6504658954   0.000000000396       0.0000  GTG (V) TTG (L) TTG (L) TTG (L) TTG (L) TTG (L) TTG (L) TTT (F) TTT (F) TTG (L) TTT (F) TTG (L) --- (-) TTG (L) TTG (L) TTT (F) TTG (L) TTG (L) TTG (L) TTG (L) TTG (L) TTG (L) TTG (L) TTT (F) TTG (L) TTG (L) TTG (L) TTG (L) TTG (L) --- (-) 
   272      1   -26.1386057967   0.000000000004       0.0000  GTT (V) CTT (L) GTT (V) CTT (L) CTT (L) CTT (L) CTT (L) CTT (L) CTT (L) CTT (L) GTT (V) CTT (L) GTT (V) CTT (L) CTT (L) ATT (I) CTT (L) CTT (L) CTT (L) CTT (L) CTT (L) ATT (I) CTT (L) CTT (L) CTT (L) CTT (L) CTT (L) CTT (L) CTT (L) CTT (L) 
   273      1   -26.6184055470   0.000000000003       0.0000  GTT (V) CTT (L) GTT (V) GTT (V) GCT (A) GTT (V) GCT (A) GCT (A) GCT (A) GTT (V) GCT (A) GTT (V) ATT (I) GTT (V) GTT (V) ATT (I) GTT (V) GTT (V) GTT (V) GTT (V) GTT (V) GTT (V) GTT (V) GCT (A) GCT (A) GTT (V) GTT (V) GTT (V) GTT (V) GTT (V) 
   274      1   -40.5919675864   0.000000000000       0.0000  GTT (V) GCT (A) GCA (A) GCT (A) GCT (A) GCC (A) GCT (A) GCT (A) GCT (A) GCC (A) GCT (A) GCT (A) GCT (A) GCC (A) GCT (A) GCT (A) CTG (L) GCC (A) GCT (A) GCC (A) GCC (A) GCG (A) GCT (A) GCT (A) GCT (A) GCT (A) GCT (A) GCT (A) GCT (A) GCT (A) 
   275      1   -36.8500925953   0.000000000000       0.0000  GTT (V) GTC (V) GTT (V) ATC (I) GTC (V) GTC (V) ATT (I) GTG (V) GTG (V) GTC (V) GTT (V) ATC (I) GTT (V) ATC (I) ATC (I) GTT (V) --- (-) ATC (I) GTC (V) ATC (I) GTC (V) GTT (V) ATC (I) GTG (V) GTC (V) GTT (V) GTC (V) GTT (V) GTT (V) GTT (V) 
   276      1   -24.6828932655   0.000000000019       0.0000  GTT (V) GTC (V) GTT (V) GTC (V) GTC (V) GTC (V) GTG (V) ATT (I) ATT (I) GTC (V) ATT (I) GTC (V) GTT (V) GTT (V) GTC (V) GTT (V) --- (-) GTT (V) GTC (V) GTC (V) GTC (V) GTT (V) GTC (V) ATC (I) GTC (V) GTC (V) GTC (V) GTC (V) GTC (V) GTC (V) 
   277      1   -16.4092521330   0.000000074740       0.0000  GTT (V) GTT (V) GCT (A) GTT (V) GTT (V) GTT (V) GTT (V) ATT (I) GTT (V) GTT (V) GTT (V) GTT (V) GTT (V) GTT (V) GTT (V) GTT (V) GTT (V) GTT (V) GTT (V) GTT (V) GTT (V) GTT (V) GTT (V) GTT (V) GTT (V) GTT (V) GTT (V) GTT (V) GTT (V) GTT (V) 
   278      1   -17.7019226639   0.000000020519       0.0000  GTT (V) GTT (V) GTT (V) GTT (V) ATT (I) GTT (V) GTT (V) GTT (V) GTT (V) GTT (V) GTT (V) GTT (V) GTT (V) GTT (V) GTT (V) GTT (V) GTT (V) GTT (V) GTT (V) GTT (V) GTT (V) GTC (V) GTT (V) GTT (V) GTT (V) GTT (V) GTT (V) GTT (V) GTT (V) GTT (V) 
   279      1   -14.9216923331   0.000000330820       0.0001  GTT (V) GTT (V) GTT (V) GTT (V) GTT (V) GTT (V) ATT (I) GTT (V) GTC (V) GTT (V) GTT (V) GTT (V) GTT (V) GTT (V) GTT (V) GTT (V) GTT (V) GTT (V) GTT (V) GTT (V) GTT (V) GTT (V) GTT (V) GTT (V) GTT (V) GTT (V) GTT (V) GTT (V) GTT (V) GTT (V) 
   280      1   -13.6380713165   0.000001194156       0.0005  GTT (V) GTT (V) GTT (V) GTT (V) GTT (V) GTT (V) GTT (V) GTC (V) GTC (V) GTT (V) GTA (V) GTT (V) GTT (V) GTT (V) GTT (V) GTT (V) GTT (V) GTT (V) GTT (V) GTT (V) GTT (V) GTT (V) GTT (V) GTC (V) GTT (V) GTT (V) GTT (V) GTT (V) GTT (V) GTT (V) 
   281      1   -11.8096408881   0.000007432555       0.0030  GTT (V) GTT (V) GTT (V) GTT (V) GTT (V) GTT (V) GTT (V) GTT (V) GTT (V) GTT (V) GTT (V) GTT (V) GTT (V) GTT (V) GTT (V) GTT (V) --- (-) GTT (V) GTT (V) GTT (V) GTT (V) GCT (A) GTT (V) GTT (V) GTT (V) GTT (V) GTT (V) GTT (V) GTT (V) GTT (V) 
   282      1   -14.5887954527   0.000000461495       0.0002  GTT (V) GTT (V) GTT (V) GTT (V) GTT (V) GTT (V) GTT (V) GTT (V) GTT (V) GTT (V) GTT (V) GTT (V) GTT (V) GTT (V) GTT (V) GTT (V) GTT (V) GTT (V) GTC (V) GTT (V) GTT (V) ATT (I) GTT (V) GTT (V) GTT (V) GTT (V) GTT (V) GTT (V) GTT (V) GTT (V) 
   283      5    -7.5873390688   0.000506827895       0.2017  GTT (V) GTT (V) GTT (V) GTT (V) GTT (V) GTT (V) GTT (V) GTT (V) GTT (V) GTT (V) GTT (V) GTT (V) GTT (V) GTT (V) GTT (V) GTT (V) GTT (V) GTT (V) GTT (V) GTT (V) GTT (V) GTT (V) GTT (V) GTT (V) GTT (V) GTT (V) GTT (V) GTT (V) GTT (V) GTT (V) 
   284      1   -26.3240592496   0.000000000004       0.0000  TAC (Y) TAC (Y) TAC (Y) AAC (N) TAC (Y) AAC (N) CAC (H) TAT (Y) TAT (Y) AAC (N) TAT (Y) AAC (N) TAC (Y) AAC (N) AAC (N) TAC (Y) AAC (N) AAC (N) AAC (N) TAC (Y) AAC (N) TAC (Y) AAC (N) TAT (Y) TAC (Y) TAC (Y) TAC (Y) TAC (Y) TAC (Y) --- (-) 
   285      1    -6.2712994774   0.001889771272       0.7521  TAC (Y) TAC (Y) TAC (Y) TAC (Y) TAC (Y) TAC (Y) TAC (Y) TAC (Y) TAC (Y) TAC (Y) TAC (Y) TAC (Y) TAC (Y) TAC (Y) TAC (Y) TAC (Y) TAC (Y) TAC (Y) TAC (Y) TAC (Y) TAC (Y) TAC (Y) TAC (Y) TAC (Y) TAC (Y) TAC (Y) TAC (Y) TAC (Y) TAC (Y) --- (-) 
   286      1   -13.5227536955   0.000001340117       0.0005  TAC (Y) TAC (Y) TAT (Y) TAC (Y) TAC (Y) TAC (Y) TAC (Y) TAC (Y) TAC (Y) TAC (Y) TAC (Y) TAC (Y) TAC (Y) TAC (Y) TAC (Y) TAC (Y) --- (-) TAC (Y) TAC (Y) TAC (Y) TAT (Y) TAC (Y) TAC (Y) TAC (Y) TAC (Y) TAC (Y) TAC (Y) TAC (Y) TAC (Y) TAC (Y) 
   287      1    -8.5574239806   0.000192113545       0.0765  TAC (Y) TAC (Y) TAT (Y) TAC (Y) TAC (Y) TAC (Y) TAC (Y) TAC (Y) TAC (Y) TAC (Y) TAC (Y) TAC (Y) TAC (Y) TAC (Y) TAC (Y) TAC (Y) TAC (Y) TAC (Y) TAC (Y) TAC (Y) TAC (Y) TAC (Y) TAC (Y) TAC (Y) TAC (Y) TAC (Y) TAC (Y) TAC (Y) TAC (Y) TAC (Y) 
   288      1   -14.4377335378   0.000000536750       0.0002  TAC (Y) TAC (Y) TAT (Y) TAC (Y) TAC (Y) TAC (Y) TAT (Y) TAT (Y) TAC (Y) TAC (Y) TAT (Y) TAC (Y) TAC (Y) TAC (Y) TAC (Y) TAC (Y) TAC (Y) TAC (Y) TAC (Y) TAC (Y) TAC (Y) TAC (Y) TAC (Y) TAC (Y) TAC (Y) TAC (Y) TAC (Y) TAC (Y) TAC (Y) TAC (Y) 
   289      1   -11.8114230046   0.000007419321       0.0030  TAT (Y) TAC (Y) TAC (Y) TAC (Y) TAC (Y) TAC (Y) TAC (Y) TAC (Y) TAC (Y) TAC (Y) TAC (Y) TAC (Y) TAT (Y) TAC (Y) TAC (Y) TAT (Y) --- (-) TAC (Y) TAC (Y) TAC (Y) TAC (Y) TAC (Y) TAC (Y) TAC (Y) TAC (Y) TAC (Y) TAC (Y) TAC (Y) TAC (Y) TAC (Y) 
   290      1   -20.6076972925   0.000000001123       0.0000  TAT (Y) TAC (Y) TAT (Y) TAC (Y) TAT (Y) TAC (Y) TTC (F) TAC (Y) TAC (Y) TAC (Y) TAC (Y) TAC (Y) TAT (Y) TAC (Y) TAC (Y) TAT (Y) TAC (Y) TAC (Y) TAT (Y) TAC (Y) TAC (Y) TAT (Y) TAC (Y) TAC (Y) TAT (Y) TAT (Y) TAT (Y) TAT (Y) TAT (Y) TAT (Y) 
   291      1   -17.8085965737   0.000000018443       0.0000  TAT (Y) TAT (Y) TAT (Y) TAC (Y) TAT (Y) TAT (Y) TAT (Y) TAC (Y) TAC (Y) TAT (Y) TAC (Y) TAC (Y) TAT (Y) TAC (Y) TAC (Y) TAT (Y) --- (-) TAC (Y) TAT (Y) TAC (Y) TAT (Y) TAT (Y) TAC (Y) TAC (Y) TAT (Y) TAT (Y) TAT (Y) TAT (Y) TAT (Y) TAT (Y) 
   292      1   -13.6205228674   0.000001215296       0.0005  TAT (Y) TAT (Y) TAT (Y) TAT (Y) TAC (Y) TAT (Y) TAT (Y) TAC (Y) TAT (Y) TAT (Y) TAC (Y) TAT (Y) TAT (Y) TAT (Y) TAT (Y) TAT (Y) TAT (Y) TAT (Y) TAT (Y) TAT (Y) TAT (Y) TAT (Y) TAT (Y) TAT (Y) TAC (Y) TAC (Y) TAC (Y) TAC (Y) TAC (Y) TAC (Y) 
   293      1    -8.6196448740   0.000180524352       0.0718  TAT (Y) TAT (Y) TAT (Y) TAT (Y) TAT (Y) TAT (Y) TAT (Y) TAT (Y) TAT (Y) TAT (Y) TAT (Y) TAT (Y) TAT (Y) TAT (Y) TAT (Y) TAT (Y) TAT (Y) TAT (Y) TAT (Y) TAT (Y) TAT (Y) TAC (Y) TAT (Y) TAT (Y) TAT (Y) TAT (Y) TAT (Y) TAT (Y) TAT (Y) TAT (Y) 
   294      1   -34.4387074114   0.000000000000       0.0000  TAT (Y) TCT (S) TAT (Y) TCT (S) TCT (S) TCT (S) TAC (Y) ACC (T) ACA (T) TCT (S) ACT (T) TCT (S) TCT (S) TCT (S) TCT (S) TCT (S) --- (-) TCT (S) TCT (S) TCT (S) TCT (S) TAT (Y) TCT (S) ACA (T) TCT (S) TCT (S) TCT (S) TCT (S) TCT (S) TCT (S) 
   295      1   -18.6611605170   0.000000007863       0.0000  TCA (S) TCA (S) TCA (S) GCA (A) TCA (S) TCA (S) CCA (P) TCA (S) TCA (S) TCA (S) TCA (S) TCA (S) TCA (S) TCA (S) GCA (A) TCA (S) TCA (S) TCA (S) TCA (S) TCA (S) TCA (S) TCA (S) TCA (S) TCA (S) TCA (S) TCA (S) TCA (S) TCA (S) TCA (S) --- (-) 
   296      1   -33.5854317093   0.000000000000       0.0000  TCA (S) TCA (S) TCA (S) TCA (S) CCA (P) TCA (S) CCT (P) CCA (P) CCA (P) TCA (S) CCA (P) TCA (S) --- (-) TCA (S) TCA (S) TCC (S) TCA (S) TCA (S) TCA (S) TCA (S) TCA (S) TTA (L) TCA (S) CCA (P) CCA (P) CCG (P) CCA (P) TCA (S) CCG (P) --- (-) 
   297      1   -12.6115084724   0.000003333431       0.0013  TCA (S) TCA (S) TCA (S) TCA (S) TCA (S) TCA (S) TCA (S) TCA (S) TCA (S) TCA (S) TCA (S) TCA (S) TCA (S) TCA (S) TCA (S) TCA (S) TCA (S) TCA (S) TCA (S) TCA (S) TCA (S) TCA (S) TCA (S) TCA (S) TCA (S) TCA (S) TCT (S) TCA (S) TCA (S) TCA (S) 
   298      1   -14.8349304028   0.000000360804       0.0001  TCA (S) TCA (S) TCA (S) TCA (S) TCA (S) TCA (S) TCA (S) TCC (S) TCA (S) TCA (S) TCA (S) TCA (S) TCA (S) TCA (S) TCA (S) TCA (S) TCA (S) TCA (S) TCA (S) TCA (S) TCA (S) TCA (S) TCA (S) TCA (S) TCA (S) TCA (S) TCA (S) TCG (S) TCA (S) TCA (S) 
   299      1    -9.0473977375   0.000117696917       0.0468  TCA (S) TCA (S) TCA (S) TCA (S) TCA (S) TCA (S) TCG (S) TCA (S) TCA (S) TCA (S) TCA (S) TCA (S) TCA (S) TCA (S) TCA (S) TCA (S) TCA (S) TCA (S) TCA (S) TCA (S) TCA (S) TCA (S) TCA (S) TCA (S) TCA (S) TCA (S) TCA (S) TCA (S) TCA (S) TCA (S) 
   300      1   -32.9266655965   0.000000000000       0.0000  TCA (S) TCA (S) TCA (S) TCG (S) TCA (S) TCA (S) ACC (T) ACG (T) TCT (S) TCA (S) ACG (T) TCA (S) TCA (S) TCA (S) TCG (S) TCA (S) TCA (S) TCA (S) TCA (S) TCA (S) TCA (S) TCA (S) TCA (S) TCT (S) TCA (S) TCA (S) TCA (S) TCA (S) TCA (S) TCA (S) 
   301      1   -16.2026448508   0.000000091893       0.0000  TCA (S) TCA (S) TCG (S) TCA (S) TCA (S) TCA (S) TCC (S) TCA (S) TCA (S) TCA (S) TCA (S) TCA (S) TCA (S) TCA (S) TCA (S) TCA (S) TCA (S) TCA (S) TCA (S) TCA (S) TCA (S) TCA (S) TCA (S) TCT (S) TCA (S) TCA (S) TCA (S) TCA (S) TCA (S) TCA (S) 
   302      1   -17.0951403009   0.000000037642       0.0000  TCA (S) TCC (S) TCC (S) TCC (S) TCC (S) TCC (S) TCG (S) TCC (S) TCC (S) TCC (S) TCC (S) TCC (S) TCT (S) TCC (S) TCC (S) TCT (S) TCC (S) TCC (S) TCC (S) TCC (S) TCC (S) TCA (S) TCC (S) TCC (S) TCC (S) TCC (S) TCC (S) TCC (S) TCC (S) TCC (S) 
   303      1   -27.4487545174   0.000000000001       0.0000  TCA (S) TCG (S) TTA (L) TCC (S) TCG (S) TCC (S) TCG (S) TCG (S) TCG (S) TCC (S) TCA (S) TCC (S) TCA (S) TCC (S) TCC (S) TCA (S) --- (-) TCC (S) TCC (S) TCC (S) TCA (S) TCA (S) TCC (S) TCG (S) TCG (S) TCG (S) TCG (S) TCG (S) TCG (S) TCG (S) 
   304      1   -13.8379001034   0.000000977859       0.0004  TCA (S) TCT (S) TCA (S) TCA (S) TCA (S) TCA (S) TCA (S) TCG (S) TCA (S) TCA (S) TCA (S) TCA (S) TCA (S) TCA (S) TCA (S) TCA (S) TCA (S) TCA (S) TCA (S) TCA (S) TCA (S) TCA (S) TCA (S) TCA (S) TCA (S) TCA (S) TCA (S) TCA (S) TCA (S) --- (-) 
   305      1   -34.5340488179   0.000000000000       0.0000  TCC (S) GCC (A) GCC (A) --- (-) GCC (A) GCC (A) CCG (P) GCC (A) GCC (A) GCC (A) GCC (A) GCC (A) --- (-) GCC (A) GCC (A) GCC (A) GCC (A) GCC (A) --- (-) GCC (A) GCC (A) CCT (P) GCC (A) GCG (A) GCC (A) GCC (A) GCC (A) GCT (A) GCC (A) --- (-) 
   306      1   -34.8689426705   0.000000000000       0.0000  TCC (S) GCC (A) TCC (S) --- (-) GCC (A) --- (-) TCG (S) --- (-) --- (-) GCC (A) --- (-) GCC (A) --- (-) GCC (A) GCC (A) TCC (S) GGC (G) --- (-) --- (-) --- (-) GCC (A) TCC (S) GCC (A) --- (-) AGC (S) GCC (A) GCC (A) GCC (A) GCC (A) --- (-) 
   307      1   -46.7693079600   0.000000000000       0.0000  TCC (S) GCT (A) TCC (S) GCC (A) GCC (A) GCC (A) GCA (A) GCA (A) GCT (A) GCC (A) GCG (A) GCC (A) CCC (P) GCT (A) GCC (A) CCC (P) GCC (A) GCT (A) GCC (A) GCT (A) GCC (A) TCC (S) GCC (A) GCT (A) GCG (A) GCC (A) GCC (A) GCC (A) GCC (A) GCC (A) 
   308      1   -19.2837754233   0.000000004219       0.0000  TCC (S) TCC (S) TCC (S) TCC (S) TCC (S) TCC (S) GCC (A) ACC (T) TCC (S) TCC (S) ACC (T) TCC (S) TCC (S) TCC (S) TCC (S) TCC (S) --- (-) TCC (S) TCC (S) TCC (S) TCC (S) TCC (S) TCC (S) TCC (S) TCC (S) TCC (S) TCC (S) TCC (S) TCC (S) TCC (S) 
   309      1   -29.1954483444   0.000000000000       0.0000  TCC (S) TCC (S) TCC (S) TCT (S) TCC (S) TCC (S) TCC (S) TCC (S) TCC (S) TCC (S) TCT (S) TCC (S) CAC (H) TCC (S) TCT (S) TCC (S) TCC (S) TCC (S) TCC (S) TCC (S) TCC (S) TCC (S) TCC (S) TCC (S) TCC (S) TCC (S) TCC (S) TCC (S) TCC (S) --- (-) 
   310      1   -10.9737162927   0.000017146503       0.0068  TCC (S) TCC (S) TCT (S) TCC (S) TCC (S) TCC (S) TCT (S) TCC (S) TCC (S) TCC (S) TCC (S) TCC (S) TCC (S) TCC (S) TCC (S) TCC (S) --- (-) TCC (S) TCC (S) TCC (S) TCC (S) TCC (S) TCC (S) TCC (S) TCC (S) TCC (S) TCC (S) TCC (S) TCC (S) TCC (S) 
   311      1   -19.0113419363   0.000000005540       0.0000  TCC (S) TCC (S) TTC (F) TCC (S) TCC (S) TCC (S) TCC (S) TCT (S) TCT (S) TCC (S) TCC (S) TCC (S) --- (-) TCC (S) TCC (S) TCT (S) TCC (S) TCC (S) TCC (S) TCC (S) TCC (S) TCC (S) TCC (S) TCT (S) TCC (S) TCC (S) TCC (S) TCC (S) TCC (S) --- (-) 
   312      1   -43.3475280950   0.000000000000       0.0000  TCC (S) TCT (S) TCC (S) TCT (S) TCC (S) TCT (S) TCT (S) TGT (C) TGC (C) TCT (S) TGT (C) TCT (S) --- (-) ACT (T) TCT (S) GCT (A) TCT (S) ACT (T) TCT (S) TCT (S) TCT (S) TGG (W) TCT (S) TGC (C) TCC (S) TCC (S) TCC (S) TCC (S) TCC (S) --- (-) 
   313      1    -6.7012933191   0.001229320970       0.4893  TCG (S) --- (-) TCG (S) --- (-) TCG (S) --- (-) TCG (S) TCG (S) TCG (S) --- (-) TCG (S) --- (-) TCG (S) --- (-) --- (-) TCG (S) --- (-) --- (-) --- (-) --- (-) --- (-) TCG (S) --- (-) TCG (S) TCG (S) TCG (S) TCG (S) TCG (S) TCG (S) --- (-) 
   314      1   -26.8896289859   0.000000000002       0.0000  TCG (S) TCG (S) TCG (S) --- (-) TCG (S) TCG (S) TCG (S) GCG (A) GCG (A) TCG (S) GCG (A) TCG (S) --- (-) TCG (S) TCG (S) ACG (T) TCG (S) --- (-) TTA (L) TCG (S) TCG (S) TTG (L) TCG (S) GCG (A) TCG (S) TCG (S) TCG (S) TCG (S) TCG (S) --- (-) 
   315      1   -26.2088362243   0.000000000004       0.0000  TCG (S) TCT (S) TCA (S) TCT (S) TCT (S) TCT (S) TCT (S) TCC (S) TCC (S) TCT (S) TCC (S) TCT (S) TCT (S) TCT (S) TCT (S) TCT (S) TCT (S) TCT (S) TCT (S) TCT (S) TCT (S) TTG (L) TCT (S) TCC (S) TCT (S) TCG (S) TCT (S) TCT (S) TCG (S) --- (-) 
   316      1   -12.9399505891   0.000002400219       0.0010  TCG (S) TTG (L) TTG (L) TTG (L) TTG (L) TTG (L) TTG (L) TTG (L) TTG (L) TTG (L) TTG (L) TTG (L) TTG (L) TTG (L) TTG (L) TTG (L) TTG (L) TTG (L) TTG (L) TTG (L) TTG (L) TTG (L) TTG (L) TTG (L) TTG (L) TTG (L) TTG (L) TTG (L) TTG (L) TTG (L) 
   317      1   -42.2990079661   0.000000000000       0.0000  TCT (S) CCA (P) TCT (S) TCT (S) GCC (A) ACT (T) TCA (S) TCT (S) TCT (S) CCT (P) TCT (S) CCT (P) TCT (S) CCT (P) TCT (S) TCT (S) CCT (P) CCT (P) CCT (P) TCT (S) CCT (P) TCT (S) CCT (P) TCT (S) GCC (A) GCC (A) GCC (A) GCC (A) GCC (A) --- (-) 
   318      1   -25.4752216798   0.000000000009       0.0000  TCT (S) CCT (P) CCT (P) CCT (P) CCA (P) CCT (P) TCT (S) TCT (S) TCT (S) CCT (P) TCT (S) CCT (P) TCT (S) CCT (P) CCT (P) TCT (S) CCT (P) CCT (P) CCT (P) CCT (P) CCT (P) TCT (S) CCT (P) TCT (S) CCA (P) CCA (P) CCA (P) TCA (S) CCA (P) --- (-) 
   319      1   -34.6635440628   0.000000000000       0.0000  TCT (S) GCT (A) TCT (S) GCT (A) ACT (T) GCT (A) ACT (T) GCC (A) GCC (A) GCT (A) GCC (A) GCT (A) TCT (S) GCT (A) GCT (A) TCT (S) --- (-) GCT (A) GCT (A) GCT (A) GCT (A) TCG (S) GCT (A) GCC (A) ACT (T) ACT (T) ACC (T) GCT (A) ACT (T) ACT (T) 
   320      1   -24.8496339272   0.000000000016       0.0000  TCT (S) TCG (S) TCT (S) TCT (S) TCT (S) TCA (S) TCT (S) TCT (S) TCA (S) TCG (S) TCT (S) TCT (S) TCT (S) TCG (S) TCT (S) TCT (S) TCT (S) TCG (S) TCG (S) TCG (S) TCG (S) TCT (S) TCT (S) TCA (S) TCT (S) TCT (S) TCT (S) TCT (S) TCT (S) TCT (S) 
   321      1   -29.2064138475   0.000000000000       0.0000  TCT (S) TCT (S) CGT (R) TCT (S) TCT (S) TCT (S) TCC (S) TCT (S) TCT (S) TCT (S) TCT (S) TCT (S) CAT (H) TCT (S) TCT (S) CAT (H) TCT (S) TCT (S) TCT (S) TCT (S) TCT (S) GCT (A) TCT (S) TCT (S) TCT (S) TCT (S) TCT (S) TCT (S) TCT (S) TCT (S) 
   322      1   -15.1886909177   0.000000253300       0.0001  TCT (S) TCT (S) TCT (S) TCT (S) TCG (S) TCT (S) TCT (S) TCT (S) TCC (S) TCT (S) TCT (S) TCT (S) TCT (S) TCT (S) TCT (S) TCT (S) TCT (S) TCT (S) TCT (S) TCT (S) TCT (S) TCT (S) TCT (S) TCT (S) TCG (S) TCG (S) TCG (S) TCG (S) TCG (S) TCG (S) 
   323      1   -15.9184864287   0.000000122093       0.0000  TCT (S) TCT (S) TCT (S) TCT (S) TCT (S) TCG (S) TCT (S) TCT (S) TCT (S) TCT (S) TCT (S) TCT (S) TCT (S) TCT (S) TCT (S) TCT (S) --- (-) TCT (S) TCT (S) TCT (S) TCT (S) TCT (S) TCT (S) TCT (S) TCT (S) TCC (S) TCT (S) TCT (S) TCC (S) TCC (S) 
   324      1   -15.2736792982   0.000000232662       0.0001  TCT (S) TCT (S) TCT (S) TCT (S) TCT (S) TCT (S) TCT (S) ACC (T) ACC (T) TCT (S) ACC (T) TCT (S) TCT (S) TCT (S) TCT (S) TCT (S) TCT (S) TCT (S) TCT (S) TCT (S) TCT (S) TCT (S) TCT (S) ACC (T) TCT (S) TCT (S) TCT (S) TCT (S) TCT (S) TCT (S) 
   325      1   -17.0543139961   0.000000039211       0.0000  TCT (S) TCT (S) TCT (S) TCT (S) TCT (S) TCT (S) TCT (S) TCA (S) TCT (S) TCT (S) TCT (S) TCT (S) CCT (P) TCT (S) TCT (S) TCT (S) TCT (S) TCT (S) TCT (S) TCT (S) TCT (S) TCT (S) TCT (S) TCT (S) TCT (S) TCT (S) TCT (S) TCT (S) TCT (S) --- (-) 
   326      1   -14.3641876659   0.000000577714       0.0002  TCT (S) TCT (S) TCT (S) TCT (S) TCT (S) TCT (S) TCT (S) TCG (S) TCT (S) TCT (S) TCT (S) TCT (S) TCT (S) TCT (S) TCT (S) TCT (S) TCT (S) TCT (S) TCT (S) TCT (S) TCT (S) TCT (S) TCT (S) TCC (S) TCT (S) TCT (S) TCT (S) TCT (S) TCT (S) TCT (S) 
   327      1   -20.8458769562   0.000000000885       0.0000  TCT (S) TTT (F) TCC (S) TTC (F) TTC (F) TTC (F) TTC (F) TTC (F) TTC (F) TTC (F) TTC (F) TTC (F) TCA (S) TTC (F) TTC (F) TCA (S) TTC (F) TTC (F) TTC (F) TTC (F) TTC (F) TCT (S) TTC (F) TTC (F) TTC (F) TTC (F) TTC (F) TTC (F) TTC (F) TTC (F) 
   328      1   -27.4144992517   0.000000000001       0.0000  TCT (S) TTT (F) TCT (S) TTT (F) TTT (F) TTT (F) TCT (S) TCT (S) TTT (F) TTT (F) TTT (F) TTT (F) TCT (S) TCT (S) TTT (F) TCT (S) TTT (F) TCT (S) TCT (S) TTT (F) TTT (F) TCT (S) TTT (F) TTT (F) TTT (F) TTT (F) TTT (F) TTT (F) TTT (F) TTT (F) 
   329      1   -59.4671839531   0.000000000000       0.0000  TGC (C) CAT (H) CGC (R) CGT (R) CTT (L) CCC (P) CAA (Q) CAC (H) CAC (H) CAC (H) CAA (Q) CAT (H) --- (-) CAC (H) CGT (R) CGC (R) CGT (R) CAC (H) CAC (H) CGT (R) CAC (H) TGC (C) CGT (R) CAC (H) CTT (L) CTT (L) CTT (L) CTT (L) CTT (L) --- (-) 
   330      1   -43.7866445338   0.000000000000       0.0000  TGC (C) TGC (C) CAG (Q) AGC (S) AGC (S) TGC (C) CGC (R) TGC (C) TGC (C) TGC (C) TGC (C) AGC (S) TGC (C) AGC (S) AGC (S) TGC (C) --- (-) AGC (S) TGC (C) AGC (S) TGC (C) TGC (C) AGC (S) TGC (C) AGC (S) AAC (N) AGC (S) AGC (S) AAC (N) AGC (S) 
   331      1   -39.7973468554   0.000000000000       0.0000  TGC (C) TGC (C) CGG (R) --- (-) AGC (S) CGC (R) CGC (R) CGC (R) CGC (R) CGC (R) CGC (R) CGC (R) --- (-) CGC (R) CGC (R) CGC (R) CGC (R) --- (-) GGA (G) CGC (R) CGC (R) TGC (C) CGC (R) CGC (R) AGC (S) GGC (G) AGC (S) AGC (S) GGC (G) --- (-) 
   332      1    -6.3015343639   0.001833489378       0.7297  TGC (C) TGC (C) TGC (C) TGC (C) TGC (C) TGC (C) TGC (C) TGC (C) TGC (C) TGC (C) TGC (C) TGC (C) TGC (C) TGC (C) TGC (C) TGC (C) TGC (C) TGC (C) TGC (C) TGC (C) TGC (C) TGC (C) TGC (C) TGC (C) TGC (C) TGC (C) TGC (C) TGC (C) TGC (C) TGC (C) 
   333      1   -11.6028753385   0.000009139770       0.0036  TGG (W) TCG (S) TGG (W) TGG (W) TGG (W) TGG (W) TGG (W) TGG (W) TGG (W) TGG (W) TGG (W) TGG (W) TGG (W) TGG (W) TGG (W) TGG (W) TGG (W) TGG (W) TGG (W) TGG (W) TGG (W) TGG (W) TGG (W) TGG (W) TGG (W) TGG (W) TGG (W) TGG (W) TGG (W) --- (-) 
   334      1   -11.6625189802   0.000008610579       0.0034  TGG (W) TGG (W) TGG (W) TGG (W) TGG (W) TGG (W) TGG (W) TGG (W) TGG (W) TGG (W) TGG (W) TGG (W) --- (-) TGG (W) TGG (W) AGG (R) TGG (W) TGG (W) TGG (W) TGG (W) TGG (W) TGG (W) TGG (W) TGG (W) TGG (W) TGG (W) TGG (W) TGG (W) TGG (W) --- (-) 
   335      3    -5.2557380544   0.005217494076       2.0766  TGG (W) TGG (W) TGG (W) TGG (W) TGG (W) TGG (W) TGG (W) TGG (W) TGG (W) TGG (W) TGG (W) TGG (W) TGG (W) TGG (W) TGG (W) TGG (W) --- (-) TGG (W) TGG (W) TGG (W) TGG (W) TGG (W) TGG (W) TGG (W) TGG (W) TGG (W) TGG (W) TGG (W) TGG (W) TGG (W) 
   336      2    -5.2658996702   0.005164744371       2.0556  TGG (W) TGG (W) TGG (W) TGG (W) TGG (W) TGG (W) TGG (W) TGG (W) TGG (W) TGG (W) TGG (W) TGG (W) TGG (W) TGG (W) TGG (W) TGG (W) TGG (W) TGG (W) TGG (W) TGG (W) TGG (W) TGG (W) TGG (W) TGG (W) TGG (W) TGG (W) TGG (W) TGG (W) TGG (W) TGG (W) 
   337      1   -31.3287757537   0.000000000000       0.0000  TGT (C) AGT (S) TAT (Y) AGT (S) TCT (S) AGT (S) TGT (C) TCT (S) TCT (S) AGT (S) TCT (S) AGT (S) TGT (C) AGT (S) AGT (S) TGT (C) --- (-) AGT (S) AGT (S) AGT (S) AGT (S) TGT (C) AGT (S) TGT (C) TCT (S) TGT (C) TGT (C) TGT (C) TGT (C) TGT (C) 
   338      1   -39.6004612242   0.000000000000       0.0000  TGT (C) TAC (Y) TAT (Y) TAT (Y) TAT (Y) TAT (Y) TCC (S) TCC (S) TCC (S) TAT (Y) TCC (S) TAT (Y) --- (-) TAT (Y) TAT (Y) TGT (C) TAT (Y) TAT (Y) TAT (Y) TAT (Y) TAT (Y) CAA (Q) TAT (Y) TCC (S) TAT (Y) TAT (Y) TAT (Y) TAC (Y) TAT (Y) --- (-) 
   339      1   -15.2348932268   0.000000241863       0.0001  TGT (C) TCT (S) TCT (S) TCT (S) TCT (S) TCT (S) TCC (S) TCT (S) TCT (S) TCT (S) TCT (S) TCT (S) TCT (S) TCT (S) TCT (S) TCT (S) TCT (S) TCT (S) TCT (S) TCT (S) TCT (S) TCT (S) TCT (S) TCT (S) TCT (S) TCT (S) TCT (S) TCT (S) TCT (S) --- (-) 
   340      1   -38.7211235023   0.000000000000       0.0000  TGT (C) TGT (C) TCT (S) TGT (C) TGT (C) TGC (C) TGT (C) AGT (S) CAT (H) TGT (C) AGT (S) TGT (C) --- (-) TGT (C) TGT (C) TGT (C) TGT (C) TGT (C) TGT (C) TGT (C) TGT (C) CTT (L) TGT (C) CAT (H) TGT (C) TGT (C) TGT (C) CGT (R) TGT (C) --- (-) 
   341      1   -16.9028484520   0.000000045623       0.0000  TGT (C) TGT (C) TGT (C) TGT (C) CGT (R) TGT (C) TGT (C) TGT (C) TGT (C) TGT (C) TGT (C) TGT (C) --- (-) TGT (C) TGT (C) TCT (S) TGT (C) TGT (C) TGT (C) TGT (C) TGT (C) TGT (C) TGT (C) TGT (C) CGT (R) CGT (R) CGT (R) CGT (R) CGT (R) --- (-) 
   342      1    -9.6588107716   0.000063860421       0.0254  TGT (C) TGT (C) TGT (C) TGT (C) TGT (C) TGT (C) TGT (C) TGT (C) TGT (C) TGT (C) TGT (C) TGT (C) TGT (C) TGT (C) TGT (C) TGT (C) TGT (C) TGT (C) TGT (C) TGT (C) TGT (C) TGT (C) TGT (C) TGC (C) TGT (C) TGT (C) TGT (C) TGT (C) TGT (C) TGT (C) 
   343      1   -15.3624085882   0.000000212907       0.0001  TTA (L) TTA (L) CTA (L) TTA (L) TTG (L) TTA (L) TTA (L) TTG (L) TTA (L) TTA (L) TTA (L) TTA (L) TTA (L) TTA (L) TTA (L) TTA (L) TTA (L) TTA (L) TTA (L) TTA (L) TTA (L) TTA (L) TTA (L) TTA (L) TTG (L) TTG (L) TTG (L) TTG (L) TTG (L) TTG (L) 
   344      1   -20.5676840371   0.000000001168       0.0000  TTA (L) TTA (L) TTA (L) TTA (L) TTA (L) TTA (L) TTG (L) CTT (L) CTA (L) TTA (L) CTG (L) TTA (L) TTA (L) TTA (L) TTA (L) TTA (L) TTA (L) TTA (L) TTA (L) TTA (L) TTA (L) CTA (L) TTA (L) CTA (L) TTA (L) TTA (L) TTA (L) TTA (L) TTA (L) TTA (L) 
   345      1   -32.8252129490   0.000000000000       0.0000  TTA (L) TTG (L) TCG (S) TTG (L) TTG (L) TTG (L) TTG (L) CTG (L) TTG (L) TTG (L) CTG (L) TTG (L) TTC (F) TTG (L) TTG (L) TTC (F) --- (-) TTG (L) TTG (L) TTA (L) TTG (L) TCC (S) TTG (L) TTG (L) TTG (L) TTG (L) TTG (L) TTG (L) TTG (L) TTG (L) 
   346      1   -22.6995052040   0.000000000139       0.0000  TTA (L) TTT (F) TTA (L) TTT (F) TTC (F) TTT (F) TTC (F) TTT (F) TTT (F) TTC (F) TTT (F) TTT (F) TTA (L) TTT (F) TTT (F) TTA (L) TTT (F) TTT (F) TTT (F) TTT (F) TTC (F) TTA (L) TTT (F) TTT (F) TTC (F) TTT (F) TTT (F) TTT (F) TTT (F) TTT (F) 
   347      1   -20.9906176576   0.000000000765       0.0000  TTC (F) ATT (I) TAC (Y) ATT (I) ATT (I) ATT (I) TTT (F) TTT (F) TTT (F) ATT (I) TTT (F) ATT (I) TTC (F) ATT (I) ATT (I) TTC (F) ATT (I) ATT (I) ATT (I) ATT (I) ATT (I) TTC (F) ATT (I) TTT (F) ATT (I) ATT (I) ATT (I) ATT (I) ATT (I) --- (-) 
   348      1   -16.9308001455   0.000000044366       0.0000  TTC (F) TTC (F) TTA (L) TTC (F) TTC (F) TTC (F) TTC (F) TTC (F) TTC (F) TTC (F) TTC (F) TTC (F) --- (-) TTC (F) TTC (F) TTC (F) TTC (F) TTC (F) TTC (F) TTC (F) TTC (F) TTA (L) TTC (F) TTC (F) TTC (F) TTC (F) TTC (F) TTC (F) TTC (F) --- (-) 
   349      1   -18.5786991585   0.000000008538       0.0000  TTC (F) TTC (F) TTC (F) CTC (L) TTC (F) CTC (L) TTT (F) TTC (F) TTC (F) CTC (L) TTC (F) CTC (L) TTC (F) CTC (L) CTC (L) TTC (F) --- (-) CTC (L) CTC (L) CTC (L) CTC (L) CTC (L) CTC (L) TTC (F) TTC (F) TTC (F) TTC (F) TTC (F) TTC (F) TTC (F) 
   350      2    -6.9316763857   0.000976362735       0.3886  TTC (F) TTC (F) TTC (F) TTC (F) TTC (F) TTC (F) TTC (F) TTC (F) TTC (F) TTC (F) TTC (F) TTC (F) TTC (F) TTC (F) TTC (F) TTC (F) --- (-) TTC (F) TTC (F) TTC (F) TTC (F) TTC (F) TTC (F) TTC (F) TTC (F) TTC (F) TTC (F) TTC (F) TTC (F) TTC (F) 
   351      2    -7.0188839638   0.000894823591       0.3561  TTC (F) TTC (F) TTC (F) TTC (F) TTC (F) TTC (F) TTC (F) TTC (F) TTC (F) TTC (F) TTC (F) TTC (F) TTC (F) TTC (F) TTC (F) TTC (F) TTC (F) TTC (F) TTC (F) TTC (F) TTC (F) TTC (F) TTC (F) TTC (F) TTC (F) TTC (F) TTC (F) TTC (F) TTC (F) TTC (F) 
   352      1   -13.7455528073   0.000001072463       0.0004  TTC (F) TTC (F) TTC (F) TTC (F) TTC (F) TTC (F) TTC (F) TTC (F) TTC (F) TTT (F) TTC (F) TTC (F) TTC (F) TTC (F) TTC (F) TTC (F) TTC (F) TTC (F) TTC (F) TTC (F) TTC (F) TTC (F) TTC (F) TTT (F) TTC (F) TTC (F) TTC (F) TTC (F) TTC (F) TTC (F) 
   353      1   -15.6117782934   0.000000165917       0.0001  TTC (F) TTC (F) TTC (F) TTC (F) TTC (F) TTC (F) TTC (F) TTC (F) TTT (F) TTC (F) TTT (F) TTC (F) TTC (F) TTC (F) TTC (F) TTC (F) TTC (F) TTC (F) TTT (F) TTC (F) TTC (F) TTC (F) TTC (F) TTC (F) TTC (F) TTC (F) TTC (F) TTC (F) TTC (F) TTC (F) 
   354      1    -8.8289374075   0.000146433756       0.0583  TTC (F) TTC (F) TTC (F) TTC (F) TTC (F) TTC (F) TTC (F) TTT (F) TTT (F) TTC (F) TTT (F) TTC (F) TTC (F) TTC (F) TTC (F) TTC (F) TTC (F) TTC (F) TTC (F) TTC (F) TTC (F) TTC (F) TTC (F) TTT (F) TTC (F) TTC (F) TTC (F) TTC (F) TTC (F) TTC (F) 
   355      1   -13.1676506046   0.000001911446       0.0008  TTC (F) TTC (F) TTC (F) TTC (F) TTC (F) TTC (F) TTT (F) TTC (F) TTC (F) TTC (F) TTC (F) TTC (F) TTC (F) TTC (F) TTC (F) TTC (F) TTC (F) TTC (F) TTC (F) TTC (F) TTC (F) CTC (L) TTC (F) TTC (F) TTC (F) TTC (F) TTC (F) TTC (F) TTC (F) TTC (F) 
   356      1   -14.6369006113   0.000000439820       0.0002  TTC (F) TTC (F) TTT (F) TTT (F) TTC (F) TTT (F) TTC (F) TTC (F) TTT (F) TTT (F) TTC (F) TTT (F) TTC (F) TTT (F) TTT (F) TTC (F) TTT (F) TTT (F) TTT (F) TTT (F) TTT (F) TTC (F) TTT (F) TTC (F) TTC (F) TTC (F) TTC (F) TTC (F) TTC (F) TTC (F) 
   357      1   -10.0247041965   0.000044292101       0.0176  TTC (F) TTT (F) TTC (F) TTT (F) TTC (F) TTT (F) TTC (F) TTC (F) TTC (F) TTT (F) TTC (F) TTT (F) TTC (F) TTT (F) TTT (F) TTC (F) TTT (F) TTT (F) TTT (F) TTT (F) TTT (F) TTC (F) TTT (F) TTC (F) TTC (F) TTC (F) TTC (F) TTC (F) TTC (F) TTC (F) 
   358      1   -35.0314487683   0.000000000000       0.0000  TTG (L) CTC (L) TTG (L) TTG (L) TTG (L) TTG (L) CTG (L) CTG (L) CTG (L) TTG (L) CTG (L) TTG (L) TTG (L) TTG (L) TTG (L) TTG (L) --- (-) TTG (L) TTG (L) TTG (L) TTG (L) TTG (L) TTG (L) TTG (L) TTG (L) ATG (M) TTG (L) TTG (L) GTG (V) TTG (L) 
   359      1   -17.5604155149   0.000000023638       0.0000  TTG (L) CTG (L) CTA (L) CTG (L) CTG (L) CTG (L) CTG (L) CTG (L) CTG (L) CTG (L) CTG (L) CTA (L) CTG (L) CTG (L) CTG (L) CTG (L) --- (-) CTG (L) CTG (L) CTG (L) CTG (L) CTG (L) CTA (L) CTG (L) CTG (L) CTG (L) CTG (L) CTG (L) CTG (L) CTG (L) 
   360      1   -21.0588877065   0.000000000715       0.0000  TTG (L) CTG (L) TTG (L) CTG (L) CTG (L) CTG (L) TTG (L) CTG (L) CTG (L) CTG (L) CTG (L) CTG (L) TCG (S) CTG (L) CTG (L) TCG (S) --- (-) CTG (L) CTG (L) CTG (L) CTG (L) TCG (S) CTG (L) CTG (L) CTG (L) CTG (L) CTG (L) CTG (L) CTG (L) CTG (L) 
   361      1   -31.7195176222   0.000000000000       0.0000  TTG (L) GCG (A) TTG (L) --- (-) TCG (S) TCC (S) CTC (L) CTC (L) CTC (L) TCG (S) CTC (L) TCG (S) --- (-) TCG (S) TCG (S) TTG (L) TCG (S) --- (-) --- (-) TCG (S) TCG (S) TTG (L) TCG (S) CTC (L) TCG (S) TCG (S) TCG (S) TCG (S) TCG (S) --- (-) 
   362      1   -15.9303788540   0.000000120649       0.0000  TTG (L) GTG (V) TTG (L) TTG (L) TTG (L) TTG (L) TTG (L) TTA (L) TTA (L) TTG (L) TTA (L) TTG (L) TTG (L) TTG (L) TTG (L) TTG (L) TTG (L) TTG (L) TTG (L) TTG (L) TTG (L) TTG (L) TTG (L) TTA (L) TTG (L) TTG (L) TTG (L) TTG (L) TTG (L) TTG (L) 
   363      1   -42.3481326313   0.000000000000       0.0000  TTG (L) GTT (V) TTG (L) GTT (V) GTT (V) GTT (V) TTC (F) TTG (L) TTG (L) ATT (I) TTG (L) GTT (V) --- (-) ATT (I) GTT (V) CTG (L) GTT (V) ATT (I) ATT (I) GTT (V) ATT (I) TTG (L) GTT (V) TTG (L) GTT (V) GTT (V) GTA (V) GTG (V) GTT (V) --- (-) 
   364      1   -17.7146056373   0.000000020260       0.0000  TTG (L) TGG (W) TGG (W) TGG (W) TGG (W) TGG (W) CTG (L) TGG (W) TGG (W) TGG (W) TGG (W) TGG (W) TGG (W) TGG (W) TGG (W) TGG (W) TGG (W) TGG (W) TGG (W) TGG (W) TGG (W) TGG (W) TGG (W) TGG (W) TGG (W) TGG (W) TGG (W) TGG (W) TGG (W) TGG (W) 
   365      1   -26.1238916326   0.000000000005       0.0000  TTG (L) TTG (L) CTG (L) TTA (L) ATG (M) TTA (L) TTG (L) TTG (L) TTG (L) TTA (L) TTG (L) TTA (L) TTG (L) TTA (L) TTA (L) TTG (L) TTA (L) TTA (L) TTA (L) TTA (L) TTA (L) TTG (L) TTA (L) TTG (L) ATG (M) TTG (L) ATG (M) ATA (I) TTG (L) TTG (L) 
   366      1   -18.9932191323   0.000000005641       0.0000  TTG (L) TTG (L) TCG (S) TTG (L) TTG (L) TTG (L) TTT (F) TTC (F) TTC (F) TTG (L) TTC (F) TTG (L) --- (-) TTG (L) TTG (L) TTG (L) TTG (L) TTG (L) TTG (L) TTG (L) TTG (L) TTG (L) TTG (L) TTC (F) TTG (L) TTG (L) TTG (L) TTG (L) TTG (L) --- (-) 
   367      1   -16.4489636353   0.000000071830       0.0000  TTG (L) TTG (L) TTA (L) TTG (L) TTG (L) ATG (M) TTG (L) TTG (L) TTG (L) TTG (L) TTG (L) TTG (L) TTG (L) TTG (L) TTG (L) TTG (L) TTG (L) TTG (L) TTG (L) TTG (L) TTG (L) TTG (L) TTG (L) TTG (L) TTG (L) TTG (L) TTG (L) TTG (L) TTG (L) TTG (L) 
   368      1   -21.3955402054   0.000000000511       0.0000  TTG (L) TTG (L) TTG (L) TTG (L) TTG (L) TTG (L) TTG (L) TTG (L) CTG (L) TTA (L) TTG (L) TTG (L) TTG (L) TTG (L) TTG (L) TTG (L) TTG (L) TTG (L) TTG (L) TTG (L) TTG (L) CTG (L) TTG (L) TTA (L) TTG (L) TTG (L) TTG (L) TTG (L) TTG (L) TTG (L) 
   369      1   -17.0738433678   0.000000038452       0.0000  TTT (F) TCT (S) TTT (F) TTT (F) TTT (F) TTT (F) TTC (F) TTT (F) TTT (F) TTT (F) TTT (F) TTT (F) TTT (F) TTT (F) TTT (F) TTT (F) TTT (F) TTT (F) TTT (F) TTT (F) TTT (F) TTT (F) TTT (F) TTT (F) TTT (F) TTT (F) TTT (F) TTT (F) TTT (F) TTC (F) 
   370      1   -22.1208330207   0.000000000247       0.0000  TTT (F) TGG (W) TTT (F) TGG (W) TGG (W) TGG (W) TGG (W) TGG (W) TGG (W) TGG (W) TGG (W) TGG (W) TTC (F) TGG (W) TGG (W) TTC (F) TGG (W) TGG (W) TGG (W) TGG (W) TGG (W) TTA (L) TGG (W) TGG (W) TGG (W) TGG (W) TGG (W) TGG (W) TGG (W) TGG (W) 
   371      1   -36.3907657316   0.000000000000       0.0000  TTT (F) TTC (F) TTT (F) TTT (F) TTT (F) TTT (F) CTG (L) TTA (L) CTT (L) TTC (F) TTC (F) TTT (F) TTT (F) TTT (F) TTT (F) TTT (F) TTT (F) TTT (F) TTC (F) TTT (F) TTC (F) TTT (F) TTT (F) CTT (L) TTT (F) TTT (F) TTT (F) TTT (F) TTT (F) TTT (F) 
   372      1   -13.0820784603   0.000002082215       0.0008  TTT (F) TTT (F) TTT (F) TTT (F) TTT (F) TTC (F) TTT (F) TTC (F) TTT (F) TTT (F) TTC (F) TTT (F) TTT (F) TTT (F) TTT (F) TTT (F) TTT (F) TTT (F) TTT (F) TTT (F) TTT (F) TTT (F) TTT (F) TTT (F) TTT (F) TTT (F) TTT (F) TTT (F) TTT (F) TTT (F) 
   373      1   -14.6148448846   0.000000449628       0.0002  TTT (F) TTT (F) TTT (F) TTT (F) TTT (F) TTC (F) TTT (F) TTT (F) TTT (F) TTC (F) TTT (F) TTC (F) TTT (F) TTC (F) TTT (F) TTT (F) TTC (F) TTC (F) TTC (F) TTT (F) TTC (F) TTT (F) TTC (F) TTT (F) TTT (F) TTT (F) TTT (F) TTT (F) TTT (F) --- (-) 
   374      1   -21.8988115108   0.000000000309       0.0000  TTT (F) TTT (F) TTT (F) TTT (F) TTT (F) TTT (F) TTC (F) TTC (F) TTC (F) TTT (F) TTC (F) TTT (F) TAT (Y) TTT (F) TTT (F) TTT (F) TTT (F) TTT (F) TTT (F) TTT (F) TTT (F) GTT (V) TTT (F) TTC (F) TTT (F) TTT (F) TTT (F) TTT (F) TTT (F) TTT (F) 
   375      1   -10.3566917060   0.000031779418       0.0126  TTT (F) TTT (F) TTT (F) TTT (F) TTT (F) TTT (F) TTC (F) TTT (F) TTT (F) TTT (F) TTT (F) TTT (F) TTC (F) TTT (F) TTT (F) TTC (F) TTT (F) TTT (F) TTT (F) TTT (F) TTT (F) TTT (F) TTT (F) TTT (F) TTT (F) TTT (F) TTT (F) TTT (F) TTT (F) TTT (F) 
   376      1   -11.9837270196   0.000006245015       0.0025  TTT (F) TTT (F) TTT (F) TTT (F) TTT (F) TTT (F) TTT (F) TTT (F) TTC (F) TTT (F) TTT (F) TTT (F) TTT (F) TTT (F) TTT (F) TTT (F) TTT (F) TTT (F) TTT (F) TTT (F) TTT (F) TTC (F) TTT (F) TTT (F) TTT (F) TTT (F) TTT (F) TTT (F) TTT (F) TTT (F) 
   377      1   -12.5501072120   0.000003544522       0.0014  TTT (F) TTT (F) TTT (F) TTT (F) TTT (F) TTT (F) TTT (F) TTT (F) TTT (F) TTT (F) TTT (F) TTT (F) TTC (F) TTT (F) TTT (F) TTC (F) TTT (F) TTT (F) TTT (F) TTT (F) TTT (F) TTT (F) TTT (F) TTT (F) TTT (F) TTT (F) TTT (F) TTT (F) TTT (F) TTC (F) 
   378      1   -14.3059691195   0.000000612346       0.0002  TTT (F) TTT (F) TTT (F) TTT (F) TTT (F) TTT (F) TTT (F) TTT (F) TTT (F) TTT (F) TTT (F) TTT (F) TTT (F) TTT (F) TTT (F) TTT (F) TTT (F) TTT (F) TTT (F) TTT (F) TTT (F) TTT (F) TTT (F) TTC (F) TTC (F) TTT (F) TTT (F) TTT (F) TTT (F) TTT (F) 
   379      1    -6.1636285050   0.002104602838       0.8376  TTT (F) TTT (F) TTT (F) TTT (F) TTT (F) TTT (F) TTT (F) TTT (F) TTT (F) TTT (F) TTT (F) TTT (F) TTT (F) TTT (F) TTT (F) TTT (F) TTT (F) TTT (F) TTT (F) TTT (F) TTT (F) TTT (F) TTT (F) TTT (F) TTT (F) TTT (F) TTT (F) TTT (F) TTT (F) --- (-) 
   380      2    -6.1899217201   0.002049987220       0.8159  TTT (F) TTT (F) TTT (F) TTT (F) TTT (F) TTT (F) TTT (F) TTT (F) TTT (F) TTT (F) TTT (F) TTT (F) TTT (F) TTT (F) TTT (F) TTT (F) TTT (F) TTT (F) TTT (F) TTT (F) TTT (F) TTT (F) TTT (F) TTT (F) TTT (F) TTT (F) TTT (F) TTT (F) TTT (F) TTT (F) 
