# Supplementary material for: Comparative gene retention analysis in barley, wild emmer, and bread wheat pangenome lines reveals factors affecting gene retention following gene duplication
Source: BMC Biol. 2023 Feb 6;21:25. doi: 10.1186/s12915-022-01503-z (PMC9903521; doi:10.1186/s12915-022-01503-z)
Supplement: Supplementary file 5 — Additional file 5. PAML input and output files used for natural selection analysis in Table 1. [file 12915_2022_1503_MOESM5_ESM.zip › Files_S4/ModelAnull_HPT1/jones.dat]

                                                                           
 58                                                                        
 54  45                                                                    
 81  16 528                                                                
 56 113  34  10                                                            
 57 310  86  49   9                                                        
105  29  58 767   5 323                                                    
179 137  81 130  59  26 119                                                
 27 328 391 112  69 597  26  23                                            
 36  22  47  11  17   9  12   6  16                                        
 30  38  12   7  23  72   9   6  56 229                                    
 35 646 263  26   7 292 181  27  45  21  14                                
 54  44  30  15  31  43  18  14  33 479 388  65                            
 15   5  10   4  78   4   5   5  40  89 248   4  43                        
194  74  15  15  14 164  18  24 115  10 102  21  16  17                    
378 101 503  59 223  53  30 201  73  40  59  47  29  92 285                
475  64 232  38  42  51  32  33  46 245  25 103 226  12 118 477            
  9 126   8   4 115  18  10  55   8   9  52  10  24  53   6  35  12        
 11  20  70  46 209  24   7   8 573  32  24   8  18 536  10  63  21  71    
298  17  16  31  62  20  45  47  11 961 180  14 323  62  23  38 112  25  16

0.076748 0.051691 0.042645 0.051544 0.019803 0.040752 0.061830
0.073152 0.022944 0.053761 0.091904 0.058676 0.023826 0.040126
0.050901 0.068765 0.058565 0.014261 0.032102 0.066005

// this is the end of the file.  The rest are notes.

Ala Arg Asn Asp Cys Gln Glu Gly His Ile Leu Lys Met Phe Pro Ser Thr Trp Tyr Val

S_ij = S_ji and PI_i for the Jones model based on the SWISSPROT
Version 22 data.
Rate Q_ij=S_ij*PI_j.
The rest of the file is not used.  
Prepared by Z. Yang, March 1995.

See the following reference for notation:

Yang, Z., R. Nielsen and M. Hasegawa. 1998. Models of amino acid substitution and
applications to mitochondrial protein evolution. Mol. Biol. Evol. 15:1600-1611.

-----------------------------------------------------------------------

  426 
  333  185                                                                  
  596   80 2134                                                                  
  159  214   54   20                                                            
  332 1203  277  192   14                                                      
  920  176  286 4497   11 1497                                                      
 1853  954  470  907  158  144  999                                                
   88  716  704  244   58 1027   69   71                                          
  286  114  198   59   34   37   72   44   37                                  
  394  332   88   62   79  497  101   80  217 2086                             
  294 3606 1209  148   15 1289 1210  215  115  121  140                           
  185  100   56   34   27   78   50   47   33 1129 1567  167                     
   84   21   33   16  115   14   23   28   69  354 1690   17   76              
 1395  360   64   74   27  629  106  171  249   54  882  117   36   66             
 3664  661 2706  390  559  278  236 1861  214  274  691  351   89  468 1839      
 3920  360 1069  216   91  227  217  266  116 1420  256  653  579   54  653 3527    
   19  171    9    5   60   20   17  106    5   13  127   16   15   56    8   64  18
   49   62  178  142  246   59   26   34  777  102  131   30   25 1276   32  259   73  60     
 2771  111   86  195  150  100  336  420   32 6260 2020   99  937  307  142  320  805  44  63 

    A    R    N    D    C    Q    E    G    H    I    L    K    M    F    P    S    T   W   Y  V
  Ala  Arg  Asn  Asp  Cys  Gln  Glu  Gly  His  Ile  Leu  Lys  Met  Phe  Pro  Ser  Thr Trp Tyr Val

Accepted point mutations (x10), similar to Figure 80 of Dayhoff et
al. (1978).  SwissProt version 22 data.
------------------------------------------------------------------------------

 256458     426     333     596     159     332     920    1853      88     286     394     294     185      84    1395    3664    3920      19      49    2771 
    426  182302     185      80     214    1203     176     954     716     114     332    3606     100      21     360     661     360     171      62     111 
    333     185  150772    2134      54     277     286     470     704     198      88    1209      56      33      64    2706    1069       9     178      86 
    596      80    2134  178390      20     192    4497     907     244      59      62     148      34      16      74     390     216       5     142     195 
    159     214      54      20   68120      14      11     158      58      34      79      15      27     115      27     559      91      60     246     150 
    332    1203     277     192      14  139546    1497     144    1027      37     497    1289      78      14     629     278     227      20      59     100 
    920     176     286    4497      11    1497  218432     999      69      72     101    1210      50      23     106     236     217      17      26     336 
   1853     954     470     907     158     144     999  255274      71      44      80     215      47      28     171    1861     266     106      34     420 
     88     716     704     244      58    1027      69      71   77124      37     217     115      33      69     249     214     116       5     777      32 
    286     114     198      59      34      37      72      44      37  191018    2086     121    1129     354      54     274    1420      13     102    6260 
    394     332      88      62      79     497     101      80     217    2086  319504     140    1567    1690     882     691     256     127     131    2020 
    294    3606    1209     148      15    1289    1210     215     115     121     140  206568     167      17     117     351     653      16      30      99 
    185     100      56      34      27      78      50      47      33    1129    1567     167   84670      76      36      89     579      15      25     937 
     84      21      33      16     115      14      23      28      69     354    1690      17      76  143088      66     468      54      56    1276     307 
   1395     360      64      74      27     629     106     171     249      54     882     117      36      66  175488    1839     653       8      32     142 
   3664     661    2706     390     559     278     236    1861     214     274     691     351      89     468    1839  234536    3527      64     259     320 
   3920     360    1069     216      91     227     217     266     116    1420     256     653     579      54     653    3527  203636      18      73     805 
     19     171       9       5      60      20      17     106       5      13     127      16      15      56       8      64      18   50486      60      44 
     49      62     178     142     246      59      26      34     777     102     131      30      25    1276      32     259      73      60  114728      63 
   2771     111      86     195     150     100     336     420      32    6260    2020      99     937     307     142     320     805      44      63  223724 

Observed difference counts from pairwise comparisons, with ancestral sequences 
constructed by parsimony.  F(t) = PI*P(t).
Based on the SwissProt 22 data, kindly provided by D. Jones (Jones et al. 1992)
-------------------------------------------------------------------------------


Ala 0.98754 0.00030 0.00023 0.00042 0.00011 0.00023 0.00065 0.00130 0.00006 0.00020 0.00028 0.00021 0.00013 0.00006 0.00098 0.00257 0.00275 0.00001 0.00003 0.00194
Arg 0.00044 0.98974 0.00019 0.00008 0.00022 0.00125 0.00018 0.00099 0.00075 0.00012 0.00035 0.00376 0.00010 0.00002 0.00037 0.00069 0.00037 0.00018 0.00006 0.00012
Asn 0.00042 0.00023 0.98720 0.00269 0.00007 0.00035 0.00036 0.00059 0.00089 0.00025 0.00011 0.00153 0.00007 0.00004 0.00008 0.00342 0.00135 0.00001 0.00022 0.00011
Asp 0.00062 0.00008 0.00223 0.98954 0.00002 0.00020 0.00470 0.00095 0.00025 0.00006 0.00006 0.00015 0.00004 0.00002 0.00008 0.00041 0.00023 0.00001 0.00015 0.00020
Cys 0.00043 0.00058 0.00015 0.00005 0.99432 0.00004 0.00003 0.00043 0.00016 0.00009 0.00021 0.00004 0.00007 0.00031 0.00007 0.00152 0.00025 0.00016 0.00067 0.00041
Gln 0.00044 0.00159 0.00037 0.00025 0.00002 0.98955 0.00198 0.00019 0.00136 0.00005 0.00066 0.00170 0.00010 0.00002 0.00083 0.00037 0.00030 0.00003 0.00008 0.00013
Glu 0.00080 0.00015 0.00025 0.00392 0.00001 0.00130 0.99055 0.00087 0.00006 0.00006 0.00009 0.00105 0.00004 0.00002 0.00009 0.00021 0.00019 0.00001 0.00002 0.00029
Gly 0.00136 0.00070 0.00035 0.00067 0.00012 0.00011 0.00074 0.99350 0.00005 0.00003 0.00006 0.00016 0.00003 0.00002 0.00013 0.00137 0.00020 0.00008 0.00003 0.00031
His 0.00021 0.00168 0.00165 0.00057 0.00014 0.00241 0.00016 0.00017 0.98864 0.00009 0.00051 0.00027 0.00008 0.00016 0.00058 0.00050 0.00027 0.00001 0.00182 0.00008
Ile 0.00029 0.00011 0.00020 0.00006 0.00003 0.00004 0.00007 0.00004 0.00004 0.98729 0.00209 0.00012 0.00113 0.00035 0.00005 0.00027 0.00142 0.00001 0.00010 0.00627
Leu 0.00023 0.00019 0.00005 0.00004 0.00005 0.00029 0.00006 0.00005 0.00013 0.00122 0.99330 0.00008 0.00092 0.00099 0.00052 0.00040 0.00015 0.00007 0.00008 0.00118
Lys 0.00027 0.00331 0.00111 0.00014 0.00001 0.00118 0.00111 0.00020 0.00011 0.00011 0.00013 0.99100 0.00015 0.00002 0.00011 0.00032 0.00060 0.00001 0.00003 0.00009
Met 0.00042 0.00023 0.00013 0.00008 0.00006 0.00018 0.00011 0.00011 0.00007 0.00255 0.00354 0.00038 0.98818 0.00017 0.00008 0.00020 0.00131 0.00003 0.00006 0.00212
Phe 0.00011 0.00003 0.00004 0.00002 0.00015 0.00002 0.00003 0.00004 0.00009 0.00047 0.00227 0.00002 0.00010 0.99360 0.00009 0.00063 0.00007 0.00008 0.00171 0.00041
Pro 0.00148 0.00038 0.00007 0.00008 0.00003 0.00067 0.00011 0.00018 0.00026 0.00006 0.00093 0.00012 0.00004 0.00007 0.99270 0.00194 0.00069 0.00001 0.00003 0.00015
Ser 0.00287 0.00052 0.00212 0.00031 0.00044 0.00022 0.00018 0.00146 0.00017 0.00021 0.00054 0.00027 0.00007 0.00037 0.00144 0.98556 0.00276 0.00005 0.00020 0.00025
Thr 0.00360 0.00033 0.00098 0.00020 0.00008 0.00021 0.00020 0.00024 0.00011 0.00131 0.00024 0.00060 0.00053 0.00005 0.00060 0.00324 0.98665 0.00002 0.00007 0.00074
Trp 0.00007 0.00065 0.00003 0.00002 0.00023 0.00008 0.00006 0.00040 0.00002 0.00005 0.00048 0.00006 0.00006 0.00021 0.00003 0.00024 0.00007 0.99686 0.00023 0.00017
Tyr 0.00008 0.00010 0.00030 0.00024 0.00041 0.00010 0.00004 0.00006 0.00130 0.00017 0.00022 0.00005 0.00004 0.00214 0.00005 0.00043 0.00012 0.00010 0.99392 0.00011
Val 0.00226 0.00009 0.00007 0.00016 0.00012 0.00008 0.00027 0.00034 0.00003 0.00511 0.00165 0.00008 0.00076 0.00025 0.00012 0.00026 0.00066 0.00004 0.00005 0.98761

P(0.01), amino acid exchange data generated from SWISSPROT Release 22.0
Ref. Jones D.T., Taylor W.R. and Thornton J.M. (1992) CABIOS 8:275-282


Usable sequences: 23824
Final alignments: 5437
Accepted point mutations: 92883

A  R  N  D  C  Q  E  G  H  I  L  K  M  F  P  S  T  W  Y  V


 0.0767477          100     
 0.0516907          82.3263 
 0.0426448          102.697 
 0.0515445          83.8924 
 0.0198027          45.6097 
 0.0407523          83.8825 
 0.0618296          75.7914 
 0.0731516          52.1273 
 0.0229438          91.1374 
 0.0537609          101.99  
 0.0919042          53.7672 
 0.0586762          72.2308 
 0.0238262          94.8144 
 0.0401265          51.3146 
 0.0509007          58.5874 
 0.0687652          115.899 
 0.0585647          107.092 
 0.0142613          25.2297 
 0.0321015          48.7629 
 0.0660051          99.4571 
             
Normalized          Relative 
frequency           mutabilities
(SUM m*f) = 80.240436
-------------------------------------------
