# Supplementary material for: Comparative gene retention analysis in barley, wild emmer, and bread wheat pangenome lines reveals factors affecting gene retention following gene duplication
Source: BMC Biol. 2023 Feb 6;21:25. doi: 10.1186/s12915-022-01503-z (PMC9903521; doi:10.1186/s12915-022-01503-z)
Supplement: Supplementary file 5 — Additional file 5. PAML input and output files used for natural selection analysis in Table 1. [file 12915_2022_1503_MOESM5_ESM.zip › Files_S4/ModelAnull_HPT1/grantham.dat]

 
111  
111  85  
126  96  23  
195 180 139 154  
 91  43  46  61 154  
107  54  41  45 170  29  
 60 125  79  94 158  87  98  
 86  29  68  81 174  24  41  98  
 94  98 149 168 197 109 134 136  94  
 96 102 153 172 198 113 139 138  99   5  
106  26  94 102 202  53  57 127  32 102 107  
 85  92 141 160 196 101 126 127  86  10  14  95  
113  97 158 177 205 116 140 153 100  21  22 102  29  
 27 103  90 108 169  75  94  42  76  96  98 103  87 114  
 99 109  46  66 112  68  80  55  89 142 144 121 135 155  73  
 58  71  65  85 149  41  66  59  47  89  92  78  81 103  38  58  
148 101 174 191 215 130 152 184 115  61  61 110  67  40 147 177 129  
112  77 142 160 194  99 123 147  83  33  36  85  35  22 110 143  92  37  
 65  96 133 152 191  96 121 109  84  30  32  97  22  50  68 123  70  88  55  

 A   R   N   D   C   Q   E   G   H   I   L   K   M   F   P   S   T   W   Y   V
Ala Arg Asn Asp Cys Gln Glu Gly His Ile Leu Lys Met Phe Pro Ser Thr Trp Tyr Val


Table 1 in Grantham (1974).

	c	p	v      aromaticity (from Xuhua Xia)

Ala	0	8.1	31      -0.11    
Arg	.65	10.5	124     0.079    
Asn	1.33	11.6	56      -0.136   
Asp	1.38	13.0	54      -0.285   
Cys	2.75	5.5	55      -0.184   
Gln	.89	10.5	85      -0.067   
Glu	.92	12.3	83      -0.246   
Gly	.74	9.0	3       -0.073   
His	.58	10.4	96      0.32     
Ile	0	5.2	111     0.001    
Leu	0	4.9	111     -0.008   
Lys	.33	11.3	119     0.049    
Met	0	5.7	105     -0.041   
Phe	0	5.2	132     0.438    
Pro	.39	8.0	32.5    -0.016   
Ser	1.42	9.2	32      -0.153   
Thr	.71	8.6	61      -0.208   
Trp	.13	5.4	170     0.493    
Tyr	.20	6.2	136     0.381    
Val	0	5.9	84      -0.155   
