# Supplementary material for: Comparative gene retention analysis in barley, wild emmer, and bread wheat pangenome lines reveals factors affecting gene retention following gene duplication
Source: BMC Biol. 2023 Feb 6;21:25. doi: 10.1186/s12915-022-01503-z (PMC9903521; doi:10.1186/s12915-022-01503-z)
Supplement: Supplementary file 5 — Additional file 5. PAML input and output files used for natural selection analysis in Table 1. [file 12915_2022_1503_MOESM5_ESM.zip › Files_S4/ModelAnull_HPT1/2NG.dS]

    30
Hvulgare_HPT2        
Aeriantha_HPT1         0.4207
Aeriantha_HPT2         0.2918  0.4696
Atauschii_HPT1         0.4492  0.2082  0.4557
Bdistachyon_HPT1       0.3820  0.2718  0.4408  0.2855
Hvulgare_HPT1          0.4569  0.2356  0.4675  0.1259  0.3072
Osativa_HPT1           0.5476  0.4892  0.6119  0.5470  0.5262  0.5976
Phallii_HPT1           0.6466  0.4938  0.7270  0.5440  0.5522  0.5613  0.5923
Sbicolor_HPT1          0.5598  0.4659  0.6541  0.5227  0.4796  0.5284  0.5887  0.2668
Scereale_HPT1          0.4466  0.2170  0.4865  0.1442  0.3131  0.1094  0.5945  0.5509  0.4934
Sitalica_HPT1          0.5750  0.4864  0.6728  0.4918  0.5005  0.5289  0.5542  0.2228  0.2588  0.5225
Taestivum_HPT1-1       0.4701  0.2138  0.4861  0.0508  0.2988  0.1392  0.5888  0.5605  0.5286  0.1476  0.5083
Taestivum_HPT2         0.2173  0.3252  0.3169  0.3459  0.3018  0.3631  0.4626  0.6091  0.5151  0.3805  0.5485  0.3757
Taestivum_HPT1-2       0.4321  0.1994  0.4514  0.0909  0.3027  0.0791  0.5582  0.5063  0.4584  0.0800  0.4702  0.0969  0.3506
Taestivum_HPT1-3       0.4406  0.1992  0.4611  0.0000  0.2853  0.1268  0.5542  0.5257  0.5018  0.1351  0.4729  0.0477  0.3459  0.0854
Tdicoccoides_HPT2      0.2356  0.3613  0.3167  0.3683  0.3476  0.3722  0.4681  0.5870  0.5236  0.3928  0.5395  0.3956  0.0203  0.3666  0.3744
Tdicoccoides_HPT1-1    0.4265  0.2404  0.4727  0.0932  0.3315  0.1528  0.5825  0.5269  0.5014  0.1658  0.5336  0.0396  0.3735  0.1272  0.0865  0.3975
Tdicoccoides_HPT1-2    0.4371  0.2039  0.4451  0.0910  0.2970  0.0745  0.5533  0.5233  0.4635  0.0835  0.4821  0.1012  0.3508  0.0000  0.0891  0.3681  0.1341
Tintermedium_HPT1-2    0.4093  0.2279  0.4236  0.1215  0.2856  0.1343  0.5730  0.5934  0.5180  0.1359  0.5237  0.1508  0.3193  0.1035  0.1377  0.3566  0.2048  0.0932
Tintermedium_HPT1-3    0.4221  0.1884  0.4446  0.0755  0.2812  0.1134  0.5485  0.5243  0.4964  0.1187  0.4840  0.0902  0.3448  0.0516  0.0714  0.3597  0.1240  0.0536  0.1360
Tintermedium_HPT1-1    0.4098  0.1976  0.4340  0.1380  0.2861  0.0961  0.5288  0.5376  0.5100  0.0425  0.5064  0.1457  0.3574  0.0727  0.1332  0.3646  0.1635  0.0721  0.1197  0.1130
Tintermedium_HPT2      0.2300  0.4261  0.3565  0.3998  0.4126  0.4297  0.5544  0.6447  0.5465  0.4343  0.5889  0.4353  0.2739  0.4105  0.4072  0.2678  0.4233  0.4104  0.4131  0.4075  0.4000
Turartu_HPT1           0.4694  0.2092  0.4918  0.0545  0.2935  0.1431  0.5843  0.5668  0.5345  0.1515  0.5175  0.0033  0.3694  0.1005  0.0512  0.3895  0.0437  0.1050  0.1548  0.0939  0.1495  0.4288
Zmays_HPT1             0.6481  0.5123  0.7175  0.5816  0.5685  0.5814  0.6599  0.3030  0.1582  0.5292  0.3220  0.5951  0.5767  0.5250  0.5657  0.6097  0.5753  0.5334  0.5681  0.5366  0.5571  0.6230  0.6016
Bhybridum_HPT1-1       0.3876  0.2766  0.4529  0.2954  0.0067  0.3169  0.5296  0.5583  0.4851  0.3233  0.4997  0.3087  0.3132  0.3077  0.2950  0.3582  0.3439  0.3017  0.2954  0.2857  0.2959  0.4184  0.3034  0.5604
Bstacei_HPT1           0.3896  0.3059  0.4647  0.3068  0.0952  0.3274  0.5685  0.5818  0.5198  0.3595  0.5151  0.3237  0.3291  0.3329  0.3098  0.3694  0.3485  0.3286  0.3138  0.3008  0.3335  0.4320  0.3183  0.6134  0.1028
Bsylvaticum_HPT1       0.3937  0.2703  0.4592  0.2788  0.0444  0.3080  0.5464  0.5521  0.4924  0.3266  0.5136  0.2922  0.3235  0.2961  0.2789  0.3724  0.3233  0.2902  0.2740  0.2748  0.2992  0.4363  0.2870  0.5682  0.0515  0.1137
Bmexicanum_HPT1-1      0.3827  0.2921  0.4325  0.2865  0.0732  0.3056  0.5132  0.5593  0.5055  0.3216  0.4943  0.2899  0.3150  0.2913  0.2862  0.3510  0.3142  0.2903  0.2791  0.2701  0.2919  0.4047  0.2847  0.5614  0.0805  0.1137  0.0728
Bhybridum_HPT1-2       0.3998  0.2929  0.4697  0.2905  0.0988  0.3215  0.5396  0.5730  0.5000  0.3533  0.4943  0.3079  0.3163  0.3270  0.2943  0.3578  0.3361  0.3226  0.3079  0.2952  0.3327  0.4136  0.3026  0.6054  0.1064  0.0233  0.1173  0.1251
Bmexicanum_HPT1-2      0.3979  0.3008  0.4645  0.3111  0.1278  0.3198  0.5312  0.6157  0.5417  0.3575  0.5194  0.3168  0.3133  0.3276  0.3111  0.3255  0.3401  0.3278  0.2900  0.3505  0.3283  0.4235  0.3097  0.6130  0.1389  0.0534  0.1272  0.1137  0.0483
