# Supplementary material for: Comparative gene retention analysis in barley, wild emmer, and bread wheat pangenome lines reveals factors affecting gene retention following gene duplication
Source: BMC Biol. 2023 Feb 6;21:25. doi: 10.1186/s12915-022-01503-z (PMC9903521; doi:10.1186/s12915-022-01503-z)
Supplement: Supplementary file 5 — Additional file 5. PAML input and output files used for natural selection analysis in Table 1. [file 12915_2022_1503_MOESM5_ESM.zip › Files_S4/ModelAnull_HPT1/2NG.t]

    30
Hvulgare_HPT2        
Aeriantha_HPT1         0.6298
Aeriantha_HPT2         0.4877  0.7035
Atauschii_HPT1         0.6383  0.2584  0.6880
Bdistachyon_HPT1       0.5891  0.3416  0.6361  0.3482
Hvulgare_HPT1          0.6603  0.2769  0.6970  0.1459  0.3584
Osativa_HPT1           0.6978  0.5957  0.8170  0.6309  0.6174  0.6872
Phallii_HPT1           0.8294  0.5764  0.9136  0.6267  0.6342  0.6505  0.6466
Sbicolor_HPT1          0.7454  0.5410  0.8369  0.5807  0.5579  0.5963  0.6641  0.2821
Scereale_HPT1          0.6545  0.2566  0.7112  0.1560  0.3609  0.1075  0.6837  0.6299  0.5696
Sitalica_HPT1          0.7523  0.5543  0.8490  0.5678  0.5771  0.6022  0.6102  0.2107  0.2568  0.5890
Taestivum_HPT1-1       0.6820  0.2641  0.7203  0.0650  0.3496  0.1494  0.6785  0.6533  0.6066  0.1471  0.5927
Taestivum_HPT2         0.3481  0.4898  0.4466  0.5246  0.4670  0.5280  0.6303  0.7086  0.6188  0.5388  0.6469  0.5445
Taestivum_HPT1-2       0.6509  0.2539  0.6865  0.1103  0.3587  0.0948  0.6562  0.6093  0.5560  0.0816  0.5666  0.1033  0.5187
Taestivum_HPT1-3       0.6561  0.2593  0.7045  0.0026  0.3470  0.1429  0.6578  0.6244  0.5781  0.1457  0.5617  0.0594  0.5246  0.1025
Tdicoccoides_HPT2      0.4052  0.5637  0.4786  0.5577  0.5326  0.5597  0.6754  0.7393  0.6720  0.5766  0.6846  0.5921  0.0564  0.5589  0.5755
Tdicoccoides_HPT1-1    0.7069  0.3387  0.7368  0.1734  0.4224  0.2178  0.7484  0.6862  0.6482  0.2307  0.6672  0.1147  0.5838  0.2045  0.1636  0.6351
Tdicoccoides_HPT1-2    0.6458  0.2490  0.6796  0.1131  0.3547  0.0948  0.6470  0.6140  0.5526  0.0871  0.5685  0.1097  0.5221  0.0026  0.1088  0.5474  0.2135
Tintermedium_HPT1-2    0.6214  0.2865  0.6721  0.1482  0.3722  0.1679  0.6724  0.6821  0.6091  0.1600  0.6198  0.1885  0.4852  0.1357  0.1872  0.5651  0.3029  0.1153
Tintermedium_HPT1-3    0.6181  0.2401  0.6573  0.0877  0.3259  0.1208  0.6381  0.6179  0.5717  0.1213  0.5650  0.0981  0.5038  0.0650  0.0814  0.5333  0.1926  0.0697  0.1816
Tintermedium_HPT1-1    0.6303  0.2456  0.6729  0.1553  0.3443  0.1012  0.6403  0.6282  0.5863  0.0464  0.5864  0.1495  0.5201  0.0734  0.1481  0.5584  0.2337  0.0758  0.1450  0.1207
Tintermedium_HPT2      0.3863  0.6835  0.5676  0.6556  0.6537  0.6815  0.7575  0.8476  0.7659  0.6916  0.7941  0.7044  0.3927  0.6801  0.6826  0.4618  0.7640  0.6684  0.6730  0.6516  0.6684
Turartu_HPT1           0.6788  0.2634  0.7219  0.0624  0.3458  0.1524  0.6770  0.6614  0.6144  0.1528  0.6015  0.0101  0.5362  0.1088  0.0595  0.5818  0.1147  0.1127  0.1916  0.0984  0.1551  0.6966
Zmays_HPT1             0.7996  0.5826  0.8728  0.6370  0.6287  0.6464  0.7076  0.3192  0.1514  0.6026  0.3105  0.6632  0.6667  0.6128  0.6327  0.7357  0.7137  0.6146  0.6586  0.6108  0.6294  0.8028  0.6715
Bhybridum_HPT1-1       0.5994  0.3479  0.6453  0.3530  0.0177  0.3633  0.6272  0.6422  0.5653  0.3714  0.5798  0.3599  0.4758  0.3652  0.3571  0.5407  0.4285  0.3557  0.3770  0.3268  0.3545  0.6643  0.3561  0.6260
Bstacei_HPT1           0.5910  0.3677  0.6638  0.3641  0.1236  0.3741  0.6556  0.6684  0.6054  0.3967  0.5995  0.3689  0.4823  0.3820  0.3659  0.5432  0.4367  0.3787  0.3894  0.3410  0.3794  0.6646  0.3650  0.6747  0.1319
Bsylvaticum_HPT1       0.5858  0.3250  0.6501  0.3270  0.0540  0.3451  0.6361  0.6403  0.5735  0.3561  0.5931  0.3294  0.4711  0.3384  0.3268  0.5409  0.4041  0.3338  0.3475  0.3058  0.3391  0.6655  0.3257  0.6291  0.0619  0.1277
Bmexicanum_HPT1-1      0.5744  0.3402  0.6342  0.3314  0.1093  0.3392  0.6135  0.6370  0.5721  0.3522  0.5698  0.3263  0.4561  0.3347  0.3310  0.5245  0.3988  0.3338  0.3428  0.3022  0.3348  0.6367  0.3225  0.6124  0.1227  0.1511  0.0989
Bhybridum_HPT1-2       0.6054  0.3596  0.6744  0.3579  0.1316  0.3756  0.6341  0.6625  0.5963  0.3979  0.5901  0.3627  0.4799  0.3834  0.3599  0.5408  0.4338  0.3803  0.3910  0.3426  0.3847  0.6511  0.3589  0.6747  0.1400  0.0255  0.1358  0.1651
Bmexicanum_HPT1-2      0.4952  0.3017  0.5616  0.3115  0.1364  0.3246  0.5246  0.5910  0.5173  0.3456  0.5096  0.3202  0.4275  0.3268  0.3115  0.4259  0.3793  0.3306  0.2956  0.3400  0.3232  0.5302  0.3111  0.5713  0.1412  0.0657  0.1182  0.1277  0.0655
