# Supplementary material for: Comparative gene retention analysis in barley, wild emmer, and bread wheat pangenome lines reveals factors affecting gene retention following gene duplication
Source: BMC Biol. 2023 Feb 6;21:25. doi: 10.1186/s12915-022-01503-z (PMC9903521; doi:10.1186/s12915-022-01503-z)
Supplement: Supplementary file 5 — Additional file 5. PAML input and output files used for natural selection analysis in Table 1. [file 12915_2022_1503_MOESM5_ESM.zip › Files_S4/2branch/2branch]

     30   1194

Hvulgare_HPT2                   ATG GGT TCG CTG TGC CTC CAG CCG CCG TTG CTC CTC TCC ATC TCC GCT CAC CAG CAA GAT CAT TTC CTG CCA TCA CTT TGT CCT GCC CAC AAA AAC GCA AAA AGG CAA ACT TCC GTG TCC AGC CAA CGG GGC CAA GGC CGC CCT ACC TTG GAT TGC TGT AAG AAC TTC TTG GGC TGG AAA TGT TCC TAC GAA AGG ATA TCA CAT CGA CCA GTA GAT AAT TGT GCA AAT GCT TCG ATG CAA CCA CTG CGG TCT GAG CCT GAG GCA AAT GAT TCT GCG AGC ATC TGG AAT CCA ATA TCA ACT TCT CTG GAT GCG TTT TAC AGG TTT TCG CGG CCA CAT ACT GTC ATA GGA ACA GCA CTG AGC ATA GTC TCA GTT TCA CTA CTA GCT GTC GAG GGC TTG TCT GAT ATT TCT CCT TTG TTC CTC ACT GGT TCG CTG GAG GCA GTG GTG TCC GCC CTT TTC ATG AAC ATT TAT ATT GTT GGG CTG AAT CAG TTG TCT GAT ATT GAT ATA GAT AAG GTT AAC AAG CCA ACT CTT CCG CTA GCA TCT GGG GAA TAC TCT CCT GCA ACC GGG GTG GCA ATA GTA ACA ACC TTT GCT GTT CTG AGC TTT GCC GTT GGA TTT GTT GTT GGA TCA CAG CCT CTG TTA TTG GCT CTT TTT ATT AGC TTT GTT CTT GGA ACG GCT TAT TCA ATC GAT CTA CCA TAT TTT CGA TGG AAG AGA TCT GCT GTT GTG GCA GCA CTC TGC ATA GTA GCA GTA CGA GCA GTG ATT GTT CAA CTG GCA TTT TTT CTC CAC ATA CAG ACA TTT GTC CTC AGA AGA CCA ATG GCC ATT TCA AAG CCA TTG ATA TTT GCA ACT ACA TTC ATG ACC TTC TTC TCA GTT GTA ATA GCA TTA TTC AAG GAT ATA CCT GAT ATT GAC GGG GAC CGC ATA TTT GGA ATT AAA TCT TTC AGT GTC CGG TTA GGC CAA AAG AAG GTT TTC TGG ATT TGT GTT GGA CTA CTG GAG ATG GCA TAT GGT GTT GCA ATG TTG ATG GGA GCT GCT TCT TCC TGT TTA TGG AGC AAA TAT GCA ACT GTT GTC AGC CAT GCA GTC CTT GCT GCA ATC CTA TGG AAG TGC GCT CGA TCA GTT GAC TTG ACC AGT AAA TCT GCA ATA ACA TCC TTC TAT ATG TTC ATC TGG AAG TTG TTC TAC GCG GAG TAC CTG ATT ATT CCA CTA GTC AGA 
Aeriantha_HPT1                  ATG GAC TCG CTC TGC CTC CGC CCG TCC GCG CCC GCC GCC GCC GCC GCC CGC CGG CGA GAT CAT ATT CTA CCA TCA TTC TGT TCT ATC CAA CGA AGT GGT AAA GGG CGA GTT TCT TTG TCC ATC CAA GGG TCC AAA GGA --- CCT AGC GTT GAT CAT TGT AAA AAA TTC TTG GAT TGG AAA TAC TCC TAC CAT AGG ATA TCA CAT CAA TCA AGA AAT ACT TCT GCA AAT GCT --- GGG CAA TCA CTA CAG CCT GAA ACT GAA GCA CAC GAT CCA GCA AGC ATC TCG AAG TCA ATA TCT TCT TCT CTG GAT GCA TTT TAC AGG TTT TCT CGG CCA CAT ACC GTC ATA GGA ACA GCA CTA AGC ATA GTC TCA GTT TCC CTA CTA GCT GTC GAG AGC TTG TCT GAT ATT TCG CCC TTG TTC CTC ACT GGT TTG CTG GAG GCA GTG GTG GCT GCT TTT TTT ATG AAC ATC TAT ATT GTT GGA TTG AAC CAG GTG TTT GAC ATT GAA ATA GAC AAG GTT AAC AAG CCA ACT CTT CCA CTA GCA TCT GGG GAA TAC TCT CCT GCA ACT GGG GTT GCG ATA GTG TCA GTT TCT GCT GCT ATG AGC TTT GCC CTT GGA TGG CTT GTT GGA TCA CCA CCT CTG TTT TGG GCT CTT TTT ATT AGC TTT GTT CTT GGA ACT GCT TAT TCA GTC AAT CTC CCA TAC TTC CGA TGG AAG AGG TTT GCT GTT GTT GCA GCA CTC TGC ATA TTA GCA GTG CGT GCT GTG ATT GTT CAA CTG GCA TTT TTT CTC CAC ATT CAG ACA TTT GTT TTC AGA AGG CCG GCA GTC TTT TCA AAG CCA TTG ATA TTT GCA ACT GCA TTC ATG ACC TTC TTC TCA GTT GTA ATA GCA TTA TTC AAG GAT ATC CCT GAT ATT GAA GGG GAC CGC ATT TTT GGA ATT CAA TCT TTC AGT GTT AGA TTA GGG CAA AAC AAG GTT TTC TGG ATC TGT GTT GGT CTA CTT GAG ATG GCC TAT GGT GTT GCA ATA CTG ATG GGG GCA ACT TCT TCC AGT TTG TGG AGC AAA TCT GTA ACC GTC GCA GGC CAT GCC ATC CTC GCC TCG CTC TTA TGG AGC TGC GCA CGG TCG GTC GAC CTC ACA AGC AAG GCT GCA ATA ACA TCC TTC TAC ATG TTC ATC TGG AAG CTG TTC TAC GCG GAG TAC CTG CTC ATT CCT CTT GTA AGG 
Aeriantha_HPT2                  ATG GAT TCG CTG CGG CTC CAG CCG CCG TTG CTT CTC TCC GTC GCC GTT CAG CAG CGA GAT CAT TAC CTG CTA TCA TTT TGT TCT ATC CAG CAA AAC GCA AAG AGA CGA ACT TCC TTG TTC AAC CAA GGG ATT AAA AGC CGC CCT ACC TTG ATT CGC TCT CAT AAA TTA TCG GGT TGG AAT TAT TCC TAC CTT GAG ATA TCA TAT CGA CCA ATC AAT ACT TCT TCA AAT GCC TCG ATG CAA CCA CTG CAG CCT GAA CCT GAA GCA AAT GAT TCT GCA TCA ATG TGG AAA GCA ATA TCA ACT TCT CTG AAT GCA TTT TAC AGG TTT TCA CGG CCA CAT ACA GTC ATA GGA ACA GCA CTG AGC ATA GTC TCA GTT TCC CTA CTA GCT GTC GAG AGC CTG CGT GAT ATT TCT CCC TTA TTC CTC ACT GGT TTG ATG GAG GCA GTG GTG TCC GCA CTT TTC ATG AAC ATT TAT ATT GTT GGA CTG AAT CAA TTG TCC GAT ATT GAT ATA GAC AAG GTT AAC AAG CCA ACT CTT CCA CTA GCA TCT GGG GAA TAT TCT CGT GCA GCC GGG GTT GCA ATA GTG TCA ACC TTT GCT GCA ATG AGC TTT GGC GTT GGA TTT GTT GTT GGA TCA ACG CAT CTG TTA TGG GCT CTA TTT GTT AGC TTT GTT CTT GGA ACT GCT TAT TCA ATC AAT CTG CCA TAT TTT CGA TGG AAG AGA TCT GCC GCT GTT TCA GCG CTC TGC ATT GTA GCA GTA CGT GCA GTG ATT GTT CAA CTT GCA TTT TTT CTA CAC ATC CAG ACA TTT GTT TTC AGA AGA CCT ATA GCT TTT TCA AGG CCA TTG ATA TTT GCA ACT TCC TTC ATG ACT TTC TTC TCG GTT GTA ATA GCC TTA TTC AAG GAT ATA CCT GAC ATT GAA GGG GAC CAG ATA TTT GGA ATC CAA TCT TTT AGT GTT CGG CTA GGC CAA AAG AAG GTT TTC TGG ATT TGT GTT GGA CTA CTT GAG ATG GCA TAT ATT GTT GCA ATG TTG ATA GGA GCT TCT TCT TCC TAT TCG TGG AGT AAA TAT GCA ACT GTT GCT GCC CAT GCA GTC CTG GCT GCA ATC TTA TGG AAG CAG GCA CGA TTA GTT GAC TTG ACA AGA AAA TCT GCA ATA ACA TCT TTC TAC TTG TTC ATA TGG AAG CTA TTC TAT GCA GAG TAT TTC ATC ATT CCT CTT GTG AGA 
Atauschii_HPT1                  --- --- --- --- --- --- --- --- --- --- --- --- --- --- --- --- --- --- CCA GAT CAT ATT CTA CCA TCA TTC TGT TCC ATC CAA CGA AAT GGT GAA GGG CGA GTT TCT TTG TCC ATC CAA GCG TCC AAA GGC --- CCT ACT GTT GAC CGT TGT AAA AAA TTC TTG GAT TGG AAA TAT TCT AAC TAT AGG ATA GCA CAT CAA TCG CTA AAT ACT TCT GCA AAT GCT --- GGT CAA TCA CTA CAG CCT GAA ACT GAA GCA CAC GAT TCT GCA AGC ATC TGG AAG CCA ATA TCA TCT TCT CTG GAT GCG TTT TAC AGG TTT TCT CGG CCA CAT ACC ATC ATA GGA ACA GCA CTA AGC ATA GTC TCA GTT TCC CTA CTA GCT GTC GAG AGC TTA TCT GAC ATT TCT CCC TTG TTC CTC ACT GGT TTG CTG GAG GCA GTG GTG GCC GCT CTT TTT ATG AAC ATC TAT ATT GTT GGA TTG AAT CAG TTG TTC GAC ATT GAA ATA GAC AAG GTT AAC AAG CCA ACT CTT CCA CTA GCA TCT GGG GAA TAC TCT CCT GCA ATG GGA GTT GCA ATA GTG TCA GTA TTT GCT GCT ATG AGC TTT GGC CTT GGA TGG GTT GTT GGA TCA CCA CCT CTG TTT TGG GCT CTT TTT ATC AGC TTT GTT CTT GGA ACT GCT TAT TCA GTC AAT CTG CCG TAC TTT CGA TGG AAG AGA TTT GCT GTT GTT GCA GCA CTC TGC ATA TTA GGA GTG CGT GCG GTG ATT GTT CAA CTG GCA TTT TTT CTC CAC ATT CAG ACA TTT GTT TTC AGA AGG CCG GCA GTC TTT TCG AAG CCA TTG ATA TTT GCA ACT GCC TTC ATG ACA TTC TTC TCA GTT GTA ATA GCA TTA TTC AAG GAT ATA CCC GAT ATT GAA GGG GAC CGC ATC TTT GGA ATT CAA TCT TTT AGT GTT AGA TTA GGT CAA AGC AAG GTT TTC TGG ACT TGT GTT GGT CTA CTT GAG GTT GCC TAC GGT GTT GCG ATA CTG ATG GGG GTA ACT TCT TCC AGT TTG TGG AGC AAA TCT CTA ACT GTC GTG GGC CAT GCA ATC CTC GCC AGC ATC TTG TGG AGC AGC GCA CGG TCC ATC GAT TTG ACA AGC AAA GCT GCG ATA ACA TCC TTC TAC ATG CTC ATC TGG AGG CTG TTC TAC GCG GAG TAC CTG CTC ATC CCT CTG GTG AGA 
Bdistachyon_HPT1                ATG GAT TCG CTC AGC CTC CGC CCT TCG TCG CTC CTC GCC GCC GCC GCC CGC CGG CGA GAT CAT ATT CTA CCA CCA TTT CGT CCT ATC CAA CAA AAT GGT AAA GGG CGG ATT TCC TTG TCC ATC CAA AGG TCC AGA GGC --- CCT ACT GTT AAT CTT TGT CAA AAA TTC TTG GAT TGG AAG TAT TCC TAC CAT AGG ATG TCA CAT CGA CCA ATC AAT ACT TCT GCA AAT GCT TCG GGG CAA TCA CTA CAG CCA GAA ACT GAA GCA CAT GAT GCC GCA AGC ATC TGG AAG CCA ATA TCA TCT TCT TTG GAT GCG TTT TAC AGG TTT TCT CGG CCA CAT ACT GTC ATA GGA ACA GCA CTA AGC ATA GTC TCA GTT TCC CTG CTA GCT GTC GAG AGC ATG TCT GAT TTT TCT CCT TTG TTC CTG ACT GGT TTG ATG GAG GCA GTG GTA GCC GCC CTT TTC ATG AAC ATC TAT ATT GTT GGA TTG AAT CAG TTG TTC GAC ATT GAA ATA GAC AAG ATT AAC AAG CCA ACT CTC CCA CTA GCA TCG GGC GAA TAC TCT CCT GCA GTT GGG GTT GCA ATA GTA TCA GTC TTT GCT GCT ATG AGC TTT GGC CTT GGA TGG GCT GTT GGA TCA CCT CCT CTG TTC TGG GCT CTT TTT ATT AGC TTT GTT CTT GGA ACA GCT TAC TCA ATC AAT CTG CCA TAT TTT CGA TGG AAG AGA TTT GCT GTT GTT GCA GCA CTC TGC ATA TTA GCA GTA CGT GCA GTG ATT GTT CAA CTG GCA TTT TTT CTC CAT ATT CAG ACA TTT GTT TTC AGA AGA CCG GCA GTG TTT TCA AGA CCA TTG ATA TTT GCA ACT GCT TTC ATG ACC TTC TTC TCA GTT GTA ATA GCA TTA TTC AAG GAT ATA CCT GAT ATT GAA GGG GAT CGC ATT TTT GGA ATT CAA TCT TTC AGT GTT CGA TTG GGT CAA AAC AAG GTT TTC TGG ACC TGT GTT GGT CTA CTT GAG ATG GCC TAT GCT GTT GCT GTA CTG ATG GGG GCA ACT TCT TCC TCT TTG TGG AGC AAA TCT GTA ACT GTC ATA GGC CAT GCA ATC CTC GCT ACG ATC TTA TGG AAC AGC GCC AGA TCG GTC GAC TTG ACG AGC AAA ACT GCA ATA ACA TCC TTC TAC ATG TTC ATC TGG AAG CTG TTC TAC GCG GAA TAC TTG CTC ATC CCT CTG GTA AGA 
Hvulgare_HPT1                   ATG GAC TCG CTC CGC CTC CGT CCG TCC TCC CTC CGC --- --- GCC GCC CGC CGG CGA GAT CAT ATT CTG CCA TCA TTT TGT TCT ATC CAA CGA AAT GGT AAA GGG CGA GTT TCT TTG TCC ATC CAA GCA TCC AAA GGC --- CCT ACC GTT AAT CCC TGC AAA AAG TTC TTG GAT TGG AAA TAT TCC AAC CAT AGG ATA TCA CAT CAA TCA ATA AAT ACT TCT GCA AAT GCT --- GGG CAA TCA CTA CAG CCT GAA ACT GAA GCA CAC GAT ACT GCA AGC TTC TGG AAG CCA ATA TCA TCT TCT CTT GAC GCG TTC TAC AGG TTT TCT CGG CCA CAT ACC ATC ATA GGA ACA GCA CTA AGC ATA GTC TCA GTT TCC CTA CTA GCT GTC GAG AGC TTA TCT GAT ATT TCA CCC ATG TTC CTT ACT GGA TTG CTG GAG GCA GTG GTG GCC GCT CTT TTT ATG AAC ATC TAT ATT GTT GGA TTG AAT CAG TTG TTC GAC ATT GAA ATA GAC AAG GTT AAC AAG CCA ACT CTT CCA TTA GCA TCT GGG GAA TAC TCT CCT GCA ACT GGA GTT GCA ATA GTG TCA GTA TTT GCA GCC ATG AGC TTT GGC CTT GGA TGG GTT GTT GGA TCA CCA CCT CTG TTT TGG GCT CTT TTT ATT AGC TTC GTT CTT GGA ACT GCT TAT TCA GTC AAT CTG CCG TAC TTT CGA TGG AAG AGA TTT GCT GTT GTT GCA GCA CTC TGC ATA TTA GCA GTG CGT GCG GTG ATT GTT CAA CTG GCA TTT TTT CTC CAC ATT CAG ACA TTT GTT TTC AGA AGG CCA GCA GTC TTT TCA AAG CCA TTG ATA TTT GCA ACT GCC TTC ATG ACA TTC TTC TCA GTT GTA ATA GCA TTA TTC AAG GAT ATA CCC GAT ATT GAA GGG GAC CGC ATC TTT GGA ATT CAA TCT TTT AGT GTT AGA TTA GGT CAA AGC AAG GTT TTC TGG GCT TGT GTT GGT CTA CTT GAG GTT GCC TAT GGT GTT GCG ATA CTG ATG GGG GCA ACT TCG TCC AGT TTG TGG AGC AAA TCT ATA ACC GTC GTG GGC CAT GCA ATC CTC GCC AGC ATC TTG TGG AGC TGC GCA AAA TCC GTC GAC TTG ACA AGC AAA GCT GCG ATA ACA TCC TTC TAC ATG CTC ATC TGG AGG CTG TTC TAC GCG GAG TAC TTG CTC ATC CCT CTG GTG AGA 
Osativa_HPT1                    ATG GAT TCG CTG CGC CTC CGG CCG TCG CTC CTC GCC TCG CTG CCG CCT CTC CGG CGA GAT CAC TTT CTA CCA CCT TTA TGT TCT ATC CAT AGA AAT GGT AAA CGG CCA GTT TCT TTG TCC AGC CAA AGG ACC CAA GGT --- CCT TCC TTC GAT CAA TGT CAG AAA TTC TTT GGT TGG AAA TCC TCC CAC CAC AGG ATA CCA CAT CGA CCA ACA TCT AGT TCC GCT GAC GCT TCG GGA CAA CCT CTA CAA TCT TCA GCT GAA GCA CAT GAT TCA TCA AGT ATA TGG AAG CCA ATA TCA TCT TCT CTG GAT GCA TTT TAC AGG TTT TCT CGG CCA CAT ACT GTC ATA GGA ACA GCA CTT AGC ATA GTC TCA GTT TCG CTG CTA GCT GTT GAG AAT TTG TCC GAT GTG TCT CCC TTG TTC CTC ACT GGT TTG CTG GAG GCA GTG GTA GCA GCT CTT TTC ATG AAC ATC TAT ATC GTT GGA TTG AAT CAG TTG TTC GAC ATT GAG ATA GAT AAG GTT AAC AAG CCA ACT CTT CCA TTA GCA TCT GGG GAA TAT TCT CCT GCA ACT GGA GTT GCA CTT GTA TCA GCC TTC GCT GCT ATG AGC TTT GGC CTT GGA TGG GCT GTT GGA TCA CAG CCT CTG TTC CTG GCT CTT TTC ATT AGC TTT ATT CTT GGA ACA GCA TAT TCG ATT AAT CTG CCA TTC CTG AGA TGG AAG AGA TCT GCT GTT GTT GCA GCA CTT TGC ATA TTA GCA GTC CGT GCA GTG ATT GTT CAG CTG GCA TTT TTT CTC CAC ATT CAG ACA TTC GTA TTC AGA AGA CCA GCA GTC TTT ACC AGG CCA TTG ATT TTT GCA ACT GCA TTC ATG ACC TTT TTC TCC GTT GTA ATA GCA TTG TTC AAG GAT ATA CCT GAT ATT GAA GGA GAC CGT ATT TTT GGT ATC AAA TCT TTC AGT GTT CGA TTA GGT CAA AAG AAG GTT TTC TGG ATT TGT GTT GGT CTG CTC GAG ATG GCT TAT TGT GTT GCA ATA TTG ATG GGA GCT ACT TCT GCC TGT TTG TGG AGC AAA TAC GCA ACT GTG GTG GGA CAT GCA ATC CTT GCG GCA ATC CTA TGG AAC CGC TCA CGG TCG ATT GAT CTG ACA AGC AAA ACT GCA ATC ACT TCT TTC TAC ATG TTT ATC TGG AAG CTG TTC TAC GCG GAA TAC CTT CTC ATT CCT CTT GTA AGG 
Phallii_HPT1                    ATG GAC GCG CTC CGC CTC CGC CCG TCC CTC CTC TCC --- --- GCC GCA AGC CCG CGA GAT CAT TTT CTA CCA CCA TTT TGT TCG ATC CAA CGA AAT GGT GAA GCG CGA GTT TGT TTT TCT GGA CAA AGG ACC CAA GGC --- CCT TCC TTG TAT CAC AGT CAG AAA TTC TTC GAT TGG CAA TCC TCC TAT TCT AGG ATA TCA CGT CAG TCA ACA AGT ACT TCT ATT AAT GCT TCG GGT CAG CCA CTG CAA TCT GAA CCT GAA GCA CAT GAT TCT GCA AGC ATC TGG AGG GCA ATA TCG TCT TCA TTA GAT GCA TTT TAC AGA TTT TCC CGG CCA CAT ACT GTC ATA GGA ACA GCA TTA AGC ATA GTC TCC GTT TCC CTT CTA GCT GTC CAG AGC TTG TCT GAT ATA TCT CCT TTG TTC CTC ACT GGT TTG CTG GAG GCA GTG GTA GCA TCT CTT TTC ATG AAC ATT TAT ATT GTT GGA TTG AAC CAG TTA TTC GAC ATT GAG ATA GAC AAG GTT AAC AAG CCA ACT CTT CCA CTG GCG TCT GGG GAA TAT ACC CCT GCA ACT GGG GTT GCA ATA GTA TCG GTC TTT GCA GCT ATG AGC TTT GGC CTT GGA TGG GCT GTT GGA TCA CAA CCT CTG TTT TGG GCT CTT TTC ATA AGC TTC GTT CTT GGA ACT GCA TAC TCA ATC AAT CTG CCG TAC TTA AGA TGG AAG AGA TCT GCT ATT GTA GCA GCA CTC TGC ATA TTA GCA GTT CGC GCA GTG ATT GTT CAG CTA GCC TTT TTT CTC CAC ATT CAG ACC TTT GTT TTC AGA AGA CCA GCA GTT TTT ACG AGG CCA TTG ATG TTT GCA ACT GGA TTT ATG ACG TTC TTC TCA GTT GTA ATA GCA CTT TTC AAG GAT ATA CCT GAT ATC GAA GGG GAC CGT ATA TTT GGG ATT CAA TCG TTC AGT GTT CGT TTG GGC CAA AAG AAG GTC TTC TGG ATC TGT GTT GGC CTG CTT GAG ATG GCT TAC AGC GTT GCG ATA CTG ATG GGA GCT ACG TCT ACC TCT CTG TGG AGC AAA ACC GCA ACA ATT GCT GGG CAT TCC ATC CTC GCG GCG ATC CTA TGG AGC TGC GCG CGG TCG GTG GAC CTG ACG AGC AAG GCC GCG ATA ACA TCC TTC TAC ATG TTC ATC TGG AAG CTG TTC TAC GCG GAG TAC CTG CTC ATC CCT CTG GTG CGG 
Sbicolor_HPT1                   ATG GAT GCG CTC CGC CTA CGG CCG TCC CTC CTC TCC --- GGC GCC GCC CGC CCG CGA GAT CAT TTT CTA CCA CCA TGT TGT TCC ATC CAA CGA AAT GGT GAA GGG CGA ATT TGC TTT TCT AGC CAA AGG ACC CAA GGT --- CCT ACC TTG TAT CAC CAT CAG AAA TTC TTC GAC TGG AAA TCC TCC TAT TGT AGG ATA TCA CAT CAG TCA TTA AAT ACT TCT GTT AAT GCT TCG GGG CAA CAG CTG CAG TCT GAA CCT GAA GCA CAT GAT TCT ACA ACC ATC TGG AGG GCA ATA TCA TCT TCT CTA GAT GCA TTT TAC AGA TTT TCC CGG CCA CAT ACT GTC ATA GGA ACA GCA TTA AGC ATA GTC TCA GTT TCC CTT CTA GCT GTC CAG AGC TTG TCT GAT ATA TCA CCT TTG TTC CTC ACG GGT TTG CTG CAG GCA GTG GTA GCT GCT CTT TTC ATG AAT ATC TAT ATT GTT GGA CTG AAC CAG TTA TTC GAC ATT GAG ATA GAC AAG GTT AAC AAG CCA ACT CTT CCA TTG GCA TCC GGG GAA TAC ACC CCT GCA ACT GGG GTT GCA ATA GTT TCG GTC TTT GCT GCT ATG AGC TTT GGC CTT GGA TGG GCT GTT GGA TCA CAA CCT CTG TTT TGG GCT CTT TTC ATA AGC TTT GTC CTT GGA ACT GCA TAT TCA ATC AAT CTG CCG TAC CTT AGA TGG AAG AGA TTT GCT GTT GTT GCA GCA CTC TGC ATA TTA GCA GTT CGT GCA GTG ATT GTT CAG CTG GCT TTT TTC CTC CAC ATT CAG ACT TTT GTT TTC AGA AGA CCG GCG GTA TTT TCT AGG CCA CTG ATA TTT GCA ACT GGA TTT ATG ACG TTC TTC TCA GTT GTA ATA GCA CTA TTT AAG GAT ATA CCT GAT ATC GAA GGG GAC CGC ATT TTT GGG ATT CGA TCT TTT AGT GTC CGG TTA GGT CAA AAG AAG GTC TTC TGG ATC TGT GTT GGC CTG CTT GAG ATG GCT TAC AGC GTT GCA TTA CTG ATG GGA GCT ACT TCT TCC TCT TTG TGG AGC AAA ACA GTA ACT ATT GCT GGC CAT TCC ATA CTT GCT GGG ATC TTA TGG AGC TGC GCG AGA TCG GTG GAC CTG ACG AGC AAA GCC GCA ATA ACA TCC TTC TAC ATG TTC ATC TGG AAG CTG TTC TAC GCG GAG TAC CTG CTC ATC CCT CTG GTG CGG 
Scereale_HPT1                   ATG GAC TCG CTC CGC CTC CGG CCG TCC TCG CTC CGC GCC GCC GCC GCC CGC CGG CGA GAT CAT ATT CTA CCA TCA TTT TGT TCC ATC CAA CGA AAT GGT AAA GGG CGA GTT TCT TTG TCC ATC CAA GCA TCC AAA GGC --- CCT ACC ATT AAT CAC TGT AAA AAG TTC TTG GAT TGG AAA TAT TCC AAC CAT AGG ATA TCA CAT CAA TCA ATA AGT ACT TCT GCA AAT GCT --- GGG CAA TCA CTA CAG CCT GAA ACT GAA GCA CAC GAT CCT GCA AGC TTC TGG AAG CCA ATA TCA TCT TCT CTG GAC GCG TTC TAC AGG TTT TCT CGG CCA CAT ACC ATC ATA GGA ACA GCA CTA AGC ATA GTC TCA GTT TCC CTT CTA GCT GTC GAG AGC TTA TCT GAT ATT TCG CCC TTG TTC CTC GCT GGT TTG CTG GAG GCA GTG GTG GCC GCT CTT TTT ATG AAC ATC TAT ATT GTT GGA TTG AAT CAG TTG TTC GAC ATT GAA ATA GAC AAG GTT AAC AAG CCA ACT CTT CCA CTA GCA TCT GGG GAA TAC TCT CCT GCA ACT GGA GTT GCA ATA GTG TCA GTA TTT GCA GCC ATG AGC TTT GGC CTT GGA TGG GTT GTT GGA TCA CCA CCT CTG TTC TGG GCT CTT TTT ATT AGC TTT GTT CTT GGA ACT GCT TAT TCA GTC AAT CTT CCG TAC TTC CGA TGG AAG AGA TTT GCT GTT GTT GCA GCA CTC TGC ATA TTA GCA GTG CGT GCG GTG ATT GTT CAA CTA GCG TTT TTT CTC CAC ATT CAG ACA TTT GTG TTC AGA AGG CCG GCG GTC TTT TCA AAG CCA TTA ATA TTT GCA ACT GCC TTC ATG ACA TTC TTC TCA GTT GTA ATA GCA TTA TTC AAG GAT ATA CCA GAT ATT GAA GGG GAC CGC ATT TTT GGG ATT CAA TCT TTT AGT GTT AGA TTA GGT CAA AGC AAG GTT TTT TGG ACT TGT GTT GGT CTA CTT GAG GTT GCC TAT GGT GTT GCG ATA CTG ATG GGG GCA ACT TCT TCC AGT TTG TGG AGC AAA TCT CTA ACC GTC GTG GGT CAT GCA ATC CTC GCC AGC ATC TTG TGG AGC TGC GCG CGA TCC GTC GAC TTG ACA AGC AAA GCT GCA ATA ACA TCC TTC TAC ATG CTC ATC TGG AGG CTG TTC TAC GCG GAG TAC CTG CTC ATC CCT CTG GTG AGA 
Sitalica_HPT1                   ATG GAT GCG CTC CGC CTC CGG CCG TCC CTC CTC TCC --- --- GCC GCC CGC CCG AGA GAT CAT TTT CTA CCA CCA TTT TGT TCT ATC CAA CGA AAT GGT GAA GCG CGA GTT TGT TTT TCC AGC CAA AGG ACC CAA GGC --- CCT TCC TTG TAT CAA AGT CAG AAA TTC TTC GAC TGG AAA TCC TCT TAT TGT AGG ATA TCA CGT CAG TCA ATA AGT ACT TCT ATT AAT GCT TCG GGA CAG CAG CTG CAA TCT GAA CCT GAA GCA CAT GAT TCT GCA AGC ATC TGG AAA GCA ATA TCA TCT TCT CTA GAT GCA TTT TAC AGA TTT TCC CGG CCA CAT ACT GTC ATA GGA ACA GCC TTA AGT ATA GTC TCA GTT TCC CTT CTA GCT GTC CAG AGC TTG TCT GAT ATA TCT CCT TTG TTC CTC ACG GGT TTG CTG GAG GCA GTG GTA GCG GCT CTT TTC ATG AAC ATT TAT ATT GTT GGA CTG AAT CAG TTA TTC GAC ATT GAG ATA GAC AAG GTT AAC AAG CCA ACT CTT CCA CTG GCA TCT GGG GAA TAT ACC CCT GCA ACT GGG GTC GCA ATA GTA TCA GTC TTT GCT GCT ATG AGC TTT GGC GTT GGA TGG GCT GTT GGA TCA CAA CCT CTG TTT TGG GCT CTT TTC ATA AGT TTC GTT CTT GGA ACT GCC TAC TCA ATC AAT CTG CCG TAC TTC AGG TGG AAG AGA TTT GCT GTT GTT GCA GCA CTG TGC ATA TTA GCA GTT CGT GCA GTG ATT GTT CAG CTG GCC TTT TTT CTC CAT ATT CAG ACC TTT GTT TTC AGA AGA CCA GCA GTC TTT ACG AGG CCA TTG CTA TTT GCA ACT GGA TTT ATG ACA TTC TTC TCA GTT GTA ATA GCG CTG TTT AAG GAT ATA CCT GAT ATT GAA GGG GAC CGC ATA TTT GGG ATT CGA TCT TTC AGC GTT CGA TTA GGT CAA AAG AAG GTA TTC TGG ATC TGT GTT GGT CTG CTT GAG ATG GCC TAC AGC GTT GCG ATA CTG ATG GGA GCT ACT TCT ACC TCT CTG TGG AGC AAA ACT GCA ACC ATT GCT GGC CAT TCC ATC CTC GCT GCG ATC CTA TGG AGC TGC GCG CGG TCA GTT GAC CTG ACG AGC AAA GCC GCG ATA ACA TCC TTC TAC ATG TTC ATC TGG AAG CTG TTC TAC GCG GAA TAC CTG CTC ATC CCT CTG GTG CGG 
Taestivum_HPT1-1                ATG GAC TCG CTC CGC CTC CGG CCG TCC TCG CTC CGC GCC GCC GCC GCC CGC CGG CGA GAT CAT ATT CTA CCA TCA TTC TGT TCC ATC CAA CGA AAT GGT GAA CGG CGA GTT TCT TTG TCC ATC CAA GCG TCC AAA GGC --- CCT ACT GTT GAT CAT TGT AAA AAA TTC TTG GAT TGG AAA TAT TCC AAC CAT AGG ATA TCA CAT CAA TCG ATA AAT ACT TCT GCA AAT GCT --- GGC CAA TCA CTA CAA CCT GAA ACT GAA GCA CAC GAT CCT GCA AGC ATC TGG AAG CCA ATA TCA TCT TCT CTG GAC GCG TTC TAC AGG TTT TCT CGG CCG CAT ACC ATA ATA GGA ACA GCA CTA AGC ATA GTC TCA GTT TCC CTA CTA GCG GTC GAG AGC TTA TCT GAC ATT TCT CCC TTG TTC CTC ACT GGT TTG CTG GAG GCA GTG GTG GCC GCT CTT TTT ATG AAC ATC TAT ATT GTT GGA TTG AAT CAG TTG TTC GAC ATT GAA ATA GAC AAG GTT AAC AAG CCA ACT CTT CCA CTA GCA TCT GGG GAA TAC TCT CCT GCA ATG GGG GTT GCA ATA GTG TCA GTA TTT GCT GCT ATG AGC TTT GGC CTT GGA TGG GTT GTT GGA TCA CCA CCT CTG TTT TGG GCT CTT TTT ATC AGC TTT GTT CTT GGA ACT GCT TAT TCA GTC AAT CTG CCG TAC TTT CGA TGG AAG AGA TTT GCT GTT GTT GCA GCA CTC TGC ATA TTA GCA GTG CGT GCG GTG ATT GTT CAA CTG GCA TTT TTT CTC CAC ATT CAG ACA TTT GTT TTC AGA AGG TCG GCA GTC TTC TCA AAG CCA TTG ATA TTT GCA ACT GCT TTC ATG ACA TTC TTC TCA GTT GTA ATA GCA TTA TTC AAG GAT ATA CCC GAT ATT GAA GGG GAC CGC ATC TTT GGA ATT CAA TCT TTT AGT GTT AGA TTA GGT CAA AGC AAG GTT TTC TGG ACT TGT GTT GGT CTA CTT GAG GTT GCC TAC GGT GTT GCG ATA CTG ATG GGG GTA ACT TCT TCC AGT TTG TGG AGC AAA TCT CTA ACT GTC ATG GGC CAT GCA ATC CTC GCC AGC ATC TTG TGG AGC AGC GCA CGG TCC ATC GAT TTG ACA AGC AAA GCT GCG ATA ACA TCC TTC TAC ATG CTC ATC TGG AGG CTA TTC TAC GCG GAG TAC CTG CTC ATC CCT CTG GTG AGA 
Taestivum_HPT2                  --- --- --- --- --- --- --- --- --- --- --- --- --- --- --- --- --- --- --- --- ATG TTC CTA CCA --- --- --- --- --- --- --- --- --- --- --- --- --- --- --- --- --- --- --- --- --- --- --- --- --- --- --- --- --- --- --- --- --- --- --- --- --- CAC TAC CAC AGG ATA TCA CAT CGA TCA GTA AAT ACT TCT TTA AAT GCT TCG ATG CAA CCA CTG CAG TCT GAT CCT GAA GCA AAT GAT TCT GCA ATC ATC TGG AAG CAA ATA TCA ACT CCT CTG AAT GCA TTT TAC AGG TTT TCT CGG CCA CAT ACT GTC ATA GGA ACA GCA TTG AGC ATA GTC TCA GTT TCT CTA CTA GCT GTC AAG AGC TTG CAT GAT ATT TCT CCC TTG TTC CTC ACT GGT TTG CTG GAG GCA GTG GTG CCC GCC CTT TTC ATG AAC ATT TAT ATT GTT GGA CTG AAT CAG TTG TCA GAC ATT GAT ATA GAT AAG GTT AAC AAG CCA ACT CTT CCA CTA GCA TCT GGT GAA TAC TCT CCT GCA GCT GGG GTT GCA ATA GTA TCA ATT TTT GCT GCT ATG AGC TTC GGC GTT GGA TTC ATT GTT GGG TCA CAG CCC CTG TTA TGG GCT CTT TAT GTT AGC TTT GTT CTT GGA ACC GCT TAT TCA ATC AAT CTG CCA TAT TTT CGA TGG AAG AGA TCT GCT GTT GTT GCA GCA CTC TGC ATA CTA GCA GTA CGT GCA GTG ATT GTT CAA CTG GCG TTT TTT CTC CAC ATT CAG ACA TTC GTT TTC AGA AGA CCA ATA GCC TTT TCA AGG CCA TTG ATA TTT GCA ACT GGA TTC ATG ACA TTC TTC TCA GTT GTA ATA GCA TTA TTC AAG GAT ATA CCT GAT ATT GAT GGT GAT CGC ATA TTT GGA ATT CAA TCT TTC ACT CTC AGG TTA GGC CAA AAG AAG GTT TTC TGG ATT TGT GTT GTT CTA CTT GAG ATG GCA TAT GGT GTT GCA ATG TCG ATG GGA GCC GCT TCT TCC TGT TTC TGG AGC AAA TCT GTA ACT GTT CTC GCC CAT GCA GCC CTT GCT GTA ACA TTA TGG AGA TGC GCA CGA TCA GTT GAC TTG ACA AGC AAA TCT GCA ATA ACA TCC TTC TAT ATG TTC ATC TGG AAG CTG TTC TAC GCA GAG TAC TTG ATC ATT CCT CTG GTA AGA 
Taestivum_HPT1-2                ATG GAC TCG CTC CGC CTC CGG CCG TCC TCG CTC CGC GCC GCC GCC GCC CGC CGG CGA GAT CAT ATT CTA CCA TCA TTT TGT TCG ATC CAA CGA AAT GGT AAA GGG CGA GTT ACT TTG TCC ATC CAA GCA TCC AAA GGC --- CCT ACC ATT AAT CAC TGT AAA AAG TTC TTG GAT TGG AAA TAT TCC AAC CAT AGG ATA TCA CAT CAA TCA ATA AAT ACT TCT GCA AAA GCT --- GGG CAA TCG CTA CAG CCT GAA ACT GAA GCA CAC GAT CCT GCA AGC TTC TGG AAG CCA ATA TCA TCT TCT CTG GAC GCG TTC TAC AGG TTT TCT CGG CCA CAT ACC ATC ATA GGA ACA GCA CTA AGC ATA GTC TCA GTT TCC CTT CTA GCT GTC GAG AGC TTA TCT GAT ATT TCG CCC TTG TTC CTC ACT GGT TTG CTG GAG GCA GTG GTG GCT GCT CTT TTT ATG AAC ATC TAT ATT GTT GGA TTG AAT CAG TTG TTC GAC ATT GAA ATT GAC AAG GTT AAC AAG CCA ACT CTT CCA CTA GCA TCT GGG GAA TAC TCT CCT GCA ACT GGA GTT GCA ATA GTG TCA GTA TTT GCA GCC ATG AGC TTT GGC CTT GGA TGG GTT GTT GGA TCA CCA CCT CTG TTT TGG GCT CTT TTT ATT AGC TTT GTT CTT GGA ACT GCT TAT TCA GTC AAT CTG CCG TAC TTT CGA TGG AAG AGA TCT GCT GTT GTT GCA GCA CTC TGC ATA TTA GCA GTG CGT GCG GTG ATT GTT CAA CTG GCA TTT TTT CTC CAC ATT CAG ACA TTT GTT TTC AGA AGG CCG GCA GTC TTT TCA AAG CCA TTG ATA TTT GCA ACT GCC TTC ATG ACA TTC TTC TCA GTT GTA ATA GCA TTA TTC AAG GAT ATA CCC GAT ATT GAA GGG GAC CGC ATC TTT GGA ATT CAA TCT TTT AGT GTT AGA TTA GGT CAA AGC AAG GTT TTC TGG ACT TGT GTT GGT CTA CTT GAG GTT GCC TAC GGT GTT GCG ATA CTG ATG GGG GTA ACT TCT TCC AGT TTG TGG AGC AAA TCT CTA ACT GTT GTG GGC CAT GCA ATC CTC GCC AGC ATC TTG TGG AGC AGC GCA CGG TCC ATC GAC TTG ACA AGC AAA GCT GCG ATA ACA TCC TTC TAC ATG CTC ATC TGG AGG CTG TTC TAC GCG GAG TAC CTG CTC ATC CCT CTG GTG AGA 
Taestivum_HPT1-3                ATG GAC TCG CTC CGC CTC CGG CCG TCC TCG CTC CGC GCC GCC GCC GCC CGC CGG CGA GAT CAT ATT CTA CCA TCA TTC TGT TCC ATC CAA CGA AAT GGT GAA GGG CGA GTT TCT TTG TCC ATC CAA GCG TCC AAA GGC --- CCT ACT GTT GAC CGT TGT AAA AAA TTC TTG GAT TGG AAA TAT TCT AAC TAT AGG ATA GCA CAT CAA TCG CTA AAT ACT TCT GCA AAT GCT --- GGT CAA TCA CTA CAG CCT GAA ACT GAA GCA CAC GAT TCT GCA AGC ATC TGG AAG CCA ATA TCA TCT TCT CTG GAT GCG TTT TAC AGG TTT TCT CGG CCA CAT ACC ATC ATA GGA ACA GCA CTA AGC ATA GTC TCA GTT TCC CTA CTA GCT GTC GAG AGC TTA TCT GAC ATT TCT CCC TTG TTC CTC ACT GGT TTG CTG GAG GCA GTG GTG GCC GCT CTT TTT ATG AAC ATC TAT ATT GTT GGA TTG AAT CAG TTG TTC GAC ATT GAA ATA GAC AAG GTT AAC AAG CCA ACT CTT CCA CTA GCA TCT GGG GAA TAC TCT CCT GCA ATG GGA GTT GCA ATA GTG TCA GTA TTT GCT GCT ATG AGC TTT GGC CTT GGA TGG GTT GTT GGA TCA CCA CCT CTG TTT TGG GCT CTT TTT ATC AGC TTT GTT CTT GGA ACT GCT TAT TCA GTC AAT CTG CCG TAC TTT CGA TGG AAG AGA TTT GCT GTT GTT GCA GCA CTC TGC ATA TTA GGA GTG CGT GCG GTG ATT GTT CAA CTG GCA TTT TTT CTC CAC ATT CAG ACA TTT GTT TTC AGA AGG CCG GCA GTC TTT TCG AAG CCA TTG ATA TTT GCA ACT GCC TTC ATG ACA TTC TTC TCA GTT GTA ATA GCA TTA TTC AAG GAT ATA CCC GAT ATT GAA GGG GAC CGC ATC TTT GGA ATT CAA TCT TTT AGT GTT AGA TTA GGT CAA AGC AAG GTT TTC TGG ACT TGT GTT GGT CTA CTT GAG GTT GCC TAC GGT GTT GCG ATA CTG ATG GGG GTA ACT TCT TCC AGT TTG TGG AGC AAA TCT CTA ACT GTC GTG GGC CAT GCA ATC CTC GCC AGC ATC TTG TGG AGC AGC GCA CGG TCC ATC GAT TTG ACA AGC AAA GCT GCG ATA ACA TCC TTC TAC ATG CTC ATC TGG AGG CTG TTC TAC GCG GAG TAC CTG CTC ATC CCT CTG GTG AGA 
Tdicoccoides_HPT2               ATG TAT ACG CTG CGC CTC CAG CCG CCG TTG TTC CTC TCC GTT GCC GCT CGC CGA CGA GAT CAT TTC CTG CCA TCC CTT TCT TCT ATC CAG CAA CAT GCG AAT TGG CGA --- GCT TTT TCT CAC CAA GGG GCT CAA GGC CGC TCT GCC CTG AAT CGC TGT CAG AAA TTC TTG GAT AGG AAA TGT TCC TAC CAT AGG ATA TCA CAT CGA TCA GTA AAT ACT TCT TTA AAT GCT TCG ATG CAA CCA CTG CAG TCT GAT CCT GAA GCA AAT GAT TCT GCA ATC ATC TGG AAG CCA ATA TCA ACT TCT CTG AAT GCA TTT TAC AGG TTT TCT CGG CCA CAT ACT GTC ATA GGA ACA GCA TTG AGC ATA GTC TCA GTT TCT CTA CTA GCT GTG GAG AGC TTG CAT GAT ATT TCT CCC TTG TTC CTC ACT GGT TTG CTG GAG GCA GTG GTG CCC GCT CTT TTC ATG AAC ATT TAT ATT GTT GGA CTG AAT CAG TTG TCA GAC ATT GAT ATA GAT AAG GTT AAC AAG CCA ACT CTT CCA CTA GCA TCT GGT GAA TAC TCT CCT GCA TCT GGG GTT GCA ATA GTA TCA ATG TTT GCT GCT ATG AGC TTC GGC ATT GGA TTC ATT GTT GGG TCA CAG CCC CTG TTA TGG GCT CTT TTT GTT AGC TTT GTT CTT GGA ACC GCT TAT TCA ATC AAT CTG CCA TAT TTT CGA TGG AAG AGA TCT GCT GTT GTT GCA GCA CTC TGC ATA CTA GCA GTA CGT GCA GTG ATT GTT CAA CTG GCG TTT TTT CTC CAC ATT CAG ACA TTC GTT TTC AGA AGA CCA ATA GCC TTT TCA AGG CCA TTG ATA TTT GCA ACT GGA TTC ATG ACA TTC TTC TCA GTT GTA ATA GCA TTA TTC AAG GAT ATA CCT GAT ATT GAT GGT GAT CGC ATA TTT GGA ATT CAA TCT TTC ACT GTC AGG TTA GGC CAA AAG AAG GTT TTC TGG ATT TGT GTT GTT CTA CTT GAG ATG GCG TAT GGT GTT GCA ATG TCG ATG GGA GCC GCT TCT TCC TGT TTC TGG AGC AAA TCT GTA ACT GTT CTC GCC CAT GCA GCC CTT GCT GTA ACA TTA TGG AAA TGC GCA CGA TCA GTT GAC TTG ACA AGC AAA TCT GCA ATA ACA TCC TTC TAT ATG TTC ATC TGG AAG CTG TTC TAC GCA GAG TAC TTG ATC ATT CCT CTG GTA AGA 
Tdicoccoides_HPT1-1             ATG GAC TCG CTC CGC CTC CGG CCG TCC TCG CTC CGC GGC GCC GCC GCC CGC CGG CGA GAT CAT ATT CTA CCA TCA TTC TGT TCC ATC CAA CGA AAT GGT GAA CGG CGA GTT TCT TTG TCC ATC CAA GCG TCC AAA GGC --- CCT ACT GTT GAT CGT TGT AAA AAA TTC TTG GAT TGG AAA TAT TCC AAC CAT AGG ATA TCA CAT CAA TCG ATA AAT ACT TCT GCA AAT GCT --- GGC CAA TCA CTA CAA CCT GAA ACT GAA GCA CAC GAT CCT GCA AGC ATC TGG AAG CCA ATA TCA TCT TCT CTG GAC GCG TTC TAC AGG TTT TCT CGG CCG CAT ACC ATA ATA GGA ACA GCA CTA AGC ATA GTC TCA GTT TCC CTA CTA GCG GTC GAG AGC TTA TCT GAC ATT TCT CCC TTG TTC CTC ACT GGT TTG CTG GAG GCA GTG GTG GCC GCT CTT TTT ATG AAC ATC TAT ATT GTT GGA TTG AAT CAG TTG TTC GAC ATT GAA ATA GAC AAG GTT AAC AAG CCA ACT CTT CCA CTA GCA TCT GGG GAA TAC TCT CCT TCT GTC AGA CTA ACA GGA GCG TTG CTA TTT GAA CTG CAG AGC TTT GGC CTT GGA TGG GTT GTT GAA TCA CCA CCT CTG TTT TGG GCT CTT TTT ATC AGC TTT GTT CTT GGA ACT GCT TAT TCA GTC AAT CTG CCG TAC TTT CGA TGG AAG AGA TTT GCT GTT GTT GCA GCA CTC TGC ATA TTA GCA GTG CGT GCG GTG ATT GTT CAA CTG GCA TTT TTT CTC CAC ATT CAG ACA TTT GTT TTC AGA AGG CCG GCA GTC TTC TCA AAG CCA TTG ATA TTT GCA ACT GCT TTC ATG ACA TTC TTC TCA GTT GTA ATA GCA TTA TTC AAG GAT ATA CCC GAT ATT GAA GGG GAC CGC ATC TTT GGA ATT CAA TCT TTT AGT GTT AGA TTA GGT CAA AGC AAG GTT TTC TGG ACT TGT GTT GTC --- --- --- --- --- --- --- --- --- --- --- --- --- --- --- --- --- --- --- --- --- --- --- --- --- --- --- --- --- --- --- --- --- --- --- --- --- --- --- --- --- --- --- --- --- --- --- --- --- --- --- --- --- --- --- --- --- --- --- --- --- --- --- --- --- TAC TTG AGG TTG CCT GTG TTG CGA 
Tdicoccoides_HPT1-2             --- --- --- --- --- --- --- --- --- --- --- --- --- GCC GCC GCC CGC CGG CGA GAT CAT ATT CTA CCA TCA TTT TGT TCG ATC CAA CGA AAT GGT AAA GGG CGA GTT ACT TTG TCC ATC CAA GCA TCC AAA GGC --- CCT ACC ATT AAT CAC TGT AAA AAG TTC TTG GAT TGG AAA TAT TCC AAC CAT AGG ATA TCA CAT CAA TCA ATA AAT ACT TCT GCA AAA GCT --- GGG CAA TCG CTA CAG CCT GAA ACT GAA GCA CAC GAT CCT GCA AGC TTC TGG AAG CCA ATA TCA TCT TCT CTG GAC GCG TTC TAC AGG TTT TCT CGG CCA CAT ACC ATC ATA GGA ACA GCA CTA AGC ATA GTC TCA GTT TCC CTT CTA GCT GTC GAG AGC TTA TCT GAT ATT TCG CCC TTG TTC CTC ACT GGT TTG CTG GAG GCA GTG GTG GCT GCT CTT TTT ATG AAC ATC TAT ATT GTT GGA TTG AAT CAG TTG TTC GAC ATT GAA ATT GAC AAG GTT AAC AAG CCA ACT CTT CCA CTA GCA TCT GGG GAA TAC TCT CCT GCA ACT GGA GTT GCA ATA GTG TCA GTA TTT GCA GCC ATG AGC TTT GGC CTT GGA TGG GTT GTT GGA TCA CCA CCT CTG TTT TGG GCT CTT TTT ATT AGC TTT GTT CTT GGA ACT GCT TAT TCA GTC AAT CTG CCG TAC TTT CGA TGG AAG AGA TCT GCT GTT GTT GCA GCA CTC TGC ATA TTA GCA GTG CGT GCG GTG ATT GTT CAA CTG GCA TTT TTT CTC CAC ATT CAG ACA TTT GTT TTC AGA AGG CCG GCA GTC TTT TCA AAG CCA TTG AAA TTT GCA ACT GCC TTC ATG ACA TTC TTC TCA GTT GTA ATA GCA TTA TTC AAG GAT ATA CCC GAT ATT GAA GGG GAC CGC ATC TTT GGA ATT CAA TCT TTT AGT GTT AGA TTA GGT CAA AGC AAG GTT TTC TGG ACT TGT GTT GGT CTA CTT GAG GTT GCC TAC GGT GTT GCG ATA CTG ATG GGG GTA ACT TCT TCC AGT TTG TGG AGC AAA TCT CTA ACT GTT GTG GGC CAT GCA ATC CTC GCC AGC ATC TTG TGG AGC AGC GCA CGG TCC ATC GAC TTG ACA AGC AAA GCT GCG ATA ACA TCC TTC TAC ATG CTC ATC TGG AGG CTG TTC TAC GCG GAG TAC CTG CTC ATC CCT CTG GTG AGA 
Tintermedium_HPT1-2             ATG GCC TTA TTT GGA TAC --- --- --- --- --- --- --- --- --- --- TCT AAC CAA GGT CAT ATT CTA CCA TCA TTT TGT TCA ATC CAA CGA AAT GGT AAA GGG CGA GTT TCT TTG TCC ATC CAA GCA TCC AAA GGC --- CCT ACC ATT AAT CAC TGT AAA AAG TTC TTG GAT TGG AAA TAT TCC AAC CAT AGG ATA TCA CAT CAA TCA ATA AAT ACT TCT GCA AAA GCT --- GGG CAA TCA CTA CAG CCT GAA ACT GAA GCA CAT GAT CCT GCA AGC TTC TGG AAG CCA ATA TCA TCT TCT CTG GAT GCG TTC TAC AGG TTT TCT CGG CCA CAT ACC ATC ATA GGA ACA GCA CTA AGC ATA GTC TCA GTT TCC CTT CTA GCT GTC GAG AGC TTA TCT GAT ATT TCG CCC TTG TTC CTC ACT GGT TTG CTG GAG GCA GTG GTG GCC GCA CTT TTT ATG AAC ATC TAT ATT GTT GGA TTG AAT CAG TTG TTC GAC ATT GAA ATA GAC AAG GTT AAC AAG CCA ACT CTT CCA CTA GCA TCT GGG GAA TAC TCT CCT GCA ATG GGG GTT GCA ATA GTA TCA GTA TTT GCT GCT ATG AGC TTT GGC CTT GGA TGG GTT GTT GGA TCA CCA CCT CTG TTT TGG GCT CTT TTT ATT AGC TTT GTT CTT GGA ACT GCT TAT TCA GTC AAT CTG CCG TAT TTC CGA TGG AAG AGA TCT GCT GTT GTT GCA GCA CTC TGC ATA TTA GCA GTG CGT GCG GTG ATT GTT CAA CTG GCA TTT TTT CTC CAC ATT CAG ACA TTT GTT TTC AGA AGG CCG GCA GTC TTT TCA AAG CCA TTG ATA TTT GCA ACT GCC TTC ATG ACC TTC TTC TCA GTC GTA ATA GCA TTA TTT AAG GAT ATA CCC GAT ATT GAA GGG GAC CGC ATC TTT GGA ATT CAG TCT TTT AGC GTT AGA TTA GGT CAA AGC AAG GTT TTC TGG ATT TGT GTT GGT CTA CTT GAG ACT GCC TAT GGT GTT GCA ATA CTG ATG GGG GCA ACT TCT TCC AGT TTG TGG AGC AAA TCT ATA ACT GTC GTG GGC CAT GCA ATC CTG GCC AGC ATC TTG TGG AGC TGC GCA CGA TCC GTC GAC TTG ACA AGC AAA GCT GCG ATA ACA TCC TTC TAC ATG CTC ATC TGG AGG CTG TTC TAC GCG GAG TAC CTG CTC ATC CCT CTG GTG AGA 
Tintermedium_HPT1-3             ATG GAC TCG CTC CGC CTC CGG CCG TCC TCG CTC CGC --- --- GCC GCC CGC CGG CGA GAT CAT ATT CTA CCA TCA TTT TGT TCT ATC CAA CAA AAT GAT AAA GGA CGA GTT TCT TTG TCC ATC CAA GCG TCC AAA GGC --- CCT ACT GTT AAT CGT TGT AAA AAA TTC TTG GAT TGG AAA TAT TCC TAC CAT AGG ATA TCA CAT CAA TCA ATA AAT ACT TCT GCA AAT GCT --- GGG CAA TCA CTA CAG CCT GAA ACT GAA GCA CAC GAT TCT GCA AGC ATC TGG AAG CCA ATA TCA TCT TCT CTG GAT GCG TTT TAC AGG TTT TCT CGG CCA CAT ACC ATC ATA GGA ACA GCA CTA AGC ATA GTC TCA GTT TCC CTT CTA GCT GTC GAG AGC TTA TCT GAT ATT TCG CCC TTG TTC CTC ACT GGT TTG CTG GAG GCA GTG GTG GCT GCT CTT TTT ATG AAC ATT TAT ATT GTT GGA TTG AAT CAG TTG TTC GAC ATT GAA ATT GAC AAG GTT AAC AAG CCA ACT CTT CCA CTA GCA TCT GGG GAA TAC TCT CCT GCA ACT GGA GTT GCA ATA GTG TCA GTA TTT GCA GCC ATG AGC TTT GGC CTT GGA TGG GTT GTT GGA TCA CCA CCT CTG TTT TGG GCT CTT TTT ATT AGC TTT GTT CTT GGA ACT GCT TAT TCA GTC AAT CTG CCG TAC TTT CGA TGG AAG AGA TTT GCT GTT GTT GCA GCA CTC TGC ATA TTA GCA GTG CGT GCG GTG ATT GTT CAA CTG GCA TTT TTT CTC CAC ATT CAG ACA TTT GTT TTC AGA AGG CCG GCA GTC TTT TCA AAG CCA TTG ATA TTT GCA ACT GCT TTC ATG ACA TTC TTC TCA GTT GTA ATA GCA TTA TTC AAG GAT ATA CCC GAT ATT GAA GGG GAC CGC ATC TTT GGA ATT CAA TCT TTT AGT GTT AGA TTA GGT CAA AGC AAG GTT TTC TGG ACT TGT GTT GGT CTA CTT GAG GTT GCC TAC GGT GTT GCG ATA CTG ATG GGG GTA ACT TCT TCC AGT TTA TGG AGC AAA TCT CTA ACT GTC GTG GGC CAT GCA ATC CTC GCC AGC ATC TTG TGG AGC AGC GCA CGG TCC ATC GAT TTG ACA AGC AAA GCT GCG ATA ACA TCC TTC TAC ATG CTC ATC TGG AGG CTG TTC TAC GCG GAG TAC CTG CTC ATC CCT CTC GTG AGA 
Tintermedium_HPT1-1             ATG GAC TCG CTC CGC CTC CGG CCG TCG TCG CTC CGC GCC GCC GCC GCC CGC CGG CGA GAT CAT ATT CTA CCA TCA TTT TGT TTG ATC CAA CGA AAT GGT AAA GGG CGA GTT TCT TTG TCC ATC CAA GCA TCC AAA GGC --- CCT ACC ATT AAT CAC TGT AAA AAG TTC TTG GAT TGG AAA TAT TCC AAC CAT AGG ATA TCA CAT CAA TCA ATA AAT ACT TCT GCA AAA GCT --- GGG CAA TCA CTA CAG CCT GAA ACT GAA GCA CAC GAT CCT GCA AGC TTC TGG AAG CCA ATA TCA TCT TCT CTG GAC GCG TTC TAC AGG TTT TCT CGG CCA CAT ACC ATC ATA GGA ACA GCA CTA AGC ATA GTC TCA GTT TCC CTT CTA GCT GTC GAG AGC TTA TCT GAT ATT TCG CCC TTG TTC CTC ACT GGT TTG CTG GAG GCA GTG GTG GCC GCT CTT TTT ATG AAC ATC TAT ATT GTT GGA TTG AAT CAG TTG TTC GAC ATT GAA ATA GAC AAG GTT AAC AAG CCA ACT CTT CCA CTA GCA TCT GGG GAA TAC TCT CCT GCA ACT GGA GTT GCA ATA GTG TCA GTA TTT GCA GCC ATG AGC TTT GGC CTT GGA TGG GTT GTT GGA TCA CCA CCT CTG TTC TGG GCT CTT TTT ATT AGC TTT GTT CTT GGA ACT GCT TAT TCA GTC AAT CTT CCG TAC TTC CGA TGG AAG AGA TTT GCT GTT GTT GCA GCA CTC TGC ATA TTA GCA GTG CGT GCG GTG ATT GTT CAA CTA GCA TTT TTT CTC CAC ATT CAG ACA TTT GTA TTC AGA AGG CCA GCA ATC TTT TCA AAG CCA TTG ATA TTT GCA ACT GCC TTC ATG ACC TTC TTC TCA GTT GTA ATA GCA TTA TTC AAG GAT ATA CCA GAT ATT GAA GGG GAC CGC ATT TTT GGG ATT CAA TCT TTT AGT GTT AGA TTA GGT CAA AGC AAG GTT TTC TGG ACT TGT GTT GGT CTA CTT GAG GTT GCC TAT GGT GTT GCG ATA CTG ATG GGG GCA ACT TCT TCC AGT TTG TGG AGC AAA TCT CTA ACC GTC GTG GGC CAT GCA ATC CTC GCC AGC ATC TTG TGG AGC TGC GCA CGA TCA GTC GAC TTG ACA AGC AAA GCT GCA ATA ACA TCC TTC TAC ATG CTC ATC TGG AGG CTG TTC TAT GCG GAG TAC CTG CTC ATC CCT CTG GTG AGA 
Tintermedium_HPT2               ATG GAT TTG CTG TGC CTC CAC ACG CCG TTG CTC CTC TCC ATG CCT GCT CAC CGG CGA GAT AAT TTC TTG CCA TTA CAT TGT CCT GTC ACA AAA AAC GTG AAA AGG CAA TCT TGG TTG TCC AGC CAA CGG AGC CAA GGC CGC CCT ATC TTG AAT TGC CTT CAG AAT TTA TTG GGG TGG AAA CAA TCC TAC AAT AGG ATA TCA CAT CGA TCG GCA TAT ACT TCT CCA AAT GCA TCG ATG CAA CCA CCG CGG TCT GAA CCT GAA GCA AAT GAT TCT GCA AGC ATC TGG AAG TCA ATA TCA ACT TCT CTG AAT GCA TTT TAC AGG TTT TTG CGG CCA CAT ACT GTA GTA GGA ACA GCA CTG AGC ATA GTC TCA GTT TCA CTA CTA GCT GTC GGG AGC TTG GCT GAT ATT TCT CCT TTG TTC CTC ACT GGT TTG CTG GAG GCA GTG GTG TCC GCT CTT TTC ATG AAC ATC TAC ATT GTT GGG CTG AAT CAG TTG TCT GAC ATT GAT ATA GAT AAG GTC AAC AAG CCA ACT CTT CCA CTA GCA TCT GGG GAA TAC TCT CCG GCA ACC GGA GTG GCA ATA GTA ACA ACC TTT GCG GCG ATG AGC TTT GGC ATT GGA TTA GTT GTT GGA TCA CAA CCT CTG TTA TGG GCT CTT GTT GTT AGC TTT GTT CTT GGA ACC GCT TAT TCA ATC AAT CTG CCA TAT TTT CGA TGG AAG AGA TCT GCT GTT GTT GCA GCA CTC TGC ATA GTA GCA GTA CGT GCA GTC ATT GTT CAA CTG GCA TTT TTC CTC CAC ATC CAG ACT TTT GTT TTC AGA AGA CCA GTA GCC CTT TCA AGG CCA CTG GTA TTT GCA ACC GTG TTC ATG ACC CTC TTC TCA ATT GTA ATT GCA CTA TTC AAG GAT ATA CCT GAT ATT GAG GGG GAG CAC ATA TTT GGA ATC CAA TCT TTC AGT GTC CGG TTA GGC CAA AAG AAG GTT TTC TGG ATT TGT GTT GGT CTA CTT GAG ATG GCA TAT GGT GCT GCA ATG TCG ATG GGA GCT ATT TCT TCC TGT TCC TGG AGC AAA TAT GCA ACT GTT CTT AGT CAT GCA GTC CTC GCA GCC ATC TTG TGG AAG TGC GCC CGA TCA GTT GAT TTG ACA AGC AAA TCG GCA ATA ACG TCC TTC TAC ATG CTC ATC TGG AAG CTG TTC TAC GTG GAG TAC CTG ATC ATT CCA CTG GTA AAA 
Turartu_HPT1                    ATG GAC TCG CTC CGC CTC CGG CCG TCC TCG GTC CGC GCC GCC GCC GCC CGC CGG CGA GAT CAT ATT CTA CCA TCA TTC TGT TCC ATC CAA CGA AAT GGT GAA CGG CGA GTT TCT TTG TCC ATC CAA GCG TCC AAA GGC --- CCT ACT GTT GAT CGT TGT AAA AAA TTC TTG GAT TGG AAA TAT TCC AAC CAT AGG ATA TCA CAT CAA TCG ATA AAT ACT TCT GCA AAT GCT --- GGC CAA TCA CTA CAA CCT GAA ACT GAA GCA CAC GAT CCT GCA AGC ATC TGG AAG CCA ATA TCA TCT TCT CTG GAC GCG TTC TAC AGG TTT TCT CGG CCG CAT ACC ATA ATA GGA ACA GCA CTA AGC ATA GTC TCA GTT TCC CTA CTA GCG GTC GAG AGC TTA TCT GAC ATT TCT CCC TTG TTC CTC ACT GGT TTG CTG GAG GCA GTG GTG GCC GCT CTT TTT ATG AAC ATC TAT ATT GTT GGA TTG AAT CAG TTG TTC GAC ATT GAA ATA GAC AAG GTT AAC AAG CCA ACT CTT CCA CTA GCA TCT GGG GAA TAC TCT CCT GCA ATG GGG GTT GCA ATA GTG TCA GTA TTT GCT GCT ATG AGC TTT GGC CTT GGA TGG GTT GTT GGA TCA CCA CCT CTG TTT TGG GCT CTT TTT ATC AGC TTT GTT CTT GGA ACT GCT TAT TCA GTC AAT CTG CCG TAC TTT CGA TGG AAG AGA TTT GCT GTT GTT GCA GCA CTC TGC ATA TTA GCA GTG CGT GCG GTG ATT GTT CAA CTG GCA TTT TTT CTC CAC ATT CAG ACA TTT GTT TTC AGA AGG CCG GCA GTC TTC TCA AAG CCA TTG ATA TTT GCA ACT GCT TTC ATG ACA TTC TTC TCA GTT GTA ATA GCA TTA TTC AAG GAT ATA CCC GAT ATT GAA GGG GAC CGC ATC TTT GGA ATT CAA TCT TTT AGT GTT AGA TTA GGT CAA AGC AAG GTT TTC TGG ACT TGT GTT GGT CTA CTT GAG GTT GCC TAC GGT GTT GCG ATA CTG ATG GGG GTA ACT TCT TCC AGT TTG TGG AGC AAA TCT CTA ACT GTC ATG GGC CAT GCA ATC CTC GCC AGC ATC TTG TGG AGC AGC GCA CGG TCC ATC GAT TTG ACA AGC AAA GCT GCG ATA ACA TCC TTC TAC ATG CTC ATC TGG AGG CTA TTC TAC GCG GAG TAC CTG CTC ATC CCT CTG GTA AGA 
Zmays_HPT1                      ATG GAC GCG CTT CGC CTA CGG CCG TCC CTC CTC CCC --- --- GCG GCC CGC CCG CGA GAT CAT TTT CTA CCA CCA TGT TGT TCC ATA CAA CGA AAT GGT GAA GGA CGA ATT TGC TTT TCT AGC CAA AGG ACC CAA GGT --- CCT ACC TTG CAT CAC CAT CAG AAA TTC TTC GAA TGG AAA TCC TCC TAT TGT AGG ATA TCA CAT CGG TCA TTA AAT ACT TCT GTT AAT GCT TCG GGG CAA CAG CTG CAG TCT GAA CCT GAA ACA CAT GAT TCT ACA ACC ATC TGG AGG GCA ATA TCA TCT TCT CTA GAT GCA TTT TAC AGA TTT TCC CGG CCA CAT ACT GTC ATA GGA ACA GCA TTA AGC ATA GTC TCA GTT TCC CTT CTA GCT GTC CAG AGC TTG TCT GAT ATA TCA CCT TTG TTC CTC ACT GGT TTG CTG GAG GCA GTG GTA GCT GCC CTT TTC ATG AAT ATC TAT ATT GTT GGA CTG AAC CAG TTA TTC GAC ATT GAG ATA GAC AAG GTT AAC AAG CCA ACT CTT CCA TTG GCA TCT GGG GAA TAC ACC CTT GCA ACT GGG GTT GCA ATA GTT TCG GTC TTT GCC GCT ATG AGC TTT GGC CTT GGA TGG GCT GTT GGA TCA CAA CCT CTG TTT TGG GCT CTT TTC ATA AGC TTT GTT CTT GGG ACT GCA TAT TCA ATC AAT CTG CCG TAC CTT CGA TGG AAG AGA TTT GCT GTT GTT GCA GCA CTG TGC ATA TTA GCA GTT CGT GCA GTG ATT GTT CAG CTG GCC TTT TTT CTC CAC ATT CAG ACT TTT GTT TTC AGG AGA CCG GCA GTG TTT TCT AGG CCA TTA TTA TTT GCA ACT GGA TTT ATG ACG TTC TTC TCT GTT GTA ATA GCA CTA TTC AAG GAT ATA CCT GAC ATC GAA GGG GAC CGC ATA TTC GGG ATC CGA TCC TTC AGC GTC CGG TTA GGG CAA AAG AAG GTC TTT TGG ATC TGC GTT GGC TTG CTT GAG ATG GCC TAC AGC GTT GCG ATA CTG ATG GGA GCT ACC TCT TCC TGT TTG TGG AGC AAA ACA GCA ACC ATC GCT GGC CAT TCC ATA CTT GCC GCG ATC CTA TGG AGC TGC GCG CGA TCG GTG GAC TTG ACG AGC AAA GCC GCA ATA ACG TCC TTC TAC ATG TTC ATC TGG AAG CTG TTC TAC GCG GAG TAC CTG CTC ATC CCT CTG GTG CGG 
Bhybridum_HPT1-1                ATG GAT TCG CTC AGC CTC CGC CCT TCG TCG CTC CTC AGC GCC GCC GCC CGC CGG CGA GAT CAT ATT CTA CCA CCA TTT CGT CCT ATC CAA CAA AAT GGT AAA GGG CGG ATT TCC TTG TCC ATC CAA GGG TCC AGA GGC --- CCT ACT GTT AAT CTT TGT CAA AAA TTC TTG GAT TGG AAG TAT TCC TAC CAT AGG ATG TCA CAT CGA CCA ATC AAT ACT TCT GCA AAT GCT TCG GGG CAA TCA CTA CAG CCA GAA ACT GAA GCA CAT GAT GCC GCA AGC ATC TGG AAG CCA ATA TCA TCT TCT TTG GAT GTG TTT TAC AGG TTT TCT CGG CCA CAT ACT GTC ATA GGA ACA GCA CTA AGC ATA GTC TCA GTT TCC CTG CTA GCT GTC GAG AGC ATG TCT GAT TTT TCT CCT TTG TTC CTG ACT GGT TTG ATG GAG GCA GTG GTA GCG GCC CTT TTC ATG AAC ATC TAT ATT GTT GGA TTG AAT CAG TTG TTC GAC ATT GAA ATA GAC AAG GTT AAC AAG CCA ACT CTC CCA CTA GCA TCG GGC GAA TAC TCT CCT GCA GTT GGG GTT GCA ATA GTA TCA GTC TTT GCT GCT ATG AGC TTT GGC CTT GGA TGG GCT GTT GGA TCA CCT CCT CTG TTC TGG GCT CTT TTT ATT AGC TTT GTT CTT GGA ACA GCT TAC TCA ATC AAT CTG CCA TAT TTT CGA TGG AAG AGA TTT GCT GTT GTT GCA GCA CTC TGC ATA TTA GCA GTA CGT GCA GTG ATT GTT CAA CTG GCA TTT TTT CTC CAT ATT CAG ACA TTT GTT TTC AGA AGA CCG GCA GTG TTT TCA AGA CCA TTG ATA TTT GCA ACT GCT TTC ATG ACC TTC TTC TCA GTT GTA ATA GCA TTA TTC AAG GAT ATA CCT GAT ATT GAA GGG GAT CGC ATT TTC GGA ATT CAA TCT TTC AGT GTT CGA TTG GGT CAA AAC AAG GTT TTC TGG ACC TGT GTT GGT CTA CTT GAG ATG GCC TAT GCT GTT GCT GTA CTG ATG GGG GCA ACT TCT TCC TCT TTG TGG AGC AAA TCT GTA ACT GTC ATA GGC CAT GCA ATC CTC GCT ACG ATC TTA TGG AAC AGC GCC AGA TCG GTC GAC TTG ACG AGC AAA ACT GCA ATA ACA TCC TTC TAC ATG TTC ATC TGG AAG CTG TTC TAC GCG GAA TAC TTG CTC ATC CCT CTG GTA AGA 
Bstacei_HPT1                    ATG GAT TCG CTC GGC CTC CGC CCT TCG TCG CTC CTC GCC GCC GCC GCC CGC CGA CGA GAT CAT ATT CTA CCA CCG CTT CGT CCT ATC CAA CAA AAT TGT AAA GGA CGG ATT TCC TTG TCC ATC CAA GGG TCC AGA GGC --- CCT ACT GTT AAT CTT TGT CAA AAA TTC TTG GAC TGG AAG TAT TCC TAC CAT AGG ATA TCA CGT CGA GCA ATC GAT GCT TCT GCA AAT GCT TCG GGG CAA TCA CTA CAG CCA GAA GCT GAA GCA CAT GAT GCC GCA AGC ATC TGG AAG CCA ATA TCA TCT TCT TTG GAT GCG TTT TAC AGG TTT TCG CGG CCA CAT ACT GTC ATA GGA ACA GCA CTA AGC ATA GTC TCA GTT TCC CTA CTA GCT GTT GAG AGC TTG TCT GAT TTT TCT CCC TTG TTC CTG ACT GGT TTG CTG GAG GCA GTG GTG GCC GCC CTT TTC ATG AAC ATC TAT ATC GTT GGT TTG AAT CAG TTG TTC GAC ATT GAA ATA GAC AAG GTT AAC AAG CCA ACT CTC CCA CTA GCA TCG GGG GAA TAC TCT CCT GCA GTT GGG GTC GCA ATA GTA TCA GTC TTT GCT GCT ATG AGC TTT GGC CTT GGA TGG GTT GTT GGA TCA CCT CCT CTG TTT TGG GCT CTT TTT ATT AGC TTT GTT CTT GGA ACT GCT TAC TCA GTC AAT CTG CCA TAT TTT CGA TGG AAG AGA TTT GCT GTT GTT GCA GCA CTA TGC ATA TTA GCA GTA CGC GCG GTG ATT GTT CAG CTT GCA TTT TTT CTC CAC ATT CAG ACA TTT GTT TTC AGA AGA CCG GCA GTC TTT TCA AGG CCA TTG ATA TTT GCA ACT GCT TTC ATG ACC TTC TTC TCA GTT GTA ATA GCA TTA TTC AAG GAT ATA CCT GAT ATT GAA GGG GAT CGC ATT TTT GGA ATT CAA TCT TTC AGT GTA CGA TTG GGT CAA AAG AAG GTT TTC TGG ACC TGT GTT GGT CTA CTT GAG ATG GCC TAT GGT GTT GCT GTA CTG ATG GGG GCA ACT TCC TCC TGT TTG TGG AGC AAA TCT GTA ACT GTC ATA GGC CAT GCA ATC CTC GCT ACG ATC TTA TGG AAC AAC GCC AGA TCG GTT GAC ATG ACG AGC AAA ACT GCG ATA ACA TCC TTC TAC ATG TTC ATC TGG AAG CTG TTC TAC GCG GAA TAC TTG CTC ATC CCT CTG GTA AGA 
Bsylvaticum_HPT1                ATG GAT TCG CTC AGC CTC CGC CCT TCG TCG CTC CTC GCC GCC GCC GCC CGC CGG CGA GAT CAT ATT CTA CCA CCA TTT CGT CCT ATC CAA CAA AAT GGT AAA GGG CGG ATT TCC TTG TCC ATC CAA GGG TCC AGA GGC --- CCC ACT GTA AAT CTT TGT AAA AAA TTC TTG GAT TGG AAG TAT TCC TAC CAT AGG ATG TCA CAT CGA CCA ATC AAT ACT TCT GCA AAT GCT TCG GGG CAA TCA CTA CAG CCA GAA ACT GAA GCA CGT GAT GCC GCA AGC ATC TGG AAG CCA ATA TCA TCT TCT TTG GAT GCG TTT TAC AGG TTT TCT CGG CCA CAT ACC GTC ATA GGA ACA GCA CTA AGC ATA GTC TCA GTT TCC CTG CTA GCT GTC GAG AGC ATG TCT GAT TTT TCT CCT TTG TTC CTG ACT GGT TTG CTG GAG GCA GTG GTA GCC GCC CTT TTC ATG AAC ATC TAT ATT GTT GGA TTG AAT CAG TTG TTC GAC ATT GAA ATA GAC AAG GTT AAC AAG CCA ACT CTC CCA CTA GCA TCG GGC GAA TAC TCT CCT GCA GTT GGG GTT GCG ATA GTA TCA GTC TTT GCT GCT ATG AGC TTT GGC CTT GGA TGG GTT GTT GGA TCT CCT CCT CTG TTT TGG GCT CTT TTT ATT AGC TTT GTT CTT GGA ACA GCT TAC TCA ATC AAT CTG CCA TAT TTT CGA TGG AAG AGA TTT GCT GTT GTT GCA GCA CTC TGC ATA TTA GCA GTA CGT GCG GTG ATT GTT CAA CTG GCA TTT TTT CTC CAC ATT CAG ACA TTT GTT TTC AGA AGA CCG GCA GTG TTT TCA AGA CCA TTG ATA TTT GCA ACT GCT TTC ATG ACC TTC TTC TCA GTT GTA ATA GCA TTA TTC AAG GAT ATA CCT GAT ATT GAA GGG GAC CGC ATT TTT GGA ATT CAA TCT TTC AGT GTT CGA TTG GGT CAA AAC AAG GTT TTC TGG ACC TGT GTT GGT CTA CTT GAG ATG GCC TAT GGT GTT GCT GTA CTG ATG GGG GCA ACT TCT TCC TGT TTG TGG AGC AAA TCT GTA ACT GTC ATA GGC CAT GCA ATC CTT GCT ACG ATC TTA TGG AAC AGC GCC CGA TCG GTC GAC TTG ACG AGC AAA ACC GCG ATA ACA TCC TTC TAC ATG TTC ATC TGG AAG CTG TTC TAC GCG GAA TAC TTG CTC ATC CCT CTG GTA AGA 
Bmexicanum_HPT1-1               ATG GAT TCG CTC AGC CTC CGC CCG TCG TCG CTC CTC GCC GCC GCT GCC CGC CGG CGA GAT CAT ATT CTA CCA TCA TTT CGT TCT ATC CAA CAA AAT GGG AAA GGA CGA ATT TCC TTG TCC ATC CAA AGG TCC AAA GGC --- CCT ACT GTG AGT CTT CGT AAA AAA TTC TTG GAT TGG AAG TAC TCC TAC CAT AGG ATA TCA CAT CGA GCA ATC AAT ACT TCT GCA AAT GCT TCG GGG CAA TCA CTA CAG TCA GAA GCT GAA GCA CAT GAT GCC GCA AGC ATC TGG AAG CCA ATA TCA TCT TCT TTG GAC GCG TTT TAC AGG TTT TCT CGG CCA CAT ACT GTC ATA GGA ACA GCA CTA AGC ATA GTC TCG GTT TCC CTG CTA GCT GTC AAG AGC ATA TCT GAT TTT TCT CCC TTG TTC CTG ACT GGT TTG CTG GAG GCA GTG GTA GCC GCC CTT TTC ATG AAC ATC TAT ATT GTT GGA TTG AAT CAG TTG TTC GAC ATT GAA ATA GAC AAG GTT AAC AAG CCA ACT CTC CCA CTA GCA TCG GGG GAA TAC TCT CCT GCA GTT GGG GTC GCA ATA GTA TCA GTC TTT GCT GCT ATG AGC TTT GGC CTT GGA TGG GTT GTT GGA TCA CCT CCT CTT TTT TGG GCT CTT TTT ATT AGC TTT GTT CTT GGA ACA GCT TAC TCA ATC AAT CTG CCA TAT TTT CGA TGG AAG AGA TTT GCT GTT GTT GCA GCA CTC TGC ATA TTA GCA GTA CGT GCG GTG ATT GTT CAA CTG GCA TTT TTT CTC CAT ATT CAG ACA TTT GTT TTC AGA AGA CCG GCA GTG TTT TCA AAA CCA TTG ATA TTT GCA ACT GCT TTC ATG ACC TTC TTC TCA GTT GTA ATA GCA TTA TTC AAG GAT ATA CCT GAT ATT GAA GGG GAC CGC ATT TTT GGA ATT CAA TCT TTC AGT GTT CGA TTG GGT CAA AAC AAG GTT TTC TGG ATT TGT GTT GGT CTA CTT GAG ATG GCC TAT GGT GTT GCT GTA CTG ATG GGG GCA ACT TCT TCC TGT TTG TGG AGC AAA TCT ATA ACT GTC ATA GGC CAT GCA ATC CTT GCT ACG ATC TTA TGG AAC AGC GCC CGA TCG GTT GAC TTG ACG AGC AAA GCT GCG ATA ACA TCC TTC TAC ATG TTC ATC TGG AAG CTG TTC TAC GCG GAA TAC TTG CTC ATC CCT CTG GTA AGA 
Bhybridum_HPT1-2                ATG GAT TCG CTC GGC CTC CGC CCT TCA TCG CTC CTC GCC GCC GCC GCC CGC CGA CGA GAT CAT ATT CTA CCA CCG CTT CGT CCT ATC CAA CAA AAT TGT AAA GGG CGG ATT TCC TTG TCC ATC CAA GGG TCC AGA GGC --- CCT ACT GTT AAT CTT TGT CAA AAA TTC TTG GAC TGG AAG TAT TCC TAC CAT AGG ATA TCA CGT CGA GCA ACT GAT GCT TCT GCA AAT GCT TCG GGG CAA TCA CTA CAG CCA GAA GCT GAA GCA CAT GAT GCC GCA AGC ATC TGG AAG CCA ATA TCA TCT TCT TTG GAT GCA TTT TAC AGG TTT TCG CGG CCA CAT ACT GTC ATA GGA ACA GCA CTA AGC ATA ATC TCA GTT TCC CTA CTA GCT GTT GAG AGC TTG TCT GAT TTT TCT CCC TTG TTC CTG ACT GGT TTG CTG GAG GCA GTG GTG GCC GCC CTT TTC ATG AAC ATC TAT ATC GTT GGA TTG AAT CAG TTG TTC GAC ATT GAA ATA GAC AAG GTT AAC AAG CCA ACT CTC CCA CTA GCA TCG GGG GAA TAC TCT CCT GCA GTT GGG GTC GCA ATA GTA TCA GTC TTT GCT GCT ATG AGC TTT GGC CTT GGA TGG GTT GTT GGA TCA CCT CCT CTG TTT TGG GCT CTT TTT ATT AGC TTT GTT CTT GGA ACT GCT TAC TCA GTC AAT CTG CCA TAT TTT CGA TGG AAG AGA TTT GCT GTT GTT GCA GCA CTA TGC ATA TTA GCA GTA CGT GCG GTG ATT GTT CAG CTT GCA TTT TTT CTC CAC ATT CAG ACA TTT GTT TTC AGA AGA CCG GCA GTC TTT TCA AGG CCA TTG ATA TTT GCA ACT GCT TTC ATG ACC TTC TTC TCA GTT GTA ATA GCA TTA TTC AAG GAT ATA CCT GAT ATT GAA GGG GAT CGC ATT TTT GGA ATT CAA TCT TTC AGT GTA CGA TTG GGT CAA AAG AAG GTT TTC TGG ACC TGT GTT GGT CTA CTT GAG ATG GCC TAT GGT GTT GCT GTA CTG ATG GGG GCA ACT TCC TCC TGT TTG TGG AGC AAA TCT GTA ACT GTC ATA GGC CAT GCA ATC CTC GCT ACG ATC TTA TGG AAC AAC GCC AGA TCG GTT GAT GTG ACG AGC AAA ACT GCG ATA ACA TCC TTC TAC ATG TTC ATC TGG AAG CTG TTC TAC GCG GAA TAC TTG CTC ATC CCT CTG GTA AGA 
Bmexicanum_HPT1-2               --- --- --- --- --- --- --- --- --- --- --- --- --- --- --- --- --- --- --- --- --- --- --- --- --- --- --- --- --- --- --- --- --- --- --- --- --- --- --- --- --- --- --- --- --- --- --- --- --- --- --- --- --- --- --- --- --- --- --- --- --- --- --- --- --- --- --- --- --- --- --- --- --- --- --- --- --- --- --- --- --- --- --- --- --- --- --- --- --- --- --- --- --- --- --- --- --- --- --- --- --- --- --- --- --- --- --- --- --- --- --- --- --- --- --- --- --- GCA CTA AGC ATA GTC TCA GTT TCC CTA CTA GCT GTC GAG AGC TTG TCT GAT TTT TCT CCC TTG TTC CTG ACT GGT TTG CTG GAG GCA GTG GTG GCC GCC CTT TTC ATG AAC ATC TAT ATC GTT GGA TTG AAT CAG TTG TTC GAC ATT GAA ATA GAC AAG GTT AAC AAG CCA ACT CTC CCA CTA GCA TCG GGG GAA TAC TCT CCT GCA GTT GGG GTC ACA ATA GTA TCA GTC TTC GCT GCT ATG AGC TTC GGC CTT GGA TGG GTT GTT GGA TCA CCC CCT CTG TTT TGG GCT CTT TTT ATT AGC TTT GTT CTT GGA ACT GCT TAC TCA GTC AAT CTG CCA TAT TTT CGA TGG AAG AGA TTT GCT GTT GTT GCA GCA CTA TGC ATA TTA GCA GTA CGT GCG GTG ATT GTT CAG CTT GCA TTT TTT CTC CAC ATT CAG ACA TTT GTT TTC AGA AGA CCG GCA GTC TTT TCA AGG CCG TTG ATA TTT GCA ACT GCG TTC ATG ACC TTC TTC TCA GTT GTA ATA GCA TTA TTC AAG GAT ATA CCT GAT ATT GAA GGG GAT CGC ATT TTT GGA ATT CAA TCT TTC AGT GTA CGA TTG GGT CAA AAC AAG GTT TTC TGG ACC TGT GTT GGT CTA CTT GAG ATG GCC TAT GGT GTT GCT GTA CTG ATG GGG GCA ACT TCC TCC TGT TTG TGG AGC AAA TCT GTA ACT GTC GCA GGC CAT GTA ATC CTT GCT ACG ATC TTA TGG AAC AGC GCC CGA TCG GTT GAC TTG ACG AGC AAA ACT GCA ATA ACA TCC TTC TAC ATG TTC ATC TGG AAG CTG TTC TAC GCG GAA TAC TTG CTC ATC CCT CTG GTA AGA 


Printing out site pattern counts


        30       1140  P

Hvulgare_HPT2                    AAA AAA AAA AAA AAA AAA AAC AAC AAC AAC AAG AAG AAG AAG AAG AAG AAT AAT AAT AAT AAT ACA ACA ACA ACA ACA ACC ACC ACC ACC ACC ACG ACT ACT ACT ACT ACT ACT ACT AGA AGA AGA AGA AGC AGC AGC AGC AGC AGC AGG AGG AGG AGT AGT ATA ATA ATA ATA ATA ATA ATA ATA ATA ATA ATA ATA ATA ATC ATC ATC ATC ATC ATG ATG ATG ATG ATG ATG ATG ATG ATT ATT ATT ATT ATT ATT ATT ATT ATT ATT ATT CAA CAA CAA CAA CAA CAA CAA CAC CAC CAC CAG CAG CAG CAG CAG CAT CAT CAT CAT CCA CCA CCA CCA CCA CCA CCA CCA CCA CCA CCG CCG CCG CCT CCT CCT CCT CCT CCT CCT CGA CGA CGA CGA CGC CGC CGG CGG CGG CGG CTA CTA CTA CTA CTA CTA CTA CTC CTC CTC CTC CTC CTC CTC CTG CTG CTG CTG CTG CTG CTG CTG CTG CTG CTG CTG CTT CTT CTT CTT CTT CTT GAA GAA GAC GAC GAC GAG GAG GAG GAG GAG GAG GAT GAT GAT GAT GAT GAT GAT GAT GAT GAT GAT GAT GCA GCA GCA GCA GCA GCA GCA GCA GCA GCA GCA GCA GCA GCA GCA GCA GCA GCA GCA GCA GCC GCC GCC GCC GCG GCG GCG GCT GCT GCT GCT GCT GCT GCT GCT GCT GCT GCT GGA GGA GGA GGA GGA GGA GGA GGC GGC GGC GGC GGC GGG GGG GGG GGG GGT GGT GGT GTA GTA GTA GTA GTA GTC GTC GTC GTC GTC GTC GTC GTC GTG GTG GTG GTG GTG GTG GTT GTT GTT GTT GTT GTT GTT GTT GTT GTT GTT GTT TAC TAC TAC TAC TAC TAT TAT TAT TAT TAT TAT TCA TCA TCA TCA TCA TCA TCA TCA TCA TCA TCC TCC TCC TCC TCC TCC TCC TCC TCG TCG TCG TCG TCT TCT TCT TCT TCT TCT TCT TCT TCT TCT TCT TCT TGC TGC TGC TGC TGG TGG TGG TGG TGT TGT TGT TGT TGT TGT TTA TTA TTA TTA TTC TTC TTC TTC TTC TTC TTC TTC TTC TTC TTC TTG TTG TTG TTG TTG TTG TTG TTG TTG TTG TTG TTT TTT TTT TTT TTT TTT TTT TTT TTT TTT TTT TTT
Aeriantha_HPT1                   AAA AAA AAA AAG CAA CGA AAA AAC AAC AGT AAA AAC AAG AAG AAG AGC AAC AAG AAT ACT CAC ACA ACA ACA GCA TCA ACA ACC ACT AGC GTT ACT ACC ACC ACT ACT ACT GTT TCT AGA AGG AGG AGG AGC AGC AGC AGC ATC GGC AGG AGG GGG AGC AGT ATA ATA ATA ATA ATA ATA ATA ATA ATA ATA ATC ATT ATT ATC ATC CTC GCC GTC ATA ATG ATG ATG ATG ATG GCA GGG ATC ATC ATT ATT ATT ATT ATT ATT ATT CTC TTT AAA CAA CAA CAA CAA CGA CGA CAA CAC CGC CAG CAG CCA CGC CGG CAT CAT CAT CAT CCA CCA CCA CCA CCA CCG CCT TCA TCA TCA CCA CCG TCC ACT CCC CCT CCT CCT CCT TCT CAA CGA CGG CGT --- CGC AGA CAG CGG GGG CTA CTA CTA CTA CTC CTT TTA CCC CTC CTC CTC CTC GCC TTC ATG CTA CTA CTA CTC CTG CTG CTG CTG CTG CTT TTG CTC CTT CTT CTT TTC TTT CAT GAA GAA GAC GAC GAA GAA GAG GAG GAG GAG AAT AAT GAA GAC GAC GAT GAT GAT GAT GAT GAT GAT GCA GCA GCA GCA GCA GCA GCA GCA GCA GCA GCA GCA GCA GCC GCC GCG GCT GGT GTA TCG ATC GCC GCT GTC GCA GCA GCG ACT GCA GCA GCC GCC GCT GCT GCT GCT GCT GCT GGA GGA GGA GGA GGA GGG GGT AGC GAT GGA GGG TCC GGA GGG GGG GGG GAC GGT GGT AGA GTA GTG GTG TTA ATC GCA GTA GTC GTC GTC GTT GTT GTG GTG GTG GTT GTT TTG CTT CTT GCT GTC GTC GTT GTT GTT GTT GTT GTT GTT TAC TAC TAC TAC TAC TAC TAC TAT TAT TAT TCT TCA TCA TCA TCA TCA TCA TCA TCC TCG TCT GCC GCC GCT TCC TCC TCC TCC TCT --- TCG TCT TTG CCA CCT GCT TCG TCT TCT TCT TCT TCT TCT TTT TTT CAT TGC TGC TGC TCG TGG TGG TGG AGT TAC TCT TGT TGT TGT TTA TTA TTG TTT ATT TTC TTC TTC TTC TTC TTC TTC TTC TTC TTT CTC CTG CTG GCG GTG GTT TGG TTG TTG TTG TTG TCT TGG TTC TTT TTT TTT TTT TTT TTT TTT TTT TTT
Aeriantha_HPT2                   AAA AAG AAT AAA CAA CAA AAA AAC AAC AAC CAT AAG AAG AAG AGG AAG AAT AAA AAT ACT AAT ACA ACA ACA TCC TCA ACA ACT GCC ACC ACC ACT ACA ACT ACT ACT ACT ACT ACT AGA AGA AGA AGA AGC AGC AGT TCA AAC GCC AGG GAG AGA AGA AGT ATA ATA ATA ATA ATA ATA ATA ATA ATA ATT ATA ATA ATC ATA ATG ATC GTC ATC ATG ATA ATG ATG ATG TTG ATA ATG ATT ATT ATC ATT ATT ATT ATT ATT GTT ATC TTT AAA CAA CAA CAA CAA CGA CGA CAG CAC CAG CAA CAG ACG CAG CAG CAT CAT CAT TAT CCA CCA CCA CCA CTA CCT CCT CCA CCA GCA CCA CCG CCG CCT CCC CAT CCT CCT CGT TCT CGA CGA CGA CGT CGC CAG CGG CAG CGG GGG CTA CTA CTA CTA CTG CTT TTA CTT CTA CTC CTC CTC CTC TTC ATG CTG CTG CTG CTG ATG CTG CTG CTT TTC CTT CTG CTG CTA CTT CTT TTT CTT CTT GAA GAA GAC GAC GAA GAA GAG GAG GAG GAG AAT AAT GAT GAC GAT AAT ATT GAC GAT GAT GAT GAT GCA GCA GCA GCA GCA GCA GCA GCA GCA GCC GCG TCA TCA GCA GCA GCA GCA GCA GCA GCA ATC GGC GCA GCT GCA GCA GCA TCT GCA GCT GCT GTT GCC GCC GCT GCT GCT GCT GGA GGA GGA GGA GGA GGA GGA AGC GGT AGC GGC ATT GGA GGG GGG GGG GAT ATT GGT ATC GTA GTA GTG GTA GTC GCT GTG GTC GTC GTC GTT GTT GTG GTG GTG GTT GTT TTG GTT GTT GCA GTT GTT GCT GTT GTT GTT GTT GTT GTT TAC TAC TAT TAT TAT TAC TAT TAT TAT TAT TAT TCA TCA TCA TCA TCA TCA TCG TCC TTA TCA GCC TCC TCC TCC TCC TCT TTC TCC TCG TCG TCA TTG TCT CCT TCT TCT CGT TCT TCT TCT TCT TCT TCC TCT CGC CAG CGG TGC TGG TGG TGG TGG TAT TAT TCT TCT TGT TGT CTA TTA TCG TTA TAC TTA TTC TTC TTC TTC TTC TTC TTC TTT TTC TTG CTA TTG TTG TTG TTG TGG CTG TCG TTA TTG TTT TTT TTT TTT TTT TTT TTT TTT TTT TTT TTT TTT
Atauschii_HPT1                   AAA GAA AAA AAA CAA CGA AAA AAC AAC AAT AAA AGC AAG AGG AAG AGC AAT AAG AAT ACT CAC ACA ACA ACA GCC TCA ACA ACA ATG ACT GTA ACT ACC ACT ACT ACT ACT GTT TCT AGA AGA AGA AGG AGC AGC AGC AGC ATC GGC AGG AGG GGG AGC AGT ATA ATA ATA ATA ATA ATA ATA ATA ATA ATA ATA ATC ATT ATC ATC ATC --- GTC ATA ATG --- ATG GTT ATG GCA GGT ACT ATC ATT ATC ATT ATT ATT ATT ATC CTC TTT AAA CAA CAA CAA CAA CCA CGA CAA CAC --- CAG CAG CCA --- --- CAT CAT CAT CAT CCA CCA CCA CCG CCA CCG CCT TCA TCG CCA CCA --- --- ACT CCC CCT CCC CCT CCT TCC CAA CGA CGG CGT --- CGC AGA CAG CGG GCG CTA CTA CTA CTA CTG CTG TTG --- CTC --- CTC CTC --- TTC ATG CTA CTA CTA --- CTG CTG CTG CTG CTG CTT TTG CTC CTT CTT CTT TTC CTT TAT GAA GAA GAC GAT GAA GAA GAG GAG GAG GAG AAT AAT GAA GAC GAC GAT GAC GAT GAC GAT GAT GAT GCA GCA GCA GCA GCA GCA GCG GCG GGA GCA GCA GCA GCA GCA GCC GCA GCG GGT CTA AGC ATC GGC GCT GTC GCA GCG GCG ACT GCA GTA GCC --- GCT GCT GCT GCT GCT GCT GGA GGA GGA GGA GGA GGG GGT AGC GAT GGC GGT TCC GGA GGA GGG GGG --- GGT GGT CTA GTA GTG GTG TTA ATC GTG GTG ATC GTC GTC GTT GTT GTG GTG GTG GTT GTT TTG CTT GTT GCT ATC GTC GTT GTT GTT GTT GTT GTT GTT AAC TAC TAC TAC TAC TAC TAC TAC TAT TAT TCT GCA TCA TCA TCA TCA TCG TCA TCC TCC TCA --- --- GCC TCC TCT TCC TCC TCT --- --- TCT TTG TCT CCT GCT TCT TCT TCT TCT TCT TCT TCT TTC TTT CGT AGC --- TGC TGG TGG TGG TGG AGT TAT TCT TGT TGT TGT TTA TTA TTG TTT ATT TTC CTC TTC TTC TTC TTC TTC TTC TTT TTT TTG CTG CTG --- TTG GTT TGG TTA TTG TTG TTG TTT TGG TTT TTT TTT TTT TTT TTT TTT TTT TTT TTT
Bdistachyon_HPT1                 AAA AAA AAG AAA CAA CAA AAA AAC AAC AAT CAA AAC AAG AAG AGA AAC AAT AAG AAT ACT CAT ACA ACA ACA GCT TCA ACG ACC GTT ACT GTC ACA ACT ACT ACT ACT ACT ATT TCT AGA AGA AGA AGA AGC AGC AGC AGC ATC GGC AGG AGG GGG AGC AGT ATA ATA ATA ATA ATA ATA ATA ATA ATG ATA ATA ATT ATT ATC ATC ATC GCC ATC GTA ATG ATG ATG ATG ATG GCA GGG ACC ATC ATT ATC ATT ATT ATT TTT ATT CTC TTT AGA CAA CAA CAA CAA CGA CGG CAA CAT CGC CAG CAG CCT CGC CGG CAT CAT CAT CAT CCA CCA CCA CCA CCA CCG CCT TCA CCA CCA CCA CCT TCG ACT CCT CCT CCT CCT CCT CCT CGA CGA AGA CGT --- CGC CGA CAG CGG AGG CTA CTA CTA CTG CTG CTG TTA CTC CTC CTC CTC CTG CTC TTC ATG CTA CTA CTA CTC ATG CTG TTG CTG TTG CTT TTG CTC CTT CTC CTT TTT CTT CAT GAA GAA GAT GAC GAA GAA GAA GAG GAG GAG AAT AAT GAA GAC GAC GAT AAT GAT GAT GAT GAT GAT GCA GCA GCA GCA GCA GCA GCA GCT GCA GCA GCA GCA GCA GCA GCC GCA GCA GGT GTA ACG ATC GGC GCC GTG GCA GCG GCG ACT GCC GCA GCT GCC GCT GCT GCT GCT GCT GCT GGA GGA GGA GGA GGA GGG GGT AGC GAT GGC GGT TCC GGA GGG GGC GGG GAT GCT GGT ATC GTA GTA GTA TTA ATC ATA GTA GTC GTC GTC GTT GTT GTA GTG GTG GTT GTT TTG CTT GCT GCT GTC GTC GTT ATT GTT GTT GTT GTT GTT TAC TAC TAC TAC TAC TAC TAT TAT TAC TAT TCT TCA CCA TCA TCA TCA TCA TCA TCC TCG TCA GCC GCC GCC TCC TCC TCC TCC TCC TCG TCG TCT TTG GCC CCA ACT TCT TCT TCG TCT TCT TCT TCT TTC TTT CTT AGC AGC TGC TGG TGG TGG TGG TCT TAT TCT TGT CGT TGT TTG TTA TTG TTC ATT TTC TTC TTC TTC TTC TTC TTC TTC TTC TTC TTG CTG CTG TCG TTG GTT TGG ATG TTG TTG TTG TTT TGG TTT TTT TTT TTT TTT TTT TTT TTT TTT TTT
Hvulgare_HPT1                    AAA AAA AAA AAA CAA CGA AAG AAC AAC AAT AAA AGC AAG AGG AAG AGC AAT AAG AAT ACT CAC ACA ACA ACA GCC TCA ACA ACA ACT ACC GTA ACT ACC ACC ACT ACT ACT GTT TCT AGA AGA AGA AGG AGC AGC AGC AGC ATC GGC AGG AGG GGG AGC AGT ATA ATA ATA ATA ATA ATA ATA ATA ATA ATA ATA ATC ATT ATC TTC ATC --- GTC ATA ATG ATG ATG GTT ATG GCA GGG GCT ATC ATT ATC ATT ATT ATT ATT ATT CTC TTT AAA CAA CAA CAA CAA CGA CGA CAA CAC CGC CAG CAG CCA CGT CGG CAT CAT CAT CAT CCA CCA CCA CCG CCA CCA CCT TCA TCA CCA CCA CCG TCC ACT CCC CCT CCC CCT CCT TCT CAA CGA AAA CGT --- CGC AGA CAG CGG GCA CTA CTA TTA CTA CTG CTG TTG CTC CTC CTC CTC CTT CGC TTC ATG CTA CTA CTG CTC CTG CTG CTT CTG TTG CTT TTG CTC CTT CTT CTT TTT CTT CAT GAA GAA GAC GAC GAA GAA GAG GAG GAG GAG AAT AAT GAA GAC GAC GAC AAT GAT GAT GAT GAT GAT GCA GCA GCA GCA GCA GCA GCG GCG GCA GCA GCA GCA GCA GCA GCC GCA GCG GGT ATA AGC ATC GGC GCT GTC GCA GCG GCG ACT GCA GCA GCC GCC GCT GCT GCA GCT GCT GCT GGA GGA GGA GGA GGA GGG GGT AGC GAT GGC GGT TCC GGA GGA GGG GGG GAC GGT GGA ATA GTA GTG GTG TTA ATC GTG GTG ATC GTC GTC GTT GTT GTG GTG GTG GTT GTT TTG CTT GTT GCC GTC GTC GTT GTT GTT GTT GTT GTT GTT AAC TAC TAC TAC TAC TAC TAC TAT TAT TAT TCT TCA TCA TCA TCA TCA TCA TCA TCC TCC TCA GCC --- GCC TCC TCC TCC TCC TCT --- TCG TCT TTG ACT CCT GCT TCA TCT TCT TCG TCT TCT TCT TTC TTT CCC TGC CGC TGC TGG TGG TGG TGG AGT TAT TCT TGC TGT TGT TTA TTA TTG TTT ATT TTC CTC TTC TTC TTC TTC TTC TTC TTT TTT TTG CTG CTG TCC TTG GTT TGG TTA TTG ATG TTG TTT TGG TTT TTC TTC TTT TTT TTT TTT TTT TTT TTT
Osativa_HPT1                     AAA AAA AAA AAA AAA AGA AAA AAC AAC AAT CAG AAG AAG AAG AGG AAC AAT AAG GAC AGT CAT ACA ACA ACT GCA TCA ACA ACC ACT TCC GCC ACA ACT ACT ACT ACT ACT GTT TCT AGA AGA AGG AGA AGC AGC AGC AGT AGC GGA AGG AGG CGG AGC AGT ATA ATA ATA ATA ATA ATC ATT CTT ATA ATA ATA ATT ATT ATC ATA ATC CTG ATT ATA ATG ATG ATG ATG ATG GCA GGA ATT ATC ATC ATT ATC ATT ATT GTG ATT CTC TTT CAA CAA CAA CAA CAG CGA CCA CAT CAC CTC CAG CAG CAG CGG CGG CAC CAT CAT CAT CCA CCA CCA CCA CCA CCA CCT CCT CCA CCA CCA CCG TCG GCT CCC CCT CCT CCT CCT TCT CGA AGA CGG CGT --- CGT CGA CAA CGG AGG CTA CTG TTA CTG CTG CTT CTA CTC CTC CTC CTT CTC GCC TTC ATG CTA CTT CTA CTG CTG CTG CTG CTG CTT CTC TTG CTT CTT CTT CTT TTA CTT CAC GAA GAA GAC GAT GAA TCA GAA GAG GAG GAG AAT TCT GAG GAT GAC GAT GAT GAT GAT GAT GAT GAT GCA GCA GCA GCA GCA GCA GCA GCA GCA GCA GCA GCA GCT GCA GCT GCA GCA GGT GCA GCA ATC GGC GCT GTC TCA GCA GCG ACT TCA GCT GCG CCT GCT GCT GCT GCA GCT GCT GGA GGA GGA GGA GGT GGA GGT AAT GGT GGT GGT ACC GGA GGA GGG GGA GAT TGT GGT ACA GTA GTC GTA TTA ATC GTG GTA GTC GTC GTT GTA GTT GTA GTG GTG GTT GTT TTG CTT GCT GCT ATT GTG GTT GTT ATT GTT GTT GTT GTT CAC TAC TAC TAC TAT TAC TTC TAT TAT TAT TAC CCA CCT TCA TCA TCG ACC TCC TCG TCG TCA CCG TCG GCA GCC TCC TCT TCC TCT TCG TCG TCT TTG TCA TCT ACT TCT TCC TCT TCT TCT TCT TCT TTC TCT CAA CGC CGC TGC TGG TGG TGG TGG TGT TCC TCC TGT TGT TGT TTA TTG TTG TTC TTT TTC TTT TTC TTC TTC TTC TTC TTT TTC TTC CTG CTG TTG CTC TTG TTC CTG TTG TTT TTG TTG TTC TGG CTG TTT TTT TTC TTC TTT TTT TTT TTT TTT
Phallii_HPT1                     AAA GAA CAA AAG CAA CGA AAA AAC AAC AAT CAG AAG AAG AAG AGG AGC AAC AGG AAT ACT CAT ACA ACC ACA GGA TCG ACG ACG ACT TCC GTC ACT ACT ACA ACT ACT ACT GTT TCT AGA AGA CGG AGA AGC AGC AGC AGC GGA GGG AGA AGG GCG AGC AGT ATA ATA ATA ATA ATA ATA ATG ATA ATA ATA ATA ATA ATT ATC ATC ATC --- ATC ATA ATG ATG ATG ATG ATG GCA GGT ATC ATT ATT ATC ATT ATC ATT ATA ATA CTC TTT CAA CAA CAA CAG CAG CGA CGA CAA CAC AGC CAG CAG CAA CGC CCG CAT CAT CAT CGT CCA CCA CCA CCG CCA CCA CCT CCA TCA GCA CCA CCG TCC CCT CCT CCT CCT CCT CCT TCG CAG AGA CGG CGC --- CGT CGT CAA CGG AGG CTA CTG CTG CTT CTG CTG CTA CTC CTC CTC CTC CTC TCC TTC ATG CTG TTA CTA CTC CTG CTG TTA CTA CTG CTT TTG CTC CTT CTT CTT TTT CTT TCT GAA GAA GAC GAC GAA GAA GAG CAG GAG GAG AAT AGT GAG GAC GAC GAT TAT GAT GAT GAT GAT GAT GCA GCA GCA GCA GCC GCG GCG GCG GCA GCA GCA GCA ATT TCC GCT GCA GCA GGT GCA GCG ATC GGC TCT GTT GCA GCA GCG ACG GCG GCT GCG GCA GCT GCT GCA GCA GCT GCT GGA GGA GGA GGA GGG GGA GGC AGC GAT GGC GGC ACC GGA GGG GGG GGG GAC AGC GGT ACA GTA GTT GTA TTA ATC GCT GTG GTC GTC GTC GTT GTT GTA GTG GTG GTA GTT TTT CTT GCT GCT GTG ATT ATT GTT GTT GTC GTT GTT GTT TAT TAC TAC TAC TAT TAC TAC TAC TAC TAT ACC TCA CCA TCA TCC TCA ACG TCA TCC TCG TCG GCC --- GCA ACC TCC TCC TCT TGT TCG GCG TCC TTG TCT TCT GCC TCT TCT TCT TCT ACC TCA TCG TTC TCT CAC TGC CGC TGC TGG TGG TGG TGG TCT TCC TCT AGT TGT TGT TTG CTT CTG TTT TTT TTC TTC TTC TTC TTC TTC TTT TTC TTC TTC CTG CTG CTG CTC TTA TTG TGG TTG TTC TTG TTG TTT TGG TTA TTC TTT TTC TTT TTT TTT TTT TTT TTT
Sbicolor_HPT1                    AAA GAA AAA AAA CGA CGA AAA AAC AAT AAT CAG AAG AAG AAG AGG AGC AAC AGG AAT ACT CAT ACA ACT ACA GGA TCG ACG ACG ACT ACC GTC ACT ACT ACT ACG ACT ACT ATT TCT AGA AGA CGG AGA AGC AGC AGC ACC AGC GGC AGA AGG GGG AGC AGT ATA ATA ATA ATA ATA ATA ATA ATA ATA ATA ATA ATT ATT ATC ATC ATC GGC ATC TTA ATG ATG ATG ATG ATG GCG GGG ATC ATC ATT ATC ATT ATC ATT ATA ATA CTC TTT CAA CAA CAA CAA CAG CGA CGA CAA CAC CGC CAG CAG CAA CGG CCG CAT CAT CAT CAT CCA CCA CCA CCG CCA CCG CCT CAG TCA GCA CCA CCG TCC CCT CCT CCT CCT CCT CCT TCC CAG AGA AGA CGT --- CGC CGG CAG CGG AGG CTA CTG TTG CTT CTG CTG TTA CTC CTC CTA CTC CTC TCC TTC ATG CTG TTA CTA CTC CTG CTG CTA CTG CTG CTT CTG CTT CTT CTT CTT TGT CTT TGT GAA GAA GAC GAC GAA GAA GAG CAG CAG GAG AAT AAT GAG GAC GAC GAT TAT GAT GAT GAT GAT GAT GCA GCA GCA GCA GCT GCA GCA GCA GCA GCA GCA GCA GTT TCC GCT GCA GCA GGT GTA GGG ATC GGC GCT GTA ACA GCA GCG ACT GCG GCT GCT GCC GCT GCT GCT GCA GCT GCT GGA GGA GGA GGA GGG GGA GGC AGC GAC GGT GGT ACC GGA GGG GGG GGG GAT AGC GGT TTA GTA GTT GTT TTA ATA GCT GTG GTC GTC GTC GTT GTC GTA GTG GTG GTT GTT TTT CTT GCT GCT GTG ATT GTT GTT GTC GTC GTT GTT GTT TAT TAC TAC TAC TAC TAC TAC TAC TAT TAT ACA TCA CCA TCA TCA TCA TCT TCA TCC TCG TCA GCC --- GCT TCC TCC TCC TCT TGC TCG GCG TCC TTG TCT TCT GCC TCA TCT TCC TCT ACC TCT TCT TTC TTT CAC TGC CGC TGC TGG TGG TGG TGG TCT TCC TCT CAT TGT TGT TTA CTA TTG TTT TTT TTC TTC TTC TTC TTC TTT TTT TTC TTT TTC CTG CTG CTG CTC TTA TTG TGG TTG TTC TTG CTG TTT TGG CTT TTT TTT TTC TTT TTC TTT TTT TTT TTT
Scereale_HPT1                    AAA AAA AAA AAA CAA CGA AAG AAC AAC AAT AAA AGC AAG AGG AAG AGC AAT AAG AAT ACT CAC ACA ACA ACA GCC TCA ACA ACA ACT ACC GTA ACT ACC ACC GCT ACT ACT GTT TCT AGA AGA AGA AGG AGC AGC AGC AGC ATC GGT AGG AGG GGG AGC AGT ATA ATA ATA ATA ATA ATA ATA ATA ATA ATA ATA ATT ATT ATC TTC ATC GCC GTC ATA ATG ATG ATG GTT ATG GCG GGG ACT ATC ATT ATC ATT ATT ATT ATT ATT CTC TTT AAA CAA CAA CAA CAA CGA CGA CAA CAC CGC CAG CAG CCA CGG CGG CAT CAT CAT CAT CCA CCA CCA CCG CCA CCG CCT TCA TCA CCA CCA CCG TCC ACT CCC CCT CCA CCT CCT TCC CAA CGA CGA CGT --- CGC AGA CAG CGG GCA CTA CTA CTA CTT CTT CTG TTG CTC CTC CTC CTC CTC CGC TTC ATG CTA CTA CTA CTC CTG CTG CTG CTA CTG CTT TTG CTC CTT CTT CTT TTT CTT CAT GAA GAA GAC GAC GAA GAA GAG GAG GAG GAG AAT AGT GAA GAC GAC GAC AAT GAT GAT GAT GAT GAT GCA GCA GCA GCA GCG GCA GCA GCG GCA GCA GCA GCA GCA GCA GCC GCA GCG GGT CTA AGC ATC GGC GCT GTC GCA GCG GCG ACT GCG GCA GCC GCC GCT GCT GCA GCT GCT GCT GGA GGA GGA GGA GGG GGG GGT AGC GAT GGC GGT TCC GGA GGA GGG GGG GAC GGT GGT ATA GTA GTG GTG TTA ATC GTG GTG ATC GTC GTC GTG GTT GTG GTG GTG GTT GTT TTG CTT GTT GCC GTC GTC GTT GTT GTT GTT GTT GTT GTT AAC TAC TAC TAC TAC TAC TAC TAT TAT TAT TCT TCA TCA TCA TCA TCA TCA TCA TCC TCC TCA GCC GCC GCC TCC TCC TCC TCC TCT --- TCG TCT TTG CCT CCT GCT TCG TCT TCT TCT TCT TCT TCT TTC TTT CAC TGC CGC TGC TGG TGG TGG TGG AGT TAT TCT TGT TGT TGT TTA TTA TTG TTC ATT TTC CTC TTC TTC TTT TTC TTC TTC TTT TTT TTG CTG CTG TCG TTG ATT TGG TTA TTG TTG TTA TTT TGG TTC TTT TTC TTT TTT TTT TTT TTT TTT TTT
Sitalica_HPT1                    AAA GAA AAA AAA CGA CGA AAA AAC AAC AAT CAG AAG AAG AAG AGG AGC AAT AAA AAT ACT CAT ACA ACC ACA GGA TCA ACG ACA ACT TCC GTC ACT ACT ACC ACG ACT ACT GTT TCT AGA AGA CGG AGA AGC AGT AGC AGC AGC GGC AGA AGG GCG AGC AGC ATA ATA ATA ATA ATA ATA CTA ATA ATA ATA ATA ATA ATT ATC ATC ATC --- ATC ATA ATG ATG ATG ATG ATG GCA GGA ATC ATT ATT ATC ATT ATT ATT ATA ATA CTC TTT CAA CAA CAA CAG CAG AGA CGA CAA CAT CGC CAG CAG CAA CGG CCG CAT CAT CAT CGT CCA CCA CCA CCG CCA CCA CCT CAG TCA GCA CCA CCG TCC CCT CCT CCT CCT CCT CCT TCT CAG AGG CGG CGT --- CGC CGA CAA CGG AGG CTA CTG CTG CTT CTG CTG CTA CTC CTC CTC CTG CTC TCC TTC ATG CTG TTA CTA CTC CTG CTG CTA CTG CTG CTT CTG CTC CTT CTT CTT TTT CTT TGT GAA GAA GAC GAC GAA GAA GAA CAG GAG GAG AAT AGT GAG GAC GAC GAT TAT GAT GAT GAT GAT GAT GCA GCA GCA GCC GCC GCA GCG GCG GCA GCG GCA GCA ATT TCC GCC GCA GCA GGT GCA GCG ATC GGC GCT GTC GCA GCA GCG ACT GCG GCT GCT GCC GCT GCT GCT GCC GCT GCT GGA GGA GGA GGA GGG GGA GGT AGC GAC GGC GGT ACC GGA GGG GGG GGG GAT AGC GGT ATA GTA GTT GTA TTA ATC GCT GTG GTC GTC GTC GTT GTT GTA GTG GTG GTT GTC TTT GTT GCT GCT GTT ATT GTT GTT GTT GTA GTT GTT GTT TAT TAC TAC TAC TAT TAC TAC TAC TAC TAT ACT TCA CCA TCA TCA TCA ACG TCA TCC TCA TCA GCC --- GCG ACC TCT TCC TCC TGT TCG GCG TCC TTG TCT TCT GCC TCT TCT TCT TCT ACC TCT TCT TTC TTT CAA TGC CGC TGC TGG TGG TGG TGG TCT TCC TCT AGT TGT TGT TTA CTG CTG TTT TTT TTC TTC TTC TTC TTC TTT TTT TTC TTC TTC CTG CTG CTG CTC TTA TTG TGG TTG TTC TTG TTG TTT TGG TTC TTC TTT TTC TTT TTT TTT TTT TTT TTT
Taestivum_HPT1-1                 AAA GAA AAA AAA CAA CGA AAA AAC AAC AAT AAA AGC AAG AGG AAG AGC AAT AAG AAT ACT CAC ACA ACA ACA GCT TCA ACA ACA ATG ACT GTA ACT ACC ACT ACT ACT ACT GTT TCT AGA AGA AGA AGG AGC AGC AGC AGC ATC GGC AGG AGG CGG AGC AGT ATA ATA ATA ATA ATA ATA ATA ATA ATA ATA ATA ATC ATT ATC ATC ATC GCC GTC ATA ATG ATG ATG GTT ATG GCA GGC ACT ATC ATT ATC ATT ATT ATT ATT ATC CTC TTC AAA CAA CAA CAA CAA CGA CGA CAA CAC CGC CAG CAG CCA CGG CGG CAT CAT CAT CAT CCA CCA CCG CCG CCA TCG CCT TCA TCG CCA CCA CCG TCC ACT CCC CCT CCC CCT CCT TCC CAA CGA CGG CGT --- CGC AGA CAA CGG GCG CTA CTA CTA CTA CTG CTG TTG CTC CTC CTC CTC CTC CGC TTC ATG CTA CTA CTA CTC CTG CTG CTG CTG CTG CTT TTG CTC CTT CTT CTT TTC CTT CAT GAA GAA GAC GAT GAA GAA GAG GAG GAG GAG AAT AAT GAA GAC GAC GAC GAT GAT GAC GAT GAT GAT GCA GCA GCA GCA GCA GCA GCG GCG GCA GCA GCA GCA GCA GCA GCC GCA GCG GGT CTA AGC ATC GGC GCT GTC GCA GCG GCG ACT GCA GTA GCC GCC GCT GCT GCT GCT GCG GCT GGA GGA GGA GGA GGA GGG GGT AGC GAT GGC GGT TCC GGA GGG GGG GGG GAC GGT GGT ATA GTA GTG GTG TTA ATC ATG GTG ATA GTC GTC GTT GTT GTG GTG GTG GTT GTT TTG CTT GTT GCT ATC GTC GTT GTT GTT GTT GTT GTT GTT AAC TAC TAC TAC TAC TAC TAC TAC TAT TAT TCT TCA TCA TCA TCA TCA TCA TCA TCC TCC TCA GCC GCC GCC TCC TCC TCC TCC TCT --- TCG TCT TTG CCT CCT GCT TCT TCT TCT TCT TCT TCT TCT TTC TTT CAT AGC CGC TGC TGG TGG TGG TGG AGT TAT TCT TGT TGT TGT TTA TTA TTG TTT ATT TTC CTC TTC TTC TTC TTC TTC TTC TTT TTT TTG CTA CTG TCG TTG GTT TGG TTA TTG TTG TTG TTT TGG TTT TTT TTC TTT TTT TTT TTT TTT TTT TTT
Taestivum_HPT2                   AAA --- --- AAA CAA --- --- AAC AAC --- --- AAG AAG AAG AGG AGA AAT AAG AAT ACT AAT ACA ACA ACA GGA TCA ACA ACA GCT --- ATT ACC ACT ACT ACT ACT ACT --- ACT AGA AGA AGA AGA AGC AGC AGC ATC --- GCC AGG AGG --- AGC ACT ATA ATA ATA ATA ATA ATA ATA ATA ATA ATA ATA ATA ATT ATC ATC ACA --- ATC ATG ATG --- ATG ATG ATG ATA ATG ATT ATT ATT ATT ATT ATT ATT ATT GTT ATC TTT --- --- CAA CAA CAA --- --- --- CAC --- CAG CAG CAG --- --- ATG CAT CAT CAT CCA CCA CCA CCA CCA CCA CCT CCA TCA CAA CCA --- --- CCT CCC CCC CCT --- CCT --- CGA CGA CGA CGT --- CGC AGG CAG CGG --- CTA CTA CTA CTA CTG CTG TTA --- CTC --- CTC CTC --- TTC ATG CTG TTG CTA --- CTG CTG CTG CTG TTG CTT CTG CTT CTT CTT CTT --- CTT CAC GAA GAT GAT GAC GAA GAT GAG AAG GAG GAG AAT AAT GAT GAT GAC AAT --- GAT GAT --- GAT GAT GCA GCA GCA GCA GCG GCA GCA GCA GCA GCA GCA GCA TTA GCA GCA GCA GCA --- GTA GTA --- GGC GCC GCC GCA GCA GCA GCT GCA GCC GCT --- GCT GCT GCT GCT GCT GCT GGA GGA GGA GGG GGA GGA GTT AGC --- --- GGC --- GGA GGG GGT GGT --- GGT GGT GTA GTA GTA GTA CTA GCC CTC GTA GTC GTC GTC GTT CTC GTG GTG GTG GTT GTT --- GTT ATT GCT GTT GTT GTT GTT GTT GTT GTT GTT GTT TAC TAC TAC TAC TAC TAT TAT TAT TAT TAT TCT TCA --- TCA TCA TCA TCA TCA TCT TCA TCA --- --- CCC TCC CAC TCC --- --- TCG --- TCT TTG TCT TCT TCT TCT CAT TCT TCT TCT CCT TCT TCA TCT --- TGC --- TGC TGG --- TGG TGG TGT --- TCT --- --- TGT TTA TTA TTC TTA TTC --- TTC TTC TTC TTC TTC TTC TTC TTC TTC TTG CTG TCG --- TTG --- TGG TTG --- TTG TTG TTT TTC TTT TTT TTT TAT TTC TTT TTC TTT TTT TTT
Taestivum_HPT1-2                 AAA AAA AAA AAA CAA CGA AAG AAC AAC AAT AAA AGC AAG AGG AAG AGC AAT AAG AAA ACT CAC ACA ACA ACA GCC TCA ACA ACA ACT ACC GTA ACT ACC ACT ACT ACT ACT GTT TCT AGA AGA AGA AGG AGC AGC AGC AGC ATC GGC AGG AGG GGG AGC AGT ATA ATA ATA ATA ATT ATA ATA ATA ATA ATA ATA ATC ATT ATC TTC ATC GCC GTC ATA ATG ATG ATG GTT ATG GCA GGG ACT ATC ATT ATC ATT ATT ATT ATT ATT CTC TTT AAA CAA CAA CAA CAA CGA CGA CAA CAC CGC CAG CAG CCA CGG CGG CAT CAT CAT CAT CCA CCA CCA CCG CCA CCG CCT TCG TCA CCA CCA CCG TCC ACT CCC CCT CCC CCT CCT TCG CAA CGA CGG CGT --- CGC AGA CAG CGG GCA CTA CTA CTA CTT CTG CTG TTG CTC CTC CTC CTC CTC CGC TTC ATG CTA CTA CTA CTC CTG CTG CTG CTG CTG CTT TTG CTC CTT CTT CTT TTT CTT CAT GAA GAA GAC GAC GAA GAA GAG GAG GAG GAG AAT AAT GAA GAC GAC GAC AAT GAT GAT GAT GAT GAT GCA GCA GCA GCA GCA GCA GCG GCG GCA GCA GCA GCA GCA GCA GCC GCA GCG GGT CTA AGC ATC GGC GCT GTC GCA GCG GCG ACT GCA GTA GCC GCC GCT GCT GCA GCT GCT GCT GGA GGA GGA GGA GGA GGG GGT AGC GAT GGC GGT TCC GGA GGA GGG GGG GAC GGT GGT ATA GTA GTG GTG TTA ATC GTG GTG ATC GTC GTC GTT GTT GTG GTG GTG GTT GTT TTG CTT GTT GCC ATC GTT GTT GTT GTT GTT GTT GTT GTT AAC TAC TAC TAC TAC TAC TAC TAC TAT TAT TCT TCA TCA TCA TCA TCA TCA TCA TCC TCC TCA GCC GCC GCT TCC TCC TCC TCC ACT --- TCG TCT TTG CCT CCT GCT TCG TCT TCT TCT TCT TCT TCT TTC TCT CAC AGC CGC TGC TGG TGG TGG TGG AGT TAT TCT TGT TGT TGT TTA TTA TTG TTT ATT TTC CTC TTC TTC TTC TTC TTC TTC TTT TTT TTG CTG CTG TCG TTG ATT TGG TTA TTG TTG TTG TTT TGG TTT TTT TTC TTT TTT TTT TTT TTT TTT TTT
Taestivum_HPT1-3                 AAA GAA AAA AAA CAA CGA AAA AAC AAC AAT AAA AGC AAG AGG AAG AGC AAT AAG AAT ACT CAC ACA ACA ACA GCC TCA ACA ACA ATG ACT GTA ACT ACC ACT ACT ACT ACT GTT TCT AGA AGA AGA AGG AGC AGC AGC AGC ATC GGC AGG AGG GGG AGC AGT ATA ATA ATA ATA ATA ATA ATA ATA ATA ATA ATA ATC ATT ATC ATC ATC GCC GTC ATA ATG ATG ATG GTT ATG GCA GGT ACT ATC ATT ATC ATT ATT ATT ATT ATC CTC TTT AAA CAA CAA CAA CAA CGA CGA CAA CAC CGC CAG CAG CCA CGG CGG CAT CAT CAT CAT CCA CCA CCA CCG CCA CCG CCT TCA TCG CCA CCA CCG TCC ACT CCC CCT CCC CCT CCT TCC CAA CGA CGG CGT --- CGC AGA CAG CGG GCG CTA CTA CTA CTA CTG CTG TTG CTC CTC CTC CTC CTC CGC TTC ATG CTA CTA CTA CTC CTG CTG CTG CTG CTG CTT TTG CTC CTT CTT CTT TTC CTT TAT GAA GAA GAC GAT GAA GAA GAG GAG GAG GAG AAT AAT GAA GAC GAC GAT GAC GAT GAC GAT GAT GAT GCA GCA GCA GCA GCA GCA GCG GCG GGA GCA GCA GCA GCA GCA GCC GCA GCG GGT CTA AGC ATC GGC GCT GTC GCA GCG GCG ACT GCA GTA GCC GCC GCT GCT GCT GCT GCT GCT GGA GGA GGA GGA GGA GGG GGT AGC GAT GGC GGT TCC GGA GGA GGG GGG GAC GGT GGT CTA GTA GTG GTG TTA ATC GTG GTG ATC GTC GTC GTT GTT GTG GTG GTG GTT GTT TTG CTT GTT GCT ATC GTC GTT GTT GTT GTT GTT GTT GTT AAC TAC TAC TAC TAC TAC TAC TAC TAT TAT TCT GCA TCA TCA TCA TCA TCG TCA TCC TCC TCA GCC GCC GCC TCC TCT TCC TCC TCT --- TCG TCT TTG TCT CCT GCT TCT TCT TCT TCT TCT TCT TCT TTC TTT CGT AGC CGC TGC TGG TGG TGG TGG AGT TAT TCT TGT TGT TGT TTA TTA TTG TTT ATT TTC CTC TTC TTC TTC TTC TTC TTC TTT TTT TTG CTG CTG TCG TTG GTT TGG TTA TTG TTG TTG TTT TGG TTT TTT TTT TTT TTT TTT TTT TTT TTT TTT
Tdicoccoides_HPT2                AAA AAT AAA AAA CAA CAA AAA AAC AAC CAT CAG AAG AAG AAG AGG AAA AAT AAG AAT ACT AAT ACA ACA ACA GGA TCA ACA ACA TCT GCC ATG ACC ACT ACT ACT ACT ACT --- ACT AGA AGA AGA AGA AGC AGC AGC ATC CAC GCC AGG AGG TGG AGC ACT ATA ATA ATA ATA ATA ATA ATA ATA ATA ATA ATA ATA ATT ATC ATC ACA GTT ATC ATG ATG ATG ATG ATG ATG ATA ATG ATT ATT ATT ATT ATT ATT ATT ATT GTT ATC TTT CAA CAA CAA CAA CAA CGA CGA CAG CAC CGC CAG CAG CAG CAG CGA CAT CAT CAT CAT CCA CCA CCA CCA CCA CCA CCT CCA TCA CCA CCA CCG CCG CCT CCC CCC CCT TCT CCT TCT CGA CGA CGA CGT CGC CGC AGG CAG CGG GGG CTA CTA CTA CTA CTG CTG TTA TTC CTC CTC CTC CTC CTC TTC ATG CTG TTG CTG CTG CTG CTG CTG CTG TTG CTT CTG CTT CTT CTT CTT CTT CTT CAT GAA GAT GAT GAC GAA GAT GAG GAG GAG GAG AAT AAT GAT GAT GAC AAT AAT GAT GAT GAT GAT GAT GCA GCA GCA GCA GCG GCA GCA GCA GCA GCA GCA GCA TTA GCA GCG GCA GCA GCG GTA GTA ATC GGC GCT GCC GCA GCA GCA GCT GCA GCC GCT GCT GCT GCT GCT GCT GCT GCT GGA GGA GGA GGG GGA GGA GTT AGC GAT GGC GGC GCT GGA GGG GGT GGT TAT GGT GGT GTA GTA GTA GTA CTA GCC CTC GTA GTC GTC GTG GTT GTC GTG GTG GTG GTT GTT TTT ATT ATT GCT GTT GTT GTT GTT GTT GTT GTT GTT GTT TAC TAC TAC TAC TAC TAT TAT TAT TAT TAT TCT TCA TCC TCA TCA TCA TCA TCA TCT TCA TCA GCC TCC CCC TCC TCC TCC TCT GCT TCG ACG TCT TTG TCT TCT TCT TCT CAT TCT TCT TCT TCT TCT TCA TCT CGC TGC CGC TGC TGG AGG TGG TGG TGT TGT TCT TGT TCT TGT TTA TTA TTC TTA TTC TTC TTC TTC TTC TTC TTC TTC TTC TTC TTC TTG CTG TCG TTG TTG CTG TGG TTG TTG TTG TTG TTT TTC TTT TTT TTT TTT TTC TTT TTC TTT TTT TTT
Tdicoccoides_HPT1-1              --- GAA AAA --- CAA CGA AAA AAC AAC AAT AAA AGC AAG --- AAG --- AAT AAG AAT ACT CAC ACA ACA --- GCT TTG --- ACA GTC ACT CTA ACT ACC --- ACT ACT ACT GTT TCT AGA AGA CGA AGG AGC AGC --- AGC ATC --- AGG AGG CGG --- AGT ATA ATA ATA ATA ATA --- ATA GGA ATA ATA ATA ATC ATT --- ATC --- GCC GTC --- --- ATG ATG --- --- GCA GGC ACT ATC ATT TTG ATT ATT ATT ATT ATC AGG TTC AAA CAA CAA CAA CAA CGA CGA CAA CAC CGC CAG CAG CCA CGG CGG CAT --- CAT CAT CCA CCA CCG CCG CCA CCG CCT TCA TCG CCA CCA CCG TCC ACT CCC CCT CCC CCT CCT TCC CAA CGA --- CGT --- CGC AGA CAA CGG GCG CTA --- CTA CTA CTG GTG --- CTC CTC CTC CTC CTC CGC TTC CAG CTA CTA CTA CTC CTG CTG CTG CTG TTG --- TTG --- CTT CTT CTT TTC CTT CAT GAA GAA GAC --- GAA GAA --- GAG GAG --- AAT AAT GAA GAC GAC GAC GAT GAT GAC GAT GAT GAT GCA GCA TCT GCA GCA GCA --- --- GCA GCA GCA GCA GCA --- --- ACA GCG GGT --- --- ATC GGC GCT GTC GCA GCG --- --- --- --- --- GCC GCT GCT GAA GCT GCG GCT GGA GGA GGA GAA GGA --- GTC AGC GAT GGC GGT TCC GGA AGA GGG GGG GAC --- GGT ATA GTA GTG GCG TTA --- --- TTG ATA GTC GTC GTT GTT GTG GTG GTG GTT CTA TTG CTT GTT CTG --- --- GTT GTT GTT GTT --- GTT GTT AAC TAC --- TAC TAC --- TAC --- TAT TAT --- TCA TCA TCA TCA TCA TCA TCA TCC --- TCA GCC GGC GCC --- TCC --- TCC TCT --- TCG TCT TTG CCT CCT --- TCT TCT TCT --- TCT TCT TCT TTC TTT CGT --- CGC TGC TGG TGG --- TGG --- TAT TCT TGT TGT TGT TTA TTA --- TTT ATT TTC --- --- TTC TTC TTC TTC TTC TTT TTT --- --- --- TCG TTG GTT TGG TTA TTG TTG TTG TTT TGG TTT TTT TTC TTT TTT TTT TTT TTT TTT TTT
Tdicoccoides_HPT1-2              AAA AAA AAA AAA CAA CGA AAG AAC AAC AAT AAA AGC AAG AGG AAG AGC AAT AAG AAA ACT CAC ACA ACA ACA GCC TCA ACA ACA ACT ACC GTA ACT ACC ACT ACT ACT ACT GTT TCT AGA AGA AGA AGG AGC AGC AGC AGC ATC GGC AGG AGG GGG AGC AGT ATA ATA ATA ATA ATT ATA AAA ATA ATA ATA ATA ATC ATT ATC TTC ATC GCC GTC ATA ATG --- ATG GTT ATG GCA GGG ACT ATC ATT ATC ATT ATT ATT ATT ATT CTC TTT AAA CAA CAA CAA CAA CGA CGA CAA CAC CGC CAG CAG CCA --- CGG CAT CAT CAT CAT CCA CCA CCA CCG CCA CCG CCT TCG TCA CCA CCA --- --- ACT CCC CCT CCC CCT CCT TCG CAA CGA CGG CGT --- CGC AGA CAG CGG GCA CTA CTA CTA CTT CTG CTG TTG --- CTC --- CTC CTC --- TTC ATG CTA CTA CTA --- CTG CTG CTG CTG CTG CTT TTG CTC CTT CTT CTT TTT CTT CAT GAA GAA GAC GAC GAA GAA GAG GAG GAG GAG AAT AAT GAA GAC GAC GAC AAT GAT GAT GAT GAT GAT GCA GCA GCA GCA GCA GCA GCG GCG GCA GCA GCA GCA GCA GCA GCC GCA GCG GGT CTA AGC ATC GGC GCT GTC GCA GCG GCG ACT GCA GTA GCC GCC GCT GCT GCA GCT GCT GCT GGA GGA GGA GGA GGA GGG GGT AGC GAT GGC GGT TCC GGA GGA GGG GGG --- GGT GGT ATA GTA GTG GTG TTA ATC GTG GTG ATC GTC GTC GTT GTT GTG GTG GTG GTT GTT TTG CTT GTT GCC ATC GTT GTT GTT GTT GTT GTT GTT GTT AAC TAC TAC TAC TAC TAC TAC TAC TAT TAT TCT TCA TCA TCA TCA TCA TCA TCA TCC TCC TCA GCC --- GCT TCC TCC TCC TCC ACT --- --- TCT TTG CCT CCT GCT TCG TCT TCT TCT TCT TCT TCT TTC TCT CAC AGC --- TGC TGG TGG TGG TGG AGT TAT TCT TGT TGT TGT TTA TTA TTG TTT ATT TTC CTC TTC TTC TTC TTC TTC TTC TTT TTT TTG CTG CTG --- TTG ATT TGG TTA TTG TTG TTG TTT TGG TTT TTT TTC TTT TTT TTT TTT TTT TTT TTT
Tintermedium_HPT1-2              AAA AAA AAA AAA CAG CGA AAG AAC AAC AAT AAA AGC AAG AGG AAG AGC AAT AAG AAA ACT CAT ACA ACA ACA GCC TCA ACA ACC ATG ACC GTA ACT ACC ACT ACT ACT ACT GTT TCT AGA AGA AGA AGG AGC AGC AGC AGC ATC GGC AGG AGG GGG AGC AGC ATA ATA ATA ATA ATA ATA ATA ATA ATA ATA ATA ATC ATT ATC TTC ATC --- GTC ATA ATG ATG ATG ACT ATG GCA GGG ATT ATC ATT ATC ATT ATT ATT ATT ATT CTC TTT AAA CAA CAA CAA CAA CAA CGA CAA CAC TCT CAG CAG CCA --- AAC CAT CAT CAT CAT CCA CCA CCA CCG CCA CCG CCT TCA TCA CCA CCA --- --- ACT CCC CCT CCC CCT CCT TCA CAA CGA CGA CGT --- CGC AGA CAG CGG GCA CTA CTA CTA CTT CTG CTG TTG --- CTC TAC CTC CTC --- TTC ATG CTA CTA CTA TTT CTG CTG CTG CTG CTG CTT TTG CTG CTT CTT CTT TTT CTT CAT GAA GAA GAC GAC GAA GAA GAG GAG GAG GAG AAT AAT GAA GAC GAC GAT AAT GAT GAT GGT GAT GAT GCA GCA GCA GCA GCA GCA GCG GCA GCA GCA GCA GCA GCA GCA GCC GCA GCG GGT ATA AGC ATC GGC GCA GTC GCA GCG GCG ACT GCA GCA GCC --- GCT GCT GCT GCT GCT GCT GGA GGA GGA GGA GGA GGG GGT AGC GAT GGC GGT TCC GGA GGG GGG GGG GCC GGT GGT ATA GTA GTG GTA TTA ATC GTG GTG ATC GTC GTC GTT GTT GTG GTG GTG GTT GTT TTG CTT GTT GCT GTC GTC GTT GTT GTT GTT GTT GTC GTT AAC TAC TAC TAC TAC TAC TAT TAT TAT TAT TCT TCA TCA TCA TCA TCA TCA TCA TCC TCC TCA --- --- GCC TCC TCC TCC TCC TCT --- TTA TCT TTG CCT CCT GCT TCG TCT TCT TCT TCT TCT TCT TTC TCT CAC TGC GGA TGC TGG TGG TGG TGG AGT TAT TCT TGT TGT TGT TTA TTA TTG TTT ATT TTC CTC TTC TTC TTC TTT TTC TTC TTT TTT TTG CTG CTG --- TTG ATT TGG TTA TTG TTG TTG TTT TGG TTC TTT TTC TTT TTT TTT TTT TTT TTT TTT
Tintermedium_HPT1-3              AAA AAA AAA AAA CAA CAA AAA AAC AAC AAT AAA AGC AAG AGG AAG AGC AAT AAG AAT ACT CAC ACA ACA ACA GCT TCA ACA ACA ACT ACT GTA ACT ACC ACT ACT ACT ACT GTT TCT AGA AGA AGA AGG AGC AGC AGC AGC ATC GGC AGG AGG GGA AGC AGT ATA ATA ATA ATA ATT ATA ATA ATA ATA ATA ATA ATC ATT ATC ATC ATC --- GTC ATA ATG ATG ATG GTT ATG GCA GGG ACT ATT ATT ATC ATT ATT ATT ATT ATT CTC TTT AAA CAA CAA CAA CAA CGA CGA CAA CAC CGC CAG CAG CCA CGG CGG CAT CAT CAT CAT CCA CCA CCA CCG CCA CCG CCT TCA TCA CCA CCA CCG TCC ACT CCC CCT CCC CCT CCT TCT CAA CGA CGG CGT --- CGC AGA CAG CGG GCG CTA CTA CTA CTT CTG CTC TTG CTC CTC CTC CTC CTC CGC TTC ATG CTA CTA CTA CTC CTG CTG CTG CTG CTG CTT TTG CTC CTT CTT CTT TTT CTT CAT GAA GAA GAC GAT GAA GAA GAG GAG GAG GAG AAT AAT GAA GAC GAC GAT AAT GAT GAT GAT GAT GAT GCA GCA GCA GCA GCA GCA GCG GCG GCA GCA GCA GCA GCA GCA GCC GCA GCG GAT CTA AGC ATC GGC GCT GTC GCA GCG GCG ACT GCA GTA GCC GCC GCT GCT GCA GCT GCT GCT GGA GGA GGA GGA GGA GGG GGT AGC GAT GGC GGT TCC GGA GGA GGG GGG GAC GGT GGT ATA GTA GTG GTG TTA ATC GTG GTG ATC GTC GTC GTT GTT GTG GTG GTG GTT GTT TTG CTT GTT GCC ATC GTC GTT GTT GTT GTT GTT GTT GTT TAC TAC TAC TAC TAC TAC TAC TAC TAT TAT TCT TCA TCA TCA TCA TCA TCA TCA TCC TCC TCA GCC --- GCT TCC TCC TCC TCC TCT --- TCG TCT TTG TCT CCT GCT TCG TCT TCT TCT TCT TCT TCT TTC TTT CGT AGC CGC TGC TGG TGG TGG TGG AGT TAT TCT TGT TGT TGT TTA TTA TTA TTT ATT TTC CTC TTC TTC TTC TTC TTC TTC TTT TTT TTG CTG CTG TCG TTG GTT TGG TTA TTG TTG TTG TTT TGG TTT TTT TTT TTT TTT TTT TTT TTT TTT TTT
Tintermedium_HPT1-1              AAA AAA AAA AAA CAA CGA AAG AAC AAC AAT AAA AGC AAG AGG AAG AGC AAT AAG AAA ACT CAC ACA ACA ACA GCC TCA ACA ACC ACT ACC GTA ACT ACC ACC ACT ACT ACT GTT TCT AGA AGA AGA AGG AGC AGC AGC AGC ATC GGC AGG AGG GGG AGC AGT ATA ATA ATA ATA ATA ATA ATA ATA ATA ATA ATA ATT ATT ATC TTC ATC GCC GTC ATA ATG ATG ATG GTT ATG GCA GGG ACT ATC ATT ATC ATT ATT ATT ATT ATT CTC TTT AAA CAA CAA CAA CAA CGA CGA CAA CAC CGC CAG CAG CCA CGG CGG CAT CAT CAT CAT CCA CCA CCA CCG CCA CCA CCT TCA TCA CCA CCA CCG TCG ACT CCC CCT CCA CCT CCT TTG CAA CGA CGA CGT --- CGC AGA CAG CGG GCA CTA CTA CTA CTT CTT CTG TTG CTC CTC CTC CTC CTC CGC TTC ATG CTA CTA CTA CTC CTG CTG CTG CTA CTG CTT TTG CTC CTT CTT CTT TTT CTT CAT GAA GAA GAC GAC GAA GAA GAG GAG GAG GAG AAT AAT GAA GAC GAC GAC AAT GAT GAT GAT GAT GAT GCA GCA GCA GCA GCA GCA GCA GCG GCA GCA GCA GCA GCA GCA GCC GCA GCG GGT CTA AGC ATC GGC GCT ATC GCA GCG GCG ACT GCA GCA GCC GCC GCT GCT GCA GCT GCT GCT GGA GGA GGA GGA GGG GGG GGT AGC GAT GGC GGT TCC GGA GGA GGG GGG GAC GGT GGT ATA GTA GTG GTG TTA ATC GTG GTG ATC GTC GTC GTA GTT GTG GTG GTG GTT GTT TTG CTT GTT GCC GTC GTC GTT GTT GTT GTT GTT GTT GTT AAC TAC TAT TAC TAC TAC TAC TAT TAT TAT TCT TCA TCA TCA TCA TCA TCA TCA TCC TCA TCA GCC GCC GCC TCC TCC TCC TCC TCT --- TCG TCT TTG CCT CCT GCT TCG TCT TCT TCT TCT TCT TCT TTC TTT CAC TGC CGC TGC TGG TGG TGG TGG AGT TAT TCT TGT TGT TGT TTA TTA TTG TTC ATT TTC CTC TTC TTC TTC TTC TTC TTC TTT TTT TTG CTG CTG TCG TTG ATT TGG TTA TTG TTG TTG TTT TGG TTC TTT TTC TTT TTT TTT TTT TTT TTT TTT
Tintermedium_HPT2                AAA AAA AAA AAA CAA AAA AAT AAC AAC AAC CAG AAG AAG AAG AGG AAG AAT AAG AAT ACT AAT ACA ACT ACG GTG ACA ACA ACC ACC ATC ACC ACC ACT ACT ACT ACC ACT TCT ACT AGA AGA AAA AGA AGC AGC AGC AGC AGC AGT AGG AGG AGG AGC AGT ATA ATA ATT GTA ATA ATA GTA ATA ATA ATA ATA ATA ATC ATC ATC ATC ATG ATC ATG ATG ATG ATG ATG ATG GTA ATG ATT ATC ATC ATT ATT ATT ATT ATT GTT ATC CTT CAA CAA CAA CAA CAA CGA CAA ACA CAC CAC CAG CAG CAA CAC CGG AAT CAT CAT CAT CCA CCA CCA CCA CCA CCA CCA CCA TCG TCA CCA ACG CCG CCT CCT CCT CCT CCT CCG CCT CGA CGA CGA CGT CGC CAC CGG CGG CGG CGG CTA CTA CTA CTA CTG CTG TTG CTC CTC CTC CTC CTC CTC TTC ATG CCG CTG TTG CTG CTG CTG CTG CTG CTG CTT CTG CTC CTT CTT CTT CAT CTT AAT GAA GAG GAG GAT GAA GAA GAG GGG GAG GAG AAT TAT GAT GAT GAC AAT AAT GAT GAT GAT GAT GAT GCA GCA GCA GCA GCA GCA GCA GCA GCA GCA GCA GCA CCA GCA GCA GCA GCA GTG GCA GCC GTC GGC GCT GCC GCA GCA GTG ATT GCC GCT GCA GCT GCA GCT GCG GCT GCT GCT GGA GGA GGA GGA GGA GGA GGT AGC GGG GGC GGC AGC GGG GGA GGG GGG GAT GGT GGT GCA GTA GTA GTA GTA GTC CTT GTA GTA GTC GTC GTT GTC GTG GTC GTG GTT GTG TTG ATT GTT GCG GTT GTT GTT GTC GTT GTT GCT ATT GTT TAC TAC TAC TAC TAC TAC TAT TAT TAT TAC TAT TCA TTA TCA TCA TCA TCA TCA TCA TCA TCA CCT TCC TCC TCC TCC TCC TCC TGG TCG TTG TTG TTG TCT TCT TCG TCT GCT TCT TCT TCT TCT TCT TCT TCT TGC TGC TGC TGC TGG TGG TGG TGG TGT CAA TCT CTT TGT TGT TTA CTA TCC TTA TTC TTA CTC TTC TTC TTC TTC TTC CTC TTC TTC TTG CTG TCG TTG TTG TTG TGG TTG TTG TTG CTG TTT TTA TTT TTT TTT GTT TTT TTC TTT TTT TTT TTT
Turartu_HPT1                     AAA GAA AAA AAA CAA CGA AAA AAC AAC AAT AAA AGC AAG AGG AAG AGC AAT AAG AAT ACT CAC ACA ACA ACA GCT TCA ACA ACA ATG ACT GTA ACT ACC ACT ACT ACT ACT GTT TCT AGA AGA AGA AGG AGC AGC AGC AGC ATC GGC AGG AGG CGG AGC AGT ATA ATA ATA ATA ATA ATA ATA ATA ATA ATA ATA ATC ATT ATC ATC ATC GCC GTC ATA ATG ATG ATG GTT ATG GCA GGC ACT ATC ATT ATC ATT ATT ATT ATT ATC CTC TTC AAA CAA CAA CAA CAA CGA CGA CAA CAC CGC CAG CAG CCA CGG CGG CAT CAT CAT CAT CCA CCA CCG CCG CCA CCG CCT TCA TCG CCA CCA CCG TCC ACT CCC CCT CCC CCT CCT TCC CAA CGA CGG CGT --- CGC AGA CAA CGG GCG CTA CTA CTA CTA CTG CTG TTG GTC CTC CTC CTC CTC CGC TTC ATG CTA CTA CTA CTC CTG CTG CTG CTG CTG CTT TTG CTC CTT CTT CTT TTC CTT CAT GAA GAA GAC GAT GAA GAA GAG GAG GAG GAG AAT AAT GAA GAC GAC GAC GAT GAT GAC GAT GAT GAT GCA GCA GCA GCA GCA GCA GCG GCG GCA GCA GCA GCA GCA GCA GCC GCA GCG GGT CTA AGC ATC GGC GCT GTC GCA GCG GCG ACT GCA GTA GCC GCC GCT GCT GCT GCT GCG GCT GGA GGA GGA GGA GGA GGG GGT AGC GAT GGC GGT TCC GGA GGG GGG GGG GAC GGT GGT ATA GTA GTG GTG TTA ATC ATG GTA ATA GTC GTC GTT GTT GTG GTG GTG GTT GTT TTG CTT GTT GCT ATC GTC GTT GTT GTT GTT GTT GTT GTT AAC TAC TAC TAC TAC TAC TAC TAC TAT TAT TCT TCA TCA TCA TCA TCA TCA TCA TCC TCC TCA GCC GCC GCC TCC TCC TCC TCC TCT --- TCG TCT TTG CCT CCT GCT TCT TCT TCT TCT TCT TCT TCT TTC TTT CGT AGC CGC TGC TGG TGG TGG TGG AGT TAT TCT TGT TGT TGT TTA TTA TTG TTT ATT TTC CTC TTC TTC TTC TTC TTC TTC TTT TTT TTG CTA CTG TCG TTG GTT TGG TTA TTG TTG TTG TTT TGG TTT TTT TTC TTT TTT TTT TTT TTT TTT TTT
Zmays_HPT1                       AAA GAA AAA AAA CGA CGA AAA AAC AAT AAT CAG AAG AAG AAG AGG AGC AAC AGG AAT ACT CAT ACA ACT ACG GGA TCG ACG ACG ACT ACC GTC ACT ACT ACC ACT ACT ACT ATT TCT AGG AGA CGG AGA AGC AGC AGC ACC AGC GGC AGA AGG GGA AGC AGC ATA ATA ATA ATA ATA ATA TTA ATA ATA ATA ATA ATA ATT ATC ATC ATC --- ATC ATA ATG ATG ATG ATG ATG GCA GGG ATC ATC ATC ATC ATT ATC ATT ATA ATA CTC TTT CAA CAA CAA CAA CAG CGA CGA CAA CAC CGC CAG CAG CAA CGG CCG CAT CAT CAT CAT CCA CCA CCA CCG CCA CCG CCT CAG TCA GCA CCA CCG TCC CCT CCT CCT CCT CCT CTT TCC CGG CGA CGA CGT --- CGC CGG CAG CGG AGG CTA TTG TTG CTT CTG CTG CTA CTC CTC CTA CTG CTC CCC TTC ATG CTG TTA CTA CTT CTG CTG CTA CTG CTG CTT CTG CTT CTT CTT CTT TGT CTT TGT GAA GAA GAC GAC GAA GAA GAG CAG GAG GAG AAT AAT GAG GAC GAC GAT CAT GAC GAT GAT GAT GAT ACA GCA GCA GCA GCC GCA GCA GCG GCA GCA GCA GCA GTT TCC GCC GCA GCA GGT GCA GCG ATA GGC GCC GTG ACA GCA GCG ACC GCG GCT GCC GCC GCT GCT GCC GCA GCT GCT GGA GGA GGG GGA GGG GGA GGC AGC GAA GGT GGG ACC GGA GGG GGG GGG GAC AGC GGT TTA GTA GTT GTT TTA ATA GCT GTG GTC GTC GTC GTT GTC GTA GTG GTG GTT GTT TTT CTT GCT GCT GTG ATC GTT GTT GTT GTC GTT GTT GTT TAT TAC TAC TAC TAC TAC TAC TAC TAT TAT ACA TCA CCA TCA TCA TCA TCT TCT TCC TCG TCA GCG --- GCT TCC TCC TCC TCT TGC TCG GCG TCC TTG TCT TCT GCC TCA TCT TCT TCT ACC TCT TCC TTC TTT CAC TGC CGC TGC TGG TGG TGG TGG TGT TCC TCT CAT TGT TGC TTA CTA TTG TTT TTT TTC TTC TTC TTC TTT TTC TTT TTC TTC TTC TTG CTG CTG CTC TTA TTG TGG TTG TTC TTG TTA TTT TGG CTT TTT TTT TTC TTT TTT TTT TTC TTT TTT
Bhybridum_HPT1-1                 AAA AAA AAG AAA CAA CAA AAA AAC AAC AAT CAA AAC AAG AAG AGA AAC AAT AAG AAT ACT CAT ACA ACA ACA GCT TCA ACG ACC GTT ACT GTC ACA ACT ACT ACT ACT ACT ATT TCT AGA AGA AGA AGA AGC AGC AGC AGC ATC GGC AGG AGG GGG AGC AGT ATA ATA ATA ATA ATA ATA ATA ATA ATG ATA ATA ATT ATT ATC ATC ATC GCC ATC GTA ATG ATG ATG ATG ATG GCA GGG ACC ATC ATT ATC ATT ATT ATT TTT ATT CTC TTT AGA CAA CAA CAA CAA CGA CGG CAA CAT CGC CAG CAG CCT CGC CGG CAT CAT CAT CAT CCA CCA CCA CCA CCA CCG CCT TCA CCA CCA CCA CCT TCG ACT CCT CCT CCT CCT CCT CCT CGA CGA AGA CGT --- CGC CGA CAG CGG GGG CTA CTA CTA CTG CTG CTG TTA CTC CTC CTC CTC CTG CTC TTC ATG CTA CTA CTA CTC ATG CTG TTG CTG TTG CTT TTG CTC CTT CTC CTT TTT CTT CAT GAA GAA GAT GAC GAA GAA GAA GAG GAG GAG AAT AAT GAA GAC GAC GAT AAT GAT GAT GAT GAT GAT GCA GCA GCA GCA GCA GCA GCA GCT GCA GCA GCA GCA GCA GCA GCC GCA GCA GGT GTA ACG ATC GGC GCC GTG GCA GTG GCG ACT GCC GCA GCT GCC GCT GCT GCT GCT GCT GCT GGA GGA GGA GGA GGA GGG GGT AGC GAT GGC GGT TCC GGA GGG GGC GGG GAT GCT GGT ATC GTA GTA GTA TTA ATC ATA GTA GTC GTC GTC GTT GTT GTA GTG GTG GTT GTT TTG CTT GCT GCT GTC GTC GTT GTT GTT GTT GTT GTT GTT TAC TAC TAC TAC TAC TAC TAT TAT TAC TAT TCT TCA CCA TCA TCA TCA TCA TCA TCC TCG TCA GCC AGC GCG TCC TCC TCC TCC TCC TCG TCG TCT TTG GCC CCA ACT TCT TCT TCG TCT TCT TCT TCT TTC TTT CTT AGC AGC TGC TGG TGG TGG TGG TCT TAT TCT TGT CGT TGT TTG TTA TTG TTC ATT TTC TTC TTC TTC TTC TTC TTC TTC TTC TTC TTG CTG CTG TCG TTG GTT TGG ATG TTG TTG TTG TTT TGG TTT TTT TTT TTT TTT TTT TTT TTC TTT TTT
Bstacei_HPT1                     AAA AAA AAG AAA CAA CAA AAA AAC AAC AAT CAA AAG AAG AAG AGG AAC AAT AAG AAT GCT CAT ACA ACA ACA GCT TCA ACG ACC GTT ACT GTC ACT ACT ACT ACT ACT ACT ATT TCT AGA AGA AGA AGA AGC AGC AGC AGC ATC GGC AGG AGG GGA AGC AGT ATA ATA ATA ATA ATA ATA ATA ATA ATA ATA ATA ATT ATT ATC ATC ATC GCC GTC GTA ATG ATG ATG ATG ATG GCA GGG ACC ATC ATT ATC ATC ATT ATT TTT ATT CTC TTT AGA CAA CAA CAA CAG CGA CGG CAA CAC CGC CAG CAG CCT CGC CGA CAT CAT CAT CGT CCA CCA CCA CCA CCA CCG CCT TCA GCA CCA CCA CCT TCG GCT CCC CCT CCT CCT CCT CCT CGA CGA AGA CGC --- CGC CGA CAG CGG GGG CTA CTA CTA CTA CTG CTG TTA CTC CTC CTC CTA CTG CTC TTC ATG CTA CTA CTA CTC CTG CTG TTG CTT TTG CTT TTG CTC CTT CTC CTT CTT CTT CAT GAA GAA GAT GAC GAA GAA GAA GAG GAG GAG AAT GAT GAA GAC GAC GAT AAT GAT GAT GAT GAT GAT GCA GCA GCA GCA GCA GCA GCG GCT GCA GCA GCA GCA GCA GCA GCC GCA GCG TGT GTA ACG ATC GGC GCC GTC GCA GCG GCG ACT GCC GCA GCT GCC GCT GCT GCT GCT GCT GCT GGA GGA GGA GGA GGA GGG GGT AGC GAC GGC GGT TCC GGT GGG GGG GGG GAT GGT GGT ATC GTA GTA GTA TTA ATC ATA GTA GTC GTC GTT GTT GTA GTG GTG GTG GTT GTC TTG CTT GTT GCT GTT GTC GTT GTT GTT GTT GTT GTT GTT TAC TAC TAC TAC TAC TAC TAT TAT TAC TAT TCT TCA CCG TCA TCA TCA TCA TCA TCC TCG TCA GCC GCC GCC TCC TCC TCC TCC TCC TCG TCG TCG TTG GCC CCA ACT TCT TCT TCG TCC TCT TCT TCT TTC TTT CTT AAC GGC TGC TGG TGG TGG TGG TGT TAT TCT TGT CGT TGT TTG TTA TTG TTT ATT TTC TTC TTC TTC TTC TTC TTC TTC TTC TTC ATG CTG CTG TCG TTG GTT TGG TTG TTG TTG TTG TTT TGG TTT TTT TTT TTT TTT TTT TTT TTT TTT TTT
Bsylvaticum_HPT1                 AAA AAA AAG AAA CAA CAA AAA AAC AAC AAT AAA AAC AAG AAG AGA AAC AAT AAG AAT ACT CGT ACA ACA ACA GCT TCA ACG ACC GTT ACT GTC ACA ACC ACT ACT ACT ACT ATT TCT AGA AGA AGA AGA AGC AGC AGC AGC ATC GGC AGG AGG GGG AGC AGT ATA ATA ATA ATA ATA ATA ATA ATA ATG ATA ATA ATT ATT ATC ATC ATC GCC ATC GTA ATG ATG ATG ATG ATG GCA GGG ACC ATC ATT ATC ATT ATT ATT TTT ATT CTC TTT AGA CAA CAA CAA CAA CGA CGG CAA CAC CGC CAG CAG CCT CGC CGG CAT CAT CAT CAT CCA CCA CCA CCA CCA CCG CCT TCA CCA CCA CCA CCT TCG ACT CCT CCT CCT CCC CCT CCT CGA CGA CGA CGT --- CGC CGA CAG CGG GGG CTA CTA CTA CTG CTG CTG TTA CTC CTC CTC CTC CTG CTC TTC ATG CTA CTA CTA CTC CTG CTG TTG CTG TTG CTT TTG CTT CTT CTC CTT TTT CTT CAT GAA GAA GAC GAC GAA GAA GAA GAG GAG GAG AAT AAT GAA GAC GAC GAT AAT GAT GAT GAT GAT GAT GCA GCA GCA GCA GCA GCA GCG GCT GCA GCA GCA GCA GCA GCA GCC GCG GCG GGT GTA ACG ATC GGC GCC GTG GCA GCG GCG ACT GCC GCA GCT GCC GCT GCT GCT GCT GCT GCT GGA GGA GGA GGA GGA GGG GGT AGC GAT GGC GGT TCC GGA GGG GGC GGG GAT GGT GGT ATC GTA GTA GTA TTA ATC ATA GTA GTC GTC GTC GTT GTT GTA GTG GTG GTT GTT TTG CTT GTT GCT GTC GTC GTT GTT GTT GTT GTT GTT GTT TAC TAC TAC TAC TAC TAC TAT TAT TAC TAT TCT TCA CCA TCT TCA TCA TCA TCA TCC TCG TCA GCC GCC GCC TCC TCC TCC TCC TCC TCG TCG TCT TTG GCC CCA ACC TCT TCT TCG TCT TCT TCT TCT TTC TTT CTT AGC AGC TGC TGG TGG TGG TGG TGT TAT TCT TGT CGT TGT TTG TTA TTG TTT ATT TTC TTC TTC TTC TTC TTC TTC TTC TTC TTC TTG CTG CTG TCG TTG GTA TGG ATG TTG TTG TTG TTT TGG TTT TTT TTT TTT TTT TTT TTT TTT TTT TTT
Bmexicanum_HPT1-1                AAA AAA AAG AAA CAA CAA AAA AAC AAC AAT AAA AAC AAG AAG AAA AAC AAT AAG AAT ACT CAT ACA ACA ACA GCT TCA ACG ACC GTT ACT GTC ACA ACT ACT ACT ACT ACT ATT TCT AGA AGA AGA AGA AGC AGC AGC AGC ATC GGC AGG AGG GGA AGC AGT ATA ATA ATA ATA ATA ATA ATA ATA ATA ATA ATA ATT ATT ATC ATC ATC GCC ATC GTA ATG ATG ATG ATG ATG GCA GGG ATT ATC ATT ATC ATT ATT ATT TTT ATT CTC TTT AAA CAA CAA CAA CAA CGA CGA CAA CAT CGC CAG CAG CCT CGC CGG CAT CAT CAT CAT CCA CCA CCA CCA CCA CCG CCT TCA GCA CCA CCA CCG TCG GCT CCC CCT CCT CCT CCT TCT CGA CGA CGA CGT --- CGC CGA CAG CGG AGG CTA CTA CTA CTG CTG CTG TTA CTC CTC CTC CTC CTG CTC TTC ATG CTA CTA CTA CTC CTG CTT TTG CTG TTG CTT TTG CTT CTT CTC CTT TTT CTT CAT GAA GAA GAC GAC GAA GAA GAA AAG GAG GAG AAT AAT GAA GAC GAC GAC AGT GAT GAT GAT GAT GAT GCA GCA GCA GCA GCA GCA GCG GCT GCA GCA GCA GCA GCA GCA GCC GCA GCG GGG ATA ACG ATC GGC GCC GTG GCA GCG GCG ACT GCC GCA GCT GCC GCT GCT GCT GCT GCT GCT GGA GGA GGA GGA GGA GGG GGT AGC GAT GGC GGT TCC GGA GGG GGG GGG GAT GGT GGT ATC GTA GTA GTA TTA ATC ATA GTA GTC GTC GTC GTT GTT GTA GTG GTG GTT GTC TTG CTT GTT GCT GTT GTC GTT GTT GTT GTT GTT GTT GTT TAC TAC TAC TAC TAC TAC TAT TAT TAC TAT TCT TCA TCA TCA TCG TCA TCA TCA TCC TCG TCA GCT GCC GCC TCC TCC TCC TCC TCC TCG TCG TCT TTG GCC TCA GCT TCT TCT TCG TCT TCT TCT TCT TTC TTT CTT AGC AGC TGC TGG TGG TGG TGG TGT TAC TCT CGT CGT TGT TTG TTA TTG TTT ATT TTC TTC TTC TTC TTC TTC TTC TTC TTC TTC TTG CTG CTG TCG TTG GTG TGG ATA TTG TTG TTG TTT TGG TTT TTT TTT TTT TTT TTT TTT TTT TTT TTT
Bhybridum_HPT1-2                 AAA AAA AAG AAA CAA CAA AAA AAC AAC AAT CAA AAG AAG AAG AGG AAC AAT AAG AAT GCT CAT ACA ACA ACA GCT TCA ACG ACC GTT ACT GTC ACT ACT ACT ACT ACT ACT ATT TCT AGA AGA AGA AGA AGC AGC AGC AGC ATC GGC AGG AGG GGG AGC AGT ATA ATA ATA ATA ATA ATA ATA ATA ATA ATA ATA ATT ATT ATC ATC ATC GCC GTC GTA ATG ATG ATG ATG ATG GCA GGG ACC ATC ATT ATC ATC ATT ATT TTT ATT CTC TTT AGA CAA CAA CAA CAG CGA CGG CAA CAC CGC CAG CAG CCT CGC CGA CAT CAT CAT CGT CCA CCA CCA CCA CCA CCG CCT TCA GCA CCA CCA CCT TCA GCT CCC CCT CCT CCT CCT CCT CGA CGA AGA CGT --- CGC CGA CAG CGG GGG CTA CTA CTA CTA CTG CTG TTA CTC CTC CTC CTA CTG CTC TTC ATG CTA CTA CTA CTC CTG CTG TTG CTT TTG CTT TTG CTC CTT CTC CTT CTT CTT CAT GAA GAA GAT GAT GAA GAA GAA GAG GAG GAG AAT GAT GAA GAC GAC GAT AAT GAT GAT GAT GAT GAT GCA GCA GCA GCA GCA GCA GCG GCT GCA GCA GCA GCA GCA GCA GCC GCA GCG TGT GTA ACG ATC GGC GCC GTC GCA GCA GCG ACT GCC GCA GCT GCC GCT GCT GCT GCT GCT GCT GGA GGA GGA GGA GGA GGG GGT AGC GAC GGC GGT TCC GGA GGG GGG GGG GAT GGT GGT ACT GTA GTA GTA TTA ATC ATA GTA GTC ATC GTT GTT GTA GTG GTG GTG GTT GTC TTG CTT GTT GCT GTT GTC GTT GTT GTT GTT GTT GTT GTT TAC TAC TAC TAC TAC TAC TAT TAT TAC TAT TCT TCA CCG TCA TCA TCA TCA TCA TCC TCG TCA GCC GCC GCC TCC TCC TCC TCC TCC TCG TCG TCG TTG GCC CCA ACT TCT TCT TCG TCC TCT TCT TCT TTC TTT CTT AAC GGC TGC TGG TGG TGG TGG TGT TAT TCT TGT CGT TGT TTG TTA TTG TTT ATT TTC TTC TTC TTC TTC TTC TTC TTC TTC TTC GTG CTG CTG TCG TTG GTT TGG TTG TTG TTG TTG TTT TGG TTT TTT TTT TTT TTT TTT TTT TTT TTT TTT
Bmexicanum_HPT1-2                AAA --- --- AAA CAA --- --- AAC AAC --- --- AAC AAG AAG AGG AAC AAT --- --- --- --- --- ACA ACA GCG TCA ACG ACC GTT --- GTC ACT --- ACT ACT ACT ACT --- --- AGA AGA AGA AGA AGC AGC AGC --- --- GGC --- --- --- AGC AGT --- ATA ATA --- ATA ATA ATA ATA --- ATA ATA ATT ATT ATC --- ATC --- GTC GTA ATG --- ATG ATG ATG GCA --- ACC ATC ATT ATC ATC ATT ATT TTT ATT CTC TTT --- --- CAA --- CAG --- --- --- CAC --- CAG CAG CCC --- --- --- CAT --- --- CCA CCG --- CCA --- CCG CCT --- --- --- CCA --- --- --- CCC CCT CCT --- CCT --- --- CGA CGA CGT --- CGC CGA --- --- --- CTA CTA CTA CTA CTG CTG TTA --- CTC --- CTA CTG --- TTC ATG --- CTA --- --- CTG CTG --- CTT TTG CTT TTG CTT CTT CTC CTT --- CTT --- GAA GAA GAT GAC --- --- GAA GAG GAG GAG AAT --- GAA GAC GAC --- --- GAT GAT --- --- GAT --- GCA GCA GCA GCA GCA GCA GCT GCA GCA GCA GCA --- GTA GCC ACA GCG --- GTA ACG --- GGC GCC GTC --- --- GCG ACT GCC GCA GCT --- --- GCT GCT GCT GCT GCT --- GGA GGA GGA GGA GGG GGT AGC --- --- GGT --- GGA GGG GGG GGG --- GGT GGT --- GTA GTA GTA TTA ATC GCA GTA --- GTC GTC GTT GTA GTG GTG GTG GTT GTC --- CTT GTT GCT GTT GTC GTT GTT GTT GTT GTT GTT GTT --- --- TAC TAC TAC TAC TAT TAT TAC TAT TCT --- --- TCA TCA TCA TCA TCA TCC TCG --- --- --- GCC TCC --- TCC --- --- --- --- --- TTG --- --- ACT TCT TCT TCG TCC TCT --- TCT TTC TTT --- AGC --- TGC --- --- TGG TGG TGT --- --- --- --- TGT TTG TTA TTG TTT --- --- TTC TTC TTC TTC TTC TTC TTC TTC TTC TTG CTG CTG --- TTG --- TGG TTG --- TTG TTG TTC TGG TTT TTT --- TTT TTT TTT TTC TTT --- TTT


    1    1    1    1    1    1    1    1    1    1    1    1    5    1    1
    1    1    1    1    1    1    1    1    1    1    1    1    1    1    1
    1    1    1    1    1    1    1    1    1    1    1    1    1    1    2
    1    1    1    1    1    1    1    1    1    1    1    1    1    1    1
    1    1    1    1    1    1    1    1    1    1    1    1    1    1    1
    2    1    1    1    1    1    1    1    1    1    1    2    1    1    1
    1    1    1    1    1    1    1    1    1    1    1    1    1    1    1
    1    1    1    1    1    1    1    1    1    1    1    1    1    1    1
    1    1    1    1    1    1    1    1    1    1    1    1    1    1    1
    1    1    1    1    1    1    1    1    1    1    1    1    1    1    1
    1    1    1    1    1    1    1    1    1    1    1    1    1    1    1
    1    1    1    1    1    1    1    1    1    1    1    1    1    1    1
    1    1    1    1    1    1    1    1    1    1    1    1    1    1    1
    1    2    1    1    1    1    1    1    1    1    1    1    1    1    1
    1    1    1    1    1    1    1    1    1    1    1    1    1    1    1
    1    1    1    1    1    1    1    1    1    1    1    1    1    1    1
    1    1    1    1    1    1    1    1    1    1    1    1    1    1    1
    1    1    1    1    1    1    1    1    1    1    1    1    1    1    1
    1    1    1    1    1    1    1    1    1    1    1    1    5    1    1
    1    1    1    1    1    1    1    1    1    1    1    1    1    1    1
    1    1    1    1    1    1    1    1    1    1    1    1    1    1    1
    1    1    1    1    1    1    1    1    1    1    1    1    1    1    1
    1    1    1    1    3    2    1    1    1    1    1    1    1    1    1
    1    1    1    1    2    2    1    1    1    1    1    1    1    1    1
    1    1    1    1    1    1    1    1    1    1    1    1    1    1    1
    1    1    1    1    2

CODONML (in paml version 4.7, January 2013)  less_species.fas
Model: several dN/dS ratios for branches for branches, 
Codon frequency model: F3x4
ns =  30  ls = 398

Codon usage in sequences
--------------------------------------------------------------------------------------------------------------
Phe TTT 13 16 16 17 16 16 | Ser TCT 12 14 14 14 11 11 | Tyr TAT  6  3 11  4  4  4 | Cys TGT  6  3  2  3  2  2
    TTC 13 14 13 12 15 14 |     TCC  8  7  8  7  7  9 |     TAC  5  8  4  7  7  6 |     TGC  4  3  1  1  1  3
Leu TTA  4  4  6  4  3  5 |     TCA 10 11 12  8  9 12 | *** TAA  0  0  0  0  0  0 | *** TGA  0  0  0  0  0  0
    TTG 11  8  9 10 12 10 |     TCG  4  5  5  2  6  2 |     TAG  0  0  0  0  0  0 | Trp TGG  7  8  8  9  9  9
--------------------------------------------------------------------------------------------------------------
Leu CTT  6  7  8  6  6  8 | Pro CCT  7  6  6  5  9  5 | His CAT  4  6  5  4  7  5 | Arg CGT  0  1  3  2  2  2
    CTC  7 10  4  6  9  8 |     CCC  0  2  1  2  0  3 |     CAC  3  2  1  2  0  2 |     CGC  2  3  2  1  3  4
    CTA  7  7  9  9  6  5 |     CCA 10  8  7  8 10  8 | Gln CAA  7  7  7  7  8  7 |     CGA  4  4  5  3  4  4
    CTG 12  7 10  9  8  8 |     CCG  3  2  2  2  1  2 |     CAG  5  3  8  3  3  3 |     CGG  4  3  3  2  3  2
--------------------------------------------------------------------------------------------------------------
Ile ATT 12 11 12  8 11  9 | Thr ACT  7  8  9 10 10  9 | Asn AAT  5  3  7  5  6  6 | Ser AGT  2  3  2  2  1  2
    ATC  5  8  7 12 10  9 |     ACC  5  3  2  1  2  3 |     AAC  4  4  4  3  4  3 |     AGC  7  9  5 11  9 10
    ATA 13 11 14 12 11 14 |     ACA  5  4  5  5  4  5 | Lys AAA  6  6  5  6  4  7 | Arg AGA  4  3  6  4  7  4
Met ATG  9  7  9  6 10  7 |     ACG  1  0  1  0  2  0 |     AAG 10  9  9  7  8  8 |     AGG  3  5  2  4  3  4
--------------------------------------------------------------------------------------------------------------
Val GTT 16 18 20 19 16 19 | Ala GCT 11 11  9  9 12  8 | Asp GAT 12  8  7  7  9  6 | Gly GGT  3  4  2  6  4  4
    GTC  8  7  5  5  6  6 |     GCC  4  9  6  4  9  7 |     GAC  3  5  4  5  3  6 |     GGC  5  1  2  3  4  3
    GTA  5  3  3  3  7  2 |     GCA 21 21 24 17 19 20 | Glu GAA  2  5  4  6  6  5 |     GGA  7  7  8  8  6  8
    GTG  6  6  5  7  3  7 |     GCG  3  3  1  6  2  5 |     GAG  6  4  5  4  3  4 |     GGG  4  8  4  4  5  5
--------------------------------------------------------------------------------------------------------------

--------------------------------------------------------------------------------------------------------------
Phe TTT 13 15 17 16 17 15 | Ser TCT 14 13 11 11 13 12 | Tyr TAT  4  4  4  4  4  3 | Cys TGT  5  3  4  3  4  3
    TTC 18 16 14 14 16 14 |     TCC  7 10 11  9  9  9 |     TAC  5  7  7  6  7  7 |     TGC  1  2  3  2  2  1
Leu TTA  4  5  7  5  4  4 |     TCA  8  6  8 11  9 10 | *** TAA  0  0  0  0  0  0 | *** TGA  0  0  0  0  0  0
    TTG 10  7  6  9  5 10 |     TCG  7  6  3  3  1  4 |     TAG  0  0  0  0  0  0 | Trp TGG  8  9  9  9  9  9
--------------------------------------------------------------------------------------------------------------
Leu CTT 11  8  9  8  6  6 | Pro CCT  8  7  7  6  7  6 | His CAT  5  4  6  5  5  6 | Arg CGT  2  3  1  1  2  1
    CTC  8  9  7  9  8  9 |     CCC  1  0  0  1  0  2 |     CAC  4  2  2  3  0  2 |     CGC  2  3  3  4  3  4
    CTA  4  4  5  8  5  9 |     CCA 11  8  6  8  7  6 | Gln CAA  6  8  6  7  7  8 |     CGA  3  3  4  5  4  4
    CTG 13 12 13  7 16  8 |     CCG  2  3  4  3  3  3 |     CAG  5  7  9  3  8  2 |     CGG  5  3  4  3  4  5
--------------------------------------------------------------------------------------------------------------
Ile ATT 12  9  8 11  9  8 | Thr ACT  9  7  9  8  8 10 | Asn AAT  4  3  5  5  4  5 | Ser AGT  3  3  1  3  4  2
    ATC  8  9  9  8  8 11 |     ACC  3  5  4  3  5  1 |     AAC  3  3  2  3  2  3 |     AGC  6 10  9 10  9 11
    ATA 10 14 14 13 15 14 |     ACA  5  4  4  5  3  5 | Lys AAA  6  2  4  6  5  6 | Arg AGA  5  5  6  4  5  4
Met ATG  7  8  7  6  7  8 |     ACG  0  4  3  0  3  0 |     AAG  8  8  7  8  7  7 |     AGG  5  4  4  4  4  4
--------------------------------------------------------------------------------------------------------------
Val GTT 15 15 15 17 17 19 | Ala GCT 12  9 14  8 11  9 | Asp GAT 10  7  7  6  7  7 | Gly GGT  7  3  4  6  4  5
    GTC  4  5  7  6  6  5 |     GCC  3  3  3  9  7  7 |     GAC  3  5  5  6  5  6 |     GGC  1  4  4  2  3  4
    GTA  5  4  4  2  4  3 |     GCA 23 20 17 18 15 17 | Glu GAA  4  5  5  5  6  6 |     GGA 10  8  7  6  8  6
    GTG  5  4  4  8  3  6 |     GCG  2  9  4  7  9  7 |     GAG  4  4  3  4  3  4 |     GGG  1  5  7  6  4  4
--------------------------------------------------------------------------------------------------------------

--------------------------------------------------------------------------------------------------------------
Phe TTT 10 16 17 12 15 16 | Ser TCT 13 11 14 19 11 11 | Tyr TAT  6  3  4  6  3  3 | Cys TGT  2  3  3  4  3  3
    TTC 17 13 12 19 12 13 |     TCC  2  8  8  5  6  7 |     TAC  5  7  7  5  4  7 |     TGC  2  1  1  2  1  1
Leu TTA  5  4  4  5  4  4 |     TCA 11 10  8 11  9 10 | *** TAA  0  0  0  0  0  0 | *** TGA  0  0  0  0  0  0
    TTG  8 10 10 10 11 10 |     TCG  2  5  4  2  3  3 |     TAG  0  0  0  0  0  0 | Trp TGG  7  9  9  8  6  9
--------------------------------------------------------------------------------------------------------------
Leu CTT  6  7  6  7  5  7 | Pro CCT  5  6  5  4  6  6 | His CAT  4  5  4  7  4  5 | Arg CGT  1  1  2  1  2  1
    CTC  5  9  9  6  6  6 |     CCC  3  2  2  3  2  2 |     CAC  3  3  2  2  2  3 |     CGC  1  4  4  5  4  2
    CTA  6  7  9  5  8  7 |     CCA  8  7  7  9  6  7 | Gln CAA  5  7  7  7  8  7 |     CGA  3  4  4  6  5  4
    CTG  9  9  9 12  6  9 |     CCG  0  3  3  2  4  2 |     CAG  4  3  3  7  3  3 |     CGG  1  4  4  1  4  3
--------------------------------------------------------------------------------------------------------------
Ile ATT 12 11  8 12  8 11 | Thr ACT  8 11 10  8  8 11 | Asn AAT  6  5  5  8  5  5 | Ser AGT  0  2  2  0  1  2
    ATC  5 10 12  6  6 10 |     ACC  1  2  1  1  1  2 |     AAC  2  3  3  2  3  3 |     AGC  6 11 11  6  6 11
    ATA 13 12 12 13 11 11 |     ACA  6  5  5  6  4  5 | Lys AAA  2  7  6  5  4  8 | Arg AGA  5  4  4  4  4  4
Met ATG  9  6  7 10  3  5 |     ACG  0  0  0  1  0  0 |     AAG  9  8  7  8  7  8 |     AGG  4  4  4  5  4  4
--------------------------------------------------------------------------------------------------------------
Val GTT 19 19 19 19 16 19 | Ala GCT 10  8  9 13  6  8 | Asp GAT  9  6  7 11  6  6 | Gly GGT  4  5  6  4  3  5
    GTC  3  4  5  3  6  4 |     GCC  5  8  8  6  4  7 |     GAC  2  6  6  2  6  5 |     GGC  2  3  3  3  4  3
    GTA  7  3  3  7  1  3 |     GCA 20 19 17 19 13 19 | Glu GAA  2  5  6  2  8  5 |     GGA  7  7  8  7  6  7
    GTG  3  7  7  4  5  7 |     GCG  1  5  6  3  5  5 |     GAG  3  4  4  4  2  4 |     GGG  2  5  4  3  2  5
--------------------------------------------------------------------------------------------------------------

--------------------------------------------------------------------------------------------------------------
Phe TTT 17 18 15 10 15 16 | Ser TCT 13 13 11 12 12 11 | Tyr TAT  5  3  5  5  3  3 | Cys TGT  3  3  3  3  3  4
    TTC 13 11 15 12 14 15 |     TCC  7  8  6  7  9 10 |     TAC  6  8  5  7  7  7 |     TGC  2  1  2  4  1  4
Leu TTA  5  5  4  5  4  7 |     TCA 12 11 12 10 10  7 | *** TAA  0  0  0  0  0  0 | *** TGA  0  0  0  0  0  0
    TTG 10  9 11 13 10  8 |     TCG  1  3  4  4  3  3 |     TAG  0  0  0  0  0  0 | Trp TGG  9  9  9  9  9  9
--------------------------------------------------------------------------------------------------------------
Leu CTT  7  7  8  8  6 11 | Pro CCT  6  5  6  7  6  6 | His CAT  6  5  5  4  5  7 | Arg CGT  1  2  1  1  2  1
    CTC  5 10  9  9  8  5 |     CCC  2  2  1  0  2  1 |     CAC  2  2  3  4  2  2 |     CGC  1  4  4  1  4  3
    CTA  6  7  8  5  9  6 |     CCA  7  7  9 10  6  6 | Gln CAA  7  8  7  9  8  6 |     CGA  4  3  5  4  4  6
    CTG 10  8  7 12  8 11 |     CCG  2  3  2  3  4  4 |     CAG  4  3  3  3  2  7 |     CGG  1  4  3  5  5  5
--------------------------------------------------------------------------------------------------------------
Ile ATT 11 11 11 11  8  5 | Thr ACT  9 11  9  7 10  8 | Asn AAT  5  6  5  9  5  5 | Ser AGT  1  2  2  2  2  0
    ATC  9 10  9  9 11 10 |     ACC  3  1  4  5  1  6 |     AAC  4  2  3  3  3  2 |     AGC 11 11 10  9 11 10
    ATA 14 12 13  9 14 16 |     ACA  4  5  4  4  5  4 | Lys AAA  7  7  7  6  6  4 | Arg AGA  4  4  4  3  4  3
Met ATG  7  6  6 10  8  7 |     ACG  0  0  0  2  0  3 |     AAG  8  7  8  9  7  7 |     AGG  4  4  4  4  4  5
--------------------------------------------------------------------------------------------------------------
Val GTT 16 19 17 15 19 16 | Ala GCT  8  9  7  9  9  9 | Asp GAT  6  9  6  9  7  5 | Gly GGT  6  4  5  3  5  3
    GTC  7  5  5  7  6  6 |     GCC  5  5  9  3  7  7 |     GAC  4  4  6  1  6  6 |     GGC  3  3  3  3  4  3
    GTA  3  3  3  9  4  2 |     GCA 21 18 21 23 17 17 | Glu GAA  5  5  5  3  6  6 |     GGA  7  8  6  7  6  7
    GTG  6  7  7  6  5  5 |     GCG  4  6  4  2  7  6 |     GAG  4  4  4  5  4  4 |     GGG  6  4  6  5  4  7
--------------------------------------------------------------------------------------------------------------

--------------------------------------------------------------------------------------------------------------
Phe TTT 15 16 17 17 16 12 | Ser TCT 11  8 11 11  8  5 | Tyr TAT  4  4  4  3  4  3 | Cys TGT  2  4  3  2  4  2
    TTC 16 14 14 14 14 15 |     TCC  7  8  7  7  8  4 |     TAC  7  7  7  8  7  5 |     TGC  1  1  1  1  1  1
Leu TTA  3  3  3  3  3  3 |     TCA  9  9  8 10 10  6 | *** TAA  0  0  0  0  0  0 | *** TGA  0  0  0  0  0  0
    TTG 12 12 12 12 12 10 |     TCG  6  7  6  7  6  2 |     TAG  0  0  0  0  0  0 | Trp TGG  9  9  9  9  9  7
--------------------------------------------------------------------------------------------------------------
Leu CTT  6  8  7  8  8  7 | Pro CCT  9  8  8  6  8  4 | His CAT  7  5  5  7  5  1 | Arg CGT  2  2  3  3  3  1
    CTC  9  8  8  8  8  3 |     CCC  0  1  1  1  1  2 |     CAC  0  1  1  0  1  1 |     CGC  3  4  3  3  3  1
    CTA  6  8  6  6  8  6 |     CCA 10  8 10  7  8  3 | Gln CAA  8  7  7  7  7  2 |     CGA  4  5  5  6  5  3
    CTG  8  7  9  8  7  7 |     CCG  1  2  1  2  2  2 |     CAG  3  4  3  3  4  3 |     CGG  3  2  3  2  2  0
--------------------------------------------------------------------------------------------------------------
Ile ATT 10  9 10 11  9  7 | Thr ACT 10  9  8  8 10  7 | Asn AAT  6  5  6  5  5  2 | Ser AGT  1  1  1  2  1  1
    ATC 10 10 10 10 10  6 |     ACC  2  2  4  1  2  2 |     AAC  4  4  4  4  4  4 |     AGC 10  7  9  9  7  7
    ATA 11 12 11 14 12  8 |     ACA  4  3  4  4  3  3 | Lys AAA  4  4  5  7  4  2 | Arg AGA  7  6  6  4  6  4
Met ATG 10  8  9  7  7  6 |     ACG  2  2  2  2  2  2 |     AAG  8  9  8  9  9  6 |     AGG  2  3  2  3  3  1
--------------------------------------------------------------------------------------------------------------
Val GTT 17 18 17 17 18 16 | Ala GCT 12 12 10 13 12  8 | Asp GAT  9  9  8  7 10  4 | Gly GGT  4  5  5  4  4  4
    GTC  6  7  6  6  6  7 |     GCC  7  9  9  8  9  4 |     GAC  3  4  4  5  3  3 |     GGC  4  4  4  3  4  2
    GTA  7  7  8  6  7  8 |     GCA 19 18 16 18 19 14 | Glu GAA  6  6  6  6  6  4 |     GGA  6  6  6  7  6  5
    GTG  4  3  3  4  4  3 |     GCG  2  4  5  4  3  3 |     GAG  3  3  3  2  3  3 |     GGG  6  6  6  6  7  4
--------------------------------------------------------------------------------------------------------------

Codon position x base (3x4) table for each sequence.

#1: Hvulgare_HPT2  
position  1:    T:0.25879    C:0.20352    A:0.24623    G:0.29146
position  2:    T:0.36935    C:0.27889    A:0.19598    G:0.15578
position  3:    T:0.30653    C:0.20854    A:0.26382    G:0.22111
Average         T:0.31156    C:0.23032    A:0.23534    G:0.22278

#2: Aeriantha_HPT1 
position  1:    T:0.26263    C:0.19697    A:0.23737    G:0.30303
position  2:    T:0.36364    C:0.28788    A:0.18434    G:0.16414
position  3:    T:0.30808    C:0.23990    A:0.25505    G:0.19697
Average         T:0.31145    C:0.24158    A:0.22559    G:0.22138

#3: Aeriantha_HPT2 
position  1:    T:0.27387    C:0.20352    A:0.24874    G:0.27387
position  2:    T:0.37688    C:0.28141    A:0.20352    G:0.13819
position  3:    T:0.33417    C:0.17337    A:0.28894    G:0.20352
Average         T:0.32831    C:0.21943    A:0.24707    G:0.20519

#4: Atauschii_HPT1 
position  1:    T:0.25926    C:0.18783    A:0.25397    G:0.29894
position  2:    T:0.38360    C:0.26455    A:0.18519    G:0.16667
position  3:    T:0.32011    C:0.21693    A:0.26455    G:0.19841
Average         T:0.32099    C:0.22310    A:0.23457    G:0.22134

#5: Bdistachyon_HPT1
position  1:    T:0.25693    C:0.19899    A:0.25693    G:0.28715
position  2:    T:0.37531    C:0.28463    A:0.18136    G:0.15869
position  3:    T:0.31738    C:0.22418    A:0.26196    G:0.19647
Average         T:0.31654    C:0.23594    A:0.23342    G:0.21411

#6: Hvulgare_HPT1  
position  1:    T:0.26142    C:0.19289    A:0.25381    G:0.29188
position  2:    T:0.37310    C:0.27665    A:0.18274    G:0.16751
position  3:    T:0.29442    C:0.24365    A:0.26904    G:0.19289
Average         T:0.30964    C:0.23773    A:0.23519    G:0.21743

#7: Osativa_HPT1   
position  1:    T:0.26196    C:0.22670    A:0.23678    G:0.27456
position  2:    T:0.37028    C:0.28967    A:0.17884    G:0.16121
position  3:    T:0.33753    C:0.19395    A:0.26196    G:0.20655
Average         T:0.32326    C:0.23678    A:0.22586    G:0.21411

#8: Phallii_HPT1   
position  1:    T:0.26076    C:0.21266    A:0.24810    G:0.27848
position  2:    T:0.36456    C:0.28861    A:0.17468    G:0.17215
position  3:    T:0.28608    C:0.23544    A:0.24304    G:0.23544
Average         T:0.30380    C:0.24557    A:0.22194    G:0.22869

#9: Sbicolor_HPT1  
position  1:    T:0.26263    C:0.21717    A:0.24242    G:0.27778
position  2:    T:0.36869    C:0.27273    A:0.18182    G:0.17677
position  3:    T:0.30808    C:0.22727    A:0.24495    G:0.21970
Average         T:0.31313    C:0.23906    A:0.22306    G:0.22475

#10: Scereale_HPT1  
position  1:    T:0.25758    C:0.20455    A:0.24495    G:0.29293
position  2:    T:0.37121    C:0.27778    A:0.17929    G:0.17172
position  3:    T:0.29798    C:0.23990    A:0.26010    G:0.20202
Average         T:0.30892    C:0.24074    A:0.22811    G:0.22222

#11: Sitalica_HPT1  
position  1:    T:0.25316    C:0.21519    A:0.24810    G:0.28354
position  2:    T:0.36962    C:0.27848    A:0.17722    G:0.17468
position  3:    T:0.30886    C:0.22785    A:0.24557    G:0.21772
Average         T:0.31055    C:0.24051    A:0.22363    G:0.22532

#12: Taestivum_HPT1-1
position  1:    T:0.25505    C:0.20455    A:0.25000    G:0.29040
position  2:    T:0.37626    C:0.27273    A:0.18182    G:0.16919
position  3:    T:0.29545    C:0.24242    A:0.25758    G:0.20455
Average         T:0.30892    C:0.23990    A:0.22980    G:0.22138

#13: Taestivum_HPT2 
position  1:    T:0.26393    C:0.18768    A:0.25806    G:0.29032
position  2:    T:0.40176    C:0.27859    A:0.18182    G:0.13783
position  3:    T:0.33724    C:0.18768    A:0.29326    G:0.18182
Average         T:0.33431    C:0.21799    A:0.24438    G:0.20332

#14: Taestivum_HPT1-2
position  1:    T:0.25253    C:0.20455    A:0.25505    G:0.28788
position  2:    T:0.37121    C:0.27778    A:0.18182    G:0.16919
position  3:    T:0.30051    C:0.23737    A:0.25505    G:0.20707
Average         T:0.30808    C:0.23990    A:0.23064    G:0.22138

#15: Taestivum_HPT1-3
position  1:    T:0.25505    C:0.20202    A:0.24495    G:0.29798
position  2:    T:0.37626    C:0.27020    A:0.17929    G:0.17424
position  3:    T:0.30556    C:0.23737    A:0.25253    G:0.20455
Average         T:0.31229    C:0.23653    A:0.22559    G:0.22559

#16: Tdicoccoides_HPT2
position  1:    T:0.27204    C:0.21159    A:0.23929    G:0.27708
position  2:    T:0.37783    C:0.28212    A:0.19144    G:0.14861
position  3:    T:0.34005    C:0.19144    A:0.26700    G:0.20151
Average         T:0.32997    C:0.22838    A:0.23258    G:0.20907

#17: Tdicoccoides_HPT1-1
position  1:    T:0.26586    C:0.22659    A:0.22659    G:0.28097
position  2:    T:0.37160    C:0.26586    A:0.19637    G:0.16616
position  3:    T:0.30816    C:0.22054    A:0.27492    G:0.19637
Average         T:0.31521    C:0.23766    A:0.23263    G:0.21450

#18: Tdicoccoides_HPT1-2
position  1:    T:0.25326    C:0.19321    A:0.26110    G:0.29243
position  2:    T:0.37076    C:0.27415    A:0.18799    G:0.16710
position  3:    T:0.31070    C:0.22454    A:0.26371    G:0.20104
Average         T:0.31158    C:0.23064    A:0.23760    G:0.22019

#19: Tintermedium_HPT1-2
position  1:    T:0.26684    C:0.18394    A:0.26166    G:0.28756
position  2:    T:0.37824    C:0.26943    A:0.18912    G:0.16321
position  3:    T:0.31088    C:0.21762    A:0.27461    G:0.19689
Average         T:0.31865    C:0.22366    A:0.24180    G:0.21589

#20: Tintermedium_HPT1-3
position  1:    T:0.25888    C:0.20305    A:0.25127    G:0.28680
position  2:    T:0.37563    C:0.27157    A:0.18528    G:0.16751
position  3:    T:0.32234    C:0.22081    A:0.26142    G:0.19543
Average         T:0.31895    C:0.23181    A:0.23266    G:0.21658

#21: Tintermedium_HPT1-1
position  1:    T:0.25758    C:0.20455    A:0.25000    G:0.28788
position  2:    T:0.37374    C:0.27525    A:0.18182    G:0.16919
position  3:    T:0.29293    C:0.23737    A:0.27273    G:0.19697
Average         T:0.30808    C:0.23906    A:0.23485    G:0.21801

#22: Tintermedium_HPT2
position  1:    T:0.25377    C:0.21357    A:0.25628    G:0.27638
position  2:    T:0.37688    C:0.27136    A:0.19347    G:0.15829
position  3:    T:0.28894    C:0.21106    A:0.26884    G:0.23116
Average         T:0.30653    C:0.23199    A:0.23953    G:0.22194

#23: Turartu_HPT1   
position  1:    T:0.25253    C:0.20455    A:0.25000    G:0.29293
position  2:    T:0.37626    C:0.27273    A:0.17929    G:0.17172
position  3:    T:0.29545    C:0.24242    A:0.26010    G:0.20202
Average         T:0.30808    C:0.23990    A:0.22980    G:0.22222

#24: Zmays_HPT1     
position  1:    T:0.26329    C:0.22025    A:0.24051    G:0.27595
position  2:    T:0.36962    C:0.27342    A:0.17975    G:0.17722
position  3:    T:0.27848    C:0.24557    A:0.24557    G:0.23038
Average         T:0.30380    C:0.24641    A:0.22194    G:0.22785

#25: Bhybridum_HPT1-1
position  1:    T:0.25693    C:0.19899    A:0.25441    G:0.28967
position  2:    T:0.37783    C:0.27960    A:0.18136    G:0.16121
position  3:    T:0.31486    C:0.22418    A:0.26196    G:0.19899
Average         T:0.31654    C:0.23426    A:0.23258    G:0.21662

#26: Bstacei_HPT1   
position  1:    T:0.25693    C:0.20151    A:0.23678    G:0.30479
position  2:    T:0.37783    C:0.27708    A:0.18136    G:0.16373
position  3:    T:0.30982    C:0.22922    A:0.25693    G:0.20403
Average         T:0.31486    C:0.23594    A:0.22502    G:0.22418

#27: Bsylvaticum_HPT1
position  1:    T:0.25693    C:0.20151    A:0.24937    G:0.29219
position  2:    T:0.37783    C:0.27708    A:0.17884    G:0.16625
position  3:    T:0.30982    C:0.23174    A:0.25441    G:0.20403
Average         T:0.31486    C:0.23678    A:0.22754    G:0.22082

#28: Bmexicanum_HPT1-1
position  1:    T:0.26196    C:0.19395    A:0.25189    G:0.29219
position  2:    T:0.38035    C:0.27456    A:0.18388    G:0.16121
position  3:    T:0.31234    C:0.22166    A:0.26448    G:0.20151
Average         T:0.31822    C:0.23006    A:0.23342    G:0.21830

#29: Bhybridum_HPT1-2
position  1:    T:0.25693    C:0.20151    A:0.23678    G:0.30479
position  2:    T:0.37531    C:0.27960    A:0.18136    G:0.16373
position  3:    T:0.31486    C:0.22166    A:0.26196    G:0.20151
Average         T:0.31570    C:0.23426    A:0.22670    G:0.22334

#30: Bmexicanum_HPT1-2
position  1:    T:0.26690    C:0.16370    A:0.24199    G:0.32740
position  2:    T:0.44128    C:0.25267    A:0.15302    G:0.15302
position  3:    T:0.29893    C:0.23843    A:0.25267    G:0.20996
Average         T:0.33571    C:0.21827    A:0.21590    G:0.23013

Sums of codon usage counts
------------------------------------------------------------------------------
Phe F TTT     457 | Ser S TCT     355 | Tyr Y TAT     126 | Cys C TGT      94
      TTC     426 |       TCC     225 |       TAC     192 |       TGC      52
Leu L TTA     129 |       TCA     287 | *** * TAA       0 | *** * TGA       0
      TTG     297 |       TCG     119 |       TAG       0 | Trp W TGG     257
------------------------------------------------------------------------------
Leu L CTT     218 | Pro P CCT     190 | His H CAT     153 | Arg R CGT      50
      CTC     225 |       CCC      40 |       CAC      57 |       CGC      88
      CTA     201 |       CCA     232 | Gln Q CAA     209 |       CGA     127
      CTG     279 |       CCG      72 |       CAG     124 |       CGG      93
------------------------------------------------------------------------------
Ile I ATT     295 | Thr T ACT     266 | Asn N AAT     156 | Ser S AGT      51
      ATC     267 |       ACC      78 |       AAC      95 |       AGC     268
      ATA     373 |       ACA     132 | Lys K AAA     158 | Arg R AGA     137
Met M ATG     222 |       ACG      32 |       AAG     238 |       AGG     110
------------------------------------------------------------------------------
Val V GTT     522 | Ala A GCT     295 | Asp D GAT     227 | Gly G GGT     131
      GTC     169 |       GCC     191 |       GAC     132 |       GGC      94
      GTA     136 |       GCA     560 | Glu E GAA     151 |       GGA     208
      GTG     154 |       GCG     133 |       GAG     111 |       GGG     145
------------------------------------------------------------------------------

(Ambiguity data are not used in the counts.)


Codon position x base (3x4) table, overall

position  1:    T:0.25975    C:0.20308    A:0.24787    G:0.28929
position  2:    T:0.37637    C:0.27620    A:0.18336    G:0.16407
position  3:    T:0.30885    C:0.22384    A:0.26182    G:0.20549
Average         T:0.31499    C:0.23438    A:0.23102    G:0.21962

Codon frequencies under model, for use in evolver (TTT TTC TTA TTG ... GGG):
  0.03123737  0.02263969  0.02648121  0.02078426
  0.02292408  0.01661453  0.01943369  0.01525289
  0.01521839  0.01102972  0.00000000  0.00000000
  0.01361721  0.00986925  0.00000000  0.00906042
  0.02442232  0.01770039  0.02070381  0.01624976
  0.01792274  0.01298974  0.01519385  0.01192517
  0.01189820  0.00862337  0.01008659  0.00791665
  0.01064634  0.00771608  0.00902534  0.00708371
  0.02980807  0.02160379  0.02526953  0.01983326
  0.02187517  0.01585431  0.01854448  0.01455498
  0.01452206  0.01052505  0.01231095  0.00966247
  0.01299414  0.00941767  0.01101567  0.00864585
  0.03478989  0.02521443  0.02949283  0.02314799
  0.02553117  0.01850404  0.02164382  0.01698755
  0.01694913  0.01228410  0.01436847  0.01127736
  0.01516585  0.01099164  0.01285671  0.01009083


Nei & Gojobori 1986. dN/dS (dN, dS)
(Pairwise deletion)
(Note: This matrix is not used in later ML. analysis.
Use runmode = -2 for ML pairwise comparison.)

Hvulgare_HPT2       
Aeriantha_HPT1       0.3284 (0.1382 0.4207)
Aeriantha_HPT2       0.4059 (0.1184 0.2918) 0.3285 (0.1543 0.4696)
Atauschii_HPT1       0.2957 (0.1328 0.4492) 0.2159 (0.0450 0.2082) 0.3352 (0.1527 0.4557)
Bdistachyon_HPT1     0.3495 (0.1335 0.3820) 0.2222 (0.0604 0.2718) 0.3049 (0.1344 0.4408) 0.2079 (0.0594 0.2855)
Hvulgare_HPT1        0.3061 (0.1399 0.4569) 0.1856 (0.0437 0.2356) 0.3263 (0.1526 0.4675) 0.1805 (0.0227 0.1259) 0.1834 (0.0563 0.3072)
Osativa_HPT1         0.2276 (0.1246 0.5476) 0.2022 (0.0989 0.4892) 0.2544 (0.1556 0.6119) 0.1766 (0.0966 0.5470) 0.1836 (0.0966 0.5262) 0.1734 (0.1036 0.5976)
Phallii_HPT1         0.2332 (0.1508 0.6466) 0.1818 (0.0898 0.4938) 0.2212 (0.1608 0.7270) 0.1766 (0.0961 0.5440) 0.1746 (0.0964 0.5522) 0.1788 (0.1004 0.5613) 0.1467 (0.0869 0.5923)
Sbicolor_HPT1        0.2544 (0.1424 0.5598) 0.1783 (0.0831 0.4659) 0.2306 (0.1508 0.6541) 0.1584 (0.0828 0.5227) 0.1804 (0.0865 0.4796) 0.1646 (0.0870 0.5284) 0.1621 (0.0954 0.5887) 0.1323 (0.0353 0.2668)
Scereale_HPT1        0.3141 (0.1403 0.4466) 0.1871 (0.0406 0.2170) 0.3120 (0.1518 0.4865) 0.1450 (0.0209 0.1442) 0.1755 (0.0549 0.3131) 0.0991 (0.0108 0.1094) 0.1716 (0.1020 0.5945) 0.1708 (0.0941 0.5509) 0.1748 (0.0863 0.4934)
Sitalica_HPT1        0.2438 (0.1402 0.5750) 0.1687 (0.0820 0.4864) 0.2228 (0.1499 0.6728) 0.1774 (0.0872 0.4918) 0.1758 (0.0880 0.5005) 0.1689 (0.0894 0.5289) 0.1501 (0.0832 0.5542) 0.0822 (0.0183 0.2228) 0.1024 (0.0265 0.2588) 0.1627 (0.0850 0.5225)
Taestivum_HPT1-1     0.3079 (0.1447 0.4701) 0.2112 (0.0452 0.2138) 0.3213 (0.1562 0.4861) 0.2340 (0.0119 0.0508) 0.1838 (0.0549 0.2988) 0.1401 (0.0195 0.1392) 0.1731 (0.1019 0.5888) 0.1812 (0.1015 0.5605) 0.1723 (0.0911 0.5286) 0.1043 (0.0154 0.1476) 0.1805 (0.0918 0.5083)
Taestivum_HPT2       0.3748 (0.0814 0.2173) 0.3331 (0.1083 0.3252) 0.2889 (0.0916 0.3169) 0.3381 (0.1169 0.3459) 0.3530 (0.1065 0.3018) 0.3115 (0.1131 0.3631) 0.2682 (0.1241 0.4626) 0.1798 (0.1095 0.6091) 0.1962 (0.1011 0.5151) 0.2933 (0.1116 0.3805) 0.1858 (0.1019 0.5485) 0.3088 (0.1160 0.3757)
Taestivum_HPT1-2     0.3321 (0.1435 0.4321) 0.2278 (0.0454 0.1994) 0.3382 (0.1527 0.4514) 0.2035 (0.0185 0.0909) 0.1896 (0.0574 0.3027) 0.1956 (0.0155 0.0791) 0.1828 (0.1020 0.5582) 0.1973 (0.0999 0.5063) 0.2008 (0.0920 0.4584) 0.1137 (0.0091 0.0800) 0.1972 (0.0927 0.4702) 0.1352 (0.0131 0.0969) 0.3213 (0.1126 0.3506)
Taestivum_HPT1-3     0.3243 (0.1429 0.4406) 0.2401 (0.0478 0.1992) 0.3412 (0.1573 0.4611)-1.0000 (0.0012 0.0000) 0.2034 (0.0580 0.2853) 0.1632 (0.0207 0.1268) 0.1877 (0.1040 0.5542) 0.1901 (0.0999 0.5257) 0.1733 (0.0870 0.5018) 0.1398 (0.0189 0.1351) 0.1893 (0.0895 0.4729) 0.2145 (0.0102 0.0477) 0.3381 (0.1169 0.3459) 0.1942 (0.0166 0.0854)
Tdicoccoides_HPT2    0.4286 (0.1010 0.2356) 0.3575 (0.1291 0.3613) 0.3350 (0.1061 0.3167) 0.3387 (0.1247 0.3683) 0.3458 (0.1202 0.3476) 0.3333 (0.1241 0.3722) 0.3039 (0.1422 0.4681) 0.2239 (0.1314 0.5870) 0.2336 (0.1223 0.5236) 0.3159 (0.1241 0.3928) 0.2272 (0.1226 0.5395) 0.3292 (0.1302 0.3956) 0.9032 (0.0183 0.0203) 0.3410 (0.1250 0.3666) 0.3465 (0.1297 0.3744)
Tdicoccoides_HPT1-1  0.3976 (0.1696 0.4265) 0.2869 (0.0690 0.2404) 0.3539 (0.1673 0.4727) 0.4913 (0.0458 0.0932) 0.2278 (0.0755 0.3315) 0.2951 (0.0451 0.1528) 0.2298 (0.1338 0.5825) 0.2407 (0.1268 0.5269) 0.2347 (0.1177 0.5014) 0.2793 (0.0463 0.1658) 0.2165 (0.1155 0.5336) 0.9515 (0.0377 0.0396) 0.3579 (0.1337 0.3735) 0.3755 (0.0478 0.1272) 0.5029 (0.0435 0.0865) 0.3722 (0.1480 0.3975)
Tdicoccoides_HPT1-2  0.3205 (0.1401 0.4371) 0.2057 (0.0420 0.2039) 0.3423 (0.1523 0.4451) 0.2167 (0.0197 0.0910) 0.1954 (0.0580 0.2970) 0.2297 (0.0171 0.0745) 0.1821 (0.1008 0.5533) 0.1855 (0.0971 0.5233) 0.1933 (0.0896 0.4635) 0.1265 (0.0106 0.0835) 0.1874 (0.0903 0.4821) 0.1453 (0.0147 0.1012) 0.3254 (0.1141 0.3508)-1.0000 (0.0012 0.0000) 0.2053 (0.0183 0.0891) 0.3254 (0.1198 0.3681) 0.3702 (0.0497 0.1341)
Tintermedium_HPT1-2  0.3402 (0.1392 0.4093) 0.2242 (0.0511 0.2279) 0.3703 (0.1569 0.4236) 0.2072 (0.0252 0.1215) 0.2463 (0.0703 0.2856) 0.2216 (0.0298 0.1343) 0.1862 (0.1067 0.5730) 0.1769 (0.1050 0.5934) 0.1881 (0.0974 0.5180) 0.1885 (0.0256 0.1359) 0.1914 (0.1002 0.5237) 0.2215 (0.0334 0.1508) 0.3398 (0.1085 0.3193) 0.2475 (0.0256 0.1035) 0.2692 (0.0371 0.1377) 0.3704 (0.1321 0.3566) 0.3222 (0.0660 0.2048) 0.2145 (0.0200 0.0932)
Tintermedium_HPT1-3  0.3141 (0.1326 0.4221) 0.2292 (0.0432 0.1884) 0.3200 (0.1423 0.4446) 0.1812 (0.0137 0.0755) 0.1790 (0.0503 0.2812) 0.1363 (0.0155 0.1134) 0.1785 (0.0979 0.5485) 0.1868 (0.0979 0.5243) 0.1742 (0.0864 0.4964) 0.1157 (0.0137 0.1187) 0.1809 (0.0875 0.4840) 0.1458 (0.0132 0.0902) 0.3134 (0.1080 0.3448) 0.2216 (0.0114 0.0516) 0.1683 (0.0120 0.0714) 0.3230 (0.1162 0.3597) 0.3522 (0.0437 0.1240) 0.2416 (0.0130 0.0536) 0.2589 (0.0352 0.1360)
Tintermedium_HPT1-1  0.3466 (0.1421 0.4098) 0.2146 (0.0424 0.1976) 0.3518 (0.1527 0.4340) 0.1647 (0.0227 0.1380) 0.1984 (0.0568 0.2861) 0.1308 (0.0126 0.0961) 0.1990 (0.1052 0.5288) 0.1821 (0.0979 0.5376) 0.1729 (0.0882 0.5100) 0.1468 (0.0062 0.0425) 0.1767 (0.0895 0.5064) 0.1176 (0.0171 0.1457) 0.3108 (0.1111 0.3574) 0.1093 (0.0080 0.0727) 0.1548 (0.0206 0.1332) 0.3445 (0.1256 0.3646) 0.2963 (0.0484 0.1635) 0.1301 (0.0094 0.0721) 0.2040 (0.0244 0.1197) 0.1369 (0.0155 0.1130)
Tintermedium_HPT2    0.4097 (0.0942 0.2300) 0.3761 (0.1602 0.4261) 0.3702 (0.1320 0.3565) 0.3928 (0.1571 0.3998) 0.3682 (0.1519 0.4126) 0.3687 (0.1584 0.4297) 0.2686 (0.1489 0.5544) 0.2470 (0.1592 0.6447) 0.2854 (0.1560 0.5465) 0.3708 (0.1610 0.4343) 0.2612 (0.1538 0.5889) 0.3826 (0.1665 0.4353) 0.2985 (0.0818 0.2739) 0.3992 (0.1639 0.4105) 0.4077 (0.1660 0.4072) 0.4305 (0.1153 0.2678) 0.4640 (0.1964 0.4233) 0.3874 (0.1590 0.4104) 0.3891 (0.1607 0.4131) 0.3738 (0.1523 0.4075) 0.4060 (0.1624 0.4000)
Turartu_HPT1         0.3055 (0.1434 0.4694) 0.2217 (0.0464 0.2092) 0.3149 (0.1549 0.4918) 0.1743 (0.0095 0.0545) 0.1872 (0.0549 0.2935) 0.1363 (0.0195 0.1431) 0.1756 (0.1026 0.5843) 0.1815 (0.1029 0.5668) 0.1729 (0.0924 0.5345) 0.1093 (0.0166 0.1515) 0.1787 (0.0924 0.5175) 1.0229 (0.0034 0.0033) 0.3099 (0.1145 0.3694) 0.1418 (0.0143 0.1005) 0.1777 (0.0091 0.0512) 0.3276 (0.1276 0.3895) 0.8302 (0.0363 0.0437) 0.1401 (0.0147 0.1050) 0.2158 (0.0334 0.1548) 0.1279 (0.0120 0.0939) 0.1223 (0.0183 0.1495) 0.3852 (0.1652 0.4288)
Zmays_HPT1           0.2106 (0.1365 0.6481) 0.1676 (0.0858 0.5123) 0.2025 (0.1453 0.7175) 0.1511 (0.0879 0.5816) 0.1548 (0.0880 0.5685) 0.1570 (0.0913 0.5814) 0.1372 (0.0905 0.6599) 0.1303 (0.0395 0.3030) 0.0867 (0.0137 0.1582) 0.1679 (0.0888 0.5292) 0.0896 (0.0289 0.3220) 0.1574 (0.0937 0.5951) 0.1758 (0.1014 0.5767) 0.1803 (0.0946 0.5250) 0.1583 (0.0895 0.5657) 0.1993 (0.1215 0.6097) 0.2109 (0.1213 0.5753) 0.1755 (0.0936 0.5334) 0.1805 (0.1025 0.5681) 0.1679 (0.0901 0.5366) 0.1640 (0.0914 0.5571) 0.2346 (0.1461 0.6230) 0.1579 (0.0950 0.6016)
Bhybridum_HPT1-1     0.3515 (0.1362 0.3876) 0.2228 (0.0616 0.2766) 0.2968 (0.1344 0.4529) 0.1967 (0.0581 0.2954) 0.8408 (0.0056 0.0067) 0.1740 (0.0551 0.3169) 0.1885 (0.0998 0.5296) 0.1751 (0.0977 0.5583) 0.1810 (0.0878 0.4851) 0.1737 (0.0562 0.3233) 0.1787 (0.0893 0.4997) 0.1818 (0.0561 0.3087) 0.3402 (0.1065 0.3132) 0.1905 (0.0586 0.3077) 0.2008 (0.0592 0.2950) 0.3355 (0.1202 0.3582) 0.2153 (0.0740 0.3439) 0.1883 (0.0568 0.3017) 0.2340 (0.0691 0.2954) 0.1720 (0.0491 0.2857) 0.1959 (0.0580 0.2959) 0.3697 (0.1547 0.4184) 0.1851 (0.0561 0.3034) 0.1594 (0.0893 0.5604)
Bstacei_HPT1         0.3367 (0.1312 0.3896) 0.1959 (0.0599 0.3059) 0.2967 (0.1379 0.4647) 0.1918 (0.0589 0.3068) 0.2399 (0.0228 0.0952) 0.1706 (0.0559 0.3274) 0.1726 (0.0981 0.5685) 0.1728 (0.1005 0.5818) 0.1791 (0.0931 0.5198) 0.1515 (0.0545 0.3595) 0.1787 (0.0921 0.5151) 0.1681 (0.0544 0.3237) 0.3152 (0.1037 0.3291) 0.1710 (0.0569 0.3329) 0.1858 (0.0575 0.3098) 0.3167 (0.1170 0.3694) 0.2155 (0.0751 0.3485) 0.1751 (0.0575 0.3286) 0.2166 (0.0680 0.3138) 0.1657 (0.0498 0.3008) 0.1669 (0.0557 0.3335) 0.3462 (0.1496 0.4320) 0.1711 (0.0545 0.3183) 0.1501 (0.0921 0.6134) 0.2336 (0.0240 0.1028)
Bsylvaticum_HPT1     0.3244 (0.1277 0.3937) 0.1967 (0.0532 0.2703) 0.2917 (0.1339 0.4592) 0.1860 (0.0518 0.2788) 0.2035 (0.0090 0.0444) 0.1615 (0.0497 0.3080) 0.1783 (0.0974 0.5464) 0.1784 (0.0985 0.5521) 0.1798 (0.0885 0.4924) 0.1463 (0.0478 0.3266) 0.1753 (0.0901 0.5136) 0.1634 (0.0477 0.2922) 0.3112 (0.1007 0.3235) 0.1695 (0.0502 0.2961) 0.1822 (0.0508 0.2789) 0.3091 (0.1151 0.3724) 0.2156 (0.0697 0.3233) 0.1744 (0.0506 0.2902) 0.2295 (0.0629 0.2740) 0.1571 (0.0432 0.2748) 0.1657 (0.0496 0.2992) 0.3409 (0.1487 0.4363) 0.1664 (0.0478 0.2870) 0.1540 (0.0875 0.5682) 0.1977 (0.0102 0.0515) 0.1605 (0.0182 0.1137)
Bmexicanum_HPT1-1    0.3302 (0.1264 0.3827) 0.1800 (0.0526 0.2921) 0.3144 (0.1360 0.4325) 0.1787 (0.0512 0.2865) 0.3277 (0.0240 0.0732) 0.1568 (0.0479 0.3056) 0.1922 (0.0987 0.5132) 0.1692 (0.0946 0.5593) 0.1651 (0.0835 0.5055) 0.1485 (0.0478 0.3216) 0.1744 (0.0862 0.4943) 0.1626 (0.0471 0.2899) 0.3077 (0.0969 0.3150) 0.1723 (0.0502 0.2913) 0.1754 (0.0502 0.2862) 0.3279 (0.1151 0.3510) 0.2243 (0.0705 0.3142) 0.1743 (0.0506 0.2903) 0.2119 (0.0591 0.2791) 0.1598 (0.0432 0.2701) 0.1719 (0.0502 0.2919) 0.3624 (0.1467 0.4047) 0.1657 (0.0472 0.2847) 0.1468 (0.0824 0.5614) 0.3410 (0.0275 0.0805) 0.2524 (0.0287 0.1137) 0.2661 (0.0194 0.0728)
Bhybridum_HPT1-2     0.3351 (0.1340 0.3998) 0.2068 (0.0606 0.2929) 0.2996 (0.1407 0.4697) 0.2115 (0.0614 0.2905) 0.2549 (0.0252 0.0988) 0.1815 (0.0583 0.3215) 0.1820 (0.0982 0.5396) 0.1755 (0.1006 0.5730) 0.1910 (0.0955 0.5000) 0.1612 (0.0569 0.3533) 0.1916 (0.0947 0.4943) 0.1848 (0.0569 0.3079) 0.3377 (0.1068 0.3163) 0.1817 (0.0594 0.3270) 0.2040 (0.0600 0.2943) 0.3346 (0.1197 0.3578) 0.2324 (0.0781 0.3361) 0.1863 (0.0601 0.3226) 0.2291 (0.0706 0.3079) 0.1772 (0.0523 0.2952) 0.1748 (0.0581 0.3327) 0.3619 (0.1497 0.4136) 0.1881 (0.0569 0.3026) 0.1560 (0.0945 0.6054) 0.2477 (0.0263 0.1064) 0.1454 (0.0034 0.0233) 0.1754 (0.0206 0.1173) 0.2484 (0.0311 0.1251)
Bmexicanum_HPT1-2    0.2134 (0.0849 0.3979) 0.1080 (0.0325 0.3008) 0.1991 (0.0925 0.4645) 0.1071 (0.0333 0.3111) 0.1382 (0.0177 0.1278) 0.1145 (0.0366 0.3198) 0.1008 (0.0535 0.5312) 0.0888 (0.0547 0.6157) 0.0853 (0.0462 0.5417) 0.0910 (0.0325 0.3575) 0.0957 (0.0497 0.5194) 0.1121 (0.0355 0.3168) 0.2691 (0.0843 0.3133) 0.1044 (0.0342 0.3276) 0.1071 (0.0333 0.3111) 0.2451 (0.0798 0.3255) 0.1558 (0.0530 0.3401) 0.1094 (0.0359 0.3278) 0.1149 (0.0333 0.2900) 0.0927 (0.0325 0.3505) 0.0990 (0.0325 0.3283) 0.2162 (0.0915 0.4235) 0.1093 (0.0338 0.3097) 0.0754 (0.0462 0.6130) 0.1155 (0.0160 0.1389) 0.2099 (0.0112 0.0534) 0.0754 (0.0096 0.1272) 0.1626 (0.0185 0.1137) 0.2656 (0.0128 0.0483)


TREE #  1:  (7, ((((2, ((20, ((19, (6, (10, 21))), (14, 18))), ((4, 15), (17, (12, 23))))), ((30, (26, 29)), (28, (27, (5, 25))))), (3, ((1, 22), (13, 16)))), ((8, 11), (9, 24))));   MP score: -1
This is a rooted tree.  Please check!
check convergence..
lnL(ntime: 58  np: 61):  -8199.866068      +0.000000
  31..7    31..32   32..33   33..34   34..35   35..2    35..36   36..37   37..20   37..38   38..39   39..19   39..40   40..6    40..41   41..10   41..21   38..42   42..14   42..18   36..43   43..44   44..4    44..15   43..45   45..17   45..46   46..12   46..23   34..47   47..48   48..30   48..49   49..26   49..29   47..50   50..28   50..51   51..27   51..52   52..5    52..25   33..53   53..3    53..54   54..55   55..1    55..22   54..56   56..13   56..16   32..57   57..58   58..8    58..11   57..59   59..9    59..24 
 0.179993 0.171719 0.057305 0.099489 0.057783 0.129997 0.090665 0.010820 0.025806 0.032241 0.016931 0.114333 0.001708 0.064447 0.023016 0.027115 0.021063 0.014849 0.000004 0.002683 0.029967 0.022968 0.002707 0.000004 0.030361 0.111928 0.002314 0.005212 0.005207 0.113273 0.041635 0.035340 0.028332 0.008848 0.017278 0.018044 0.069600 0.016513 0.019906 0.030165 0.005182 0.013055 0.160660 0.320034 0.000004 0.079905 0.173741 0.246981 0.193761 0.046464 0.014937 0.213707 0.059584 0.128872 0.084505 0.074984 0.049157 0.102689 2.730201 0.284566 0.815683

Note: Branch length is defined as number of nucleotide substitutions per codon (not per neucleotide site).

tree length =   3.71979

(7: 0.17999, ((((2: 0.13000, ((20: 0.02581, ((19: 0.11433, (6: 0.06445, (10: 0.02711, 21: 0.02106): 0.02302): 0.00171): 0.01693, (14: 0.00000, 18: 0.00268): 0.01485): 0.03224): 0.01082, ((4: 0.00271, 15: 0.00000): 0.02297, (17: 0.11193, (12: 0.00521, 23: 0.00521): 0.00231): 0.03036): 0.02997): 0.09067): 0.05778, ((30: 0.03534, (26: 0.00885, 29: 0.01728): 0.02833): 0.04164, (28: 0.06960, (27: 0.01991, (5: 0.00518, 25: 0.01306): 0.03017): 0.01651): 0.01804): 0.11327): 0.09949, (3: 0.32003, ((1: 0.17374, 22: 0.24698): 0.07991, (13: 0.04646, 16: 0.01494): 0.19376): 0.00000): 0.16066): 0.05731, ((8: 0.12887, 11: 0.08450): 0.05958, (9: 0.04916, 24: 0.10269): 0.07498): 0.21371): 0.17172);

(Osativa_HPT1: 0.17999, ((((Aeriantha_HPT1: 0.13000, ((Tintermedium_HPT1-3: 0.02581, ((Tintermedium_HPT1-2: 0.11433, (Hvulgare_HPT1: 0.06445, (Scereale_HPT1: 0.02711, Tintermedium_HPT1-1: 0.02106): 0.02302): 0.00171): 0.01693, (Taestivum_HPT1-2: 0.00000, Tdicoccoides_HPT1-2: 0.00268): 0.01485): 0.03224): 0.01082, ((Atauschii_HPT1: 0.00271, Taestivum_HPT1-3: 0.00000): 0.02297, (Tdicoccoides_HPT1-1: 0.11193, (Taestivum_HPT1-1: 0.00521, Turartu_HPT1: 0.00521): 0.00231): 0.03036): 0.02997): 0.09067): 0.05778, ((Bmexicanum_HPT1-2: 0.03534, (Bstacei_HPT1: 0.00885, Bhybridum_HPT1-2: 0.01728): 0.02833): 0.04164, (Bmexicanum_HPT1-1: 0.06960, (Bsylvaticum_HPT1: 0.01991, (Bdistachyon_HPT1: 0.00518, Bhybridum_HPT1-1: 0.01306): 0.03017): 0.01651): 0.01804): 0.11327): 0.09949, (Aeriantha_HPT2: 0.32003, ((Hvulgare_HPT2: 0.17374, Tintermedium_HPT2: 0.24698): 0.07991, (Taestivum_HPT2: 0.04646, Tdicoccoides_HPT2: 0.01494): 0.19376): 0.00000): 0.16066): 0.05731, ((Phallii_HPT1: 0.12887, Sitalica_HPT1: 0.08450): 0.05958, (Sbicolor_HPT1: 0.04916, Zmays_HPT1: 0.10269): 0.07498): 0.21371): 0.17172);

Detailed output identifying parameters

kappa (ts/tv) =  2.73020

w (dN/dS) for branches:  0.28457 0.81568

dN & dS for each branch

 branch          t       N       S   dN/dS      dN      dS  N*dN  S*dS

  31..7      0.180   831.0   363.0  0.2846  0.0340  0.1195  28.3  43.4
  31..32     0.172   831.0   363.0  0.2846  0.0324  0.1140  27.0  41.4
  32..33     0.057   831.0   363.0  0.2846  0.0108  0.0380   9.0  13.8
  33..34     0.099   831.0   363.0  0.2846  0.0188  0.0660  15.6  24.0
  34..35     0.058   831.0   363.0  0.2846  0.0109  0.0384   9.1  13.9
  35..2      0.130   831.0   363.0  0.2846  0.0246  0.0863  20.4  31.3
  35..36     0.091   831.0   363.0  0.2846  0.0171  0.0602  14.2  21.9
  36..37     0.011   831.0   363.0  0.2846  0.0020  0.0072   1.7   2.6
  37..20     0.026   831.0   363.0  0.2846  0.0049  0.0171   4.1   6.2
  37..38     0.032   831.0   363.0  0.2846  0.0061  0.0214   5.1   7.8
  38..39     0.017   831.0   363.0  0.2846  0.0032  0.0112   2.7   4.1
  39..19     0.114   831.0   363.0  0.2846  0.0216  0.0759  17.9  27.6
  39..40     0.002   831.0   363.0  0.2846  0.0003  0.0011   0.3   0.4
  40..6      0.064   831.0   363.0  0.2846  0.0122  0.0428  10.1  15.5
  40..41     0.023   831.0   363.0  0.2846  0.0043  0.0153   3.6   5.5
  41..10     0.027   831.0   363.0  0.2846  0.0051  0.0180   4.3   6.5
  41..21     0.021   831.0   363.0  0.2846  0.0040  0.0140   3.3   5.1
  38..42     0.015   831.0   363.0  0.2846  0.0028  0.0099   2.3   3.6
  42..14     0.000   831.0   363.0  0.2846  0.0000  0.0000   0.0   0.0
  42..18     0.003   831.0   363.0  0.2846  0.0005  0.0018   0.4   0.6
  36..43     0.030   831.0   363.0  0.2846  0.0057  0.0199   4.7   7.2
  43..44     0.023   831.0   363.0  0.2846  0.0043  0.0152   3.6   5.5
  44..4      0.003   831.0   363.0  0.2846  0.0005  0.0018   0.4   0.7
  44..15     0.000   831.0   363.0  0.2846  0.0000  0.0000   0.0   0.0
  43..45     0.030   831.0   363.0  0.2846  0.0057  0.0202   4.8   7.3
  45..17     0.112   831.0   363.0  0.2846  0.0211  0.0743  17.6  27.0
  45..46     0.002   831.0   363.0  0.2846  0.0004  0.0015   0.4   0.6
  46..12     0.005   831.0   363.0  0.2846  0.0010  0.0035   0.8   1.3
  46..23     0.005   831.0   363.0  0.2846  0.0010  0.0035   0.8   1.3
  34..47     0.113   831.0   363.0  0.2846  0.0214  0.0752  17.8  27.3
  47..48     0.042   831.0   363.0  0.2846  0.0079  0.0276   6.5  10.0
  48..30     0.035   831.0   363.0  0.2846  0.0067  0.0235   5.5   8.5
  48..49     0.028   831.0   363.0  0.2846  0.0054  0.0188   4.4   6.8
  49..26     0.009   831.0   363.0  0.2846  0.0017  0.0059   1.4   2.1
  49..29     0.017   831.0   363.0  0.2846  0.0033  0.0115   2.7   4.2
  47..50     0.018   831.0   363.0  0.2846  0.0034  0.0120   2.8   4.3
  50..28     0.070   831.0   363.0  0.2846  0.0131  0.0462  10.9  16.8
  50..51     0.017   831.0   363.0  0.2846  0.0031  0.0110   2.6   4.0
  51..27     0.020   831.0   363.0  0.2846  0.0038  0.0132   3.1   4.8
  51..52     0.030   831.0   363.0  0.2846  0.0057  0.0200   4.7   7.3
  52..5      0.005   831.0   363.0  0.2846  0.0010  0.0034   0.8   1.2
  52..25     0.013   831.0   363.0  0.2846  0.0025  0.0087   2.0   3.1
  33..53     0.161   831.0   363.0  0.8157  0.0501  0.0614  41.6  22.3
  53..3      0.320   831.0   363.0  0.2846  0.0605  0.2125  50.2  77.1
  53..54     0.000   831.0   363.0  0.2846  0.0000  0.0000   0.0   0.0
  54..55     0.080   831.0   363.0  0.2846  0.0151  0.0530  12.5  19.3
  55..1      0.174   831.0   363.0  0.2846  0.0328  0.1153  27.3  41.9
  55..22     0.247   831.0   363.0  0.2846  0.0467  0.1640  38.8  59.5
  54..56     0.194   831.0   363.0  0.2846  0.0366  0.1286  30.4  46.7
  56..13     0.046   831.0   363.0  0.2846  0.0088  0.0308   7.3  11.2
  56..16     0.015   831.0   363.0  0.2846  0.0028  0.0099   2.3   3.6
  32..57     0.214   831.0   363.0  0.2846  0.0404  0.1419  33.5  51.5
  57..58     0.060   831.0   363.0  0.2846  0.0113  0.0396   9.4  14.4
  58..8      0.129   831.0   363.0  0.2846  0.0243  0.0856  20.2  31.1
  58..11     0.085   831.0   363.0  0.2846  0.0160  0.0561  13.3  20.4
  57..59     0.075   831.0   363.0  0.2846  0.0142  0.0498  11.8  18.1
  59..9      0.049   831.0   363.0  0.2846  0.0093  0.0326   7.7  11.8
  59..24     0.103   831.0   363.0  0.2846  0.0194  0.0682  16.1  24.7

tree length for dN:       0.7225
tree length for dS:       2.4243

dS tree:
(Osativa_HPT1: 0.11949, ((((Aeriantha_HPT1: 0.08630, ((Tintermedium_HPT1-3: 0.01713, ((Tintermedium_HPT1-2: 0.07590, (Hvulgare_HPT1: 0.04279, (Scereale_HPT1: 0.01800, Tintermedium_HPT1-1: 0.01398): 0.01528): 0.00113): 0.01124, (Taestivum_HPT1-2: 0.00000, Tdicoccoides_HPT1-2: 0.00178): 0.00986): 0.02140): 0.00718, ((Atauschii_HPT1: 0.00180, Taestivum_HPT1-3: 0.00000): 0.01525, (Tdicoccoides_HPT1-1: 0.07431, (Taestivum_HPT1-1: 0.00346, Turartu_HPT1: 0.00346): 0.00154): 0.02016): 0.01989): 0.06019): 0.03836, ((Bmexicanum_HPT1-2: 0.02346, (Bstacei_HPT1: 0.00587, Bhybridum_HPT1-2: 0.01147): 0.01881): 0.02764, (Bmexicanum_HPT1-1: 0.04621, (Bsylvaticum_HPT1: 0.01322, (Bdistachyon_HPT1: 0.00344, Bhybridum_HPT1-1: 0.00867): 0.02003): 0.01096): 0.01198): 0.07520): 0.06605, (Aeriantha_HPT2: 0.21246, ((Hvulgare_HPT2: 0.11534, Tintermedium_HPT2: 0.16397): 0.05305, (Taestivum_HPT2: 0.03085, Tdicoccoides_HPT2: 0.00992): 0.12863): 0.00000): 0.06143): 0.03804, ((Phallii_HPT1: 0.08556, Sitalica_HPT1: 0.05610): 0.03956, (Sbicolor_HPT1: 0.03263, Zmays_HPT1: 0.06817): 0.04978): 0.14188): 0.11400);
dN tree:
(Osativa_HPT1: 0.03400, ((((Aeriantha_HPT1: 0.02456, ((Tintermedium_HPT1-3: 0.00488, ((Tintermedium_HPT1-2: 0.02160, (Hvulgare_HPT1: 0.01218, (Scereale_HPT1: 0.00512, Tintermedium_HPT1-1: 0.00398): 0.00435): 0.00032): 0.00320, (Taestivum_HPT1-2: 0.00000, Tdicoccoides_HPT1-2: 0.00051): 0.00281): 0.00609): 0.00204, ((Atauschii_HPT1: 0.00051, Taestivum_HPT1-3: 0.00000): 0.00434, (Tdicoccoides_HPT1-1: 0.02115, (Taestivum_HPT1-1: 0.00098, Turartu_HPT1: 0.00098): 0.00044): 0.00574): 0.00566): 0.01713): 0.01092, ((Bmexicanum_HPT1-2: 0.00668, (Bstacei_HPT1: 0.00167, Bhybridum_HPT1-2: 0.00326): 0.00535): 0.00787, (Bmexicanum_HPT1-1: 0.01315, (Bsylvaticum_HPT1: 0.00376, (Bdistachyon_HPT1: 0.00098, Bhybridum_HPT1-1: 0.00247): 0.00570): 0.00312): 0.00341): 0.02140): 0.01880, (Aeriantha_HPT2: 0.06046, ((Hvulgare_HPT2: 0.03282, Tintermedium_HPT2: 0.04666): 0.01510, (Taestivum_HPT2: 0.00878, Tdicoccoides_HPT2: 0.00282): 0.03660): 0.00000): 0.05011): 0.01083, ((Phallii_HPT1: 0.02435, Sitalica_HPT1: 0.01596): 0.01126, (Sbicolor_HPT1: 0.00929, Zmays_HPT1: 0.01940): 0.01417): 0.04037): 0.03244);

w ratios as labels for TreeView:
(Osativa_HPT1 #0.2846 , ((((Aeriantha_HPT1 #0.2846 , ((Tintermedium_HPT1-3 #0.2846 , ((Tintermedium_HPT1-2 #0.2846 , (Hvulgare_HPT1 #0.2846 , (Scereale_HPT1 #0.2846 , Tintermedium_HPT1-1 #0.2846 ) #0.2846 ) #0.2846 ) #0.2846 , (Taestivum_HPT1-2 #0.2846 , Tdicoccoides_HPT1-2 #0.2846 ) #0.2846 ) #0.2846 ) #0.2846 , ((Atauschii_HPT1 #0.2846 , Taestivum_HPT1-3 #0.2846 ) #0.2846 , (Tdicoccoides_HPT1-1 #0.2846 , (Taestivum_HPT1-1 #0.2846 , Turartu_HPT1 #0.2846 ) #0.2846 ) #0.2846 ) #0.2846 ) #0.2846 ) #0.2846 , ((Bmexicanum_HPT1-2 #0.2846 , (Bstacei_HPT1 #0.2846 , Bhybridum_HPT1-2 #0.2846 ) #0.2846 ) #0.2846 , (Bmexicanum_HPT1-1 #0.2846 , (Bsylvaticum_HPT1 #0.2846 , (Bdistachyon_HPT1 #0.2846 , Bhybridum_HPT1-1 #0.2846 ) #0.2846 ) #0.2846 ) #0.2846 ) #0.2846 ) #0.2846 , (Aeriantha_HPT2 #0.2846 , ((Hvulgare_HPT2 #0.2846 , Tintermedium_HPT2 #0.2846 ) #0.2846 , (Taestivum_HPT2 #0.2846 , Tdicoccoides_HPT2 #0.2846 ) #0.2846 ) #0.2846 ) #0.8157 ) #0.2846 , ((Phallii_HPT1 #0.2846 , Sitalica_HPT1 #0.2846 ) #0.2846 , (Sbicolor_HPT1 #0.2846 , Zmays_HPT1 #0.2846 ) #0.2846 ) #0.2846 ) #0.2846 );


Time used:  5:44
