# Supplementary material for: Comparative gene retention analysis in barley, wild emmer, and bread wheat pangenome lines reveals factors affecting gene retention following gene duplication
Source: BMC Biol. 2023 Feb 6;21:25. doi: 10.1186/s12915-022-01503-z (PMC9903521; doi:10.1186/s12915-022-01503-z)
Supplement: Supplementary file 5 — Additional file 5. PAML input and output files used for natural selection analysis in Table 1. [file 12915_2022_1503_MOESM5_ESM.zip › Files_S4/2branch/lnf]

    -1    398    380


 1

     1      1    -6.3665123976   0.001718140981       0.6838  AAA (K) AAA (K) AAA (K) AAA (K) AAA (K) AAA (K) AAA (K) AAA (K) AAA (K) AAA (K) AAA (K) AAA (K) AAA (K) AAA (K) AAA (K) AAA (K) --- (-) AAA (K) AAA (K) AAA (K) AAA (K) AAA (K) AAA (K) AAA (K) AAA (K) AAA (K) AAA (K) AAA (K) AAA (K) AAA (K) 
     2      1   -23.9460712975   0.000000000040       0.0000  AAA (K) AAA (K) AAG (K) GAA (E) AAA (K) AAA (K) AAA (K) GAA (E) GAA (E) AAA (K) GAA (E) GAA (E) --- (-) AAA (K) GAA (E) AAT (N) GAA (E) AAA (K) AAA (K) AAA (K) AAA (K) AAA (K) GAA (E) GAA (E) AAA (K) AAA (K) AAA (K) AAA (K) AAA (K) --- (-) 
     3      1   -20.4165768475   0.000000001359       0.0000  AAA (K) AAA (K) AAT (N) AAA (K) AAG (K) AAA (K) AAA (K) CAA (Q) AAA (K) AAA (K) AAA (K) AAA (K) --- (-) AAA (K) AAA (K) AAA (K) AAA (K) AAA (K) AAA (K) AAA (K) AAA (K) AAA (K) AAA (K) AAA (K) AAG (K) AAG (K) AAG (K) AAG (K) AAG (K) --- (-) 
     4      1   -13.5540111073   0.000001298876       0.0005  AAA (K) AAG (K) AAA (K) AAA (K) AAA (K) AAA (K) AAA (K) AAG (K) AAA (K) AAA (K) AAA (K) AAA (K) AAA (K) AAA (K) AAA (K) AAA (K) --- (-) AAA (K) AAA (K) AAA (K) AAA (K) AAA (K) AAA (K) AAA (K) AAA (K) AAA (K) AAA (K) AAA (K) AAA (K) AAA (K) 
     5      1   -29.1498121811   0.000000000000       0.0000  AAA (K) CAA (Q) CAA (Q) CAA (Q) CAA (Q) CAA (Q) AAA (K) CAA (Q) CGA (R) CAA (Q) CGA (R) CAA (Q) CAA (Q) CAA (Q) CAA (Q) CAA (Q) CAA (Q) CAA (Q) CAG (Q) CAA (Q) CAA (Q) CAA (Q) CAA (Q) CGA (R) CAA (Q) CAA (Q) CAA (Q) CAA (Q) CAA (Q) CAA (Q) 
     6      1   -31.5167714631   0.000000000000       0.0000  AAA (K) CGA (R) CAA (Q) CGA (R) CAA (Q) CGA (R) AGA (R) CGA (R) CGA (R) CGA (R) CGA (R) CGA (R) --- (-) CGA (R) CGA (R) CAA (Q) CGA (R) CGA (R) CGA (R) CAA (Q) CGA (R) AAA (K) CGA (R) CGA (R) CAA (Q) CAA (Q) CAA (Q) CAA (Q) CAA (Q) --- (-) 
     7      1   -19.5367273393   0.000000003276       0.0000  AAC (N) AAA (K) AAA (K) AAA (K) AAA (K) AAG (K) AAA (K) AAA (K) AAA (K) AAG (K) AAA (K) AAA (K) --- (-) AAG (K) AAA (K) AAA (K) AAA (K) AAG (K) AAG (K) AAA (K) AAG (K) AAT (N) AAA (K) AAA (K) AAA (K) AAA (K) AAA (K) AAA (K) AAA (K) --- (-) 
     8      1    -6.8803788296   0.001027754628       0.4090  AAC (N) AAC (N) AAC (N) AAC (N) AAC (N) AAC (N) AAC (N) AAC (N) AAC (N) AAC (N) AAC (N) AAC (N) AAC (N) AAC (N) AAC (N) AAC (N) AAC (N) AAC (N) AAC (N) AAC (N) AAC (N) AAC (N) AAC (N) AAC (N) AAC (N) AAC (N) AAC (N) AAC (N) AAC (N) AAC (N) 
     9      1   -10.5657599938   0.000025783908       0.0103  AAC (N) AAC (N) AAC (N) AAC (N) AAC (N) AAC (N) AAC (N) AAC (N) AAT (N) AAC (N) AAC (N) AAC (N) AAC (N) AAC (N) AAC (N) AAC (N) AAC (N) AAC (N) AAC (N) AAC (N) AAC (N) AAC (N) AAC (N) AAT (N) AAC (N) AAC (N) AAC (N) AAC (N) AAC (N) AAC (N) 
    10      1   -22.1951958312   0.000000000229       0.0000  AAC (N) AGT (S) AAC (N) AAT (N) AAT (N) AAT (N) AAT (N) AAT (N) AAT (N) AAT (N) AAT (N) AAT (N) --- (-) AAT (N) AAT (N) CAT (H) AAT (N) AAT (N) AAT (N) AAT (N) AAT (N) AAC (N) AAT (N) AAT (N) AAT (N) AAT (N) AAT (N) AAT (N) AAT (N) --- (-) 
    11      1   -39.6167440534   0.000000000000       0.0000  AAG (K) AAA (K) CAT (H) AAA (K) CAA (Q) AAA (K) CAG (Q) CAG (Q) CAG (Q) AAA (K) CAG (Q) AAA (K) --- (-) AAA (K) AAA (K) CAG (Q) AAA (K) AAA (K) AAA (K) AAA (K) AAA (K) CAG (Q) AAA (K) CAG (Q) CAA (Q) CAA (Q) AAA (K) AAA (K) CAA (Q) --- (-) 
    12      1   -25.3544141909   0.000000000010       0.0000  AAG (K) AAC (N) AAG (K) AGC (S) AAC (N) AGC (S) AAG (K) AAG (K) AAG (K) AGC (S) AAG (K) AGC (S) AAG (K) AGC (S) AGC (S) AAG (K) AGC (S) AGC (S) AGC (S) AGC (S) AGC (S) AAG (K) AGC (S) AAG (K) AAC (N) AAG (K) AAC (N) AAC (N) AAG (K) AAC (N) 
    13      5    -6.6519688689   0.001291476852       0.5140  AAG (K) AAG (K) AAG (K) AAG (K) AAG (K) AAG (K) AAG (K) AAG (K) AAG (K) AAG (K) AAG (K) AAG (K) AAG (K) AAG (K) AAG (K) AAG (K) AAG (K) AAG (K) AAG (K) AAG (K) AAG (K) AAG (K) AAG (K) AAG (K) AAG (K) AAG (K) AAG (K) AAG (K) AAG (K) AAG (K) 
    14      1   -11.9262284327   0.000006614619       0.0026  AAG (K) AAG (K) AAG (K) AGG (R) AAG (K) AGG (R) AAG (K) AAG (K) AAG (K) AGG (R) AAG (K) AGG (R) AAG (K) AGG (R) AGG (R) AAG (K) --- (-) AGG (R) AGG (R) AGG (R) AGG (R) AAG (K) AGG (R) AAG (K) AAG (K) AAG (K) AAG (K) AAG (K) AAG (K) AAG (K) 
    15      1   -27.6527114256   0.000000000001       0.0000  AAG (K) AAG (K) AGG (R) AAG (K) AGA (R) AAG (K) AGG (R) AGG (R) AGG (R) AAG (K) AGG (R) AAG (K) AGG (R) AAG (K) AAG (K) AGG (R) AAG (K) AAG (K) AAG (K) AAG (K) AAG (K) AGG (R) AAG (K) AGG (R) AGA (R) AGG (R) AGA (R) AAA (K) AGG (R) AGG (R) 
    16      1   -30.4458314872   0.000000000000       0.0000  AAG (K) AGC (S) AAG (K) AGC (S) AAC (N) AGC (S) AAC (N) AGC (S) AGC (S) AGC (S) AGC (S) AGC (S) AGA (R) AGC (S) AGC (S) AAA (K) --- (-) AGC (S) AGC (S) AGC (S) AGC (S) AAG (K) AGC (S) AGC (S) AAC (N) AAC (N) AAC (N) AAC (N) AAC (N) AAC (N) 
    17      1   -16.3846159795   0.000000076604       0.0000  AAT (N) AAC (N) AAT (N) AAT (N) AAT (N) AAT (N) AAT (N) AAC (N) AAC (N) AAT (N) AAT (N) AAT (N) AAT (N) AAT (N) AAT (N) AAT (N) AAT (N) AAT (N) AAT (N) AAT (N) AAT (N) AAT (N) AAT (N) AAC (N) AAT (N) AAT (N) AAT (N) AAT (N) AAT (N) AAT (N) 
    18      1   -27.3081106415   0.000000000001       0.0000  AAT (N) AAG (K) AAA (K) AAG (K) AAG (K) AAG (K) AAG (K) AGG (R) AGG (R) AAG (K) AAA (K) AAG (K) AAG (K) AAG (K) AAG (K) AAG (K) AAG (K) AAG (K) AAG (K) AAG (K) AAG (K) AAG (K) AAG (K) AGG (R) AAG (K) AAG (K) AAG (K) AAG (K) AAG (K) --- (-) 
    19      1   -32.2262844673   0.000000000000       0.0000  AAT (N) AAT (N) AAT (N) AAT (N) AAT (N) AAT (N) GAC (D) AAT (N) AAT (N) AAT (N) AAT (N) AAT (N) AAT (N) AAA (K) AAT (N) AAT (N) AAT (N) AAA (K) AAA (K) AAT (N) AAA (K) AAT (N) AAT (N) AAT (N) AAT (N) AAT (N) AAT (N) AAT (N) AAT (N) --- (-) 
    20      1   -21.8702417867   0.000000000318       0.0000  AAT (N) ACT (T) ACT (T) ACT (T) ACT (T) ACT (T) AGT (S) ACT (T) ACT (T) ACT (T) ACT (T) ACT (T) ACT (T) ACT (T) ACT (T) ACT (T) ACT (T) ACT (T) ACT (T) ACT (T) ACT (T) ACT (T) ACT (T) ACT (T) ACT (T) GCT (A) ACT (T) ACT (T) GCT (A) --- (-) 
    21      1   -25.8782103658   0.000000000006       0.0000  AAT (N) CAC (H) AAT (N) CAC (H) CAT (H) CAC (H) CAT (H) CAT (H) CAT (H) CAC (H) CAT (H) CAC (H) AAT (N) CAC (H) CAC (H) AAT (N) CAC (H) CAC (H) CAT (H) CAC (H) CAC (H) AAT (N) CAC (H) CAT (H) CAT (H) CAT (H) CGT (R) CAT (H) CAT (H) --- (-) 
    22      1    -7.7520398592   0.000429864782       0.1711  ACA (T) ACA (T) ACA (T) ACA (T) ACA (T) ACA (T) ACA (T) ACA (T) ACA (T) ACA (T) ACA (T) ACA (T) ACA (T) ACA (T) ACA (T) ACA (T) ACA (T) ACA (T) ACA (T) ACA (T) ACA (T) ACA (T) ACA (T) ACA (T) ACA (T) ACA (T) ACA (T) ACA (T) ACA (T) --- (-) 
    23      1   -17.0564019455   0.000000039129       0.0000  ACA (T) ACA (T) ACA (T) ACA (T) ACA (T) ACA (T) ACA (T) ACC (T) ACT (T) ACA (T) ACC (T) ACA (T) ACA (T) ACA (T) ACA (T) ACA (T) ACA (T) ACA (T) ACA (T) ACA (T) ACA (T) ACT (T) ACA (T) ACT (T) ACA (T) ACA (T) ACA (T) ACA (T) ACA (T) ACA (T) 
    24      1   -16.2839713198   0.000000084715       0.0000  ACA (T) ACA (T) ACA (T) ACA (T) ACA (T) ACA (T) ACT (T) ACA (T) ACA (T) ACA (T) ACA (T) ACA (T) ACA (T) ACA (T) ACA (T) ACA (T) --- (-) ACA (T) ACA (T) ACA (T) ACA (T) ACG (T) ACA (T) ACG (T) ACA (T) ACA (T) ACA (T) ACA (T) ACA (T) ACA (T) 
    25      1   -55.2233264787   0.000000000000       0.0000  ACA (T) GCA (A) TCC (S) GCC (A) GCT (A) GCC (A) GCA (A) GGA (G) GGA (G) GCC (A) GGA (G) GCT (A) GGA (G) GCC (A) GCC (A) GGA (G) GCT (A) GCC (A) GCC (A) GCT (A) GCC (A) GTG (V) GCT (A) GGA (G) GCT (A) GCT (A) GCT (A) GCT (A) GCT (A) GCG (A) 
    26      1   -26.0599007941   0.000000000005       0.0000  ACA (T) TCA (S) TCA (S) TCA (S) TCA (S) TCA (S) TCA (S) TCG (S) TCG (S) TCA (S) TCA (S) TCA (S) TCA (S) TCA (S) TCA (S) TCA (S) TTG (L) TCA (S) TCA (S) TCA (S) TCA (S) ACA (T) TCA (S) TCG (S) TCA (S) TCA (S) TCA (S) TCA (S) TCA (S) TCA (S) 
    27      1   -17.3034567237   0.000000030564       0.0000  ACC (T) ACA (T) ACA (T) ACA (T) ACG (T) ACA (T) ACA (T) ACG (T) ACG (T) ACA (T) ACG (T) ACA (T) ACA (T) ACA (T) ACA (T) ACA (T) --- (-) ACA (T) ACA (T) ACA (T) ACA (T) ACA (T) ACA (T) ACG (T) ACG (T) ACG (T) ACG (T) ACG (T) ACG (T) ACG (T) 
    28      1   -34.6810024074   0.000000000000       0.0000  ACC (T) ACC (T) ACT (T) ACA (T) ACC (T) ACA (T) ACC (T) ACG (T) ACG (T) ACA (T) ACA (T) ACA (T) ACA (T) ACA (T) ACA (T) ACA (T) ACA (T) ACA (T) ACC (T) ACA (T) ACC (T) ACC (T) ACA (T) ACG (T) ACC (T) ACC (T) ACC (T) ACC (T) ACC (T) ACC (T) 
    29      1   -61.9977428770   0.000000000000       0.0000  ACC (T) ACT (T) GCC (A) ATG (M) GTT (V) ACT (T) ACT (T) ACT (T) ACT (T) ACT (T) ACT (T) ATG (M) GCT (A) ACT (T) ATG (M) TCT (S) GTC (V) ACT (T) ATG (M) ACT (T) ACT (T) ACC (T) ATG (M) ACT (T) GTT (V) GTT (V) GTT (V) GTT (V) GTT (V) GTT (V) 
    30      1   -40.9985232452   0.000000000000       0.0000  ACC (T) AGC (S) ACC (T) ACT (T) ACT (T) ACC (T) TCC (S) TCC (S) ACC (T) ACC (T) TCC (S) ACT (T) --- (-) ACC (T) ACT (T) GCC (A) ACT (T) ACC (T) ACC (T) ACT (T) ACC (T) ATC (I) ACT (T) ACC (T) ACT (T) ACT (T) ACT (T) ACT (T) ACT (T) --- (-) 
    31      1   -41.5836996129   0.000000000000       0.0000  ACC (T) GTT (V) ACC (T) GTA (V) GTC (V) GTA (V) GCC (A) GTC (V) GTC (V) GTA (V) GTC (V) GTA (V) ATT (I) GTA (V) GTA (V) ATG (M) CTA (L) GTA (V) GTA (V) GTA (V) GTA (V) ACC (T) GTA (V) GTC (V) GTC (V) GTC (V) GTC (V) GTC (V) GTC (V) GTC (V) 
    32      1   -24.5962925800   0.000000000021       0.0000  ACG (T) ACT (T) ACT (T) ACT (T) ACA (T) ACT (T) ACA (T) ACT (T) ACT (T) ACT (T) ACT (T) ACT (T) ACC (T) ACT (T) ACT (T) ACC (T) ACT (T) ACT (T) ACT (T) ACT (T) ACT (T) ACC (T) ACT (T) ACT (T) ACA (T) ACT (T) ACA (T) ACA (T) ACT (T) ACT (T) 
    33      1   -19.4897944204   0.000000003433       0.0000  ACT (T) ACC (T) ACA (T) ACC (T) ACT (T) ACC (T) ACT (T) ACT (T) ACT (T) ACC (T) ACT (T) ACC (T) ACT (T) ACC (T) ACC (T) ACT (T) ACC (T) ACC (T) ACC (T) ACC (T) ACC (T) ACT (T) ACC (T) ACT (T) ACT (T) ACT (T) ACC (T) ACT (T) ACT (T) --- (-) 
    34      1   -27.0875979529   0.000000000002       0.0000  ACT (T) ACC (T) ACT (T) ACT (T) ACT (T) ACC (T) ACT (T) ACA (T) ACT (T) ACC (T) ACC (T) ACT (T) ACT (T) ACT (T) ACT (T) ACT (T) --- (-) ACT (T) ACT (T) ACT (T) ACC (T) ACT (T) ACT (T) ACC (T) ACT (T) ACT (T) ACT (T) ACT (T) ACT (T) ACT (T) 
    35      1   -22.8251210950   0.000000000122       0.0000  ACT (T) ACT (T) ACT (T) ACT (T) ACT (T) ACT (T) ACT (T) ACT (T) ACG (T) GCT (A) ACG (T) ACT (T) ACT (T) ACT (T) ACT (T) ACT (T) ACT (T) ACT (T) ACT (T) ACT (T) ACT (T) ACT (T) ACT (T) ACT (T) ACT (T) ACT (T) ACT (T) ACT (T) ACT (T) ACT (T) 
    36      1   -10.2940601091   0.000033833467       0.0135  ACT (T) ACT (T) ACT (T) ACT (T) ACT (T) ACT (T) ACT (T) ACT (T) ACT (T) ACT (T) ACT (T) ACT (T) ACT (T) ACT (T) ACT (T) ACT (T) ACT (T) ACT (T) ACT (T) ACT (T) ACT (T) ACC (T) ACT (T) ACT (T) ACT (T) ACT (T) ACT (T) ACT (T) ACT (T) ACT (T) 
    37      1    -7.8657134524   0.000383675486       0.1527  ACT (T) ACT (T) ACT (T) ACT (T) ACT (T) ACT (T) ACT (T) ACT (T) ACT (T) ACT (T) ACT (T) ACT (T) ACT (T) ACT (T) ACT (T) ACT (T) ACT (T) ACT (T) ACT (T) ACT (T) ACT (T) ACT (T) ACT (T) ACT (T) ACT (T) ACT (T) ACT (T) ACT (T) ACT (T) ACT (T) 
    38      1   -25.9005238772   0.000000000006       0.0000  ACT (T) GTT (V) ACT (T) GTT (V) ATT (I) GTT (V) GTT (V) GTT (V) ATT (I) GTT (V) GTT (V) GTT (V) --- (-) GTT (V) GTT (V) --- (-) GTT (V) GTT (V) GTT (V) GTT (V) GTT (V) TCT (S) GTT (V) ATT (I) ATT (I) ATT (I) ATT (I) ATT (I) ATT (I) --- (-) 
    39      1   -12.0919710307   0.000005604330       0.0022  ACT (T) TCT (S) ACT (T) TCT (S) TCT (S) TCT (S) TCT (S) TCT (S) TCT (S) TCT (S) TCT (S) TCT (S) ACT (T) TCT (S) TCT (S) ACT (T) TCT (S) TCT (S) TCT (S) TCT (S) TCT (S) ACT (T) TCT (S) TCT (S) TCT (S) TCT (S) TCT (S) TCT (S) TCT (S) --- (-) 
    40      1   -10.5458169508   0.000026303279       0.0105  AGA (R) AGA (R) AGA (R) AGA (R) AGA (R) AGA (R) AGA (R) AGA (R) AGA (R) AGA (R) AGA (R) AGA (R) AGA (R) AGA (R) AGA (R) AGA (R) AGA (R) AGA (R) AGA (R) AGA (R) AGA (R) AGA (R) AGA (R) AGG (R) AGA (R) AGA (R) AGA (R) AGA (R) AGA (R) AGA (R) 
    41      1   -10.3089325110   0.000033334005       0.0133  AGA (R) AGG (R) AGA (R) AGA (R) AGA (R) AGA (R) AGA (R) AGA (R) AGA (R) AGA (R) AGA (R) AGA (R) AGA (R) AGA (R) AGA (R) AGA (R) AGA (R) AGA (R) AGA (R) AGA (R) AGA (R) AGA (R) AGA (R) AGA (R) AGA (R) AGA (R) AGA (R) AGA (R) AGA (R) AGA (R) 
    42      1   -27.7700878153   0.000000000001       0.0000  AGA (R) AGG (R) AGA (R) AGA (R) AGA (R) AGA (R) AGG (R) CGG (R) CGG (R) AGA (R) CGG (R) AGA (R) AGA (R) AGA (R) AGA (R) AGA (R) CGA (R) AGA (R) AGA (R) AGA (R) AGA (R) AAA (K) AGA (R) CGG (R) AGA (R) AGA (R) AGA (R) AGA (R) AGA (R) AGA (R) 
    43      1   -11.0488791603   0.000015904966       0.0063  AGA (R) AGG (R) AGA (R) AGG (R) AGA (R) AGG (R) AGA (R) AGA (R) AGA (R) AGG (R) AGA (R) AGG (R) AGA (R) AGG (R) AGG (R) AGA (R) AGG (R) AGG (R) AGG (R) AGG (R) AGG (R) AGA (R) AGG (R) AGA (R) AGA (R) AGA (R) AGA (R) AGA (R) AGA (R) AGA (R) 
    44      1    -6.8326338872   0.001078015005       0.4290  AGC (S) AGC (S) AGC (S) AGC (S) AGC (S) AGC (S) AGC (S) AGC (S) AGC (S) AGC (S) AGC (S) AGC (S) AGC (S) AGC (S) AGC (S) AGC (S) AGC (S) AGC (S) AGC (S) AGC (S) AGC (S) AGC (S) AGC (S) AGC (S) AGC (S) AGC (S) AGC (S) AGC (S) AGC (S) AGC (S) 
    45      2   -10.5492958741   0.000026211931       0.0104  AGC (S) AGC (S) AGC (S) AGC (S) AGC (S) AGC (S) AGC (S) AGC (S) AGC (S) AGC (S) AGT (S) AGC (S) AGC (S) AGC (S) AGC (S) AGC (S) AGC (S) AGC (S) AGC (S) AGC (S) AGC (S) AGC (S) AGC (S) AGC (S) AGC (S) AGC (S) AGC (S) AGC (S) AGC (S) AGC (S) 
    46      1    -9.1752299008   0.000103573412       0.0412  AGC (S) AGC (S) AGT (S) AGC (S) AGC (S) AGC (S) AGC (S) AGC (S) AGC (S) AGC (S) AGC (S) AGC (S) AGC (S) AGC (S) AGC (S) AGC (S) --- (-) AGC (S) AGC (S) AGC (S) AGC (S) AGC (S) AGC (S) AGC (S) AGC (S) AGC (S) AGC (S) AGC (S) AGC (S) AGC (S) 
    47      1   -32.3374932190   0.000000000000       0.0000  AGC (S) AGC (S) TCA (S) AGC (S) AGC (S) AGC (S) AGT (S) AGC (S) ACC (T) AGC (S) AGC (S) AGC (S) ATC (I) AGC (S) AGC (S) ATC (I) AGC (S) AGC (S) AGC (S) AGC (S) AGC (S) AGC (S) AGC (S) ACC (T) AGC (S) AGC (S) AGC (S) AGC (S) AGC (S) --- (-) 
    48      1   -35.8587658284   0.000000000000       0.0000  AGC (S) ATC (I) AAC (N) ATC (I) ATC (I) ATC (I) AGC (S) GGA (G) AGC (S) ATC (I) AGC (S) ATC (I) --- (-) ATC (I) ATC (I) CAC (H) ATC (I) ATC (I) ATC (I) ATC (I) ATC (I) AGC (S) ATC (I) AGC (S) ATC (I) ATC (I) ATC (I) ATC (I) ATC (I) --- (-) 
    49      1   -36.6595604659   0.000000000000       0.0000  AGC (S) GGC (G) GCC (A) GGC (G) GGC (G) GGC (G) GGA (G) GGG (G) GGC (G) GGT (G) GGC (G) GGC (G) GCC (A) GGC (G) GGC (G) GCC (A) --- (-) GGC (G) GGC (G) GGC (G) GGC (G) AGT (S) GGC (G) GGC (G) GGC (G) GGC (G) GGC (G) GGC (G) GGC (G) GGC (G) 
    50      1    -9.7799724907   0.000056573352       0.0225  AGG (R) AGG (R) AGG (R) AGG (R) AGG (R) AGG (R) AGG (R) AGA (R) AGA (R) AGG (R) AGA (R) AGG (R) AGG (R) AGG (R) AGG (R) AGG (R) AGG (R) AGG (R) AGG (R) AGG (R) AGG (R) AGG (R) AGG (R) AGA (R) AGG (R) AGG (R) AGG (R) AGG (R) AGG (R) --- (-) 
    51      1   -14.5710315358   0.000000469766       0.0002  AGG (R) AGG (R) GAG (E) AGG (R) AGG (R) AGG (R) AGG (R) AGG (R) AGG (R) AGG (R) AGG (R) AGG (R) AGG (R) AGG (R) AGG (R) AGG (R) AGG (R) AGG (R) AGG (R) AGG (R) AGG (R) AGG (R) AGG (R) AGG (R) AGG (R) AGG (R) AGG (R) AGG (R) AGG (R) --- (-) 
    52      1   -56.4992684230   0.000000000000       0.0000  AGG (R) GGG (G) AGA (R) GGG (G) GGG (G) GGG (G) CGG (R) GCG (A) GGG (G) GGG (G) GCG (A) CGG (R) --- (-) GGG (G) GGG (G) TGG (W) CGG (R) GGG (G) GGG (G) GGA (G) GGG (G) AGG (R) CGG (R) GGA (G) GGG (G) GGA (G) GGG (G) GGA (G) GGG (G) --- (-) 
    53      1   -14.5143037658   0.000000497185       0.0002  AGT (S) AGC (S) AGA (R) AGC (S) AGC (S) AGC (S) AGC (S) AGC (S) AGC (S) AGC (S) AGC (S) AGC (S) AGC (S) AGC (S) AGC (S) AGC (S) --- (-) AGC (S) AGC (S) AGC (S) AGC (S) AGC (S) AGC (S) AGC (S) AGC (S) AGC (S) AGC (S) AGC (S) AGC (S) AGC (S) 
    54      1   -22.8693865157   0.000000000117       0.0000  AGT (S) AGT (S) AGT (S) AGT (S) AGT (S) AGT (S) AGT (S) AGT (S) AGT (S) AGT (S) AGC (S) AGT (S) ACT (T) AGT (S) AGT (S) ACT (T) AGT (S) AGT (S) AGC (S) AGT (S) AGT (S) AGT (S) AGT (S) AGC (S) AGT (S) AGT (S) AGT (S) AGT (S) AGT (S) AGT (S) 
    55      1    -7.3062608873   0.000671322516       0.2672  ATA (I) ATA (I) ATA (I) ATA (I) ATA (I) ATA (I) ATA (I) ATA (I) ATA (I) ATA (I) ATA (I) ATA (I) ATA (I) ATA (I) ATA (I) ATA (I) ATA (I) ATA (I) ATA (I) ATA (I) ATA (I) ATA (I) ATA (I) ATA (I) ATA (I) ATA (I) ATA (I) ATA (I) ATA (I) --- (-) 
    56      1    -7.3412939834   0.000648211204       0.2580  ATA (I) ATA (I) ATA (I) ATA (I) ATA (I) ATA (I) ATA (I) ATA (I) ATA (I) ATA (I) ATA (I) ATA (I) ATA (I) ATA (I) ATA (I) ATA (I) ATA (I) ATA (I) ATA (I) ATA (I) ATA (I) ATA (I) ATA (I) ATA (I) ATA (I) ATA (I) ATA (I) ATA (I) ATA (I) ATA (I) 
    57      1   -10.1377320121   0.000039558419       0.0157  ATA (I) ATA (I) ATA (I) ATA (I) ATA (I) ATA (I) ATA (I) ATA (I) ATA (I) ATA (I) ATA (I) ATA (I) ATA (I) ATA (I) ATA (I) ATA (I) ATA (I) ATA (I) ATA (I) ATA (I) ATA (I) ATT (I) ATA (I) ATA (I) ATA (I) ATA (I) ATA (I) ATA (I) ATA (I) ATA (I) 
    58      1   -10.4449423779   0.000029095054       0.0116  ATA (I) ATA (I) ATA (I) ATA (I) ATA (I) ATA (I) ATA (I) ATA (I) ATA (I) ATA (I) ATA (I) ATA (I) ATA (I) ATA (I) ATA (I) ATA (I) ATA (I) ATA (I) ATA (I) ATA (I) ATA (I) GTA (V) ATA (I) ATA (I) ATA (I) ATA (I) ATA (I) ATA (I) ATA (I) --- (-) 
    59      1   -17.7236606256   0.000000020078       0.0000  ATA (I) ATA (I) ATA (I) ATA (I) ATA (I) ATA (I) ATA (I) ATA (I) ATA (I) ATA (I) ATA (I) ATA (I) ATA (I) ATT (I) ATA (I) ATA (I) ATA (I) ATT (I) ATA (I) ATT (I) ATA (I) ATA (I) ATA (I) ATA (I) ATA (I) ATA (I) ATA (I) ATA (I) ATA (I) ATA (I) 
    60      1    -9.9666740124   0.000046938421       0.0187  ATA (I) ATA (I) ATA (I) ATA (I) ATA (I) ATA (I) ATC (I) ATA (I) ATA (I) ATA (I) ATA (I) ATA (I) ATA (I) ATA (I) ATA (I) ATA (I) --- (-) ATA (I) ATA (I) ATA (I) ATA (I) ATA (I) ATA (I) ATA (I) ATA (I) ATA (I) ATA (I) ATA (I) ATA (I) ATA (I) 
    61      1   -37.0978948005   0.000000000000       0.0000  ATA (I) ATA (I) ATA (I) ATA (I) ATA (I) ATA (I) ATT (I) ATG (M) ATA (I) ATA (I) CTA (L) ATA (I) ATA (I) ATA (I) ATA (I) ATA (I) ATA (I) AAA (K) ATA (I) ATA (I) ATA (I) GTA (V) ATA (I) TTA (L) ATA (I) ATA (I) ATA (I) ATA (I) ATA (I) ATA (I) 
    62      1   -23.7910374670   0.000000000047       0.0000  ATA (I) ATA (I) ATA (I) ATA (I) ATA (I) ATA (I) CTT (L) ATA (I) ATA (I) ATA (I) ATA (I) ATA (I) ATA (I) ATA (I) ATA (I) ATA (I) GGA (G) ATA (I) ATA (I) ATA (I) ATA (I) ATA (I) ATA (I) ATA (I) ATA (I) ATA (I) ATA (I) ATA (I) ATA (I) ATA (I) 
    63      1   -13.4622451235   0.000001423709       0.0006  ATA (I) ATA (I) ATA (I) ATA (I) ATG (M) ATA (I) ATA (I) ATA (I) ATA (I) ATA (I) ATA (I) ATA (I) ATA (I) ATA (I) ATA (I) ATA (I) ATA (I) ATA (I) ATA (I) ATA (I) ATA (I) ATA (I) ATA (I) ATA (I) ATG (M) ATA (I) ATG (M) ATA (I) ATA (I) --- (-) 
    64      1    -9.8823145958   0.000051069935       0.0203  ATA (I) ATA (I) ATT (I) ATA (I) ATA (I) ATA (I) ATA (I) ATA (I) ATA (I) ATA (I) ATA (I) ATA (I) ATA (I) ATA (I) ATA (I) ATA (I) ATA (I) ATA (I) ATA (I) ATA (I) ATA (I) ATA (I) ATA (I) ATA (I) ATA (I) ATA (I) ATA (I) ATA (I) ATA (I) ATA (I) 
    65      1   -11.1086908578   0.000014981554       0.0060  ATA (I) ATC (I) ATA (I) ATA (I) ATA (I) ATA (I) ATA (I) ATA (I) ATA (I) ATA (I) ATA (I) ATA (I) ATA (I) ATA (I) ATA (I) ATA (I) ATA (I) ATA (I) ATA (I) ATA (I) ATA (I) ATA (I) ATA (I) ATA (I) ATA (I) ATA (I) ATA (I) ATA (I) ATA (I) ATA (I) 
    66      1   -24.9546225520   0.000000000015       0.0000  ATA (I) ATT (I) ATA (I) ATC (I) ATT (I) ATC (I) ATT (I) ATA (I) ATT (I) ATT (I) ATA (I) ATC (I) ATA (I) ATC (I) ATC (I) ATA (I) ATC (I) ATC (I) ATC (I) ATC (I) ATT (I) ATA (I) ATC (I) ATA (I) ATT (I) ATT (I) ATT (I) ATT (I) ATT (I) ATT (I) 
    67      1   -14.7882212018   0.000000378057       0.0002  ATA (I) ATT (I) ATC (I) ATT (I) ATT (I) ATT (I) ATT (I) ATT (I) ATT (I) ATT (I) ATT (I) ATT (I) ATT (I) ATT (I) ATT (I) ATT (I) ATT (I) ATT (I) ATT (I) ATT (I) ATT (I) ATC (I) ATT (I) ATT (I) ATT (I) ATT (I) ATT (I) ATT (I) ATT (I) ATT (I) 
    68      1   -10.9493533757   0.000017569372       0.0070  ATC (I) ATC (I) ATA (I) ATC (I) ATC (I) ATC (I) ATC (I) ATC (I) ATC (I) ATC (I) ATC (I) ATC (I) ATC (I) ATC (I) ATC (I) ATC (I) --- (-) ATC (I) ATC (I) ATC (I) ATC (I) ATC (I) ATC (I) ATC (I) ATC (I) ATC (I) ATC (I) ATC (I) ATC (I) ATC (I) 
    69      1   -21.2572833199   0.000000000586       0.0000  ATC (I) ATC (I) ATG (M) ATC (I) ATC (I) TTC (F) ATA (I) ATC (I) ATC (I) TTC (F) ATC (I) ATC (I) ATC (I) TTC (F) ATC (I) ATC (I) ATC (I) TTC (F) TTC (F) ATC (I) TTC (F) ATC (I) ATC (I) ATC (I) ATC (I) ATC (I) ATC (I) ATC (I) ATC (I) --- (-) 
    70      1   -20.7171298889   0.000000001006       0.0000  ATC (I) CTC (L) ATC (I) ATC (I) ATC (I) ATC (I) ATC (I) ATC (I) ATC (I) ATC (I) ATC (I) ATC (I) ACA (T) ATC (I) ATC (I) ACA (T) --- (-) ATC (I) ATC (I) ATC (I) ATC (I) ATC (I) ATC (I) ATC (I) ATC (I) ATC (I) ATC (I) ATC (I) ATC (I) ATC (I) 
    71      1   -34.1108417795   0.000000000000       0.0000  ATC (I) GCC (A) GTC (V) --- (-) GCC (A) --- (-) CTG (L) --- (-) GGC (G) GCC (A) --- (-) GCC (A) --- (-) GCC (A) GCC (A) GTT (V) GCC (A) GCC (A) --- (-) --- (-) GCC (A) ATG (M) GCC (A) --- (-) GCC (A) GCC (A) GCC (A) GCC (A) GCC (A) --- (-) 
    72      1   -19.4175218574   0.000000003690       0.0000  ATC (I) GTC (V) ATC (I) GTC (V) ATC (I) GTC (V) ATT (I) ATC (I) ATC (I) GTC (V) ATC (I) GTC (V) ATC (I) GTC (V) GTC (V) ATC (I) GTC (V) GTC (V) GTC (V) GTC (V) GTC (V) ATC (I) GTC (V) ATC (I) ATC (I) GTC (V) ATC (I) ATC (I) GTC (V) GTC (V) 
    73      1   -20.0975507189   0.000000001870       0.0000  ATG (M) ATA (I) ATG (M) ATA (I) GTA (V) ATA (I) ATA (I) ATA (I) TTA (L) ATA (I) ATA (I) ATA (I) ATG (M) ATA (I) ATA (I) ATG (M) --- (-) ATA (I) ATA (I) ATA (I) ATA (I) ATG (M) ATA (I) ATA (I) GTA (V) GTA (V) GTA (V) GTA (V) GTA (V) GTA (V) 
    74      1    -9.2715839855   0.000094059407       0.0374  ATG (M) ATG (M) ATA (I) ATG (M) ATG (M) ATG (M) ATG (M) ATG (M) ATG (M) ATG (M) ATG (M) ATG (M) ATG (M) ATG (M) ATG (M) ATG (M) --- (-) ATG (M) ATG (M) ATG (M) ATG (M) ATG (M) ATG (M) ATG (M) ATG (M) ATG (M) ATG (M) ATG (M) ATG (M) ATG (M) 
    75      1    -6.2615429611   0.001908299093       0.7595  ATG (M) ATG (M) ATG (M) --- (-) ATG (M) ATG (M) ATG (M) ATG (M) ATG (M) ATG (M) ATG (M) ATG (M) --- (-) ATG (M) ATG (M) ATG (M) ATG (M) --- (-) ATG (M) ATG (M) ATG (M) ATG (M) ATG (M) ATG (M) ATG (M) ATG (M) ATG (M) ATG (M) ATG (M) --- (-) 
    76      2    -6.3167227500   0.001805852048       0.7187  ATG (M) ATG (M) ATG (M) ATG (M) ATG (M) ATG (M) ATG (M) ATG (M) ATG (M) ATG (M) ATG (M) ATG (M) ATG (M) ATG (M) ATG (M) ATG (M) ATG (M) ATG (M) ATG (M) ATG (M) ATG (M) ATG (M) ATG (M) ATG (M) ATG (M) ATG (M) ATG (M) ATG (M) ATG (M) ATG (M) 
    77      1   -23.1112031780   0.000000000092       0.0000  ATG (M) ATG (M) ATG (M) GTT (V) ATG (M) GTT (V) ATG (M) ATG (M) ATG (M) GTT (V) ATG (M) GTT (V) ATG (M) GTT (V) GTT (V) ATG (M) --- (-) GTT (V) ACT (T) GTT (V) GTT (V) ATG (M) GTT (V) ATG (M) ATG (M) ATG (M) ATG (M) ATG (M) ATG (M) ATG (M) 
    78      1   -10.4604601082   0.000028647049       0.0114  ATG (M) ATG (M) TTG (L) ATG (M) ATG (M) ATG (M) ATG (M) ATG (M) ATG (M) ATG (M) ATG (M) ATG (M) ATG (M) ATG (M) ATG (M) ATG (M) --- (-) ATG (M) ATG (M) ATG (M) ATG (M) ATG (M) ATG (M) ATG (M) ATG (M) ATG (M) ATG (M) ATG (M) ATG (M) ATG (M) 
    79      1   -29.6667822610   0.000000000000       0.0000  ATG (M) GCA (A) ATA (I) GCA (A) GCA (A) GCA (A) GCA (A) GCA (A) GCG (A) GCG (A) GCA (A) GCA (A) ATA (I) GCA (A) GCA (A) ATA (I) GCA (A) GCA (A) GCA (A) GCA (A) GCA (A) GTA (V) GCA (A) GCA (A) GCA (A) GCA (A) GCA (A) GCA (A) GCA (A) GCA (A) 
    80      1   -34.5492147272   0.000000000000       0.0000  ATG (M) GGG (G) ATG (M) GGT (G) GGG (G) GGG (G) GGA (G) GGT (G) GGG (G) GGG (G) GGA (G) GGC (G) ATG (M) GGG (G) GGT (G) ATG (M) GGC (G) GGG (G) GGG (G) GGG (G) GGG (G) ATG (M) GGC (G) GGG (G) GGG (G) GGG (G) GGG (G) GGG (G) GGG (G) --- (-) 
    81      1   -38.9945785142   0.000000000000       0.0000  ATT (I) ATC (I) ATT (I) ACT (T) ACC (T) GCT (A) ATT (I) ATC (I) ATC (I) ACT (T) ATC (I) ACT (T) ATT (I) ACT (T) ACT (T) ATT (I) ACT (T) ACT (T) ATT (I) ACT (T) ACT (T) ATT (I) ACT (T) ATC (I) ACC (T) ACC (T) ACC (T) ATT (I) ACC (T) ACC (T) 
    82      1   -20.0132969031   0.000000002034       0.0000  ATT (I) ATC (I) ATT (I) ATC (I) ATC (I) ATC (I) ATC (I) ATT (I) ATC (I) ATC (I) ATT (I) ATC (I) ATT (I) ATC (I) ATC (I) ATT (I) ATC (I) ATC (I) ATC (I) ATT (I) ATC (I) ATC (I) ATC (I) ATC (I) ATC (I) ATC (I) ATC (I) ATC (I) ATC (I) ATC (I) 
    83      1   -16.7960469064   0.000000050766       0.0000  ATT (I) ATT (I) ATC (I) ATT (I) ATT (I) ATT (I) ATC (I) ATT (I) ATT (I) ATT (I) ATT (I) ATT (I) ATT (I) ATT (I) ATT (I) ATT (I) ATT (I) ATT (I) ATT (I) ATT (I) ATT (I) ATC (I) ATT (I) ATC (I) ATT (I) ATT (I) ATT (I) ATT (I) ATT (I) ATT (I) 
    84      1   -24.8774166153   0.000000000016       0.0000  ATT (I) ATT (I) ATT (I) ATC (I) ATC (I) ATC (I) ATT (I) ATC (I) ATC (I) ATC (I) ATC (I) ATC (I) ATT (I) ATC (I) ATC (I) ATT (I) TTG (L) ATC (I) ATC (I) ATC (I) ATC (I) ATT (I) ATC (I) ATC (I) ATC (I) ATC (I) ATC (I) ATC (I) ATC (I) ATC (I) 
    85      1   -13.7402722547   0.000001078141       0.0004  ATT (I) ATT (I) ATT (I) ATT (I) ATT (I) ATT (I) ATC (I) ATT (I) ATT (I) ATT (I) ATT (I) ATT (I) ATT (I) ATT (I) ATT (I) ATT (I) ATT (I) ATT (I) ATT (I) ATT (I) ATT (I) ATT (I) ATT (I) ATT (I) ATT (I) ATC (I) ATT (I) ATT (I) ATC (I) ATC (I) 
    86      1   -12.8599805764   0.000002600048       0.0010  ATT (I) ATT (I) ATT (I) ATT (I) ATT (I) ATT (I) ATT (I) ATC (I) ATC (I) ATT (I) ATT (I) ATT (I) ATT (I) ATT (I) ATT (I) ATT (I) ATT (I) ATT (I) ATT (I) ATT (I) ATT (I) ATT (I) ATT (I) ATC (I) ATT (I) ATT (I) ATT (I) ATT (I) ATT (I) ATT (I) 
    87      2    -8.0663236903   0.000313935286       0.1249  ATT (I) ATT (I) ATT (I) ATT (I) ATT (I) ATT (I) ATT (I) ATT (I) ATT (I) ATT (I) ATT (I) ATT (I) ATT (I) ATT (I) ATT (I) ATT (I) ATT (I) ATT (I) ATT (I) ATT (I) ATT (I) ATT (I) ATT (I) ATT (I) ATT (I) ATT (I) ATT (I) ATT (I) ATT (I) ATT (I) 
    88      1   -20.9511733552   0.000000000796       0.0000  ATT (I) ATT (I) ATT (I) ATT (I) TTT (F) ATT (I) GTG (V) ATA (I) ATA (I) ATT (I) ATA (I) ATT (I) ATT (I) ATT (I) ATT (I) ATT (I) ATT (I) ATT (I) ATT (I) ATT (I) ATT (I) ATT (I) ATT (I) ATA (I) TTT (F) TTT (F) TTT (F) TTT (F) TTT (F) TTT (F) 
    89      1   -21.6226072325   0.000000000407       0.0000  ATT (I) ATT (I) GTT (V) ATC (I) ATT (I) ATT (I) ATT (I) ATA (I) ATA (I) ATT (I) ATA (I) ATC (I) GTT (V) ATT (I) ATC (I) GTT (V) ATC (I) ATT (I) ATT (I) ATT (I) ATT (I) GTT (V) ATC (I) ATA (I) ATT (I) ATT (I) ATT (I) ATT (I) ATT (I) ATT (I) 
    90      1   -30.9827354763   0.000000000000       0.0000  ATT (I) CTC (L) ATC (I) CTC (L) CTC (L) CTC (L) CTC (L) CTC (L) CTC (L) CTC (L) CTC (L) CTC (L) ATC (I) CTC (L) CTC (L) ATC (I) AGG (R) CTC (L) CTC (L) CTC (L) CTC (L) ATC (I) CTC (L) CTC (L) CTC (L) CTC (L) CTC (L) CTC (L) CTC (L) CTC (L) 
    91      1   -18.9930059859   0.000000005642       0.0000  ATT (I) TTT (F) TTT (F) TTT (F) TTT (F) TTT (F) TTT (F) TTT (F) TTT (F) TTT (F) TTT (F) TTC (F) TTT (F) TTT (F) TTT (F) TTT (F) TTC (F) TTT (F) TTT (F) TTT (F) TTT (F) CTT (L) TTC (F) TTT (F) TTT (F) TTT (F) TTT (F) TTT (F) TTT (F) TTT (F) 
    92      1   -26.8517336800   0.000000000002       0.0000  CAA (Q) AAA (K) AAA (K) AAA (K) AGA (R) AAA (K) CAA (Q) CAA (Q) CAA (Q) AAA (K) CAA (Q) AAA (K) --- (-) AAA (K) AAA (K) CAA (Q) AAA (K) AAA (K) AAA (K) AAA (K) AAA (K) CAA (Q) AAA (K) CAA (Q) AGA (R) AGA (R) AGA (R) AAA (K) AGA (R) --- (-) 
    93      1    -6.1109671173   0.002218404318       0.8829  CAA (Q) CAA (Q) CAA (Q) CAA (Q) CAA (Q) CAA (Q) CAA (Q) CAA (Q) CAA (Q) CAA (Q) CAA (Q) CAA (Q) --- (-) CAA (Q) CAA (Q) CAA (Q) CAA (Q) CAA (Q) CAA (Q) CAA (Q) CAA (Q) CAA (Q) CAA (Q) CAA (Q) CAA (Q) CAA (Q) CAA (Q) CAA (Q) CAA (Q) --- (-) 
    94      1    -6.1451155012   0.002143928251       0.8533  CAA (Q) CAA (Q) CAA (Q) CAA (Q) CAA (Q) CAA (Q) CAA (Q) CAA (Q) CAA (Q) CAA (Q) CAA (Q) CAA (Q) CAA (Q) CAA (Q) CAA (Q) CAA (Q) CAA (Q) CAA (Q) CAA (Q) CAA (Q) CAA (Q) CAA (Q) CAA (Q) CAA (Q) CAA (Q) CAA (Q) CAA (Q) CAA (Q) CAA (Q) CAA (Q) 
    95      1   -10.6232229033   0.000024344055       0.0097  CAA (Q) CAA (Q) CAA (Q) CAA (Q) CAA (Q) CAA (Q) CAA (Q) CAG (Q) CAA (Q) CAA (Q) CAG (Q) CAA (Q) CAA (Q) CAA (Q) CAA (Q) CAA (Q) CAA (Q) CAA (Q) CAA (Q) CAA (Q) CAA (Q) CAA (Q) CAA (Q) CAA (Q) CAA (Q) CAA (Q) CAA (Q) CAA (Q) CAA (Q) --- (-) 
    96      1   -15.4511315435   0.000000194831       0.0001  CAA (Q) CAA (Q) CAA (Q) CAA (Q) CAA (Q) CAA (Q) CAG (Q) CAG (Q) CAG (Q) CAA (Q) CAG (Q) CAA (Q) CAA (Q) CAA (Q) CAA (Q) CAA (Q) CAA (Q) CAA (Q) CAA (Q) CAA (Q) CAA (Q) CAA (Q) CAA (Q) CAG (Q) CAA (Q) CAG (Q) CAA (Q) CAA (Q) CAG (Q) CAG (Q) 
    97      1   -30.3386366829   0.000000000000       0.0000  CAA (Q) CGA (R) CGA (R) CCA (P) CGA (R) CGA (R) CGA (R) CGA (R) CGA (R) CGA (R) AGA (R) CGA (R) --- (-) CGA (R) CGA (R) CGA (R) CGA (R) CGA (R) CAA (Q) CGA (R) CGA (R) CGA (R) CGA (R) CGA (R) CGA (R) CGA (R) CGA (R) CGA (R) CGA (R) --- (-) 
    98      1   -24.5905865051   0.000000000021       0.0000  CAA (Q) CGA (R) CGA (R) CGA (R) CGG (R) CGA (R) CCA (P) CGA (R) CGA (R) CGA (R) CGA (R) CGA (R) --- (-) CGA (R) CGA (R) CGA (R) CGA (R) CGA (R) CGA (R) CGA (R) CGA (R) CAA (Q) CGA (R) CGA (R) CGG (R) CGG (R) CGG (R) CGA (R) CGG (R) --- (-) 
    99      1   -31.5205830665   0.000000000000       0.0000  CAC (H) CAA (Q) CAG (Q) CAA (Q) CAA (Q) CAA (Q) CAT (H) CAA (Q) CAA (Q) CAA (Q) CAA (Q) CAA (Q) --- (-) CAA (Q) CAA (Q) CAG (Q) CAA (Q) CAA (Q) CAA (Q) CAA (Q) CAA (Q) ACA (T) CAA (Q) CAA (Q) CAA (Q) CAA (Q) CAA (Q) CAA (Q) CAA (Q) --- (-) 
   100      1   -19.2970917276   0.000000004163       0.0000  CAC (H) CAC (H) CAC (H) CAC (H) CAT (H) CAC (H) CAC (H) CAC (H) CAC (H) CAC (H) CAT (H) CAC (H) CAC (H) CAC (H) CAC (H) CAC (H) CAC (H) CAC (H) CAC (H) CAC (H) CAC (H) CAC (H) CAC (H) CAC (H) CAT (H) CAC (H) CAC (H) CAT (H) CAC (H) CAC (H) 
   101      1   -43.5830423367   0.000000000000       0.0000  CAC (H) CGC (R) CAG (Q) --- (-) CGC (R) CGC (R) CTC (L) AGC (S) CGC (R) CGC (R) CGC (R) CGC (R) --- (-) CGC (R) CGC (R) CGC (R) CGC (R) CGC (R) TCT (S) CGC (R) CGC (R) CAC (H) CGC (R) CGC (R) CGC (R) CGC (R) CGC (R) CGC (R) CGC (R) --- (-) 
   102      1    -9.0544181254   0.000116873533       0.0465  CAG (Q) CAG (Q) CAA (Q) CAG (Q) CAG (Q) CAG (Q) CAG (Q) CAG (Q) CAG (Q) CAG (Q) CAG (Q) CAG (Q) CAG (Q) CAG (Q) CAG (Q) CAG (Q) CAG (Q) CAG (Q) CAG (Q) CAG (Q) CAG (Q) CAG (Q) CAG (Q) CAG (Q) CAG (Q) CAG (Q) CAG (Q) CAG (Q) CAG (Q) CAG (Q) 
   103      1    -6.3979058163   0.001665040525       0.6627  CAG (Q) CAG (Q) CAG (Q) CAG (Q) CAG (Q) CAG (Q) CAG (Q) CAG (Q) CAG (Q) CAG (Q) CAG (Q) CAG (Q) CAG (Q) CAG (Q) CAG (Q) CAG (Q) CAG (Q) CAG (Q) CAG (Q) CAG (Q) CAG (Q) CAG (Q) CAG (Q) CAG (Q) CAG (Q) CAG (Q) CAG (Q) CAG (Q) CAG (Q) CAG (Q) 
   104      1   -39.3807349027   0.000000000000       0.0000  CAG (Q) CCA (P) ACG (T) CCA (P) CCT (P) CCA (P) CAG (Q) CAA (Q) CAA (Q) CCA (P) CAA (Q) CCA (P) CAG (Q) CCA (P) CCA (P) CAG (Q) CCA (P) CCA (P) CCA (P) CCA (P) CCA (P) CAA (Q) CCA (P) CAA (Q) CCT (P) CCT (P) CCT (P) CCT (P) CCT (P) CCC (P) 
   105      1   -35.7821287998   0.000000000000       0.0000  CAG (Q) CGC (R) CAG (Q) --- (-) CGC (R) CGT (R) CGG (R) CGC (R) CGG (R) CGG (R) CGG (R) CGG (R) --- (-) CGG (R) CGG (R) CAG (Q) CGG (R) --- (-) --- (-) CGG (R) CGG (R) CAC (H) CGG (R) CGG (R) CGC (R) CGC (R) CGC (R) CGC (R) CGC (R) --- (-) 
   106      1   -44.8001714108   0.000000000000       0.0000  CAG (Q) CGG (R) CAG (Q) --- (-) CGG (R) CGG (R) CGG (R) CCG (P) CCG (P) CGG (R) CCG (P) CGG (R) --- (-) CGG (R) CGG (R) CGA (R) CGG (R) CGG (R) AAC (N) CGG (R) CGG (R) CGG (R) CGG (R) CCG (P) CGG (R) CGA (R) CGG (R) CGG (R) CGA (R) --- (-) 
   107      1   -32.2799065136   0.000000000000       0.0000  CAT (H) CAT (H) CAT (H) CAT (H) CAT (H) CAT (H) CAC (H) CAT (H) CAT (H) CAT (H) CAT (H) CAT (H) ATG (M) CAT (H) CAT (H) CAT (H) CAT (H) CAT (H) CAT (H) CAT (H) CAT (H) AAT (N) CAT (H) CAT (H) CAT (H) CAT (H) CAT (H) CAT (H) CAT (H) --- (-) 
   108      1    -6.4419750043   0.001593256882       0.6341  CAT (H) CAT (H) CAT (H) CAT (H) CAT (H) CAT (H) CAT (H) CAT (H) CAT (H) CAT (H) CAT (H) CAT (H) CAT (H) CAT (H) CAT (H) CAT (H) --- (-) CAT (H) CAT (H) CAT (H) CAT (H) CAT (H) CAT (H) CAT (H) CAT (H) CAT (H) CAT (H) CAT (H) CAT (H) CAT (H) 
   109      1    -6.4840669545   0.001527585409       0.6080  CAT (H) CAT (H) CAT (H) CAT (H) CAT (H) CAT (H) CAT (H) CAT (H) CAT (H) CAT (H) CAT (H) CAT (H) CAT (H) CAT (H) CAT (H) CAT (H) CAT (H) CAT (H) CAT (H) CAT (H) CAT (H) CAT (H) CAT (H) CAT (H) CAT (H) CAT (H) CAT (H) CAT (H) CAT (H) --- (-) 
   110      1   -20.8902877545   0.000000000846       0.0000  CAT (H) CAT (H) TAT (Y) CAT (H) CAT (H) CAT (H) CAT (H) CGT (R) CAT (H) CAT (H) CGT (R) CAT (H) CAT (H) CAT (H) CAT (H) CAT (H) CAT (H) CAT (H) CAT (H) CAT (H) CAT (H) CAT (H) CAT (H) CAT (H) CAT (H) CGT (R) CAT (H) CAT (H) CGT (R) --- (-) 
   111      1    -7.4529373501   0.000579736220       0.2307  CCA (P) CCA (P) CCA (P) CCA (P) CCA (P) CCA (P) CCA (P) CCA (P) CCA (P) CCA (P) CCA (P) CCA (P) CCA (P) CCA (P) CCA (P) CCA (P) CCA (P) CCA (P) CCA (P) CCA (P) CCA (P) CCA (P) CCA (P) CCA (P) CCA (P) CCA (P) CCA (P) CCA (P) CCA (P) CCA (P) 
   112      1   -12.1329077541   0.000005379540       0.0021  CCA (P) CCA (P) CCA (P) CCA (P) CCA (P) CCA (P) CCA (P) CCA (P) CCA (P) CCA (P) CCA (P) CCA (P) CCA (P) CCA (P) CCA (P) CCA (P) CCA (P) CCA (P) CCA (P) CCA (P) CCA (P) CCA (P) CCA (P) CCA (P) CCA (P) CCA (P) CCA (P) CCA (P) CCA (P) CCG (P) 
   113      1   -12.2536846501   0.000004767518       0.0019  CCA (P) CCA (P) CCA (P) CCA (P) CCA (P) CCA (P) CCA (P) CCA (P) CCA (P) CCA (P) CCA (P) CCG (P) CCA (P) CCA (P) CCA (P) CCA (P) CCG (P) CCA (P) CCA (P) CCA (P) CCA (P) CCA (P) CCG (P) CCA (P) CCA (P) CCA (P) CCA (P) CCA (P) CCA (P) --- (-) 
   114      1   -14.0006506112   0.000000830988       0.0003  CCA (P) CCA (P) CCA (P) CCG (P) CCA (P) CCG (P) CCA (P) CCG (P) CCG (P) CCG (P) CCG (P) CCG (P) CCA (P) CCG (P) CCG (P) CCA (P) CCG (P) CCG (P) CCG (P) CCG (P) CCG (P) CCA (P) CCG (P) CCG (P) CCA (P) CCA (P) CCA (P) CCA (P) CCA (P) CCA (P) 
   115      1   -10.7066804740   0.000022394829       0.0089  CCA (P) CCA (P) CTA (L) CCA (P) CCA (P) CCA (P) CCA (P) CCA (P) CCA (P) CCA (P) CCA (P) CCA (P) CCA (P) CCA (P) CCA (P) CCA (P) CCA (P) CCA (P) CCA (P) CCA (P) CCA (P) CCA (P) CCA (P) CCA (P) CCA (P) CCA (P) CCA (P) CCA (P) CCA (P) --- (-) 
   116      1   -34.2050939013   0.000000000000       0.0000  CCA (P) CCG (P) CCT (P) CCG (P) CCG (P) CCA (P) CCA (P) CCA (P) CCG (P) CCG (P) CCA (P) TCG (S) CCA (P) CCG (P) CCG (P) CCA (P) CCG (P) CCG (P) CCG (P) CCG (P) CCA (P) CCA (P) CCG (P) CCG (P) CCG (P) CCG (P) CCG (P) CCG (P) CCG (P) CCG (P) 
   117      1   -12.0306284976   0.000005958877       0.0024  CCA (P) CCT (P) CCT (P) CCT (P) CCT (P) CCT (P) CCT (P) CCT (P) CCT (P) CCT (P) CCT (P) CCT (P) CCT (P) CCT (P) CCT (P) CCT (P) CCT (P) CCT (P) CCT (P) CCT (P) CCT (P) CCA (P) CCT (P) CCT (P) CCT (P) CCT (P) CCT (P) CCT (P) CCT (P) CCT (P) 
   118      1   -36.7498047966   0.000000000000       0.0000  CCA (P) TCA (S) CCA (P) TCA (S) TCA (S) TCA (S) CCT (P) CCA (P) CAG (Q) TCA (S) CAG (Q) TCA (S) CCA (P) TCG (S) TCA (S) CCA (P) TCA (S) TCG (S) TCA (S) TCA (S) TCA (S) CCA (P) TCA (S) CAG (Q) TCA (S) TCA (S) TCA (S) TCA (S) TCA (S) --- (-) 
   119      1   -38.1238272104   0.000000000000       0.0000  CCA (P) TCA (S) CCA (P) TCG (S) CCA (P) TCA (S) CCA (P) TCA (S) TCA (S) TCA (S) TCA (S) TCG (S) TCA (S) TCA (S) TCG (S) TCA (S) TCG (S) TCA (S) TCA (S) TCA (S) TCA (S) TCG (S) TCG (S) TCA (S) CCA (P) GCA (A) CCA (P) GCA (A) GCA (A) --- (-) 
   120      1   -30.7758173878   0.000000000000       0.0000  CCA (P) TCA (S) GCA (A) CCA (P) CCA (P) CCA (P) CCA (P) GCA (A) GCA (A) CCA (P) GCA (A) CCA (P) CAA (Q) CCA (P) CCA (P) CCA (P) CCA (P) CCA (P) CCA (P) CCA (P) CCA (P) TCA (S) CCA (P) GCA (A) CCA (P) CCA (P) CCA (P) CCA (P) CCA (P) --- (-) 
   121      1   -10.5079891916   0.000027317332       0.0109  CCG (P) CCA (P) CCA (P) CCA (P) CCA (P) CCA (P) CCA (P) CCA (P) CCA (P) CCA (P) CCA (P) CCA (P) CCA (P) CCA (P) CCA (P) CCA (P) CCA (P) CCA (P) CCA (P) CCA (P) CCA (P) CCA (P) CCA (P) CCA (P) CCA (P) CCA (P) CCA (P) CCA (P) CCA (P) CCA (P) 
   122      1   -21.1784695184   0.000000000634       0.0000  CCG (P) CCG (P) CCG (P) --- (-) CCT (P) CCG (P) CCG (P) CCG (P) CCG (P) CCG (P) CCG (P) CCG (P) --- (-) CCG (P) CCG (P) CCG (P) CCG (P) --- (-) --- (-) CCG (P) CCG (P) ACG (T) CCG (P) CCG (P) CCT (P) CCT (P) CCT (P) CCG (P) CCT (P) --- (-) 
   123      1   -30.6901263664   0.000000000000       0.0000  CCG (P) TCC (S) CCG (P) --- (-) TCG (S) TCC (S) TCG (S) TCC (S) TCC (S) TCC (S) TCC (S) TCC (S) --- (-) TCC (S) TCC (S) CCG (P) TCC (S) --- (-) --- (-) TCC (S) TCG (S) CCG (P) TCC (S) TCC (S) TCG (S) TCG (S) TCG (S) TCG (S) TCA (S) --- (-) 
   124      1   -25.2600894848   0.000000000011       0.0000  CCT (P) ACT (T) CCT (P) ACT (T) ACT (T) ACT (T) GCT (A) CCT (P) CCT (P) ACT (T) CCT (P) ACT (T) CCT (P) ACT (T) ACT (T) CCT (P) ACT (T) ACT (T) ACT (T) ACT (T) ACT (T) CCT (P) ACT (T) CCT (P) ACT (T) GCT (A) ACT (T) GCT (A) GCT (A) --- (-) 
   125      1   -18.4930836251   0.000000009302       0.0000  CCT (P) CCC (P) CCC (P) CCC (P) CCT (P) CCC (P) CCC (P) CCT (P) CCT (P) CCC (P) CCT (P) CCC (P) CCC (P) CCC (P) CCC (P) CCC (P) CCC (P) CCC (P) CCC (P) CCC (P) CCC (P) CCT (P) CCC (P) CCT (P) CCT (P) CCC (P) CCT (P) CCC (P) CCC (P) CCC (P) 
   126      1   -15.0677981144   0.000000285850       0.0001  CCT (P) CCT (P) CAT (H) CCT (P) CCT (P) CCT (P) CCT (P) CCT (P) CCT (P) CCT (P) CCT (P) CCT (P) CCC (P) CCT (P) CCT (P) CCC (P) CCT (P) CCT (P) CCT (P) CCT (P) CCT (P) CCT (P) CCT (P) CCT (P) CCT (P) CCT (P) CCT (P) CCT (P) CCT (P) CCT (P) 
   127      1   -17.0005539272   0.000000041376       0.0000  CCT (P) CCT (P) CCT (P) CCC (P) CCT (P) CCC (P) CCT (P) CCT (P) CCT (P) CCA (P) CCT (P) CCC (P) CCT (P) CCC (P) CCC (P) CCT (P) CCC (P) CCC (P) CCC (P) CCC (P) CCA (P) CCT (P) CCC (P) CCT (P) CCT (P) CCT (P) CCT (P) CCT (P) CCT (P) CCT (P) 
   128      1   -16.1384645996   0.000000097984       0.0000  CCT (P) CCT (P) CCT (P) CCT (P) CCT (P) CCT (P) CCT (P) CCT (P) CCT (P) CCT (P) CCT (P) CCT (P) --- (-) CCT (P) CCT (P) TCT (S) CCT (P) CCT (P) CCT (P) CCT (P) CCT (P) CCT (P) CCT (P) CCT (P) CCT (P) CCT (P) CCC (P) CCT (P) CCT (P) --- (-) 
   129      1   -20.1276234167   0.000000001814       0.0000  CCT (P) CCT (P) CGT (R) CCT (P) CCT (P) CCT (P) CCT (P) CCT (P) CCT (P) CCT (P) CCT (P) CCT (P) CCT (P) CCT (P) CCT (P) CCT (P) CCT (P) CCT (P) CCT (P) CCT (P) CCT (P) CCG (P) CCT (P) CTT (L) CCT (P) CCT (P) CCT (P) CCT (P) CCT (P) CCT (P) 
   130      1   -57.3866370227   0.000000000000       0.0000  CCT (P) TCT (S) TCT (S) TCC (S) CCT (P) TCT (S) TCT (S) TCG (S) TCC (S) TCC (S) TCT (S) TCC (S) --- (-) TCG (S) TCC (S) TCT (S) TCC (S) TCG (S) TCA (S) TCT (S) TTG (L) CCT (P) TCC (S) TCC (S) CCT (P) CCT (P) CCT (P) TCT (S) CCT (P) --- (-) 
   131      1   -25.1514930338   0.000000000012       0.0000  CGA (R) CAA (Q) CGA (R) CAA (Q) CGA (R) CAA (Q) CGA (R) CAG (Q) CAG (Q) CAA (Q) CAG (Q) CAA (Q) CGA (R) CAA (Q) CAA (Q) CGA (R) CAA (Q) CAA (Q) CAA (Q) CAA (Q) CAA (Q) CGA (R) CAA (Q) CGG (R) CGA (R) CGA (R) CGA (R) CGA (R) CGA (R) --- (-) 
   132      1   -20.9539751544   0.000000000794       0.0000  CGA (R) CGA (R) CGA (R) CGA (R) CGA (R) CGA (R) AGA (R) AGA (R) AGA (R) CGA (R) AGG (R) CGA (R) CGA (R) CGA (R) CGA (R) CGA (R) CGA (R) CGA (R) CGA (R) CGA (R) CGA (R) CGA (R) CGA (R) CGA (R) CGA (R) CGA (R) CGA (R) CGA (R) CGA (R) CGA (R) 
   133      1   -52.1554545439   0.000000000000       0.0000  CGA (R) CGG (R) CGA (R) CGG (R) AGA (R) AAA (K) CGG (R) CGG (R) AGA (R) CGA (R) CGG (R) CGG (R) CGA (R) CGG (R) CGG (R) CGA (R) --- (-) CGG (R) CGA (R) CGG (R) CGA (R) CGA (R) CGG (R) CGA (R) AGA (R) AGA (R) CGA (R) CGA (R) AGA (R) CGA (R) 
   134      1   -21.4797391625   0.000000000469       0.0000  CGA (R) CGT (R) CGT (R) CGT (R) CGT (R) CGT (R) CGT (R) CGC (R) CGT (R) CGT (R) CGT (R) CGT (R) CGT (R) CGT (R) CGT (R) CGT (R) CGT (R) CGT (R) CGT (R) CGT (R) CGT (R) CGT (R) CGT (R) CGT (R) CGT (R) CGC (R) CGT (R) CGT (R) CGT (R) CGT (R) 
   135      1    -5.4648323983   0.004233050454       1.6848  CGC (R) --- (-) CGC (R) --- (-) --- (-) --- (-) --- (-) --- (-) --- (-) --- (-) --- (-) --- (-) --- (-) --- (-) --- (-) CGC (R) --- (-) --- (-) --- (-) --- (-) --- (-) CGC (R) --- (-) --- (-) --- (-) --- (-) --- (-) --- (-) --- (-) --- (-) 
   136      1   -25.8264094940   0.000000000006       0.0000  CGC (R) CGC (R) CAG (Q) CGC (R) CGC (R) CGC (R) CGT (R) CGT (R) CGC (R) CGC (R) CGC (R) CGC (R) CGC (R) CGC (R) CGC (R) CGC (R) CGC (R) CGC (R) CGC (R) CGC (R) CGC (R) CAC (H) CGC (R) CGC (R) CGC (R) CGC (R) CGC (R) CGC (R) CGC (R) CGC (R) 
   137      1   -29.3184201898   0.000000000000       0.0000  CGG (R) AGA (R) CGG (R) AGA (R) CGA (R) AGA (R) CGA (R) CGT (R) CGG (R) AGA (R) CGA (R) AGA (R) AGG (R) AGA (R) AGA (R) AGG (R) AGA (R) AGA (R) AGA (R) AGA (R) AGA (R) CGG (R) AGA (R) CGG (R) CGA (R) CGA (R) CGA (R) CGA (R) CGA (R) CGA (R) 
   138      1   -23.7683172466   0.000000000048       0.0000  CGG (R) CAG (Q) CAG (Q) CAG (Q) CAG (Q) CAG (Q) CAA (Q) CAA (Q) CAG (Q) CAG (Q) CAA (Q) CAA (Q) CAG (Q) CAG (Q) CAG (Q) CAG (Q) CAA (Q) CAG (Q) CAG (Q) CAG (Q) CAG (Q) CGG (R) CAA (Q) CAG (Q) CAG (Q) CAG (Q) CAG (Q) CAG (Q) CAG (Q) --- (-) 
   139      1    -7.1490975165   0.000785572728       0.3127  CGG (R) CGG (R) CGG (R) CGG (R) CGG (R) CGG (R) CGG (R) CGG (R) CGG (R) CGG (R) CGG (R) CGG (R) CGG (R) CGG (R) CGG (R) CGG (R) CGG (R) CGG (R) CGG (R) CGG (R) CGG (R) CGG (R) CGG (R) CGG (R) CGG (R) CGG (R) CGG (R) CGG (R) CGG (R) --- (-) 
   140      1   -43.1891344415   0.000000000000       0.0000  CGG (R) GGG (G) GGG (G) GCG (A) AGG (R) GCA (A) AGG (R) AGG (R) AGG (R) GCA (A) AGG (R) GCG (A) --- (-) GCA (A) GCG (A) GGG (G) GCG (A) GCA (A) GCA (A) GCG (A) GCA (A) CGG (R) GCG (A) AGG (R) GGG (G) GGG (G) GGG (G) AGG (R) GGG (G) --- (-) 
   141      1    -9.3464470328   0.000087274954       0.0347  CTA (L) CTA (L) CTA (L) CTA (L) CTA (L) CTA (L) CTA (L) CTA (L) CTA (L) CTA (L) CTA (L) CTA (L) CTA (L) CTA (L) CTA (L) CTA (L) CTA (L) CTA (L) CTA (L) CTA (L) CTA (L) CTA (L) CTA (L) CTA (L) CTA (L) CTA (L) CTA (L) CTA (L) CTA (L) CTA (L) 
   142      1   -15.6094563024   0.000000166303       0.0001  CTA (L) CTA (L) CTA (L) CTA (L) CTA (L) CTA (L) CTG (L) CTG (L) CTG (L) CTA (L) CTG (L) CTA (L) CTA (L) CTA (L) CTA (L) CTA (L) --- (-) CTA (L) CTA (L) CTA (L) CTA (L) CTA (L) CTA (L) TTG (L) CTA (L) CTA (L) CTA (L) CTA (L) CTA (L) CTA (L) 
   143      1   -19.7533765222   0.000000002638       0.0000  CTA (L) CTA (L) CTA (L) CTA (L) CTA (L) TTA (L) TTA (L) CTG (L) TTG (L) CTA (L) CTG (L) CTA (L) CTA (L) CTA (L) CTA (L) CTA (L) CTA (L) CTA (L) CTA (L) CTA (L) CTA (L) CTA (L) CTA (L) TTG (L) CTA (L) CTA (L) CTA (L) CTA (L) CTA (L) CTA (L) 
   144      1   -29.4362615247   0.000000000000       0.0000  CTA (L) CTA (L) CTA (L) CTA (L) CTG (L) CTA (L) CTG (L) CTT (L) CTT (L) CTT (L) CTT (L) CTA (L) CTA (L) CTT (L) CTA (L) CTA (L) CTA (L) CTT (L) CTT (L) CTT (L) CTT (L) CTA (L) CTA (L) CTT (L) CTG (L) CTA (L) CTG (L) CTG (L) CTA (L) CTA (L) 
   145      1   -21.1116276365   0.000000000678       0.0000  CTA (L) CTC (L) CTG (L) CTG (L) CTG (L) CTG (L) CTG (L) CTG (L) CTG (L) CTT (L) CTG (L) CTG (L) CTG (L) CTG (L) CTG (L) CTG (L) CTG (L) CTG (L) CTG (L) CTG (L) CTT (L) CTG (L) CTG (L) CTG (L) CTG (L) CTG (L) CTG (L) CTG (L) CTG (L) CTG (L) 
   146      1   -31.2369303314   0.000000000000       0.0000  CTA (L) CTT (L) CTT (L) CTG (L) CTG (L) CTG (L) CTT (L) CTG (L) CTG (L) CTG (L) CTG (L) CTG (L) CTG (L) CTG (L) CTG (L) CTG (L) GTG (V) CTG (L) CTG (L) CTC (L) CTG (L) CTG (L) CTG (L) CTG (L) CTG (L) CTG (L) CTG (L) CTG (L) CTG (L) CTG (L) 
   147      1   -22.5566008016   0.000000000160       0.0000  CTA (L) TTA (L) TTA (L) TTG (L) TTA (L) TTG (L) CTA (L) CTA (L) TTA (L) TTG (L) CTA (L) TTG (L) TTA (L) TTG (L) TTG (L) TTA (L) --- (-) TTG (L) TTG (L) TTG (L) TTG (L) TTG (L) TTG (L) CTA (L) TTA (L) TTA (L) TTA (L) TTA (L) TTA (L) TTA (L) 
   148      1   -26.0600967754   0.000000000005       0.0000  CTC (L) CCC (P) CTT (L) --- (-) CTC (L) CTC (L) CTC (L) CTC (L) CTC (L) CTC (L) CTC (L) CTC (L) --- (-) CTC (L) CTC (L) TTC (F) CTC (L) --- (-) --- (-) CTC (L) CTC (L) CTC (L) GTC (V) CTC (L) CTC (L) CTC (L) CTC (L) CTC (L) CTC (L) --- (-) 
   149      1   -11.2160493210   0.000013456486       0.0054  CTC (L) CTC (L) CTA (L) CTC (L) CTC (L) CTC (L) CTC (L) CTC (L) CTC (L) CTC (L) CTC (L) CTC (L) CTC (L) CTC (L) CTC (L) CTC (L) CTC (L) CTC (L) CTC (L) CTC (L) CTC (L) CTC (L) CTC (L) CTC (L) CTC (L) CTC (L) CTC (L) CTC (L) CTC (L) CTC (L) 
   150      1   -22.9550563552   0.000000000107       0.0000  CTC (L) CTC (L) CTC (L) --- (-) CTC (L) CTC (L) CTC (L) CTC (L) CTA (L) CTC (L) CTC (L) CTC (L) --- (-) CTC (L) CTC (L) CTC (L) CTC (L) --- (-) TAC (Y) CTC (L) CTC (L) CTC (L) CTC (L) CTA (L) CTC (L) CTC (L) CTC (L) CTC (L) CTC (L) --- (-) 
   151      1   -23.7156179070   0.000000000050       0.0000  CTC (L) CTC (L) CTC (L) CTC (L) CTC (L) CTC (L) CTT (L) CTC (L) CTC (L) CTC (L) CTG (L) CTC (L) CTC (L) CTC (L) CTC (L) CTC (L) CTC (L) CTC (L) CTC (L) CTC (L) CTC (L) CTC (L) CTC (L) CTG (L) CTC (L) CTA (L) CTC (L) CTC (L) CTA (L) CTA (L) 
   152      1   -15.9769674806   0.000000115157       0.0000  CTC (L) CTC (L) CTC (L) CTC (L) CTG (L) CTT (L) CTC (L) CTC (L) CTC (L) CTC (L) CTC (L) CTC (L) CTC (L) CTC (L) CTC (L) CTC (L) CTC (L) CTC (L) CTC (L) CTC (L) CTC (L) CTC (L) CTC (L) CTC (L) CTG (L) CTG (L) CTG (L) CTG (L) CTG (L) CTG (L) 
   153      1   -39.4635782869   0.000000000000       0.0000  CTC (L) GCC (A) CTC (L) --- (-) CTC (L) CGC (R) GCC (A) TCC (S) TCC (S) CGC (R) TCC (S) CGC (R) --- (-) CGC (R) CGC (R) CTC (L) CGC (R) --- (-) --- (-) CGC (R) CGC (R) CTC (L) CGC (R) CCC (P) CTC (L) CTC (L) CTC (L) CTC (L) CTC (L) --- (-) 
   154      1   -11.9112849654   0.000006714206       0.0027  CTC (L) TTC (F) TTC (F) TTC (F) TTC (F) TTC (F) TTC (F) TTC (F) TTC (F) TTC (F) TTC (F) TTC (F) TTC (F) TTC (F) TTC (F) TTC (F) TTC (F) TTC (F) TTC (F) TTC (F) TTC (F) TTC (F) TTC (F) TTC (F) TTC (F) TTC (F) TTC (F) TTC (F) TTC (F) TTC (F) 
   155      1   -23.2953921451   0.000000000076       0.0000  CTG (L) ATG (M) ATG (M) ATG (M) ATG (M) ATG (M) ATG (M) ATG (M) ATG (M) ATG (M) ATG (M) ATG (M) ATG (M) ATG (M) ATG (M) ATG (M) CAG (Q) ATG (M) ATG (M) ATG (M) ATG (M) ATG (M) ATG (M) ATG (M) ATG (M) ATG (M) ATG (M) ATG (M) ATG (M) ATG (M) 
   156      1   -17.8262561798   0.000000018120       0.0000  CTG (L) CTA (L) CTG (L) CTA (L) CTA (L) CTA (L) CTA (L) CTG (L) CTG (L) CTA (L) CTG (L) CTA (L) CTG (L) CTA (L) CTA (L) CTG (L) CTA (L) CTA (L) CTA (L) CTA (L) CTA (L) CCG (P) CTA (L) CTG (L) CTA (L) CTA (L) CTA (L) CTA (L) CTA (L) --- (-) 
   157      1   -19.3400298673   0.000000003988       0.0000  CTG (L) CTA (L) CTG (L) CTA (L) CTA (L) CTA (L) CTT (L) TTA (L) TTA (L) CTA (L) TTA (L) CTA (L) TTG (L) CTA (L) CTA (L) TTG (L) CTA (L) CTA (L) CTA (L) CTA (L) CTA (L) CTG (L) CTA (L) TTA (L) CTA (L) CTA (L) CTA (L) CTA (L) CTA (L) CTA (L) 
   158      1   -22.3155140150   0.000000000203       0.0000  CTG (L) CTA (L) CTG (L) CTA (L) CTA (L) CTG (L) CTA (L) CTA (L) CTA (L) CTA (L) CTA (L) CTA (L) CTA (L) CTA (L) CTA (L) CTG (L) CTA (L) CTA (L) CTA (L) CTA (L) CTA (L) TTG (L) CTA (L) CTA (L) CTA (L) CTA (L) CTA (L) CTA (L) CTA (L) --- (-) 
   159      1   -24.8759790489   0.000000000016       0.0000  CTG (L) CTC (L) CTG (L) --- (-) CTC (L) CTC (L) CTG (L) CTC (L) CTC (L) CTC (L) CTC (L) CTC (L) --- (-) CTC (L) CTC (L) CTG (L) CTC (L) --- (-) TTT (F) CTC (L) CTC (L) CTG (L) CTC (L) CTT (L) CTC (L) CTC (L) CTC (L) CTC (L) CTC (L) --- (-) 
   160      1   -19.9097079614   0.000000002256       0.0000  CTG (L) CTG (L) ATG (M) CTG (L) ATG (M) CTG (L) CTG (L) CTG (L) CTG (L) CTG (L) CTG (L) CTG (L) CTG (L) CTG (L) CTG (L) CTG (L) CTG (L) CTG (L) CTG (L) CTG (L) CTG (L) CTG (L) CTG (L) CTG (L) ATG (M) CTG (L) CTG (L) CTG (L) CTG (L) CTG (L) 
   161      1   -13.5762450849   0.000001270316       0.0005  CTG (L) CTG (L) CTG (L) CTG (L) CTG (L) CTG (L) CTG (L) CTG (L) CTG (L) CTG (L) CTG (L) CTG (L) CTG (L) CTG (L) CTG (L) CTG (L) CTG (L) CTG (L) CTG (L) CTG (L) CTG (L) CTG (L) CTG (L) CTG (L) CTG (L) CTG (L) CTG (L) CTT (L) CTG (L) CTG (L) 
   162      1   -21.3907408823   0.000000000513       0.0000  CTG (L) CTG (L) CTG (L) CTG (L) TTG (L) CTT (L) CTG (L) TTA (L) CTA (L) CTG (L) CTA (L) CTG (L) CTG (L) CTG (L) CTG (L) CTG (L) CTG (L) CTG (L) CTG (L) CTG (L) CTG (L) CTG (L) CTG (L) CTA (L) TTG (L) TTG (L) TTG (L) TTG (L) TTG (L) --- (-) 
   163      1   -24.0751022966   0.000000000035       0.0000  CTG (L) CTG (L) CTT (L) CTG (L) CTG (L) CTG (L) CTG (L) CTA (L) CTG (L) CTA (L) CTG (L) CTG (L) CTG (L) CTG (L) CTG (L) CTG (L) CTG (L) CTG (L) CTG (L) CTG (L) CTA (L) CTG (L) CTG (L) CTG (L) CTG (L) CTT (L) CTG (L) CTG (L) CTT (L) CTT (L) 
   164      1   -29.3286726587   0.000000000000       0.0000  CTG (L) CTG (L) TTC (F) CTG (L) TTG (L) TTG (L) CTT (L) CTG (L) CTG (L) CTG (L) CTG (L) CTG (L) TTG (L) CTG (L) CTG (L) TTG (L) TTG (L) CTG (L) CTG (L) CTG (L) CTG (L) CTG (L) CTG (L) CTG (L) TTG (L) TTG (L) TTG (L) TTG (L) TTG (L) TTG (L) 
   165      1   -13.5795717988   0.000001266097       0.0005  CTG (L) CTT (L) CTT (L) CTT (L) CTT (L) CTT (L) CTC (L) CTT (L) CTT (L) CTT (L) CTT (L) CTT (L) CTT (L) CTT (L) CTT (L) CTT (L) --- (-) CTT (L) CTT (L) CTT (L) CTT (L) CTT (L) CTT (L) CTT (L) CTT (L) CTT (L) CTT (L) CTT (L) CTT (L) CTT (L) 
   166      1   -16.3064065849   0.000000082836       0.0000  CTG (L) TTG (L) CTG (L) TTG (L) TTG (L) TTG (L) TTG (L) TTG (L) CTG (L) TTG (L) CTG (L) TTG (L) CTG (L) TTG (L) TTG (L) CTG (L) TTG (L) TTG (L) TTG (L) TTG (L) TTG (L) CTG (L) TTG (L) CTG (L) TTG (L) TTG (L) TTG (L) TTG (L) TTG (L) TTG (L) 
   167      1   -33.3638570601   0.000000000000       0.0000  CTT (L) CTC (L) CTG (L) CTC (L) CTC (L) CTC (L) CTT (L) CTC (L) CTT (L) CTC (L) CTC (L) CTC (L) CTT (L) CTC (L) CTC (L) CTT (L) --- (-) CTC (L) CTG (L) CTC (L) CTC (L) CTC (L) CTC (L) CTT (L) CTC (L) CTC (L) CTT (L) CTT (L) CTC (L) CTT (L) 
   168      1   -10.8993629834   0.000018469996       0.0074  CTT (L) CTT (L) CTA (L) CTT (L) CTT (L) CTT (L) CTT (L) CTT (L) CTT (L) CTT (L) CTT (L) CTT (L) CTT (L) CTT (L) CTT (L) CTT (L) CTT (L) CTT (L) CTT (L) CTT (L) CTT (L) CTT (L) CTT (L) CTT (L) CTT (L) CTT (L) CTT (L) CTT (L) CTT (L) CTT (L) 
   169      1   -11.1124563864   0.000014925246       0.0059  CTT (L) CTT (L) CTT (L) CTT (L) CTC (L) CTT (L) CTT (L) CTT (L) CTT (L) CTT (L) CTT (L) CTT (L) CTT (L) CTT (L) CTT (L) CTT (L) CTT (L) CTT (L) CTT (L) CTT (L) CTT (L) CTT (L) CTT (L) CTT (L) CTC (L) CTC (L) CTC (L) CTC (L) CTC (L) CTC (L) 
   170      1    -8.0145896078   0.000330603889       0.1316  CTT (L) CTT (L) CTT (L) CTT (L) CTT (L) CTT (L) CTT (L) CTT (L) CTT (L) CTT (L) CTT (L) CTT (L) CTT (L) CTT (L) CTT (L) CTT (L) CTT (L) CTT (L) CTT (L) CTT (L) CTT (L) CTT (L) CTT (L) CTT (L) CTT (L) CTT (L) CTT (L) CTT (L) CTT (L) CTT (L) 
   171      1   -39.1105286991   0.000000000000       0.0000  CTT (L) TTC (F) TTT (F) TTC (F) TTT (F) TTT (F) TTA (L) TTT (F) TGT (C) TTT (F) TTT (F) TTC (F) --- (-) TTT (F) TTC (F) CTT (L) TTC (F) TTT (F) TTT (F) TTT (F) TTT (F) CAT (H) TTC (F) TGT (C) TTT (F) CTT (L) TTT (F) TTT (F) CTT (L) --- (-) 
   172      1   -11.6840304627   0.000008427331       0.0034  CTT (L) TTT (F) CTT (L) CTT (L) CTT (L) CTT (L) CTT (L) CTT (L) CTT (L) CTT (L) CTT (L) CTT (L) CTT (L) CTT (L) CTT (L) CTT (L) CTT (L) CTT (L) CTT (L) CTT (L) CTT (L) CTT (L) CTT (L) CTT (L) CTT (L) CTT (L) CTT (L) CTT (L) CTT (L) CTT (L) 
   173      1   -51.1884799869   0.000000000000       0.0000  GAA (E) CAT (H) CTT (L) TAT (Y) CAT (H) CAT (H) CAC (H) TCT (S) TGT (C) CAT (H) TGT (C) CAT (H) CAC (H) CAT (H) TAT (Y) CAT (H) CAT (H) CAT (H) CAT (H) CAT (H) CAT (H) AAT (N) CAT (H) TGT (C) CAT (H) CAT (H) CAT (H) CAT (H) CAT (H) --- (-) 
   174      1    -6.4883953063   0.001520987770       0.6054  GAA (E) GAA (E) GAA (E) GAA (E) GAA (E) GAA (E) GAA (E) GAA (E) GAA (E) GAA (E) GAA (E) GAA (E) GAA (E) GAA (E) GAA (E) GAA (E) GAA (E) GAA (E) GAA (E) GAA (E) GAA (E) GAA (E) GAA (E) GAA (E) GAA (E) GAA (E) GAA (E) GAA (E) GAA (E) GAA (E) 
   175      1   -19.0750897851   0.000000005197       0.0000  GAC (D) GAA (E) GAA (E) GAA (E) GAA (E) GAA (E) GAA (E) GAA (E) GAA (E) GAA (E) GAA (E) GAA (E) GAT (D) GAA (E) GAA (E) GAT (D) GAA (E) GAA (E) GAA (E) GAA (E) GAA (E) GAG (E) GAA (E) GAA (E) GAA (E) GAA (E) GAA (E) GAA (E) GAA (E) GAA (E) 
   176      1   -23.2268223257   0.000000000082       0.0000  GAC (D) GAC (D) GAC (D) GAC (D) GAT (D) GAC (D) GAC (D) GAC (D) GAC (D) GAC (D) GAC (D) GAC (D) GAT (D) GAC (D) GAC (D) GAT (D) GAC (D) GAC (D) GAC (D) GAC (D) GAC (D) GAG (E) GAC (D) GAC (D) GAT (D) GAT (D) GAC (D) GAC (D) GAT (D) GAT (D) 
   177      1   -24.2066853063   0.000000000031       0.0000  GAC (D) GAC (D) GAC (D) GAT (D) GAC (D) GAC (D) GAT (D) GAC (D) GAC (D) GAC (D) GAC (D) GAT (D) GAC (D) GAC (D) GAT (D) GAC (D) --- (-) GAC (D) GAC (D) GAT (D) GAC (D) GAT (D) GAT (D) GAC (D) GAC (D) GAC (D) GAC (D) GAC (D) GAT (D) GAC (D) 
   178      1    -9.5887654768   0.000068493927       0.0273  GAG (E) GAA (E) GAA (E) GAA (E) GAA (E) GAA (E) GAA (E) GAA (E) GAA (E) GAA (E) GAA (E) GAA (E) GAA (E) GAA (E) GAA (E) GAA (E) GAA (E) GAA (E) GAA (E) GAA (E) GAA (E) GAA (E) GAA (E) GAA (E) GAA (E) GAA (E) GAA (E) GAA (E) GAA (E) --- (-) 
   179      1   -23.3848336140   0.000000000070       0.0000  GAG (E) GAA (E) GAA (E) GAA (E) GAA (E) GAA (E) TCA (S) GAA (E) GAA (E) GAA (E) GAA (E) GAA (E) GAT (D) GAA (E) GAA (E) GAT (D) GAA (E) GAA (E) GAA (E) GAA (E) GAA (E) GAA (E) GAA (E) GAA (E) GAA (E) GAA (E) GAA (E) GAA (E) GAA (E) --- (-) 
   180      1   -15.7938172110   0.000000138303       0.0001  GAG (E) GAG (E) GAG (E) GAG (E) GAA (E) GAG (E) GAA (E) GAG (E) GAG (E) GAG (E) GAA (E) GAG (E) GAG (E) GAG (E) GAG (E) GAG (E) --- (-) GAG (E) GAG (E) GAG (E) GAG (E) GAG (E) GAG (E) GAG (E) GAA (E) GAA (E) GAA (E) GAA (E) GAA (E) GAA (E) 
   181      1   -27.7185051991   0.000000000001       0.0000  GAG (E) GAG (E) GAG (E) GAG (E) GAG (E) GAG (E) GAG (E) CAG (Q) CAG (Q) GAG (E) CAG (Q) GAG (E) AAG (K) GAG (E) GAG (E) GAG (E) GAG (E) GAG (E) GAG (E) GAG (E) GAG (E) GGG (G) GAG (E) CAG (Q) GAG (E) GAG (E) GAG (E) AAG (K) GAG (E) GAG (E) 
   182      1   -13.7597586339   0.000001057335       0.0004  GAG (E) GAG (E) GAG (E) GAG (E) GAG (E) GAG (E) GAG (E) GAG (E) CAG (Q) GAG (E) GAG (E) GAG (E) GAG (E) GAG (E) GAG (E) GAG (E) GAG (E) GAG (E) GAG (E) GAG (E) GAG (E) GAG (E) GAG (E) GAG (E) GAG (E) GAG (E) GAG (E) GAG (E) GAG (E) GAG (E) 
   183      1    -6.6685338762   0.001270259744       0.5056  GAG (E) GAG (E) GAG (E) GAG (E) GAG (E) GAG (E) GAG (E) GAG (E) GAG (E) GAG (E) GAG (E) GAG (E) GAG (E) GAG (E) GAG (E) GAG (E) --- (-) GAG (E) GAG (E) GAG (E) GAG (E) GAG (E) GAG (E) GAG (E) GAG (E) GAG (E) GAG (E) GAG (E) GAG (E) GAG (E) 
   184      1   -10.6196318622   0.000024431632       0.0097  GAT (D) AAT (N) AAT (N) AAT (N) AAT (N) AAT (N) AAT (N) AAT (N) AAT (N) AAT (N) AAT (N) AAT (N) AAT (N) AAT (N) AAT (N) AAT (N) AAT (N) AAT (N) AAT (N) AAT (N) AAT (N) AAT (N) AAT (N) AAT (N) AAT (N) AAT (N) AAT (N) AAT (N) AAT (N) AAT (N) 
   185      1   -39.4225364467   0.000000000000       0.0000  GAT (D) AAT (N) AAT (N) AAT (N) AAT (N) AAT (N) TCT (S) AGT (S) AAT (N) AGT (S) AGT (S) AAT (N) AAT (N) AAT (N) AAT (N) AAT (N) AAT (N) AAT (N) AAT (N) AAT (N) AAT (N) TAT (Y) AAT (N) AAT (N) AAT (N) GAT (D) AAT (N) AAT (N) GAT (D) --- (-) 
   186      1   -14.2899954929   0.000000622205       0.0002  GAT (D) GAA (E) GAT (D) GAA (E) GAA (E) GAA (E) GAG (E) GAG (E) GAG (E) GAA (E) GAG (E) GAA (E) GAT (D) GAA (E) GAA (E) GAT (D) GAA (E) GAA (E) GAA (E) GAA (E) GAA (E) GAT (D) GAA (E) GAG (E) GAA (E) GAA (E) GAA (E) GAA (E) GAA (E) GAA (E) 
   187      1   -14.0180858068   0.000000816625       0.0003  GAT (D) GAC (D) GAC (D) GAC (D) GAC (D) GAC (D) GAT (D) GAC (D) GAC (D) GAC (D) GAC (D) GAC (D) GAT (D) GAC (D) GAC (D) GAT (D) GAC (D) GAC (D) GAC (D) GAC (D) GAC (D) GAT (D) GAC (D) GAC (D) GAC (D) GAC (D) GAC (D) GAC (D) GAC (D) GAC (D) 
   188      1   -11.8367027515   0.000007234113       0.0029  GAT (D) GAC (D) GAT (D) GAC (D) GAC (D) GAC (D) GAC (D) GAC (D) GAC (D) GAC (D) GAC (D) GAC (D) GAC (D) GAC (D) GAC (D) GAC (D) GAC (D) GAC (D) GAC (D) GAC (D) GAC (D) GAC (D) GAC (D) GAC (D) GAC (D) GAC (D) GAC (D) GAC (D) GAC (D) GAC (D) 
   189      1   -30.9772865564   0.000000000000       0.0000  GAT (D) GAT (D) AAT (N) GAT (D) GAT (D) GAC (D) GAT (D) GAT (D) GAT (D) GAC (D) GAT (D) GAC (D) AAT (N) GAC (D) GAT (D) AAT (N) GAC (D) GAC (D) GAT (D) GAT (D) GAC (D) AAT (N) GAC (D) GAT (D) GAT (D) GAT (D) GAT (D) GAC (D) GAT (D) --- (-) 
   190      1   -47.3459837076   0.000000000000       0.0000  GAT (D) GAT (D) ATT (I) GAC (D) AAT (N) AAT (N) GAT (D) TAT (Y) TAT (Y) AAT (N) TAT (Y) GAT (D) --- (-) AAT (N) GAC (D) AAT (N) GAT (D) AAT (N) AAT (N) AAT (N) AAT (N) AAT (N) GAT (D) CAT (H) AAT (N) AAT (N) AAT (N) AGT (S) AAT (N) --- (-) 
   191      1   -12.7407028916   0.000002929429       0.0012  GAT (D) GAT (D) GAC (D) GAT (D) GAT (D) GAT (D) GAT (D) GAT (D) GAT (D) GAT (D) GAT (D) GAT (D) GAT (D) GAT (D) GAT (D) GAT (D) GAT (D) GAT (D) GAT (D) GAT (D) GAT (D) GAT (D) GAT (D) GAC (D) GAT (D) GAT (D) GAT (D) GAT (D) GAT (D) GAT (D) 
   192      1   -11.5056831988   0.000010072686       0.0040  GAT (D) GAT (D) GAT (D) GAC (D) GAT (D) GAT (D) GAT (D) GAT (D) GAT (D) GAT (D) GAT (D) GAC (D) GAT (D) GAT (D) GAC (D) GAT (D) GAC (D) GAT (D) GAT (D) GAT (D) GAT (D) GAT (D) GAC (D) GAT (D) GAT (D) GAT (D) GAT (D) GAT (D) GAT (D) GAT (D) 
   193      1   -11.1766489212   0.000013997261       0.0056  GAT (D) GAT (D) GAT (D) GAT (D) GAT (D) GAT (D) GAT (D) GAT (D) GAT (D) GAT (D) GAT (D) GAT (D) --- (-) GAT (D) GAT (D) GAT (D) GAT (D) GAT (D) GGT (G) GAT (D) GAT (D) GAT (D) GAT (D) GAT (D) GAT (D) GAT (D) GAT (D) GAT (D) GAT (D) --- (-) 
   194      1    -6.6719581346   0.001265917486       0.5038  GAT (D) GAT (D) GAT (D) GAT (D) GAT (D) GAT (D) GAT (D) GAT (D) GAT (D) GAT (D) GAT (D) GAT (D) GAT (D) GAT (D) GAT (D) GAT (D) GAT (D) GAT (D) GAT (D) GAT (D) GAT (D) GAT (D) GAT (D) GAT (D) GAT (D) GAT (D) GAT (D) GAT (D) GAT (D) --- (-) 
   195      1    -6.6970079648   0.001234600350       0.4914  GAT (D) GAT (D) GAT (D) GAT (D) GAT (D) GAT (D) GAT (D) GAT (D) GAT (D) GAT (D) GAT (D) GAT (D) GAT (D) GAT (D) GAT (D) GAT (D) GAT (D) GAT (D) GAT (D) GAT (D) GAT (D) GAT (D) GAT (D) GAT (D) GAT (D) GAT (D) GAT (D) GAT (D) GAT (D) GAT (D) 
   196      1   -12.4382690479   0.000003963952       0.0016  GCA (A) GCA (A) GCA (A) GCA (A) GCA (A) GCA (A) GCA (A) GCA (A) GCA (A) GCA (A) GCA (A) GCA (A) GCA (A) GCA (A) GCA (A) GCA (A) GCA (A) GCA (A) GCA (A) GCA (A) GCA (A) GCA (A) GCA (A) ACA (T) GCA (A) GCA (A) GCA (A) GCA (A) GCA (A) --- (-) 
   197      2    -8.0500784478   0.000319076891       0.1270  GCA (A) GCA (A) GCA (A) GCA (A) GCA (A) GCA (A) GCA (A) GCA (A) GCA (A) GCA (A) GCA (A) GCA (A) GCA (A) GCA (A) GCA (A) GCA (A) GCA (A) GCA (A) GCA (A) GCA (A) GCA (A) GCA (A) GCA (A) GCA (A) GCA (A) GCA (A) GCA (A) GCA (A) GCA (A) GCA (A) 
   198      1   -17.0566185266   0.000000039121       0.0000  GCA (A) GCA (A) GCA (A) GCA (A) GCA (A) GCA (A) GCA (A) GCA (A) GCA (A) GCA (A) GCA (A) GCA (A) GCA (A) GCA (A) GCA (A) GCA (A) TCT (S) GCA (A) GCA (A) GCA (A) GCA (A) GCA (A) GCA (A) GCA (A) GCA (A) GCA (A) GCA (A) GCA (A) GCA (A) GCA (A) 
   199      1   -12.3821049596   0.000004192954       0.0017  GCA (A) GCA (A) GCA (A) GCA (A) GCA (A) GCA (A) GCA (A) GCA (A) GCA (A) GCA (A) GCC (A) GCA (A) GCA (A) GCA (A) GCA (A) GCA (A) GCA (A) GCA (A) GCA (A) GCA (A) GCA (A) GCA (A) GCA (A) GCA (A) GCA (A) GCA (A) GCA (A) GCA (A) GCA (A) GCA (A) 
   200      1   -22.1332321799   0.000000000244       0.0000  GCA (A) GCA (A) GCA (A) GCA (A) GCA (A) GCA (A) GCA (A) GCC (A) GCT (A) GCG (A) GCC (A) GCA (A) GCG (A) GCA (A) GCA (A) GCG (A) GCA (A) GCA (A) GCA (A) GCA (A) GCA (A) GCA (A) GCA (A) GCC (A) GCA (A) GCA (A) GCA (A) GCA (A) GCA (A) GCA (A) 
   201      1   -11.0679419539   0.000015604645       0.0062  GCA (A) GCA (A) GCA (A) GCA (A) GCA (A) GCA (A) GCA (A) GCG (A) GCA (A) GCA (A) GCA (A) GCA (A) GCA (A) GCA (A) GCA (A) GCA (A) GCA (A) GCA (A) GCA (A) GCA (A) GCA (A) GCA (A) GCA (A) GCA (A) GCA (A) GCA (A) GCA (A) GCA (A) GCA (A) GCA (A) 
   202      1   -29.7302544673   0.000000000000       0.0000  GCA (A) GCA (A) GCA (A) GCG (A) GCA (A) GCG (A) GCA (A) GCG (A) GCA (A) GCA (A) GCG (A) GCG (A) GCA (A) GCG (A) GCG (A) GCA (A) --- (-) GCG (A) GCG (A) GCG (A) GCA (A) GCA (A) GCG (A) GCA (A) GCA (A) GCG (A) GCG (A) GCG (A) GCG (A) GCA (A) 
   203      1   -23.5980817735   0.000000000056       0.0000  GCA (A) GCA (A) GCA (A) GCG (A) GCT (A) GCG (A) GCA (A) GCG (A) GCA (A) GCG (A) GCG (A) GCG (A) GCA (A) GCG (A) GCG (A) GCA (A) --- (-) GCG (A) GCA (A) GCG (A) GCG (A) GCA (A) GCG (A) GCG (A) GCT (A) GCT (A) GCT (A) GCT (A) GCT (A) GCT (A) 
   204      1   -15.3485754113   0.000000215873       0.0001  GCA (A) GCA (A) GCA (A) GGA (G) GCA (A) GCA (A) GCA (A) GCA (A) GCA (A) GCA (A) GCA (A) GCA (A) GCA (A) GCA (A) GGA (G) GCA (A) GCA (A) GCA (A) GCA (A) GCA (A) GCA (A) GCA (A) GCA (A) GCA (A) GCA (A) GCA (A) GCA (A) GCA (A) GCA (A) GCA (A) 
   205      1   -14.3953216731   0.000000560004       0.0002  GCA (A) GCA (A) GCC (A) GCA (A) GCA (A) GCA (A) GCA (A) GCA (A) GCA (A) GCA (A) GCG (A) GCA (A) GCA (A) GCA (A) GCA (A) GCA (A) GCA (A) GCA (A) GCA (A) GCA (A) GCA (A) GCA (A) GCA (A) GCA (A) GCA (A) GCA (A) GCA (A) GCA (A) GCA (A) GCA (A) 
   206      1   -10.1722569562   0.000038215974       0.0152  GCA (A) GCA (A) GCG (A) GCA (A) GCA (A) GCA (A) GCA (A) GCA (A) GCA (A) GCA (A) GCA (A) GCA (A) GCA (A) GCA (A) GCA (A) GCA (A) GCA (A) GCA (A) GCA (A) GCA (A) GCA (A) GCA (A) GCA (A) GCA (A) GCA (A) GCA (A) GCA (A) GCA (A) GCA (A) GCA (A) 
   207      1   -12.2553176334   0.000004759739       0.0019  GCA (A) GCA (A) TCA (S) GCA (A) GCA (A) GCA (A) GCA (A) GCA (A) GCA (A) GCA (A) GCA (A) GCA (A) GCA (A) GCA (A) GCA (A) GCA (A) GCA (A) GCA (A) GCA (A) GCA (A) GCA (A) GCA (A) GCA (A) GCA (A) GCA (A) GCA (A) GCA (A) GCA (A) GCA (A) GCA (A) 
   208      1   -35.2473061169   0.000000000000       0.0000  GCA (A) GCA (A) TCA (S) GCA (A) GCA (A) GCA (A) GCT (A) ATT (I) GTT (V) GCA (A) ATT (I) GCA (A) TTA (L) GCA (A) GCA (A) TTA (L) GCA (A) GCA (A) GCA (A) GCA (A) GCA (A) CCA (P) GCA (A) GTT (V) GCA (A) GCA (A) GCA (A) GCA (A) GCA (A) --- (-) 
   209      1   -24.9495683116   0.000000000015       0.0000  GCA (A) GCC (A) GCA (A) GCA (A) GCA (A) GCA (A) GCA (A) TCC (S) TCC (S) GCA (A) TCC (S) GCA (A) GCA (A) GCA (A) GCA (A) GCA (A) --- (-) GCA (A) GCA (A) GCA (A) GCA (A) GCA (A) GCA (A) TCC (S) GCA (A) GCA (A) GCA (A) GCA (A) GCA (A) GTA (V) 
   210      1   -24.6171487435   0.000000000020       0.0000  GCA (A) GCC (A) GCA (A) GCC (A) GCC (A) GCC (A) GCT (A) GCT (A) GCT (A) GCC (A) GCC (A) GCC (A) GCA (A) GCC (A) GCC (A) GCG (A) --- (-) GCC (A) GCC (A) GCC (A) GCC (A) GCA (A) GCC (A) GCC (A) GCC (A) GCC (A) GCC (A) GCC (A) GCC (A) GCC (A) 
   211      1   -25.8073913994   0.000000000006       0.0000  GCA (A) GCG (A) GCA (A) GCA (A) GCA (A) GCA (A) GCA (A) GCA (A) GCA (A) GCA (A) GCA (A) GCA (A) GCA (A) GCA (A) GCA (A) GCA (A) ACA (T) GCA (A) GCA (A) GCA (A) GCA (A) GCA (A) GCA (A) GCA (A) GCA (A) GCA (A) GCG (A) GCA (A) GCA (A) ACA (T) 
   212      1   -19.0729854344   0.000000005208       0.0000  GCA (A) GCT (A) GCA (A) GCG (A) GCA (A) GCG (A) GCA (A) GCA (A) GCA (A) GCG (A) GCA (A) GCG (A) GCA (A) GCG (A) GCG (A) GCA (A) GCG (A) GCG (A) GCG (A) GCG (A) GCG (A) GCA (A) GCG (A) GCA (A) GCA (A) GCG (A) GCG (A) GCG (A) GCG (A) GCG (A) 
   213      1   -40.4185642662   0.000000000000       0.0000  GCA (A) GGT (G) GCA (A) GGT (G) GGT (G) GGT (G) GGT (G) GGT (G) GGT (G) GGT (G) GGT (G) GGT (G) --- (-) GGT (G) GGT (G) GCG (A) GGT (G) GGT (G) GGT (G) GAT (D) GGT (G) GTG (V) GGT (G) GGT (G) GGT (G) TGT (C) GGT (G) GGG (G) TGT (C) --- (-) 
   214      1   -40.7405747749   0.000000000000       0.0000  GCA (A) GTA (V) GCA (A) CTA (L) GTA (V) ATA (I) GCA (A) GCA (A) GTA (V) CTA (L) GCA (A) CTA (L) GTA (V) CTA (L) CTA (L) GTA (V) --- (-) CTA (L) ATA (I) CTA (L) CTA (L) GCA (A) CTA (L) GCA (A) GTA (V) GTA (V) GTA (V) ATA (I) GTA (V) GTA (V) 
   215      1   -46.8208067780   0.000000000000       0.0000  GCA (A) TCG (S) GCA (A) AGC (S) ACG (T) AGC (S) GCA (A) GCG (A) GGG (G) AGC (S) GCG (A) AGC (S) GTA (V) AGC (S) AGC (S) GTA (V) --- (-) AGC (S) AGC (S) AGC (S) AGC (S) GCC (A) AGC (S) GCG (A) ACG (T) ACG (T) ACG (T) ACG (T) ACG (T) ACG (T) 
   216      1   -20.5106449687   0.000000001237       0.0000  GCC (A) ATC (I) ATC (I) ATC (I) ATC (I) ATC (I) ATC (I) ATC (I) ATC (I) ATC (I) ATC (I) ATC (I) --- (-) ATC (I) ATC (I) ATC (I) ATC (I) ATC (I) ATC (I) ATC (I) ATC (I) GTC (V) ATC (I) ATA (I) ATC (I) ATC (I) ATC (I) ATC (I) ATC (I) --- (-) 
   217      1   -17.5563026908   0.000000023735       0.0000  GCC (A) GCC (A) GGC (G) GGC (G) GGC (G) GGC (G) GGC (G) GGC (G) GGC (G) GGC (G) GGC (G) GGC (G) GGC (G) GGC (G) GGC (G) GGC (G) GGC (G) GGC (G) GGC (G) GGC (G) GGC (G) GGC (G) GGC (G) GGC (G) GGC (G) GGC (G) GGC (G) GGC (G) GGC (G) GGC (G) 
   218      1   -32.4421372993   0.000000000000       0.0000  GCC (A) GCT (A) GCA (A) GCT (A) GCC (A) GCT (A) GCT (A) TCT (S) GCT (A) GCT (A) GCT (A) GCT (A) GCC (A) GCT (A) GCT (A) GCT (A) GCT (A) GCT (A) GCA (A) GCT (A) GCT (A) GCT (A) GCT (A) GCC (A) GCC (A) GCC (A) GCC (A) GCC (A) GCC (A) GCC (A) 
   219      1   -34.1576806722   0.000000000000       0.0000  GCC (A) GTC (V) GCT (A) GTC (V) GTG (V) GTC (V) GTC (V) GTT (V) GTA (V) GTC (V) GTC (V) GTC (V) GCC (A) GTC (V) GTC (V) GCC (A) GTC (V) GTC (V) GTC (V) GTC (V) ATC (I) GCC (A) GTC (V) GTG (V) GTG (V) GTC (V) GTG (V) GTG (V) GTC (V) GTC (V) 
   220      1   -19.4908744419   0.000000003429       0.0000  GCG (A) GCA (A) GCA (A) GCA (A) GCA (A) GCA (A) TCA (S) GCA (A) ACA (T) GCA (A) GCA (A) GCA (A) GCA (A) GCA (A) GCA (A) GCA (A) GCA (A) GCA (A) GCA (A) GCA (A) GCA (A) GCA (A) GCA (A) ACA (T) GCA (A) GCA (A) GCA (A) GCA (A) GCA (A) --- (-) 
   221      1   -27.2963798387   0.000000000001       0.0000  GCG (A) GCA (A) GCA (A) GCG (A) GCG (A) GCG (A) GCA (A) GCA (A) GCA (A) GCG (A) GCA (A) GCG (A) GCA (A) GCG (A) GCG (A) GCA (A) GCG (A) GCG (A) GCG (A) GCG (A) GCG (A) GCA (A) GCG (A) GCA (A) GTG (V) GCG (A) GCG (A) GCG (A) GCA (A) --- (-) 
   222      1   -15.6969606152   0.000000152369       0.0001  GCG (A) GCG (A) GCA (A) GCG (A) GCG (A) GCG (A) GCG (A) GCG (A) GCG (A) GCG (A) GCG (A) GCG (A) GCA (A) GCG (A) GCG (A) GCA (A) --- (-) GCG (A) GCG (A) GCG (A) GCG (A) GTG (V) GCG (A) GCG (A) GCG (A) GCG (A) GCG (A) GCG (A) GCG (A) GCG (A) 
   223      1   -28.3461785082   0.000000000000       0.0000  GCT (A) ACT (T) TCT (S) ACT (T) ACT (T) ACT (T) ACT (T) ACG (T) ACT (T) ACT (T) ACT (T) ACT (T) GCT (A) ACT (T) ACT (T) GCT (A) --- (-) ACT (T) ACT (T) ACT (T) ACT (T) ATT (I) ACT (T) ACC (T) ACT (T) ACT (T) ACT (T) ACT (T) ACT (T) ACT (T) 
   224      1   -28.6013343070   0.000000000000       0.0000  GCT (A) GCA (A) GCA (A) GCA (A) GCC (A) GCA (A) TCA (S) GCG (A) GCG (A) GCG (A) GCG (A) GCA (A) GCA (A) GCA (A) GCA (A) GCA (A) --- (-) GCA (A) GCA (A) GCA (A) GCA (A) GCC (A) GCA (A) GCG (A) GCC (A) GCC (A) GCC (A) GCC (A) GCC (A) GCC (A) 
   225      1   -24.6801273470   0.000000000019       0.0000  GCT (A) GCA (A) GCT (A) GTA (V) GCA (A) GCA (A) GCT (A) GCT (A) GCT (A) GCA (A) GCT (A) GTA (V) GCC (A) GTA (V) GTA (V) GCC (A) --- (-) GTA (V) GCA (A) GTA (V) GCA (A) GCT (A) GTA (V) GCT (A) GCA (A) GCA (A) GCA (A) GCA (A) GCA (A) GCA (A) 
   226      1   -24.6283696070   0.000000000020       0.0000  GCT (A) GCC (A) GCT (A) GCC (A) GCT (A) GCC (A) GCG (A) GCG (A) GCT (A) GCC (A) GCT (A) GCC (A) GCT (A) GCC (A) GCC (A) GCT (A) --- (-) GCC (A) GCC (A) GCC (A) GCC (A) GCA (A) GCC (A) GCC (A) GCT (A) GCT (A) GCT (A) GCT (A) GCT (A) GCT (A) 
   227      1   -23.1613356196   0.000000000087       0.0000  GCT (A) GCC (A) GTT (V) --- (-) GCC (A) GCC (A) CCT (P) GCA (A) GCC (A) GCC (A) GCC (A) GCC (A) --- (-) GCC (A) GCC (A) GCT (A) GCC (A) GCC (A) --- (-) GCC (A) GCC (A) GCT (A) GCC (A) GCC (A) GCC (A) GCC (A) GCC (A) GCC (A) GCC (A) --- (-) 
   228      1   -13.1666861227   0.000001913290       0.0008  GCT (A) GCT (A) GCC (A) GCT (A) GCT (A) GCT (A) GCT (A) GCT (A) GCT (A) GCT (A) GCT (A) GCT (A) GCT (A) GCT (A) GCT (A) GCT (A) GCT (A) GCT (A) GCT (A) GCT (A) GCT (A) GCA (A) GCT (A) GCT (A) GCT (A) GCT (A) GCT (A) GCT (A) GCT (A) --- (-) 
   229      1   -10.1685754156   0.000038356927       0.0153  GCT (A) GCT (A) GCC (A) GCT (A) GCT (A) GCT (A) GCT (A) GCT (A) GCT (A) GCT (A) GCT (A) GCT (A) GCT (A) GCT (A) GCT (A) GCT (A) GCT (A) GCT (A) GCT (A) GCT (A) GCT (A) GCT (A) GCT (A) GCT (A) GCT (A) GCT (A) GCT (A) GCT (A) GCT (A) GCT (A) 
   230      1   -38.1903776044   0.000000000000       0.0000  GCT (A) GCT (A) GCT (A) GCT (A) GCT (A) GCA (A) GCT (A) GCA (A) GCT (A) GCA (A) GCT (A) GCT (A) GCT (A) GCA (A) GCT (A) GCT (A) GAA (E) GCA (A) GCT (A) GCA (A) GCA (A) GCG (A) GCT (A) GCC (A) GCT (A) GCT (A) GCT (A) GCT (A) GCT (A) GCT (A) 
   231      1   -16.6860491083   0.000000056668       0.0000  GCT (A) GCT (A) GCT (A) GCT (A) GCT (A) GCT (A) GCA (A) GCA (A) GCA (A) GCT (A) GCC (A) GCT (A) GCT (A) GCT (A) GCT (A) GCT (A) GCT (A) GCT (A) GCT (A) GCT (A) GCT (A) GCT (A) GCT (A) GCA (A) GCT (A) GCT (A) GCT (A) GCT (A) GCT (A) GCT (A) 
   232      1   -13.5954558542   0.000001246145       0.0005  GCT (A) GCT (A) GCT (A) GCT (A) GCT (A) GCT (A) GCT (A) GCT (A) GCT (A) GCT (A) GCT (A) GCG (A) GCT (A) GCT (A) GCT (A) GCT (A) GCG (A) GCT (A) GCT (A) GCT (A) GCT (A) GCT (A) GCG (A) GCT (A) GCT (A) GCT (A) GCT (A) GCT (A) GCT (A) GCT (A) 
   233      1    -8.1273500259   0.000295349834       0.1175  GCT (A) GCT (A) GCT (A) GCT (A) GCT (A) GCT (A) GCT (A) GCT (A) GCT (A) GCT (A) GCT (A) GCT (A) GCT (A) GCT (A) GCT (A) GCT (A) GCT (A) GCT (A) GCT (A) GCT (A) GCT (A) GCT (A) GCT (A) GCT (A) GCT (A) GCT (A) GCT (A) GCT (A) GCT (A) GCT (A) 
   234      1    -6.9822375732   0.000928223909       0.3694  GGA (G) GGA (G) GGA (G) GGA (G) GGA (G) GGA (G) GGA (G) GGA (G) GGA (G) GGA (G) GGA (G) GGA (G) GGA (G) GGA (G) GGA (G) GGA (G) GGA (G) GGA (G) GGA (G) GGA (G) GGA (G) GGA (G) GGA (G) GGA (G) GGA (G) GGA (G) GGA (G) GGA (G) GGA (G) --- (-) 
   235      1    -7.0077685017   0.000904825454       0.3601  GGA (G) GGA (G) GGA (G) GGA (G) GGA (G) GGA (G) GGA (G) GGA (G) GGA (G) GGA (G) GGA (G) GGA (G) GGA (G) GGA (G) GGA (G) GGA (G) GGA (G) GGA (G) GGA (G) GGA (G) GGA (G) GGA (G) GGA (G) GGA (G) GGA (G) GGA (G) GGA (G) GGA (G) GGA (G) GGA (G) 
   236      1   -10.7877749953   0.000020650418       0.0082  GGA (G) GGA (G) GGA (G) GGA (G) GGA (G) GGA (G) GGA (G) GGA (G) GGA (G) GGA (G) GGA (G) GGA (G) GGA (G) GGA (G) GGA (G) GGA (G) GGA (G) GGA (G) GGA (G) GGA (G) GGA (G) GGA (G) GGA (G) GGG (G) GGA (G) GGA (G) GGA (G) GGA (G) GGA (G) GGA (G) 
   237      1   -14.7622698071   0.000000387996       0.0002  GGA (G) GGA (G) GGA (G) GGA (G) GGA (G) GGA (G) GGA (G) GGA (G) GGA (G) GGA (G) GGA (G) GGA (G) GGG (G) GGA (G) GGA (G) GGG (G) GAA (E) GGA (G) GGA (G) GGA (G) GGA (G) GGA (G) GGA (G) GGA (G) GGA (G) GGA (G) GGA (G) GGA (G) GGA (G) GGA (G) 
   238      1   -18.1504996305   0.000000013102       0.0000  GGA (G) GGA (G) GGA (G) GGA (G) GGA (G) GGA (G) GGT (G) GGG (G) GGG (G) GGG (G) GGG (G) GGA (G) GGA (G) GGA (G) GGA (G) GGA (G) GGA (G) GGA (G) GGA (G) GGA (G) GGG (G) GGA (G) GGA (G) GGG (G) GGA (G) GGA (G) GGA (G) GGA (G) GGA (G) GGA (G) 
   239      1   -10.7352786122   0.000021763450       0.0087  GGA (G) GGG (G) GGA (G) GGG (G) GGG (G) GGG (G) GGA (G) GGA (G) GGA (G) GGG (G) GGA (G) GGG (G) GGA (G) GGG (G) GGG (G) GGA (G) --- (-) GGG (G) GGG (G) GGG (G) GGG (G) GGA (G) GGG (G) GGA (G) GGG (G) GGG (G) GGG (G) GGG (G) GGG (G) GGG (G) 
   240      1   -32.8180873721   0.000000000000       0.0000  GGA (G) GGT (G) GGA (G) GGT (G) GGT (G) GGT (G) GGT (G) GGC (G) GGC (G) GGT (G) GGT (G) GGT (G) GTT (V) GGT (G) GGT (G) GTT (V) GTC (V) GGT (G) GGT (G) GGT (G) GGT (G) GGT (G) GGT (G) GGC (G) GGT (G) GGT (G) GGT (G) GGT (G) GGT (G) GGT (G) 
   241      1   -17.1384613425   0.000000036046       0.0000  GGC (G) AGC (S) AGC (S) AGC (S) AGC (S) AGC (S) AAT (N) AGC (S) AGC (S) AGC (S) AGC (S) AGC (S) AGC (S) AGC (S) AGC (S) AGC (S) AGC (S) AGC (S) AGC (S) AGC (S) AGC (S) AGC (S) AGC (S) AGC (S) AGC (S) AGC (S) AGC (S) AGC (S) AGC (S) AGC (S) 
   242      1   -38.9700363979   0.000000000000       0.0000  GGC (G) GAT (D) GGT (G) GAT (D) GAT (D) GAT (D) GGT (G) GAT (D) GAC (D) GAT (D) GAC (D) GAT (D) --- (-) GAT (D) GAT (D) GAT (D) GAT (D) GAT (D) GAT (D) GAT (D) GAT (D) GGG (G) GAT (D) GAA (E) GAT (D) GAC (D) GAT (D) GAT (D) GAC (D) --- (-) 
   243      1   -21.2423199256   0.000000000595       0.0000  GGC (G) GGA (G) AGC (S) GGC (G) GGC (G) GGC (G) GGT (G) GGC (G) GGT (G) GGC (G) GGC (G) GGC (G) --- (-) GGC (G) GGC (G) GGC (G) GGC (G) GGC (G) GGC (G) GGC (G) GGC (G) GGC (G) GGC (G) GGT (G) GGC (G) GGC (G) GGC (G) GGC (G) GGC (G) --- (-) 
   244      1   -23.6241266698   0.000000000055       0.0000  GGC (G) GGG (G) GGC (G) GGT (G) GGT (G) GGT (G) GGT (G) GGC (G) GGT (G) GGT (G) GGT (G) GGT (G) GGC (G) GGT (G) GGT (G) GGC (G) GGT (G) GGT (G) GGT (G) GGT (G) GGT (G) GGC (G) GGT (G) GGG (G) GGT (G) GGT (G) GGT (G) GGT (G) GGT (G) GGT (G) 
   245      1   -34.5243328056   0.000000000000       0.0000  GGC (G) TCC (S) ATT (I) TCC (S) TCC (S) TCC (S) ACC (T) ACC (T) ACC (T) TCC (S) ACC (T) TCC (S) --- (-) TCC (S) TCC (S) GCT (A) TCC (S) TCC (S) TCC (S) TCC (S) TCC (S) AGC (S) TCC (S) ACC (T) TCC (S) TCC (S) TCC (S) TCC (S) TCC (S) --- (-) 
   246      1   -17.7734078948   0.000000019103       0.0000  GGG (G) GGA (G) GGA (G) GGA (G) GGA (G) GGA (G) GGA (G) GGA (G) GGA (G) GGA (G) GGA (G) GGA (G) GGA (G) GGA (G) GGA (G) GGA (G) GGA (G) GGA (G) GGA (G) GGA (G) GGA (G) GGG (G) GGA (G) GGA (G) GGA (G) GGT (G) GGA (G) GGA (G) GGA (G) GGA (G) 
   247      1   -31.7065400513   0.000000000000       0.0000  GGG (G) GGG (G) GGG (G) GGA (G) GGG (G) GGA (G) GGA (G) GGG (G) GGG (G) GGA (G) GGG (G) GGG (G) GGG (G) GGA (G) GGA (G) GGG (G) AGA (R) GGA (G) GGG (G) GGA (G) GGA (G) GGA (G) GGG (G) GGG (G) GGG (G) GGG (G) GGG (G) GGG (G) GGG (G) GGG (G) 
   248      1   -17.5534235271   0.000000023804       0.0000  GGG (G) GGG (G) GGG (G) GGG (G) GGC (G) GGG (G) GGG (G) GGG (G) GGG (G) GGG (G) GGG (G) GGG (G) GGT (G) GGG (G) GGG (G) GGT (G) GGG (G) GGG (G) GGG (G) GGG (G) GGG (G) GGG (G) GGG (G) GGG (G) GGC (G) GGG (G) GGC (G) GGG (G) GGG (G) GGG (G) 
   249      1   -13.3226988276   0.000001636912       0.0007  GGG (G) GGG (G) GGG (G) GGG (G) GGG (G) GGG (G) GGA (G) GGG (G) GGG (G) GGG (G) GGG (G) GGG (G) GGT (G) GGG (G) GGG (G) GGT (G) GGG (G) GGG (G) GGG (G) GGG (G) GGG (G) GGG (G) GGG (G) GGG (G) GGG (G) GGG (G) GGG (G) GGG (G) GGG (G) GGG (G) 
   250      1   -31.9535531126   0.000000000000       0.0000  GGT (G) GAC (D) GAT (D) --- (-) GAT (D) GAC (D) GAT (D) GAC (D) GAT (D) GAC (D) GAT (D) GAC (D) --- (-) GAC (D) GAC (D) TAT (Y) GAC (D) --- (-) GCC (A) GAC (D) GAC (D) GAT (D) GAC (D) GAC (D) GAT (D) GAT (D) GAT (D) GAT (D) GAT (D) --- (-) 
   251      1   -31.5849539683   0.000000000000       0.0000  GGT (G) GGT (G) ATT (I) GGT (G) GCT (A) GGT (G) TGT (C) AGC (S) AGC (S) GGT (G) AGC (S) GGT (G) GGT (G) GGT (G) GGT (G) GGT (G) --- (-) GGT (G) GGT (G) GGT (G) GGT (G) GGT (G) GGT (G) AGC (S) GCT (A) GGT (G) GGT (G) GGT (G) GGT (G) GGT (G) 
   252      1   -12.1365003597   0.000005360248       0.0021  GGT (G) GGT (G) GGT (G) GGT (G) GGT (G) GGA (G) GGT (G) GGT (G) GGT (G) GGT (G) GGT (G) GGT (G) GGT (G) GGT (G) GGT (G) GGT (G) GGT (G) GGT (G) GGT (G) GGT (G) GGT (G) GGT (G) GGT (G) GGT (G) GGT (G) GGT (G) GGT (G) GGT (G) GGT (G) GGT (G) 
   253      1   -59.7587146073   0.000000000000       0.0000  GTA (V) AGA (R) ATC (I) CTA (L) ATC (I) ATA (I) ACA (T) ACA (T) TTA (L) ATA (I) ATA (I) ATA (I) GTA (V) ATA (I) CTA (L) GTA (V) ATA (I) ATA (I) ATA (I) ATA (I) ATA (I) GCA (A) ATA (I) TTA (L) ATC (I) ATC (I) ATC (I) ATC (I) ACT (T) --- (-) 
   254      1    -8.7094048495   0.000165026441       0.0657  GTA (V) GTA (V) GTA (V) GTA (V) GTA (V) GTA (V) GTA (V) GTA (V) GTA (V) GTA (V) GTA (V) GTA (V) GTA (V) GTA (V) GTA (V) GTA (V) GTA (V) GTA (V) GTA (V) GTA (V) GTA (V) GTA (V) GTA (V) GTA (V) GTA (V) GTA (V) GTA (V) GTA (V) GTA (V) GTA (V) 
   255      1   -16.5011475781   0.000000068178       0.0000  GTA (V) GTG (V) GTA (V) GTG (V) GTA (V) GTG (V) GTC (V) GTT (V) GTT (V) GTG (V) GTT (V) GTG (V) GTA (V) GTG (V) GTG (V) GTA (V) GTG (V) GTG (V) GTG (V) GTG (V) GTG (V) GTA (V) GTG (V) GTT (V) GTA (V) GTA (V) GTA (V) GTA (V) GTA (V) GTA (V) 
   256      1   -24.6696407217   0.000000000019       0.0000  GTA (V) GTG (V) GTG (V) GTG (V) GTA (V) GTG (V) GTA (V) GTA (V) GTT (V) GTG (V) GTA (V) GTG (V) GTA (V) GTG (V) GTG (V) GTA (V) GCG (A) GTG (V) GTA (V) GTG (V) GTG (V) GTA (V) GTG (V) GTT (V) GTA (V) GTA (V) GTA (V) GTA (V) GTA (V) GTA (V) 
   257      1   -16.9054661509   0.000000045504       0.0000  GTA (V) TTA (L) GTA (V) TTA (L) TTA (L) TTA (L) TTA (L) TTA (L) TTA (L) TTA (L) TTA (L) TTA (L) CTA (L) TTA (L) TTA (L) CTA (L) TTA (L) TTA (L) TTA (L) TTA (L) TTA (L) GTA (V) TTA (L) TTA (L) TTA (L) TTA (L) TTA (L) TTA (L) TTA (L) TTA (L) 
   258      1   -19.6343842108   0.000000002971       0.0000  GTC (V) ATC (I) GTC (V) ATC (I) ATC (I) ATC (I) ATC (I) ATC (I) ATA (I) ATC (I) ATC (I) ATC (I) GCC (A) ATC (I) ATC (I) GCC (A) --- (-) ATC (I) ATC (I) ATC (I) ATC (I) GTC (V) ATC (I) ATA (I) ATC (I) ATC (I) ATC (I) ATC (I) ATC (I) ATC (I) 
   259      1   -60.5642147276   0.000000000000       0.0000  GTC (V) GCA (A) GCT (A) GTG (V) ATA (I) GTG (V) GTG (V) GCT (A) GCT (A) GTG (V) GCT (A) ATG (M) CTC (L) GTG (V) GTG (V) CTC (L) --- (-) GTG (V) GTG (V) GTG (V) GTG (V) CTT (L) ATG (M) GCT (A) ATA (I) ATA (I) ATA (I) ATA (I) ATA (I) GCA (A) 
   260      1   -29.8024663055   0.000000000000       0.0000  GTC (V) GTA (V) GTG (V) GTG (V) GTA (V) GTG (V) GTA (V) GTG (V) GTG (V) GTG (V) GTG (V) GTG (V) GTA (V) GTG (V) GTG (V) GTA (V) TTG (L) GTG (V) GTG (V) GTG (V) GTG (V) GTA (V) GTA (V) GTG (V) GTA (V) GTA (V) GTA (V) GTA (V) GTA (V) GTA (V) 
   261      1   -21.1946461309   0.000000000624       0.0000  GTC (V) GTC (V) GTC (V) ATC (I) GTC (V) ATC (I) GTC (V) GTC (V) GTC (V) ATC (I) GTC (V) ATA (I) GTC (V) ATC (I) ATC (I) GTC (V) ATA (I) ATC (I) ATC (I) ATC (I) ATC (I) GTA (V) ATA (I) GTC (V) GTC (V) GTC (V) GTC (V) GTC (V) GTC (V) --- (-) 
   262      1   -15.3741825197   0.000000210415       0.0001  GTC (V) GTC (V) GTC (V) GTC (V) GTC (V) GTC (V) GTC (V) GTC (V) GTC (V) GTC (V) GTC (V) GTC (V) GTC (V) GTC (V) GTC (V) GTC (V) GTC (V) GTC (V) GTC (V) GTC (V) GTC (V) GTC (V) GTC (V) GTC (V) GTC (V) GTC (V) GTC (V) GTC (V) ATC (I) GTC (V) 
   263      1   -20.1435076786   0.000000001786       0.0000  GTC (V) GTC (V) GTC (V) GTC (V) GTC (V) GTC (V) GTT (V) GTC (V) GTC (V) GTC (V) GTC (V) GTC (V) GTC (V) GTC (V) GTC (V) GTG (V) GTC (V) GTC (V) GTC (V) GTC (V) GTC (V) GTC (V) GTC (V) GTC (V) GTC (V) GTT (V) GTC (V) GTC (V) GTT (V) GTC (V) 
   264      1   -22.0899222027   0.000000000255       0.0000  GTC (V) GTT (V) GTT (V) GTT (V) GTT (V) GTT (V) GTA (V) GTT (V) GTT (V) GTG (V) GTT (V) GTT (V) GTT (V) GTT (V) GTT (V) GTT (V) GTT (V) GTT (V) GTT (V) GTT (V) GTA (V) GTT (V) GTT (V) GTT (V) GTT (V) GTT (V) GTT (V) GTT (V) GTT (V) GTT (V) 
   265      1   -26.4282126800   0.000000000003       0.0000  GTC (V) GTT (V) GTT (V) GTT (V) GTT (V) GTT (V) GTT (V) GTT (V) GTC (V) GTT (V) GTT (V) GTT (V) CTC (L) GTT (V) GTT (V) GTC (V) GTT (V) GTT (V) GTT (V) GTT (V) GTT (V) GTC (V) GTT (V) GTC (V) GTT (V) GTA (V) GTT (V) GTT (V) GTA (V) GTA (V) 
   266      1   -15.9195204190   0.000000121966       0.0000  GTG (V) GTG (V) GTG (V) GTG (V) GTA (V) GTG (V) GTA (V) GTA (V) GTA (V) GTG (V) GTA (V) GTG (V) GTG (V) GTG (V) GTG (V) GTG (V) GTG (V) GTG (V) GTG (V) GTG (V) GTG (V) GTG (V) GTG (V) GTA (V) GTA (V) GTG (V) GTA (V) GTA (V) GTG (V) GTG (V) 
   267      1   -11.9321323927   0.000006575681       0.0026  GTG (V) GTG (V) GTG (V) GTG (V) GTG (V) GTG (V) GTG (V) GTG (V) GTG (V) GTG (V) GTG (V) GTG (V) GTG (V) GTG (V) GTG (V) GTG (V) GTG (V) GTG (V) GTG (V) GTG (V) GTG (V) GTC (V) GTG (V) GTG (V) GTG (V) GTG (V) GTG (V) GTG (V) GTG (V) GTG (V) 
   268      1    -9.0928341385   0.000112468864       0.0448  GTG (V) GTG (V) GTG (V) GTG (V) GTG (V) GTG (V) GTG (V) GTG (V) GTG (V) GTG (V) GTG (V) GTG (V) GTG (V) GTG (V) GTG (V) GTG (V) GTG (V) GTG (V) GTG (V) GTG (V) GTG (V) GTG (V) GTG (V) GTG (V) GTG (V) GTG (V) GTG (V) GTG (V) GTG (V) GTG (V) 
   269      1   -15.4854428570   0.000000188260       0.0001  GTG (V) GTT (V) GTT (V) GTT (V) GTT (V) GTT (V) GTT (V) GTA (V) GTT (V) GTT (V) GTT (V) GTT (V) GTT (V) GTT (V) GTT (V) GTT (V) GTT (V) GTT (V) GTT (V) GTT (V) GTT (V) GTT (V) GTT (V) GTT (V) GTT (V) GTT (V) GTT (V) GTT (V) GTT (V) GTT (V) 
   270      1   -31.0399401627   0.000000000000       0.0000  GTG (V) GTT (V) GTT (V) GTT (V) GTT (V) GTT (V) GTT (V) GTT (V) GTT (V) GTT (V) GTC (V) GTT (V) GTT (V) GTT (V) GTT (V) GTT (V) CTA (L) GTT (V) GTT (V) GTT (V) GTT (V) GTG (V) GTT (V) GTT (V) GTT (V) GTC (V) GTT (V) GTC (V) GTC (V) GTC (V) 
   271      1   -21.0451980569   0.000000000725       0.0000  GTG (V) TTG (L) TTG (L) TTG (L) TTG (L) TTG (L) TTG (L) TTT (F) TTT (F) TTG (L) TTT (F) TTG (L) --- (-) TTG (L) TTG (L) TTT (F) TTG (L) TTG (L) TTG (L) TTG (L) TTG (L) TTG (L) TTG (L) TTT (F) TTG (L) TTG (L) TTG (L) TTG (L) TTG (L) --- (-) 
   272      1   -25.8064598346   0.000000000006       0.0000  GTT (V) CTT (L) GTT (V) CTT (L) CTT (L) CTT (L) CTT (L) CTT (L) CTT (L) CTT (L) GTT (V) CTT (L) GTT (V) CTT (L) CTT (L) ATT (I) CTT (L) CTT (L) CTT (L) CTT (L) CTT (L) ATT (I) CTT (L) CTT (L) CTT (L) CTT (L) CTT (L) CTT (L) CTT (L) CTT (L) 
   273      1   -26.4483549402   0.000000000003       0.0000  GTT (V) CTT (L) GTT (V) GTT (V) GCT (A) GTT (V) GCT (A) GCT (A) GCT (A) GTT (V) GCT (A) GTT (V) ATT (I) GTT (V) GTT (V) ATT (I) GTT (V) GTT (V) GTT (V) GTT (V) GTT (V) GTT (V) GTT (V) GCT (A) GCT (A) GTT (V) GTT (V) GTT (V) GTT (V) GTT (V) 
   274      1   -39.0426409429   0.000000000000       0.0000  GTT (V) GCT (A) GCA (A) GCT (A) GCT (A) GCC (A) GCT (A) GCT (A) GCT (A) GCC (A) GCT (A) GCT (A) GCT (A) GCC (A) GCT (A) GCT (A) CTG (L) GCC (A) GCT (A) GCC (A) GCC (A) GCG (A) GCT (A) GCT (A) GCT (A) GCT (A) GCT (A) GCT (A) GCT (A) GCT (A) 
   275      1   -35.6300780373   0.000000000000       0.0000  GTT (V) GTC (V) GTT (V) ATC (I) GTC (V) GTC (V) ATT (I) GTG (V) GTG (V) GTC (V) GTT (V) ATC (I) GTT (V) ATC (I) ATC (I) GTT (V) --- (-) ATC (I) GTC (V) ATC (I) GTC (V) GTT (V) ATC (I) GTG (V) GTC (V) GTT (V) GTC (V) GTT (V) GTT (V) GTT (V) 
   276      1   -24.4490244546   0.000000000024       0.0000  GTT (V) GTC (V) GTT (V) GTC (V) GTC (V) GTC (V) GTG (V) ATT (I) ATT (I) GTC (V) ATT (I) GTC (V) GTT (V) GTT (V) GTC (V) GTT (V) --- (-) GTT (V) GTC (V) GTC (V) GTC (V) GTT (V) GTC (V) ATC (I) GTC (V) GTC (V) GTC (V) GTC (V) GTC (V) GTC (V) 
   277      1   -15.4302284301   0.000000198947       0.0001  GTT (V) GTT (V) GCT (A) GTT (V) GTT (V) GTT (V) GTT (V) ATT (I) GTT (V) GTT (V) GTT (V) GTT (V) GTT (V) GTT (V) GTT (V) GTT (V) GTT (V) GTT (V) GTT (V) GTT (V) GTT (V) GTT (V) GTT (V) GTT (V) GTT (V) GTT (V) GTT (V) GTT (V) GTT (V) GTT (V) 
   278      1   -17.6647112233   0.000000021297       0.0000  GTT (V) GTT (V) GTT (V) GTT (V) ATT (I) GTT (V) GTT (V) GTT (V) GTT (V) GTT (V) GTT (V) GTT (V) GTT (V) GTT (V) GTT (V) GTT (V) GTT (V) GTT (V) GTT (V) GTT (V) GTT (V) GTC (V) GTT (V) GTT (V) GTT (V) GTT (V) GTT (V) GTT (V) GTT (V) GTT (V) 
   279      1   -14.9413281145   0.000000324387       0.0001  GTT (V) GTT (V) GTT (V) GTT (V) GTT (V) GTT (V) ATT (I) GTT (V) GTC (V) GTT (V) GTT (V) GTT (V) GTT (V) GTT (V) GTT (V) GTT (V) GTT (V) GTT (V) GTT (V) GTT (V) GTT (V) GTT (V) GTT (V) GTT (V) GTT (V) GTT (V) GTT (V) GTT (V) GTT (V) GTT (V) 
   280      1   -14.6594178728   0.000000430027       0.0002  GTT (V) GTT (V) GTT (V) GTT (V) GTT (V) GTT (V) GTT (V) GTC (V) GTC (V) GTT (V) GTA (V) GTT (V) GTT (V) GTT (V) GTT (V) GTT (V) GTT (V) GTT (V) GTT (V) GTT (V) GTT (V) GTT (V) GTT (V) GTC (V) GTT (V) GTT (V) GTT (V) GTT (V) GTT (V) GTT (V) 
   281      1   -11.8069194599   0.000007452810       0.0030  GTT (V) GTT (V) GTT (V) GTT (V) GTT (V) GTT (V) GTT (V) GTT (V) GTT (V) GTT (V) GTT (V) GTT (V) GTT (V) GTT (V) GTT (V) GTT (V) --- (-) GTT (V) GTT (V) GTT (V) GTT (V) GCT (A) GTT (V) GTT (V) GTT (V) GTT (V) GTT (V) GTT (V) GTT (V) GTT (V) 
   282      1   -14.5837620648   0.000000463823       0.0002  GTT (V) GTT (V) GTT (V) GTT (V) GTT (V) GTT (V) GTT (V) GTT (V) GTT (V) GTT (V) GTT (V) GTT (V) GTT (V) GTT (V) GTT (V) GTT (V) GTT (V) GTT (V) GTC (V) GTT (V) GTT (V) ATT (I) GTT (V) GTT (V) GTT (V) GTT (V) GTT (V) GTT (V) GTT (V) GTT (V) 
   283      5    -8.7725083330   0.000154934466       0.0617  GTT (V) GTT (V) GTT (V) GTT (V) GTT (V) GTT (V) GTT (V) GTT (V) GTT (V) GTT (V) GTT (V) GTT (V) GTT (V) GTT (V) GTT (V) GTT (V) GTT (V) GTT (V) GTT (V) GTT (V) GTT (V) GTT (V) GTT (V) GTT (V) GTT (V) GTT (V) GTT (V) GTT (V) GTT (V) GTT (V) 
   284      1   -26.3954203802   0.000000000003       0.0000  TAC (Y) TAC (Y) TAC (Y) AAC (N) TAC (Y) AAC (N) CAC (H) TAT (Y) TAT (Y) AAC (N) TAT (Y) AAC (N) TAC (Y) AAC (N) AAC (N) TAC (Y) AAC (N) AAC (N) AAC (N) TAC (Y) AAC (N) TAC (Y) AAC (N) TAT (Y) TAC (Y) TAC (Y) TAC (Y) TAC (Y) TAC (Y) --- (-) 
   285      1    -6.6431930608   0.001302860482       0.5185  TAC (Y) TAC (Y) TAC (Y) TAC (Y) TAC (Y) TAC (Y) TAC (Y) TAC (Y) TAC (Y) TAC (Y) TAC (Y) TAC (Y) TAC (Y) TAC (Y) TAC (Y) TAC (Y) TAC (Y) TAC (Y) TAC (Y) TAC (Y) TAC (Y) TAC (Y) TAC (Y) TAC (Y) TAC (Y) TAC (Y) TAC (Y) TAC (Y) TAC (Y) --- (-) 
   286      1   -13.8072757440   0.000001008269       0.0004  TAC (Y) TAC (Y) TAT (Y) TAC (Y) TAC (Y) TAC (Y) TAC (Y) TAC (Y) TAC (Y) TAC (Y) TAC (Y) TAC (Y) TAC (Y) TAC (Y) TAC (Y) TAC (Y) --- (-) TAC (Y) TAC (Y) TAC (Y) TAT (Y) TAC (Y) TAC (Y) TAC (Y) TAC (Y) TAC (Y) TAC (Y) TAC (Y) TAC (Y) TAC (Y) 
   287      1    -8.9126886928   0.000134669263       0.0536  TAC (Y) TAC (Y) TAT (Y) TAC (Y) TAC (Y) TAC (Y) TAC (Y) TAC (Y) TAC (Y) TAC (Y) TAC (Y) TAC (Y) TAC (Y) TAC (Y) TAC (Y) TAC (Y) TAC (Y) TAC (Y) TAC (Y) TAC (Y) TAC (Y) TAC (Y) TAC (Y) TAC (Y) TAC (Y) TAC (Y) TAC (Y) TAC (Y) TAC (Y) TAC (Y) 
   288      1   -14.7378765937   0.000000397577       0.0002  TAC (Y) TAC (Y) TAT (Y) TAC (Y) TAC (Y) TAC (Y) TAT (Y) TAT (Y) TAC (Y) TAC (Y) TAT (Y) TAC (Y) TAC (Y) TAC (Y) TAC (Y) TAC (Y) TAC (Y) TAC (Y) TAC (Y) TAC (Y) TAC (Y) TAC (Y) TAC (Y) TAC (Y) TAC (Y) TAC (Y) TAC (Y) TAC (Y) TAC (Y) TAC (Y) 
   289      1   -12.1411123495   0.000005335583       0.0021  TAT (Y) TAC (Y) TAC (Y) TAC (Y) TAC (Y) TAC (Y) TAC (Y) TAC (Y) TAC (Y) TAC (Y) TAC (Y) TAC (Y) TAT (Y) TAC (Y) TAC (Y) TAT (Y) --- (-) TAC (Y) TAC (Y) TAC (Y) TAC (Y) TAC (Y) TAC (Y) TAC (Y) TAC (Y) TAC (Y) TAC (Y) TAC (Y) TAC (Y) TAC (Y) 
   290      1   -20.4470807525   0.000000001318       0.0000  TAT (Y) TAC (Y) TAT (Y) TAC (Y) TAT (Y) TAC (Y) TTC (F) TAC (Y) TAC (Y) TAC (Y) TAC (Y) TAC (Y) TAT (Y) TAC (Y) TAC (Y) TAT (Y) TAC (Y) TAC (Y) TAT (Y) TAC (Y) TAC (Y) TAT (Y) TAC (Y) TAC (Y) TAT (Y) TAT (Y) TAT (Y) TAT (Y) TAT (Y) TAT (Y) 
   291      1   -18.2097130172   0.000000012349       0.0000  TAT (Y) TAT (Y) TAT (Y) TAC (Y) TAT (Y) TAT (Y) TAT (Y) TAC (Y) TAC (Y) TAT (Y) TAC (Y) TAC (Y) TAT (Y) TAC (Y) TAC (Y) TAT (Y) --- (-) TAC (Y) TAT (Y) TAC (Y) TAT (Y) TAT (Y) TAC (Y) TAC (Y) TAT (Y) TAT (Y) TAT (Y) TAT (Y) TAT (Y) TAT (Y) 
   292      1   -14.0768531326   0.000000770017       0.0003  TAT (Y) TAT (Y) TAT (Y) TAT (Y) TAC (Y) TAT (Y) TAT (Y) TAC (Y) TAT (Y) TAT (Y) TAC (Y) TAT (Y) TAT (Y) TAT (Y) TAT (Y) TAT (Y) TAT (Y) TAT (Y) TAT (Y) TAT (Y) TAT (Y) TAT (Y) TAT (Y) TAT (Y) TAC (Y) TAC (Y) TAC (Y) TAC (Y) TAC (Y) TAC (Y) 
   293      1    -9.1857958008   0.000102484827       0.0408  TAT (Y) TAT (Y) TAT (Y) TAT (Y) TAT (Y) TAT (Y) TAT (Y) TAT (Y) TAT (Y) TAT (Y) TAT (Y) TAT (Y) TAT (Y) TAT (Y) TAT (Y) TAT (Y) TAT (Y) TAT (Y) TAT (Y) TAT (Y) TAT (Y) TAC (Y) TAT (Y) TAT (Y) TAT (Y) TAT (Y) TAT (Y) TAT (Y) TAT (Y) TAT (Y) 
   294      1   -34.5231168610   0.000000000000       0.0000  TAT (Y) TCT (S) TAT (Y) TCT (S) TCT (S) TCT (S) TAC (Y) ACC (T) ACA (T) TCT (S) ACT (T) TCT (S) TCT (S) TCT (S) TCT (S) TCT (S) --- (-) TCT (S) TCT (S) TCT (S) TCT (S) TAT (Y) TCT (S) ACA (T) TCT (S) TCT (S) TCT (S) TCT (S) TCT (S) TCT (S) 
   295      1   -17.7034581275   0.000000020487       0.0000  TCA (S) TCA (S) TCA (S) GCA (A) TCA (S) TCA (S) CCA (P) TCA (S) TCA (S) TCA (S) TCA (S) TCA (S) TCA (S) TCA (S) GCA (A) TCA (S) TCA (S) TCA (S) TCA (S) TCA (S) TCA (S) TCA (S) TCA (S) TCA (S) TCA (S) TCA (S) TCA (S) TCA (S) TCA (S) --- (-) 
   296      1   -34.0366038026   0.000000000000       0.0000  TCA (S) TCA (S) TCA (S) TCA (S) CCA (P) TCA (S) CCT (P) CCA (P) CCA (P) TCA (S) CCA (P) TCA (S) --- (-) TCA (S) TCA (S) TCC (S) TCA (S) TCA (S) TCA (S) TCA (S) TCA (S) TTA (L) TCA (S) CCA (P) CCA (P) CCG (P) CCA (P) TCA (S) CCG (P) --- (-) 
   297      1   -13.1767143497   0.000001894199       0.0008  TCA (S) TCA (S) TCA (S) TCA (S) TCA (S) TCA (S) TCA (S) TCA (S) TCA (S) TCA (S) TCA (S) TCA (S) TCA (S) TCA (S) TCA (S) TCA (S) TCA (S) TCA (S) TCA (S) TCA (S) TCA (S) TCA (S) TCA (S) TCA (S) TCA (S) TCA (S) TCT (S) TCA (S) TCA (S) TCA (S) 
   298      1   -15.3538141499   0.000000214745       0.0001  TCA (S) TCA (S) TCA (S) TCA (S) TCA (S) TCA (S) TCA (S) TCC (S) TCA (S) TCA (S) TCA (S) TCA (S) TCA (S) TCA (S) TCA (S) TCA (S) TCA (S) TCA (S) TCA (S) TCA (S) TCA (S) TCA (S) TCA (S) TCA (S) TCA (S) TCA (S) TCA (S) TCG (S) TCA (S) TCA (S) 
   299      1    -9.6952630577   0.000061574480       0.0245  TCA (S) TCA (S) TCA (S) TCA (S) TCA (S) TCA (S) TCG (S) TCA (S) TCA (S) TCA (S) TCA (S) TCA (S) TCA (S) TCA (S) TCA (S) TCA (S) TCA (S) TCA (S) TCA (S) TCA (S) TCA (S) TCA (S) TCA (S) TCA (S) TCA (S) TCA (S) TCA (S) TCA (S) TCA (S) TCA (S) 
   300      1   -31.6653120019   0.000000000000       0.0000  TCA (S) TCA (S) TCA (S) TCG (S) TCA (S) TCA (S) ACC (T) ACG (T) TCT (S) TCA (S) ACG (T) TCA (S) TCA (S) TCA (S) TCG (S) TCA (S) TCA (S) TCA (S) TCA (S) TCA (S) TCA (S) TCA (S) TCA (S) TCT (S) TCA (S) TCA (S) TCA (S) TCA (S) TCA (S) TCA (S) 
   301      1   -16.6935876919   0.000000056243       0.0000  TCA (S) TCA (S) TCG (S) TCA (S) TCA (S) TCA (S) TCC (S) TCA (S) TCA (S) TCA (S) TCA (S) TCA (S) TCA (S) TCA (S) TCA (S) TCA (S) TCA (S) TCA (S) TCA (S) TCA (S) TCA (S) TCA (S) TCA (S) TCT (S) TCA (S) TCA (S) TCA (S) TCA (S) TCA (S) TCA (S) 
   302      1   -17.6102188201   0.000000022489       0.0000  TCA (S) TCC (S) TCC (S) TCC (S) TCC (S) TCC (S) TCG (S) TCC (S) TCC (S) TCC (S) TCC (S) TCC (S) TCT (S) TCC (S) TCC (S) TCT (S) TCC (S) TCC (S) TCC (S) TCC (S) TCC (S) TCA (S) TCC (S) TCC (S) TCC (S) TCC (S) TCC (S) TCC (S) TCC (S) TCC (S) 
   303      1   -27.3835101309   0.000000000001       0.0000  TCA (S) TCG (S) TTA (L) TCC (S) TCG (S) TCC (S) TCG (S) TCG (S) TCG (S) TCC (S) TCA (S) TCC (S) TCA (S) TCC (S) TCC (S) TCA (S) --- (-) TCC (S) TCC (S) TCC (S) TCA (S) TCA (S) TCC (S) TCG (S) TCG (S) TCG (S) TCG (S) TCG (S) TCG (S) TCG (S) 
   304      1   -14.3616157818   0.000000579201       0.0002  TCA (S) TCT (S) TCA (S) TCA (S) TCA (S) TCA (S) TCA (S) TCG (S) TCA (S) TCA (S) TCA (S) TCA (S) TCA (S) TCA (S) TCA (S) TCA (S) TCA (S) TCA (S) TCA (S) TCA (S) TCA (S) TCA (S) TCA (S) TCA (S) TCA (S) TCA (S) TCA (S) TCA (S) TCA (S) --- (-) 
   305      1   -34.0107529893   0.000000000000       0.0000  TCC (S) GCC (A) GCC (A) --- (-) GCC (A) GCC (A) CCG (P) GCC (A) GCC (A) GCC (A) GCC (A) GCC (A) --- (-) GCC (A) GCC (A) GCC (A) GCC (A) GCC (A) --- (-) GCC (A) GCC (A) CCT (P) GCC (A) GCG (A) GCC (A) GCC (A) GCC (A) GCT (A) GCC (A) --- (-) 
   306      1   -36.2631981039   0.000000000000       0.0000  TCC (S) GCC (A) TCC (S) --- (-) GCC (A) --- (-) TCG (S) --- (-) --- (-) GCC (A) --- (-) GCC (A) --- (-) GCC (A) GCC (A) TCC (S) GGC (G) --- (-) --- (-) --- (-) GCC (A) TCC (S) GCC (A) --- (-) AGC (S) GCC (A) GCC (A) GCC (A) GCC (A) --- (-) 
   307      1   -44.8697395801   0.000000000000       0.0000  TCC (S) GCT (A) TCC (S) GCC (A) GCC (A) GCC (A) GCA (A) GCA (A) GCT (A) GCC (A) GCG (A) GCC (A) CCC (P) GCT (A) GCC (A) CCC (P) GCC (A) GCT (A) GCC (A) GCT (A) GCC (A) TCC (S) GCC (A) GCT (A) GCG (A) GCC (A) GCC (A) GCC (A) GCC (A) GCC (A) 
   308      1   -18.3582151313   0.000000010645       0.0000  TCC (S) TCC (S) TCC (S) TCC (S) TCC (S) TCC (S) GCC (A) ACC (T) TCC (S) TCC (S) ACC (T) TCC (S) TCC (S) TCC (S) TCC (S) TCC (S) --- (-) TCC (S) TCC (S) TCC (S) TCC (S) TCC (S) TCC (S) TCC (S) TCC (S) TCC (S) TCC (S) TCC (S) TCC (S) TCC (S) 
   309      1   -28.3619471438   0.000000000000       0.0000  TCC (S) TCC (S) TCC (S) TCT (S) TCC (S) TCC (S) TCC (S) TCC (S) TCC (S) TCC (S) TCT (S) TCC (S) CAC (H) TCC (S) TCT (S) TCC (S) TCC (S) TCC (S) TCC (S) TCC (S) TCC (S) TCC (S) TCC (S) TCC (S) TCC (S) TCC (S) TCC (S) TCC (S) TCC (S) --- (-) 
   310      1   -11.5902033011   0.000009256326       0.0037  TCC (S) TCC (S) TCT (S) TCC (S) TCC (S) TCC (S) TCT (S) TCC (S) TCC (S) TCC (S) TCC (S) TCC (S) TCC (S) TCC (S) TCC (S) TCC (S) --- (-) TCC (S) TCC (S) TCC (S) TCC (S) TCC (S) TCC (S) TCC (S) TCC (S) TCC (S) TCC (S) TCC (S) TCC (S) TCC (S) 
   311      1   -18.5317825624   0.000000008948       0.0000  TCC (S) TCC (S) TTC (F) TCC (S) TCC (S) TCC (S) TCC (S) TCT (S) TCT (S) TCC (S) TCC (S) TCC (S) --- (-) TCC (S) TCC (S) TCT (S) TCC (S) TCC (S) TCC (S) TCC (S) TCC (S) TCC (S) TCC (S) TCT (S) TCC (S) TCC (S) TCC (S) TCC (S) TCC (S) --- (-) 
   312      1   -44.0422557628   0.000000000000       0.0000  TCC (S) TCT (S) TCC (S) TCT (S) TCC (S) TCT (S) TCT (S) TGT (C) TGC (C) TCT (S) TGT (C) TCT (S) --- (-) ACT (T) TCT (S) GCT (A) TCT (S) ACT (T) TCT (S) TCT (S) TCT (S) TGG (W) TCT (S) TGC (C) TCC (S) TCC (S) TCC (S) TCC (S) TCC (S) --- (-) 
   313      1    -7.0381811443   0.000877721560       0.3493  TCG (S) --- (-) TCG (S) --- (-) TCG (S) --- (-) TCG (S) TCG (S) TCG (S) --- (-) TCG (S) --- (-) TCG (S) --- (-) --- (-) TCG (S) --- (-) --- (-) --- (-) --- (-) --- (-) TCG (S) --- (-) TCG (S) TCG (S) TCG (S) TCG (S) TCG (S) TCG (S) --- (-) 
   314      1   -28.1210372538   0.000000000001       0.0000  TCG (S) TCG (S) TCG (S) --- (-) TCG (S) TCG (S) TCG (S) GCG (A) GCG (A) TCG (S) GCG (A) TCG (S) --- (-) TCG (S) TCG (S) ACG (T) TCG (S) --- (-) TTA (L) TCG (S) TCG (S) TTG (L) TCG (S) GCG (A) TCG (S) TCG (S) TCG (S) TCG (S) TCG (S) --- (-) 
   315      1   -25.7323571708   0.000000000007       0.0000  TCG (S) TCT (S) TCA (S) TCT (S) TCT (S) TCT (S) TCT (S) TCC (S) TCC (S) TCT (S) TCC (S) TCT (S) TCT (S) TCT (S) TCT (S) TCT (S) TCT (S) TCT (S) TCT (S) TCT (S) TCT (S) TTG (L) TCT (S) TCC (S) TCT (S) TCG (S) TCT (S) TCT (S) TCG (S) --- (-) 
   316      1   -12.4924927436   0.000003754735       0.0015  TCG (S) TTG (L) TTG (L) TTG (L) TTG (L) TTG (L) TTG (L) TTG (L) TTG (L) TTG (L) TTG (L) TTG (L) TTG (L) TTG (L) TTG (L) TTG (L) TTG (L) TTG (L) TTG (L) TTG (L) TTG (L) TTG (L) TTG (L) TTG (L) TTG (L) TTG (L) TTG (L) TTG (L) TTG (L) TTG (L) 
   317      1   -43.2609453333   0.000000000000       0.0000  TCT (S) CCA (P) TCT (S) TCT (S) GCC (A) ACT (T) TCA (S) TCT (S) TCT (S) CCT (P) TCT (S) CCT (P) TCT (S) CCT (P) TCT (S) TCT (S) CCT (P) CCT (P) CCT (P) TCT (S) CCT (P) TCT (S) CCT (P) TCT (S) GCC (A) GCC (A) GCC (A) GCC (A) GCC (A) --- (-) 
   318      1   -24.3873235239   0.000000000026       0.0000  TCT (S) CCT (P) CCT (P) CCT (P) CCA (P) CCT (P) TCT (S) TCT (S) TCT (S) CCT (P) TCT (S) CCT (P) TCT (S) CCT (P) CCT (P) TCT (S) CCT (P) CCT (P) CCT (P) CCT (P) CCT (P) TCT (S) CCT (P) TCT (S) CCA (P) CCA (P) CCA (P) TCA (S) CCA (P) --- (-) 
   319      1   -34.1998426322   0.000000000000       0.0000  TCT (S) GCT (A) TCT (S) GCT (A) ACT (T) GCT (A) ACT (T) GCC (A) GCC (A) GCT (A) GCC (A) GCT (A) TCT (S) GCT (A) GCT (A) TCT (S) --- (-) GCT (A) GCT (A) GCT (A) GCT (A) TCG (S) GCT (A) GCC (A) ACT (T) ACT (T) ACC (T) GCT (A) ACT (T) ACT (T) 
   320      1   -25.3969253472   0.000000000009       0.0000  TCT (S) TCG (S) TCT (S) TCT (S) TCT (S) TCA (S) TCT (S) TCT (S) TCA (S) TCG (S) TCT (S) TCT (S) TCT (S) TCG (S) TCT (S) TCT (S) TCT (S) TCG (S) TCG (S) TCG (S) TCG (S) TCT (S) TCT (S) TCA (S) TCT (S) TCT (S) TCT (S) TCT (S) TCT (S) TCT (S) 
   321      1   -30.2601686030   0.000000000000       0.0000  TCT (S) TCT (S) CGT (R) TCT (S) TCT (S) TCT (S) TCC (S) TCT (S) TCT (S) TCT (S) TCT (S) TCT (S) CAT (H) TCT (S) TCT (S) CAT (H) TCT (S) TCT (S) TCT (S) TCT (S) TCT (S) GCT (A) TCT (S) TCT (S) TCT (S) TCT (S) TCT (S) TCT (S) TCT (S) TCT (S) 
   322      1   -15.9896882969   0.000000113702       0.0000  TCT (S) TCT (S) TCT (S) TCT (S) TCG (S) TCT (S) TCT (S) TCT (S) TCC (S) TCT (S) TCT (S) TCT (S) TCT (S) TCT (S) TCT (S) TCT (S) TCT (S) TCT (S) TCT (S) TCT (S) TCT (S) TCT (S) TCT (S) TCT (S) TCG (S) TCG (S) TCG (S) TCG (S) TCG (S) TCG (S) 
   323      1   -16.7033987386   0.000000055694       0.0000  TCT (S) TCT (S) TCT (S) TCT (S) TCT (S) TCG (S) TCT (S) TCT (S) TCT (S) TCT (S) TCT (S) TCT (S) TCT (S) TCT (S) TCT (S) TCT (S) --- (-) TCT (S) TCT (S) TCT (S) TCT (S) TCT (S) TCT (S) TCT (S) TCT (S) TCC (S) TCT (S) TCT (S) TCC (S) TCC (S) 
   324      1   -15.0290892783   0.000000297132       0.0001  TCT (S) TCT (S) TCT (S) TCT (S) TCT (S) TCT (S) TCT (S) ACC (T) ACC (T) TCT (S) ACC (T) TCT (S) TCT (S) TCT (S) TCT (S) TCT (S) TCT (S) TCT (S) TCT (S) TCT (S) TCT (S) TCT (S) TCT (S) ACC (T) TCT (S) TCT (S) TCT (S) TCT (S) TCT (S) TCT (S) 
   325      1   -16.9126763607   0.000000045177       0.0000  TCT (S) TCT (S) TCT (S) TCT (S) TCT (S) TCT (S) TCT (S) TCA (S) TCT (S) TCT (S) TCT (S) TCT (S) CCT (P) TCT (S) TCT (S) TCT (S) TCT (S) TCT (S) TCT (S) TCT (S) TCT (S) TCT (S) TCT (S) TCT (S) TCT (S) TCT (S) TCT (S) TCT (S) TCT (S) --- (-) 
   326      1   -15.2042767366   0.000000249383       0.0001  TCT (S) TCT (S) TCT (S) TCT (S) TCT (S) TCT (S) TCT (S) TCG (S) TCT (S) TCT (S) TCT (S) TCT (S) TCT (S) TCT (S) TCT (S) TCT (S) TCT (S) TCT (S) TCT (S) TCT (S) TCT (S) TCT (S) TCT (S) TCC (S) TCT (S) TCT (S) TCT (S) TCT (S) TCT (S) TCT (S) 
   327      1   -20.1599819382   0.000000001756       0.0000  TCT (S) TTT (F) TCC (S) TTC (F) TTC (F) TTC (F) TTC (F) TTC (F) TTC (F) TTC (F) TTC (F) TTC (F) TCA (S) TTC (F) TTC (F) TCA (S) TTC (F) TTC (F) TTC (F) TTC (F) TTC (F) TCT (S) TTC (F) TTC (F) TTC (F) TTC (F) TTC (F) TTC (F) TTC (F) TTC (F) 
   328      1   -27.6440346786   0.000000000001       0.0000  TCT (S) TTT (F) TCT (S) TTT (F) TTT (F) TTT (F) TCT (S) TCT (S) TTT (F) TTT (F) TTT (F) TTT (F) TCT (S) TCT (S) TTT (F) TCT (S) TTT (F) TCT (S) TCT (S) TTT (F) TTT (F) TCT (S) TTT (F) TTT (F) TTT (F) TTT (F) TTT (F) TTT (F) TTT (F) TTT (F) 
   329      1   -66.3216139171   0.000000000000       0.0000  TGC (C) CAT (H) CGC (R) CGT (R) CTT (L) CCC (P) CAA (Q) CAC (H) CAC (H) CAC (H) CAA (Q) CAT (H) --- (-) CAC (H) CGT (R) CGC (R) CGT (R) CAC (H) CAC (H) CGT (R) CAC (H) TGC (C) CGT (R) CAC (H) CTT (L) CTT (L) CTT (L) CTT (L) CTT (L) --- (-) 
   330      1   -49.5742327037   0.000000000000       0.0000  TGC (C) TGC (C) CAG (Q) AGC (S) AGC (S) TGC (C) CGC (R) TGC (C) TGC (C) TGC (C) TGC (C) AGC (S) TGC (C) AGC (S) AGC (S) TGC (C) --- (-) AGC (S) TGC (C) AGC (S) TGC (C) TGC (C) AGC (S) TGC (C) AGC (S) AAC (N) AGC (S) AGC (S) AAC (N) AGC (S) 
   331      1   -42.5284672520   0.000000000000       0.0000  TGC (C) TGC (C) CGG (R) --- (-) AGC (S) CGC (R) CGC (R) CGC (R) CGC (R) CGC (R) CGC (R) CGC (R) --- (-) CGC (R) CGC (R) CGC (R) CGC (R) --- (-) GGA (G) CGC (R) CGC (R) TGC (C) CGC (R) CGC (R) AGC (S) GGC (G) AGC (S) AGC (S) GGC (G) --- (-) 
   332      1    -6.7165029187   0.001210764963       0.4819  TGC (C) TGC (C) TGC (C) TGC (C) TGC (C) TGC (C) TGC (C) TGC (C) TGC (C) TGC (C) TGC (C) TGC (C) TGC (C) TGC (C) TGC (C) TGC (C) TGC (C) TGC (C) TGC (C) TGC (C) TGC (C) TGC (C) TGC (C) TGC (C) TGC (C) TGC (C) TGC (C) TGC (C) TGC (C) TGC (C) 
   333      1   -10.9880222726   0.000016902952       0.0067  TGG (W) TCG (S) TGG (W) TGG (W) TGG (W) TGG (W) TGG (W) TGG (W) TGG (W) TGG (W) TGG (W) TGG (W) TGG (W) TGG (W) TGG (W) TGG (W) TGG (W) TGG (W) TGG (W) TGG (W) TGG (W) TGG (W) TGG (W) TGG (W) TGG (W) TGG (W) TGG (W) TGG (W) TGG (W) --- (-) 
   334      1   -11.0427972704   0.000016001993       0.0064  TGG (W) TGG (W) TGG (W) TGG (W) TGG (W) TGG (W) TGG (W) TGG (W) TGG (W) TGG (W) TGG (W) TGG (W) --- (-) TGG (W) TGG (W) AGG (R) TGG (W) TGG (W) TGG (W) TGG (W) TGG (W) TGG (W) TGG (W) TGG (W) TGG (W) TGG (W) TGG (W) TGG (W) TGG (W) --- (-) 
   335      3    -5.5228472642   0.003994458457       1.5898  TGG (W) TGG (W) TGG (W) TGG (W) TGG (W) TGG (W) TGG (W) TGG (W) TGG (W) TGG (W) TGG (W) TGG (W) TGG (W) TGG (W) TGG (W) TGG (W) --- (-) TGG (W) TGG (W) TGG (W) TGG (W) TGG (W) TGG (W) TGG (W) TGG (W) TGG (W) TGG (W) TGG (W) TGG (W) TGG (W) 
   336      2    -5.5475575113   0.003896963919       1.5510  TGG (W) TGG (W) TGG (W) TGG (W) TGG (W) TGG (W) TGG (W) TGG (W) TGG (W) TGG (W) TGG (W) TGG (W) TGG (W) TGG (W) TGG (W) TGG (W) TGG (W) TGG (W) TGG (W) TGG (W) TGG (W) TGG (W) TGG (W) TGG (W) TGG (W) TGG (W) TGG (W) TGG (W) TGG (W) TGG (W) 
   337      1   -33.0066378187   0.000000000000       0.0000  TGT (C) AGT (S) TAT (Y) AGT (S) TCT (S) AGT (S) TGT (C) TCT (S) TCT (S) AGT (S) TCT (S) AGT (S) TGT (C) AGT (S) AGT (S) TGT (C) --- (-) AGT (S) AGT (S) AGT (S) AGT (S) TGT (C) AGT (S) TGT (C) TCT (S) TGT (C) TGT (C) TGT (C) TGT (C) TGT (C) 
   338      1   -41.7157785706   0.000000000000       0.0000  TGT (C) TAC (Y) TAT (Y) TAT (Y) TAT (Y) TAT (Y) TCC (S) TCC (S) TCC (S) TAT (Y) TCC (S) TAT (Y) --- (-) TAT (Y) TAT (Y) TGT (C) TAT (Y) TAT (Y) TAT (Y) TAT (Y) TAT (Y) CAA (Q) TAT (Y) TCC (S) TAT (Y) TAT (Y) TAT (Y) TAC (Y) TAT (Y) --- (-) 
   339      1   -14.9915468827   0.000000308499       0.0001  TGT (C) TCT (S) TCT (S) TCT (S) TCT (S) TCT (S) TCC (S) TCT (S) TCT (S) TCT (S) TCT (S) TCT (S) TCT (S) TCT (S) TCT (S) TCT (S) TCT (S) TCT (S) TCT (S) TCT (S) TCT (S) TCT (S) TCT (S) TCT (S) TCT (S) TCT (S) TCT (S) TCT (S) TCT (S) --- (-) 
   340      1   -43.0767481573   0.000000000000       0.0000  TGT (C) TGT (C) TCT (S) TGT (C) TGT (C) TGC (C) TGT (C) AGT (S) CAT (H) TGT (C) AGT (S) TGT (C) --- (-) TGT (C) TGT (C) TGT (C) TGT (C) TGT (C) TGT (C) TGT (C) TGT (C) CTT (L) TGT (C) CAT (H) TGT (C) TGT (C) TGT (C) CGT (R) TGT (C) --- (-) 
   341      1   -15.8623178434   0.000000129147       0.0001  TGT (C) TGT (C) TGT (C) TGT (C) CGT (R) TGT (C) TGT (C) TGT (C) TGT (C) TGT (C) TGT (C) TGT (C) --- (-) TGT (C) TGT (C) TCT (S) TGT (C) TGT (C) TGT (C) TGT (C) TGT (C) TGT (C) TGT (C) TGT (C) CGT (R) CGT (R) CGT (R) CGT (R) CGT (R) --- (-) 
   342      1   -10.2625188967   0.000034917623       0.0139  TGT (C) TGT (C) TGT (C) TGT (C) TGT (C) TGT (C) TGT (C) TGT (C) TGT (C) TGT (C) TGT (C) TGT (C) TGT (C) TGT (C) TGT (C) TGT (C) TGT (C) TGT (C) TGT (C) TGT (C) TGT (C) TGT (C) TGT (C) TGC (C) TGT (C) TGT (C) TGT (C) TGT (C) TGT (C) TGT (C) 
   343      1   -15.9052153355   0.000000123724       0.0000  TTA (L) TTA (L) CTA (L) TTA (L) TTG (L) TTA (L) TTA (L) TTG (L) TTA (L) TTA (L) TTA (L) TTA (L) TTA (L) TTA (L) TTA (L) TTA (L) TTA (L) TTA (L) TTA (L) TTA (L) TTA (L) TTA (L) TTA (L) TTA (L) TTG (L) TTG (L) TTG (L) TTG (L) TTG (L) TTG (L) 
   344      1   -21.0019679749   0.000000000757       0.0000  TTA (L) TTA (L) TTA (L) TTA (L) TTA (L) TTA (L) TTG (L) CTT (L) CTA (L) TTA (L) CTG (L) TTA (L) TTA (L) TTA (L) TTA (L) TTA (L) TTA (L) TTA (L) TTA (L) TTA (L) TTA (L) CTA (L) TTA (L) CTA (L) TTA (L) TTA (L) TTA (L) TTA (L) TTA (L) TTA (L) 
   345      1   -33.1289942667   0.000000000000       0.0000  TTA (L) TTG (L) TCG (S) TTG (L) TTG (L) TTG (L) TTG (L) CTG (L) TTG (L) TTG (L) CTG (L) TTG (L) TTC (F) TTG (L) TTG (L) TTC (F) --- (-) TTG (L) TTG (L) TTA (L) TTG (L) TCC (S) TTG (L) TTG (L) TTG (L) TTG (L) TTG (L) TTG (L) TTG (L) TTG (L) 
   346      1   -22.0985199635   0.000000000253       0.0000  TTA (L) TTT (F) TTA (L) TTT (F) TTC (F) TTT (F) TTC (F) TTT (F) TTT (F) TTC (F) TTT (F) TTT (F) TTA (L) TTT (F) TTT (F) TTA (L) TTT (F) TTT (F) TTT (F) TTT (F) TTC (F) TTA (L) TTT (F) TTT (F) TTC (F) TTT (F) TTT (F) TTT (F) TTT (F) TTT (F) 
   347      1   -20.3740958512   0.000000001418       0.0000  TTC (F) ATT (I) TAC (Y) ATT (I) ATT (I) ATT (I) TTT (F) TTT (F) TTT (F) ATT (I) TTT (F) ATT (I) TTC (F) ATT (I) ATT (I) TTC (F) ATT (I) ATT (I) ATT (I) ATT (I) ATT (I) TTC (F) ATT (I) TTT (F) ATT (I) ATT (I) ATT (I) ATT (I) ATT (I) --- (-) 
   348      1   -15.7497748426   0.000000144531       0.0001  TTC (F) TTC (F) TTA (L) TTC (F) TTC (F) TTC (F) TTC (F) TTC (F) TTC (F) TTC (F) TTC (F) TTC (F) --- (-) TTC (F) TTC (F) TTC (F) TTC (F) TTC (F) TTC (F) TTC (F) TTC (F) TTA (L) TTC (F) TTC (F) TTC (F) TTC (F) TTC (F) TTC (F) TTC (F) --- (-) 
   349      1   -17.4759801488   0.000000025720       0.0000  TTC (F) TTC (F) TTC (F) CTC (L) TTC (F) CTC (L) TTT (F) TTC (F) TTC (F) CTC (L) TTC (F) CTC (L) TTC (F) CTC (L) CTC (L) TTC (F) --- (-) CTC (L) CTC (L) CTC (L) CTC (L) CTC (L) CTC (L) TTC (F) TTC (F) TTC (F) TTC (F) TTC (F) TTC (F) TTC (F) 
   350      2    -7.8380993021   0.000394417998       0.1570  TTC (F) TTC (F) TTC (F) TTC (F) TTC (F) TTC (F) TTC (F) TTC (F) TTC (F) TTC (F) TTC (F) TTC (F) TTC (F) TTC (F) TTC (F) TTC (F) --- (-) TTC (F) TTC (F) TTC (F) TTC (F) TTC (F) TTC (F) TTC (F) TTC (F) TTC (F) TTC (F) TTC (F) TTC (F) TTC (F) 
   351      2    -7.9646587723   0.000347530276       0.1383  TTC (F) TTC (F) TTC (F) TTC (F) TTC (F) TTC (F) TTC (F) TTC (F) TTC (F) TTC (F) TTC (F) TTC (F) TTC (F) TTC (F) TTC (F) TTC (F) TTC (F) TTC (F) TTC (F) TTC (F) TTC (F) TTC (F) TTC (F) TTC (F) TTC (F) TTC (F) TTC (F) TTC (F) TTC (F) TTC (F) 
   352      1   -14.5921659711   0.000000459942       0.0002  TTC (F) TTC (F) TTC (F) TTC (F) TTC (F) TTC (F) TTC (F) TTC (F) TTC (F) TTT (F) TTC (F) TTC (F) TTC (F) TTC (F) TTC (F) TTC (F) TTC (F) TTC (F) TTC (F) TTC (F) TTC (F) TTC (F) TTC (F) TTT (F) TTC (F) TTC (F) TTC (F) TTC (F) TTC (F) TTC (F) 
   353      1   -16.4387429388   0.000000072568       0.0000  TTC (F) TTC (F) TTC (F) TTC (F) TTC (F) TTC (F) TTC (F) TTC (F) TTT (F) TTC (F) TTT (F) TTC (F) TTC (F) TTC (F) TTC (F) TTC (F) TTC (F) TTC (F) TTT (F) TTC (F) TTC (F) TTC (F) TTC (F) TTC (F) TTC (F) TTC (F) TTC (F) TTC (F) TTC (F) TTC (F) 
   354      1    -9.8044978651   0.000055202746       0.0220  TTC (F) TTC (F) TTC (F) TTC (F) TTC (F) TTC (F) TTC (F) TTT (F) TTT (F) TTC (F) TTT (F) TTC (F) TTC (F) TTC (F) TTC (F) TTC (F) TTC (F) TTC (F) TTC (F) TTC (F) TTC (F) TTC (F) TTC (F) TTT (F) TTC (F) TTC (F) TTC (F) TTC (F) TTC (F) TTC (F) 
   355      1   -12.9842280204   0.000002296262       0.0009  TTC (F) TTC (F) TTC (F) TTC (F) TTC (F) TTC (F) TTT (F) TTC (F) TTC (F) TTC (F) TTC (F) TTC (F) TTC (F) TTC (F) TTC (F) TTC (F) TTC (F) TTC (F) TTC (F) TTC (F) TTC (F) CTC (L) TTC (F) TTC (F) TTC (F) TTC (F) TTC (F) TTC (F) TTC (F) TTC (F) 
   356      1   -15.5200346773   0.000000181859       0.0001  TTC (F) TTC (F) TTT (F) TTT (F) TTC (F) TTT (F) TTC (F) TTC (F) TTT (F) TTT (F) TTC (F) TTT (F) TTC (F) TTT (F) TTT (F) TTC (F) TTT (F) TTT (F) TTT (F) TTT (F) TTT (F) TTC (F) TTT (F) TTC (F) TTC (F) TTC (F) TTC (F) TTC (F) TTC (F) TTC (F) 
   357      1   -10.9488878960   0.000017577553       0.0070  TTC (F) TTT (F) TTC (F) TTT (F) TTC (F) TTT (F) TTC (F) TTC (F) TTC (F) TTT (F) TTC (F) TTT (F) TTC (F) TTT (F) TTT (F) TTC (F) TTT (F) TTT (F) TTT (F) TTT (F) TTT (F) TTC (F) TTT (F) TTC (F) TTC (F) TTC (F) TTC (F) TTC (F) TTC (F) TTC (F) 
   358      1   -34.5936667279   0.000000000000       0.0000  TTG (L) CTC (L) TTG (L) TTG (L) TTG (L) TTG (L) CTG (L) CTG (L) CTG (L) TTG (L) CTG (L) TTG (L) TTG (L) TTG (L) TTG (L) TTG (L) --- (-) TTG (L) TTG (L) TTG (L) TTG (L) TTG (L) TTG (L) TTG (L) TTG (L) ATG (M) TTG (L) TTG (L) GTG (V) TTG (L) 
   359      1   -17.7845590456   0.000000018891       0.0000  TTG (L) CTG (L) CTA (L) CTG (L) CTG (L) CTG (L) CTG (L) CTG (L) CTG (L) CTG (L) CTG (L) CTA (L) CTG (L) CTG (L) CTG (L) CTG (L) --- (-) CTG (L) CTG (L) CTG (L) CTG (L) CTG (L) CTA (L) CTG (L) CTG (L) CTG (L) CTG (L) CTG (L) CTG (L) CTG (L) 
   360      1   -21.1051620147   0.000000000683       0.0000  TTG (L) CTG (L) TTG (L) CTG (L) CTG (L) CTG (L) TTG (L) CTG (L) CTG (L) CTG (L) CTG (L) CTG (L) TCG (S) CTG (L) CTG (L) TCG (S) --- (-) CTG (L) CTG (L) CTG (L) CTG (L) TCG (S) CTG (L) CTG (L) CTG (L) CTG (L) CTG (L) CTG (L) CTG (L) CTG (L) 
   361      1   -31.3143205902   0.000000000000       0.0000  TTG (L) GCG (A) TTG (L) --- (-) TCG (S) TCC (S) CTC (L) CTC (L) CTC (L) TCG (S) CTC (L) TCG (S) --- (-) TCG (S) TCG (S) TTG (L) TCG (S) --- (-) --- (-) TCG (S) TCG (S) TTG (L) TCG (S) CTC (L) TCG (S) TCG (S) TCG (S) TCG (S) TCG (S) --- (-) 
   362      1   -15.4248958843   0.000000200011       0.0001  TTG (L) GTG (V) TTG (L) TTG (L) TTG (L) TTG (L) TTG (L) TTA (L) TTA (L) TTG (L) TTA (L) TTG (L) TTG (L) TTG (L) TTG (L) TTG (L) TTG (L) TTG (L) TTG (L) TTG (L) TTG (L) TTG (L) TTG (L) TTA (L) TTG (L) TTG (L) TTG (L) TTG (L) TTG (L) TTG (L) 
   363      1   -42.8286420397   0.000000000000       0.0000  TTG (L) GTT (V) TTG (L) GTT (V) GTT (V) GTT (V) TTC (F) TTG (L) TTG (L) ATT (I) TTG (L) GTT (V) --- (-) ATT (I) GTT (V) CTG (L) GTT (V) ATT (I) ATT (I) GTT (V) ATT (I) TTG (L) GTT (V) TTG (L) GTT (V) GTT (V) GTA (V) GTG (V) GTT (V) --- (-) 
   364      1   -17.4466255479   0.000000026487       0.0000  TTG (L) TGG (W) TGG (W) TGG (W) TGG (W) TGG (W) CTG (L) TGG (W) TGG (W) TGG (W) TGG (W) TGG (W) TGG (W) TGG (W) TGG (W) TGG (W) TGG (W) TGG (W) TGG (W) TGG (W) TGG (W) TGG (W) TGG (W) TGG (W) TGG (W) TGG (W) TGG (W) TGG (W) TGG (W) TGG (W) 
   365      1   -25.0551147253   0.000000000013       0.0000  TTG (L) TTG (L) CTG (L) TTA (L) ATG (M) TTA (L) TTG (L) TTG (L) TTG (L) TTA (L) TTG (L) TTA (L) TTG (L) TTA (L) TTA (L) TTG (L) TTA (L) TTA (L) TTA (L) TTA (L) TTA (L) TTG (L) TTA (L) TTG (L) ATG (M) TTG (L) ATG (M) ATA (I) TTG (L) TTG (L) 
   366      1   -18.1127044085   0.000000013607       0.0000  TTG (L) TTG (L) TCG (S) TTG (L) TTG (L) TTG (L) TTT (F) TTC (F) TTC (F) TTG (L) TTC (F) TTG (L) --- (-) TTG (L) TTG (L) TTG (L) TTG (L) TTG (L) TTG (L) TTG (L) TTG (L) TTG (L) TTG (L) TTC (F) TTG (L) TTG (L) TTG (L) TTG (L) TTG (L) --- (-) 
   367      1   -15.9207342943   0.000000121818       0.0000  TTG (L) TTG (L) TTA (L) TTG (L) TTG (L) ATG (M) TTG (L) TTG (L) TTG (L) TTG (L) TTG (L) TTG (L) TTG (L) TTG (L) TTG (L) TTG (L) TTG (L) TTG (L) TTG (L) TTG (L) TTG (L) TTG (L) TTG (L) TTG (L) TTG (L) TTG (L) TTG (L) TTG (L) TTG (L) TTG (L) 
   368      1   -21.8042137533   0.000000000339       0.0000  TTG (L) TTG (L) TTG (L) TTG (L) TTG (L) TTG (L) TTG (L) TTG (L) CTG (L) TTA (L) TTG (L) TTG (L) TTG (L) TTG (L) TTG (L) TTG (L) TTG (L) TTG (L) TTG (L) TTG (L) TTG (L) CTG (L) TTG (L) TTA (L) TTG (L) TTG (L) TTG (L) TTG (L) TTG (L) TTG (L) 
   369      1   -17.2453448830   0.000000032392       0.0000  TTT (F) TCT (S) TTT (F) TTT (F) TTT (F) TTT (F) TTC (F) TTT (F) TTT (F) TTT (F) TTT (F) TTT (F) TTT (F) TTT (F) TTT (F) TTT (F) TTT (F) TTT (F) TTT (F) TTT (F) TTT (F) TTT (F) TTT (F) TTT (F) TTT (F) TTT (F) TTT (F) TTT (F) TTT (F) TTC (F) 
   370      1   -21.2454381280   0.000000000593       0.0000  TTT (F) TGG (W) TTT (F) TGG (W) TGG (W) TGG (W) TGG (W) TGG (W) TGG (W) TGG (W) TGG (W) TGG (W) TTC (F) TGG (W) TGG (W) TTC (F) TGG (W) TGG (W) TGG (W) TGG (W) TGG (W) TTA (L) TGG (W) TGG (W) TGG (W) TGG (W) TGG (W) TGG (W) TGG (W) TGG (W) 
   371      1   -34.7084092083   0.000000000000       0.0000  TTT (F) TTC (F) TTT (F) TTT (F) TTT (F) TTT (F) CTG (L) TTA (L) CTT (L) TTC (F) TTC (F) TTT (F) TTT (F) TTT (F) TTT (F) TTT (F) TTT (F) TTT (F) TTC (F) TTT (F) TTC (F) TTT (F) TTT (F) CTT (L) TTT (F) TTT (F) TTT (F) TTT (F) TTT (F) TTT (F) 
   372      1   -14.2179088700   0.000000668714       0.0003  TTT (F) TTT (F) TTT (F) TTT (F) TTT (F) TTC (F) TTT (F) TTC (F) TTT (F) TTT (F) TTC (F) TTT (F) TTT (F) TTT (F) TTT (F) TTT (F) TTT (F) TTT (F) TTT (F) TTT (F) TTT (F) TTT (F) TTT (F) TTT (F) TTT (F) TTT (F) TTT (F) TTT (F) TTT (F) TTT (F) 
   373      1   -15.7278520265   0.000000147734       0.0001  TTT (F) TTT (F) TTT (F) TTT (F) TTT (F) TTC (F) TTT (F) TTT (F) TTT (F) TTC (F) TTT (F) TTC (F) TTT (F) TTC (F) TTT (F) TTT (F) TTC (F) TTC (F) TTC (F) TTT (F) TTC (F) TTT (F) TTC (F) TTT (F) TTT (F) TTT (F) TTT (F) TTT (F) TTT (F) --- (-) 
   374      1   -20.8906479929   0.000000000846       0.0000  TTT (F) TTT (F) TTT (F) TTT (F) TTT (F) TTT (F) TTC (F) TTC (F) TTC (F) TTT (F) TTC (F) TTT (F) TAT (Y) TTT (F) TTT (F) TTT (F) TTT (F) TTT (F) TTT (F) TTT (F) TTT (F) GTT (V) TTT (F) TTC (F) TTT (F) TTT (F) TTT (F) TTT (F) TTT (F) TTT (F) 
   375      1   -11.5752658748   0.000009395630       0.0037  TTT (F) TTT (F) TTT (F) TTT (F) TTT (F) TTT (F) TTC (F) TTT (F) TTT (F) TTT (F) TTT (F) TTT (F) TTC (F) TTT (F) TTT (F) TTC (F) TTT (F) TTT (F) TTT (F) TTT (F) TTT (F) TTT (F) TTT (F) TTT (F) TTT (F) TTT (F) TTT (F) TTT (F) TTT (F) TTT (F) 
   376      1   -13.1715915788   0.000001903928       0.0008  TTT (F) TTT (F) TTT (F) TTT (F) TTT (F) TTT (F) TTT (F) TTT (F) TTC (F) TTT (F) TTT (F) TTT (F) TTT (F) TTT (F) TTT (F) TTT (F) TTT (F) TTT (F) TTT (F) TTT (F) TTT (F) TTC (F) TTT (F) TTT (F) TTT (F) TTT (F) TTT (F) TTT (F) TTT (F) TTT (F) 
   377      1   -13.8609329709   0.000000955594       0.0004  TTT (F) TTT (F) TTT (F) TTT (F) TTT (F) TTT (F) TTT (F) TTT (F) TTT (F) TTT (F) TTT (F) TTT (F) TTC (F) TTT (F) TTT (F) TTC (F) TTT (F) TTT (F) TTT (F) TTT (F) TTT (F) TTT (F) TTT (F) TTT (F) TTT (F) TTT (F) TTT (F) TTT (F) TTT (F) TTC (F) 
   378      1   -15.4809669709   0.000000189104       0.0001  TTT (F) TTT (F) TTT (F) TTT (F) TTT (F) TTT (F) TTT (F) TTT (F) TTT (F) TTT (F) TTT (F) TTT (F) TTT (F) TTT (F) TTT (F) TTT (F) TTT (F) TTT (F) TTT (F) TTT (F) TTT (F) TTT (F) TTT (F) TTC (F) TTC (F) TTT (F) TTT (F) TTT (F) TTT (F) TTT (F) 
   379      1    -7.4406037912   0.000586930707       0.2336  TTT (F) TTT (F) TTT (F) TTT (F) TTT (F) TTT (F) TTT (F) TTT (F) TTT (F) TTT (F) TTT (F) TTT (F) TTT (F) TTT (F) TTT (F) TTT (F) TTT (F) TTT (F) TTT (F) TTT (F) TTT (F) TTT (F) TTT (F) TTT (F) TTT (F) TTT (F) TTT (F) TTT (F) TTT (F) --- (-) 
   380      2    -7.4798420859   0.000564346527       0.2246  TTT (F) TTT (F) TTT (F) TTT (F) TTT (F) TTT (F) TTT (F) TTT (F) TTT (F) TTT (F) TTT (F) TTT (F) TTT (F) TTT (F) TTT (F) TTT (F) TTT (F) TTT (F) TTT (F) TTT (F) TTT (F) TTT (F) TTT (F) TTT (F) TTT (F) TTT (F) TTT (F) TTT (F) TTT (F) TTT (F) 
