# Supplementary material for: Comparative gene retention analysis in barley, wild emmer, and bread wheat pangenome lines reveals factors affecting gene retention following gene duplication
Source: BMC Biol. 2023 Feb 6;21:25. doi: 10.1186/s12915-022-01503-z (PMC9903521; doi:10.1186/s12915-022-01503-z)
Supplement: Supplementary file 5 — Additional file 5. PAML input and output files used for natural selection analysis in Table 1. [file 12915_2022_1503_MOESM5_ESM.zip › Files_S4/2branch/4fold.nuc]

    30      66

Hvulgare_HPT2
AATAAATCTTCTAGGTGATTGATGATAGTTTAGTAAATGACAAAGTGACACAATCAAATGATCTTA

Aeriantha_HPT1
AATCAATCGCCTAGGTAATTAATGATAGTTTATTACATTACGTTGTGACATAATCAAATGATGTTT

Aeriantha_HPT2
AATCAATCTCCTAGGTAATTAATGATAGTATATTAGACTGCATAGTTAAATAATTGACTGATCTTT

Atauschii_HPT1
AATCAATCTCCTAGGTAATTAATGATAGTTTATTAGGTTACGTGGTGACATAATAAAACGATTTTT

Bdistachyon_HPT1
AATCGATCTTGTAGATAATCAAGCATAGTTTAATAGATTACATAGTGACATAATCAAATGATTTTT

Hvulgare_HPT1
AATCAATCACTAAGGTAATTAATGATAGTTTATTAGGTTACGTGGTGACATAATAAAACGATTTTT

Osativa_HPT1
AATGGATTTCCTAGATAATTAATGATAGTTTAAAGGATTATCTAGTGACAAAATCCAATATTTTTT

Phallii_HPT1
ACTCTATCTTCTAGATAATTAGTGATAGTTTATAAGGTAACTCAGTACCCTAATGAAATGGGCCTT

Sbicolor_HPT1
AATCTATCATCTAGATAATTAACGATAGTTTATAAGGTTACTTAGTGTCTTAATGAAATGGTTCTT

Scereale_HPT1
AATCTATCGCCTAGGTAATTAATGATAGTTTATTATGTTACGTGGTAGCAGAATAAAAAGGTTTTT

Sitalica_HPT1
CATCTATCTTCTAGATAATTAATGATAGTTTATCAGGTTAGTTAGTGCCCTAATAAAGTGGTTATT

Taestivum_HPT1-1
AATCAAGCTCCTAGGTAATTAATGATAGTTTATTAGGTTACGTGGTGACATAATAAAACGATTTTT

Taestivum_HPT2
AATTAATCTCCTAGGTAATTAATTATAGTTTACTAGATTACATAGTGGCATAATAAAATTATCTTT

Taestivum_HPT1-2
AATCTATCGCCTAGGTAATTAATGATAGTTTATTAGGTTACGTGGTGACATAATAAAACGATTTTT

Taestivum_HPT1-3
AATCAATCTCCTAGGTAATTAATGATAGTTTATTAGGTTACGTGGTGACATAATAAAACGATTTTT

Tdicoccoides_HPT2
AATTAATGTCCTAGGTAATTAATTATAGTTTACTAGATTACATAGTGGCATAATAAAATTATCTTT

Tdicoccoides_HPT1-1
AATCAAGCTCCTAGGTAATTAATGATAGTTTATTAGGTTACGTGGTGACATAATAAAACGATTTTT

Tdicoccoides_HPT1-2
AATCTATCGCCTAGGTAATTAATGATAGTTTATTAGGTTACGTGGTGACATAATAAAACGATTTTT

Tintermedium_HPT1-2
AATCTATCGCCTAGGTAATTAATGATAGTTTATTAGGTTACGTGGTGACATAATCAAACGATTTTT

Tintermedium_HPT1-3
AATCTATCGCCTAGGTAATTAATGATAGTTTATTAGGTTACGTGGTGACATAATAAAACGATTTTT

Tintermedium_HPT1-1
AATCTATCGCCTAGGTAATTAATGATAGTTTATTATGTTACGTGGTAACAAAATCAAAAGGTTTTT

Tintermedium_HPT2
AATAAATCTTCTAGGTGATTAATGATAGTTTACTAGATTACATACTGACTTAACCAAATGATCTTA

Turartu_HPT1
AATCAAGCTCCTAGGTAATTAATGATAGTTTATTAGGTTACGTGGTGACATAATAAAACGATTTTT

Zmays_HPT1
AATCTATCATCTAGATAATTAATGATAGTTTGTAAGGTTAGTTAGTGCCTTAATGTAATGGCGCTT

Bhybridum_HPT1-1
AATCGATCTTGTAGATAATCAAGCATAGTTTAATAGATTACATAGTGACATAATCAAATGATTTTT

Bstacei_HPT1
AATCAATTTCGTAGGTTATCAAGGATAGTTTATTAGATTAAACGGTTACATAATCAAATGATTTTT

Bsylvaticum_HPT1
AATCGATCTTGTAGATAATCAAGCATTGTTTAATAGATTACATGGTGACATAATCAAATGATTTTT

Bmexicanum_HPT1-1
AGTCGATCTCGTAGATAATCAAGGATATTTTAATAGATTACATGGTGACATAATCAAATGATTTTT

Bhybridum_HPT1-2
AATCAATTTCGTAGGTAATCAAGGATAGTTTATTAGATTAAATGGTTACATAATCAAATGATTTTT

Bmexicanum_HPT1-2
AATCAATCTCGTAGGTAATCAAGGATAGTTTATTAGATTAAATGGTTACATGATCAAATGATTTTT


codons included
 118 123 124 125 126 127 128 129 136 137 140 142 146 147 148 158 159 174 175 176 177 179 180 181 203 206 208 211 214 215 221 222 223 224 226 229 230 238 240 242 243 248 249 250 251 253 255 256 259 263 265 275 279 280 284 287 289 291 297 301 306 309 315 319 324 395
