# Supplementary material for: Comparative gene retention analysis in barley, wild emmer, and bread wheat pangenome lines reveals factors affecting gene retention following gene duplication
Source: BMC Biol. 2023 Feb 6;21:25. doi: 10.1186/s12915-022-01503-z (PMC9903521; doi:10.1186/s12915-022-01503-z)
Supplement: Supplementary file 5 — Additional file 5. PAML input and output files used for natural selection analysis in Table 1. [file 12915_2022_1503_MOESM5_ESM.zip › Files_S4/ModelA_HPT2/rst]

Supplemental results for CODEML (seqf: less_species.fas  treef: less_species.phy)


dN/dS (w) for site classes (K=4)

site class             0        1       2a       2b
proportion       0.65921  0.25827  0.05929  0.02323
background w     0.09024  1.00000  0.09024  1.00000
foreground w     0.09024  1.00000  4.92076  4.92076

Naive Empirical Bayes (NEB) probabilities for 4 classes
(amino acids refer to 1st sequence: Hvulgare_HPT2)

   1 M   0.96933 0.00044 0.03021 0.00002 ( 1)
   2 G   0.10787 0.84586 0.00455 0.04172 ( 2)
   3 S   0.00373 0.93966 0.00020 0.05641 ( 2)
   4 L   0.81295 0.13153 0.04715 0.00838 ( 1)
   5 C   0.00016 0.93874 0.00001 0.06109 ( 2)
   6 L   0.45869 0.49225 0.02212 0.02693 ( 2)
   7 Q   0.08237 0.47075 0.28923 0.15765 ( 2)
   8 P   0.80626 0.14262 0.04273 0.00839 ( 1)
   9 P   0.24118 0.03958 0.70788 0.01136 ( 3)
  10 L   0.14775 0.78776 0.00834 0.05615 ( 2)
  11 L   0.07531 0.87276 0.00364 0.04829 ( 2)
  12 L   0.00000 0.86600 0.00000 0.13400 ( 2)
  13 S   0.00222 0.92991 0.00015 0.06773 ( 2)
  14 I   0.00026 0.90983 0.00002 0.08989 ( 2)
  15 S   0.06619 0.88232 0.00315 0.04833 ( 2)
  16 A   0.57941 0.37782 0.02409 0.01868 ( 1)
  17 H   0.00000 0.85222 0.00000 0.14778 ( 2)
  18 Q   0.00009 0.93188 0.00001 0.06802 ( 2)
  19 Q   0.01126 0.92326 0.00074 0.06474 ( 2)
  20 D   0.92253 0.03679 0.03887 0.00180 ( 1)
  21 H   0.02331 0.92614 0.00110 0.04945 ( 2)
  22 F   0.82275 0.13138 0.03835 0.00753 ( 1)
  23 L   0.91811 0.02481 0.05546 0.00162 ( 1)
  24 P   0.89273 0.06249 0.04146 0.00332 ( 1)
  25 S   0.00538 0.85555 0.00779 0.13128 ( 2)
  26 L   0.00027 0.86103 0.00039 0.13831 ( 2)
  27 C   0.46472 0.48706 0.02199 0.02623 ( 2)
  28 P   0.01198 0.93858 0.00049 0.04896 ( 2)
  29 A   0.58085 0.37361 0.02539 0.02014 ( 1)
  30 H   0.00195 0.93549 0.00012 0.06243 ( 2)
  31 K   0.00116 0.78514 0.00323 0.21047 ( 2)
  32 N   0.53192 0.42001 0.02523 0.02284 ( 1)
  33 A   0.00645 0.72643 0.02231 0.24481 ( 2)
  34 K   0.06187 0.88503 0.00309 0.05002 ( 2)
  35 R   0.00016 0.78057 0.00048 0.21879 ( 2)
  36 Q   0.11172 0.82252 0.00739 0.05837 ( 2)
  37 T   0.00111 0.70582 0.03494 0.25813 ( 2)
  38 S   0.00562 0.94474 0.00025 0.04939 ( 2)
  39 V   0.09359 0.85297 0.00475 0.04868 ( 2)
  40 S   0.88116 0.07120 0.04365 0.00399 ( 1)
  41 S   0.00028 0.91607 0.00012 0.08352 ( 2)
  42 Q   0.91862 0.02619 0.05354 0.00166 ( 1)
  43 R   0.00020 0.93327 0.00001 0.06652 ( 2)
  44 G   0.00045 0.90683 0.00005 0.09267 ( 2)
  45 Q   0.00292 0.93628 0.00017 0.06062 ( 2)
  46 G   0.79064 0.15603 0.04381 0.00952 ( 1)
  47 R   0.77027 0.14721 0.06928 0.01324 ( 1)
  48 P   0.92805 0.03177 0.03862 0.00156 ( 1)
  49 T   0.00074 0.94598 0.00004 0.05324 ( 2)
  50 L   0.00511 0.91661 0.00065 0.07763 ( 2)
  51 D   0.00000 0.94189 0.00000 0.05811 ( 2)
  52 C   0.00000 0.82658 0.00000 0.17342 ( 2)
  53 C   0.00000 0.94860 0.00000 0.05140 ( 2)
  54 K   0.00020 0.93630 0.00001 0.06349 ( 2)
  55 N   0.81163 0.14012 0.04040 0.00785 ( 1)
  56 F   0.71084 0.24689 0.03001 0.01227 ( 1)
  57 L   0.35073 0.59345 0.02018 0.03565 ( 2)
  58 G   0.00877 0.86829 0.00924 0.11370 ( 2)
  59 W   0.66999 0.27163 0.04061 0.01777 ( 1)
  60 K   0.39998 0.54941 0.01990 0.03071 ( 2)
  61 C   0.00041 0.92426 0.00006 0.07527 ( 2)
  62 S   0.44742 0.50233 0.02217 0.02808 ( 2)
  63 Y   0.03558 0.90568 0.00204 0.05670 ( 2)
  64 E   0.00000 0.94858 0.00000 0.05142 ( 2)
  65 R   0.27234 0.67170 0.01507 0.04089 ( 2)
  66 I   0.95761 0.00842 0.03361 0.00036 ( 1)
  67 S   0.45539 0.49401 0.02269 0.02791 ( 2)
  68 H   0.07667 0.87302 0.00360 0.04670 ( 2)
  69 R   0.01198 0.90923 0.00106 0.07773 ( 2)
  70 P   0.00045 0.93889 0.00003 0.06063 ( 2)
  71 V   0.00000 0.86723 0.00000 0.13277 ( 2)
  72 D   0.00001 0.95120 0.00000 0.04879 ( 2)
  73 N   0.22100 0.73596 0.00866 0.03439 ( 2)
  74 C   0.93245 0.02831 0.03788 0.00136 ( 1)
  75 A   0.00009 0.83498 0.00015 0.16479 ( 2)
  76 N   0.01287 0.93906 0.00056 0.04751 ( 2)
  77 A   0.96110 0.00159 0.03723 0.00007 ( 1)
  78 S   0.91846 0.03016 0.04958 0.00180 ( 1)
  79 M   0.00628 0.00530 0.98108 0.00734 ( 3)
  80 Q   0.91874 0.02606 0.05354 0.00165 ( 1)
  81 P   0.06116 0.88353 0.00315 0.05216 ( 2)
  82 L   0.69485 0.24564 0.04309 0.01643 ( 1)
  83 R   0.62936 0.31010 0.03950 0.02103 ( 1)
  84 S   0.18320 0.76369 0.00873 0.04439 ( 2)
  85 E   0.06569 0.88301 0.00315 0.04815 ( 2)
  86 P   0.01856 0.90504 0.00349 0.07291 ( 2)
  87 E   0.94676 0.00745 0.04539 0.00040 ( 1)
  88 A   0.92261 0.03563 0.03996 0.00180 ( 1)
  89 N   0.19353 0.18499 0.56759 0.05389 ( 3)
  90 D   0.95639 0.00315 0.04030 0.00015 ( 1)
  91 S   0.00171 0.94948 0.00007 0.04874 ( 2)
  92 A   0.60530 0.35058 0.02625 0.01787 ( 1)
  93 S   0.00292 0.93648 0.00018 0.06042 ( 2)
  94 I   0.69305 0.26360 0.03005 0.01330 ( 1)
  95 W   0.67501 0.26664 0.04091 0.01744 ( 1)
  96 N   0.03533 0.90768 0.00194 0.05505 ( 2)
  97 P   0.00079 0.94835 0.00004 0.05082 ( 2)
  98 I   0.96536 0.00073 0.03388 0.00003 ( 1)
  99 S   0.94439 0.00812 0.04703 0.00046 ( 1)
 100 T   0.26710 0.00659 0.72450 0.00180 ( 3)
 101 S   0.93624 0.02456 0.03803 0.00118 ( 1)
 102 L   0.91105 0.02962 0.05733 0.00200 ( 1)
 103 D   0.24549 0.15368 0.56856 0.03227 ( 3)
 104 A   0.90970 0.04828 0.03957 0.00244 ( 1)
 105 F   0.96653 0.00067 0.03277 0.00003 ( 1)
 106 Y   0.92365 0.02211 0.05286 0.00138 ( 1)
 107 R   0.93006 0.01743 0.05146 0.00106 ( 1)
 108 F   0.96664 0.00056 0.03277 0.00002 ( 1)
 109 S   0.91485 0.04436 0.03858 0.00221 ( 1)
 110 R   0.89772 0.04228 0.05713 0.00288 ( 1)
 111 P   0.94978 0.00582 0.04410 0.00031 ( 1)
 112 H   0.94844 0.00663 0.04458 0.00035 ( 1)
 113 T   0.95978 0.00248 0.03762 0.00012 ( 1)
 114 V   0.90340 0.05118 0.04265 0.00277 ( 1)
 115 I   0.95736 0.00866 0.03360 0.00037 ( 1)
 116 G   0.93426 0.01470 0.05017 0.00087 ( 1)
 117 T   0.95422 0.00376 0.04183 0.00019 ( 1)
 118 A   0.95535 0.00311 0.04138 0.00016 ( 1)
 119 L   0.92396 0.01876 0.05605 0.00123 ( 1)
 120 S   0.93742 0.01267 0.04917 0.00074 ( 1)
 121 I   0.96541 0.00068 0.03389 0.00003 ( 1)
 122 V   0.89996 0.05461 0.04248 0.00295 ( 1)
 123 S   0.94458 0.00794 0.04704 0.00045 ( 1)
 124 V   0.96155 0.00114 0.03725 0.00005 ( 1)
 125 S   0.94527 0.00771 0.04659 0.00043 ( 1)
 126 L   0.93416 0.01134 0.05378 0.00071 ( 1)
 127 L   0.92464 0.02087 0.05318 0.00131 ( 1)
 128 A   0.96126 0.00146 0.03721 0.00007 ( 1)
 129 V   0.95017 0.00473 0.04484 0.00026 ( 1)
 130 E   0.00329 0.94104 0.00017 0.05550 ( 2)
 131 G   0.35162 0.59522 0.01845 0.03471 ( 2)
 132 L   0.43614 0.51256 0.02214 0.02917 ( 2)
 133 S   0.00141 0.86413 0.00172 0.13274 ( 2)
 134 D   0.95637 0.00318 0.04030 0.00016 ( 1)
 135 I   0.80727 0.15655 0.02896 0.00722 ( 1)
 136 S   0.95801 0.00294 0.03892 0.00014 ( 1)
 137 P   0.94534 0.00649 0.04780 0.00037 ( 1)
 138 L   0.85470 0.09644 0.04337 0.00549 ( 1)
 139 F   0.95862 0.00216 0.03911 0.00010 ( 1)
 140 L   0.94603 0.00791 0.04563 0.00043 ( 1)
 141 T   0.94320 0.01897 0.03695 0.00088 ( 1)
 142 G   0.94948 0.00587 0.04434 0.00031 ( 1)
 143 S   0.84886 0.10224 0.04307 0.00584 ( 1)
 144 L   0.17823 0.75926 0.01122 0.05129 ( 2)
 145 E   0.81368 0.13511 0.04325 0.00796 ( 1)
 146 A   0.95538 0.00309 0.04138 0.00016 ( 1)
 147 V   0.94577 0.00721 0.04661 0.00040 ( 1)
 148 V   0.94793 0.00524 0.04655 0.00029 ( 1)
 149 S   0.19896 0.14583 0.61132 0.04390 ( 3)
 150 A   0.94088 0.02138 0.03675 0.00100 ( 1)
 151 L   0.94469 0.01741 0.03709 0.00081 ( 1)
 152 F   0.95921 0.00157 0.03915 0.00008 ( 1)
 153 M   0.96941 0.00037 0.03021 0.00001 ( 1)
 154 N   0.94010 0.01081 0.04847 0.00062 ( 1)
 155 I   0.95829 0.00198 0.03963 0.00010 ( 1)
 156 Y   0.94552 0.00795 0.04609 0.00044 ( 1)
 157 I   0.96502 0.00078 0.03417 0.00003 ( 1)
 158 V   0.96155 0.00114 0.03725 0.00005 ( 1)
 159 G   0.93398 0.01496 0.05017 0.00089 ( 1)
 160 L   0.91955 0.02008 0.05898 0.00139 ( 1)
 161 N   0.95339 0.00467 0.04170 0.00024 ( 1)
 162 Q   0.90302 0.03783 0.05661 0.00254 ( 1)
 163 L   0.85549 0.09564 0.04342 0.00544 ( 1)
 164 S   0.28408 0.00929 0.70433 0.00229 ( 3)
 165 D   0.94382 0.00861 0.04709 0.00048 ( 1)
 166 I   0.96514 0.00069 0.03415 0.00003 ( 1)
 167 D   0.27842 0.02387 0.69203 0.00567 ( 3)
 168 I   0.96540 0.00068 0.03388 0.00003 ( 1)
 169 D   0.94694 0.00674 0.04594 0.00037 ( 1)
 170 K   0.93071 0.01708 0.05118 0.00103 ( 1)
 171 V   0.94882 0.01377 0.03677 0.00064 ( 1)
 172 N   0.93948 0.01143 0.04844 0.00066 ( 1)
 173 K   0.93071 0.01708 0.05118 0.00103 ( 1)
 174 P   0.95023 0.00537 0.04412 0.00028 ( 1)
 175 T   0.96068 0.00161 0.03763 0.00007 ( 1)
 176 L   0.96036 0.00184 0.03771 0.00009 ( 1)
 177 P   0.95010 0.00550 0.04411 0.00029 ( 1)
 178 L   0.92500 0.02042 0.05329 0.00129 ( 1)
 179 A   0.95532 0.00314 0.04138 0.00016 ( 1)
 180 S   0.95843 0.00252 0.03893 0.00012 ( 1)
 181 G   0.92452 0.02094 0.05322 0.00132 ( 1)
 182 E   0.94725 0.00696 0.04541 0.00038 ( 1)
 183 Y   0.92786 0.01796 0.05306 0.00112 ( 1)
 184 S   0.93081 0.02992 0.03783 0.00144 ( 1)
 185 P   0.67672 0.28144 0.02814 0.01371 ( 1)
 186 A   0.92408 0.03417 0.04003 0.00172 ( 1)
 187 T   0.00000 0.94332 0.00000 0.05668 ( 2)
 188 G   0.76114 0.18353 0.04381 0.01153 ( 1)
 189 V   0.94360 0.01888 0.03664 0.00088 ( 1)
 190 A   0.67636 0.28022 0.02930 0.01413 ( 1)
 191 I   0.39910 0.56261 0.01401 0.02428 ( 2)
 192 V   0.92352 0.03489 0.03982 0.00176 ( 1)
 193 T   0.44334 0.50580 0.02210 0.02875 ( 2)
 194 T   0.00004 0.62487 0.00225 0.37284 ( 2)
 195 F   0.96048 0.00665 0.03259 0.00028 ( 1)
 196 A   0.93123 0.03127 0.03605 0.00145 ( 1)
 197 V   0.25511 0.70230 0.00988 0.03271 ( 2)
 198 L   0.56946 0.39736 0.01775 0.01543 ( 1)
 199 S   0.93728 0.01281 0.04916 0.00075 ( 1)
 200 F   0.96656 0.00057 0.03285 0.00002 ( 1)
 201 A   0.26996 0.67401 0.01496 0.04107 ( 2)
 202 V   0.01161 0.75214 0.03221 0.20403 ( 2)
 203 G   0.93476 0.01420 0.05020 0.00084 ( 1)
 204 F   0.00511 0.11123 0.75721 0.12644 ( 3)
 205 V   0.02534 0.91417 0.00164 0.05885 ( 2)
 206 V   0.96155 0.00114 0.03725 0.00005 ( 1)
 207 G   0.80978 0.13849 0.04349 0.00823 ( 1)
 208 S   0.94465 0.00786 0.04704 0.00044 ( 1)
 209 Q   0.03302 0.90200 0.00214 0.06284 ( 2)
 210 P   0.92613 0.03371 0.03852 0.00164 ( 1)
 211 L   0.90456 0.03609 0.05692 0.00244 ( 1)
 212 L   0.31478 0.00495 0.67917 0.00110 ( 3)
 213 L   0.13637 0.80283 0.00827 0.05253 ( 2)
 214 A   0.96136 0.00136 0.03722 0.00006 ( 1)
 215 L   0.96043 0.00178 0.03771 0.00008 ( 1)
 216 F   0.86121 0.10451 0.02981 0.00447 ( 1)
 217 I   0.32466 0.06734 0.59849 0.00951 ( 3)
 218 S   0.93742 0.01267 0.04917 0.00074 ( 1)
 219 F   0.96660 0.00059 0.03278 0.00002 ( 1)
 220 V   0.94984 0.01269 0.03686 0.00060 ( 1)
 221 L   0.96063 0.00159 0.03771 0.00007 ( 1)
 222 G   0.93467 0.01429 0.05019 0.00085 ( 1)
 223 T   0.95789 0.00233 0.03966 0.00011 ( 1)
 224 A   0.96090 0.00173 0.03729 0.00008 ( 1)
 225 Y   0.94428 0.00916 0.04605 0.00050 ( 1)
 226 S   0.94441 0.00810 0.04703 0.00046 ( 1)
 227 I   0.63012 0.32326 0.02895 0.01767 ( 1)
 228 D   0.91508 0.04275 0.04001 0.00216 ( 1)
 229 L   0.90695 0.03371 0.05707 0.00228 ( 1)
 230 P   0.94831 0.00726 0.04405 0.00039 ( 1)
 231 Y   0.82014 0.12980 0.04255 0.00752 ( 1)
 232 F   0.40407 0.55499 0.01563 0.02531 ( 2)
 233 R   0.90152 0.03623 0.05970 0.00255 ( 1)
 234 W   0.91145 0.03126 0.05524 0.00204 ( 1)
 235 K   0.93071 0.01708 0.05118 0.00103 ( 1)
 236 R   0.93776 0.01247 0.04905 0.00073 ( 1)
 237 S   0.00456 0.87973 0.00488 0.11083 ( 2)
 238 A   0.96126 0.00145 0.03722 0.00007 ( 1)
 239 V   0.83559 0.12599 0.03242 0.00600 ( 1)
 240 V   0.96147 0.00121 0.03725 0.00006 ( 1)
 241 A   0.92032 0.03790 0.03987 0.00191 ( 1)
 242 A   0.95524 0.00322 0.04138 0.00016 ( 1)
 243 L   0.94706 0.00689 0.04567 0.00038 ( 1)
 244 C   0.92945 0.01791 0.05155 0.00109 ( 1)
 245 I   0.96535 0.00073 0.03389 0.00003 ( 1)
 246 V   0.23048 0.19999 0.52397 0.04556 ( 3)
 247 A   0.92442 0.03383 0.04004 0.00171 ( 1)
 248 V   0.95535 0.00296 0.04154 0.00015 ( 1)
 249 R   0.93977 0.01149 0.04809 0.00066 ( 1)
 250 A   0.95406 0.00426 0.04147 0.00022 ( 1)
 251 V   0.94589 0.00709 0.04662 0.00040 ( 1)
 252 I   0.96514 0.00069 0.03415 0.00003 ( 1)
 253 V   0.96155 0.00114 0.03725 0.00005 ( 1)
 254 Q   0.91611 0.02844 0.05365 0.00181 ( 1)
 255 L   0.91163 0.02904 0.05737 0.00196 ( 1)
 256 A   0.95488 0.00356 0.04138 0.00018 ( 1)
 257 F   0.96668 0.00052 0.03277 0.00002 ( 1)
 258 F   0.96663 0.00057 0.03278 0.00002 ( 1)
 259 L   0.94687 0.00708 0.04567 0.00039 ( 1)
 260 H   0.93183 0.01622 0.05098 0.00098 ( 1)
 261 I   0.96366 0.00087 0.03543 0.00004 ( 1)
 262 Q   0.90260 0.03826 0.05658 0.00257 ( 1)
 263 T   0.95447 0.00351 0.04184 0.00018 ( 1)
 264 F   0.96646 0.00061 0.03291 0.00003 ( 1)
 265 V   0.96141 0.00126 0.03727 0.00006 ( 1)
 266 L   0.93515 0.02547 0.03816 0.00123 ( 1)
 267 R   0.93778 0.01245 0.04905 0.00072 ( 1)
 268 R   0.93678 0.01344 0.04900 0.00078 ( 1)
 269 P   0.87639 0.07828 0.04113 0.00419 ( 1)
 270 M   0.00533 0.21781 0.57692 0.19994 ( 3)
 271 A   0.22690 0.15425 0.58010 0.03875 ( 3)
 272 I   0.89048 0.07588 0.03031 0.00332 ( 1)
 273 S   0.44739 0.50070 0.02301 0.02890 ( 2)
 274 K   0.03238 0.91035 0.00179 0.05547 ( 2)
 275 P   0.95020 0.00540 0.04412 0.00029 ( 1)
 276 L   0.94119 0.01046 0.04776 0.00060 ( 1)
 277 I   0.00595 0.95272 0.00021 0.04112 ( 2)
 278 F   0.96668 0.00052 0.03277 0.00002 ( 1)
 279 A   0.95538 0.00309 0.04138 0.00016 ( 1)
 280 T   0.96059 0.00169 0.03763 0.00008 ( 1)
 281 T   0.00086 0.94829 0.00004 0.05081 ( 2)
 282 F   0.95907 0.00171 0.03914 0.00008 ( 1)
 283 M   0.96941 0.00037 0.03021 0.00001 ( 1)
 284 T   0.94814 0.00587 0.04567 0.00032 ( 1)
 285 F   0.93659 0.02403 0.03822 0.00116 ( 1)
 286 F   0.95862 0.00216 0.03911 0.00010 ( 1)
 287 S   0.94460 0.00791 0.04704 0.00044 ( 1)
 288 V   0.94948 0.01311 0.03679 0.00062 ( 1)
 289 V   0.95611 0.00262 0.04114 0.00013 ( 1)
 290 I   0.96537 0.00072 0.03388 0.00003 ( 1)
 291 A   0.95525 0.00321 0.04138 0.00016 ( 1)
 292 L   0.94417 0.00916 0.04616 0.00051 ( 1)
 293 F   0.95876 0.00202 0.03912 0.00010 ( 1)
 294 K   0.93071 0.01708 0.05118 0.00103 ( 1)
 295 D   0.95656 0.00299 0.04031 0.00015 ( 1)
 296 I   0.96537 0.00072 0.03388 0.00003 ( 1)
 297 P   0.95685 0.00320 0.03978 0.00016 ( 1)
 298 D   0.95630 0.00323 0.04030 0.00016 ( 1)
 299 I   0.96494 0.00085 0.03417 0.00004 ( 1)
 300 D   0.46014 0.48384 0.02626 0.02977 ( 2)
 301 G   0.92486 0.02061 0.05324 0.00129 ( 1)
 302 D   0.86532 0.08666 0.04317 0.00486 ( 1)
 303 R   0.11456 0.82397 0.00686 0.05461 ( 2)
 304 I   0.95776 0.00097 0.04122 0.00005 ( 1)
 305 F   0.96667 0.00054 0.03277 0.00002 ( 1)
 306 G   0.93402 0.01492 0.05018 0.00089 ( 1)
 307 I   0.96446 0.00089 0.03462 0.00004 ( 1)
 308 K   0.00201 0.93821 0.00012 0.05967 ( 2)
 309 S   0.95880 0.00216 0.03894 0.00010 ( 1)
 310 F   0.95918 0.00161 0.03914 0.00008 ( 1)
 311 S   0.90523 0.05179 0.04033 0.00265 ( 1)
 312 V   0.93788 0.02134 0.03971 0.00107 ( 1)
 313 R   0.90524 0.03387 0.05856 0.00234 ( 1)
 314 L   0.94551 0.00794 0.04611 0.00044 ( 1)
 315 G   0.94256 0.00874 0.04820 0.00050 ( 1)
 316 Q   0.92029 0.02452 0.05363 0.00155 ( 1)
 317 K   0.03934 0.90271 0.00221 0.05573 ( 2)
 318 K   0.93071 0.01708 0.05118 0.00103 ( 1)
 319 V   0.96119 0.00147 0.03727 0.00007 ( 1)
 320 F   0.95867 0.00212 0.03911 0.00010 ( 1)
 321 W   0.91145 0.03126 0.05524 0.00204 ( 1)
 322 I   0.00316 0.94654 0.00013 0.05017 ( 2)
 323 C   0.94822 0.00657 0.04486 0.00035 ( 1)
 324 V   0.96155 0.00114 0.03725 0.00005 ( 1)
 325 G   0.48434 0.46797 0.02268 0.02500 ( 1)
 326 L   0.91909 0.02624 0.05302 0.00165 ( 1)
 327 L   0.96002 0.00218 0.03770 0.00010 ( 1)
 328 E   0.93437 0.01508 0.04966 0.00089 ( 1)
 329 M   0.36665 0.59867 0.01143 0.02325 ( 2)
 330 A   0.95234 0.00467 0.04275 0.00024 ( 1)
 331 Y   0.94241 0.01102 0.04596 0.00061 ( 1)
 332 G   0.00062 0.94594 0.00003 0.05341 ( 2)
 333 V   0.94702 0.01555 0.03669 0.00073 ( 1)
 334 A   0.95380 0.00437 0.04160 0.00022 ( 1)
 335 M   0.23734 0.30145 0.40599 0.05522 ( 3)
 336 L   0.19377 0.71009 0.01963 0.07650 ( 2)
 337 M   0.96461 0.00512 0.03007 0.00020 ( 1)
 338 G   0.93070 0.01819 0.05002 0.00108 ( 1)
 339 A   0.73385 0.22708 0.02851 0.01056 ( 1)
 340 A   0.02227 0.84749 0.02239 0.10785 ( 2)
 341 S   0.95841 0.00254 0.03893 0.00012 ( 1)
 342 S   0.39063 0.55860 0.01937 0.03140 ( 2)
 343 C   0.00074 0.94810 0.00004 0.05113 ( 2)
 344 L   0.02110 0.89457 0.00413 0.08019 ( 2)
 345 W   0.90914 0.03356 0.05510 0.00219 ( 1)
 346 S   0.93643 0.01366 0.04912 0.00080 ( 1)
 347 K   0.94250 0.01004 0.04689 0.00056 ( 1)
 348 Y   0.00898 0.84696 0.01178 0.13228 ( 2)
 349 A   0.00001 0.94339 0.00000 0.05660 ( 2)
 350 T   0.95985 0.00242 0.03762 0.00011 ( 1)
 351 V   0.93386 0.02788 0.03691 0.00135 ( 1)
 352 V   0.00000 0.94269 0.00000 0.05731 ( 2)
 353 S   0.02800 0.88884 0.00927 0.07390 ( 2)
 354 H   0.94789 0.00717 0.04455 0.00038 ( 1)
 355 A   0.59449 0.36144 0.02576 0.01831 ( 1)
 356 V   0.24108 0.13287 0.59283 0.03322 ( 3)
 357 L   0.95728 0.00390 0.03863 0.00019 ( 1)
 358 A   0.96001 0.00260 0.03727 0.00012 ( 1)
 359 A   0.00041 0.94137 0.00002 0.05820 ( 2)
 360 I   0.62830 0.32767 0.02728 0.01676 ( 1)
 361 L   0.94059 0.01198 0.04676 0.00068 ( 1)
 362 W   0.90914 0.03356 0.05510 0.00219 ( 1)
 363 K   0.00249 0.71842 0.01025 0.26884 ( 2)
 364 C   0.00000 0.93845 0.00000 0.06155 ( 2)
 365 A   0.90228 0.05579 0.03912 0.00282 ( 1)
 366 R   0.45053 0.48614 0.02949 0.03384 ( 2)
 367 S   0.83353 0.11635 0.04332 0.00679 ( 1)
 368 V   0.19683 0.75873 0.00770 0.03674 ( 2)
 369 D   0.94338 0.00905 0.04706 0.00051 ( 1)
 370 L   0.16820 0.77752 0.00887 0.04542 ( 2)
 371 T   0.95224 0.00549 0.04199 0.00028 ( 1)
 372 S   0.81590 0.13352 0.04280 0.00778 ( 1)
 373 K   0.94218 0.01037 0.04688 0.00058 ( 1)
 374 S   0.01520 0.74618 0.04045 0.19817 ( 2)
 375 A   0.95294 0.00505 0.04175 0.00026 ( 1)
 376 I   0.96513 0.00094 0.03388 0.00004 ( 1)
 377 T   0.95378 0.00419 0.04181 0.00021 ( 1)
 378 S   0.94467 0.00808 0.04681 0.00045 ( 1)
 379 F   0.95825 0.00253 0.03910 0.00012 ( 1)
 380 Y   0.92437 0.02158 0.05271 0.00135 ( 1)
 381 M   0.96356 0.00617 0.03003 0.00024 ( 1)
 382 F   0.68109 0.27773 0.02779 0.01339 ( 1)
 383 I   0.95478 0.00365 0.04139 0.00018 ( 1)
 384 W   0.90914 0.03356 0.05510 0.00219 ( 1)
 385 K   0.77052 0.17644 0.04237 0.01068 ( 1)
 386 L   0.90309 0.03754 0.05683 0.00254 ( 1)
 387 F   0.95825 0.00253 0.03910 0.00012 ( 1)
 388 Y   0.92350 0.02227 0.05285 0.00139 ( 1)
 389 A   0.86520 0.08712 0.04281 0.00488 ( 1)
 390 E   0.93564 0.01379 0.04975 0.00081 ( 1)
 391 Y   0.92523 0.02054 0.05295 0.00128 ( 1)
 392 L   0.73451 0.20543 0.04617 0.01389 ( 1)
 393 I   0.09948 0.44959 0.31281 0.13812 ( 2)
 394 I   0.80690 0.15418 0.03161 0.00731 ( 1)
 395 P   0.95724 0.00282 0.03981 0.00014 ( 1)
 396 L   0.71363 0.22621 0.04489 0.01527 ( 1)
 397 V   0.91442 0.04365 0.03970 0.00222 ( 1)
 398 R   0.78454 0.16446 0.04136 0.00964 ( 1)


lnL = -8034.754173

Bayes Empirical Bayes (BEB) probabilities for 4 classes (class)
(amino acids refer to 1st sequence: Hvulgare_HPT2)

   1 M   0.94194 0.00040 0.05763 0.00003 ( 1)
   2 G   0.03592 0.88631 0.00212 0.07565 ( 2)
   3 S   0.00174 0.91248 0.00010 0.08568 ( 2)
   4 L   0.70801 0.20882 0.06260 0.02057 ( 1)
   5 C   0.00012 0.91055 0.00001 0.08933 ( 2)
   6 L   0.22608 0.69395 0.01701 0.06296 ( 2)
   7 Q   0.03813 0.59077 0.18476 0.18634 ( 2)
   8 P   0.69562 0.22509 0.05805 0.02124 ( 1)
   9 P   0.18306 0.05346 0.75070 0.01278 ( 3)
  10 L   0.06142 0.84562 0.00485 0.08811 ( 2)
  11 L   0.02581 0.89196 0.00164 0.08059 ( 2)
  12 L   0.00000 0.85167 0.00000 0.14832 ( 2)
  13 S   0.00107 0.90395 0.00007 0.09491 ( 2)
  14 I   0.00018 0.88705 0.00002 0.11275 ( 2)
  15 S   0.02292 0.89521 0.00143 0.08044 ( 2)
  16 A   0.32075 0.60470 0.02226 0.05228 ( 2)
  17 H   0.00001 0.84058 0.00000 0.15941 ( 2)
  18 Q   0.00007 0.90497 0.00000 0.09496 ( 2)
  19 Q   0.00438 0.90271 0.00033 0.09257 ( 2)
  20 D   0.87112 0.06023 0.06346 0.00519 ( 1)
  21 H   0.00883 0.91022 0.00052 0.08043 ( 2)
  22 F   0.63428 0.29068 0.04781 0.02723 ( 1)
  23 L   0.89015 0.02610 0.08117 0.00258 ( 1)
  24 P   0.82493 0.10228 0.06361 0.00918 ( 1)
  25 S   0.00246 0.84841 0.00260 0.14653 ( 2)
  26 L   0.00026 0.84739 0.00019 0.15216 ( 2)
  27 C   0.22998 0.69074 0.01712 0.06216 ( 2)
  28 P   0.00508 0.91484 0.00025 0.07983 ( 2)
  29 A   0.32256 0.60013 0.02310 0.05421 ( 2)
  30 H   0.00095 0.90844 0.00006 0.09055 ( 2)
  31 K   0.00059 0.78677 0.00113 0.21151 ( 2)
  32 N   0.28075 0.64016 0.02107 0.05802 ( 2)
  33 A   0.00286 0.74126 0.00755 0.24832 ( 2)
  34 K   0.02154 0.89536 0.00138 0.08172 ( 2)
  35 R   0.00012 0.78256 0.00020 0.21712 ( 2)
  36 Q   0.04516 0.86155 0.00393 0.08936 ( 2)
  37 T   0.00069 0.73525 0.01075 0.25330 ( 2)
  38 S   0.00255 0.91725 0.00013 0.08007 ( 2)
  39 V   0.03154 0.88502 0.00209 0.08135 ( 2)
  40 S   0.80830 0.11620 0.06480 0.01070 ( 1)
  41 S   0.00020 0.89234 0.00005 0.10741 ( 2)
  42 Q   0.89035 0.02764 0.07933 0.00268 ( 1)
  43 R   0.00014 0.90612 0.00001 0.09373 ( 2)
  44 G   0.00031 0.88438 0.00003 0.11528 ( 2)
  45 Q   0.00139 0.90951 0.00009 0.08902 ( 2)
  46 G   0.67436 0.24431 0.05785 0.02348 ( 1)
  47 R   0.72980 0.16312 0.08755 0.01953 ( 1)
  48 P   0.88011 0.05185 0.06357 0.00447 ( 1)
  49 T   0.00049 0.91639 0.00002 0.08310 ( 2)
  50 L   0.00238 0.89437 0.00027 0.10298 ( 2)
  51 D   0.00000 0.91302 0.00000 0.08698 ( 2)
  52 C   0.00000 0.81959 0.00000 0.18041 ( 2)
  53 C   0.00001 0.91840 0.00000 0.08159 ( 2)
  54 K   0.00015 0.90858 0.00001 0.09126 ( 2)
  55 N   0.70132 0.22198 0.05627 0.02042 ( 1)
  56 F   0.46116 0.46553 0.03284 0.04047 ( 2)
  57 L   0.15835 0.75653 0.01321 0.07191 ( 2)
  58 G   0.00384 0.86073 0.00305 0.13239 ( 2)
  59 W   0.51958 0.39414 0.04700 0.03928 ( 1)
  60 K   0.18762 0.73112 0.01429 0.06697 ( 2)
  61 C   0.00028 0.89888 0.00003 0.10081 ( 2)
  62 S   0.21846 0.70059 0.01670 0.06425 ( 2)
  63 Y   0.01293 0.89955 0.00090 0.08663 ( 2)
  64 E   0.00000 0.91840 0.00000 0.08160 ( 2)
  65 R   0.11719 0.79727 0.00937 0.07617 ( 2)
  66 I   0.92544 0.01319 0.06029 0.00107 ( 1)
  67 S   0.22402 0.69471 0.01719 0.06408 ( 2)
  68 H   0.02624 0.89288 0.00163 0.07925 ( 2)
  69 R   0.00466 0.89165 0.00044 0.10324 ( 2)
  70 P   0.00031 0.91064 0.00002 0.08903 ( 2)
  71 V   0.00000 0.85241 0.00000 0.14759 ( 2)
  72 D   0.00001 0.92049 0.00000 0.07950 ( 2)
  73 N   0.07136 0.85320 0.00423 0.07122 ( 2)
  74 C   0.88694 0.04606 0.06306 0.00393 ( 1)
  75 A   0.00009 0.82558 0.00008 0.17425 ( 2)
  76 N   0.00544 0.91561 0.00028 0.07867 ( 2)
  77 A   0.93384 0.00150 0.06454 0.00012 ( 1)
  78 S   0.88963 0.03193 0.07543 0.00300 ( 1)
  79 M   0.00390 0.00800 0.98052 0.00758 ( 3)
  80 Q   0.89049 0.02751 0.07934 0.00266 ( 1)
  81 P   0.02132 0.89373 0.00140 0.08355 ( 2)
  82 L   0.55027 0.36252 0.05059 0.03662 ( 1)
  83 R   0.47358 0.43812 0.04375 0.04455 ( 1)
  84 S   0.05939 0.85680 0.00393 0.07988 ( 2)
  85 E   0.02276 0.89557 0.00143 0.08024 ( 2)
  86 P   0.00754 0.89149 0.00125 0.09972 ( 2)
  87 E   0.91935 0.00749 0.07249 0.00067 ( 1)
  88 A   0.87228 0.05819 0.06444 0.00509 ( 1)
  89 N   0.11570 0.31619 0.48591 0.08220 ( 3)
  90 D   0.92891 0.00306 0.06777 0.00026 ( 1)
  91 S   0.00106 0.91941 0.00005 0.07947 ( 2)
  92 A   0.34517 0.57926 0.02469 0.05088 ( 2)
  93 S   0.00138 0.90963 0.00009 0.08890 ( 2)
  94 I   0.44037 0.48532 0.03183 0.04249 ( 2)
  95 W   0.52554 0.38822 0.04755 0.03869 ( 1)
  96 N   0.01284 0.90104 0.00087 0.08525 ( 2)
  97 P   0.00052 0.91829 0.00003 0.08116 ( 2)
  98 I   0.93814 0.00067 0.06114 0.00005 ( 1)
  99 S   0.91718 0.00818 0.07390 0.00074 ( 1)
 100 T   0.20655 0.00843 0.78310 0.00191 ( 3)
 101 S   0.89324 0.03984 0.06352 0.00340 ( 1)
 102 L   0.88284 0.03138 0.08263 0.00315 ( 1)
 103 D   0.15446 0.27654 0.51652 0.05248 ( 3)
 104 A   0.85107 0.07901 0.06300 0.00692 ( 1)
 105 F   0.93936 0.00062 0.05997 0.00005 ( 1)
 106 Y   0.89571 0.02319 0.07887 0.00223 ( 1)
 107 R   0.90238 0.01812 0.07778 0.00171 ( 1)
 108 F   0.93947 0.00051 0.05998 0.00004 ( 1)
 109 S   0.85870 0.07259 0.06239 0.00632 ( 1)
 110 R   0.86815 0.04540 0.08188 0.00458 ( 1)
 111 P   0.92241 0.00579 0.07129 0.00051 ( 1)
 112 H   0.92099 0.00664 0.07179 0.00059 ( 1)
 113 T   0.93242 0.00239 0.06500 0.00020 ( 1)
 114 V   0.84319 0.08368 0.06555 0.00758 ( 1)
 115 I   0.92504 0.01359 0.06027 0.00110 ( 1)
 116 G   0.90673 0.01517 0.07668 0.00142 ( 1)
 117 T   0.92687 0.00368 0.06913 0.00032 ( 1)
 118 A   0.92806 0.00302 0.06866 0.00026 ( 1)
 119 L   0.89660 0.01949 0.08198 0.00193 ( 1)
 120 S   0.90992 0.01301 0.07587 0.00120 ( 1)
 121 I   0.93818 0.00062 0.06115 0.00005 ( 1)
 122 V   0.83753 0.08929 0.06510 0.00808 ( 1)
 123 S   0.91737 0.00799 0.07392 0.00073 ( 1)
 124 V   0.93453 0.00106 0.06432 0.00009 ( 1)
 125 S   0.91798 0.00776 0.07356 0.00070 ( 1)
 126 L   0.90715 0.01159 0.08014 0.00112 ( 1)
 127 L   0.89690 0.02182 0.07918 0.00211 ( 1)
 128 A   0.93399 0.00137 0.06452 0.00011 ( 1)
 129 V   0.92304 0.00466 0.07188 0.00041 ( 1)
 130 E   0.00155 0.91345 0.00009 0.08491 ( 2)
 131 G   0.15918 0.75750 0.01246 0.07086 ( 2)
 132 L   0.21106 0.70713 0.01636 0.06544 ( 2)
 133 S   0.00090 0.85034 0.00065 0.14811 ( 2)
 134 D   0.92888 0.00309 0.06777 0.00026 ( 1)
 135 I   0.59904 0.33406 0.03881 0.02809 ( 1)
 136 S   0.93067 0.00284 0.06625 0.00024 ( 1)
 137 P   0.91813 0.00649 0.07478 0.00059 ( 1)
 138 L   0.76729 0.15586 0.06239 0.01445 ( 1)
 139 F   0.93122 0.00207 0.06654 0.00017 ( 1)
 140 L   0.91869 0.00797 0.07263 0.00071 ( 1)
 141 T   0.90391 0.03057 0.06294 0.00257 ( 1)
 142 G   0.92210 0.00585 0.07154 0.00052 ( 1)
 143 S   0.75816 0.16489 0.06163 0.01532 ( 1)
 144 L   0.07346 0.83582 0.00628 0.08444 ( 2)
 145 E   0.70642 0.21428 0.05908 0.02022 ( 1)
 146 A   0.92809 0.00299 0.06866 0.00026 ( 1)
 147 V   0.91861 0.00723 0.07351 0.00065 ( 1)
 148 V   0.92083 0.00518 0.07352 0.00047 ( 1)
 149 S   0.12379 0.25927 0.54755 0.06940 ( 3)
 150 A   0.90011 0.03453 0.06245 0.00291 ( 1)
 151 L   0.90649 0.02799 0.06317 0.00236 ( 1)
 152 F   0.93181 0.00148 0.06658 0.00012 ( 1)
 153 M   0.94201 0.00033 0.05763 0.00002 ( 1)
 154 N   0.91267 0.01104 0.07528 0.00101 ( 1)
 155 I   0.93132 0.00189 0.06663 0.00016 ( 1)
 156 Y   0.91814 0.00802 0.07312 0.00072 ( 1)
 157 I   0.93785 0.00072 0.06137 0.00006 ( 1)
 158 V   0.93453 0.00106 0.06432 0.00009 ( 1)
 159 G   0.90643 0.01546 0.07666 0.00145 ( 1)
 160 L   0.89238 0.02097 0.08452 0.00214 ( 1)
 161 N   0.92590 0.00461 0.06909 0.00040 ( 1)
 162 Q   0.87388 0.04046 0.08161 0.00405 ( 1)
 163 L   0.76850 0.15465 0.06250 0.01435 ( 1)
 164 S   0.22174 0.01214 0.76364 0.00248 ( 3)
 165 D   0.91645 0.00870 0.07406 0.00079 ( 1)
 166 I   0.93797 0.00063 0.06136 0.00005 ( 1)
 167 D   0.21647 0.03235 0.74484 0.00635 ( 3)
 168 I   0.93818 0.00063 0.06115 0.00005 ( 1)
 169 D   0.91980 0.00675 0.07284 0.00061 ( 1)
 170 K   0.90305 0.01774 0.07754 0.00167 ( 1)
 171 V   0.91340 0.02191 0.06284 0.00185 ( 1)
 172 N   0.91201 0.01169 0.07523 0.00107 ( 1)
 173 K   0.90305 0.01774 0.07754 0.00167 ( 1)
 174 P   0.92287 0.00533 0.07133 0.00047 ( 1)
 175 T   0.93331 0.00152 0.06504 0.00013 ( 1)
 176 L   0.93303 0.00175 0.06507 0.00014 ( 1)
 177 P   0.92274 0.00546 0.07132 0.00048 ( 1)
 178 L   0.89734 0.02130 0.07930 0.00206 ( 1)
 179 A   0.92803 0.00305 0.06866 0.00026 ( 1)
 180 S   0.93110 0.00242 0.06628 0.00020 ( 1)
 181 G   0.89671 0.02192 0.07925 0.00211 ( 1)
 182 E   0.91986 0.00698 0.07253 0.00062 ( 1)
 183 Y   0.90029 0.01868 0.07923 0.00179 ( 1)
 184 S   0.88423 0.04872 0.06288 0.00417 ( 1)
 185 P   0.41943 0.50742 0.02951 0.04364 ( 2)
 186 A   0.87472 0.05578 0.06463 0.00488 ( 1)
 187 T   0.00000 0.91409 0.00000 0.08591 ( 2)
 188 G   0.63431 0.28243 0.05570 0.02756 ( 1)
 189 V   0.90480 0.03033 0.06231 0.00256 ( 1)
 190 A   0.42005 0.50545 0.03027 0.04422 ( 2)
 191 I   0.13834 0.78982 0.00809 0.06376 ( 2)
 192 V   0.87391 0.05688 0.06423 0.00498 ( 1)
 193 T   0.21599 0.70246 0.01655 0.06500 ( 2)
 194 T   0.00004 0.65300 0.00091 0.34605 ( 2)
 195 F   0.92950 0.01032 0.05935 0.00083 ( 1)
 196 A   0.88348 0.05126 0.06095 0.00431 ( 1)
 197 V   0.08278 0.84204 0.00493 0.07025 ( 2)
 198 L   0.23111 0.70152 0.01314 0.05424 ( 2)
 199 S   0.90977 0.01316 0.07585 0.00122 ( 1)
 200 F   0.93940 0.00052 0.06005 0.00004 ( 1)
 201 A   0.11605 0.79836 0.00928 0.07631 ( 2)
 202 V   0.00497 0.77482 0.01031 0.20990 ( 2)
 203 G   0.90727 0.01464 0.07672 0.00137 ( 1)
 204 F   0.00261 0.21415 0.59989 0.18335 ( 3)
 205 V   0.00994 0.90108 0.00069 0.08829 ( 2)
 206 V   0.93453 0.00106 0.06432 0.00009 ( 1)
 207 G   0.70108 0.21915 0.05899 0.02078 ( 1)
 208 S   0.91745 0.00791 0.07392 0.00072 ( 1)
 209 Q   0.01207 0.89530 0.00092 0.09171 ( 2)
 210 P   0.87685 0.05510 0.06331 0.00474 ( 1)
 211 L   0.87566 0.03851 0.08196 0.00387 ( 1)
 212 L   0.24944 0.00640 0.74300 0.00116 ( 3)
 213 L   0.05538 0.85536 0.00456 0.08470 ( 2)
 214 A   0.93409 0.00128 0.06453 0.00011 ( 1)
 215 L   0.93310 0.00169 0.06507 0.00014 ( 1)
 216 F   0.69547 0.24055 0.04442 0.01956 ( 1)
 217 I   0.22880 0.13399 0.61976 0.01745 ( 3)
 218 S   0.90992 0.01301 0.07587 0.00120 ( 1)
 219 F   0.93943 0.00054 0.05999 0.00004 ( 1)
 220 V   0.91514 0.02015 0.06300 0.00171 ( 1)
 221 L   0.93330 0.00150 0.06508 0.00012 ( 1)
 222 G   0.90717 0.01474 0.07672 0.00138 ( 1)
 223 T   0.93058 0.00224 0.06700 0.00019 ( 1)
 224 A   0.93363 0.00164 0.06459 0.00014 ( 1)
 225 Y   0.91684 0.00929 0.07303 0.00083 ( 1)
 226 S   0.91719 0.00816 0.07390 0.00074 ( 1)
 227 I   0.37081 0.55142 0.02756 0.05021 ( 2)
 228 D   0.85973 0.07010 0.06403 0.00613 ( 1)
 229 L   0.87830 0.03589 0.08221 0.00360 ( 1)
 230 P   0.92088 0.00729 0.07119 0.00064 ( 1)
 231 Y   0.71541 0.20636 0.05892 0.01931 ( 1)
 232 F   0.14772 0.77842 0.00937 0.06450 ( 2)
 233 R   0.87287 0.03865 0.08451 0.00397 ( 1)
 234 W   0.88284 0.03322 0.08066 0.00327 ( 1)
 235 K   0.90305 0.01774 0.07754 0.00167 ( 1)
 236 R   0.91028 0.01280 0.07574 0.00118 ( 1)
 237 S   0.00262 0.86542 0.00169 0.13027 ( 2)
 238 A   0.93399 0.00136 0.06453 0.00011 ( 1)
 239 V   0.65104 0.28069 0.04431 0.02396 ( 1)
 240 V   0.93445 0.00113 0.06432 0.00009 ( 1)
 241 A   0.86846 0.06196 0.06416 0.00542 ( 1)
 242 A   0.92795 0.00313 0.06865 0.00027 ( 1)
 243 L   0.91977 0.00690 0.07271 0.00062 ( 1)
 244 C   0.90174 0.01864 0.07785 0.00177 ( 1)
 245 I   0.93814 0.00066 0.06115 0.00005 ( 1)
 246 V   0.13636 0.33756 0.45412 0.07195 ( 3)
 247 A   0.87529 0.05522 0.06467 0.00483 ( 1)
 248 V   0.92822 0.00286 0.06867 0.00025 ( 1)
 249 R   0.91228 0.01175 0.07489 0.00108 ( 1)
 250 A   0.92676 0.00418 0.06871 0.00036 ( 1)
 251 V   0.91874 0.00710 0.07352 0.00064 ( 1)
 252 I   0.93797 0.00063 0.06136 0.00005 ( 1)
 253 V   0.93453 0.00106 0.06432 0.00009 ( 1)
 254 Q   0.88765 0.03010 0.07932 0.00292 ( 1)
 255 L   0.88348 0.03074 0.08269 0.00309 ( 1)
 256 A   0.92759 0.00347 0.06864 0.00030 ( 1)
 257 F   0.93951 0.00047 0.05998 0.00004 ( 1)
 258 F   0.93946 0.00051 0.05999 0.00004 ( 1)
 259 L   0.91957 0.00710 0.07270 0.00064 ( 1)
 260 H   0.90420 0.01681 0.07740 0.00158 ( 1)
 261 I   0.93657 0.00080 0.06256 0.00007 ( 1)
 262 Q   0.87340 0.04094 0.08156 0.00410 ( 1)
 263 T   0.92713 0.00342 0.06915 0.00029 ( 1)
 264 F   0.93930 0.00056 0.06010 0.00004 ( 1)
 265 V   0.93439 0.00118 0.06434 0.00010 ( 1)
 266 L   0.89145 0.04137 0.06363 0.00354 ( 1)
 267 R   0.91031 0.01277 0.07574 0.00118 ( 1)
 268 R   0.90923 0.01383 0.07566 0.00128 ( 1)
 269 P   0.79905 0.12751 0.06197 0.01148 ( 1)
 270 M   0.00228 0.40331 0.29949 0.29492 ( 2)
 271 A   0.14177 0.27475 0.52185 0.06163 ( 3)
 272 I   0.75552 0.18161 0.04794 0.01494 ( 1)
 273 S   0.21883 0.69886 0.01712 0.06519 ( 2)
 274 K   0.01184 0.90183 0.00080 0.08552 ( 2)
 275 P   0.92285 0.00536 0.07133 0.00047 ( 1)
 276 L   0.91382 0.01064 0.07457 0.00097 ( 1)
 277 I   0.00330 0.92326 0.00014 0.07330 ( 2)
 278 F   0.93951 0.00047 0.05998 0.00004 ( 1)
 279 A   0.92809 0.00299 0.06866 0.00026 ( 1)
 280 T   0.93323 0.00160 0.06503 0.00013 ( 1)
 281 T   0.00056 0.91825 0.00003 0.08116 ( 2)
 282 F   0.93167 0.00162 0.06657 0.00014 ( 1)
 283 M   0.94201 0.00033 0.05763 0.00002 ( 1)
 284 T   0.92087 0.00585 0.07276 0.00052 ( 1)
 285 F   0.89390 0.03896 0.06381 0.00333 ( 1)
 286 F   0.93122 0.00207 0.06654 0.00017 ( 1)
 287 S   0.91739 0.00796 0.07392 0.00072 ( 1)
 288 V   0.91450 0.02083 0.06291 0.00176 ( 1)
 289 V   0.92898 0.00252 0.06828 0.00022 ( 1)
 290 I   0.93815 0.00066 0.06114 0.00005 ( 1)
 291 A   0.92796 0.00312 0.06865 0.00027 ( 1)
 292 L   0.91687 0.00926 0.07304 0.00084 ( 1)
 293 F   0.93137 0.00193 0.06655 0.00016 ( 1)
 294 K   0.90305 0.01774 0.07754 0.00167 ( 1)
 295 D   0.92907 0.00290 0.06778 0.00025 ( 1)
 296 I   0.93815 0.00066 0.06114 0.00005 ( 1)
 297 P   0.92943 0.00312 0.06719 0.00026 ( 1)
 298 D   0.92882 0.00315 0.06777 0.00027 ( 1)
 299 I   0.93778 0.00079 0.06137 0.00006 ( 1)
 300 D   0.22787 0.68668 0.01917 0.06628 ( 2)
 301 G   0.89708 0.02155 0.07929 0.00208 ( 1)
 302 D   0.78313 0.14082 0.06309 0.01296 ( 1)
 303 R   0.04601 0.86412 0.00372 0.08615 ( 2)
 304 I   0.93184 0.00089 0.06719 0.00008 ( 1)
 305 F   0.93949 0.00049 0.05998 0.00004 ( 1)
 306 G   0.90648 0.01541 0.07668 0.00144 ( 1)
 307 I   0.93731 0.00082 0.06181 0.00007 ( 1)
 308 K   0.00097 0.91074 0.00006 0.08822 ( 2)
 309 S   0.93146 0.00206 0.06630 0.00017 ( 1)
 310 F   0.93177 0.00152 0.06658 0.00013 ( 1)
 311 S   0.84404 0.08493 0.06356 0.00748 ( 1)
 312 V   0.89737 0.03440 0.06523 0.00300 ( 1)
 313 R   0.87672 0.03604 0.08359 0.00366 ( 1)
 314 L   0.91825 0.00798 0.07305 0.00072 ( 1)
 315 G   0.91526 0.00885 0.07508 0.00081 ( 1)
 316 Q   0.89218 0.02582 0.07949 0.00250 ( 1)
 317 K   0.01419 0.89892 0.00098 0.08591 ( 2)
 318 K   0.90305 0.01774 0.07754 0.00167 ( 1)
 319 V   0.93417 0.00138 0.06433 0.00011 ( 1)
 320 F   0.93127 0.00203 0.06654 0.00017 ( 1)
 321 W   0.88284 0.03322 0.08066 0.00327 ( 1)
 322 I   0.00187 0.91741 0.00009 0.08063 ( 2)
 323 C   0.92081 0.00658 0.07203 0.00058 ( 1)
 324 V   0.93453 0.00106 0.06432 0.00009 ( 1)
 325 G   0.24404 0.67714 0.01809 0.06073 ( 2)
 326 L   0.89087 0.02766 0.07880 0.00267 ( 1)
 327 L   0.93270 0.00208 0.06505 0.00017 ( 1)
 328 E   0.90675 0.01559 0.07621 0.00145 ( 1)
 329 M   0.12289 0.80831 0.00663 0.06217 ( 2)
 330 A   0.92505 0.00459 0.06996 0.00040 ( 1)
 331 Y   0.91486 0.01125 0.07288 0.00101 ( 1)
 332 G   0.00041 0.91636 0.00002 0.08320 ( 2)
 333 V   0.91043 0.02484 0.06263 0.00210 ( 1)
 334 A   0.92650 0.00430 0.06883 0.00037 ( 1)
 335 M   0.10272 0.54179 0.25639 0.09910 ( 2)
 336 L   0.08097 0.79906 0.00993 0.11005 ( 2)
 337 M   0.93433 0.00790 0.05716 0.00061 ( 1)
 338 G   0.90290 0.01893 0.07640 0.00177 ( 1)
 339 A   0.49023 0.43955 0.03320 0.03702 ( 1)
 340 A   0.00876 0.85458 0.00719 0.12947 ( 2)
 341 S   0.93108 0.00245 0.06627 0.00021 ( 1)
 342 S   0.18202 0.73652 0.01380 0.06766 ( 2)
 343 C   0.00049 0.91811 0.00002 0.08137 ( 2)
 344 L   0.00800 0.88481 0.00160 0.10560 ( 2)
 345 W   0.88030 0.03575 0.08043 0.00352 ( 1)
 346 S   0.90886 0.01406 0.07578 0.00130 ( 1)
 347 K   0.91504 0.01022 0.07382 0.00093 ( 1)
 348 Y   0.00392 0.84409 0.00387 0.14813 ( 2)
 349 A   0.00001 0.91415 0.00000 0.08584 ( 2)
 350 T   0.93249 0.00233 0.06500 0.00019 ( 1)
 351 V   0.88908 0.04519 0.06186 0.00388 ( 1)
 352 V   0.00000 0.91333 0.00000 0.08667 ( 2)
 353 S   0.01034 0.88508 0.00364 0.10093 ( 2)
 354 H   0.92042 0.00720 0.07174 0.00064 ( 1)
 355 A   0.33492 0.58954 0.02392 0.05161 ( 2)
 356 V   0.15519 0.24364 0.54740 0.05378 ( 3)
 357 L   0.92997 0.00381 0.06590 0.00032 ( 1)
 358 A   0.93275 0.00250 0.06454 0.00021 ( 1)
 359 A   0.00028 0.91245 0.00002 0.08725 ( 2)
 360 I   0.36803 0.55655 0.02643 0.04899 ( 2)
 361 L   0.91318 0.01222 0.07348 0.00111 ( 1)
 362 W   0.88030 0.03575 0.08043 0.00352 ( 1)
 363 K   0.00122 0.73330 0.00351 0.26198 ( 2)
 364 C   0.00000 0.91026 0.00000 0.08973 ( 2)
 365 A   0.83879 0.09127 0.06194 0.00799 ( 1)
 366 R   0.29681 0.61218 0.02793 0.06307 ( 2)
 367 S   0.73556 0.18627 0.06065 0.01752 ( 1)
 368 V   0.06367 0.85968 0.00372 0.07292 ( 2)
 369 D   0.91597 0.00917 0.07403 0.00083 ( 1)
 370 L   0.06989 0.84593 0.00531 0.07887 ( 2)
 371 T   0.92486 0.00545 0.06922 0.00047 ( 1)
 372 S   0.70930 0.21196 0.05885 0.01989 ( 1)
 373 K   0.91469 0.01056 0.07379 0.00096 ( 1)
 374 S   0.00620 0.77419 0.01287 0.20674 ( 2)
 375 A   0.92563 0.00499 0.06895 0.00043 ( 1)
 376 I   0.93792 0.00087 0.06113 0.00007 ( 1)
 377 T   0.92643 0.00412 0.06910 0.00035 ( 1)
 378 S   0.91738 0.00814 0.07375 0.00074 ( 1)
 379 F   0.93085 0.00243 0.06651 0.00020 ( 1)
 380 Y   0.89647 0.02260 0.07876 0.00217 ( 1)
 381 M   0.93263 0.00958 0.05704 0.00074 ( 1)
 382 F   0.42475 0.50266 0.02955 0.04304 ( 2)
 383 I   0.92746 0.00355 0.06868 0.00031 ( 1)
 384 W   0.88030 0.03575 0.08043 0.00352 ( 1)
 385 K   0.64597 0.27282 0.05511 0.02610 ( 1)
 386 L   0.87406 0.04011 0.08181 0.00403 ( 1)
 387 F   0.93085 0.00243 0.06651 0.00020 ( 1)
 388 Y   0.89555 0.02335 0.07885 0.00225 ( 1)
 389 A   0.78295 0.14137 0.06267 0.01301 ( 1)
 390 E   0.90813 0.01420 0.07635 0.00132 ( 1)
 391 Y   0.89743 0.02149 0.07902 0.00207 ( 1)
 392 L   0.60154 0.31096 0.05587 0.03163 ( 1)
 393 I   0.04679 0.57899 0.20584 0.16839 ( 2)
 394 I   0.62338 0.30783 0.04261 0.02619 ( 1)
 395 P   0.92981 0.00273 0.06723 0.00023 ( 1)
 396 L   0.57437 0.33798 0.05335 0.03431 ( 1)
 397 V   0.85903 0.07133 0.06338 0.00626 ( 1)
 398 R   0.66490 0.25579 0.05523 0.02408 ( 1)
