# Supplementary material for: Comparative gene retention analysis in barley, wild emmer, and bread wheat pangenome lines reveals factors affecting gene retention following gene duplication
Source: BMC Biol. 2023 Feb 6;21:25. doi: 10.1186/s12915-022-01503-z (PMC9903521; doi:10.1186/s12915-022-01503-z)
Supplement: Supplementary file 5 — Additional file 5. PAML input and output files used for natural selection analysis in Table 1. [file 12915_2022_1503_MOESM5_ESM.zip › Files_S4/ModelA_HPT2/lnf]

    -1    398    380


 1

     1      1    -5.8351844287   0.002922884147       1.1633  AAA (K) AAA (K) AAA (K) AAA (K) AAA (K) AAA (K) AAA (K) AAA (K) AAA (K) AAA (K) AAA (K) AAA (K) AAA (K) AAA (K) AAA (K) AAA (K) --- (-) AAA (K) AAA (K) AAA (K) AAA (K) AAA (K) AAA (K) AAA (K) AAA (K) AAA (K) AAA (K) AAA (K) AAA (K) AAA (K) 
     2      1   -24.2425979756   0.000000000030       0.0000  AAA (K) AAA (K) AAG (K) GAA (E) AAA (K) AAA (K) AAA (K) GAA (E) GAA (E) AAA (K) GAA (E) GAA (E) --- (-) AAA (K) GAA (E) AAT (N) GAA (E) AAA (K) AAA (K) AAA (K) AAA (K) AAA (K) GAA (E) GAA (E) AAA (K) AAA (K) AAA (K) AAA (K) AAA (K) --- (-) 
     3      1   -21.4981744704   0.000000000461       0.0000  AAA (K) AAA (K) AAT (N) AAA (K) AAG (K) AAA (K) AAA (K) CAA (Q) AAA (K) AAA (K) AAA (K) AAA (K) --- (-) AAA (K) AAA (K) AAA (K) AAA (K) AAA (K) AAA (K) AAA (K) AAA (K) AAA (K) AAA (K) AAA (K) AAG (K) AAG (K) AAG (K) AAG (K) AAG (K) --- (-) 
     4      1   -13.0803517414   0.000002085813       0.0008  AAA (K) AAG (K) AAA (K) AAA (K) AAA (K) AAA (K) AAA (K) AAG (K) AAA (K) AAA (K) AAA (K) AAA (K) AAA (K) AAA (K) AAA (K) AAA (K) --- (-) AAA (K) AAA (K) AAA (K) AAA (K) AAA (K) AAA (K) AAA (K) AAA (K) AAA (K) AAA (K) AAA (K) AAA (K) AAA (K) 
     5      1   -27.4643015719   0.000000000001       0.0000  AAA (K) CAA (Q) CAA (Q) CAA (Q) CAA (Q) CAA (Q) AAA (K) CAA (Q) CGA (R) CAA (Q) CGA (R) CAA (Q) CAA (Q) CAA (Q) CAA (Q) CAA (Q) CAA (Q) CAA (Q) CAG (Q) CAA (Q) CAA (Q) CAA (Q) CAA (Q) CGA (R) CAA (Q) CAA (Q) CAA (Q) CAA (Q) CAA (Q) CAA (Q) 
     6      1   -30.1370802530   0.000000000000       0.0000  AAA (K) CGA (R) CAA (Q) CGA (R) CAA (Q) CGA (R) AGA (R) CGA (R) CGA (R) CGA (R) CGA (R) CGA (R) --- (-) CGA (R) CGA (R) CAA (Q) CGA (R) CGA (R) CGA (R) CAA (Q) CGA (R) AAA (K) CGA (R) CGA (R) CAA (Q) CAA (Q) CAA (Q) CAA (Q) CAA (Q) --- (-) 
     7      1   -20.2417645269   0.000000001619       0.0000  AAC (N) AAA (K) AAA (K) AAA (K) AAA (K) AAG (K) AAA (K) AAA (K) AAA (K) AAG (K) AAA (K) AAA (K) --- (-) AAG (K) AAA (K) AAA (K) AAA (K) AAG (K) AAG (K) AAA (K) AAG (K) AAT (N) AAA (K) AAA (K) AAA (K) AAA (K) AAA (K) AAA (K) AAA (K) --- (-) 
     8      1    -6.3724354083   0.001707994492       0.6798  AAC (N) AAC (N) AAC (N) AAC (N) AAC (N) AAC (N) AAC (N) AAC (N) AAC (N) AAC (N) AAC (N) AAC (N) AAC (N) AAC (N) AAC (N) AAC (N) AAC (N) AAC (N) AAC (N) AAC (N) AAC (N) AAC (N) AAC (N) AAC (N) AAC (N) AAC (N) AAC (N) AAC (N) AAC (N) AAC (N) 
     9      1   -10.0683809437   0.000042399205       0.0169  AAC (N) AAC (N) AAC (N) AAC (N) AAC (N) AAC (N) AAC (N) AAC (N) AAT (N) AAC (N) AAC (N) AAC (N) AAC (N) AAC (N) AAC (N) AAC (N) AAC (N) AAC (N) AAC (N) AAC (N) AAC (N) AAC (N) AAC (N) AAT (N) AAC (N) AAC (N) AAC (N) AAC (N) AAC (N) AAC (N) 
    10      1   -23.2927841731   0.000000000077       0.0000  AAC (N) AGT (S) AAC (N) AAT (N) AAT (N) AAT (N) AAT (N) AAT (N) AAT (N) AAT (N) AAT (N) AAT (N) --- (-) AAT (N) AAT (N) CAT (H) AAT (N) AAT (N) AAT (N) AAT (N) AAT (N) AAC (N) AAT (N) AAT (N) AAT (N) AAT (N) AAT (N) AAT (N) AAT (N) --- (-) 
    11      1   -37.0254941328   0.000000000000       0.0000  AAG (K) AAA (K) CAT (H) AAA (K) CAA (Q) AAA (K) CAG (Q) CAG (Q) CAG (Q) AAA (K) CAG (Q) AAA (K) --- (-) AAA (K) AAA (K) CAG (Q) AAA (K) AAA (K) AAA (K) AAA (K) AAA (K) CAG (Q) AAA (K) CAG (Q) CAA (Q) CAA (Q) AAA (K) AAA (K) CAA (Q) --- (-) 
    12      1   -25.4193847644   0.000000000009       0.0000  AAG (K) AAC (N) AAG (K) AGC (S) AAC (N) AGC (S) AAG (K) AAG (K) AAG (K) AGC (S) AAG (K) AGC (S) AAG (K) AGC (S) AGC (S) AAG (K) AGC (S) AGC (S) AGC (S) AGC (S) AGC (S) AAG (K) AGC (S) AAG (K) AAC (N) AAG (K) AAC (N) AAC (N) AAG (K) AAC (N) 
    13      5    -6.2386276007   0.001952533340       0.7771  AAG (K) AAG (K) AAG (K) AAG (K) AAG (K) AAG (K) AAG (K) AAG (K) AAG (K) AAG (K) AAG (K) AAG (K) AAG (K) AAG (K) AAG (K) AAG (K) AAG (K) AAG (K) AAG (K) AAG (K) AAG (K) AAG (K) AAG (K) AAG (K) AAG (K) AAG (K) AAG (K) AAG (K) AAG (K) AAG (K) 
    14      1   -12.5370173018   0.000003591225       0.0014  AAG (K) AAG (K) AAG (K) AGG (R) AAG (K) AGG (R) AAG (K) AAG (K) AAG (K) AGG (R) AAG (K) AGG (R) AAG (K) AGG (R) AGG (R) AAG (K) --- (-) AGG (R) AGG (R) AGG (R) AGG (R) AAG (K) AGG (R) AAG (K) AAG (K) AAG (K) AAG (K) AAG (K) AAG (K) AAG (K) 
    15      1   -27.4950232157   0.000000000001       0.0000  AAG (K) AAG (K) AGG (R) AAG (K) AGA (R) AAG (K) AGG (R) AGG (R) AGG (R) AAG (K) AGG (R) AAG (K) AGG (R) AAG (K) AAG (K) AGG (R) AAG (K) AAG (K) AAG (K) AAG (K) AAG (K) AGG (R) AAG (K) AGG (R) AGA (R) AGG (R) AGA (R) AAA (K) AGG (R) AGG (R) 
    16      1   -29.5934538403   0.000000000000       0.0000  AAG (K) AGC (S) AAG (K) AGC (S) AAC (N) AGC (S) AAC (N) AGC (S) AGC (S) AGC (S) AGC (S) AGC (S) AGA (R) AGC (S) AGC (S) AAA (K) --- (-) AGC (S) AGC (S) AGC (S) AGC (S) AAG (K) AGC (S) AGC (S) AAC (N) AAC (N) AAC (N) AAC (N) AAC (N) AAC (N) 
    17      1   -15.7100983333   0.000000150380       0.0001  AAT (N) AAC (N) AAT (N) AAT (N) AAT (N) AAT (N) AAT (N) AAC (N) AAC (N) AAT (N) AAT (N) AAT (N) AAT (N) AAT (N) AAT (N) AAT (N) AAT (N) AAT (N) AAT (N) AAT (N) AAT (N) AAT (N) AAT (N) AAC (N) AAT (N) AAT (N) AAT (N) AAT (N) AAT (N) AAT (N) 
    18      1   -27.1810630760   0.000000000002       0.0000  AAT (N) AAG (K) AAA (K) AAG (K) AAG (K) AAG (K) AAG (K) AGG (R) AGG (R) AAG (K) AAA (K) AAG (K) AAG (K) AAG (K) AAG (K) AAG (K) AAG (K) AAG (K) AAG (K) AAG (K) AAG (K) AAG (K) AAG (K) AGG (R) AAG (K) AAG (K) AAG (K) AAG (K) AAG (K) --- (-) 
    19      1   -32.0448742071   0.000000000000       0.0000  AAT (N) AAT (N) AAT (N) AAT (N) AAT (N) AAT (N) GAC (D) AAT (N) AAT (N) AAT (N) AAT (N) AAT (N) AAT (N) AAA (K) AAT (N) AAT (N) AAT (N) AAA (K) AAA (K) AAT (N) AAA (K) AAT (N) AAT (N) AAT (N) AAT (N) AAT (N) AAT (N) AAT (N) AAT (N) --- (-) 
    20      1   -23.0550392428   0.000000000097       0.0000  AAT (N) ACT (T) ACT (T) ACT (T) ACT (T) ACT (T) AGT (S) ACT (T) ACT (T) ACT (T) ACT (T) ACT (T) ACT (T) ACT (T) ACT (T) ACT (T) ACT (T) ACT (T) ACT (T) ACT (T) ACT (T) ACT (T) ACT (T) ACT (T) ACT (T) GCT (A) ACT (T) ACT (T) GCT (A) --- (-) 
    21      1   -27.0190448003   0.000000000002       0.0000  AAT (N) CAC (H) AAT (N) CAC (H) CAT (H) CAC (H) CAT (H) CAT (H) CAT (H) CAC (H) CAT (H) CAC (H) AAT (N) CAC (H) CAC (H) AAT (N) CAC (H) CAC (H) CAT (H) CAC (H) CAC (H) AAT (N) CAC (H) CAT (H) CAT (H) CAT (H) CGT (R) CAT (H) CAT (H) --- (-) 
    22      1    -6.9267516792   0.000981182894       0.3905  ACA (T) ACA (T) ACA (T) ACA (T) ACA (T) ACA (T) ACA (T) ACA (T) ACA (T) ACA (T) ACA (T) ACA (T) ACA (T) ACA (T) ACA (T) ACA (T) ACA (T) ACA (T) ACA (T) ACA (T) ACA (T) ACA (T) ACA (T) ACA (T) ACA (T) ACA (T) ACA (T) ACA (T) ACA (T) --- (-) 
    23      1   -16.3548188657   0.000000078921       0.0000  ACA (T) ACA (T) ACA (T) ACA (T) ACA (T) ACA (T) ACA (T) ACC (T) ACT (T) ACA (T) ACC (T) ACA (T) ACA (T) ACA (T) ACA (T) ACA (T) ACA (T) ACA (T) ACA (T) ACA (T) ACA (T) ACT (T) ACA (T) ACT (T) ACA (T) ACA (T) ACA (T) ACA (T) ACA (T) ACA (T) 
    24      1   -15.5712315674   0.000000172783       0.0001  ACA (T) ACA (T) ACA (T) ACA (T) ACA (T) ACA (T) ACT (T) ACA (T) ACA (T) ACA (T) ACA (T) ACA (T) ACA (T) ACA (T) ACA (T) ACA (T) --- (-) ACA (T) ACA (T) ACA (T) ACA (T) ACG (T) ACA (T) ACG (T) ACA (T) ACA (T) ACA (T) ACA (T) ACA (T) ACA (T) 
    25      1   -53.6956074239   0.000000000000       0.0000  ACA (T) GCA (A) TCC (S) GCC (A) GCT (A) GCC (A) GCA (A) GGA (G) GGA (G) GCC (A) GGA (G) GCT (A) GGA (G) GCC (A) GCC (A) GGA (G) GCT (A) GCC (A) GCC (A) GCT (A) GCC (A) GTG (V) GCT (A) GGA (G) GCT (A) GCT (A) GCT (A) GCT (A) GCT (A) GCG (A) 
    26      1   -27.1441956659   0.000000000002       0.0000  ACA (T) TCA (S) TCA (S) TCA (S) TCA (S) TCA (S) TCA (S) TCG (S) TCG (S) TCA (S) TCA (S) TCA (S) TCA (S) TCA (S) TCA (S) TCA (S) TTG (L) TCA (S) TCA (S) TCA (S) TCA (S) ACA (T) TCA (S) TCG (S) TCA (S) TCA (S) TCA (S) TCA (S) TCA (S) TCA (S) 
    27      1   -16.6634561704   0.000000057963       0.0000  ACC (T) ACA (T) ACA (T) ACA (T) ACG (T) ACA (T) ACA (T) ACG (T) ACG (T) ACA (T) ACG (T) ACA (T) ACA (T) ACA (T) ACA (T) ACA (T) --- (-) ACA (T) ACA (T) ACA (T) ACA (T) ACA (T) ACA (T) ACG (T) ACG (T) ACG (T) ACG (T) ACG (T) ACG (T) ACG (T) 
    28      1   -34.3233110369   0.000000000000       0.0000  ACC (T) ACC (T) ACT (T) ACA (T) ACC (T) ACA (T) ACC (T) ACG (T) ACG (T) ACA (T) ACA (T) ACA (T) ACA (T) ACA (T) ACA (T) ACA (T) ACA (T) ACA (T) ACC (T) ACA (T) ACC (T) ACC (T) ACA (T) ACG (T) ACC (T) ACC (T) ACC (T) ACC (T) ACC (T) ACC (T) 
    29      1   -55.8759130407   0.000000000000       0.0000  ACC (T) ACT (T) GCC (A) ATG (M) GTT (V) ACT (T) ACT (T) ACT (T) ACT (T) ACT (T) ACT (T) ATG (M) GCT (A) ACT (T) ATG (M) TCT (S) GTC (V) ACT (T) ATG (M) ACT (T) ACT (T) ACC (T) ATG (M) ACT (T) GTT (V) GTT (V) GTT (V) GTT (V) GTT (V) GTT (V) 
    30      1   -39.2638455958   0.000000000000       0.0000  ACC (T) AGC (S) ACC (T) ACT (T) ACT (T) ACC (T) TCC (S) TCC (S) ACC (T) ACC (T) TCC (S) ACT (T) --- (-) ACC (T) ACT (T) GCC (A) ACT (T) ACC (T) ACC (T) ACT (T) ACC (T) ATC (I) ACT (T) ACC (T) ACT (T) ACT (T) ACT (T) ACT (T) ACT (T) --- (-) 
    31      1   -39.4071073345   0.000000000000       0.0000  ACC (T) GTT (V) ACC (T) GTA (V) GTC (V) GTA (V) GCC (A) GTC (V) GTC (V) GTA (V) GTC (V) GTA (V) ATT (I) GTA (V) GTA (V) ATG (M) CTA (L) GTA (V) GTA (V) GTA (V) GTA (V) ACC (T) GTA (V) GTC (V) GTC (V) GTC (V) GTC (V) GTC (V) GTC (V) GTC (V) 
    32      1   -23.8108219288   0.000000000046       0.0000  ACG (T) ACT (T) ACT (T) ACT (T) ACA (T) ACT (T) ACA (T) ACT (T) ACT (T) ACT (T) ACT (T) ACT (T) ACC (T) ACT (T) ACT (T) ACC (T) ACT (T) ACT (T) ACT (T) ACT (T) ACT (T) ACC (T) ACT (T) ACT (T) ACA (T) ACT (T) ACA (T) ACA (T) ACT (T) ACT (T) 
    33      1   -18.7120811857   0.000000007472       0.0000  ACT (T) ACC (T) ACA (T) ACC (T) ACT (T) ACC (T) ACT (T) ACT (T) ACT (T) ACC (T) ACT (T) ACC (T) ACT (T) ACC (T) ACC (T) ACT (T) ACC (T) ACC (T) ACC (T) ACC (T) ACC (T) ACT (T) ACC (T) ACT (T) ACT (T) ACT (T) ACC (T) ACT (T) ACT (T) --- (-) 
    34      1   -26.3447405647   0.000000000004       0.0000  ACT (T) ACC (T) ACT (T) ACT (T) ACT (T) ACC (T) ACT (T) ACA (T) ACT (T) ACC (T) ACC (T) ACT (T) ACT (T) ACT (T) ACT (T) ACT (T) --- (-) ACT (T) ACT (T) ACT (T) ACC (T) ACT (T) ACT (T) ACC (T) ACT (T) ACT (T) ACT (T) ACT (T) ACT (T) ACT (T) 
    35      1   -23.1502892880   0.000000000088       0.0000  ACT (T) ACT (T) ACT (T) ACT (T) ACT (T) ACT (T) ACT (T) ACT (T) ACG (T) GCT (A) ACG (T) ACT (T) ACT (T) ACT (T) ACT (T) ACT (T) ACT (T) ACT (T) ACT (T) ACT (T) ACT (T) ACT (T) ACT (T) ACT (T) ACT (T) ACT (T) ACT (T) ACT (T) ACT (T) ACT (T) 
    36      1    -9.3020885299   0.000091233488       0.0363  ACT (T) ACT (T) ACT (T) ACT (T) ACT (T) ACT (T) ACT (T) ACT (T) ACT (T) ACT (T) ACT (T) ACT (T) ACT (T) ACT (T) ACT (T) ACT (T) ACT (T) ACT (T) ACT (T) ACT (T) ACT (T) ACC (T) ACT (T) ACT (T) ACT (T) ACT (T) ACT (T) ACT (T) ACT (T) ACT (T) 
    37      1    -6.8455403791   0.001064191015       0.4235  ACT (T) ACT (T) ACT (T) ACT (T) ACT (T) ACT (T) ACT (T) ACT (T) ACT (T) ACT (T) ACT (T) ACT (T) ACT (T) ACT (T) ACT (T) ACT (T) ACT (T) ACT (T) ACT (T) ACT (T) ACT (T) ACT (T) ACT (T) ACT (T) ACT (T) ACT (T) ACT (T) ACT (T) ACT (T) ACT (T) 
    38      1   -25.2860503567   0.000000000010       0.0000  ACT (T) GTT (V) ACT (T) GTT (V) ATT (I) GTT (V) GTT (V) GTT (V) ATT (I) GTT (V) GTT (V) GTT (V) --- (-) GTT (V) GTT (V) --- (-) GTT (V) GTT (V) GTT (V) GTT (V) GTT (V) TCT (S) GTT (V) ATT (I) ATT (I) ATT (I) ATT (I) ATT (I) ATT (I) --- (-) 
    39      1   -11.9219393179   0.000006643050       0.0026  ACT (T) TCT (S) ACT (T) TCT (S) TCT (S) TCT (S) TCT (S) TCT (S) TCT (S) TCT (S) TCT (S) TCT (S) ACT (T) TCT (S) TCT (S) ACT (T) TCT (S) TCT (S) TCT (S) TCT (S) TCT (S) ACT (T) TCT (S) TCT (S) TCT (S) TCT (S) TCT (S) TCT (S) TCT (S) --- (-) 
    40      1   -10.0759999048   0.000042077395       0.0167  AGA (R) AGA (R) AGA (R) AGA (R) AGA (R) AGA (R) AGA (R) AGA (R) AGA (R) AGA (R) AGA (R) AGA (R) AGA (R) AGA (R) AGA (R) AGA (R) AGA (R) AGA (R) AGA (R) AGA (R) AGA (R) AGA (R) AGA (R) AGG (R) AGA (R) AGA (R) AGA (R) AGA (R) AGA (R) AGA (R) 
    41      1    -9.8372072848   0.000053426307       0.0213  AGA (R) AGG (R) AGA (R) AGA (R) AGA (R) AGA (R) AGA (R) AGA (R) AGA (R) AGA (R) AGA (R) AGA (R) AGA (R) AGA (R) AGA (R) AGA (R) AGA (R) AGA (R) AGA (R) AGA (R) AGA (R) AGA (R) AGA (R) AGA (R) AGA (R) AGA (R) AGA (R) AGA (R) AGA (R) AGA (R) 
    42      1   -28.4778825430   0.000000000000       0.0000  AGA (R) AGG (R) AGA (R) AGA (R) AGA (R) AGA (R) AGG (R) CGG (R) CGG (R) AGA (R) CGG (R) AGA (R) AGA (R) AGA (R) AGA (R) AGA (R) CGA (R) AGA (R) AGA (R) AGA (R) AGA (R) AAA (K) AGA (R) CGG (R) AGA (R) AGA (R) AGA (R) AGA (R) AGA (R) AGA (R) 
    43      1   -10.6231956553   0.000024344718       0.0097  AGA (R) AGG (R) AGA (R) AGG (R) AGA (R) AGG (R) AGA (R) AGA (R) AGA (R) AGG (R) AGA (R) AGG (R) AGA (R) AGG (R) AGG (R) AGA (R) AGG (R) AGG (R) AGG (R) AGG (R) AGG (R) AGA (R) AGG (R) AGA (R) AGA (R) AGA (R) AGA (R) AGA (R) AGA (R) AGA (R) 
    44      1    -6.3537272666   0.001740248662       0.6926  AGC (S) AGC (S) AGC (S) AGC (S) AGC (S) AGC (S) AGC (S) AGC (S) AGC (S) AGC (S) AGC (S) AGC (S) AGC (S) AGC (S) AGC (S) AGC (S) AGC (S) AGC (S) AGC (S) AGC (S) AGC (S) AGC (S) AGC (S) AGC (S) AGC (S) AGC (S) AGC (S) AGC (S) AGC (S) AGC (S) 
    45      2   -10.0858640628   0.000041664377       0.0166  AGC (S) AGC (S) AGC (S) AGC (S) AGC (S) AGC (S) AGC (S) AGC (S) AGC (S) AGC (S) AGT (S) AGC (S) AGC (S) AGC (S) AGC (S) AGC (S) AGC (S) AGC (S) AGC (S) AGC (S) AGC (S) AGC (S) AGC (S) AGC (S) AGC (S) AGC (S) AGC (S) AGC (S) AGC (S) AGC (S) 
    46      1    -8.7175985247   0.000163679792       0.0651  AGC (S) AGC (S) AGT (S) AGC (S) AGC (S) AGC (S) AGC (S) AGC (S) AGC (S) AGC (S) AGC (S) AGC (S) AGC (S) AGC (S) AGC (S) AGC (S) --- (-) AGC (S) AGC (S) AGC (S) AGC (S) AGC (S) AGC (S) AGC (S) AGC (S) AGC (S) AGC (S) AGC (S) AGC (S) AGC (S) 
    47      1   -31.0489566075   0.000000000000       0.0000  AGC (S) AGC (S) TCA (S) AGC (S) AGC (S) AGC (S) AGT (S) AGC (S) ACC (T) AGC (S) AGC (S) AGC (S) ATC (I) AGC (S) AGC (S) ATC (I) AGC (S) AGC (S) AGC (S) AGC (S) AGC (S) AGC (S) AGC (S) ACC (T) AGC (S) AGC (S) AGC (S) AGC (S) AGC (S) --- (-) 
    48      1   -33.5394396735   0.000000000000       0.0000  AGC (S) ATC (I) AAC (N) ATC (I) ATC (I) ATC (I) AGC (S) GGA (G) AGC (S) ATC (I) AGC (S) ATC (I) --- (-) ATC (I) ATC (I) CAC (H) ATC (I) ATC (I) ATC (I) ATC (I) ATC (I) AGC (S) ATC (I) AGC (S) ATC (I) ATC (I) ATC (I) ATC (I) ATC (I) --- (-) 
    49      1   -36.6396138680   0.000000000000       0.0000  AGC (S) GGC (G) GCC (A) GGC (G) GGC (G) GGC (G) GGA (G) GGG (G) GGC (G) GGT (G) GGC (G) GGC (G) GCC (A) GGC (G) GGC (G) GCC (A) --- (-) GGC (G) GGC (G) GGC (G) GGC (G) AGT (S) GGC (G) GGC (G) GGC (G) GGC (G) GGC (G) GGC (G) GGC (G) GGC (G) 
    50      1    -9.3513514076   0.000086847973       0.0346  AGG (R) AGG (R) AGG (R) AGG (R) AGG (R) AGG (R) AGG (R) AGA (R) AGA (R) AGG (R) AGA (R) AGG (R) AGG (R) AGG (R) AGG (R) AGG (R) AGG (R) AGG (R) AGG (R) AGG (R) AGG (R) AGG (R) AGG (R) AGA (R) AGG (R) AGG (R) AGG (R) AGG (R) AGG (R) --- (-) 
    51      1   -15.2513459143   0.000000237917       0.0001  AGG (R) AGG (R) GAG (E) AGG (R) AGG (R) AGG (R) AGG (R) AGG (R) AGG (R) AGG (R) AGG (R) AGG (R) AGG (R) AGG (R) AGG (R) AGG (R) AGG (R) AGG (R) AGG (R) AGG (R) AGG (R) AGG (R) AGG (R) AGG (R) AGG (R) AGG (R) AGG (R) AGG (R) AGG (R) --- (-) 
    52      1   -54.5189874052   0.000000000000       0.0000  AGG (R) GGG (G) AGA (R) GGG (G) GGG (G) GGG (G) CGG (R) GCG (A) GGG (G) GGG (G) GCG (A) CGG (R) --- (-) GGG (G) GGG (G) TGG (W) CGG (R) GGG (G) GGG (G) GGA (G) GGG (G) AGG (R) CGG (R) GGA (G) GGG (G) GGA (G) GGG (G) GGA (G) GGG (G) --- (-) 
    53      1   -15.1351042349   0.000000267244       0.0001  AGT (S) AGC (S) AGA (R) AGC (S) AGC (S) AGC (S) AGC (S) AGC (S) AGC (S) AGC (S) AGC (S) AGC (S) AGC (S) AGC (S) AGC (S) AGC (S) --- (-) AGC (S) AGC (S) AGC (S) AGC (S) AGC (S) AGC (S) AGC (S) AGC (S) AGC (S) AGC (S) AGC (S) AGC (S) AGC (S) 
    54      1   -23.3870532026   0.000000000070       0.0000  AGT (S) AGT (S) AGT (S) AGT (S) AGT (S) AGT (S) AGT (S) AGT (S) AGT (S) AGT (S) AGC (S) AGT (S) ACT (T) AGT (S) AGT (S) ACT (T) AGT (S) AGT (S) AGC (S) AGT (S) AGT (S) AGT (S) AGT (S) AGC (S) AGT (S) AGT (S) AGT (S) AGT (S) AGT (S) AGT (S) 
    55      1    -6.0760474000   0.002297238798       0.9143  ATA (I) ATA (I) ATA (I) ATA (I) ATA (I) ATA (I) ATA (I) ATA (I) ATA (I) ATA (I) ATA (I) ATA (I) ATA (I) ATA (I) ATA (I) ATA (I) ATA (I) ATA (I) ATA (I) ATA (I) ATA (I) ATA (I) ATA (I) ATA (I) ATA (I) ATA (I) ATA (I) ATA (I) ATA (I) --- (-) 
    56      1    -6.0981766771   0.002246960922       0.8943  ATA (I) ATA (I) ATA (I) ATA (I) ATA (I) ATA (I) ATA (I) ATA (I) ATA (I) ATA (I) ATA (I) ATA (I) ATA (I) ATA (I) ATA (I) ATA (I) ATA (I) ATA (I) ATA (I) ATA (I) ATA (I) ATA (I) ATA (I) ATA (I) ATA (I) ATA (I) ATA (I) ATA (I) ATA (I) ATA (I) 
    57      1    -8.9601849475   0.000128422500       0.0511  ATA (I) ATA (I) ATA (I) ATA (I) ATA (I) ATA (I) ATA (I) ATA (I) ATA (I) ATA (I) ATA (I) ATA (I) ATA (I) ATA (I) ATA (I) ATA (I) ATA (I) ATA (I) ATA (I) ATA (I) ATA (I) ATT (I) ATA (I) ATA (I) ATA (I) ATA (I) ATA (I) ATA (I) ATA (I) ATA (I) 
    58      1   -10.3869727121   0.000030831529       0.0123  ATA (I) ATA (I) ATA (I) ATA (I) ATA (I) ATA (I) ATA (I) ATA (I) ATA (I) ATA (I) ATA (I) ATA (I) ATA (I) ATA (I) ATA (I) ATA (I) ATA (I) ATA (I) ATA (I) ATA (I) ATA (I) GTA (V) ATA (I) ATA (I) ATA (I) ATA (I) ATA (I) ATA (I) ATA (I) --- (-) 
    59      1   -16.6521738381   0.000000058621       0.0000  ATA (I) ATA (I) ATA (I) ATA (I) ATA (I) ATA (I) ATA (I) ATA (I) ATA (I) ATA (I) ATA (I) ATA (I) ATA (I) ATT (I) ATA (I) ATA (I) ATA (I) ATT (I) ATA (I) ATT (I) ATA (I) ATA (I) ATA (I) ATA (I) ATA (I) ATA (I) ATA (I) ATA (I) ATA (I) ATA (I) 
    60      1    -8.8344691283   0.000145625962       0.0580  ATA (I) ATA (I) ATA (I) ATA (I) ATA (I) ATA (I) ATC (I) ATA (I) ATA (I) ATA (I) ATA (I) ATA (I) ATA (I) ATA (I) ATA (I) ATA (I) --- (-) ATA (I) ATA (I) ATA (I) ATA (I) ATA (I) ATA (I) ATA (I) ATA (I) ATA (I) ATA (I) ATA (I) ATA (I) ATA (I) 
    61      1   -36.8654828764   0.000000000000       0.0000  ATA (I) ATA (I) ATA (I) ATA (I) ATA (I) ATA (I) ATT (I) ATG (M) ATA (I) ATA (I) CTA (L) ATA (I) ATA (I) ATA (I) ATA (I) ATA (I) ATA (I) AAA (K) ATA (I) ATA (I) ATA (I) GTA (V) ATA (I) TTA (L) ATA (I) ATA (I) ATA (I) ATA (I) ATA (I) ATA (I) 
    62      1   -25.3814776417   0.000000000009       0.0000  ATA (I) ATA (I) ATA (I) ATA (I) ATA (I) ATA (I) CTT (L) ATA (I) ATA (I) ATA (I) ATA (I) ATA (I) ATA (I) ATA (I) ATA (I) ATA (I) GGA (G) ATA (I) ATA (I) ATA (I) ATA (I) ATA (I) ATA (I) ATA (I) ATA (I) ATA (I) ATA (I) ATA (I) ATA (I) ATA (I) 
    63      1   -13.4711803301   0.000001411045       0.0006  ATA (I) ATA (I) ATA (I) ATA (I) ATG (M) ATA (I) ATA (I) ATA (I) ATA (I) ATA (I) ATA (I) ATA (I) ATA (I) ATA (I) ATA (I) ATA (I) ATA (I) ATA (I) ATA (I) ATA (I) ATA (I) ATA (I) ATA (I) ATA (I) ATG (M) ATA (I) ATG (M) ATA (I) ATA (I) --- (-) 
    64      1    -8.6979799613   0.000166922661       0.0664  ATA (I) ATA (I) ATT (I) ATA (I) ATA (I) ATA (I) ATA (I) ATA (I) ATA (I) ATA (I) ATA (I) ATA (I) ATA (I) ATA (I) ATA (I) ATA (I) ATA (I) ATA (I) ATA (I) ATA (I) ATA (I) ATA (I) ATA (I) ATA (I) ATA (I) ATA (I) ATA (I) ATA (I) ATA (I) ATA (I) 
    65      1    -9.9418573972   0.000048117848       0.0192  ATA (I) ATC (I) ATA (I) ATA (I) ATA (I) ATA (I) ATA (I) ATA (I) ATA (I) ATA (I) ATA (I) ATA (I) ATA (I) ATA (I) ATA (I) ATA (I) ATA (I) ATA (I) ATA (I) ATA (I) ATA (I) ATA (I) ATA (I) ATA (I) ATA (I) ATA (I) ATA (I) ATA (I) ATA (I) ATA (I) 
    66      1   -23.9696946658   0.000000000039       0.0000  ATA (I) ATT (I) ATA (I) ATC (I) ATT (I) ATC (I) ATT (I) ATA (I) ATT (I) ATT (I) ATA (I) ATC (I) ATA (I) ATC (I) ATC (I) ATA (I) ATC (I) ATC (I) ATC (I) ATC (I) ATT (I) ATA (I) ATC (I) ATA (I) ATT (I) ATT (I) ATT (I) ATT (I) ATT (I) ATT (I) 
    67      1   -13.6597438305   0.000001168554       0.0005  ATA (I) ATT (I) ATC (I) ATT (I) ATT (I) ATT (I) ATT (I) ATT (I) ATT (I) ATT (I) ATT (I) ATT (I) ATT (I) ATT (I) ATT (I) ATT (I) ATT (I) ATT (I) ATT (I) ATT (I) ATT (I) ATC (I) ATT (I) ATT (I) ATT (I) ATT (I) ATT (I) ATT (I) ATT (I) ATT (I) 
    68      1   -10.1591728048   0.000038719283       0.0154  ATC (I) ATC (I) ATA (I) ATC (I) ATC (I) ATC (I) ATC (I) ATC (I) ATC (I) ATC (I) ATC (I) ATC (I) ATC (I) ATC (I) ATC (I) ATC (I) --- (-) ATC (I) ATC (I) ATC (I) ATC (I) ATC (I) ATC (I) ATC (I) ATC (I) ATC (I) ATC (I) ATC (I) ATC (I) ATC (I) 
    69      1   -22.5243418962   0.000000000165       0.0000  ATC (I) ATC (I) ATG (M) ATC (I) ATC (I) TTC (F) ATA (I) ATC (I) ATC (I) TTC (F) ATC (I) ATC (I) ATC (I) TTC (F) ATC (I) ATC (I) ATC (I) TTC (F) TTC (F) ATC (I) TTC (F) ATC (I) ATC (I) ATC (I) ATC (I) ATC (I) ATC (I) ATC (I) ATC (I) --- (-) 
    70      1   -21.9046595888   0.000000000307       0.0000  ATC (I) CTC (L) ATC (I) ATC (I) ATC (I) ATC (I) ATC (I) ATC (I) ATC (I) ATC (I) ATC (I) ATC (I) ACA (T) ATC (I) ATC (I) ACA (T) --- (-) ATC (I) ATC (I) ATC (I) ATC (I) ATC (I) ATC (I) ATC (I) ATC (I) ATC (I) ATC (I) ATC (I) ATC (I) ATC (I) 
    71      1   -31.5530710341   0.000000000000       0.0000  ATC (I) GCC (A) GTC (V) --- (-) GCC (A) --- (-) CTG (L) --- (-) GGC (G) GCC (A) --- (-) GCC (A) --- (-) GCC (A) GCC (A) GTT (V) GCC (A) GCC (A) --- (-) --- (-) GCC (A) ATG (M) GCC (A) --- (-) GCC (A) GCC (A) GCC (A) GCC (A) GCC (A) --- (-) 
    72      1   -20.5424341112   0.000000001198       0.0000  ATC (I) GTC (V) ATC (I) GTC (V) ATC (I) GTC (V) ATT (I) ATC (I) ATC (I) GTC (V) ATC (I) GTC (V) ATC (I) GTC (V) GTC (V) ATC (I) GTC (V) GTC (V) GTC (V) GTC (V) GTC (V) ATC (I) GTC (V) ATC (I) ATC (I) GTC (V) ATC (I) ATC (I) GTC (V) GTC (V) 
    73      1   -21.9429911216   0.000000000295       0.0000  ATG (M) ATA (I) ATG (M) ATA (I) GTA (V) ATA (I) ATA (I) ATA (I) TTA (L) ATA (I) ATA (I) ATA (I) ATG (M) ATA (I) ATA (I) ATG (M) --- (-) ATA (I) ATA (I) ATA (I) ATA (I) ATG (M) ATA (I) ATA (I) GTA (V) GTA (V) GTA (V) GTA (V) GTA (V) GTA (V) 
    74      1    -9.1737200231   0.000103729913       0.0413  ATG (M) ATG (M) ATA (I) ATG (M) ATG (M) ATG (M) ATG (M) ATG (M) ATG (M) ATG (M) ATG (M) ATG (M) ATG (M) ATG (M) ATG (M) ATG (M) --- (-) ATG (M) ATG (M) ATG (M) ATG (M) ATG (M) ATG (M) ATG (M) ATG (M) ATG (M) ATG (M) ATG (M) ATG (M) ATG (M) 
    75      1    -4.9942570946   0.006776753716       2.6971  ATG (M) ATG (M) ATG (M) --- (-) ATG (M) ATG (M) ATG (M) ATG (M) ATG (M) ATG (M) ATG (M) ATG (M) --- (-) ATG (M) ATG (M) ATG (M) ATG (M) --- (-) ATG (M) ATG (M) ATG (M) ATG (M) ATG (M) ATG (M) ATG (M) ATG (M) ATG (M) ATG (M) ATG (M) --- (-) 
    76      2    -5.0129938311   0.006650961614       2.6471  ATG (M) ATG (M) ATG (M) ATG (M) ATG (M) ATG (M) ATG (M) ATG (M) ATG (M) ATG (M) ATG (M) ATG (M) ATG (M) ATG (M) ATG (M) ATG (M) ATG (M) ATG (M) ATG (M) ATG (M) ATG (M) ATG (M) ATG (M) ATG (M) ATG (M) ATG (M) ATG (M) ATG (M) ATG (M) ATG (M) 
    77      1   -24.7418533959   0.000000000018       0.0000  ATG (M) ATG (M) ATG (M) GTT (V) ATG (M) GTT (V) ATG (M) ATG (M) ATG (M) GTT (V) ATG (M) GTT (V) ATG (M) GTT (V) GTT (V) ATG (M) --- (-) GTT (V) ACT (T) GTT (V) GTT (V) ATG (M) GTT (V) ATG (M) ATG (M) ATG (M) ATG (M) ATG (M) ATG (M) ATG (M) 
    78      1   -10.4467384164   0.000029042845       0.0116  ATG (M) ATG (M) TTG (L) ATG (M) ATG (M) ATG (M) ATG (M) ATG (M) ATG (M) ATG (M) ATG (M) ATG (M) ATG (M) ATG (M) ATG (M) ATG (M) --- (-) ATG (M) ATG (M) ATG (M) ATG (M) ATG (M) ATG (M) ATG (M) ATG (M) ATG (M) ATG (M) ATG (M) ATG (M) ATG (M) 
    79      1   -29.9085216334   0.000000000000       0.0000  ATG (M) GCA (A) ATA (I) GCA (A) GCA (A) GCA (A) GCA (A) GCA (A) GCG (A) GCG (A) GCA (A) GCA (A) ATA (I) GCA (A) GCA (A) ATA (I) GCA (A) GCA (A) GCA (A) GCA (A) GCA (A) GTA (V) GCA (A) GCA (A) GCA (A) GCA (A) GCA (A) GCA (A) GCA (A) GCA (A) 
    80      1   -33.1943576149   0.000000000000       0.0000  ATG (M) GGG (G) ATG (M) GGT (G) GGG (G) GGG (G) GGA (G) GGT (G) GGG (G) GGG (G) GGA (G) GGC (G) ATG (M) GGG (G) GGT (G) ATG (M) GGC (G) GGG (G) GGG (G) GGG (G) GGG (G) ATG (M) GGC (G) GGG (G) GGG (G) GGG (G) GGG (G) GGG (G) GGG (G) --- (-) 
    81      1   -38.1856887980   0.000000000000       0.0000  ATT (I) ATC (I) ATT (I) ACT (T) ACC (T) GCT (A) ATT (I) ATC (I) ATC (I) ACT (T) ATC (I) ACT (T) ATT (I) ACT (T) ACT (T) ATT (I) ACT (T) ACT (T) ATT (I) ACT (T) ACT (T) ATT (I) ACT (T) ATC (I) ACC (T) ACC (T) ACC (T) ATT (I) ACC (T) ACC (T) 
    82      1   -19.0152006214   0.000000005518       0.0000  ATT (I) ATC (I) ATT (I) ATC (I) ATC (I) ATC (I) ATC (I) ATT (I) ATC (I) ATC (I) ATT (I) ATC (I) ATT (I) ATC (I) ATC (I) ATT (I) ATC (I) ATC (I) ATC (I) ATT (I) ATC (I) ATC (I) ATC (I) ATC (I) ATC (I) ATC (I) ATC (I) ATC (I) ATC (I) ATC (I) 
    83      1   -15.6603484110   0.000000158051       0.0001  ATT (I) ATT (I) ATC (I) ATT (I) ATT (I) ATT (I) ATC (I) ATT (I) ATT (I) ATT (I) ATT (I) ATT (I) ATT (I) ATT (I) ATT (I) ATT (I) ATT (I) ATT (I) ATT (I) ATT (I) ATT (I) ATC (I) ATT (I) ATC (I) ATT (I) ATT (I) ATT (I) ATT (I) ATT (I) ATT (I) 
    84      1   -25.9494644404   0.000000000005       0.0000  ATT (I) ATT (I) ATT (I) ATC (I) ATC (I) ATC (I) ATT (I) ATC (I) ATC (I) ATC (I) ATC (I) ATC (I) ATT (I) ATC (I) ATC (I) ATT (I) TTG (L) ATC (I) ATC (I) ATC (I) ATC (I) ATT (I) ATC (I) ATC (I) ATC (I) ATC (I) ATC (I) ATC (I) ATC (I) ATC (I) 
    85      1   -12.5644259538   0.000003494131       0.0014  ATT (I) ATT (I) ATT (I) ATT (I) ATT (I) ATT (I) ATC (I) ATT (I) ATT (I) ATT (I) ATT (I) ATT (I) ATT (I) ATT (I) ATT (I) ATT (I) ATT (I) ATT (I) ATT (I) ATT (I) ATT (I) ATT (I) ATT (I) ATT (I) ATT (I) ATC (I) ATT (I) ATT (I) ATC (I) ATC (I) 
    86      1   -11.6953551056   0.000008332433       0.0033  ATT (I) ATT (I) ATT (I) ATT (I) ATT (I) ATT (I) ATT (I) ATC (I) ATC (I) ATT (I) ATT (I) ATT (I) ATT (I) ATT (I) ATT (I) ATT (I) ATT (I) ATT (I) ATT (I) ATT (I) ATT (I) ATT (I) ATT (I) ATC (I) ATT (I) ATT (I) ATT (I) ATT (I) ATT (I) ATT (I) 
    87      2    -6.8297466133   0.001081132027       0.4303  ATT (I) ATT (I) ATT (I) ATT (I) ATT (I) ATT (I) ATT (I) ATT (I) ATT (I) ATT (I) ATT (I) ATT (I) ATT (I) ATT (I) ATT (I) ATT (I) ATT (I) ATT (I) ATT (I) ATT (I) ATT (I) ATT (I) ATT (I) ATT (I) ATT (I) ATT (I) ATT (I) ATT (I) ATT (I) ATT (I) 
    88      1   -22.1678216942   0.000000000236       0.0000  ATT (I) ATT (I) ATT (I) ATT (I) TTT (F) ATT (I) GTG (V) ATA (I) ATA (I) ATT (I) ATA (I) ATT (I) ATT (I) ATT (I) ATT (I) ATT (I) ATT (I) ATT (I) ATT (I) ATT (I) ATT (I) ATT (I) ATT (I) ATA (I) TTT (F) TTT (F) TTT (F) TTT (F) TTT (F) TTT (F) 
    89      1   -22.6618936612   0.000000000144       0.0000  ATT (I) ATT (I) GTT (V) ATC (I) ATT (I) ATT (I) ATT (I) ATA (I) ATA (I) ATT (I) ATA (I) ATC (I) GTT (V) ATT (I) ATC (I) GTT (V) ATC (I) ATT (I) ATT (I) ATT (I) ATT (I) GTT (V) ATC (I) ATA (I) ATT (I) ATT (I) ATT (I) ATT (I) ATT (I) ATT (I) 
    90      1   -31.9243297791   0.000000000000       0.0000  ATT (I) CTC (L) ATC (I) CTC (L) CTC (L) CTC (L) CTC (L) CTC (L) CTC (L) CTC (L) CTC (L) CTC (L) ATC (I) CTC (L) CTC (L) ATC (I) AGG (R) CTC (L) CTC (L) CTC (L) CTC (L) ATC (I) CTC (L) CTC (L) CTC (L) CTC (L) CTC (L) CTC (L) CTC (L) CTC (L) 
    91      1   -20.1254921761   0.000000001818       0.0000  ATT (I) TTT (F) TTT (F) TTT (F) TTT (F) TTT (F) TTT (F) TTT (F) TTT (F) TTT (F) TTT (F) TTC (F) TTT (F) TTT (F) TTT (F) TTT (F) TTC (F) TTT (F) TTT (F) TTT (F) TTT (F) CTT (L) TTC (F) TTT (F) TTT (F) TTT (F) TTT (F) TTT (F) TTT (F) TTT (F) 
    92      1   -25.5183061120   0.000000000008       0.0000  CAA (Q) AAA (K) AAA (K) AAA (K) AGA (R) AAA (K) CAA (Q) CAA (Q) CAA (Q) AAA (K) CAA (Q) AAA (K) --- (-) AAA (K) AAA (K) CAA (Q) AAA (K) AAA (K) AAA (K) AAA (K) AAA (K) CAA (Q) AAA (K) CAA (Q) AGA (R) AGA (R) AGA (R) AAA (K) AGA (R) --- (-) 
    93      1    -5.7839913154   0.003076411941       1.2244  CAA (Q) CAA (Q) CAA (Q) CAA (Q) CAA (Q) CAA (Q) CAA (Q) CAA (Q) CAA (Q) CAA (Q) CAA (Q) CAA (Q) --- (-) CAA (Q) CAA (Q) CAA (Q) CAA (Q) CAA (Q) CAA (Q) CAA (Q) CAA (Q) CAA (Q) CAA (Q) CAA (Q) CAA (Q) CAA (Q) CAA (Q) CAA (Q) CAA (Q) --- (-) 
    94      1    -5.8079581378   0.003003556664       1.1954  CAA (Q) CAA (Q) CAA (Q) CAA (Q) CAA (Q) CAA (Q) CAA (Q) CAA (Q) CAA (Q) CAA (Q) CAA (Q) CAA (Q) CAA (Q) CAA (Q) CAA (Q) CAA (Q) CAA (Q) CAA (Q) CAA (Q) CAA (Q) CAA (Q) CAA (Q) CAA (Q) CAA (Q) CAA (Q) CAA (Q) CAA (Q) CAA (Q) CAA (Q) CAA (Q) 
    95      1   -10.3427492864   0.000032225603       0.0128  CAA (Q) CAA (Q) CAA (Q) CAA (Q) CAA (Q) CAA (Q) CAA (Q) CAG (Q) CAA (Q) CAA (Q) CAG (Q) CAA (Q) CAA (Q) CAA (Q) CAA (Q) CAA (Q) CAA (Q) CAA (Q) CAA (Q) CAA (Q) CAA (Q) CAA (Q) CAA (Q) CAA (Q) CAA (Q) CAA (Q) CAA (Q) CAA (Q) CAA (Q) --- (-) 
    96      1   -15.1963083696   0.000000251378       0.0001  CAA (Q) CAA (Q) CAA (Q) CAA (Q) CAA (Q) CAA (Q) CAG (Q) CAG (Q) CAG (Q) CAA (Q) CAG (Q) CAA (Q) CAA (Q) CAA (Q) CAA (Q) CAA (Q) CAA (Q) CAA (Q) CAA (Q) CAA (Q) CAA (Q) CAA (Q) CAA (Q) CAG (Q) CAA (Q) CAG (Q) CAA (Q) CAA (Q) CAG (Q) CAG (Q) 
    97      1   -29.3800440562   0.000000000000       0.0000  CAA (Q) CGA (R) CGA (R) CCA (P) CGA (R) CGA (R) CGA (R) CGA (R) CGA (R) CGA (R) AGA (R) CGA (R) --- (-) CGA (R) CGA (R) CGA (R) CGA (R) CGA (R) CAA (Q) CGA (R) CGA (R) CGA (R) CGA (R) CGA (R) CGA (R) CGA (R) CGA (R) CGA (R) CGA (R) --- (-) 
    98      1   -24.7633514630   0.000000000018       0.0000  CAA (Q) CGA (R) CGA (R) CGA (R) CGG (R) CGA (R) CCA (P) CGA (R) CGA (R) CGA (R) CGA (R) CGA (R) --- (-) CGA (R) CGA (R) CGA (R) CGA (R) CGA (R) CGA (R) CGA (R) CGA (R) CAA (Q) CGA (R) CGA (R) CGG (R) CGG (R) CGG (R) CGA (R) CGG (R) --- (-) 
    99      1   -29.8313315150   0.000000000000       0.0000  CAC (H) CAA (Q) CAG (Q) CAA (Q) CAA (Q) CAA (Q) CAT (H) CAA (Q) CAA (Q) CAA (Q) CAA (Q) CAA (Q) --- (-) CAA (Q) CAA (Q) CAG (Q) CAA (Q) CAA (Q) CAA (Q) CAA (Q) CAA (Q) ACA (T) CAA (Q) CAA (Q) CAA (Q) CAA (Q) CAA (Q) CAA (Q) CAA (Q) --- (-) 
   100      1   -18.9789921787   0.000000005722       0.0000  CAC (H) CAC (H) CAC (H) CAC (H) CAT (H) CAC (H) CAC (H) CAC (H) CAC (H) CAC (H) CAT (H) CAC (H) CAC (H) CAC (H) CAC (H) CAC (H) CAC (H) CAC (H) CAC (H) CAC (H) CAC (H) CAC (H) CAC (H) CAC (H) CAT (H) CAC (H) CAC (H) CAT (H) CAC (H) CAC (H) 
   101      1   -38.9431400175   0.000000000000       0.0000  CAC (H) CGC (R) CAG (Q) --- (-) CGC (R) CGC (R) CTC (L) AGC (S) CGC (R) CGC (R) CGC (R) CGC (R) --- (-) CGC (R) CGC (R) CGC (R) CGC (R) CGC (R) TCT (S) CGC (R) CGC (R) CAC (H) CGC (R) CGC (R) CGC (R) CGC (R) CGC (R) CGC (R) CGC (R) --- (-) 
   102      1    -8.8140589665   0.000148628751       0.0592  CAG (Q) CAG (Q) CAA (Q) CAG (Q) CAG (Q) CAG (Q) CAG (Q) CAG (Q) CAG (Q) CAG (Q) CAG (Q) CAG (Q) CAG (Q) CAG (Q) CAG (Q) CAG (Q) CAG (Q) CAG (Q) CAG (Q) CAG (Q) CAG (Q) CAG (Q) CAG (Q) CAG (Q) CAG (Q) CAG (Q) CAG (Q) CAG (Q) CAG (Q) CAG (Q) 
   103      1    -6.1535999565   0.002125815137       0.8461  CAG (Q) CAG (Q) CAG (Q) CAG (Q) CAG (Q) CAG (Q) CAG (Q) CAG (Q) CAG (Q) CAG (Q) CAG (Q) CAG (Q) CAG (Q) CAG (Q) CAG (Q) CAG (Q) CAG (Q) CAG (Q) CAG (Q) CAG (Q) CAG (Q) CAG (Q) CAG (Q) CAG (Q) CAG (Q) CAG (Q) CAG (Q) CAG (Q) CAG (Q) CAG (Q) 
   104      1   -39.2271892208   0.000000000000       0.0000  CAG (Q) CCA (P) ACG (T) CCA (P) CCT (P) CCA (P) CAG (Q) CAA (Q) CAA (Q) CCA (P) CAA (Q) CCA (P) CAG (Q) CCA (P) CCA (P) CAG (Q) CCA (P) CCA (P) CCA (P) CCA (P) CCA (P) CAA (Q) CCA (P) CAA (Q) CCT (P) CCT (P) CCT (P) CCT (P) CCT (P) CCC (P) 
   105      1   -36.6823202143   0.000000000000       0.0000  CAG (Q) CGC (R) CAG (Q) --- (-) CGC (R) CGT (R) CGG (R) CGC (R) CGG (R) CGG (R) CGG (R) CGG (R) --- (-) CGG (R) CGG (R) CAG (Q) CGG (R) --- (-) --- (-) CGG (R) CGG (R) CAC (H) CGG (R) CGG (R) CGC (R) CGC (R) CGC (R) CGC (R) CGC (R) --- (-) 
   106      1   -41.4343758728   0.000000000000       0.0000  CAG (Q) CGG (R) CAG (Q) --- (-) CGG (R) CGG (R) CGG (R) CCG (P) CCG (P) CGG (R) CCG (P) CGG (R) --- (-) CGG (R) CGG (R) CGA (R) CGG (R) CGG (R) AAC (N) CGG (R) CGG (R) CGG (R) CGG (R) CCG (P) CGG (R) CGA (R) CGG (R) CGG (R) CGA (R) --- (-) 
   107      1   -31.7706098655   0.000000000000       0.0000  CAT (H) CAT (H) CAT (H) CAT (H) CAT (H) CAT (H) CAC (H) CAT (H) CAT (H) CAT (H) CAT (H) CAT (H) ATG (M) CAT (H) CAT (H) CAT (H) CAT (H) CAT (H) CAT (H) CAT (H) CAT (H) AAT (N) CAT (H) CAT (H) CAT (H) CAT (H) CAT (H) CAT (H) CAT (H) --- (-) 
   108      1    -5.8324228456   0.002930967090       1.1665  CAT (H) CAT (H) CAT (H) CAT (H) CAT (H) CAT (H) CAT (H) CAT (H) CAT (H) CAT (H) CAT (H) CAT (H) CAT (H) CAT (H) CAT (H) CAT (H) --- (-) CAT (H) CAT (H) CAT (H) CAT (H) CAT (H) CAT (H) CAT (H) CAT (H) CAT (H) CAT (H) CAT (H) CAT (H) CAT (H) 
   109      1    -5.8537369233   0.002869157279       1.1419  CAT (H) CAT (H) CAT (H) CAT (H) CAT (H) CAT (H) CAT (H) CAT (H) CAT (H) CAT (H) CAT (H) CAT (H) CAT (H) CAT (H) CAT (H) CAT (H) CAT (H) CAT (H) CAT (H) CAT (H) CAT (H) CAT (H) CAT (H) CAT (H) CAT (H) CAT (H) CAT (H) CAT (H) CAT (H) --- (-) 
   110      1   -21.3234108088   0.000000000549       0.0000  CAT (H) CAT (H) TAT (Y) CAT (H) CAT (H) CAT (H) CAT (H) CGT (R) CAT (H) CAT (H) CGT (R) CAT (H) CAT (H) CAT (H) CAT (H) CAT (H) CAT (H) CAT (H) CAT (H) CAT (H) CAT (H) CAT (H) CAT (H) CAT (H) CAT (H) CGT (R) CAT (H) CAT (H) CGT (R) --- (-) 
   111      1    -6.7295021919   0.001195127754       0.4757  CCA (P) CCA (P) CCA (P) CCA (P) CCA (P) CCA (P) CCA (P) CCA (P) CCA (P) CCA (P) CCA (P) CCA (P) CCA (P) CCA (P) CCA (P) CCA (P) CCA (P) CCA (P) CCA (P) CCA (P) CCA (P) CCA (P) CCA (P) CCA (P) CCA (P) CCA (P) CCA (P) CCA (P) CCA (P) CCA (P) 
   112      1   -11.3269802410   0.000012043563       0.0048  CCA (P) CCA (P) CCA (P) CCA (P) CCA (P) CCA (P) CCA (P) CCA (P) CCA (P) CCA (P) CCA (P) CCA (P) CCA (P) CCA (P) CCA (P) CCA (P) CCA (P) CCA (P) CCA (P) CCA (P) CCA (P) CCA (P) CCA (P) CCA (P) CCA (P) CCA (P) CCA (P) CCA (P) CCA (P) CCG (P) 
   113      1   -11.5903121661   0.000009255319       0.0037  CCA (P) CCA (P) CCA (P) CCA (P) CCA (P) CCA (P) CCA (P) CCA (P) CCA (P) CCA (P) CCA (P) CCG (P) CCA (P) CCA (P) CCA (P) CCA (P) CCG (P) CCA (P) CCA (P) CCA (P) CCA (P) CCA (P) CCG (P) CCA (P) CCA (P) CCA (P) CCA (P) CCA (P) CCA (P) --- (-) 
   114      1   -13.3748193579   0.000001553781       0.0006  CCA (P) CCA (P) CCA (P) CCG (P) CCA (P) CCG (P) CCA (P) CCG (P) CCG (P) CCG (P) CCG (P) CCG (P) CCA (P) CCG (P) CCG (P) CCA (P) CCG (P) CCG (P) CCG (P) CCG (P) CCG (P) CCA (P) CCG (P) CCG (P) CCA (P) CCA (P) CCA (P) CCA (P) CCA (P) CCA (P) 
   115      1   -11.0982836470   0.000015138284       0.0060  CCA (P) CCA (P) CTA (L) CCA (P) CCA (P) CCA (P) CCA (P) CCA (P) CCA (P) CCA (P) CCA (P) CCA (P) CCA (P) CCA (P) CCA (P) CCA (P) CCA (P) CCA (P) CCA (P) CCA (P) CCA (P) CCA (P) CCA (P) CCA (P) CCA (P) CCA (P) CCA (P) CCA (P) CCA (P) --- (-) 
   116      1   -34.8455364110   0.000000000000       0.0000  CCA (P) CCG (P) CCT (P) CCG (P) CCG (P) CCA (P) CCA (P) CCA (P) CCG (P) CCG (P) CCA (P) TCG (S) CCA (P) CCG (P) CCG (P) CCA (P) CCG (P) CCG (P) CCG (P) CCG (P) CCA (P) CCA (P) CCG (P) CCG (P) CCG (P) CCG (P) CCG (P) CCG (P) CCG (P) CCG (P) 
   117      1   -11.2476041926   0.000013038498       0.0052  CCA (P) CCT (P) CCT (P) CCT (P) CCT (P) CCT (P) CCT (P) CCT (P) CCT (P) CCT (P) CCT (P) CCT (P) CCT (P) CCT (P) CCT (P) CCT (P) CCT (P) CCT (P) CCT (P) CCT (P) CCT (P) CCA (P) CCT (P) CCT (P) CCT (P) CCT (P) CCT (P) CCT (P) CCT (P) CCT (P) 
   118      1   -37.1282751308   0.000000000000       0.0000  CCA (P) TCA (S) CCA (P) TCA (S) TCA (S) TCA (S) CCT (P) CCA (P) CAG (Q) TCA (S) CAG (Q) TCA (S) CCA (P) TCG (S) TCA (S) CCA (P) TCA (S) TCG (S) TCA (S) TCA (S) TCA (S) CCA (P) TCA (S) CAG (Q) TCA (S) TCA (S) TCA (S) TCA (S) TCA (S) --- (-) 
   119      1   -35.9814616201   0.000000000000       0.0000  CCA (P) TCA (S) CCA (P) TCG (S) CCA (P) TCA (S) CCA (P) TCA (S) TCA (S) TCA (S) TCA (S) TCG (S) TCA (S) TCA (S) TCG (S) TCA (S) TCG (S) TCA (S) TCA (S) TCA (S) TCA (S) TCG (S) TCG (S) TCA (S) CCA (P) GCA (A) CCA (P) GCA (A) GCA (A) --- (-) 
   120      1   -28.8243313301   0.000000000000       0.0000  CCA (P) TCA (S) GCA (A) CCA (P) CCA (P) CCA (P) CCA (P) GCA (A) GCA (A) CCA (P) GCA (A) CCA (P) CAA (Q) CCA (P) CCA (P) CCA (P) CCA (P) CCA (P) CCA (P) CCA (P) CCA (P) TCA (S) CCA (P) GCA (A) CCA (P) CCA (P) CCA (P) CCA (P) CCA (P) --- (-) 
   121      1    -9.8099970600   0.000054900008       0.0219  CCG (P) CCA (P) CCA (P) CCA (P) CCA (P) CCA (P) CCA (P) CCA (P) CCA (P) CCA (P) CCA (P) CCA (P) CCA (P) CCA (P) CCA (P) CCA (P) CCA (P) CCA (P) CCA (P) CCA (P) CCA (P) CCA (P) CCA (P) CCA (P) CCA (P) CCA (P) CCA (P) CCA (P) CCA (P) CCA (P) 
   122      1   -21.9225811290   0.000000000301       0.0000  CCG (P) CCG (P) CCG (P) --- (-) CCT (P) CCG (P) CCG (P) CCG (P) CCG (P) CCG (P) CCG (P) CCG (P) --- (-) CCG (P) CCG (P) CCG (P) CCG (P) --- (-) --- (-) CCG (P) CCG (P) ACG (T) CCG (P) CCG (P) CCT (P) CCT (P) CCT (P) CCG (P) CCT (P) --- (-) 
   123      1   -31.0802915038   0.000000000000       0.0000  CCG (P) TCC (S) CCG (P) --- (-) TCG (S) TCC (S) TCG (S) TCC (S) TCC (S) TCC (S) TCC (S) TCC (S) --- (-) TCC (S) TCC (S) CCG (P) TCC (S) --- (-) --- (-) TCC (S) TCG (S) CCG (P) TCC (S) TCC (S) TCG (S) TCG (S) TCG (S) TCG (S) TCA (S) --- (-) 
   124      1   -25.3614424978   0.000000000010       0.0000  CCT (P) ACT (T) CCT (P) ACT (T) ACT (T) ACT (T) GCT (A) CCT (P) CCT (P) ACT (T) CCT (P) ACT (T) CCT (P) ACT (T) ACT (T) CCT (P) ACT (T) ACT (T) ACT (T) ACT (T) ACT (T) CCT (P) ACT (T) CCT (P) ACT (T) GCT (A) ACT (T) GCT (A) GCT (A) --- (-) 
   125      1   -17.9388060708   0.000000016191       0.0000  CCT (P) CCC (P) CCC (P) CCC (P) CCT (P) CCC (P) CCC (P) CCT (P) CCT (P) CCC (P) CCT (P) CCC (P) CCC (P) CCC (P) CCC (P) CCC (P) CCC (P) CCC (P) CCC (P) CCC (P) CCC (P) CCT (P) CCC (P) CCT (P) CCT (P) CCC (P) CCT (P) CCC (P) CCC (P) CCC (P) 
   126      1   -15.3942222742   0.000000206241       0.0001  CCT (P) CCT (P) CAT (H) CCT (P) CCT (P) CCT (P) CCT (P) CCT (P) CCT (P) CCT (P) CCT (P) CCT (P) CCC (P) CCT (P) CCT (P) CCC (P) CCT (P) CCT (P) CCT (P) CCT (P) CCT (P) CCT (P) CCT (P) CCT (P) CCT (P) CCT (P) CCT (P) CCT (P) CCT (P) CCT (P) 
   127      1   -16.2782831652   0.000000085198       0.0000  CCT (P) CCT (P) CCT (P) CCC (P) CCT (P) CCC (P) CCT (P) CCT (P) CCT (P) CCA (P) CCT (P) CCC (P) CCT (P) CCC (P) CCC (P) CCT (P) CCC (P) CCC (P) CCC (P) CCC (P) CCA (P) CCT (P) CCC (P) CCT (P) CCT (P) CCT (P) CCT (P) CCT (P) CCT (P) CCT (P) 
   128      1   -16.4522307842   0.000000071596       0.0000  CCT (P) CCT (P) CCT (P) CCT (P) CCT (P) CCT (P) CCT (P) CCT (P) CCT (P) CCT (P) CCT (P) CCT (P) --- (-) CCT (P) CCT (P) TCT (S) CCT (P) CCT (P) CCT (P) CCT (P) CCT (P) CCT (P) CCT (P) CCT (P) CCT (P) CCT (P) CCC (P) CCT (P) CCT (P) --- (-) 
   129      1   -21.3748047308   0.000000000521       0.0000  CCT (P) CCT (P) CGT (R) CCT (P) CCT (P) CCT (P) CCT (P) CCT (P) CCT (P) CCT (P) CCT (P) CCT (P) CCT (P) CCT (P) CCT (P) CCT (P) CCT (P) CCT (P) CCT (P) CCT (P) CCT (P) CCG (P) CCT (P) CTT (L) CCT (P) CCT (P) CCT (P) CCT (P) CCT (P) CCT (P) 
   130      1   -57.4416383533   0.000000000000       0.0000  CCT (P) TCT (S) TCT (S) TCC (S) CCT (P) TCT (S) TCT (S) TCG (S) TCC (S) TCC (S) TCT (S) TCC (S) --- (-) TCG (S) TCC (S) TCT (S) TCC (S) TCG (S) TCA (S) TCT (S) TTG (L) CCT (P) TCC (S) TCC (S) CCT (P) CCT (P) CCT (P) TCT (S) CCT (P) --- (-) 
   131      1   -24.1661909710   0.000000000032       0.0000  CGA (R) CAA (Q) CGA (R) CAA (Q) CGA (R) CAA (Q) CGA (R) CAG (Q) CAG (Q) CAA (Q) CAG (Q) CAA (Q) CGA (R) CAA (Q) CAA (Q) CGA (R) CAA (Q) CAA (Q) CAA (Q) CAA (Q) CAA (Q) CGA (R) CAA (Q) CGG (R) CGA (R) CGA (R) CGA (R) CGA (R) CGA (R) --- (-) 
   132      1   -20.8302644752   0.000000000899       0.0000  CGA (R) CGA (R) CGA (R) CGA (R) CGA (R) CGA (R) AGA (R) AGA (R) AGA (R) CGA (R) AGG (R) CGA (R) CGA (R) CGA (R) CGA (R) CGA (R) CGA (R) CGA (R) CGA (R) CGA (R) CGA (R) CGA (R) CGA (R) CGA (R) CGA (R) CGA (R) CGA (R) CGA (R) CGA (R) CGA (R) 
   133      1   -52.9843089369   0.000000000000       0.0000  CGA (R) CGG (R) CGA (R) CGG (R) AGA (R) AAA (K) CGG (R) CGG (R) AGA (R) CGA (R) CGG (R) CGG (R) CGA (R) CGG (R) CGG (R) CGA (R) --- (-) CGG (R) CGA (R) CGG (R) CGA (R) CGA (R) CGG (R) CGA (R) AGA (R) AGA (R) CGA (R) CGA (R) AGA (R) CGA (R) 
   134      1   -21.0969273849   0.000000000688       0.0000  CGA (R) CGT (R) CGT (R) CGT (R) CGT (R) CGT (R) CGT (R) CGC (R) CGT (R) CGT (R) CGT (R) CGT (R) CGT (R) CGT (R) CGT (R) CGT (R) CGT (R) CGT (R) CGT (R) CGT (R) CGT (R) CGT (R) CGT (R) CGT (R) CGT (R) CGC (R) CGT (R) CGT (R) CGT (R) CGT (R) 
   135      1    -5.4451518659   0.004317184325       1.7182  CGC (R) --- (-) CGC (R) --- (-) --- (-) --- (-) --- (-) --- (-) --- (-) --- (-) --- (-) --- (-) --- (-) --- (-) --- (-) CGC (R) --- (-) --- (-) --- (-) --- (-) --- (-) CGC (R) --- (-) --- (-) --- (-) --- (-) --- (-) --- (-) --- (-) --- (-) 
   136      1   -26.0083637419   0.000000000005       0.0000  CGC (R) CGC (R) CAG (Q) CGC (R) CGC (R) CGC (R) CGT (R) CGT (R) CGC (R) CGC (R) CGC (R) CGC (R) CGC (R) CGC (R) CGC (R) CGC (R) CGC (R) CGC (R) CGC (R) CGC (R) CGC (R) CAC (H) CGC (R) CGC (R) CGC (R) CGC (R) CGC (R) CGC (R) CGC (R) CGC (R) 
   137      1   -29.1054394762   0.000000000000       0.0000  CGG (R) AGA (R) CGG (R) AGA (R) CGA (R) AGA (R) CGA (R) CGT (R) CGG (R) AGA (R) CGA (R) AGA (R) AGG (R) AGA (R) AGA (R) AGG (R) AGA (R) AGA (R) AGA (R) AGA (R) AGA (R) CGG (R) AGA (R) CGG (R) CGA (R) CGA (R) CGA (R) CGA (R) CGA (R) CGA (R) 
   138      1   -24.4441518420   0.000000000024       0.0000  CGG (R) CAG (Q) CAG (Q) CAG (Q) CAG (Q) CAG (Q) CAA (Q) CAA (Q) CAG (Q) CAG (Q) CAA (Q) CAA (Q) CAG (Q) CAG (Q) CAG (Q) CAG (Q) CAA (Q) CAG (Q) CAG (Q) CAG (Q) CAG (Q) CGG (R) CAA (Q) CAG (Q) CAG (Q) CAG (Q) CAG (Q) CAG (Q) CAG (Q) --- (-) 
   139      1    -6.8896943516   0.001018225012       0.4053  CGG (R) CGG (R) CGG (R) CGG (R) CGG (R) CGG (R) CGG (R) CGG (R) CGG (R) CGG (R) CGG (R) CGG (R) CGG (R) CGG (R) CGG (R) CGG (R) CGG (R) CGG (R) CGG (R) CGG (R) CGG (R) CGG (R) CGG (R) CGG (R) CGG (R) CGG (R) CGG (R) CGG (R) CGG (R) --- (-) 
   140      1   -40.4735189428   0.000000000000       0.0000  CGG (R) GGG (G) GGG (G) GCG (A) AGG (R) GCA (A) AGG (R) AGG (R) AGG (R) GCA (A) AGG (R) GCG (A) --- (-) GCA (A) GCG (A) GGG (G) GCG (A) GCA (A) GCA (A) GCG (A) GCA (A) CGG (R) GCG (A) AGG (R) GGG (G) GGG (G) GGG (G) AGG (R) GGG (G) --- (-) 
   141      1    -8.8658198532   0.000141131306       0.0562  CTA (L) CTA (L) CTA (L) CTA (L) CTA (L) CTA (L) CTA (L) CTA (L) CTA (L) CTA (L) CTA (L) CTA (L) CTA (L) CTA (L) CTA (L) CTA (L) CTA (L) CTA (L) CTA (L) CTA (L) CTA (L) CTA (L) CTA (L) CTA (L) CTA (L) CTA (L) CTA (L) CTA (L) CTA (L) CTA (L) 
   142      1   -15.2208575708   0.000000245282       0.0001  CTA (L) CTA (L) CTA (L) CTA (L) CTA (L) CTA (L) CTG (L) CTG (L) CTG (L) CTA (L) CTG (L) CTA (L) CTA (L) CTA (L) CTA (L) CTA (L) --- (-) CTA (L) CTA (L) CTA (L) CTA (L) CTA (L) CTA (L) TTG (L) CTA (L) CTA (L) CTA (L) CTA (L) CTA (L) CTA (L) 
   143      1   -19.3312717327   0.000000004023       0.0000  CTA (L) CTA (L) CTA (L) CTA (L) CTA (L) TTA (L) TTA (L) CTG (L) TTG (L) CTA (L) CTG (L) CTA (L) CTA (L) CTA (L) CTA (L) CTA (L) CTA (L) CTA (L) CTA (L) CTA (L) CTA (L) CTA (L) CTA (L) TTG (L) CTA (L) CTA (L) CTA (L) CTA (L) CTA (L) CTA (L) 
   144      1   -29.0955525625   0.000000000000       0.0000  CTA (L) CTA (L) CTA (L) CTA (L) CTG (L) CTA (L) CTG (L) CTT (L) CTT (L) CTT (L) CTT (L) CTA (L) CTA (L) CTT (L) CTA (L) CTA (L) CTA (L) CTT (L) CTT (L) CTT (L) CTT (L) CTA (L) CTA (L) CTT (L) CTG (L) CTA (L) CTG (L) CTG (L) CTA (L) CTA (L) 
   145      1   -20.9134085042   0.000000000827       0.0000  CTA (L) CTC (L) CTG (L) CTG (L) CTG (L) CTG (L) CTG (L) CTG (L) CTG (L) CTT (L) CTG (L) CTG (L) CTG (L) CTG (L) CTG (L) CTG (L) CTG (L) CTG (L) CTG (L) CTG (L) CTT (L) CTG (L) CTG (L) CTG (L) CTG (L) CTG (L) CTG (L) CTG (L) CTG (L) CTG (L) 
   146      1   -32.0619619892   0.000000000000       0.0000  CTA (L) CTT (L) CTT (L) CTG (L) CTG (L) CTG (L) CTT (L) CTG (L) CTG (L) CTG (L) CTG (L) CTG (L) CTG (L) CTG (L) CTG (L) CTG (L) GTG (V) CTG (L) CTG (L) CTC (L) CTG (L) CTG (L) CTG (L) CTG (L) CTG (L) CTG (L) CTG (L) CTG (L) CTG (L) CTG (L) 
   147      1   -22.1051889909   0.000000000251       0.0000  CTA (L) TTA (L) TTA (L) TTG (L) TTA (L) TTG (L) CTA (L) CTA (L) TTA (L) TTG (L) CTA (L) TTG (L) TTA (L) TTG (L) TTG (L) TTA (L) --- (-) TTG (L) TTG (L) TTG (L) TTG (L) TTG (L) TTG (L) CTA (L) TTA (L) TTA (L) TTA (L) TTA (L) TTA (L) TTA (L) 
   148      1   -26.4591862823   0.000000000003       0.0000  CTC (L) CCC (P) CTT (L) --- (-) CTC (L) CTC (L) CTC (L) CTC (L) CTC (L) CTC (L) CTC (L) CTC (L) --- (-) CTC (L) CTC (L) TTC (F) CTC (L) --- (-) --- (-) CTC (L) CTC (L) CTC (L) GTC (V) CTC (L) CTC (L) CTC (L) CTC (L) CTC (L) CTC (L) --- (-) 
   149      1   -10.5796960897   0.000025427073       0.0101  CTC (L) CTC (L) CTA (L) CTC (L) CTC (L) CTC (L) CTC (L) CTC (L) CTC (L) CTC (L) CTC (L) CTC (L) CTC (L) CTC (L) CTC (L) CTC (L) CTC (L) CTC (L) CTC (L) CTC (L) CTC (L) CTC (L) CTC (L) CTC (L) CTC (L) CTC (L) CTC (L) CTC (L) CTC (L) CTC (L) 
   150      1   -24.0386719750   0.000000000036       0.0000  CTC (L) CTC (L) CTC (L) --- (-) CTC (L) CTC (L) CTC (L) CTC (L) CTA (L) CTC (L) CTC (L) CTC (L) --- (-) CTC (L) CTC (L) CTC (L) CTC (L) --- (-) TAC (Y) CTC (L) CTC (L) CTC (L) CTC (L) CTA (L) CTC (L) CTC (L) CTC (L) CTC (L) CTC (L) --- (-) 
   151      1   -23.2314792168   0.000000000081       0.0000  CTC (L) CTC (L) CTC (L) CTC (L) CTC (L) CTC (L) CTT (L) CTC (L) CTC (L) CTC (L) CTG (L) CTC (L) CTC (L) CTC (L) CTC (L) CTC (L) CTC (L) CTC (L) CTC (L) CTC (L) CTC (L) CTC (L) CTC (L) CTG (L) CTC (L) CTA (L) CTC (L) CTC (L) CTA (L) CTA (L) 
   152      1   -15.4393161829   0.000000197147       0.0001  CTC (L) CTC (L) CTC (L) CTC (L) CTG (L) CTT (L) CTC (L) CTC (L) CTC (L) CTC (L) CTC (L) CTC (L) CTC (L) CTC (L) CTC (L) CTC (L) CTC (L) CTC (L) CTC (L) CTC (L) CTC (L) CTC (L) CTC (L) CTC (L) CTG (L) CTG (L) CTG (L) CTG (L) CTG (L) CTG (L) 
   153      1   -34.8313702260   0.000000000000       0.0000  CTC (L) GCC (A) CTC (L) --- (-) CTC (L) CGC (R) GCC (A) TCC (S) TCC (S) CGC (R) TCC (S) CGC (R) --- (-) CGC (R) CGC (R) CTC (L) CGC (R) --- (-) --- (-) CGC (R) CGC (R) CTC (L) CGC (R) CCC (P) CTC (L) CTC (L) CTC (L) CTC (L) CTC (L) --- (-) 
   154      1   -12.1429191182   0.000005325952       0.0021  CTC (L) TTC (F) TTC (F) TTC (F) TTC (F) TTC (F) TTC (F) TTC (F) TTC (F) TTC (F) TTC (F) TTC (F) TTC (F) TTC (F) TTC (F) TTC (F) TTC (F) TTC (F) TTC (F) TTC (F) TTC (F) TTC (F) TTC (F) TTC (F) TTC (F) TTC (F) TTC (F) TTC (F) TTC (F) TTC (F) 
   155      1   -25.1862682022   0.000000000012       0.0000  CTG (L) ATG (M) ATG (M) ATG (M) ATG (M) ATG (M) ATG (M) ATG (M) ATG (M) ATG (M) ATG (M) ATG (M) ATG (M) ATG (M) ATG (M) ATG (M) CAG (Q) ATG (M) ATG (M) ATG (M) ATG (M) ATG (M) ATG (M) ATG (M) ATG (M) ATG (M) ATG (M) ATG (M) ATG (M) ATG (M) 
   156      1   -18.2697682146   0.000000011629       0.0000  CTG (L) CTA (L) CTG (L) CTA (L) CTA (L) CTA (L) CTA (L) CTG (L) CTG (L) CTA (L) CTG (L) CTA (L) CTG (L) CTA (L) CTA (L) CTG (L) CTA (L) CTA (L) CTA (L) CTA (L) CTA (L) CCG (P) CTA (L) CTG (L) CTA (L) CTA (L) CTA (L) CTA (L) CTA (L) --- (-) 
   157      1   -18.7175802293   0.000000007431       0.0000  CTG (L) CTA (L) CTG (L) CTA (L) CTA (L) CTA (L) CTT (L) TTA (L) TTA (L) CTA (L) TTA (L) CTA (L) TTG (L) CTA (L) CTA (L) TTG (L) CTA (L) CTA (L) CTA (L) CTA (L) CTA (L) CTG (L) CTA (L) TTA (L) CTA (L) CTA (L) CTA (L) CTA (L) CTA (L) CTA (L) 
   158      1   -21.6732876351   0.000000000387       0.0000  CTG (L) CTA (L) CTG (L) CTA (L) CTA (L) CTG (L) CTA (L) CTA (L) CTA (L) CTA (L) CTA (L) CTA (L) CTA (L) CTA (L) CTA (L) CTG (L) CTA (L) CTA (L) CTA (L) CTA (L) CTA (L) TTG (L) CTA (L) CTA (L) CTA (L) CTA (L) CTA (L) CTA (L) CTA (L) --- (-) 
   159      1   -25.3933390940   0.000000000009       0.0000  CTG (L) CTC (L) CTG (L) --- (-) CTC (L) CTC (L) CTG (L) CTC (L) CTC (L) CTC (L) CTC (L) CTC (L) --- (-) CTC (L) CTC (L) CTG (L) CTC (L) --- (-) TTT (F) CTC (L) CTC (L) CTG (L) CTC (L) CTT (L) CTC (L) CTC (L) CTC (L) CTC (L) CTC (L) --- (-) 
   160      1   -20.3463518730   0.000000001458       0.0000  CTG (L) CTG (L) ATG (M) CTG (L) ATG (M) CTG (L) CTG (L) CTG (L) CTG (L) CTG (L) CTG (L) CTG (L) CTG (L) CTG (L) CTG (L) CTG (L) CTG (L) CTG (L) CTG (L) CTG (L) CTG (L) CTG (L) CTG (L) CTG (L) ATG (M) CTG (L) CTG (L) CTG (L) CTG (L) CTG (L) 
   161      1   -13.3017404130   0.000001671581       0.0007  CTG (L) CTG (L) CTG (L) CTG (L) CTG (L) CTG (L) CTG (L) CTG (L) CTG (L) CTG (L) CTG (L) CTG (L) CTG (L) CTG (L) CTG (L) CTG (L) CTG (L) CTG (L) CTG (L) CTG (L) CTG (L) CTG (L) CTG (L) CTG (L) CTG (L) CTG (L) CTG (L) CTT (L) CTG (L) CTG (L) 
   162      1   -21.1483349229   0.000000000654       0.0000  CTG (L) CTG (L) CTG (L) CTG (L) TTG (L) CTT (L) CTG (L) TTA (L) CTA (L) CTG (L) CTA (L) CTG (L) CTG (L) CTG (L) CTG (L) CTG (L) CTG (L) CTG (L) CTG (L) CTG (L) CTG (L) CTG (L) CTG (L) CTA (L) TTG (L) TTG (L) TTG (L) TTG (L) TTG (L) --- (-) 
   163      1   -23.8749367537   0.000000000043       0.0000  CTG (L) CTG (L) CTT (L) CTG (L) CTG (L) CTG (L) CTG (L) CTA (L) CTG (L) CTA (L) CTG (L) CTG (L) CTG (L) CTG (L) CTG (L) CTG (L) CTG (L) CTG (L) CTG (L) CTG (L) CTA (L) CTG (L) CTG (L) CTG (L) CTG (L) CTT (L) CTG (L) CTG (L) CTT (L) CTT (L) 
   164      1   -30.0155361266   0.000000000000       0.0000  CTG (L) CTG (L) TTC (F) CTG (L) TTG (L) TTG (L) CTT (L) CTG (L) CTG (L) CTG (L) CTG (L) CTG (L) TTG (L) CTG (L) CTG (L) TTG (L) TTG (L) CTG (L) CTG (L) CTG (L) CTG (L) CTG (L) CTG (L) CTG (L) TTG (L) TTG (L) TTG (L) TTG (L) TTG (L) TTG (L) 
   165      1   -12.6785345518   0.000003117327       0.0012  CTG (L) CTT (L) CTT (L) CTT (L) CTT (L) CTT (L) CTC (L) CTT (L) CTT (L) CTT (L) CTT (L) CTT (L) CTT (L) CTT (L) CTT (L) CTT (L) --- (-) CTT (L) CTT (L) CTT (L) CTT (L) CTT (L) CTT (L) CTT (L) CTT (L) CTT (L) CTT (L) CTT (L) CTT (L) CTT (L) 
   166      1   -15.8256803021   0.000000133966       0.0001  CTG (L) TTG (L) CTG (L) TTG (L) TTG (L) TTG (L) TTG (L) TTG (L) CTG (L) TTG (L) CTG (L) TTG (L) CTG (L) TTG (L) TTG (L) CTG (L) TTG (L) TTG (L) TTG (L) TTG (L) TTG (L) CTG (L) TTG (L) CTG (L) TTG (L) TTG (L) TTG (L) TTG (L) TTG (L) TTG (L) 
   167      1   -32.8348153266   0.000000000000       0.0000  CTT (L) CTC (L) CTG (L) CTC (L) CTC (L) CTC (L) CTT (L) CTC (L) CTT (L) CTC (L) CTC (L) CTC (L) CTT (L) CTC (L) CTC (L) CTT (L) --- (-) CTC (L) CTG (L) CTC (L) CTC (L) CTC (L) CTC (L) CTT (L) CTC (L) CTC (L) CTT (L) CTT (L) CTC (L) CTT (L) 
   168      1    -9.9363094494   0.000048385545       0.0193  CTT (L) CTT (L) CTA (L) CTT (L) CTT (L) CTT (L) CTT (L) CTT (L) CTT (L) CTT (L) CTT (L) CTT (L) CTT (L) CTT (L) CTT (L) CTT (L) CTT (L) CTT (L) CTT (L) CTT (L) CTT (L) CTT (L) CTT (L) CTT (L) CTT (L) CTT (L) CTT (L) CTT (L) CTT (L) CTT (L) 
   169      1   -10.1478012671   0.000039162094       0.0156  CTT (L) CTT (L) CTT (L) CTT (L) CTC (L) CTT (L) CTT (L) CTT (L) CTT (L) CTT (L) CTT (L) CTT (L) CTT (L) CTT (L) CTT (L) CTT (L) CTT (L) CTT (L) CTT (L) CTT (L) CTT (L) CTT (L) CTT (L) CTT (L) CTC (L) CTC (L) CTC (L) CTC (L) CTC (L) CTC (L) 
   170      1    -6.9739082947   0.000935987632       0.3725  CTT (L) CTT (L) CTT (L) CTT (L) CTT (L) CTT (L) CTT (L) CTT (L) CTT (L) CTT (L) CTT (L) CTT (L) CTT (L) CTT (L) CTT (L) CTT (L) CTT (L) CTT (L) CTT (L) CTT (L) CTT (L) CTT (L) CTT (L) CTT (L) CTT (L) CTT (L) CTT (L) CTT (L) CTT (L) CTT (L) 
   171      1   -37.7781412072   0.000000000000       0.0000  CTT (L) TTC (F) TTT (F) TTC (F) TTT (F) TTT (F) TTA (L) TTT (F) TGT (C) TTT (F) TTT (F) TTC (F) --- (-) TTT (F) TTC (F) CTT (L) TTC (F) TTT (F) TTT (F) TTT (F) TTT (F) CAT (H) TTC (F) TGT (C) TTT (F) CTT (L) TTT (F) TTT (F) CTT (L) --- (-) 
   172      1   -11.7993317145   0.000007509575       0.0030  CTT (L) TTT (F) CTT (L) CTT (L) CTT (L) CTT (L) CTT (L) CTT (L) CTT (L) CTT (L) CTT (L) CTT (L) CTT (L) CTT (L) CTT (L) CTT (L) CTT (L) CTT (L) CTT (L) CTT (L) CTT (L) CTT (L) CTT (L) CTT (L) CTT (L) CTT (L) CTT (L) CTT (L) CTT (L) CTT (L) 
   173      1   -45.4934612961   0.000000000000       0.0000  GAA (E) CAT (H) CTT (L) TAT (Y) CAT (H) CAT (H) CAC (H) TCT (S) TGT (C) CAT (H) TGT (C) CAT (H) CAC (H) CAT (H) TAT (Y) CAT (H) CAT (H) CAT (H) CAT (H) CAT (H) CAT (H) AAT (N) CAT (H) TGT (C) CAT (H) CAT (H) CAT (H) CAT (H) CAT (H) --- (-) 
   174      1    -5.8667898208   0.002831949824       1.1271  GAA (E) GAA (E) GAA (E) GAA (E) GAA (E) GAA (E) GAA (E) GAA (E) GAA (E) GAA (E) GAA (E) GAA (E) GAA (E) GAA (E) GAA (E) GAA (E) GAA (E) GAA (E) GAA (E) GAA (E) GAA (E) GAA (E) GAA (E) GAA (E) GAA (E) GAA (E) GAA (E) GAA (E) GAA (E) GAA (E) 
   175      1   -20.2090532147   0.000000001672       0.0000  GAC (D) GAA (E) GAA (E) GAA (E) GAA (E) GAA (E) GAA (E) GAA (E) GAA (E) GAA (E) GAA (E) GAA (E) GAT (D) GAA (E) GAA (E) GAT (D) GAA (E) GAA (E) GAA (E) GAA (E) GAA (E) GAG (E) GAA (E) GAA (E) GAA (E) GAA (E) GAA (E) GAA (E) GAA (E) GAA (E) 
   176      1   -23.8591717633   0.000000000043       0.0000  GAC (D) GAC (D) GAC (D) GAC (D) GAT (D) GAC (D) GAC (D) GAC (D) GAC (D) GAC (D) GAC (D) GAC (D) GAT (D) GAC (D) GAC (D) GAT (D) GAC (D) GAC (D) GAC (D) GAC (D) GAC (D) GAG (E) GAC (D) GAC (D) GAT (D) GAT (D) GAC (D) GAC (D) GAT (D) GAT (D) 
   177      1   -23.7869534784   0.000000000047       0.0000  GAC (D) GAC (D) GAC (D) GAT (D) GAC (D) GAC (D) GAT (D) GAC (D) GAC (D) GAC (D) GAC (D) GAT (D) GAC (D) GAC (D) GAT (D) GAC (D) --- (-) GAC (D) GAC (D) GAT (D) GAC (D) GAT (D) GAT (D) GAC (D) GAC (D) GAC (D) GAC (D) GAC (D) GAT (D) GAC (D) 
   178      1    -8.9983222927   0.000123617023       0.0492  GAG (E) GAA (E) GAA (E) GAA (E) GAA (E) GAA (E) GAA (E) GAA (E) GAA (E) GAA (E) GAA (E) GAA (E) GAA (E) GAA (E) GAA (E) GAA (E) GAA (E) GAA (E) GAA (E) GAA (E) GAA (E) GAA (E) GAA (E) GAA (E) GAA (E) GAA (E) GAA (E) GAA (E) GAA (E) --- (-) 
   179      1   -23.7501903486   0.000000000048       0.0000  GAG (E) GAA (E) GAA (E) GAA (E) GAA (E) GAA (E) TCA (S) GAA (E) GAA (E) GAA (E) GAA (E) GAA (E) GAT (D) GAA (E) GAA (E) GAT (D) GAA (E) GAA (E) GAA (E) GAA (E) GAA (E) GAA (E) GAA (E) GAA (E) GAA (E) GAA (E) GAA (E) GAA (E) GAA (E) --- (-) 
   180      1   -15.3808579763   0.000000209015       0.0001  GAG (E) GAG (E) GAG (E) GAG (E) GAA (E) GAG (E) GAA (E) GAG (E) GAG (E) GAG (E) GAA (E) GAG (E) GAG (E) GAG (E) GAG (E) GAG (E) --- (-) GAG (E) GAG (E) GAG (E) GAG (E) GAG (E) GAG (E) GAG (E) GAA (E) GAA (E) GAA (E) GAA (E) GAA (E) GAA (E) 
   181      1   -26.2472622019   0.000000000004       0.0000  GAG (E) GAG (E) GAG (E) GAG (E) GAG (E) GAG (E) GAG (E) CAG (Q) CAG (Q) GAG (E) CAG (Q) GAG (E) AAG (K) GAG (E) GAG (E) GAG (E) GAG (E) GAG (E) GAG (E) GAG (E) GAG (E) GGG (G) GAG (E) CAG (Q) GAG (E) GAG (E) GAG (E) AAG (K) GAG (E) GAG (E) 
   182      1   -14.3824137886   0.000000567279       0.0002  GAG (E) GAG (E) GAG (E) GAG (E) GAG (E) GAG (E) GAG (E) GAG (E) CAG (Q) GAG (E) GAG (E) GAG (E) GAG (E) GAG (E) GAG (E) GAG (E) GAG (E) GAG (E) GAG (E) GAG (E) GAG (E) GAG (E) GAG (E) GAG (E) GAG (E) GAG (E) GAG (E) GAG (E) GAG (E) GAG (E) 
   183      1    -6.2231540584   0.001982980906       0.7892  GAG (E) GAG (E) GAG (E) GAG (E) GAG (E) GAG (E) GAG (E) GAG (E) GAG (E) GAG (E) GAG (E) GAG (E) GAG (E) GAG (E) GAG (E) GAG (E) --- (-) GAG (E) GAG (E) GAG (E) GAG (E) GAG (E) GAG (E) GAG (E) GAG (E) GAG (E) GAG (E) GAG (E) GAG (E) GAG (E) 
   184      1   -10.9956662733   0.000016774238       0.0067  GAT (D) AAT (N) AAT (N) AAT (N) AAT (N) AAT (N) AAT (N) AAT (N) AAT (N) AAT (N) AAT (N) AAT (N) AAT (N) AAT (N) AAT (N) AAT (N) AAT (N) AAT (N) AAT (N) AAT (N) AAT (N) AAT (N) AAT (N) AAT (N) AAT (N) AAT (N) AAT (N) AAT (N) AAT (N) AAT (N) 
   185      1   -35.2292082039   0.000000000000       0.0000  GAT (D) AAT (N) AAT (N) AAT (N) AAT (N) AAT (N) TCT (S) AGT (S) AAT (N) AGT (S) AGT (S) AAT (N) AAT (N) AAT (N) AAT (N) AAT (N) AAT (N) AAT (N) AAT (N) AAT (N) AAT (N) TAT (Y) AAT (N) AAT (N) AAT (N) GAT (D) AAT (N) AAT (N) GAT (D) --- (-) 
   186      1   -14.5147810646   0.000000496948       0.0002  GAT (D) GAA (E) GAT (D) GAA (E) GAA (E) GAA (E) GAG (E) GAG (E) GAG (E) GAA (E) GAG (E) GAA (E) GAT (D) GAA (E) GAA (E) GAT (D) GAA (E) GAA (E) GAA (E) GAA (E) GAA (E) GAT (D) GAA (E) GAG (E) GAA (E) GAA (E) GAA (E) GAA (E) GAA (E) GAA (E) 
   187      1   -13.3123944944   0.000001653867       0.0007  GAT (D) GAC (D) GAC (D) GAC (D) GAC (D) GAC (D) GAT (D) GAC (D) GAC (D) GAC (D) GAC (D) GAC (D) GAT (D) GAC (D) GAC (D) GAT (D) GAC (D) GAC (D) GAC (D) GAC (D) GAC (D) GAT (D) GAC (D) GAC (D) GAC (D) GAC (D) GAC (D) GAC (D) GAC (D) GAC (D) 
   188      1   -11.2791065539   0.000012634157       0.0050  GAT (D) GAC (D) GAT (D) GAC (D) GAC (D) GAC (D) GAC (D) GAC (D) GAC (D) GAC (D) GAC (D) GAC (D) GAC (D) GAC (D) GAC (D) GAC (D) GAC (D) GAC (D) GAC (D) GAC (D) GAC (D) GAC (D) GAC (D) GAC (D) GAC (D) GAC (D) GAC (D) GAC (D) GAC (D) GAC (D) 
   189      1   -32.2069284091   0.000000000000       0.0000  GAT (D) GAT (D) AAT (N) GAT (D) GAT (D) GAC (D) GAT (D) GAT (D) GAT (D) GAC (D) GAT (D) GAC (D) AAT (N) GAC (D) GAT (D) AAT (N) GAC (D) GAC (D) GAT (D) GAT (D) GAC (D) AAT (N) GAC (D) GAT (D) GAT (D) GAT (D) GAT (D) GAC (D) GAT (D) --- (-) 
   190      1   -42.0421519991   0.000000000000       0.0000  GAT (D) GAT (D) ATT (I) GAC (D) AAT (N) AAT (N) GAT (D) TAT (Y) TAT (Y) AAT (N) TAT (Y) GAT (D) --- (-) AAT (N) GAC (D) AAT (N) GAT (D) AAT (N) AAT (N) AAT (N) AAT (N) AAT (N) GAT (D) CAT (H) AAT (N) AAT (N) AAT (N) AGT (S) AAT (N) --- (-) 
   191      1   -11.9627547621   0.000006377370       0.0025  GAT (D) GAT (D) GAC (D) GAT (D) GAT (D) GAT (D) GAT (D) GAT (D) GAT (D) GAT (D) GAT (D) GAT (D) GAT (D) GAT (D) GAT (D) GAT (D) GAT (D) GAT (D) GAT (D) GAT (D) GAT (D) GAT (D) GAT (D) GAC (D) GAT (D) GAT (D) GAT (D) GAT (D) GAT (D) GAT (D) 
   192      1   -10.7466219482   0.000021517975       0.0086  GAT (D) GAT (D) GAT (D) GAC (D) GAT (D) GAT (D) GAT (D) GAT (D) GAT (D) GAT (D) GAT (D) GAC (D) GAT (D) GAT (D) GAC (D) GAT (D) GAC (D) GAT (D) GAT (D) GAT (D) GAT (D) GAT (D) GAC (D) GAT (D) GAT (D) GAT (D) GAT (D) GAT (D) GAT (D) GAT (D) 
   193      1   -11.5186046576   0.000009943369       0.0040  GAT (D) GAT (D) GAT (D) GAT (D) GAT (D) GAT (D) GAT (D) GAT (D) GAT (D) GAT (D) GAT (D) GAT (D) --- (-) GAT (D) GAT (D) GAT (D) GAT (D) GAT (D) GGT (G) GAT (D) GAT (D) GAT (D) GAT (D) GAT (D) GAT (D) GAT (D) GAT (D) GAT (D) GAT (D) --- (-) 
   194      1    -5.8559072872   0.002862936916       1.1394  GAT (D) GAT (D) GAT (D) GAT (D) GAT (D) GAT (D) GAT (D) GAT (D) GAT (D) GAT (D) GAT (D) GAT (D) GAT (D) GAT (D) GAT (D) GAT (D) GAT (D) GAT (D) GAT (D) GAT (D) GAT (D) GAT (D) GAT (D) GAT (D) GAT (D) GAT (D) GAT (D) GAT (D) GAT (D) --- (-) 
   195      1    -5.8716190596   0.002818306632       1.1217  GAT (D) GAT (D) GAT (D) GAT (D) GAT (D) GAT (D) GAT (D) GAT (D) GAT (D) GAT (D) GAT (D) GAT (D) GAT (D) GAT (D) GAT (D) GAT (D) GAT (D) GAT (D) GAT (D) GAT (D) GAT (D) GAT (D) GAT (D) GAT (D) GAT (D) GAT (D) GAT (D) GAT (D) GAT (D) GAT (D) 
   196      1   -12.7041396884   0.000003038521       0.0012  GCA (A) GCA (A) GCA (A) GCA (A) GCA (A) GCA (A) GCA (A) GCA (A) GCA (A) GCA (A) GCA (A) GCA (A) GCA (A) GCA (A) GCA (A) GCA (A) GCA (A) GCA (A) GCA (A) GCA (A) GCA (A) GCA (A) GCA (A) ACA (T) GCA (A) GCA (A) GCA (A) GCA (A) GCA (A) --- (-) 
   197      2    -7.1644883844   0.000773574649       0.3079  GCA (A) GCA (A) GCA (A) GCA (A) GCA (A) GCA (A) GCA (A) GCA (A) GCA (A) GCA (A) GCA (A) GCA (A) GCA (A) GCA (A) GCA (A) GCA (A) GCA (A) GCA (A) GCA (A) GCA (A) GCA (A) GCA (A) GCA (A) GCA (A) GCA (A) GCA (A) GCA (A) GCA (A) GCA (A) GCA (A) 
   198      1   -17.4493223464   0.000000026415       0.0000  GCA (A) GCA (A) GCA (A) GCA (A) GCA (A) GCA (A) GCA (A) GCA (A) GCA (A) GCA (A) GCA (A) GCA (A) GCA (A) GCA (A) GCA (A) GCA (A) TCT (S) GCA (A) GCA (A) GCA (A) GCA (A) GCA (A) GCA (A) GCA (A) GCA (A) GCA (A) GCA (A) GCA (A) GCA (A) GCA (A) 
   199      1   -11.5628417841   0.000009513090       0.0038  GCA (A) GCA (A) GCA (A) GCA (A) GCA (A) GCA (A) GCA (A) GCA (A) GCA (A) GCA (A) GCC (A) GCA (A) GCA (A) GCA (A) GCA (A) GCA (A) GCA (A) GCA (A) GCA (A) GCA (A) GCA (A) GCA (A) GCA (A) GCA (A) GCA (A) GCA (A) GCA (A) GCA (A) GCA (A) GCA (A) 
   200      1   -21.4063273469   0.000000000505       0.0000  GCA (A) GCA (A) GCA (A) GCA (A) GCA (A) GCA (A) GCA (A) GCC (A) GCT (A) GCG (A) GCC (A) GCA (A) GCG (A) GCA (A) GCA (A) GCG (A) GCA (A) GCA (A) GCA (A) GCA (A) GCA (A) GCA (A) GCA (A) GCC (A) GCA (A) GCA (A) GCA (A) GCA (A) GCA (A) GCA (A) 
   201      1   -10.2175746670   0.000036522770       0.0145  GCA (A) GCA (A) GCA (A) GCA (A) GCA (A) GCA (A) GCA (A) GCG (A) GCA (A) GCA (A) GCA (A) GCA (A) GCA (A) GCA (A) GCA (A) GCA (A) GCA (A) GCA (A) GCA (A) GCA (A) GCA (A) GCA (A) GCA (A) GCA (A) GCA (A) GCA (A) GCA (A) GCA (A) GCA (A) GCA (A) 
   202      1   -29.0560568828   0.000000000000       0.0000  GCA (A) GCA (A) GCA (A) GCG (A) GCA (A) GCG (A) GCA (A) GCG (A) GCA (A) GCA (A) GCG (A) GCG (A) GCA (A) GCG (A) GCG (A) GCA (A) --- (-) GCG (A) GCG (A) GCG (A) GCA (A) GCA (A) GCG (A) GCA (A) GCA (A) GCG (A) GCG (A) GCG (A) GCG (A) GCA (A) 
   203      1   -22.9779023692   0.000000000105       0.0000  GCA (A) GCA (A) GCA (A) GCG (A) GCT (A) GCG (A) GCA (A) GCG (A) GCA (A) GCG (A) GCG (A) GCG (A) GCA (A) GCG (A) GCG (A) GCA (A) --- (-) GCG (A) GCA (A) GCG (A) GCG (A) GCA (A) GCG (A) GCG (A) GCT (A) GCT (A) GCT (A) GCT (A) GCT (A) GCT (A) 
   204      1   -15.6758055619   0.000000155627       0.0001  GCA (A) GCA (A) GCA (A) GGA (G) GCA (A) GCA (A) GCA (A) GCA (A) GCA (A) GCA (A) GCA (A) GCA (A) GCA (A) GCA (A) GGA (G) GCA (A) GCA (A) GCA (A) GCA (A) GCA (A) GCA (A) GCA (A) GCA (A) GCA (A) GCA (A) GCA (A) GCA (A) GCA (A) GCA (A) GCA (A) 
   205      1   -13.5923617234   0.000001250007       0.0005  GCA (A) GCA (A) GCC (A) GCA (A) GCA (A) GCA (A) GCA (A) GCA (A) GCA (A) GCA (A) GCG (A) GCA (A) GCA (A) GCA (A) GCA (A) GCA (A) GCA (A) GCA (A) GCA (A) GCA (A) GCA (A) GCA (A) GCA (A) GCA (A) GCA (A) GCA (A) GCA (A) GCA (A) GCA (A) GCA (A) 
   206      1    -9.3052143545   0.000090948754       0.0362  GCA (A) GCA (A) GCG (A) GCA (A) GCA (A) GCA (A) GCA (A) GCA (A) GCA (A) GCA (A) GCA (A) GCA (A) GCA (A) GCA (A) GCA (A) GCA (A) GCA (A) GCA (A) GCA (A) GCA (A) GCA (A) GCA (A) GCA (A) GCA (A) GCA (A) GCA (A) GCA (A) GCA (A) GCA (A) GCA (A) 
   207      1   -12.5656352830   0.000003489908       0.0014  GCA (A) GCA (A) TCA (S) GCA (A) GCA (A) GCA (A) GCA (A) GCA (A) GCA (A) GCA (A) GCA (A) GCA (A) GCA (A) GCA (A) GCA (A) GCA (A) GCA (A) GCA (A) GCA (A) GCA (A) GCA (A) GCA (A) GCA (A) GCA (A) GCA (A) GCA (A) GCA (A) GCA (A) GCA (A) GCA (A) 
   208      1   -32.9031176384   0.000000000000       0.0000  GCA (A) GCA (A) TCA (S) GCA (A) GCA (A) GCA (A) GCT (A) ATT (I) GTT (V) GCA (A) ATT (I) GCA (A) TTA (L) GCA (A) GCA (A) TTA (L) GCA (A) GCA (A) GCA (A) GCA (A) GCA (A) CCA (P) GCA (A) GTT (V) GCA (A) GCA (A) GCA (A) GCA (A) GCA (A) --- (-) 
   209      1   -26.0453945028   0.000000000005       0.0000  GCA (A) GCC (A) GCA (A) GCA (A) GCA (A) GCA (A) GCA (A) TCC (S) TCC (S) GCA (A) TCC (S) GCA (A) GCA (A) GCA (A) GCA (A) GCA (A) --- (-) GCA (A) GCA (A) GCA (A) GCA (A) GCA (A) GCA (A) TCC (S) GCA (A) GCA (A) GCA (A) GCA (A) GCA (A) GTA (V) 
   210      1   -23.9453180162   0.000000000040       0.0000  GCA (A) GCC (A) GCA (A) GCC (A) GCC (A) GCC (A) GCT (A) GCT (A) GCT (A) GCC (A) GCC (A) GCC (A) GCA (A) GCC (A) GCC (A) GCG (A) --- (-) GCC (A) GCC (A) GCC (A) GCC (A) GCA (A) GCC (A) GCC (A) GCC (A) GCC (A) GCC (A) GCC (A) GCC (A) GCC (A) 
   211      1   -26.8983245032   0.000000000002       0.0000  GCA (A) GCG (A) GCA (A) GCA (A) GCA (A) GCA (A) GCA (A) GCA (A) GCA (A) GCA (A) GCA (A) GCA (A) GCA (A) GCA (A) GCA (A) GCA (A) ACA (T) GCA (A) GCA (A) GCA (A) GCA (A) GCA (A) GCA (A) GCA (A) GCA (A) GCA (A) GCG (A) GCA (A) GCA (A) ACA (T) 
   212      1   -18.4100937046   0.000000010106       0.0000  GCA (A) GCT (A) GCA (A) GCG (A) GCA (A) GCG (A) GCA (A) GCA (A) GCA (A) GCG (A) GCA (A) GCG (A) GCA (A) GCG (A) GCG (A) GCA (A) GCG (A) GCG (A) GCG (A) GCG (A) GCG (A) GCA (A) GCG (A) GCA (A) GCA (A) GCG (A) GCG (A) GCG (A) GCG (A) GCG (A) 
   213      1   -40.3983096061   0.000000000000       0.0000  GCA (A) GGT (G) GCA (A) GGT (G) GGT (G) GGT (G) GGT (G) GGT (G) GGT (G) GGT (G) GGT (G) GGT (G) --- (-) GGT (G) GGT (G) GCG (A) GGT (G) GGT (G) GGT (G) GAT (D) GGT (G) GTG (V) GGT (G) GGT (G) GGT (G) TGT (C) GGT (G) GGG (G) TGT (C) --- (-) 
   214      1   -36.6885109713   0.000000000000       0.0000  GCA (A) GTA (V) GCA (A) CTA (L) GTA (V) ATA (I) GCA (A) GCA (A) GTA (V) CTA (L) GCA (A) CTA (L) GTA (V) CTA (L) CTA (L) GTA (V) --- (-) CTA (L) ATA (I) CTA (L) CTA (L) GCA (A) CTA (L) GCA (A) GTA (V) GTA (V) GTA (V) ATA (I) GTA (V) GTA (V) 
   215      1   -44.6052619241   0.000000000000       0.0000  GCA (A) TCG (S) GCA (A) AGC (S) ACG (T) AGC (S) GCA (A) GCG (A) GGG (G) AGC (S) GCG (A) AGC (S) GTA (V) AGC (S) AGC (S) GTA (V) --- (-) AGC (S) AGC (S) AGC (S) AGC (S) GCC (A) AGC (S) GCG (A) ACG (T) ACG (T) ACG (T) ACG (T) ACG (T) ACG (T) 
   216      1   -21.6592499534   0.000000000392       0.0000  GCC (A) ATC (I) ATC (I) ATC (I) ATC (I) ATC (I) ATC (I) ATC (I) ATC (I) ATC (I) ATC (I) ATC (I) --- (-) ATC (I) ATC (I) ATC (I) ATC (I) ATC (I) ATC (I) ATC (I) ATC (I) GTC (V) ATC (I) ATA (I) ATC (I) ATC (I) ATC (I) ATC (I) ATC (I) --- (-) 
   217      1   -18.3134706185   0.000000011132       0.0000  GCC (A) GCC (A) GGC (G) GGC (G) GGC (G) GGC (G) GGC (G) GGC (G) GGC (G) GGC (G) GGC (G) GGC (G) GGC (G) GGC (G) GGC (G) GGC (G) GGC (G) GGC (G) GGC (G) GGC (G) GGC (G) GGC (G) GGC (G) GGC (G) GGC (G) GGC (G) GGC (G) GGC (G) GGC (G) GGC (G) 
   218      1   -32.7962119644   0.000000000000       0.0000  GCC (A) GCT (A) GCA (A) GCT (A) GCC (A) GCT (A) GCT (A) TCT (S) GCT (A) GCT (A) GCT (A) GCT (A) GCC (A) GCT (A) GCT (A) GCT (A) GCT (A) GCT (A) GCA (A) GCT (A) GCT (A) GCT (A) GCT (A) GCC (A) GCC (A) GCC (A) GCC (A) GCC (A) GCC (A) GCC (A) 
   219      1   -35.3559255022   0.000000000000       0.0000  GCC (A) GTC (V) GCT (A) GTC (V) GTG (V) GTC (V) GTC (V) GTT (V) GTA (V) GTC (V) GTC (V) GTC (V) GCC (A) GTC (V) GTC (V) GCC (A) GTC (V) GTC (V) GTC (V) GTC (V) ATC (I) GCC (A) GTC (V) GTG (V) GTG (V) GTC (V) GTG (V) GTG (V) GTC (V) GTC (V) 
   220      1   -20.6114334897   0.000000001118       0.0000  GCG (A) GCA (A) GCA (A) GCA (A) GCA (A) GCA (A) TCA (S) GCA (A) ACA (T) GCA (A) GCA (A) GCA (A) GCA (A) GCA (A) GCA (A) GCA (A) GCA (A) GCA (A) GCA (A) GCA (A) GCA (A) GCA (A) GCA (A) ACA (T) GCA (A) GCA (A) GCA (A) GCA (A) GCA (A) --- (-) 
   221      1   -27.7806153757   0.000000000001       0.0000  GCG (A) GCA (A) GCA (A) GCG (A) GCG (A) GCG (A) GCA (A) GCA (A) GCA (A) GCG (A) GCA (A) GCG (A) GCA (A) GCG (A) GCG (A) GCA (A) GCG (A) GCG (A) GCG (A) GCG (A) GCG (A) GCA (A) GCG (A) GCA (A) GTG (V) GCG (A) GCG (A) GCG (A) GCA (A) --- (-) 
   222      1   -16.1243102686   0.000000099380       0.0000  GCG (A) GCG (A) GCA (A) GCG (A) GCG (A) GCG (A) GCG (A) GCG (A) GCG (A) GCG (A) GCG (A) GCG (A) GCA (A) GCG (A) GCG (A) GCA (A) --- (-) GCG (A) GCG (A) GCG (A) GCG (A) GTG (V) GCG (A) GCG (A) GCG (A) GCG (A) GCG (A) GCG (A) GCG (A) GCG (A) 
   223      1   -28.9224412749   0.000000000000       0.0000  GCT (A) ACT (T) TCT (S) ACT (T) ACT (T) ACT (T) ACT (T) ACG (T) ACT (T) ACT (T) ACT (T) ACT (T) GCT (A) ACT (T) ACT (T) GCT (A) --- (-) ACT (T) ACT (T) ACT (T) ACT (T) ATT (I) ACT (T) ACC (T) ACT (T) ACT (T) ACT (T) ACT (T) ACT (T) ACT (T) 
   224      1   -29.2187733128   0.000000000000       0.0000  GCT (A) GCA (A) GCA (A) GCA (A) GCC (A) GCA (A) TCA (S) GCG (A) GCG (A) GCG (A) GCG (A) GCA (A) GCA (A) GCA (A) GCA (A) GCA (A) --- (-) GCA (A) GCA (A) GCA (A) GCA (A) GCC (A) GCA (A) GCG (A) GCC (A) GCC (A) GCC (A) GCC (A) GCC (A) GCC (A) 
   225      1   -25.9295460997   0.000000000005       0.0000  GCT (A) GCA (A) GCT (A) GTA (V) GCA (A) GCA (A) GCT (A) GCT (A) GCT (A) GCA (A) GCT (A) GTA (V) GCC (A) GTA (V) GTA (V) GCC (A) --- (-) GTA (V) GCA (A) GTA (V) GCA (A) GCT (A) GTA (V) GCT (A) GCA (A) GCA (A) GCA (A) GCA (A) GCA (A) GCA (A) 
   226      1   -23.9545064769   0.000000000040       0.0000  GCT (A) GCC (A) GCT (A) GCC (A) GCT (A) GCC (A) GCG (A) GCG (A) GCT (A) GCC (A) GCT (A) GCC (A) GCT (A) GCC (A) GCC (A) GCT (A) --- (-) GCC (A) GCC (A) GCC (A) GCC (A) GCA (A) GCC (A) GCC (A) GCT (A) GCT (A) GCT (A) GCT (A) GCT (A) GCT (A) 
   227      1   -24.1938537081   0.000000000031       0.0000  GCT (A) GCC (A) GTT (V) --- (-) GCC (A) GCC (A) CCT (P) GCA (A) GCC (A) GCC (A) GCC (A) GCC (A) --- (-) GCC (A) GCC (A) GCT (A) GCC (A) GCC (A) --- (-) GCC (A) GCC (A) GCT (A) GCC (A) GCC (A) GCC (A) GCC (A) GCC (A) GCC (A) GCC (A) --- (-) 
   228      1   -12.1905239671   0.000005078351       0.0020  GCT (A) GCT (A) GCC (A) GCT (A) GCT (A) GCT (A) GCT (A) GCT (A) GCT (A) GCT (A) GCT (A) GCT (A) GCT (A) GCT (A) GCT (A) GCT (A) GCT (A) GCT (A) GCT (A) GCT (A) GCT (A) GCA (A) GCT (A) GCT (A) GCT (A) GCT (A) GCT (A) GCT (A) GCT (A) --- (-) 
   229      1    -9.1138199406   0.000110133208       0.0438  GCT (A) GCT (A) GCC (A) GCT (A) GCT (A) GCT (A) GCT (A) GCT (A) GCT (A) GCT (A) GCT (A) GCT (A) GCT (A) GCT (A) GCT (A) GCT (A) GCT (A) GCT (A) GCT (A) GCT (A) GCT (A) GCT (A) GCT (A) GCT (A) GCT (A) GCT (A) GCT (A) GCT (A) GCT (A) GCT (A) 
   230      1   -38.9008092464   0.000000000000       0.0000  GCT (A) GCT (A) GCT (A) GCT (A) GCT (A) GCA (A) GCT (A) GCA (A) GCT (A) GCA (A) GCT (A) GCT (A) GCT (A) GCA (A) GCT (A) GCT (A) GAA (E) GCA (A) GCT (A) GCA (A) GCA (A) GCG (A) GCT (A) GCC (A) GCT (A) GCT (A) GCT (A) GCT (A) GCT (A) GCT (A) 
   231      1   -15.8033326241   0.000000136993       0.0001  GCT (A) GCT (A) GCT (A) GCT (A) GCT (A) GCT (A) GCA (A) GCA (A) GCA (A) GCT (A) GCC (A) GCT (A) GCT (A) GCT (A) GCT (A) GCT (A) GCT (A) GCT (A) GCT (A) GCT (A) GCT (A) GCT (A) GCT (A) GCA (A) GCT (A) GCT (A) GCT (A) GCT (A) GCT (A) GCT (A) 
   232      1   -12.6236519503   0.000003293196       0.0013  GCT (A) GCT (A) GCT (A) GCT (A) GCT (A) GCT (A) GCT (A) GCT (A) GCT (A) GCT (A) GCT (A) GCG (A) GCT (A) GCT (A) GCT (A) GCT (A) GCG (A) GCT (A) GCT (A) GCT (A) GCT (A) GCT (A) GCG (A) GCT (A) GCT (A) GCT (A) GCT (A) GCT (A) GCT (A) GCT (A) 
   233      1    -7.0493310819   0.000867989377       0.3455  GCT (A) GCT (A) GCT (A) GCT (A) GCT (A) GCT (A) GCT (A) GCT (A) GCT (A) GCT (A) GCT (A) GCT (A) GCT (A) GCT (A) GCT (A) GCT (A) GCT (A) GCT (A) GCT (A) GCT (A) GCT (A) GCT (A) GCT (A) GCT (A) GCT (A) GCT (A) GCT (A) GCT (A) GCT (A) GCT (A) 
   234      1    -6.4936535020   0.001513011109       0.6022  GGA (G) GGA (G) GGA (G) GGA (G) GGA (G) GGA (G) GGA (G) GGA (G) GGA (G) GGA (G) GGA (G) GGA (G) GGA (G) GGA (G) GGA (G) GGA (G) GGA (G) GGA (G) GGA (G) GGA (G) GGA (G) GGA (G) GGA (G) GGA (G) GGA (G) GGA (G) GGA (G) GGA (G) GGA (G) --- (-) 
   235      1    -6.5138351366   0.001482782132       0.5901  GGA (G) GGA (G) GGA (G) GGA (G) GGA (G) GGA (G) GGA (G) GGA (G) GGA (G) GGA (G) GGA (G) GGA (G) GGA (G) GGA (G) GGA (G) GGA (G) GGA (G) GGA (G) GGA (G) GGA (G) GGA (G) GGA (G) GGA (G) GGA (G) GGA (G) GGA (G) GGA (G) GGA (G) GGA (G) GGA (G) 
   236      1   -10.3199017600   0.000032970354       0.0131  GGA (G) GGA (G) GGA (G) GGA (G) GGA (G) GGA (G) GGA (G) GGA (G) GGA (G) GGA (G) GGA (G) GGA (G) GGA (G) GGA (G) GGA (G) GGA (G) GGA (G) GGA (G) GGA (G) GGA (G) GGA (G) GGA (G) GGA (G) GGG (G) GGA (G) GGA (G) GGA (G) GGA (G) GGA (G) GGA (G) 
   237      1   -15.3151396694   0.000000223213       0.0001  GGA (G) GGA (G) GGA (G) GGA (G) GGA (G) GGA (G) GGA (G) GGA (G) GGA (G) GGA (G) GGA (G) GGA (G) GGG (G) GGA (G) GGA (G) GGG (G) GAA (E) GGA (G) GGA (G) GGA (G) GGA (G) GGA (G) GGA (G) GGA (G) GGA (G) GGA (G) GGA (G) GGA (G) GGA (G) GGA (G) 
   238      1   -17.7471477477   0.000000019612       0.0000  GGA (G) GGA (G) GGA (G) GGA (G) GGA (G) GGA (G) GGT (G) GGG (G) GGG (G) GGG (G) GGG (G) GGA (G) GGA (G) GGA (G) GGA (G) GGA (G) GGA (G) GGA (G) GGA (G) GGA (G) GGG (G) GGA (G) GGA (G) GGG (G) GGA (G) GGA (G) GGA (G) GGA (G) GGA (G) GGA (G) 
   239      1   -10.3281035874   0.000032701043       0.0130  GGA (G) GGG (G) GGA (G) GGG (G) GGG (G) GGG (G) GGA (G) GGA (G) GGA (G) GGG (G) GGA (G) GGG (G) GGA (G) GGG (G) GGG (G) GGA (G) --- (-) GGG (G) GGG (G) GGG (G) GGG (G) GGA (G) GGG (G) GGA (G) GGG (G) GGG (G) GGG (G) GGG (G) GGG (G) GGG (G) 
   240      1   -34.0926153609   0.000000000000       0.0000  GGA (G) GGT (G) GGA (G) GGT (G) GGT (G) GGT (G) GGT (G) GGC (G) GGC (G) GGT (G) GGT (G) GGT (G) GTT (V) GGT (G) GGT (G) GTT (V) GTC (V) GGT (G) GGT (G) GGT (G) GGT (G) GGT (G) GGT (G) GGC (G) GGT (G) GGT (G) GGT (G) GGT (G) GGT (G) GGT (G) 
   241      1   -17.9854835785   0.000000015453       0.0000  GGC (G) AGC (S) AGC (S) AGC (S) AGC (S) AGC (S) AAT (N) AGC (S) AGC (S) AGC (S) AGC (S) AGC (S) AGC (S) AGC (S) AGC (S) AGC (S) AGC (S) AGC (S) AGC (S) AGC (S) AGC (S) AGC (S) AGC (S) AGC (S) AGC (S) AGC (S) AGC (S) AGC (S) AGC (S) AGC (S) 
   242      1   -38.9067172402   0.000000000000       0.0000  GGC (G) GAT (D) GGT (G) GAT (D) GAT (D) GAT (D) GGT (G) GAT (D) GAC (D) GAT (D) GAC (D) GAT (D) --- (-) GAT (D) GAT (D) GAT (D) GAT (D) GAT (D) GAT (D) GAT (D) GAT (D) GGG (G) GAT (D) GAA (E) GAT (D) GAC (D) GAT (D) GAT (D) GAC (D) --- (-) 
   243      1   -21.8628742020   0.000000000320       0.0000  GGC (G) GGA (G) AGC (S) GGC (G) GGC (G) GGC (G) GGT (G) GGC (G) GGT (G) GGC (G) GGC (G) GGC (G) --- (-) GGC (G) GGC (G) GGC (G) GGC (G) GGC (G) GGC (G) GGC (G) GGC (G) GGC (G) GGC (G) GGT (G) GGC (G) GGC (G) GGC (G) GGC (G) GGC (G) --- (-) 
   244      1   -23.0069940222   0.000000000102       0.0000  GGC (G) GGG (G) GGC (G) GGT (G) GGT (G) GGT (G) GGT (G) GGC (G) GGT (G) GGT (G) GGT (G) GGT (G) GGC (G) GGT (G) GGT (G) GGC (G) GGT (G) GGT (G) GGT (G) GGT (G) GGT (G) GGC (G) GGT (G) GGG (G) GGT (G) GGT (G) GGT (G) GGT (G) GGT (G) GGT (G) 
   245      1   -32.3477075645   0.000000000000       0.0000  GGC (G) TCC (S) ATT (I) TCC (S) TCC (S) TCC (S) ACC (T) ACC (T) ACC (T) TCC (S) ACC (T) TCC (S) --- (-) TCC (S) TCC (S) GCT (A) TCC (S) TCC (S) TCC (S) TCC (S) TCC (S) AGC (S) TCC (S) ACC (T) TCC (S) TCC (S) TCC (S) TCC (S) TCC (S) --- (-) 
   246      1   -17.4216586751   0.000000027156       0.0000  GGG (G) GGA (G) GGA (G) GGA (G) GGA (G) GGA (G) GGA (G) GGA (G) GGA (G) GGA (G) GGA (G) GGA (G) GGA (G) GGA (G) GGA (G) GGA (G) GGA (G) GGA (G) GGA (G) GGA (G) GGA (G) GGG (G) GGA (G) GGA (G) GGA (G) GGT (G) GGA (G) GGA (G) GGA (G) GGA (G) 
   247      1   -32.4028102297   0.000000000000       0.0000  GGG (G) GGG (G) GGG (G) GGA (G) GGG (G) GGA (G) GGA (G) GGG (G) GGG (G) GGA (G) GGG (G) GGG (G) GGG (G) GGA (G) GGA (G) GGG (G) AGA (R) GGA (G) GGG (G) GGA (G) GGA (G) GGA (G) GGG (G) GGG (G) GGG (G) GGG (G) GGG (G) GGG (G) GGG (G) GGG (G) 
   248      1   -17.3252519922   0.000000029905       0.0000  GGG (G) GGG (G) GGG (G) GGG (G) GGC (G) GGG (G) GGG (G) GGG (G) GGG (G) GGG (G) GGG (G) GGG (G) GGT (G) GGG (G) GGG (G) GGT (G) GGG (G) GGG (G) GGG (G) GGG (G) GGG (G) GGG (G) GGG (G) GGG (G) GGC (G) GGG (G) GGC (G) GGG (G) GGG (G) GGG (G) 
   249      1   -12.9556137413   0.000002362917       0.0009  GGG (G) GGG (G) GGG (G) GGG (G) GGG (G) GGG (G) GGA (G) GGG (G) GGG (G) GGG (G) GGG (G) GGG (G) GGT (G) GGG (G) GGG (G) GGT (G) GGG (G) GGG (G) GGG (G) GGG (G) GGG (G) GGG (G) GGG (G) GGG (G) GGG (G) GGG (G) GGG (G) GGG (G) GGG (G) GGG (G) 
   250      1   -32.7849998090   0.000000000000       0.0000  GGT (G) GAC (D) GAT (D) --- (-) GAT (D) GAC (D) GAT (D) GAC (D) GAT (D) GAC (D) GAT (D) GAC (D) --- (-) GAC (D) GAC (D) TAT (Y) GAC (D) --- (-) GCC (A) GAC (D) GAC (D) GAT (D) GAC (D) GAC (D) GAT (D) GAT (D) GAT (D) GAT (D) GAT (D) --- (-) 
   251      1   -29.5924703008   0.000000000000       0.0000  GGT (G) GGT (G) ATT (I) GGT (G) GCT (A) GGT (G) TGT (C) AGC (S) AGC (S) GGT (G) AGC (S) GGT (G) GGT (G) GGT (G) GGT (G) GGT (G) --- (-) GGT (G) GGT (G) GGT (G) GGT (G) GGT (G) GGT (G) AGC (S) GCT (A) GGT (G) GGT (G) GGT (G) GGT (G) GGT (G) 
   252      1   -11.5270017770   0.000009860223       0.0039  GGT (G) GGT (G) GGT (G) GGT (G) GGT (G) GGA (G) GGT (G) GGT (G) GGT (G) GGT (G) GGT (G) GGT (G) GGT (G) GGT (G) GGT (G) GGT (G) GGT (G) GGT (G) GGT (G) GGT (G) GGT (G) GGT (G) GGT (G) GGT (G) GGT (G) GGT (G) GGT (G) GGT (G) GGT (G) GGT (G) 
   253      1   -54.4898276256   0.000000000000       0.0000  GTA (V) AGA (R) ATC (I) CTA (L) ATC (I) ATA (I) ACA (T) ACA (T) TTA (L) ATA (I) ATA (I) ATA (I) GTA (V) ATA (I) CTA (L) GTA (V) ATA (I) ATA (I) ATA (I) ATA (I) ATA (I) GCA (A) ATA (I) TTA (L) ATC (I) ATC (I) ATC (I) ATC (I) ACT (T) --- (-) 
   254      1    -7.7400645353   0.000435043498       0.1731  GTA (V) GTA (V) GTA (V) GTA (V) GTA (V) GTA (V) GTA (V) GTA (V) GTA (V) GTA (V) GTA (V) GTA (V) GTA (V) GTA (V) GTA (V) GTA (V) GTA (V) GTA (V) GTA (V) GTA (V) GTA (V) GTA (V) GTA (V) GTA (V) GTA (V) GTA (V) GTA (V) GTA (V) GTA (V) GTA (V) 
   255      1   -15.6648681238   0.000000157338       0.0001  GTA (V) GTG (V) GTA (V) GTG (V) GTA (V) GTG (V) GTC (V) GTT (V) GTT (V) GTG (V) GTT (V) GTG (V) GTA (V) GTG (V) GTG (V) GTA (V) GTG (V) GTG (V) GTG (V) GTG (V) GTG (V) GTA (V) GTG (V) GTT (V) GTA (V) GTA (V) GTA (V) GTA (V) GTA (V) GTA (V) 
   256      1   -25.0617954278   0.000000000013       0.0000  GTA (V) GTG (V) GTG (V) GTG (V) GTA (V) GTG (V) GTA (V) GTA (V) GTT (V) GTG (V) GTA (V) GTG (V) GTA (V) GTG (V) GTG (V) GTA (V) GCG (A) GTG (V) GTA (V) GTG (V) GTG (V) GTA (V) GTG (V) GTT (V) GTA (V) GTA (V) GTA (V) GTA (V) GTA (V) GTA (V) 
   257      1   -17.9228639946   0.000000016451       0.0000  GTA (V) TTA (L) GTA (V) TTA (L) TTA (L) TTA (L) TTA (L) TTA (L) TTA (L) TTA (L) TTA (L) TTA (L) CTA (L) TTA (L) TTA (L) CTA (L) TTA (L) TTA (L) TTA (L) TTA (L) TTA (L) GTA (V) TTA (L) TTA (L) TTA (L) TTA (L) TTA (L) TTA (L) TTA (L) TTA (L) 
   258      1   -20.6803134607   0.000000001044       0.0000  GTC (V) ATC (I) GTC (V) ATC (I) ATC (I) ATC (I) ATC (I) ATC (I) ATA (I) ATC (I) ATC (I) ATC (I) GCC (A) ATC (I) ATC (I) GCC (A) --- (-) ATC (I) ATC (I) ATC (I) ATC (I) GTC (V) ATC (I) ATA (I) ATC (I) ATC (I) ATC (I) ATC (I) ATC (I) ATC (I) 
   259      1   -53.9958755905   0.000000000000       0.0000  GTC (V) GCA (A) GCT (A) GTG (V) ATA (I) GTG (V) GTG (V) GCT (A) GCT (A) GTG (V) GCT (A) ATG (M) CTC (L) GTG (V) GTG (V) CTC (L) --- (-) GTG (V) GTG (V) GTG (V) GTG (V) CTT (L) ATG (M) GCT (A) ATA (I) ATA (I) ATA (I) ATA (I) ATA (I) GCA (A) 
   260      1   -30.2800279674   0.000000000000       0.0000  GTC (V) GTA (V) GTG (V) GTG (V) GTA (V) GTG (V) GTA (V) GTG (V) GTG (V) GTG (V) GTG (V) GTG (V) GTA (V) GTG (V) GTG (V) GTA (V) TTG (L) GTG (V) GTG (V) GTG (V) GTG (V) GTA (V) GTA (V) GTG (V) GTA (V) GTA (V) GTA (V) GTA (V) GTA (V) GTA (V) 
   261      1   -21.6722497202   0.000000000387       0.0000  GTC (V) GTC (V) GTC (V) ATC (I) GTC (V) ATC (I) GTC (V) GTC (V) GTC (V) ATC (I) GTC (V) ATA (I) GTC (V) ATC (I) ATC (I) GTC (V) ATA (I) ATC (I) ATC (I) ATC (I) ATC (I) GTA (V) ATA (I) GTC (V) GTC (V) GTC (V) GTC (V) GTC (V) GTC (V) --- (-) 
   262      1   -15.7163955851   0.000000149436       0.0001  GTC (V) GTC (V) GTC (V) GTC (V) GTC (V) GTC (V) GTC (V) GTC (V) GTC (V) GTC (V) GTC (V) GTC (V) GTC (V) GTC (V) GTC (V) GTC (V) GTC (V) GTC (V) GTC (V) GTC (V) GTC (V) GTC (V) GTC (V) GTC (V) GTC (V) GTC (V) GTC (V) GTC (V) ATC (I) GTC (V) 
   263      1   -19.6544077862   0.000000002912       0.0000  GTC (V) GTC (V) GTC (V) GTC (V) GTC (V) GTC (V) GTT (V) GTC (V) GTC (V) GTC (V) GTC (V) GTC (V) GTC (V) GTC (V) GTC (V) GTG (V) GTC (V) GTC (V) GTC (V) GTC (V) GTC (V) GTC (V) GTC (V) GTC (V) GTC (V) GTT (V) GTC (V) GTC (V) GTT (V) GTC (V) 
   264      1   -21.1433653375   0.000000000657       0.0000  GTC (V) GTT (V) GTT (V) GTT (V) GTT (V) GTT (V) GTA (V) GTT (V) GTT (V) GTG (V) GTT (V) GTT (V) GTT (V) GTT (V) GTT (V) GTT (V) GTT (V) GTT (V) GTT (V) GTT (V) GTA (V) GTT (V) GTT (V) GTT (V) GTT (V) GTT (V) GTT (V) GTT (V) GTT (V) GTT (V) 
   265      1   -26.5045856003   0.000000000003       0.0000  GTC (V) GTT (V) GTT (V) GTT (V) GTT (V) GTT (V) GTT (V) GTT (V) GTC (V) GTT (V) GTT (V) GTT (V) CTC (L) GTT (V) GTT (V) GTC (V) GTT (V) GTT (V) GTT (V) GTT (V) GTT (V) GTC (V) GTT (V) GTC (V) GTT (V) GTA (V) GTT (V) GTT (V) GTA (V) GTA (V) 
   266      1   -15.1633674185   0.000000259796       0.0001  GTG (V) GTG (V) GTG (V) GTG (V) GTA (V) GTG (V) GTA (V) GTA (V) GTA (V) GTG (V) GTA (V) GTG (V) GTG (V) GTG (V) GTG (V) GTG (V) GTG (V) GTG (V) GTG (V) GTG (V) GTG (V) GTG (V) GTG (V) GTA (V) GTA (V) GTG (V) GTA (V) GTA (V) GTG (V) GTG (V) 
   267      1   -11.2611959500   0.000012862481       0.0051  GTG (V) GTG (V) GTG (V) GTG (V) GTG (V) GTG (V) GTG (V) GTG (V) GTG (V) GTG (V) GTG (V) GTG (V) GTG (V) GTG (V) GTG (V) GTG (V) GTG (V) GTG (V) GTG (V) GTG (V) GTG (V) GTC (V) GTG (V) GTG (V) GTG (V) GTG (V) GTG (V) GTG (V) GTG (V) GTG (V) 
   268      1    -8.3629659162   0.000233351206       0.0929  GTG (V) GTG (V) GTG (V) GTG (V) GTG (V) GTG (V) GTG (V) GTG (V) GTG (V) GTG (V) GTG (V) GTG (V) GTG (V) GTG (V) GTG (V) GTG (V) GTG (V) GTG (V) GTG (V) GTG (V) GTG (V) GTG (V) GTG (V) GTG (V) GTG (V) GTG (V) GTG (V) GTG (V) GTG (V) GTG (V) 
   269      1   -14.4778585028   0.000000515639       0.0002  GTG (V) GTT (V) GTT (V) GTT (V) GTT (V) GTT (V) GTT (V) GTA (V) GTT (V) GTT (V) GTT (V) GTT (V) GTT (V) GTT (V) GTT (V) GTT (V) GTT (V) GTT (V) GTT (V) GTT (V) GTT (V) GTT (V) GTT (V) GTT (V) GTT (V) GTT (V) GTT (V) GTT (V) GTT (V) GTT (V) 
   270      1   -31.4680513833   0.000000000000       0.0000  GTG (V) GTT (V) GTT (V) GTT (V) GTT (V) GTT (V) GTT (V) GTT (V) GTT (V) GTT (V) GTC (V) GTT (V) GTT (V) GTT (V) GTT (V) GTT (V) CTA (L) GTT (V) GTT (V) GTT (V) GTT (V) GTG (V) GTT (V) GTT (V) GTT (V) GTC (V) GTT (V) GTC (V) GTC (V) GTC (V) 
   271      1   -21.6564257738   0.000000000393       0.0000  GTG (V) TTG (L) TTG (L) TTG (L) TTG (L) TTG (L) TTG (L) TTT (F) TTT (F) TTG (L) TTT (F) TTG (L) --- (-) TTG (L) TTG (L) TTT (F) TTG (L) TTG (L) TTG (L) TTG (L) TTG (L) TTG (L) TTG (L) TTT (F) TTG (L) TTG (L) TTG (L) TTG (L) TTG (L) --- (-) 
   272      1   -26.4004581809   0.000000000003       0.0000  GTT (V) CTT (L) GTT (V) CTT (L) CTT (L) CTT (L) CTT (L) CTT (L) CTT (L) CTT (L) GTT (V) CTT (L) GTT (V) CTT (L) CTT (L) ATT (I) CTT (L) CTT (L) CTT (L) CTT (L) CTT (L) ATT (I) CTT (L) CTT (L) CTT (L) CTT (L) CTT (L) CTT (L) CTT (L) CTT (L) 
   273      1   -26.6338365675   0.000000000003       0.0000  GTT (V) CTT (L) GTT (V) GTT (V) GCT (A) GTT (V) GCT (A) GCT (A) GCT (A) GTT (V) GCT (A) GTT (V) ATT (I) GTT (V) GTT (V) ATT (I) GTT (V) GTT (V) GTT (V) GTT (V) GTT (V) GTT (V) GTT (V) GCT (A) GCT (A) GTT (V) GTT (V) GTT (V) GTT (V) GTT (V) 
   274      1   -40.5544133767   0.000000000000       0.0000  GTT (V) GCT (A) GCA (A) GCT (A) GCT (A) GCC (A) GCT (A) GCT (A) GCT (A) GCC (A) GCT (A) GCT (A) GCT (A) GCC (A) GCT (A) GCT (A) CTG (L) GCC (A) GCT (A) GCC (A) GCC (A) GCG (A) GCT (A) GCT (A) GCT (A) GCT (A) GCT (A) GCT (A) GCT (A) GCT (A) 
   275      1   -36.8447446160   0.000000000000       0.0000  GTT (V) GTC (V) GTT (V) ATC (I) GTC (V) GTC (V) ATT (I) GTG (V) GTG (V) GTC (V) GTT (V) ATC (I) GTT (V) ATC (I) ATC (I) GTT (V) --- (-) ATC (I) GTC (V) ATC (I) GTC (V) GTT (V) ATC (I) GTG (V) GTC (V) GTT (V) GTC (V) GTT (V) GTT (V) GTT (V) 
   276      1   -24.6955146242   0.000000000019       0.0000  GTT (V) GTC (V) GTT (V) GTC (V) GTC (V) GTC (V) GTG (V) ATT (I) ATT (I) GTC (V) ATT (I) GTC (V) GTT (V) GTT (V) GTC (V) GTT (V) --- (-) GTT (V) GTC (V) GTC (V) GTC (V) GTT (V) GTC (V) ATC (I) GTC (V) GTC (V) GTC (V) GTC (V) GTC (V) GTC (V) 
   277      1   -16.4694885673   0.000000070371       0.0000  GTT (V) GTT (V) GCT (A) GTT (V) GTT (V) GTT (V) GTT (V) ATT (I) GTT (V) GTT (V) GTT (V) GTT (V) GTT (V) GTT (V) GTT (V) GTT (V) GTT (V) GTT (V) GTT (V) GTT (V) GTT (V) GTT (V) GTT (V) GTT (V) GTT (V) GTT (V) GTT (V) GTT (V) GTT (V) GTT (V) 
   278      1   -17.7265511398   0.000000020020       0.0000  GTT (V) GTT (V) GTT (V) GTT (V) ATT (I) GTT (V) GTT (V) GTT (V) GTT (V) GTT (V) GTT (V) GTT (V) GTT (V) GTT (V) GTT (V) GTT (V) GTT (V) GTT (V) GTT (V) GTT (V) GTT (V) GTC (V) GTT (V) GTT (V) GTT (V) GTT (V) GTT (V) GTT (V) GTT (V) GTT (V) 
   279      1   -14.9496904126   0.000000321686       0.0001  GTT (V) GTT (V) GTT (V) GTT (V) GTT (V) GTT (V) ATT (I) GTT (V) GTC (V) GTT (V) GTT (V) GTT (V) GTT (V) GTT (V) GTT (V) GTT (V) GTT (V) GTT (V) GTT (V) GTT (V) GTT (V) GTT (V) GTT (V) GTT (V) GTT (V) GTT (V) GTT (V) GTT (V) GTT (V) GTT (V) 
   280      1   -13.6120032209   0.000001225694       0.0005  GTT (V) GTT (V) GTT (V) GTT (V) GTT (V) GTT (V) GTT (V) GTC (V) GTC (V) GTT (V) GTA (V) GTT (V) GTT (V) GTT (V) GTT (V) GTT (V) GTT (V) GTT (V) GTT (V) GTT (V) GTT (V) GTT (V) GTT (V) GTC (V) GTT (V) GTT (V) GTT (V) GTT (V) GTT (V) GTT (V) 
   281      1   -11.8473993100   0.000007157146       0.0028  GTT (V) GTT (V) GTT (V) GTT (V) GTT (V) GTT (V) GTT (V) GTT (V) GTT (V) GTT (V) GTT (V) GTT (V) GTT (V) GTT (V) GTT (V) GTT (V) --- (-) GTT (V) GTT (V) GTT (V) GTT (V) GCT (A) GTT (V) GTT (V) GTT (V) GTT (V) GTT (V) GTT (V) GTT (V) GTT (V) 
   282      1   -14.6119529268   0.000000450930       0.0002  GTT (V) GTT (V) GTT (V) GTT (V) GTT (V) GTT (V) GTT (V) GTT (V) GTT (V) GTT (V) GTT (V) GTT (V) GTT (V) GTT (V) GTT (V) GTT (V) GTT (V) GTT (V) GTC (V) GTT (V) GTT (V) ATT (I) GTT (V) GTT (V) GTT (V) GTT (V) GTT (V) GTT (V) GTT (V) GTT (V) 
   283      5    -7.6049382549   0.000497986169       0.1982  GTT (V) GTT (V) GTT (V) GTT (V) GTT (V) GTT (V) GTT (V) GTT (V) GTT (V) GTT (V) GTT (V) GTT (V) GTT (V) GTT (V) GTT (V) GTT (V) GTT (V) GTT (V) GTT (V) GTT (V) GTT (V) GTT (V) GTT (V) GTT (V) GTT (V) GTT (V) GTT (V) GTT (V) GTT (V) GTT (V) 
   284      1   -26.3308405478   0.000000000004       0.0000  TAC (Y) TAC (Y) TAC (Y) AAC (N) TAC (Y) AAC (N) CAC (H) TAT (Y) TAT (Y) AAC (N) TAT (Y) AAC (N) TAC (Y) AAC (N) AAC (N) TAC (Y) AAC (N) AAC (N) AAC (N) TAC (Y) AAC (N) TAC (Y) AAC (N) TAT (Y) TAC (Y) TAC (Y) TAC (Y) TAC (Y) TAC (Y) --- (-) 
   285      1    -6.2805730793   0.001872327295       0.7452  TAC (Y) TAC (Y) TAC (Y) TAC (Y) TAC (Y) TAC (Y) TAC (Y) TAC (Y) TAC (Y) TAC (Y) TAC (Y) TAC (Y) TAC (Y) TAC (Y) TAC (Y) TAC (Y) TAC (Y) TAC (Y) TAC (Y) TAC (Y) TAC (Y) TAC (Y) TAC (Y) TAC (Y) TAC (Y) TAC (Y) TAC (Y) TAC (Y) TAC (Y) --- (-) 
   286      1   -13.4933605261   0.000001380092       0.0005  TAC (Y) TAC (Y) TAT (Y) TAC (Y) TAC (Y) TAC (Y) TAC (Y) TAC (Y) TAC (Y) TAC (Y) TAC (Y) TAC (Y) TAC (Y) TAC (Y) TAC (Y) TAC (Y) --- (-) TAC (Y) TAC (Y) TAC (Y) TAT (Y) TAC (Y) TAC (Y) TAC (Y) TAC (Y) TAC (Y) TAC (Y) TAC (Y) TAC (Y) TAC (Y) 
   287      1    -8.5437617395   0.000194756258       0.0775  TAC (Y) TAC (Y) TAT (Y) TAC (Y) TAC (Y) TAC (Y) TAC (Y) TAC (Y) TAC (Y) TAC (Y) TAC (Y) TAC (Y) TAC (Y) TAC (Y) TAC (Y) TAC (Y) TAC (Y) TAC (Y) TAC (Y) TAC (Y) TAC (Y) TAC (Y) TAC (Y) TAC (Y) TAC (Y) TAC (Y) TAC (Y) TAC (Y) TAC (Y) TAC (Y) 
   288      1   -14.3826029207   0.000000567172       0.0002  TAC (Y) TAC (Y) TAT (Y) TAC (Y) TAC (Y) TAC (Y) TAT (Y) TAT (Y) TAC (Y) TAC (Y) TAT (Y) TAC (Y) TAC (Y) TAC (Y) TAC (Y) TAC (Y) TAC (Y) TAC (Y) TAC (Y) TAC (Y) TAC (Y) TAC (Y) TAC (Y) TAC (Y) TAC (Y) TAC (Y) TAC (Y) TAC (Y) TAC (Y) TAC (Y) 
   289      1   -11.7931062139   0.000007556471       0.0030  TAT (Y) TAC (Y) TAC (Y) TAC (Y) TAC (Y) TAC (Y) TAC (Y) TAC (Y) TAC (Y) TAC (Y) TAC (Y) TAC (Y) TAT (Y) TAC (Y) TAC (Y) TAT (Y) --- (-) TAC (Y) TAC (Y) TAC (Y) TAC (Y) TAC (Y) TAC (Y) TAC (Y) TAC (Y) TAC (Y) TAC (Y) TAC (Y) TAC (Y) TAC (Y) 
   290      1   -20.9658989173   0.000000000785       0.0000  TAT (Y) TAC (Y) TAT (Y) TAC (Y) TAT (Y) TAC (Y) TTC (F) TAC (Y) TAC (Y) TAC (Y) TAC (Y) TAC (Y) TAT (Y) TAC (Y) TAC (Y) TAT (Y) TAC (Y) TAC (Y) TAT (Y) TAC (Y) TAC (Y) TAT (Y) TAC (Y) TAC (Y) TAT (Y) TAT (Y) TAT (Y) TAT (Y) TAT (Y) TAT (Y) 
   291      1   -17.7696217116   0.000000019176       0.0000  TAT (Y) TAT (Y) TAT (Y) TAC (Y) TAT (Y) TAT (Y) TAT (Y) TAC (Y) TAC (Y) TAT (Y) TAC (Y) TAC (Y) TAT (Y) TAC (Y) TAC (Y) TAT (Y) --- (-) TAC (Y) TAT (Y) TAC (Y) TAT (Y) TAT (Y) TAC (Y) TAC (Y) TAT (Y) TAT (Y) TAT (Y) TAT (Y) TAT (Y) TAT (Y) 
   292      1   -13.6031658566   0.000001236574       0.0005  TAT (Y) TAT (Y) TAT (Y) TAT (Y) TAC (Y) TAT (Y) TAT (Y) TAC (Y) TAT (Y) TAT (Y) TAC (Y) TAT (Y) TAT (Y) TAT (Y) TAT (Y) TAT (Y) TAT (Y) TAT (Y) TAT (Y) TAT (Y) TAT (Y) TAT (Y) TAT (Y) TAT (Y) TAC (Y) TAC (Y) TAC (Y) TAC (Y) TAC (Y) TAC (Y) 
   293      1    -8.6105348352   0.000182176450       0.0725  TAT (Y) TAT (Y) TAT (Y) TAT (Y) TAT (Y) TAT (Y) TAT (Y) TAT (Y) TAT (Y) TAT (Y) TAT (Y) TAT (Y) TAT (Y) TAT (Y) TAT (Y) TAT (Y) TAT (Y) TAT (Y) TAT (Y) TAT (Y) TAT (Y) TAC (Y) TAT (Y) TAT (Y) TAT (Y) TAT (Y) TAT (Y) TAT (Y) TAT (Y) TAT (Y) 
   294      1   -34.5045423168   0.000000000000       0.0000  TAT (Y) TCT (S) TAT (Y) TCT (S) TCT (S) TCT (S) TAC (Y) ACC (T) ACA (T) TCT (S) ACT (T) TCT (S) TCT (S) TCT (S) TCT (S) TCT (S) --- (-) TCT (S) TCT (S) TCT (S) TCT (S) TAT (Y) TCT (S) ACA (T) TCT (S) TCT (S) TCT (S) TCT (S) TCT (S) TCT (S) 
   295      1   -18.7186078196   0.000000007424       0.0000  TCA (S) TCA (S) TCA (S) GCA (A) TCA (S) TCA (S) CCA (P) TCA (S) TCA (S) TCA (S) TCA (S) TCA (S) TCA (S) TCA (S) GCA (A) TCA (S) TCA (S) TCA (S) TCA (S) TCA (S) TCA (S) TCA (S) TCA (S) TCA (S) TCA (S) TCA (S) TCA (S) TCA (S) TCA (S) --- (-) 
   296      1   -33.6629683945   0.000000000000       0.0000  TCA (S) TCA (S) TCA (S) TCA (S) CCA (P) TCA (S) CCT (P) CCA (P) CCA (P) TCA (S) CCA (P) TCA (S) --- (-) TCA (S) TCA (S) TCC (S) TCA (S) TCA (S) TCA (S) TCA (S) TCA (S) TTA (L) TCA (S) CCA (P) CCA (P) CCG (P) CCA (P) TCA (S) CCG (P) --- (-) 
   297      1   -12.6121909018   0.000003331157       0.0013  TCA (S) TCA (S) TCA (S) TCA (S) TCA (S) TCA (S) TCA (S) TCA (S) TCA (S) TCA (S) TCA (S) TCA (S) TCA (S) TCA (S) TCA (S) TCA (S) TCA (S) TCA (S) TCA (S) TCA (S) TCA (S) TCA (S) TCA (S) TCA (S) TCA (S) TCA (S) TCT (S) TCA (S) TCA (S) TCA (S) 
   298      1   -14.8179359773   0.000000366988       0.0001  TCA (S) TCA (S) TCA (S) TCA (S) TCA (S) TCA (S) TCA (S) TCC (S) TCA (S) TCA (S) TCA (S) TCA (S) TCA (S) TCA (S) TCA (S) TCA (S) TCA (S) TCA (S) TCA (S) TCA (S) TCA (S) TCA (S) TCA (S) TCA (S) TCA (S) TCA (S) TCA (S) TCG (S) TCA (S) TCA (S) 
   299      1    -9.0468347744   0.000117763195       0.0469  TCA (S) TCA (S) TCA (S) TCA (S) TCA (S) TCA (S) TCG (S) TCA (S) TCA (S) TCA (S) TCA (S) TCA (S) TCA (S) TCA (S) TCA (S) TCA (S) TCA (S) TCA (S) TCA (S) TCA (S) TCA (S) TCA (S) TCA (S) TCA (S) TCA (S) TCA (S) TCA (S) TCA (S) TCA (S) TCA (S) 
   300      1   -32.9013085072   0.000000000000       0.0000  TCA (S) TCA (S) TCA (S) TCG (S) TCA (S) TCA (S) ACC (T) ACG (T) TCT (S) TCA (S) ACG (T) TCA (S) TCA (S) TCA (S) TCG (S) TCA (S) TCA (S) TCA (S) TCA (S) TCA (S) TCA (S) TCA (S) TCA (S) TCT (S) TCA (S) TCA (S) TCA (S) TCA (S) TCA (S) TCA (S) 
   301      1   -16.1614616183   0.000000095756       0.0000  TCA (S) TCA (S) TCG (S) TCA (S) TCA (S) TCA (S) TCC (S) TCA (S) TCA (S) TCA (S) TCA (S) TCA (S) TCA (S) TCA (S) TCA (S) TCA (S) TCA (S) TCA (S) TCA (S) TCA (S) TCA (S) TCA (S) TCA (S) TCT (S) TCA (S) TCA (S) TCA (S) TCA (S) TCA (S) TCA (S) 
   302      1   -17.0741100649   0.000000038442       0.0000  TCA (S) TCC (S) TCC (S) TCC (S) TCC (S) TCC (S) TCG (S) TCC (S) TCC (S) TCC (S) TCC (S) TCC (S) TCT (S) TCC (S) TCC (S) TCT (S) TCC (S) TCC (S) TCC (S) TCC (S) TCC (S) TCA (S) TCC (S) TCC (S) TCC (S) TCC (S) TCC (S) TCC (S) TCC (S) TCC (S) 
   303      1   -27.8677206484   0.000000000001       0.0000  TCA (S) TCG (S) TTA (L) TCC (S) TCG (S) TCC (S) TCG (S) TCG (S) TCG (S) TCC (S) TCA (S) TCC (S) TCA (S) TCC (S) TCC (S) TCA (S) --- (-) TCC (S) TCC (S) TCC (S) TCA (S) TCA (S) TCC (S) TCG (S) TCG (S) TCG (S) TCG (S) TCG (S) TCG (S) TCG (S) 
   304      1   -13.8117428111   0.000001003775       0.0004  TCA (S) TCT (S) TCA (S) TCA (S) TCA (S) TCA (S) TCA (S) TCG (S) TCA (S) TCA (S) TCA (S) TCA (S) TCA (S) TCA (S) TCA (S) TCA (S) TCA (S) TCA (S) TCA (S) TCA (S) TCA (S) TCA (S) TCA (S) TCA (S) TCA (S) TCA (S) TCA (S) TCA (S) TCA (S) --- (-) 
   305      1   -34.4792747368   0.000000000000       0.0000  TCC (S) GCC (A) GCC (A) --- (-) GCC (A) GCC (A) CCG (P) GCC (A) GCC (A) GCC (A) GCC (A) GCC (A) --- (-) GCC (A) GCC (A) GCC (A) GCC (A) GCC (A) --- (-) GCC (A) GCC (A) CCT (P) GCC (A) GCG (A) GCC (A) GCC (A) GCC (A) GCT (A) GCC (A) --- (-) 
   306      1   -34.8100663305   0.000000000000       0.0000  TCC (S) GCC (A) TCC (S) --- (-) GCC (A) --- (-) TCG (S) --- (-) --- (-) GCC (A) --- (-) GCC (A) --- (-) GCC (A) GCC (A) TCC (S) GGC (G) --- (-) --- (-) --- (-) GCC (A) TCC (S) GCC (A) --- (-) AGC (S) GCC (A) GCC (A) GCC (A) GCC (A) --- (-) 
   307      1   -46.1587610498   0.000000000000       0.0000  TCC (S) GCT (A) TCC (S) GCC (A) GCC (A) GCC (A) GCA (A) GCA (A) GCT (A) GCC (A) GCG (A) GCC (A) CCC (P) GCT (A) GCC (A) CCC (P) GCC (A) GCT (A) GCC (A) GCT (A) GCC (A) TCC (S) GCC (A) GCT (A) GCG (A) GCC (A) GCC (A) GCC (A) GCC (A) GCC (A) 
   308      1   -19.3297991518   0.000000004029       0.0000  TCC (S) TCC (S) TCC (S) TCC (S) TCC (S) TCC (S) GCC (A) ACC (T) TCC (S) TCC (S) ACC (T) TCC (S) TCC (S) TCC (S) TCC (S) TCC (S) --- (-) TCC (S) TCC (S) TCC (S) TCC (S) TCC (S) TCC (S) TCC (S) TCC (S) TCC (S) TCC (S) TCC (S) TCC (S) TCC (S) 
   309      1   -29.1998363395   0.000000000000       0.0000  TCC (S) TCC (S) TCC (S) TCT (S) TCC (S) TCC (S) TCC (S) TCC (S) TCC (S) TCC (S) TCT (S) TCC (S) CAC (H) TCC (S) TCT (S) TCC (S) TCC (S) TCC (S) TCC (S) TCC (S) TCC (S) TCC (S) TCC (S) TCC (S) TCC (S) TCC (S) TCC (S) TCC (S) TCC (S) --- (-) 
   310      1   -10.9499456353   0.000017558970       0.0070  TCC (S) TCC (S) TCT (S) TCC (S) TCC (S) TCC (S) TCT (S) TCC (S) TCC (S) TCC (S) TCC (S) TCC (S) TCC (S) TCC (S) TCC (S) TCC (S) --- (-) TCC (S) TCC (S) TCC (S) TCC (S) TCC (S) TCC (S) TCC (S) TCC (S) TCC (S) TCC (S) TCC (S) TCC (S) TCC (S) 
   311      1   -18.9795760583   0.000000005718       0.0000  TCC (S) TCC (S) TTC (F) TCC (S) TCC (S) TCC (S) TCC (S) TCT (S) TCT (S) TCC (S) TCC (S) TCC (S) --- (-) TCC (S) TCC (S) TCT (S) TCC (S) TCC (S) TCC (S) TCC (S) TCC (S) TCC (S) TCC (S) TCT (S) TCC (S) TCC (S) TCC (S) TCC (S) TCC (S) --- (-) 
   312      1   -43.3080665061   0.000000000000       0.0000  TCC (S) TCT (S) TCC (S) TCT (S) TCC (S) TCT (S) TCT (S) TGT (C) TGC (C) TCT (S) TGT (C) TCT (S) --- (-) ACT (T) TCT (S) GCT (A) TCT (S) ACT (T) TCT (S) TCT (S) TCT (S) TGG (W) TCT (S) TGC (C) TCC (S) TCC (S) TCC (S) TCC (S) TCC (S) --- (-) 
   313      1    -6.7069620317   0.001222372017       0.4865  TCG (S) --- (-) TCG (S) --- (-) TCG (S) --- (-) TCG (S) TCG (S) TCG (S) --- (-) TCG (S) --- (-) TCG (S) --- (-) --- (-) TCG (S) --- (-) --- (-) --- (-) --- (-) --- (-) TCG (S) --- (-) TCG (S) TCG (S) TCG (S) TCG (S) TCG (S) TCG (S) --- (-) 
   314      1   -26.8588090924   0.000000000002       0.0000  TCG (S) TCG (S) TCG (S) --- (-) TCG (S) TCG (S) TCG (S) GCG (A) GCG (A) TCG (S) GCG (A) TCG (S) --- (-) TCG (S) TCG (S) ACG (T) TCG (S) --- (-) TTA (L) TCG (S) TCG (S) TTG (L) TCG (S) GCG (A) TCG (S) TCG (S) TCG (S) TCG (S) TCG (S) --- (-) 
   315      1   -26.2311240011   0.000000000004       0.0000  TCG (S) TCT (S) TCA (S) TCT (S) TCT (S) TCT (S) TCT (S) TCC (S) TCC (S) TCT (S) TCC (S) TCT (S) TCT (S) TCT (S) TCT (S) TCT (S) TCT (S) TCT (S) TCT (S) TCT (S) TCT (S) TTG (L) TCT (S) TCC (S) TCT (S) TCG (S) TCT (S) TCT (S) TCG (S) --- (-) 
   316      1   -12.9767004703   0.000002313612       0.0009  TCG (S) TTG (L) TTG (L) TTG (L) TTG (L) TTG (L) TTG (L) TTG (L) TTG (L) TTG (L) TTG (L) TTG (L) TTG (L) TTG (L) TTG (L) TTG (L) TTG (L) TTG (L) TTG (L) TTG (L) TTG (L) TTG (L) TTG (L) TTG (L) TTG (L) TTG (L) TTG (L) TTG (L) TTG (L) TTG (L) 
   317      1   -42.2584414978   0.000000000000       0.0000  TCT (S) CCA (P) TCT (S) TCT (S) GCC (A) ACT (T) TCA (S) TCT (S) TCT (S) CCT (P) TCT (S) CCT (P) TCT (S) CCT (P) TCT (S) TCT (S) CCT (P) CCT (P) CCT (P) TCT (S) CCT (P) TCT (S) CCT (P) TCT (S) GCC (A) GCC (A) GCC (A) GCC (A) GCC (A) --- (-) 
   318      1   -25.4760636083   0.000000000009       0.0000  TCT (S) CCT (P) CCT (P) CCT (P) CCA (P) CCT (P) TCT (S) TCT (S) TCT (S) CCT (P) TCT (S) CCT (P) TCT (S) CCT (P) CCT (P) TCT (S) CCT (P) CCT (P) CCT (P) CCT (P) CCT (P) TCT (S) CCT (P) TCT (S) CCA (P) CCA (P) CCA (P) TCA (S) CCA (P) --- (-) 
   319      1   -34.8684488896   0.000000000000       0.0000  TCT (S) GCT (A) TCT (S) GCT (A) ACT (T) GCT (A) ACT (T) GCC (A) GCC (A) GCT (A) GCC (A) GCT (A) TCT (S) GCT (A) GCT (A) TCT (S) --- (-) GCT (A) GCT (A) GCT (A) GCT (A) TCG (S) GCT (A) GCC (A) ACT (T) ACT (T) ACC (T) GCT (A) ACT (T) ACT (T) 
   320      1   -24.7994176899   0.000000000017       0.0000  TCT (S) TCG (S) TCT (S) TCT (S) TCT (S) TCA (S) TCT (S) TCT (S) TCA (S) TCG (S) TCT (S) TCT (S) TCT (S) TCG (S) TCT (S) TCT (S) TCT (S) TCG (S) TCG (S) TCG (S) TCG (S) TCT (S) TCT (S) TCA (S) TCT (S) TCT (S) TCT (S) TCT (S) TCT (S) TCT (S) 
   321      1   -29.3072575619   0.000000000000       0.0000  TCT (S) TCT (S) CGT (R) TCT (S) TCT (S) TCT (S) TCC (S) TCT (S) TCT (S) TCT (S) TCT (S) TCT (S) CAT (H) TCT (S) TCT (S) CAT (H) TCT (S) TCT (S) TCT (S) TCT (S) TCT (S) GCT (A) TCT (S) TCT (S) TCT (S) TCT (S) TCT (S) TCT (S) TCT (S) TCT (S) 
   322      1   -15.1864913751   0.000000253858       0.0001  TCT (S) TCT (S) TCT (S) TCT (S) TCG (S) TCT (S) TCT (S) TCT (S) TCC (S) TCT (S) TCT (S) TCT (S) TCT (S) TCT (S) TCT (S) TCT (S) TCT (S) TCT (S) TCT (S) TCT (S) TCT (S) TCT (S) TCT (S) TCT (S) TCG (S) TCG (S) TCG (S) TCG (S) TCG (S) TCG (S) 
   323      1   -15.9071405085   0.000000123486       0.0000  TCT (S) TCT (S) TCT (S) TCT (S) TCT (S) TCG (S) TCT (S) TCT (S) TCT (S) TCT (S) TCT (S) TCT (S) TCT (S) TCT (S) TCT (S) TCT (S) --- (-) TCT (S) TCT (S) TCT (S) TCT (S) TCT (S) TCT (S) TCT (S) TCT (S) TCC (S) TCT (S) TCT (S) TCC (S) TCC (S) 
   324      1   -15.2754230644   0.000000232257       0.0001  TCT (S) TCT (S) TCT (S) TCT (S) TCT (S) TCT (S) TCT (S) ACC (T) ACC (T) TCT (S) ACC (T) TCT (S) TCT (S) TCT (S) TCT (S) TCT (S) TCT (S) TCT (S) TCT (S) TCT (S) TCT (S) TCT (S) TCT (S) ACC (T) TCT (S) TCT (S) TCT (S) TCT (S) TCT (S) TCT (S) 
   325      1   -17.0710853630   0.000000038559       0.0000  TCT (S) TCT (S) TCT (S) TCT (S) TCT (S) TCT (S) TCT (S) TCA (S) TCT (S) TCT (S) TCT (S) TCT (S) CCT (P) TCT (S) TCT (S) TCT (S) TCT (S) TCT (S) TCT (S) TCT (S) TCT (S) TCT (S) TCT (S) TCT (S) TCT (S) TCT (S) TCT (S) TCT (S) TCT (S) --- (-) 
   326      1   -14.3467865393   0.000000587854       0.0002  TCT (S) TCT (S) TCT (S) TCT (S) TCT (S) TCT (S) TCT (S) TCG (S) TCT (S) TCT (S) TCT (S) TCT (S) TCT (S) TCT (S) TCT (S) TCT (S) TCT (S) TCT (S) TCT (S) TCT (S) TCT (S) TCT (S) TCT (S) TCC (S) TCT (S) TCT (S) TCT (S) TCT (S) TCT (S) TCT (S) 
   327      1   -20.1602367033   0.000000001756       0.0000  TCT (S) TTT (F) TCC (S) TTC (F) TTC (F) TTC (F) TTC (F) TTC (F) TTC (F) TTC (F) TTC (F) TTC (F) TCA (S) TTC (F) TTC (F) TCA (S) TTC (F) TTC (F) TTC (F) TTC (F) TTC (F) TCT (S) TTC (F) TTC (F) TTC (F) TTC (F) TTC (F) TTC (F) TTC (F) TTC (F) 
   328      1   -27.5691820238   0.000000000001       0.0000  TCT (S) TTT (F) TCT (S) TTT (F) TTT (F) TTT (F) TCT (S) TCT (S) TTT (F) TTT (F) TTT (F) TTT (F) TCT (S) TCT (S) TTT (F) TCT (S) TTT (F) TCT (S) TCT (S) TTT (F) TTT (F) TCT (S) TTT (F) TTT (F) TTT (F) TTT (F) TTT (F) TTT (F) TTT (F) TTT (F) 
   329      1   -59.4966097367   0.000000000000       0.0000  TGC (C) CAT (H) CGC (R) CGT (R) CTT (L) CCC (P) CAA (Q) CAC (H) CAC (H) CAC (H) CAA (Q) CAT (H) --- (-) CAC (H) CGT (R) CGC (R) CGT (R) CAC (H) CAC (H) CGT (R) CAC (H) TGC (C) CGT (R) CAC (H) CTT (L) CTT (L) CTT (L) CTT (L) CTT (L) --- (-) 
   330      1   -43.6853485192   0.000000000000       0.0000  TGC (C) TGC (C) CAG (Q) AGC (S) AGC (S) TGC (C) CGC (R) TGC (C) TGC (C) TGC (C) TGC (C) AGC (S) TGC (C) AGC (S) AGC (S) TGC (C) --- (-) AGC (S) TGC (C) AGC (S) TGC (C) TGC (C) AGC (S) TGC (C) AGC (S) AAC (N) AGC (S) AGC (S) AAC (N) AGC (S) 
   331      1   -39.7327463098   0.000000000000       0.0000  TGC (C) TGC (C) CGG (R) --- (-) AGC (S) CGC (R) CGC (R) CGC (R) CGC (R) CGC (R) CGC (R) CGC (R) --- (-) CGC (R) CGC (R) CGC (R) CGC (R) --- (-) GGA (G) CGC (R) CGC (R) TGC (C) CGC (R) CGC (R) AGC (S) GGC (G) AGC (S) AGC (S) GGC (G) --- (-) 
   332      1    -6.3113036682   0.001815664671       0.7226  TGC (C) TGC (C) TGC (C) TGC (C) TGC (C) TGC (C) TGC (C) TGC (C) TGC (C) TGC (C) TGC (C) TGC (C) TGC (C) TGC (C) TGC (C) TGC (C) TGC (C) TGC (C) TGC (C) TGC (C) TGC (C) TGC (C) TGC (C) TGC (C) TGC (C) TGC (C) TGC (C) TGC (C) TGC (C) TGC (C) 
   333      1   -11.6324693786   0.000008873250       0.0035  TGG (W) TCG (S) TGG (W) TGG (W) TGG (W) TGG (W) TGG (W) TGG (W) TGG (W) TGG (W) TGG (W) TGG (W) TGG (W) TGG (W) TGG (W) TGG (W) TGG (W) TGG (W) TGG (W) TGG (W) TGG (W) TGG (W) TGG (W) TGG (W) TGG (W) TGG (W) TGG (W) TGG (W) TGG (W) --- (-) 
   334      1   -11.6868345874   0.000008403733       0.0033  TGG (W) TGG (W) TGG (W) TGG (W) TGG (W) TGG (W) TGG (W) TGG (W) TGG (W) TGG (W) TGG (W) TGG (W) --- (-) TGG (W) TGG (W) AGG (R) TGG (W) TGG (W) TGG (W) TGG (W) TGG (W) TGG (W) TGG (W) TGG (W) TGG (W) TGG (W) TGG (W) TGG (W) TGG (W) --- (-) 
   335      3    -5.2613187162   0.005188458102       2.0650  TGG (W) TGG (W) TGG (W) TGG (W) TGG (W) TGG (W) TGG (W) TGG (W) TGG (W) TGG (W) TGG (W) TGG (W) TGG (W) TGG (W) TGG (W) TGG (W) --- (-) TGG (W) TGG (W) TGG (W) TGG (W) TGG (W) TGG (W) TGG (W) TGG (W) TGG (W) TGG (W) TGG (W) TGG (W) TGG (W) 
   336      2    -5.2711828349   0.005137530128       2.0447  TGG (W) TGG (W) TGG (W) TGG (W) TGG (W) TGG (W) TGG (W) TGG (W) TGG (W) TGG (W) TGG (W) TGG (W) TGG (W) TGG (W) TGG (W) TGG (W) TGG (W) TGG (W) TGG (W) TGG (W) TGG (W) TGG (W) TGG (W) TGG (W) TGG (W) TGG (W) TGG (W) TGG (W) TGG (W) TGG (W) 
   337      1   -31.2924869716   0.000000000000       0.0000  TGT (C) AGT (S) TAT (Y) AGT (S) TCT (S) AGT (S) TGT (C) TCT (S) TCT (S) AGT (S) TCT (S) AGT (S) TGT (C) AGT (S) AGT (S) TGT (C) --- (-) AGT (S) AGT (S) AGT (S) AGT (S) TGT (C) AGT (S) TGT (C) TCT (S) TGT (C) TGT (C) TGT (C) TGT (C) TGT (C) 
   338      1   -39.5346316075   0.000000000000       0.0000  TGT (C) TAC (Y) TAT (Y) TAT (Y) TAT (Y) TAT (Y) TCC (S) TCC (S) TCC (S) TAT (Y) TCC (S) TAT (Y) --- (-) TAT (Y) TAT (Y) TGT (C) TAT (Y) TAT (Y) TAT (Y) TAT (Y) TAT (Y) CAA (Q) TAT (Y) TCC (S) TAT (Y) TAT (Y) TAT (Y) TAC (Y) TAT (Y) --- (-) 
   339      1   -15.2561657440   0.000000236773       0.0001  TGT (C) TCT (S) TCT (S) TCT (S) TCT (S) TCT (S) TCC (S) TCT (S) TCT (S) TCT (S) TCT (S) TCT (S) TCT (S) TCT (S) TCT (S) TCT (S) TCT (S) TCT (S) TCT (S) TCT (S) TCT (S) TCT (S) TCT (S) TCT (S) TCT (S) TCT (S) TCT (S) TCT (S) TCT (S) --- (-) 
   340      1   -38.6535496972   0.000000000000       0.0000  TGT (C) TGT (C) TCT (S) TGT (C) TGT (C) TGC (C) TGT (C) AGT (S) CAT (H) TGT (C) AGT (S) TGT (C) --- (-) TGT (C) TGT (C) TGT (C) TGT (C) TGT (C) TGT (C) TGT (C) TGT (C) CTT (L) TGT (C) CAT (H) TGT (C) TGT (C) TGT (C) CGT (R) TGT (C) --- (-) 
   341      1   -16.9601408310   0.000000043083       0.0000  TGT (C) TGT (C) TGT (C) TGT (C) CGT (R) TGT (C) TGT (C) TGT (C) TGT (C) TGT (C) TGT (C) TGT (C) --- (-) TGT (C) TGT (C) TCT (S) TGT (C) TGT (C) TGT (C) TGT (C) TGT (C) TGT (C) TGT (C) TGT (C) CGT (R) CGT (R) CGT (R) CGT (R) CGT (R) --- (-) 
   342      1    -9.6537852926   0.000064182158       0.0255  TGT (C) TGT (C) TGT (C) TGT (C) TGT (C) TGT (C) TGT (C) TGT (C) TGT (C) TGT (C) TGT (C) TGT (C) TGT (C) TGT (C) TGT (C) TGT (C) TGT (C) TGT (C) TGT (C) TGT (C) TGT (C) TGT (C) TGT (C) TGC (C) TGT (C) TGT (C) TGT (C) TGT (C) TGT (C) TGT (C) 
   343      1   -15.3371280141   0.000000218358       0.0001  TTA (L) TTA (L) CTA (L) TTA (L) TTG (L) TTA (L) TTA (L) TTG (L) TTA (L) TTA (L) TTA (L) TTA (L) TTA (L) TTA (L) TTA (L) TTA (L) TTA (L) TTA (L) TTA (L) TTA (L) TTA (L) TTA (L) TTA (L) TTA (L) TTG (L) TTG (L) TTG (L) TTG (L) TTG (L) TTG (L) 
   344      1   -20.4884879711   0.000000001265       0.0000  TTA (L) TTA (L) TTA (L) TTA (L) TTA (L) TTA (L) TTG (L) CTT (L) CTA (L) TTA (L) CTG (L) TTA (L) TTA (L) TTA (L) TTA (L) TTA (L) TTA (L) TTA (L) TTA (L) TTA (L) TTA (L) CTA (L) TTA (L) CTA (L) TTA (L) TTA (L) TTA (L) TTA (L) TTA (L) TTA (L) 
   345      1   -32.8248894007   0.000000000000       0.0000  TTA (L) TTG (L) TCG (S) TTG (L) TTG (L) TTG (L) TTG (L) CTG (L) TTG (L) TTG (L) CTG (L) TTG (L) TTC (F) TTG (L) TTG (L) TTC (F) --- (-) TTG (L) TTG (L) TTA (L) TTG (L) TCC (S) TTG (L) TTG (L) TTG (L) TTG (L) TTG (L) TTG (L) TTG (L) TTG (L) 
   346      1   -22.0722692223   0.000000000259       0.0000  TTA (L) TTT (F) TTA (L) TTT (F) TTC (F) TTT (F) TTC (F) TTT (F) TTT (F) TTC (F) TTT (F) TTT (F) TTA (L) TTT (F) TTT (F) TTA (L) TTT (F) TTT (F) TTT (F) TTT (F) TTC (F) TTA (L) TTT (F) TTT (F) TTC (F) TTT (F) TTT (F) TTT (F) TTT (F) TTT (F) 
   347      1   -21.4011465218   0.000000000508       0.0000  TTC (F) ATT (I) TAC (Y) ATT (I) ATT (I) ATT (I) TTT (F) TTT (F) TTT (F) ATT (I) TTT (F) ATT (I) TTC (F) ATT (I) ATT (I) TTC (F) ATT (I) ATT (I) ATT (I) ATT (I) ATT (I) TTC (F) ATT (I) TTT (F) ATT (I) ATT (I) ATT (I) ATT (I) ATT (I) --- (-) 
   348      1   -16.9798700079   0.000000042241       0.0000  TTC (F) TTC (F) TTA (L) TTC (F) TTC (F) TTC (F) TTC (F) TTC (F) TTC (F) TTC (F) TTC (F) TTC (F) --- (-) TTC (F) TTC (F) TTC (F) TTC (F) TTC (F) TTC (F) TTC (F) TTC (F) TTA (L) TTC (F) TTC (F) TTC (F) TTC (F) TTC (F) TTC (F) TTC (F) --- (-) 
   349      1   -18.6299112464   0.000000008112       0.0000  TTC (F) TTC (F) TTC (F) CTC (L) TTC (F) CTC (L) TTT (F) TTC (F) TTC (F) CTC (L) TTC (F) CTC (L) TTC (F) CTC (L) CTC (L) TTC (F) --- (-) CTC (L) CTC (L) CTC (L) CTC (L) CTC (L) CTC (L) TTC (F) TTC (F) TTC (F) TTC (F) TTC (F) TTC (F) TTC (F) 
   350      2    -6.9480147047   0.000960540218       0.3823  TTC (F) TTC (F) TTC (F) TTC (F) TTC (F) TTC (F) TTC (F) TTC (F) TTC (F) TTC (F) TTC (F) TTC (F) TTC (F) TTC (F) TTC (F) TTC (F) --- (-) TTC (F) TTC (F) TTC (F) TTC (F) TTC (F) TTC (F) TTC (F) TTC (F) TTC (F) TTC (F) TTC (F) TTC (F) TTC (F) 
   351      2    -7.0358514117   0.000879768801       0.3501  TTC (F) TTC (F) TTC (F) TTC (F) TTC (F) TTC (F) TTC (F) TTC (F) TTC (F) TTC (F) TTC (F) TTC (F) TTC (F) TTC (F) TTC (F) TTC (F) TTC (F) TTC (F) TTC (F) TTC (F) TTC (F) TTC (F) TTC (F) TTC (F) TTC (F) TTC (F) TTC (F) TTC (F) TTC (F) TTC (F) 
   352      1   -13.7309332567   0.000001088257       0.0004  TTC (F) TTC (F) TTC (F) TTC (F) TTC (F) TTC (F) TTC (F) TTC (F) TTC (F) TTT (F) TTC (F) TTC (F) TTC (F) TTC (F) TTC (F) TTC (F) TTC (F) TTC (F) TTC (F) TTC (F) TTC (F) TTC (F) TTC (F) TTT (F) TTC (F) TTC (F) TTC (F) TTC (F) TTC (F) TTC (F) 
   353      1   -15.5719969142   0.000000172650       0.0001  TTC (F) TTC (F) TTC (F) TTC (F) TTC (F) TTC (F) TTC (F) TTC (F) TTT (F) TTC (F) TTT (F) TTC (F) TTC (F) TTC (F) TTC (F) TTC (F) TTC (F) TTC (F) TTT (F) TTC (F) TTC (F) TTC (F) TTC (F) TTC (F) TTC (F) TTC (F) TTC (F) TTC (F) TTC (F) TTC (F) 
   354      1    -8.8146295920   0.000148543964       0.0591  TTC (F) TTC (F) TTC (F) TTC (F) TTC (F) TTC (F) TTC (F) TTT (F) TTT (F) TTC (F) TTT (F) TTC (F) TTC (F) TTC (F) TTC (F) TTC (F) TTC (F) TTC (F) TTC (F) TTC (F) TTC (F) TTC (F) TTC (F) TTT (F) TTC (F) TTC (F) TTC (F) TTC (F) TTC (F) TTC (F) 
   355      1   -13.1921527516   0.000001865180       0.0007  TTC (F) TTC (F) TTC (F) TTC (F) TTC (F) TTC (F) TTT (F) TTC (F) TTC (F) TTC (F) TTC (F) TTC (F) TTC (F) TTC (F) TTC (F) TTC (F) TTC (F) TTC (F) TTC (F) TTC (F) TTC (F) CTC (L) TTC (F) TTC (F) TTC (F) TTC (F) TTC (F) TTC (F) TTC (F) TTC (F) 
   356      1   -14.6005096369   0.000000456120       0.0002  TTC (F) TTC (F) TTT (F) TTT (F) TTC (F) TTT (F) TTC (F) TTC (F) TTT (F) TTT (F) TTC (F) TTT (F) TTC (F) TTT (F) TTT (F) TTC (F) TTT (F) TTT (F) TTT (F) TTT (F) TTT (F) TTC (F) TTT (F) TTC (F) TTC (F) TTC (F) TTC (F) TTC (F) TTC (F) TTC (F) 
   357      1   -10.0015584505   0.000045329231       0.0180  TTC (F) TTT (F) TTC (F) TTT (F) TTC (F) TTT (F) TTC (F) TTC (F) TTC (F) TTT (F) TTC (F) TTT (F) TTC (F) TTT (F) TTT (F) TTC (F) TTT (F) TTT (F) TTT (F) TTT (F) TTT (F) TTC (F) TTT (F) TTC (F) TTC (F) TTC (F) TTC (F) TTC (F) TTC (F) TTC (F) 
   358      1   -35.0312782592   0.000000000000       0.0000  TTG (L) CTC (L) TTG (L) TTG (L) TTG (L) TTG (L) CTG (L) CTG (L) CTG (L) TTG (L) CTG (L) TTG (L) TTG (L) TTG (L) TTG (L) TTG (L) --- (-) TTG (L) TTG (L) TTG (L) TTG (L) TTG (L) TTG (L) TTG (L) TTG (L) ATG (M) TTG (L) TTG (L) GTG (V) TTG (L) 
   359      1   -17.5125277533   0.000000024797       0.0000  TTG (L) CTG (L) CTA (L) CTG (L) CTG (L) CTG (L) CTG (L) CTG (L) CTG (L) CTG (L) CTG (L) CTA (L) CTG (L) CTG (L) CTG (L) CTG (L) --- (-) CTG (L) CTG (L) CTG (L) CTG (L) CTG (L) CTA (L) CTG (L) CTG (L) CTG (L) CTG (L) CTG (L) CTG (L) CTG (L) 
   360      1   -21.3724854439   0.000000000522       0.0000  TTG (L) CTG (L) TTG (L) CTG (L) CTG (L) CTG (L) TTG (L) CTG (L) CTG (L) CTG (L) CTG (L) CTG (L) TCG (S) CTG (L) CTG (L) TCG (S) --- (-) CTG (L) CTG (L) CTG (L) CTG (L) TCG (S) CTG (L) CTG (L) CTG (L) CTG (L) CTG (L) CTG (L) CTG (L) CTG (L) 
   361      1   -31.6309854071   0.000000000000       0.0000  TTG (L) GCG (A) TTG (L) --- (-) TCG (S) TCC (S) CTC (L) CTC (L) CTC (L) TCG (S) CTC (L) TCG (S) --- (-) TCG (S) TCG (S) TTG (L) TCG (S) --- (-) --- (-) TCG (S) TCG (S) TTG (L) TCG (S) CTC (L) TCG (S) TCG (S) TCG (S) TCG (S) TCG (S) --- (-) 
   362      1   -15.9388714093   0.000000119629       0.0000  TTG (L) GTG (V) TTG (L) TTG (L) TTG (L) TTG (L) TTG (L) TTA (L) TTA (L) TTG (L) TTA (L) TTG (L) TTG (L) TTG (L) TTG (L) TTG (L) TTG (L) TTG (L) TTG (L) TTG (L) TTG (L) TTG (L) TTG (L) TTA (L) TTG (L) TTG (L) TTG (L) TTG (L) TTG (L) TTG (L) 
   363      1   -42.2562801417   0.000000000000       0.0000  TTG (L) GTT (V) TTG (L) GTT (V) GTT (V) GTT (V) TTC (F) TTG (L) TTG (L) ATT (I) TTG (L) GTT (V) --- (-) ATT (I) GTT (V) CTG (L) GTT (V) ATT (I) ATT (I) GTT (V) ATT (I) TTG (L) GTT (V) TTG (L) GTT (V) GTT (V) GTA (V) GTG (V) GTT (V) --- (-) 
   364      1   -17.7364523530   0.000000019822       0.0000  TTG (L) TGG (W) TGG (W) TGG (W) TGG (W) TGG (W) CTG (L) TGG (W) TGG (W) TGG (W) TGG (W) TGG (W) TGG (W) TGG (W) TGG (W) TGG (W) TGG (W) TGG (W) TGG (W) TGG (W) TGG (W) TGG (W) TGG (W) TGG (W) TGG (W) TGG (W) TGG (W) TGG (W) TGG (W) TGG (W) 
   365      1   -26.1448086881   0.000000000004       0.0000  TTG (L) TTG (L) CTG (L) TTA (L) ATG (M) TTA (L) TTG (L) TTG (L) TTG (L) TTA (L) TTG (L) TTA (L) TTG (L) TTA (L) TTA (L) TTG (L) TTA (L) TTA (L) TTA (L) TTA (L) TTA (L) TTG (L) TTA (L) TTG (L) ATG (M) TTG (L) ATG (M) ATA (I) TTG (L) TTG (L) 
   366      1   -19.0009997540   0.000000005597       0.0000  TTG (L) TTG (L) TCG (S) TTG (L) TTG (L) TTG (L) TTT (F) TTC (F) TTC (F) TTG (L) TTC (F) TTG (L) --- (-) TTG (L) TTG (L) TTG (L) TTG (L) TTG (L) TTG (L) TTG (L) TTG (L) TTG (L) TTG (L) TTC (F) TTG (L) TTG (L) TTG (L) TTG (L) TTG (L) --- (-) 
   367      1   -16.4711100725   0.000000070257       0.0000  TTG (L) TTG (L) TTA (L) TTG (L) TTG (L) ATG (M) TTG (L) TTG (L) TTG (L) TTG (L) TTG (L) TTG (L) TTG (L) TTG (L) TTG (L) TTG (L) TTG (L) TTG (L) TTG (L) TTG (L) TTG (L) TTG (L) TTG (L) TTG (L) TTG (L) TTG (L) TTG (L) TTG (L) TTG (L) TTG (L) 
   368      1   -21.3449536205   0.000000000537       0.0000  TTG (L) TTG (L) TTG (L) TTG (L) TTG (L) TTG (L) TTG (L) TTG (L) CTG (L) TTA (L) TTG (L) TTG (L) TTG (L) TTG (L) TTG (L) TTG (L) TTG (L) TTG (L) TTG (L) TTG (L) TTG (L) CTG (L) TTG (L) TTA (L) TTG (L) TTG (L) TTG (L) TTG (L) TTG (L) TTG (L) 
   369      1   -17.0805405010   0.000000038196       0.0000  TTT (F) TCT (S) TTT (F) TTT (F) TTT (F) TTT (F) TTC (F) TTT (F) TTT (F) TTT (F) TTT (F) TTT (F) TTT (F) TTT (F) TTT (F) TTT (F) TTT (F) TTT (F) TTT (F) TTT (F) TTT (F) TTT (F) TTT (F) TTT (F) TTT (F) TTT (F) TTT (F) TTT (F) TTT (F) TTC (F) 
   370      1   -20.8644825392   0.000000000868       0.0000  TTT (F) TGG (W) TTT (F) TGG (W) TGG (W) TGG (W) TGG (W) TGG (W) TGG (W) TGG (W) TGG (W) TGG (W) TTC (F) TGG (W) TGG (W) TTC (F) TGG (W) TGG (W) TGG (W) TGG (W) TGG (W) TTA (L) TGG (W) TGG (W) TGG (W) TGG (W) TGG (W) TGG (W) TGG (W) TGG (W) 
   371      1   -36.3708724269   0.000000000000       0.0000  TTT (F) TTC (F) TTT (F) TTT (F) TTT (F) TTT (F) CTG (L) TTA (L) CTT (L) TTC (F) TTC (F) TTT (F) TTT (F) TTT (F) TTT (F) TTT (F) TTT (F) TTT (F) TTC (F) TTT (F) TTC (F) TTT (F) TTT (F) CTT (L) TTT (F) TTT (F) TTT (F) TTT (F) TTT (F) TTT (F) 
   372      1   -13.0553111014   0.000002138703       0.0009  TTT (F) TTT (F) TTT (F) TTT (F) TTT (F) TTC (F) TTT (F) TTC (F) TTT (F) TTT (F) TTC (F) TTT (F) TTT (F) TTT (F) TTT (F) TTT (F) TTT (F) TTT (F) TTT (F) TTT (F) TTT (F) TTT (F) TTT (F) TTT (F) TTT (F) TTT (F) TTT (F) TTT (F) TTT (F) TTT (F) 
   373      1   -14.6008128940   0.000000455982       0.0002  TTT (F) TTT (F) TTT (F) TTT (F) TTT (F) TTC (F) TTT (F) TTT (F) TTT (F) TTC (F) TTT (F) TTC (F) TTT (F) TTC (F) TTT (F) TTT (F) TTC (F) TTC (F) TTC (F) TTT (F) TTC (F) TTT (F) TTC (F) TTT (F) TTT (F) TTT (F) TTT (F) TTT (F) TTT (F) --- (-) 
   374      1   -21.9491238571   0.000000000294       0.0000  TTT (F) TTT (F) TTT (F) TTT (F) TTT (F) TTT (F) TTC (F) TTC (F) TTC (F) TTT (F) TTC (F) TTT (F) TAT (Y) TTT (F) TTT (F) TTT (F) TTT (F) TTT (F) TTT (F) TTT (F) TTT (F) GTT (V) TTT (F) TTC (F) TTT (F) TTT (F) TTT (F) TTT (F) TTT (F) TTT (F) 
   375      1   -10.3353285312   0.000032465631       0.0129  TTT (F) TTT (F) TTT (F) TTT (F) TTT (F) TTT (F) TTC (F) TTT (F) TTT (F) TTT (F) TTT (F) TTT (F) TTC (F) TTT (F) TTT (F) TTC (F) TTT (F) TTT (F) TTT (F) TTT (F) TTT (F) TTT (F) TTT (F) TTT (F) TTT (F) TTT (F) TTT (F) TTT (F) TTT (F) TTT (F) 
   376      1   -11.9629233861   0.000006376295       0.0025  TTT (F) TTT (F) TTT (F) TTT (F) TTT (F) TTT (F) TTT (F) TTT (F) TTC (F) TTT (F) TTT (F) TTT (F) TTT (F) TTT (F) TTT (F) TTT (F) TTT (F) TTT (F) TTT (F) TTT (F) TTT (F) TTC (F) TTT (F) TTT (F) TTT (F) TTT (F) TTT (F) TTT (F) TTT (F) TTT (F) 
   377      1   -12.5268175665   0.000003628042       0.0014  TTT (F) TTT (F) TTT (F) TTT (F) TTT (F) TTT (F) TTT (F) TTT (F) TTT (F) TTT (F) TTT (F) TTT (F) TTC (F) TTT (F) TTT (F) TTC (F) TTT (F) TTT (F) TTT (F) TTT (F) TTT (F) TTT (F) TTT (F) TTT (F) TTT (F) TTT (F) TTT (F) TTT (F) TTT (F) TTC (F) 
   378      1   -14.2901141758   0.000000622132       0.0002  TTT (F) TTT (F) TTT (F) TTT (F) TTT (F) TTT (F) TTT (F) TTT (F) TTT (F) TTT (F) TTT (F) TTT (F) TTT (F) TTT (F) TTT (F) TTT (F) TTT (F) TTT (F) TTT (F) TTT (F) TTT (F) TTT (F) TTT (F) TTC (F) TTC (F) TTT (F) TTT (F) TTT (F) TTT (F) TTT (F) 
   379      1    -6.1792001787   0.002072084489       0.8247  TTT (F) TTT (F) TTT (F) TTT (F) TTT (F) TTT (F) TTT (F) TTT (F) TTT (F) TTT (F) TTT (F) TTT (F) TTT (F) TTT (F) TTT (F) TTT (F) TTT (F) TTT (F) TTT (F) TTT (F) TTT (F) TTT (F) TTT (F) TTT (F) TTT (F) TTT (F) TTT (F) TTT (F) TTT (F) --- (-) 
   380      2    -6.2055936965   0.002018110308       0.8032  TTT (F) TTT (F) TTT (F) TTT (F) TTT (F) TTT (F) TTT (F) TTT (F) TTT (F) TTT (F) TTT (F) TTT (F) TTT (F) TTT (F) TTT (F) TTT (F) TTT (F) TTT (F) TTT (F) TTT (F) TTT (F) TTT (F) TTT (F) TTT (F) TTT (F) TTT (F) TTT (F) TTT (F) TTT (F) TTT (F) 
