# Supplementary material for: Comparative gene retention analysis in barley, wild emmer, and bread wheat pangenome lines reveals factors affecting gene retention following gene duplication
Source: BMC Biol. 2023 Feb 6;21:25. doi: 10.1186/s12915-022-01503-z (PMC9903521; doi:10.1186/s12915-022-01503-z)
Supplement: Supplementary file 5 — Additional file 5. PAML input and output files used for natural selection analysis in Table 1. [file 12915_2022_1503_MOESM5_ESM.zip › Files_S4/3branch/lnf]

    -1    398    380


 1

     1      1    -6.3664631159   0.001718225656       0.6839  AAA (K) AAA (K) AAA (K) AAA (K) AAA (K) AAA (K) AAA (K) AAA (K) AAA (K) AAA (K) AAA (K) AAA (K) AAA (K) AAA (K) AAA (K) AAA (K) --- (-) AAA (K) AAA (K) AAA (K) AAA (K) AAA (K) AAA (K) AAA (K) AAA (K) AAA (K) AAA (K) AAA (K) AAA (K) AAA (K) 
     2      1   -23.9608659634   0.000000000039       0.0000  AAA (K) AAA (K) AAG (K) GAA (E) AAA (K) AAA (K) AAA (K) GAA (E) GAA (E) AAA (K) GAA (E) GAA (E) --- (-) AAA (K) GAA (E) AAT (N) GAA (E) AAA (K) AAA (K) AAA (K) AAA (K) AAA (K) GAA (E) GAA (E) AAA (K) AAA (K) AAA (K) AAA (K) AAA (K) --- (-) 
     3      1   -20.4224198038   0.000000001351       0.0000  AAA (K) AAA (K) AAT (N) AAA (K) AAG (K) AAA (K) AAA (K) CAA (Q) AAA (K) AAA (K) AAA (K) AAA (K) --- (-) AAA (K) AAA (K) AAA (K) AAA (K) AAA (K) AAA (K) AAA (K) AAA (K) AAA (K) AAA (K) AAA (K) AAG (K) AAG (K) AAG (K) AAG (K) AAG (K) --- (-) 
     4      1   -13.5452931352   0.000001310249       0.0005  AAA (K) AAG (K) AAA (K) AAA (K) AAA (K) AAA (K) AAA (K) AAG (K) AAA (K) AAA (K) AAA (K) AAA (K) AAA (K) AAA (K) AAA (K) AAA (K) --- (-) AAA (K) AAA (K) AAA (K) AAA (K) AAA (K) AAA (K) AAA (K) AAA (K) AAA (K) AAA (K) AAA (K) AAA (K) AAA (K) 
     5      1   -29.1732263167   0.000000000000       0.0000  AAA (K) CAA (Q) CAA (Q) CAA (Q) CAA (Q) CAA (Q) AAA (K) CAA (Q) CGA (R) CAA (Q) CGA (R) CAA (Q) CAA (Q) CAA (Q) CAA (Q) CAA (Q) CAA (Q) CAA (Q) CAG (Q) CAA (Q) CAA (Q) CAA (Q) CAA (Q) CGA (R) CAA (Q) CAA (Q) CAA (Q) CAA (Q) CAA (Q) CAA (Q) 
     6      1   -31.5154785546   0.000000000000       0.0000  AAA (K) CGA (R) CAA (Q) CGA (R) CAA (Q) CGA (R) AGA (R) CGA (R) CGA (R) CGA (R) CGA (R) CGA (R) --- (-) CGA (R) CGA (R) CAA (Q) CGA (R) CGA (R) CGA (R) CAA (Q) CGA (R) AAA (K) CGA (R) CGA (R) CAA (Q) CAA (Q) CAA (Q) CAA (Q) CAA (Q) --- (-) 
     7      1   -19.5462825112   0.000000003245       0.0000  AAC (N) AAA (K) AAA (K) AAA (K) AAA (K) AAG (K) AAA (K) AAA (K) AAA (K) AAG (K) AAA (K) AAA (K) --- (-) AAG (K) AAA (K) AAA (K) AAA (K) AAG (K) AAG (K) AAA (K) AAG (K) AAT (N) AAA (K) AAA (K) AAA (K) AAA (K) AAA (K) AAA (K) AAA (K) --- (-) 
     8      1    -6.8801430355   0.001027996995       0.4091  AAC (N) AAC (N) AAC (N) AAC (N) AAC (N) AAC (N) AAC (N) AAC (N) AAC (N) AAC (N) AAC (N) AAC (N) AAC (N) AAC (N) AAC (N) AAC (N) AAC (N) AAC (N) AAC (N) AAC (N) AAC (N) AAC (N) AAC (N) AAC (N) AAC (N) AAC (N) AAC (N) AAC (N) AAC (N) AAC (N) 
     9      1   -10.5550087590   0.000026062612       0.0104  AAC (N) AAC (N) AAC (N) AAC (N) AAC (N) AAC (N) AAC (N) AAC (N) AAT (N) AAC (N) AAC (N) AAC (N) AAC (N) AAC (N) AAC (N) AAC (N) AAC (N) AAC (N) AAC (N) AAC (N) AAC (N) AAC (N) AAC (N) AAT (N) AAC (N) AAC (N) AAC (N) AAC (N) AAC (N) AAC (N) 
    10      1   -22.1773808825   0.000000000234       0.0000  AAC (N) AGT (S) AAC (N) AAT (N) AAT (N) AAT (N) AAT (N) AAT (N) AAT (N) AAT (N) AAT (N) AAT (N) --- (-) AAT (N) AAT (N) CAT (H) AAT (N) AAT (N) AAT (N) AAT (N) AAT (N) AAC (N) AAT (N) AAT (N) AAT (N) AAT (N) AAT (N) AAT (N) AAT (N) --- (-) 
    11      1   -39.8239524805   0.000000000000       0.0000  AAG (K) AAA (K) CAT (H) AAA (K) CAA (Q) AAA (K) CAG (Q) CAG (Q) CAG (Q) AAA (K) CAG (Q) AAA (K) --- (-) AAA (K) AAA (K) CAG (Q) AAA (K) AAA (K) AAA (K) AAA (K) AAA (K) CAG (Q) AAA (K) CAG (Q) CAA (Q) CAA (Q) AAA (K) AAA (K) CAA (Q) --- (-) 
    12      1   -25.1413457882   0.000000000012       0.0000  AAG (K) AAC (N) AAG (K) AGC (S) AAC (N) AGC (S) AAG (K) AAG (K) AAG (K) AGC (S) AAG (K) AGC (S) AAG (K) AGC (S) AGC (S) AAG (K) AGC (S) AGC (S) AGC (S) AGC (S) AGC (S) AAG (K) AGC (S) AAG (K) AAC (N) AAG (K) AAC (N) AAC (N) AAG (K) AAC (N) 
    13      5    -6.6517718423   0.001291731332       0.5141  AAG (K) AAG (K) AAG (K) AAG (K) AAG (K) AAG (K) AAG (K) AAG (K) AAG (K) AAG (K) AAG (K) AAG (K) AAG (K) AAG (K) AAG (K) AAG (K) AAG (K) AAG (K) AAG (K) AAG (K) AAG (K) AAG (K) AAG (K) AAG (K) AAG (K) AAG (K) AAG (K) AAG (K) AAG (K) AAG (K) 
    14      1   -11.9301732472   0.000006588576       0.0026  AAG (K) AAG (K) AAG (K) AGG (R) AAG (K) AGG (R) AAG (K) AAG (K) AAG (K) AGG (R) AAG (K) AGG (R) AAG (K) AGG (R) AGG (R) AAG (K) --- (-) AGG (R) AGG (R) AGG (R) AGG (R) AAG (K) AGG (R) AAG (K) AAG (K) AAG (K) AAG (K) AAG (K) AAG (K) AAG (K) 
    15      1   -27.6596383384   0.000000000001       0.0000  AAG (K) AAG (K) AGG (R) AAG (K) AGA (R) AAG (K) AGG (R) AGG (R) AGG (R) AAG (K) AGG (R) AAG (K) AGG (R) AAG (K) AAG (K) AGG (R) AAG (K) AAG (K) AAG (K) AAG (K) AAG (K) AGG (R) AAG (K) AGG (R) AGA (R) AGG (R) AGA (R) AAA (K) AGG (R) AGG (R) 
    16      1   -30.4606242832   0.000000000000       0.0000  AAG (K) AGC (S) AAG (K) AGC (S) AAC (N) AGC (S) AAC (N) AGC (S) AGC (S) AGC (S) AGC (S) AGC (S) AGA (R) AGC (S) AGC (S) AAA (K) --- (-) AGC (S) AGC (S) AGC (S) AGC (S) AAG (K) AGC (S) AGC (S) AAC (N) AAC (N) AAC (N) AAC (N) AAC (N) AAC (N) 
    17      1   -16.3724067153   0.000000077545       0.0000  AAT (N) AAC (N) AAT (N) AAT (N) AAT (N) AAT (N) AAT (N) AAC (N) AAC (N) AAT (N) AAT (N) AAT (N) AAT (N) AAT (N) AAT (N) AAT (N) AAT (N) AAT (N) AAT (N) AAT (N) AAT (N) AAT (N) AAT (N) AAC (N) AAT (N) AAT (N) AAT (N) AAT (N) AAT (N) AAT (N) 
    18      1   -27.3216042089   0.000000000001       0.0000  AAT (N) AAG (K) AAA (K) AAG (K) AAG (K) AAG (K) AAG (K) AGG (R) AGG (R) AAG (K) AAA (K) AAG (K) AAG (K) AAG (K) AAG (K) AAG (K) AAG (K) AAG (K) AAG (K) AAG (K) AAG (K) AAG (K) AAG (K) AGG (R) AAG (K) AAG (K) AAG (K) AAG (K) AAG (K) --- (-) 
    19      1   -32.2536854018   0.000000000000       0.0000  AAT (N) AAT (N) AAT (N) AAT (N) AAT (N) AAT (N) GAC (D) AAT (N) AAT (N) AAT (N) AAT (N) AAT (N) AAT (N) AAA (K) AAT (N) AAT (N) AAT (N) AAA (K) AAA (K) AAT (N) AAA (K) AAT (N) AAT (N) AAT (N) AAT (N) AAT (N) AAT (N) AAT (N) AAT (N) --- (-) 
    20      1   -21.8903412309   0.000000000311       0.0000  AAT (N) ACT (T) ACT (T) ACT (T) ACT (T) ACT (T) AGT (S) ACT (T) ACT (T) ACT (T) ACT (T) ACT (T) ACT (T) ACT (T) ACT (T) ACT (T) ACT (T) ACT (T) ACT (T) ACT (T) ACT (T) ACT (T) ACT (T) ACT (T) ACT (T) GCT (A) ACT (T) ACT (T) GCT (A) --- (-) 
    21      1   -25.8975635855   0.000000000006       0.0000  AAT (N) CAC (H) AAT (N) CAC (H) CAT (H) CAC (H) CAT (H) CAT (H) CAT (H) CAC (H) CAT (H) CAC (H) AAT (N) CAC (H) CAC (H) AAT (N) CAC (H) CAC (H) CAT (H) CAC (H) CAC (H) AAT (N) CAC (H) CAT (H) CAT (H) CAT (H) CGT (R) CAT (H) CAT (H) --- (-) 
    22      1    -7.7517806907   0.000429976204       0.1711  ACA (T) ACA (T) ACA (T) ACA (T) ACA (T) ACA (T) ACA (T) ACA (T) ACA (T) ACA (T) ACA (T) ACA (T) ACA (T) ACA (T) ACA (T) ACA (T) ACA (T) ACA (T) ACA (T) ACA (T) ACA (T) ACA (T) ACA (T) ACA (T) ACA (T) ACA (T) ACA (T) ACA (T) ACA (T) --- (-) 
    23      1   -17.0370593673   0.000000039893       0.0000  ACA (T) ACA (T) ACA (T) ACA (T) ACA (T) ACA (T) ACA (T) ACC (T) ACT (T) ACA (T) ACC (T) ACA (T) ACA (T) ACA (T) ACA (T) ACA (T) ACA (T) ACA (T) ACA (T) ACA (T) ACA (T) ACT (T) ACA (T) ACT (T) ACA (T) ACA (T) ACA (T) ACA (T) ACA (T) ACA (T) 
    24      1   -16.2635789056   0.000000086460       0.0000  ACA (T) ACA (T) ACA (T) ACA (T) ACA (T) ACA (T) ACT (T) ACA (T) ACA (T) ACA (T) ACA (T) ACA (T) ACA (T) ACA (T) ACA (T) ACA (T) --- (-) ACA (T) ACA (T) ACA (T) ACA (T) ACG (T) ACA (T) ACG (T) ACA (T) ACA (T) ACA (T) ACA (T) ACA (T) ACA (T) 
    25      1   -55.3183032961   0.000000000000       0.0000  ACA (T) GCA (A) TCC (S) GCC (A) GCT (A) GCC (A) GCA (A) GGA (G) GGA (G) GCC (A) GGA (G) GCT (A) GGA (G) GCC (A) GCC (A) GGA (G) GCT (A) GCC (A) GCC (A) GCT (A) GCC (A) GTG (V) GCT (A) GGA (G) GCT (A) GCT (A) GCT (A) GCT (A) GCT (A) GCG (A) 
    26      1   -26.0606700263   0.000000000005       0.0000  ACA (T) TCA (S) TCA (S) TCA (S) TCA (S) TCA (S) TCA (S) TCG (S) TCG (S) TCA (S) TCA (S) TCA (S) TCA (S) TCA (S) TCA (S) TCA (S) TTG (L) TCA (S) TCA (S) TCA (S) TCA (S) ACA (T) TCA (S) TCG (S) TCA (S) TCA (S) TCA (S) TCA (S) TCA (S) TCA (S) 
    27      1   -17.2861740787   0.000000031096       0.0000  ACC (T) ACA (T) ACA (T) ACA (T) ACG (T) ACA (T) ACA (T) ACG (T) ACG (T) ACA (T) ACG (T) ACA (T) ACA (T) ACA (T) ACA (T) ACA (T) --- (-) ACA (T) ACA (T) ACA (T) ACA (T) ACA (T) ACA (T) ACG (T) ACG (T) ACG (T) ACG (T) ACG (T) ACG (T) ACG (T) 
    28      1   -34.6376474123   0.000000000000       0.0000  ACC (T) ACC (T) ACT (T) ACA (T) ACC (T) ACA (T) ACC (T) ACG (T) ACG (T) ACA (T) ACA (T) ACA (T) ACA (T) ACA (T) ACA (T) ACA (T) ACA (T) ACA (T) ACC (T) ACA (T) ACC (T) ACC (T) ACA (T) ACG (T) ACC (T) ACC (T) ACC (T) ACC (T) ACC (T) ACC (T) 
    29      1   -62.0008115927   0.000000000000       0.0000  ACC (T) ACT (T) GCC (A) ATG (M) GTT (V) ACT (T) ACT (T) ACT (T) ACT (T) ACT (T) ACT (T) ATG (M) GCT (A) ACT (T) ATG (M) TCT (S) GTC (V) ACT (T) ATG (M) ACT (T) ACT (T) ACC (T) ATG (M) ACT (T) GTT (V) GTT (V) GTT (V) GTT (V) GTT (V) GTT (V) 
    30      1   -41.1277210176   0.000000000000       0.0000  ACC (T) AGC (S) ACC (T) ACT (T) ACT (T) ACC (T) TCC (S) TCC (S) ACC (T) ACC (T) TCC (S) ACT (T) --- (-) ACC (T) ACT (T) GCC (A) ACT (T) ACC (T) ACC (T) ACT (T) ACC (T) ATC (I) ACT (T) ACC (T) ACT (T) ACT (T) ACT (T) ACT (T) ACT (T) --- (-) 
    31      1   -41.5579038475   0.000000000000       0.0000  ACC (T) GTT (V) ACC (T) GTA (V) GTC (V) GTA (V) GCC (A) GTC (V) GTC (V) GTA (V) GTC (V) GTA (V) ATT (I) GTA (V) GTA (V) ATG (M) CTA (L) GTA (V) GTA (V) GTA (V) GTA (V) ACC (T) GTA (V) GTC (V) GTC (V) GTC (V) GTC (V) GTC (V) GTC (V) GTC (V) 
    32      1   -24.5491070252   0.000000000022       0.0000  ACG (T) ACT (T) ACT (T) ACT (T) ACA (T) ACT (T) ACA (T) ACT (T) ACT (T) ACT (T) ACT (T) ACT (T) ACC (T) ACT (T) ACT (T) ACC (T) ACT (T) ACT (T) ACT (T) ACT (T) ACT (T) ACC (T) ACT (T) ACT (T) ACA (T) ACT (T) ACA (T) ACA (T) ACT (T) ACT (T) 
    33      1   -19.5012887522   0.000000003394       0.0000  ACT (T) ACC (T) ACA (T) ACC (T) ACT (T) ACC (T) ACT (T) ACT (T) ACT (T) ACC (T) ACT (T) ACC (T) ACT (T) ACC (T) ACC (T) ACT (T) ACC (T) ACC (T) ACC (T) ACC (T) ACC (T) ACT (T) ACC (T) ACT (T) ACT (T) ACT (T) ACC (T) ACT (T) ACT (T) --- (-) 
    34      1   -27.0652813723   0.000000000002       0.0000  ACT (T) ACC (T) ACT (T) ACT (T) ACT (T) ACC (T) ACT (T) ACA (T) ACT (T) ACC (T) ACC (T) ACT (T) ACT (T) ACT (T) ACT (T) ACT (T) --- (-) ACT (T) ACT (T) ACT (T) ACC (T) ACT (T) ACT (T) ACC (T) ACT (T) ACT (T) ACT (T) ACT (T) ACT (T) ACT (T) 
    35      1   -22.8217906673   0.000000000123       0.0000  ACT (T) ACT (T) ACT (T) ACT (T) ACT (T) ACT (T) ACT (T) ACT (T) ACG (T) GCT (A) ACG (T) ACT (T) ACT (T) ACT (T) ACT (T) ACT (T) ACT (T) ACT (T) ACT (T) ACT (T) ACT (T) ACT (T) ACT (T) ACT (T) ACT (T) ACT (T) ACT (T) ACT (T) ACT (T) ACT (T) 
    36      1   -10.2872798338   0.000034063646       0.0136  ACT (T) ACT (T) ACT (T) ACT (T) ACT (T) ACT (T) ACT (T) ACT (T) ACT (T) ACT (T) ACT (T) ACT (T) ACT (T) ACT (T) ACT (T) ACT (T) ACT (T) ACT (T) ACT (T) ACT (T) ACT (T) ACC (T) ACT (T) ACT (T) ACT (T) ACT (T) ACT (T) ACT (T) ACT (T) ACT (T) 
    37      1    -7.8652512156   0.000383852875       0.1528  ACT (T) ACT (T) ACT (T) ACT (T) ACT (T) ACT (T) ACT (T) ACT (T) ACT (T) ACT (T) ACT (T) ACT (T) ACT (T) ACT (T) ACT (T) ACT (T) ACT (T) ACT (T) ACT (T) ACT (T) ACT (T) ACT (T) ACT (T) ACT (T) ACT (T) ACT (T) ACT (T) ACT (T) ACT (T) ACT (T) 
    38      1   -25.9186236792   0.000000000006       0.0000  ACT (T) GTT (V) ACT (T) GTT (V) ATT (I) GTT (V) GTT (V) GTT (V) ATT (I) GTT (V) GTT (V) GTT (V) --- (-) GTT (V) GTT (V) --- (-) GTT (V) GTT (V) GTT (V) GTT (V) GTT (V) TCT (S) GTT (V) ATT (I) ATT (I) ATT (I) ATT (I) ATT (I) ATT (I) --- (-) 
    39      1   -12.0954904409   0.000005584641       0.0022  ACT (T) TCT (S) ACT (T) TCT (S) TCT (S) TCT (S) TCT (S) TCT (S) TCT (S) TCT (S) TCT (S) TCT (S) ACT (T) TCT (S) TCT (S) ACT (T) TCT (S) TCT (S) TCT (S) TCT (S) TCT (S) ACT (T) TCT (S) TCT (S) TCT (S) TCT (S) TCT (S) TCT (S) TCT (S) --- (-) 
    40      1   -10.5402809983   0.000026449296       0.0105  AGA (R) AGA (R) AGA (R) AGA (R) AGA (R) AGA (R) AGA (R) AGA (R) AGA (R) AGA (R) AGA (R) AGA (R) AGA (R) AGA (R) AGA (R) AGA (R) AGA (R) AGA (R) AGA (R) AGA (R) AGA (R) AGA (R) AGA (R) AGG (R) AGA (R) AGA (R) AGA (R) AGA (R) AGA (R) AGA (R) 
    41      1   -10.3062294231   0.000033424232       0.0133  AGA (R) AGG (R) AGA (R) AGA (R) AGA (R) AGA (R) AGA (R) AGA (R) AGA (R) AGA (R) AGA (R) AGA (R) AGA (R) AGA (R) AGA (R) AGA (R) AGA (R) AGA (R) AGA (R) AGA (R) AGA (R) AGA (R) AGA (R) AGA (R) AGA (R) AGA (R) AGA (R) AGA (R) AGA (R) AGA (R) 
    42      1   -27.7619970828   0.000000000001       0.0000  AGA (R) AGG (R) AGA (R) AGA (R) AGA (R) AGA (R) AGG (R) CGG (R) CGG (R) AGA (R) CGG (R) AGA (R) AGA (R) AGA (R) AGA (R) AGA (R) CGA (R) AGA (R) AGA (R) AGA (R) AGA (R) AAA (K) AGA (R) CGG (R) AGA (R) AGA (R) AGA (R) AGA (R) AGA (R) AGA (R) 
    43      1   -11.0530511527   0.000015838749       0.0063  AGA (R) AGG (R) AGA (R) AGG (R) AGA (R) AGG (R) AGA (R) AGA (R) AGA (R) AGG (R) AGA (R) AGG (R) AGA (R) AGG (R) AGG (R) AGA (R) AGG (R) AGG (R) AGG (R) AGG (R) AGG (R) AGA (R) AGG (R) AGA (R) AGA (R) AGA (R) AGA (R) AGA (R) AGA (R) AGA (R) 
    44      1    -6.8324255696   0.001078239598       0.4291  AGC (S) AGC (S) AGC (S) AGC (S) AGC (S) AGC (S) AGC (S) AGC (S) AGC (S) AGC (S) AGC (S) AGC (S) AGC (S) AGC (S) AGC (S) AGC (S) AGC (S) AGC (S) AGC (S) AGC (S) AGC (S) AGC (S) AGC (S) AGC (S) AGC (S) AGC (S) AGC (S) AGC (S) AGC (S) AGC (S) 
    45      2   -10.5452334994   0.000026318630       0.0105  AGC (S) AGC (S) AGC (S) AGC (S) AGC (S) AGC (S) AGC (S) AGC (S) AGC (S) AGC (S) AGT (S) AGC (S) AGC (S) AGC (S) AGC (S) AGC (S) AGC (S) AGC (S) AGC (S) AGC (S) AGC (S) AGC (S) AGC (S) AGC (S) AGC (S) AGC (S) AGC (S) AGC (S) AGC (S) AGC (S) 
    46      1    -9.1694307379   0.000104175796       0.0415  AGC (S) AGC (S) AGT (S) AGC (S) AGC (S) AGC (S) AGC (S) AGC (S) AGC (S) AGC (S) AGC (S) AGC (S) AGC (S) AGC (S) AGC (S) AGC (S) --- (-) AGC (S) AGC (S) AGC (S) AGC (S) AGC (S) AGC (S) AGC (S) AGC (S) AGC (S) AGC (S) AGC (S) AGC (S) AGC (S) 
    47      1   -32.3502554464   0.000000000000       0.0000  AGC (S) AGC (S) TCA (S) AGC (S) AGC (S) AGC (S) AGT (S) AGC (S) ACC (T) AGC (S) AGC (S) AGC (S) ATC (I) AGC (S) AGC (S) ATC (I) AGC (S) AGC (S) AGC (S) AGC (S) AGC (S) AGC (S) AGC (S) ACC (T) AGC (S) AGC (S) AGC (S) AGC (S) AGC (S) --- (-) 
    48      1   -35.6661851390   0.000000000000       0.0000  AGC (S) ATC (I) AAC (N) ATC (I) ATC (I) ATC (I) AGC (S) GGA (G) AGC (S) ATC (I) AGC (S) ATC (I) --- (-) ATC (I) ATC (I) CAC (H) ATC (I) ATC (I) ATC (I) ATC (I) ATC (I) AGC (S) ATC (I) AGC (S) ATC (I) ATC (I) ATC (I) ATC (I) ATC (I) --- (-) 
    49      1   -36.6564146404   0.000000000000       0.0000  AGC (S) GGC (G) GCC (A) GGC (G) GGC (G) GGC (G) GGA (G) GGG (G) GGC (G) GGT (G) GGC (G) GGC (G) GCC (A) GGC (G) GGC (G) GCC (A) --- (-) GGC (G) GGC (G) GGC (G) GGC (G) AGT (S) GGC (G) GGC (G) GGC (G) GGC (G) GGC (G) GGC (G) GGC (G) GGC (G) 
    50      1    -9.7757729770   0.000056811432       0.0226  AGG (R) AGG (R) AGG (R) AGG (R) AGG (R) AGG (R) AGG (R) AGA (R) AGA (R) AGG (R) AGA (R) AGG (R) AGG (R) AGG (R) AGG (R) AGG (R) AGG (R) AGG (R) AGG (R) AGG (R) AGG (R) AGG (R) AGG (R) AGA (R) AGG (R) AGG (R) AGG (R) AGG (R) AGG (R) --- (-) 
    51      1   -14.5855760410   0.000000462983       0.0002  AGG (R) AGG (R) GAG (E) AGG (R) AGG (R) AGG (R) AGG (R) AGG (R) AGG (R) AGG (R) AGG (R) AGG (R) AGG (R) AGG (R) AGG (R) AGG (R) AGG (R) AGG (R) AGG (R) AGG (R) AGG (R) AGG (R) AGG (R) AGG (R) AGG (R) AGG (R) AGG (R) AGG (R) AGG (R) --- (-) 
    52      1   -56.4878769328   0.000000000000       0.0000  AGG (R) GGG (G) AGA (R) GGG (G) GGG (G) GGG (G) CGG (R) GCG (A) GGG (G) GGG (G) GCG (A) CGG (R) --- (-) GGG (G) GGG (G) TGG (W) CGG (R) GGG (G) GGG (G) GGA (G) GGG (G) AGG (R) CGG (R) GGA (G) GGG (G) GGA (G) GGG (G) GGA (G) GGG (G) --- (-) 
    53      1   -14.5158693159   0.000000496407       0.0002  AGT (S) AGC (S) AGA (R) AGC (S) AGC (S) AGC (S) AGC (S) AGC (S) AGC (S) AGC (S) AGC (S) AGC (S) AGC (S) AGC (S) AGC (S) AGC (S) --- (-) AGC (S) AGC (S) AGC (S) AGC (S) AGC (S) AGC (S) AGC (S) AGC (S) AGC (S) AGC (S) AGC (S) AGC (S) AGC (S) 
    54      1   -22.8614243570   0.000000000118       0.0000  AGT (S) AGT (S) AGT (S) AGT (S) AGT (S) AGT (S) AGT (S) AGT (S) AGT (S) AGT (S) AGC (S) AGT (S) ACT (T) AGT (S) AGT (S) ACT (T) AGT (S) AGT (S) AGC (S) AGT (S) AGT (S) AGT (S) AGT (S) AGC (S) AGT (S) AGT (S) AGT (S) AGT (S) AGT (S) AGT (S) 
    55      1    -7.3062579448   0.000671324491       0.2672  ATA (I) ATA (I) ATA (I) ATA (I) ATA (I) ATA (I) ATA (I) ATA (I) ATA (I) ATA (I) ATA (I) ATA (I) ATA (I) ATA (I) ATA (I) ATA (I) ATA (I) ATA (I) ATA (I) ATA (I) ATA (I) ATA (I) ATA (I) ATA (I) ATA (I) ATA (I) ATA (I) ATA (I) ATA (I) --- (-) 
    56      1    -7.3410874450   0.000648345098       0.2580  ATA (I) ATA (I) ATA (I) ATA (I) ATA (I) ATA (I) ATA (I) ATA (I) ATA (I) ATA (I) ATA (I) ATA (I) ATA (I) ATA (I) ATA (I) ATA (I) ATA (I) ATA (I) ATA (I) ATA (I) ATA (I) ATA (I) ATA (I) ATA (I) ATA (I) ATA (I) ATA (I) ATA (I) ATA (I) ATA (I) 
    57      1   -10.1309261361   0.000039828567       0.0159  ATA (I) ATA (I) ATA (I) ATA (I) ATA (I) ATA (I) ATA (I) ATA (I) ATA (I) ATA (I) ATA (I) ATA (I) ATA (I) ATA (I) ATA (I) ATA (I) ATA (I) ATA (I) ATA (I) ATA (I) ATA (I) ATT (I) ATA (I) ATA (I) ATA (I) ATA (I) ATA (I) ATA (I) ATA (I) ATA (I) 
    58      1   -10.4519149976   0.000028892890       0.0115  ATA (I) ATA (I) ATA (I) ATA (I) ATA (I) ATA (I) ATA (I) ATA (I) ATA (I) ATA (I) ATA (I) ATA (I) ATA (I) ATA (I) ATA (I) ATA (I) ATA (I) ATA (I) ATA (I) ATA (I) ATA (I) GTA (V) ATA (I) ATA (I) ATA (I) ATA (I) ATA (I) ATA (I) ATA (I) --- (-) 
    59      1   -17.7031898804   0.000000020493       0.0000  ATA (I) ATA (I) ATA (I) ATA (I) ATA (I) ATA (I) ATA (I) ATA (I) ATA (I) ATA (I) ATA (I) ATA (I) ATA (I) ATT (I) ATA (I) ATA (I) ATA (I) ATT (I) ATA (I) ATT (I) ATA (I) ATA (I) ATA (I) ATA (I) ATA (I) ATA (I) ATA (I) ATA (I) ATA (I) ATA (I) 
    60      1    -9.9593473959   0.000047283583       0.0188  ATA (I) ATA (I) ATA (I) ATA (I) ATA (I) ATA (I) ATC (I) ATA (I) ATA (I) ATA (I) ATA (I) ATA (I) ATA (I) ATA (I) ATA (I) ATA (I) --- (-) ATA (I) ATA (I) ATA (I) ATA (I) ATA (I) ATA (I) ATA (I) ATA (I) ATA (I) ATA (I) ATA (I) ATA (I) ATA (I) 
    61      1   -37.1279967152   0.000000000000       0.0000  ATA (I) ATA (I) ATA (I) ATA (I) ATA (I) ATA (I) ATT (I) ATG (M) ATA (I) ATA (I) CTA (L) ATA (I) ATA (I) ATA (I) ATA (I) ATA (I) ATA (I) AAA (K) ATA (I) ATA (I) ATA (I) GTA (V) ATA (I) TTA (L) ATA (I) ATA (I) ATA (I) ATA (I) ATA (I) ATA (I) 
    62      1   -23.8042310628   0.000000000046       0.0000  ATA (I) ATA (I) ATA (I) ATA (I) ATA (I) ATA (I) CTT (L) ATA (I) ATA (I) ATA (I) ATA (I) ATA (I) ATA (I) ATA (I) ATA (I) ATA (I) GGA (G) ATA (I) ATA (I) ATA (I) ATA (I) ATA (I) ATA (I) ATA (I) ATA (I) ATA (I) ATA (I) ATA (I) ATA (I) ATA (I) 
    63      1   -13.4653051453   0.000001419359       0.0006  ATA (I) ATA (I) ATA (I) ATA (I) ATG (M) ATA (I) ATA (I) ATA (I) ATA (I) ATA (I) ATA (I) ATA (I) ATA (I) ATA (I) ATA (I) ATA (I) ATA (I) ATA (I) ATA (I) ATA (I) ATA (I) ATA (I) ATA (I) ATA (I) ATG (M) ATA (I) ATG (M) ATA (I) ATA (I) --- (-) 
    64      1    -9.8764465518   0.000051370496       0.0204  ATA (I) ATA (I) ATT (I) ATA (I) ATA (I) ATA (I) ATA (I) ATA (I) ATA (I) ATA (I) ATA (I) ATA (I) ATA (I) ATA (I) ATA (I) ATA (I) ATA (I) ATA (I) ATA (I) ATA (I) ATA (I) ATA (I) ATA (I) ATA (I) ATA (I) ATA (I) ATA (I) ATA (I) ATA (I) ATA (I) 
    65      1   -11.1059344485   0.000015022906       0.0060  ATA (I) ATC (I) ATA (I) ATA (I) ATA (I) ATA (I) ATA (I) ATA (I) ATA (I) ATA (I) ATA (I) ATA (I) ATA (I) ATA (I) ATA (I) ATA (I) ATA (I) ATA (I) ATA (I) ATA (I) ATA (I) ATA (I) ATA (I) ATA (I) ATA (I) ATA (I) ATA (I) ATA (I) ATA (I) ATA (I) 
    66      1   -25.0806301116   0.000000000013       0.0000  ATA (I) ATT (I) ATA (I) ATC (I) ATT (I) ATC (I) ATT (I) ATA (I) ATT (I) ATT (I) ATA (I) ATC (I) ATA (I) ATC (I) ATC (I) ATA (I) ATC (I) ATC (I) ATC (I) ATC (I) ATT (I) ATA (I) ATC (I) ATA (I) ATT (I) ATT (I) ATT (I) ATT (I) ATT (I) ATT (I) 
    67      1   -14.7635823066   0.000000387487       0.0002  ATA (I) ATT (I) ATC (I) ATT (I) ATT (I) ATT (I) ATT (I) ATT (I) ATT (I) ATT (I) ATT (I) ATT (I) ATT (I) ATT (I) ATT (I) ATT (I) ATT (I) ATT (I) ATT (I) ATT (I) ATT (I) ATC (I) ATT (I) ATT (I) ATT (I) ATT (I) ATT (I) ATT (I) ATT (I) ATT (I) 
    68      1   -10.9420586807   0.000017698004       0.0070  ATC (I) ATC (I) ATA (I) ATC (I) ATC (I) ATC (I) ATC (I) ATC (I) ATC (I) ATC (I) ATC (I) ATC (I) ATC (I) ATC (I) ATC (I) ATC (I) --- (-) ATC (I) ATC (I) ATC (I) ATC (I) ATC (I) ATC (I) ATC (I) ATC (I) ATC (I) ATC (I) ATC (I) ATC (I) ATC (I) 
    69      1   -21.2709907074   0.000000000578       0.0000  ATC (I) ATC (I) ATG (M) ATC (I) ATC (I) TTC (F) ATA (I) ATC (I) ATC (I) TTC (F) ATC (I) ATC (I) ATC (I) TTC (F) ATC (I) ATC (I) ATC (I) TTC (F) TTC (F) ATC (I) TTC (F) ATC (I) ATC (I) ATC (I) ATC (I) ATC (I) ATC (I) ATC (I) ATC (I) --- (-) 
    70      1   -20.7268577743   0.000000000996       0.0000  ATC (I) CTC (L) ATC (I) ATC (I) ATC (I) ATC (I) ATC (I) ATC (I) ATC (I) ATC (I) ATC (I) ATC (I) ACA (T) ATC (I) ATC (I) ACA (T) --- (-) ATC (I) ATC (I) ATC (I) ATC (I) ATC (I) ATC (I) ATC (I) ATC (I) ATC (I) ATC (I) ATC (I) ATC (I) ATC (I) 
    71      1   -33.9241130873   0.000000000000       0.0000  ATC (I) GCC (A) GTC (V) --- (-) GCC (A) --- (-) CTG (L) --- (-) GGC (G) GCC (A) --- (-) GCC (A) --- (-) GCC (A) GCC (A) GTT (V) GCC (A) GCC (A) --- (-) --- (-) GCC (A) ATG (M) GCC (A) --- (-) GCC (A) GCC (A) GCC (A) GCC (A) GCC (A) --- (-) 
    72      1   -19.3312449420   0.000000004023       0.0000  ATC (I) GTC (V) ATC (I) GTC (V) ATC (I) GTC (V) ATT (I) ATC (I) ATC (I) GTC (V) ATC (I) GTC (V) ATC (I) GTC (V) GTC (V) ATC (I) GTC (V) GTC (V) GTC (V) GTC (V) GTC (V) ATC (I) GTC (V) ATC (I) ATC (I) GTC (V) ATC (I) ATC (I) GTC (V) GTC (V) 
    73      1   -20.1044219204   0.000000001857       0.0000  ATG (M) ATA (I) ATG (M) ATA (I) GTA (V) ATA (I) ATA (I) ATA (I) TTA (L) ATA (I) ATA (I) ATA (I) ATG (M) ATA (I) ATA (I) ATG (M) --- (-) ATA (I) ATA (I) ATA (I) ATA (I) ATG (M) ATA (I) ATA (I) GTA (V) GTA (V) GTA (V) GTA (V) GTA (V) GTA (V) 
    74      1    -9.2794899862   0.000093318705       0.0371  ATG (M) ATG (M) ATA (I) ATG (M) ATG (M) ATG (M) ATG (M) ATG (M) ATG (M) ATG (M) ATG (M) ATG (M) ATG (M) ATG (M) ATG (M) ATG (M) --- (-) ATG (M) ATG (M) ATG (M) ATG (M) ATG (M) ATG (M) ATG (M) ATG (M) ATG (M) ATG (M) ATG (M) ATG (M) ATG (M) 
    75      1    -6.2618869946   0.001907642687       0.7592  ATG (M) ATG (M) ATG (M) --- (-) ATG (M) ATG (M) ATG (M) ATG (M) ATG (M) ATG (M) ATG (M) ATG (M) --- (-) ATG (M) ATG (M) ATG (M) ATG (M) --- (-) ATG (M) ATG (M) ATG (M) ATG (M) ATG (M) ATG (M) ATG (M) ATG (M) ATG (M) ATG (M) ATG (M) --- (-) 
    76      2    -6.3165715921   0.001806125037       0.7188  ATG (M) ATG (M) ATG (M) ATG (M) ATG (M) ATG (M) ATG (M) ATG (M) ATG (M) ATG (M) ATG (M) ATG (M) ATG (M) ATG (M) ATG (M) ATG (M) ATG (M) ATG (M) ATG (M) ATG (M) ATG (M) ATG (M) ATG (M) ATG (M) ATG (M) ATG (M) ATG (M) ATG (M) ATG (M) ATG (M) 
    77      1   -23.1273750526   0.000000000090       0.0000  ATG (M) ATG (M) ATG (M) GTT (V) ATG (M) GTT (V) ATG (M) ATG (M) ATG (M) GTT (V) ATG (M) GTT (V) ATG (M) GTT (V) GTT (V) ATG (M) --- (-) GTT (V) ACT (T) GTT (V) GTT (V) ATG (M) GTT (V) ATG (M) ATG (M) ATG (M) ATG (M) ATG (M) ATG (M) ATG (M) 
    78      1   -10.4689746035   0.000028404170       0.0113  ATG (M) ATG (M) TTG (L) ATG (M) ATG (M) ATG (M) ATG (M) ATG (M) ATG (M) ATG (M) ATG (M) ATG (M) ATG (M) ATG (M) ATG (M) ATG (M) --- (-) ATG (M) ATG (M) ATG (M) ATG (M) ATG (M) ATG (M) ATG (M) ATG (M) ATG (M) ATG (M) ATG (M) ATG (M) ATG (M) 
    79      1   -29.6741689840   0.000000000000       0.0000  ATG (M) GCA (A) ATA (I) GCA (A) GCA (A) GCA (A) GCA (A) GCA (A) GCG (A) GCG (A) GCA (A) GCA (A) ATA (I) GCA (A) GCA (A) ATA (I) GCA (A) GCA (A) GCA (A) GCA (A) GCA (A) GTA (V) GCA (A) GCA (A) GCA (A) GCA (A) GCA (A) GCA (A) GCA (A) GCA (A) 
    80      1   -34.5213713766   0.000000000000       0.0000  ATG (M) GGG (G) ATG (M) GGT (G) GGG (G) GGG (G) GGA (G) GGT (G) GGG (G) GGG (G) GGA (G) GGC (G) ATG (M) GGG (G) GGT (G) ATG (M) GGC (G) GGG (G) GGG (G) GGG (G) GGG (G) ATG (M) GGC (G) GGG (G) GGG (G) GGG (G) GGG (G) GGG (G) GGG (G) --- (-) 
    81      1   -38.9094300259   0.000000000000       0.0000  ATT (I) ATC (I) ATT (I) ACT (T) ACC (T) GCT (A) ATT (I) ATC (I) ATC (I) ACT (T) ATC (I) ACT (T) ATT (I) ACT (T) ACT (T) ATT (I) ACT (T) ACT (T) ATT (I) ACT (T) ACT (T) ATT (I) ACT (T) ATC (I) ACC (T) ACC (T) ACC (T) ATT (I) ACC (T) ACC (T) 
    82      1   -19.9608284814   0.000000002143       0.0000  ATT (I) ATC (I) ATT (I) ATC (I) ATC (I) ATC (I) ATC (I) ATT (I) ATC (I) ATC (I) ATT (I) ATC (I) ATT (I) ATC (I) ATC (I) ATT (I) ATC (I) ATC (I) ATC (I) ATT (I) ATC (I) ATC (I) ATC (I) ATC (I) ATC (I) ATC (I) ATC (I) ATC (I) ATC (I) ATC (I) 
    83      1   -16.7799362266   0.000000051590       0.0000  ATT (I) ATT (I) ATC (I) ATT (I) ATT (I) ATT (I) ATC (I) ATT (I) ATT (I) ATT (I) ATT (I) ATT (I) ATT (I) ATT (I) ATT (I) ATT (I) ATT (I) ATT (I) ATT (I) ATT (I) ATT (I) ATC (I) ATT (I) ATC (I) ATT (I) ATT (I) ATT (I) ATT (I) ATT (I) ATT (I) 
    84      1   -24.9110801703   0.000000000015       0.0000  ATT (I) ATT (I) ATT (I) ATC (I) ATC (I) ATC (I) ATT (I) ATC (I) ATC (I) ATC (I) ATC (I) ATC (I) ATT (I) ATC (I) ATC (I) ATT (I) TTG (L) ATC (I) ATC (I) ATC (I) ATC (I) ATT (I) ATC (I) ATC (I) ATC (I) ATC (I) ATC (I) ATC (I) ATC (I) ATC (I) 
    85      1   -13.7338459050   0.000001085092       0.0004  ATT (I) ATT (I) ATT (I) ATT (I) ATT (I) ATT (I) ATC (I) ATT (I) ATT (I) ATT (I) ATT (I) ATT (I) ATT (I) ATT (I) ATT (I) ATT (I) ATT (I) ATT (I) ATT (I) ATT (I) ATT (I) ATT (I) ATT (I) ATT (I) ATT (I) ATC (I) ATT (I) ATT (I) ATC (I) ATC (I) 
    86      1   -12.8507075034   0.000002624271       0.0010  ATT (I) ATT (I) ATT (I) ATT (I) ATT (I) ATT (I) ATT (I) ATC (I) ATC (I) ATT (I) ATT (I) ATT (I) ATT (I) ATT (I) ATT (I) ATT (I) ATT (I) ATT (I) ATT (I) ATT (I) ATT (I) ATT (I) ATT (I) ATC (I) ATT (I) ATT (I) ATT (I) ATT (I) ATT (I) ATT (I) 
    87      2    -8.0656571274   0.000314144613       0.1250  ATT (I) ATT (I) ATT (I) ATT (I) ATT (I) ATT (I) ATT (I) ATT (I) ATT (I) ATT (I) ATT (I) ATT (I) ATT (I) ATT (I) ATT (I) ATT (I) ATT (I) ATT (I) ATT (I) ATT (I) ATT (I) ATT (I) ATT (I) ATT (I) ATT (I) ATT (I) ATT (I) ATT (I) ATT (I) ATT (I) 
    88      1   -20.9480108618   0.000000000799       0.0000  ATT (I) ATT (I) ATT (I) ATT (I) TTT (F) ATT (I) GTG (V) ATA (I) ATA (I) ATT (I) ATA (I) ATT (I) ATT (I) ATT (I) ATT (I) ATT (I) ATT (I) ATT (I) ATT (I) ATT (I) ATT (I) ATT (I) ATT (I) ATA (I) TTT (F) TTT (F) TTT (F) TTT (F) TTT (F) TTT (F) 
    89      1   -21.6247143945   0.000000000406       0.0000  ATT (I) ATT (I) GTT (V) ATC (I) ATT (I) ATT (I) ATT (I) ATA (I) ATA (I) ATT (I) ATA (I) ATC (I) GTT (V) ATT (I) ATC (I) GTT (V) ATC (I) ATT (I) ATT (I) ATT (I) ATT (I) GTT (V) ATC (I) ATA (I) ATT (I) ATT (I) ATT (I) ATT (I) ATT (I) ATT (I) 
    90      1   -30.9851419486   0.000000000000       0.0000  ATT (I) CTC (L) ATC (I) CTC (L) CTC (L) CTC (L) CTC (L) CTC (L) CTC (L) CTC (L) CTC (L) CTC (L) ATC (I) CTC (L) CTC (L) ATC (I) AGG (R) CTC (L) CTC (L) CTC (L) CTC (L) ATC (I) CTC (L) CTC (L) CTC (L) CTC (L) CTC (L) CTC (L) CTC (L) CTC (L) 
    91      1   -19.0041639758   0.000000005580       0.0000  ATT (I) TTT (F) TTT (F) TTT (F) TTT (F) TTT (F) TTT (F) TTT (F) TTT (F) TTT (F) TTT (F) TTC (F) TTT (F) TTT (F) TTT (F) TTT (F) TTC (F) TTT (F) TTT (F) TTT (F) TTT (F) CTT (L) TTC (F) TTT (F) TTT (F) TTT (F) TTT (F) TTT (F) TTT (F) TTT (F) 
    92      1   -26.6500038307   0.000000000003       0.0000  CAA (Q) AAA (K) AAA (K) AAA (K) AGA (R) AAA (K) CAA (Q) CAA (Q) CAA (Q) AAA (K) CAA (Q) AAA (K) --- (-) AAA (K) AAA (K) CAA (Q) AAA (K) AAA (K) AAA (K) AAA (K) AAA (K) CAA (Q) AAA (K) CAA (Q) AGA (R) AGA (R) AGA (R) AAA (K) AGA (R) --- (-) 
    93      1    -6.1109641439   0.002218410914       0.8829  CAA (Q) CAA (Q) CAA (Q) CAA (Q) CAA (Q) CAA (Q) CAA (Q) CAA (Q) CAA (Q) CAA (Q) CAA (Q) CAA (Q) --- (-) CAA (Q) CAA (Q) CAA (Q) CAA (Q) CAA (Q) CAA (Q) CAA (Q) CAA (Q) CAA (Q) CAA (Q) CAA (Q) CAA (Q) CAA (Q) CAA (Q) CAA (Q) CAA (Q) --- (-) 
    94      1    -6.1449850532   0.002144207941       0.8534  CAA (Q) CAA (Q) CAA (Q) CAA (Q) CAA (Q) CAA (Q) CAA (Q) CAA (Q) CAA (Q) CAA (Q) CAA (Q) CAA (Q) CAA (Q) CAA (Q) CAA (Q) CAA (Q) CAA (Q) CAA (Q) CAA (Q) CAA (Q) CAA (Q) CAA (Q) CAA (Q) CAA (Q) CAA (Q) CAA (Q) CAA (Q) CAA (Q) CAA (Q) CAA (Q) 
    95      1   -10.6185598269   0.000024457838       0.0097  CAA (Q) CAA (Q) CAA (Q) CAA (Q) CAA (Q) CAA (Q) CAA (Q) CAG (Q) CAA (Q) CAA (Q) CAG (Q) CAA (Q) CAA (Q) CAA (Q) CAA (Q) CAA (Q) CAA (Q) CAA (Q) CAA (Q) CAA (Q) CAA (Q) CAA (Q) CAA (Q) CAA (Q) CAA (Q) CAA (Q) CAA (Q) CAA (Q) CAA (Q) --- (-) 
    96      1   -15.4502350474   0.000000195006       0.0001  CAA (Q) CAA (Q) CAA (Q) CAA (Q) CAA (Q) CAA (Q) CAG (Q) CAG (Q) CAG (Q) CAA (Q) CAG (Q) CAA (Q) CAA (Q) CAA (Q) CAA (Q) CAA (Q) CAA (Q) CAA (Q) CAA (Q) CAA (Q) CAA (Q) CAA (Q) CAA (Q) CAG (Q) CAA (Q) CAG (Q) CAA (Q) CAA (Q) CAG (Q) CAG (Q) 
    97      1   -30.3572944966   0.000000000000       0.0000  CAA (Q) CGA (R) CGA (R) CCA (P) CGA (R) CGA (R) CGA (R) CGA (R) CGA (R) CGA (R) AGA (R) CGA (R) --- (-) CGA (R) CGA (R) CGA (R) CGA (R) CGA (R) CAA (Q) CGA (R) CGA (R) CGA (R) CGA (R) CGA (R) CGA (R) CGA (R) CGA (R) CGA (R) CGA (R) --- (-) 
    98      1   -24.5930301567   0.000000000021       0.0000  CAA (Q) CGA (R) CGA (R) CGA (R) CGG (R) CGA (R) CCA (P) CGA (R) CGA (R) CGA (R) CGA (R) CGA (R) --- (-) CGA (R) CGA (R) CGA (R) CGA (R) CGA (R) CGA (R) CGA (R) CGA (R) CAA (Q) CGA (R) CGA (R) CGG (R) CGG (R) CGG (R) CGA (R) CGG (R) --- (-) 
    99      1   -31.5157028299   0.000000000000       0.0000  CAC (H) CAA (Q) CAG (Q) CAA (Q) CAA (Q) CAA (Q) CAT (H) CAA (Q) CAA (Q) CAA (Q) CAA (Q) CAA (Q) --- (-) CAA (Q) CAA (Q) CAG (Q) CAA (Q) CAA (Q) CAA (Q) CAA (Q) CAA (Q) ACA (T) CAA (Q) CAA (Q) CAA (Q) CAA (Q) CAA (Q) CAA (Q) CAA (Q) --- (-) 
   100      1   -19.2805165138   0.000000004232       0.0000  CAC (H) CAC (H) CAC (H) CAC (H) CAT (H) CAC (H) CAC (H) CAC (H) CAC (H) CAC (H) CAT (H) CAC (H) CAC (H) CAC (H) CAC (H) CAC (H) CAC (H) CAC (H) CAC (H) CAC (H) CAC (H) CAC (H) CAC (H) CAC (H) CAT (H) CAC (H) CAC (H) CAT (H) CAC (H) CAC (H) 
   101      1   -43.6188710599   0.000000000000       0.0000  CAC (H) CGC (R) CAG (Q) --- (-) CGC (R) CGC (R) CTC (L) AGC (S) CGC (R) CGC (R) CGC (R) CGC (R) --- (-) CGC (R) CGC (R) CGC (R) CGC (R) CGC (R) TCT (S) CGC (R) CGC (R) CAC (H) CGC (R) CGC (R) CGC (R) CGC (R) CGC (R) CGC (R) CGC (R) --- (-) 
   102      1    -9.0487016398   0.000117543552       0.0468  CAG (Q) CAG (Q) CAA (Q) CAG (Q) CAG (Q) CAG (Q) CAG (Q) CAG (Q) CAG (Q) CAG (Q) CAG (Q) CAG (Q) CAG (Q) CAG (Q) CAG (Q) CAG (Q) CAG (Q) CAG (Q) CAG (Q) CAG (Q) CAG (Q) CAG (Q) CAG (Q) CAG (Q) CAG (Q) CAG (Q) CAG (Q) CAG (Q) CAG (Q) CAG (Q) 
   103      1    -6.3977746683   0.001665258906       0.6628  CAG (Q) CAG (Q) CAG (Q) CAG (Q) CAG (Q) CAG (Q) CAG (Q) CAG (Q) CAG (Q) CAG (Q) CAG (Q) CAG (Q) CAG (Q) CAG (Q) CAG (Q) CAG (Q) CAG (Q) CAG (Q) CAG (Q) CAG (Q) CAG (Q) CAG (Q) CAG (Q) CAG (Q) CAG (Q) CAG (Q) CAG (Q) CAG (Q) CAG (Q) CAG (Q) 
   104      1   -39.2164313620   0.000000000000       0.0000  CAG (Q) CCA (P) ACG (T) CCA (P) CCT (P) CCA (P) CAG (Q) CAA (Q) CAA (Q) CCA (P) CAA (Q) CCA (P) CAG (Q) CCA (P) CCA (P) CAG (Q) CCA (P) CCA (P) CCA (P) CCA (P) CCA (P) CAA (Q) CCA (P) CAA (Q) CCT (P) CCT (P) CCT (P) CCT (P) CCT (P) CCC (P) 
   105      1   -35.8702948661   0.000000000000       0.0000  CAG (Q) CGC (R) CAG (Q) --- (-) CGC (R) CGT (R) CGG (R) CGC (R) CGG (R) CGG (R) CGG (R) CGG (R) --- (-) CGG (R) CGG (R) CAG (Q) CGG (R) --- (-) --- (-) CGG (R) CGG (R) CAC (H) CGG (R) CGG (R) CGC (R) CGC (R) CGC (R) CGC (R) CGC (R) --- (-) 
   106      1   -44.8226152346   0.000000000000       0.0000  CAG (Q) CGG (R) CAG (Q) --- (-) CGG (R) CGG (R) CGG (R) CCG (P) CCG (P) CGG (R) CCG (P) CGG (R) --- (-) CGG (R) CGG (R) CGA (R) CGG (R) CGG (R) AAC (N) CGG (R) CGG (R) CGG (R) CGG (R) CCG (P) CGG (R) CGA (R) CGG (R) CGG (R) CGA (R) --- (-) 
   107      1   -32.2955157558   0.000000000000       0.0000  CAT (H) CAT (H) CAT (H) CAT (H) CAT (H) CAT (H) CAC (H) CAT (H) CAT (H) CAT (H) CAT (H) CAT (H) ATG (M) CAT (H) CAT (H) CAT (H) CAT (H) CAT (H) CAT (H) CAT (H) CAT (H) AAT (N) CAT (H) CAT (H) CAT (H) CAT (H) CAT (H) CAT (H) CAT (H) --- (-) 
   108      1    -6.4419749217   0.001593257014       0.6341  CAT (H) CAT (H) CAT (H) CAT (H) CAT (H) CAT (H) CAT (H) CAT (H) CAT (H) CAT (H) CAT (H) CAT (H) CAT (H) CAT (H) CAT (H) CAT (H) --- (-) CAT (H) CAT (H) CAT (H) CAT (H) CAT (H) CAT (H) CAT (H) CAT (H) CAT (H) CAT (H) CAT (H) CAT (H) CAT (H) 
   109      1    -6.4840110889   0.001527670750       0.6080  CAT (H) CAT (H) CAT (H) CAT (H) CAT (H) CAT (H) CAT (H) CAT (H) CAT (H) CAT (H) CAT (H) CAT (H) CAT (H) CAT (H) CAT (H) CAT (H) CAT (H) CAT (H) CAT (H) CAT (H) CAT (H) CAT (H) CAT (H) CAT (H) CAT (H) CAT (H) CAT (H) CAT (H) CAT (H) --- (-) 
   110      1   -20.9138529279   0.000000000826       0.0000  CAT (H) CAT (H) TAT (Y) CAT (H) CAT (H) CAT (H) CAT (H) CGT (R) CAT (H) CAT (H) CGT (R) CAT (H) CAT (H) CAT (H) CAT (H) CAT (H) CAT (H) CAT (H) CAT (H) CAT (H) CAT (H) CAT (H) CAT (H) CAT (H) CAT (H) CGT (R) CAT (H) CAT (H) CGT (R) --- (-) 
   111      1    -7.4526471218   0.000579904501       0.2308  CCA (P) CCA (P) CCA (P) CCA (P) CCA (P) CCA (P) CCA (P) CCA (P) CCA (P) CCA (P) CCA (P) CCA (P) CCA (P) CCA (P) CCA (P) CCA (P) CCA (P) CCA (P) CCA (P) CCA (P) CCA (P) CCA (P) CCA (P) CCA (P) CCA (P) CCA (P) CCA (P) CCA (P) CCA (P) CCA (P) 
   112      1   -12.1309357338   0.000005390159       0.0021  CCA (P) CCA (P) CCA (P) CCA (P) CCA (P) CCA (P) CCA (P) CCA (P) CCA (P) CCA (P) CCA (P) CCA (P) CCA (P) CCA (P) CCA (P) CCA (P) CCA (P) CCA (P) CCA (P) CCA (P) CCA (P) CCA (P) CCA (P) CCA (P) CCA (P) CCA (P) CCA (P) CCA (P) CCA (P) CCG (P) 
   113      1   -12.2494710712   0.000004787649       0.0019  CCA (P) CCA (P) CCA (P) CCA (P) CCA (P) CCA (P) CCA (P) CCA (P) CCA (P) CCA (P) CCA (P) CCG (P) CCA (P) CCA (P) CCA (P) CCA (P) CCG (P) CCA (P) CCA (P) CCA (P) CCA (P) CCA (P) CCG (P) CCA (P) CCA (P) CCA (P) CCA (P) CCA (P) CCA (P) --- (-) 
   114      1   -13.9890127062   0.000000840715       0.0003  CCA (P) CCA (P) CCA (P) CCG (P) CCA (P) CCG (P) CCA (P) CCG (P) CCG (P) CCG (P) CCG (P) CCG (P) CCA (P) CCG (P) CCG (P) CCA (P) CCG (P) CCG (P) CCG (P) CCG (P) CCG (P) CCA (P) CCG (P) CCG (P) CCA (P) CCA (P) CCA (P) CCA (P) CCA (P) CCA (P) 
   115      1   -10.7145191903   0.000022219969       0.0088  CCA (P) CCA (P) CTA (L) CCA (P) CCA (P) CCA (P) CCA (P) CCA (P) CCA (P) CCA (P) CCA (P) CCA (P) CCA (P) CCA (P) CCA (P) CCA (P) CCA (P) CCA (P) CCA (P) CCA (P) CCA (P) CCA (P) CCA (P) CCA (P) CCA (P) CCA (P) CCA (P) CCA (P) CCA (P) --- (-) 
   116      1   -34.4414201089   0.000000000000       0.0000  CCA (P) CCG (P) CCT (P) CCG (P) CCG (P) CCA (P) CCA (P) CCA (P) CCG (P) CCG (P) CCA (P) TCG (S) CCA (P) CCG (P) CCG (P) CCA (P) CCG (P) CCG (P) CCG (P) CCG (P) CCA (P) CCA (P) CCG (P) CCG (P) CCG (P) CCG (P) CCG (P) CCG (P) CCG (P) CCG (P) 
   117      1   -12.0258077639   0.000005987673       0.0024  CCA (P) CCT (P) CCT (P) CCT (P) CCT (P) CCT (P) CCT (P) CCT (P) CCT (P) CCT (P) CCT (P) CCT (P) CCT (P) CCT (P) CCT (P) CCT (P) CCT (P) CCT (P) CCT (P) CCT (P) CCT (P) CCA (P) CCT (P) CCT (P) CCT (P) CCT (P) CCT (P) CCT (P) CCT (P) CCT (P) 
   118      1   -36.5223043450   0.000000000000       0.0000  CCA (P) TCA (S) CCA (P) TCA (S) TCA (S) TCA (S) CCT (P) CCA (P) CAG (Q) TCA (S) CAG (Q) TCA (S) CCA (P) TCG (S) TCA (S) CCA (P) TCA (S) TCG (S) TCA (S) TCA (S) TCA (S) CCA (P) TCA (S) CAG (Q) TCA (S) TCA (S) TCA (S) TCA (S) TCA (S) --- (-) 
   119      1   -38.1323399664   0.000000000000       0.0000  CCA (P) TCA (S) CCA (P) TCG (S) CCA (P) TCA (S) CCA (P) TCA (S) TCA (S) TCA (S) TCA (S) TCG (S) TCA (S) TCA (S) TCG (S) TCA (S) TCG (S) TCA (S) TCA (S) TCA (S) TCA (S) TCG (S) TCG (S) TCA (S) CCA (P) GCA (A) CCA (P) GCA (A) GCA (A) --- (-) 
   120      1   -30.8172105450   0.000000000000       0.0000  CCA (P) TCA (S) GCA (A) CCA (P) CCA (P) CCA (P) CCA (P) GCA (A) GCA (A) CCA (P) GCA (A) CCA (P) CAA (Q) CCA (P) CCA (P) CCA (P) CCA (P) CCA (P) CCA (P) CCA (P) CCA (P) TCA (S) CCA (P) GCA (A) CCA (P) CCA (P) CCA (P) CCA (P) CCA (P) --- (-) 
   121      1   -10.5027403498   0.000027461093       0.0109  CCG (P) CCA (P) CCA (P) CCA (P) CCA (P) CCA (P) CCA (P) CCA (P) CCA (P) CCA (P) CCA (P) CCA (P) CCA (P) CCA (P) CCA (P) CCA (P) CCA (P) CCA (P) CCA (P) CCA (P) CCA (P) CCA (P) CCA (P) CCA (P) CCA (P) CCA (P) CCA (P) CCA (P) CCA (P) CCA (P) 
   122      1   -21.1710120450   0.000000000639       0.0000  CCG (P) CCG (P) CCG (P) --- (-) CCT (P) CCG (P) CCG (P) CCG (P) CCG (P) CCG (P) CCG (P) CCG (P) --- (-) CCG (P) CCG (P) CCG (P) CCG (P) --- (-) --- (-) CCG (P) CCG (P) ACG (T) CCG (P) CCG (P) CCT (P) CCT (P) CCT (P) CCG (P) CCT (P) --- (-) 
   123      1   -30.6736297967   0.000000000000       0.0000  CCG (P) TCC (S) CCG (P) --- (-) TCG (S) TCC (S) TCG (S) TCC (S) TCC (S) TCC (S) TCC (S) TCC (S) --- (-) TCC (S) TCC (S) CCG (P) TCC (S) --- (-) --- (-) TCC (S) TCG (S) CCG (P) TCC (S) TCC (S) TCG (S) TCG (S) TCG (S) TCG (S) TCA (S) --- (-) 
   124      1   -25.0925354032   0.000000000013       0.0000  CCT (P) ACT (T) CCT (P) ACT (T) ACT (T) ACT (T) GCT (A) CCT (P) CCT (P) ACT (T) CCT (P) ACT (T) CCT (P) ACT (T) ACT (T) CCT (P) ACT (T) ACT (T) ACT (T) ACT (T) ACT (T) CCT (P) ACT (T) CCT (P) ACT (T) GCT (A) ACT (T) GCT (A) GCT (A) --- (-) 
   125      1   -18.4734805062   0.000000009486       0.0000  CCT (P) CCC (P) CCC (P) CCC (P) CCT (P) CCC (P) CCC (P) CCT (P) CCT (P) CCC (P) CCT (P) CCC (P) CCC (P) CCC (P) CCC (P) CCC (P) CCC (P) CCC (P) CCC (P) CCC (P) CCC (P) CCT (P) CCC (P) CCT (P) CCT (P) CCC (P) CCT (P) CCC (P) CCC (P) CCC (P) 
   126      1   -15.0688727555   0.000000285543       0.0001  CCT (P) CCT (P) CAT (H) CCT (P) CCT (P) CCT (P) CCT (P) CCT (P) CCT (P) CCT (P) CCT (P) CCT (P) CCC (P) CCT (P) CCT (P) CCC (P) CCT (P) CCT (P) CCT (P) CCT (P) CCT (P) CCT (P) CCT (P) CCT (P) CCT (P) CCT (P) CCT (P) CCT (P) CCT (P) CCT (P) 
   127      1   -16.9872441066   0.000000041931       0.0000  CCT (P) CCT (P) CCT (P) CCC (P) CCT (P) CCC (P) CCT (P) CCT (P) CCT (P) CCA (P) CCT (P) CCC (P) CCT (P) CCC (P) CCC (P) CCT (P) CCC (P) CCC (P) CCC (P) CCC (P) CCA (P) CCT (P) CCC (P) CCT (P) CCT (P) CCT (P) CCT (P) CCT (P) CCT (P) CCT (P) 
   128      1   -16.1471765163   0.000000097134       0.0000  CCT (P) CCT (P) CCT (P) CCT (P) CCT (P) CCT (P) CCT (P) CCT (P) CCT (P) CCT (P) CCT (P) CCT (P) --- (-) CCT (P) CCT (P) TCT (S) CCT (P) CCT (P) CCT (P) CCT (P) CCT (P) CCT (P) CCT (P) CCT (P) CCT (P) CCT (P) CCC (P) CCT (P) CCT (P) --- (-) 
   129      1   -20.1354675849   0.000000001800       0.0000  CCT (P) CCT (P) CGT (R) CCT (P) CCT (P) CCT (P) CCT (P) CCT (P) CCT (P) CCT (P) CCT (P) CCT (P) CCT (P) CCT (P) CCT (P) CCT (P) CCT (P) CCT (P) CCT (P) CCT (P) CCT (P) CCG (P) CCT (P) CTT (L) CCT (P) CCT (P) CCT (P) CCT (P) CCT (P) CCT (P) 
   130      1   -57.3758938428   0.000000000000       0.0000  CCT (P) TCT (S) TCT (S) TCC (S) CCT (P) TCT (S) TCT (S) TCG (S) TCC (S) TCC (S) TCT (S) TCC (S) --- (-) TCG (S) TCC (S) TCT (S) TCC (S) TCG (S) TCA (S) TCT (S) TTG (L) CCT (P) TCC (S) TCC (S) CCT (P) CCT (P) CCT (P) TCT (S) CCT (P) --- (-) 
   131      1   -25.1650528456   0.000000000012       0.0000  CGA (R) CAA (Q) CGA (R) CAA (Q) CGA (R) CAA (Q) CGA (R) CAG (Q) CAG (Q) CAA (Q) CAG (Q) CAA (Q) CGA (R) CAA (Q) CAA (Q) CGA (R) CAA (Q) CAA (Q) CAA (Q) CAA (Q) CAA (Q) CGA (R) CAA (Q) CGG (R) CGA (R) CGA (R) CGA (R) CGA (R) CGA (R) --- (-) 
   132      1   -20.9377398833   0.000000000807       0.0000  CGA (R) CGA (R) CGA (R) CGA (R) CGA (R) CGA (R) AGA (R) AGA (R) AGA (R) CGA (R) AGG (R) CGA (R) CGA (R) CGA (R) CGA (R) CGA (R) CGA (R) CGA (R) CGA (R) CGA (R) CGA (R) CGA (R) CGA (R) CGA (R) CGA (R) CGA (R) CGA (R) CGA (R) CGA (R) CGA (R) 
   133      1   -52.0776891078   0.000000000000       0.0000  CGA (R) CGG (R) CGA (R) CGG (R) AGA (R) AAA (K) CGG (R) CGG (R) AGA (R) CGA (R) CGG (R) CGG (R) CGA (R) CGG (R) CGG (R) CGA (R) --- (-) CGG (R) CGA (R) CGG (R) CGA (R) CGA (R) CGG (R) CGA (R) AGA (R) AGA (R) CGA (R) CGA (R) AGA (R) CGA (R) 
   134      1   -21.4617520181   0.000000000478       0.0000  CGA (R) CGT (R) CGT (R) CGT (R) CGT (R) CGT (R) CGT (R) CGC (R) CGT (R) CGT (R) CGT (R) CGT (R) CGT (R) CGT (R) CGT (R) CGT (R) CGT (R) CGT (R) CGT (R) CGT (R) CGT (R) CGT (R) CGT (R) CGT (R) CGT (R) CGC (R) CGT (R) CGT (R) CGT (R) CGT (R) 
   135      1    -5.4651545350   0.004231687053       1.6842  CGC (R) --- (-) CGC (R) --- (-) --- (-) --- (-) --- (-) --- (-) --- (-) --- (-) --- (-) --- (-) --- (-) --- (-) --- (-) CGC (R) --- (-) --- (-) --- (-) --- (-) --- (-) CGC (R) --- (-) --- (-) --- (-) --- (-) --- (-) --- (-) --- (-) --- (-) 
   136      1   -25.8233745009   0.000000000006       0.0000  CGC (R) CGC (R) CAG (Q) CGC (R) CGC (R) CGC (R) CGT (R) CGT (R) CGC (R) CGC (R) CGC (R) CGC (R) CGC (R) CGC (R) CGC (R) CGC (R) CGC (R) CGC (R) CGC (R) CGC (R) CGC (R) CAC (H) CGC (R) CGC (R) CGC (R) CGC (R) CGC (R) CGC (R) CGC (R) CGC (R) 
   137      1   -29.2718822936   0.000000000000       0.0000  CGG (R) AGA (R) CGG (R) AGA (R) CGA (R) AGA (R) CGA (R) CGT (R) CGG (R) AGA (R) CGA (R) AGA (R) AGG (R) AGA (R) AGA (R) AGG (R) AGA (R) AGA (R) AGA (R) AGA (R) AGA (R) CGG (R) AGA (R) CGG (R) CGA (R) CGA (R) CGA (R) CGA (R) CGA (R) CGA (R) 
   138      1   -23.7615600501   0.000000000048       0.0000  CGG (R) CAG (Q) CAG (Q) CAG (Q) CAG (Q) CAG (Q) CAA (Q) CAA (Q) CAG (Q) CAG (Q) CAA (Q) CAA (Q) CAG (Q) CAG (Q) CAG (Q) CAG (Q) CAA (Q) CAG (Q) CAG (Q) CAG (Q) CAG (Q) CGG (R) CAA (Q) CAG (Q) CAG (Q) CAG (Q) CAG (Q) CAG (Q) CAG (Q) --- (-) 
   139      1    -7.1490296199   0.000785626067       0.3127  CGG (R) CGG (R) CGG (R) CGG (R) CGG (R) CGG (R) CGG (R) CGG (R) CGG (R) CGG (R) CGG (R) CGG (R) CGG (R) CGG (R) CGG (R) CGG (R) CGG (R) CGG (R) CGG (R) CGG (R) CGG (R) CGG (R) CGG (R) CGG (R) CGG (R) CGG (R) CGG (R) CGG (R) CGG (R) --- (-) 
   140      1   -43.2229909159   0.000000000000       0.0000  CGG (R) GGG (G) GGG (G) GCG (A) AGG (R) GCA (A) AGG (R) AGG (R) AGG (R) GCA (A) AGG (R) GCG (A) --- (-) GCA (A) GCG (A) GGG (G) GCG (A) GCA (A) GCA (A) GCG (A) GCA (A) CGG (R) GCG (A) AGG (R) GGG (G) GGG (G) GGG (G) AGG (R) GGG (G) --- (-) 
   141      1    -9.3455400710   0.000087354145       0.0348  CTA (L) CTA (L) CTA (L) CTA (L) CTA (L) CTA (L) CTA (L) CTA (L) CTA (L) CTA (L) CTA (L) CTA (L) CTA (L) CTA (L) CTA (L) CTA (L) CTA (L) CTA (L) CTA (L) CTA (L) CTA (L) CTA (L) CTA (L) CTA (L) CTA (L) CTA (L) CTA (L) CTA (L) CTA (L) CTA (L) 
   142      1   -15.6053998026   0.000000166979       0.0001  CTA (L) CTA (L) CTA (L) CTA (L) CTA (L) CTA (L) CTG (L) CTG (L) CTG (L) CTA (L) CTG (L) CTA (L) CTA (L) CTA (L) CTA (L) CTA (L) --- (-) CTA (L) CTA (L) CTA (L) CTA (L) CTA (L) CTA (L) TTG (L) CTA (L) CTA (L) CTA (L) CTA (L) CTA (L) CTA (L) 
   143      1   -19.7281389203   0.000000002705       0.0000  CTA (L) CTA (L) CTA (L) CTA (L) CTA (L) TTA (L) TTA (L) CTG (L) TTG (L) CTA (L) CTG (L) CTA (L) CTA (L) CTA (L) CTA (L) CTA (L) CTA (L) CTA (L) CTA (L) CTA (L) CTA (L) CTA (L) CTA (L) TTG (L) CTA (L) CTA (L) CTA (L) CTA (L) CTA (L) CTA (L) 
   144      1   -29.3990873814   0.000000000000       0.0000  CTA (L) CTA (L) CTA (L) CTA (L) CTG (L) CTA (L) CTG (L) CTT (L) CTT (L) CTT (L) CTT (L) CTA (L) CTA (L) CTT (L) CTA (L) CTA (L) CTA (L) CTT (L) CTT (L) CTT (L) CTT (L) CTA (L) CTA (L) CTT (L) CTG (L) CTA (L) CTG (L) CTG (L) CTA (L) CTA (L) 
   145      1   -21.0969471516   0.000000000688       0.0000  CTA (L) CTC (L) CTG (L) CTG (L) CTG (L) CTG (L) CTG (L) CTG (L) CTG (L) CTT (L) CTG (L) CTG (L) CTG (L) CTG (L) CTG (L) CTG (L) CTG (L) CTG (L) CTG (L) CTG (L) CTT (L) CTG (L) CTG (L) CTG (L) CTG (L) CTG (L) CTG (L) CTG (L) CTG (L) CTG (L) 
   146      1   -31.2003768109   0.000000000000       0.0000  CTA (L) CTT (L) CTT (L) CTG (L) CTG (L) CTG (L) CTT (L) CTG (L) CTG (L) CTG (L) CTG (L) CTG (L) CTG (L) CTG (L) CTG (L) CTG (L) GTG (V) CTG (L) CTG (L) CTC (L) CTG (L) CTG (L) CTG (L) CTG (L) CTG (L) CTG (L) CTG (L) CTG (L) CTG (L) CTG (L) 
   147      1   -22.5394569819   0.000000000163       0.0000  CTA (L) TTA (L) TTA (L) TTG (L) TTA (L) TTG (L) CTA (L) CTA (L) TTA (L) TTG (L) CTA (L) TTG (L) TTA (L) TTG (L) TTG (L) TTA (L) --- (-) TTG (L) TTG (L) TTG (L) TTG (L) TTG (L) TTG (L) CTA (L) TTA (L) TTA (L) TTA (L) TTA (L) TTA (L) TTA (L) 
   148      1   -26.0781485642   0.000000000005       0.0000  CTC (L) CCC (P) CTT (L) --- (-) CTC (L) CTC (L) CTC (L) CTC (L) CTC (L) CTC (L) CTC (L) CTC (L) --- (-) CTC (L) CTC (L) TTC (F) CTC (L) --- (-) --- (-) CTC (L) CTC (L) CTC (L) GTC (V) CTC (L) CTC (L) CTC (L) CTC (L) CTC (L) CTC (L) --- (-) 
   149      1   -11.2096929609   0.000013542293       0.0054  CTC (L) CTC (L) CTA (L) CTC (L) CTC (L) CTC (L) CTC (L) CTC (L) CTC (L) CTC (L) CTC (L) CTC (L) CTC (L) CTC (L) CTC (L) CTC (L) CTC (L) CTC (L) CTC (L) CTC (L) CTC (L) CTC (L) CTC (L) CTC (L) CTC (L) CTC (L) CTC (L) CTC (L) CTC (L) CTC (L) 
   150      1   -22.9587592521   0.000000000107       0.0000  CTC (L) CTC (L) CTC (L) --- (-) CTC (L) CTC (L) CTC (L) CTC (L) CTA (L) CTC (L) CTC (L) CTC (L) --- (-) CTC (L) CTC (L) CTC (L) CTC (L) --- (-) TAC (Y) CTC (L) CTC (L) CTC (L) CTC (L) CTA (L) CTC (L) CTC (L) CTC (L) CTC (L) CTC (L) --- (-) 
   151      1   -23.6993550117   0.000000000051       0.0000  CTC (L) CTC (L) CTC (L) CTC (L) CTC (L) CTC (L) CTT (L) CTC (L) CTC (L) CTC (L) CTG (L) CTC (L) CTC (L) CTC (L) CTC (L) CTC (L) CTC (L) CTC (L) CTC (L) CTC (L) CTC (L) CTC (L) CTC (L) CTG (L) CTC (L) CTA (L) CTC (L) CTC (L) CTA (L) CTA (L) 
   152      1   -15.9626728081   0.000000116815       0.0000  CTC (L) CTC (L) CTC (L) CTC (L) CTG (L) CTT (L) CTC (L) CTC (L) CTC (L) CTC (L) CTC (L) CTC (L) CTC (L) CTC (L) CTC (L) CTC (L) CTC (L) CTC (L) CTC (L) CTC (L) CTC (L) CTC (L) CTC (L) CTC (L) CTG (L) CTG (L) CTG (L) CTG (L) CTG (L) CTG (L) 
   153      1   -39.5026299687   0.000000000000       0.0000  CTC (L) GCC (A) CTC (L) --- (-) CTC (L) CGC (R) GCC (A) TCC (S) TCC (S) CGC (R) TCC (S) CGC (R) --- (-) CGC (R) CGC (R) CTC (L) CGC (R) --- (-) --- (-) CGC (R) CGC (R) CTC (L) CGC (R) CCC (P) CTC (L) CTC (L) CTC (L) CTC (L) CTC (L) --- (-) 
   154      1   -11.9188602142   0.000006663536       0.0027  CTC (L) TTC (F) TTC (F) TTC (F) TTC (F) TTC (F) TTC (F) TTC (F) TTC (F) TTC (F) TTC (F) TTC (F) TTC (F) TTC (F) TTC (F) TTC (F) TTC (F) TTC (F) TTC (F) TTC (F) TTC (F) TTC (F) TTC (F) TTC (F) TTC (F) TTC (F) TTC (F) TTC (F) TTC (F) TTC (F) 
   155      1   -23.3189846239   0.000000000075       0.0000  CTG (L) ATG (M) ATG (M) ATG (M) ATG (M) ATG (M) ATG (M) ATG (M) ATG (M) ATG (M) ATG (M) ATG (M) ATG (M) ATG (M) ATG (M) ATG (M) CAG (Q) ATG (M) ATG (M) ATG (M) ATG (M) ATG (M) ATG (M) ATG (M) ATG (M) ATG (M) ATG (M) ATG (M) ATG (M) ATG (M) 
   156      1   -18.0032261261   0.000000015181       0.0000  CTG (L) CTA (L) CTG (L) CTA (L) CTA (L) CTA (L) CTA (L) CTG (L) CTG (L) CTA (L) CTG (L) CTA (L) CTG (L) CTA (L) CTA (L) CTG (L) CTA (L) CTA (L) CTA (L) CTA (L) CTA (L) CCG (P) CTA (L) CTG (L) CTA (L) CTA (L) CTA (L) CTA (L) CTA (L) --- (-) 
   157      1   -19.2888029256   0.000000004197       0.0000  CTG (L) CTA (L) CTG (L) CTA (L) CTA (L) CTA (L) CTT (L) TTA (L) TTA (L) CTA (L) TTA (L) CTA (L) TTG (L) CTA (L) CTA (L) TTG (L) CTA (L) CTA (L) CTA (L) CTA (L) CTA (L) CTG (L) CTA (L) TTA (L) CTA (L) CTA (L) CTA (L) CTA (L) CTA (L) CTA (L) 
   158      1   -22.2413633309   0.000000000219       0.0000  CTG (L) CTA (L) CTG (L) CTA (L) CTA (L) CTG (L) CTA (L) CTA (L) CTA (L) CTA (L) CTA (L) CTA (L) CTA (L) CTA (L) CTA (L) CTG (L) CTA (L) CTA (L) CTA (L) CTA (L) CTA (L) TTG (L) CTA (L) CTA (L) CTA (L) CTA (L) CTA (L) CTA (L) CTA (L) --- (-) 
   159      1   -24.9326383706   0.000000000015       0.0000  CTG (L) CTC (L) CTG (L) --- (-) CTC (L) CTC (L) CTG (L) CTC (L) CTC (L) CTC (L) CTC (L) CTC (L) --- (-) CTC (L) CTC (L) CTG (L) CTC (L) --- (-) TTT (F) CTC (L) CTC (L) CTG (L) CTC (L) CTT (L) CTC (L) CTC (L) CTC (L) CTC (L) CTC (L) --- (-) 
   160      1   -19.9163208082   0.000000002241       0.0000  CTG (L) CTG (L) ATG (M) CTG (L) ATG (M) CTG (L) CTG (L) CTG (L) CTG (L) CTG (L) CTG (L) CTG (L) CTG (L) CTG (L) CTG (L) CTG (L) CTG (L) CTG (L) CTG (L) CTG (L) CTG (L) CTG (L) CTG (L) CTG (L) ATG (M) CTG (L) CTG (L) CTG (L) CTG (L) CTG (L) 
   161      1   -13.5731371759   0.000001274270       0.0005  CTG (L) CTG (L) CTG (L) CTG (L) CTG (L) CTG (L) CTG (L) CTG (L) CTG (L) CTG (L) CTG (L) CTG (L) CTG (L) CTG (L) CTG (L) CTG (L) CTG (L) CTG (L) CTG (L) CTG (L) CTG (L) CTG (L) CTG (L) CTG (L) CTG (L) CTG (L) CTG (L) CTT (L) CTG (L) CTG (L) 
   162      1   -21.3668530088   0.000000000525       0.0000  CTG (L) CTG (L) CTG (L) CTG (L) TTG (L) CTT (L) CTG (L) TTA (L) CTA (L) CTG (L) CTA (L) CTG (L) CTG (L) CTG (L) CTG (L) CTG (L) CTG (L) CTG (L) CTG (L) CTG (L) CTG (L) CTG (L) CTG (L) CTA (L) TTG (L) TTG (L) TTG (L) TTG (L) TTG (L) --- (-) 
   163      1   -24.0559534150   0.000000000036       0.0000  CTG (L) CTG (L) CTT (L) CTG (L) CTG (L) CTG (L) CTG (L) CTA (L) CTG (L) CTA (L) CTG (L) CTG (L) CTG (L) CTG (L) CTG (L) CTG (L) CTG (L) CTG (L) CTG (L) CTG (L) CTA (L) CTG (L) CTG (L) CTG (L) CTG (L) CTT (L) CTG (L) CTG (L) CTT (L) CTT (L) 
   164      1   -29.2880131212   0.000000000000       0.0000  CTG (L) CTG (L) TTC (F) CTG (L) TTG (L) TTG (L) CTT (L) CTG (L) CTG (L) CTG (L) CTG (L) CTG (L) TTG (L) CTG (L) CTG (L) TTG (L) TTG (L) CTG (L) CTG (L) CTG (L) CTG (L) CTG (L) CTG (L) CTG (L) TTG (L) TTG (L) TTG (L) TTG (L) TTG (L) TTG (L) 
   165      1   -13.5674598030   0.000001281525       0.0005  CTG (L) CTT (L) CTT (L) CTT (L) CTT (L) CTT (L) CTC (L) CTT (L) CTT (L) CTT (L) CTT (L) CTT (L) CTT (L) CTT (L) CTT (L) CTT (L) --- (-) CTT (L) CTT (L) CTT (L) CTT (L) CTT (L) CTT (L) CTT (L) CTT (L) CTT (L) CTT (L) CTT (L) CTT (L) CTT (L) 
   166      1   -16.4493687662   0.000000071801       0.0000  CTG (L) TTG (L) CTG (L) TTG (L) TTG (L) TTG (L) TTG (L) TTG (L) CTG (L) TTG (L) CTG (L) TTG (L) CTG (L) TTG (L) TTG (L) CTG (L) TTG (L) TTG (L) TTG (L) TTG (L) TTG (L) CTG (L) TTG (L) CTG (L) TTG (L) TTG (L) TTG (L) TTG (L) TTG (L) TTG (L) 
   167      1   -33.3469878512   0.000000000000       0.0000  CTT (L) CTC (L) CTG (L) CTC (L) CTC (L) CTC (L) CTT (L) CTC (L) CTT (L) CTC (L) CTC (L) CTC (L) CTT (L) CTC (L) CTC (L) CTT (L) --- (-) CTC (L) CTG (L) CTC (L) CTC (L) CTC (L) CTC (L) CTT (L) CTC (L) CTC (L) CTT (L) CTT (L) CTC (L) CTT (L) 
   168      1   -10.8934153896   0.000018580175       0.0074  CTT (L) CTT (L) CTA (L) CTT (L) CTT (L) CTT (L) CTT (L) CTT (L) CTT (L) CTT (L) CTT (L) CTT (L) CTT (L) CTT (L) CTT (L) CTT (L) CTT (L) CTT (L) CTT (L) CTT (L) CTT (L) CTT (L) CTT (L) CTT (L) CTT (L) CTT (L) CTT (L) CTT (L) CTT (L) CTT (L) 
   169      1   -11.1088249311   0.000014979545       0.0060  CTT (L) CTT (L) CTT (L) CTT (L) CTC (L) CTT (L) CTT (L) CTT (L) CTT (L) CTT (L) CTT (L) CTT (L) CTT (L) CTT (L) CTT (L) CTT (L) CTT (L) CTT (L) CTT (L) CTT (L) CTT (L) CTT (L) CTT (L) CTT (L) CTC (L) CTC (L) CTC (L) CTC (L) CTC (L) CTC (L) 
   170      1    -8.0140717379   0.000330775144       0.1316  CTT (L) CTT (L) CTT (L) CTT (L) CTT (L) CTT (L) CTT (L) CTT (L) CTT (L) CTT (L) CTT (L) CTT (L) CTT (L) CTT (L) CTT (L) CTT (L) CTT (L) CTT (L) CTT (L) CTT (L) CTT (L) CTT (L) CTT (L) CTT (L) CTT (L) CTT (L) CTT (L) CTT (L) CTT (L) CTT (L) 
   171      1   -39.1403785380   0.000000000000       0.0000  CTT (L) TTC (F) TTT (F) TTC (F) TTT (F) TTT (F) TTA (L) TTT (F) TGT (C) TTT (F) TTT (F) TTC (F) --- (-) TTT (F) TTC (F) CTT (L) TTC (F) TTT (F) TTT (F) TTT (F) TTT (F) CAT (H) TTC (F) TGT (C) TTT (F) CTT (L) TTT (F) TTT (F) CTT (L) --- (-) 
   172      1   -11.6936322276   0.000008346801       0.0033  CTT (L) TTT (F) CTT (L) CTT (L) CTT (L) CTT (L) CTT (L) CTT (L) CTT (L) CTT (L) CTT (L) CTT (L) CTT (L) CTT (L) CTT (L) CTT (L) CTT (L) CTT (L) CTT (L) CTT (L) CTT (L) CTT (L) CTT (L) CTT (L) CTT (L) CTT (L) CTT (L) CTT (L) CTT (L) CTT (L) 
   173      1   -51.2380058524   0.000000000000       0.0000  GAA (E) CAT (H) CTT (L) TAT (Y) CAT (H) CAT (H) CAC (H) TCT (S) TGT (C) CAT (H) TGT (C) CAT (H) CAC (H) CAT (H) TAT (Y) CAT (H) CAT (H) CAT (H) CAT (H) CAT (H) CAT (H) AAT (N) CAT (H) TGT (C) CAT (H) CAT (H) CAT (H) CAT (H) CAT (H) --- (-) 
   174      1    -6.4881611961   0.001521343891       0.6055  GAA (E) GAA (E) GAA (E) GAA (E) GAA (E) GAA (E) GAA (E) GAA (E) GAA (E) GAA (E) GAA (E) GAA (E) GAA (E) GAA (E) GAA (E) GAA (E) GAA (E) GAA (E) GAA (E) GAA (E) GAA (E) GAA (E) GAA (E) GAA (E) GAA (E) GAA (E) GAA (E) GAA (E) GAA (E) GAA (E) 
   175      1   -19.0821799080   0.000000005161       0.0000  GAC (D) GAA (E) GAA (E) GAA (E) GAA (E) GAA (E) GAA (E) GAA (E) GAA (E) GAA (E) GAA (E) GAA (E) GAT (D) GAA (E) GAA (E) GAT (D) GAA (E) GAA (E) GAA (E) GAA (E) GAA (E) GAG (E) GAA (E) GAA (E) GAA (E) GAA (E) GAA (E) GAA (E) GAA (E) GAA (E) 
   176      1   -23.2162002205   0.000000000083       0.0000  GAC (D) GAC (D) GAC (D) GAC (D) GAT (D) GAC (D) GAC (D) GAC (D) GAC (D) GAC (D) GAC (D) GAC (D) GAT (D) GAC (D) GAC (D) GAT (D) GAC (D) GAC (D) GAC (D) GAC (D) GAC (D) GAG (E) GAC (D) GAC (D) GAT (D) GAT (D) GAC (D) GAC (D) GAT (D) GAT (D) 
   177      1   -24.1781120815   0.000000000032       0.0000  GAC (D) GAC (D) GAC (D) GAT (D) GAC (D) GAC (D) GAT (D) GAC (D) GAC (D) GAC (D) GAC (D) GAT (D) GAC (D) GAC (D) GAT (D) GAC (D) --- (-) GAC (D) GAC (D) GAT (D) GAC (D) GAT (D) GAT (D) GAC (D) GAC (D) GAC (D) GAC (D) GAC (D) GAT (D) GAC (D) 
   178      1    -9.5837534344   0.000068838083       0.0274  GAG (E) GAA (E) GAA (E) GAA (E) GAA (E) GAA (E) GAA (E) GAA (E) GAA (E) GAA (E) GAA (E) GAA (E) GAA (E) GAA (E) GAA (E) GAA (E) GAA (E) GAA (E) GAA (E) GAA (E) GAA (E) GAA (E) GAA (E) GAA (E) GAA (E) GAA (E) GAA (E) GAA (E) GAA (E) --- (-) 
   179      1   -23.3979260956   0.000000000069       0.0000  GAG (E) GAA (E) GAA (E) GAA (E) GAA (E) GAA (E) TCA (S) GAA (E) GAA (E) GAA (E) GAA (E) GAA (E) GAT (D) GAA (E) GAA (E) GAT (D) GAA (E) GAA (E) GAA (E) GAA (E) GAA (E) GAA (E) GAA (E) GAA (E) GAA (E) GAA (E) GAA (E) GAA (E) GAA (E) --- (-) 
   180      1   -15.7735522023   0.000000141135       0.0001  GAG (E) GAG (E) GAG (E) GAG (E) GAA (E) GAG (E) GAA (E) GAG (E) GAG (E) GAG (E) GAA (E) GAG (E) GAG (E) GAG (E) GAG (E) GAG (E) --- (-) GAG (E) GAG (E) GAG (E) GAG (E) GAG (E) GAG (E) GAG (E) GAA (E) GAA (E) GAA (E) GAA (E) GAA (E) GAA (E) 
   181      1   -27.7523038338   0.000000000001       0.0000  GAG (E) GAG (E) GAG (E) GAG (E) GAG (E) GAG (E) GAG (E) CAG (Q) CAG (Q) GAG (E) CAG (Q) GAG (E) AAG (K) GAG (E) GAG (E) GAG (E) GAG (E) GAG (E) GAG (E) GAG (E) GAG (E) GGG (G) GAG (E) CAG (Q) GAG (E) GAG (E) GAG (E) AAG (K) GAG (E) GAG (E) 
   182      1   -13.7667108319   0.000001050010       0.0004  GAG (E) GAG (E) GAG (E) GAG (E) GAG (E) GAG (E) GAG (E) GAG (E) CAG (Q) GAG (E) GAG (E) GAG (E) GAG (E) GAG (E) GAG (E) GAG (E) GAG (E) GAG (E) GAG (E) GAG (E) GAG (E) GAG (E) GAG (E) GAG (E) GAG (E) GAG (E) GAG (E) GAG (E) GAG (E) GAG (E) 
   183      1    -6.6683566610   0.001270484874       0.5057  GAG (E) GAG (E) GAG (E) GAG (E) GAG (E) GAG (E) GAG (E) GAG (E) GAG (E) GAG (E) GAG (E) GAG (E) GAG (E) GAG (E) GAG (E) GAG (E) --- (-) GAG (E) GAG (E) GAG (E) GAG (E) GAG (E) GAG (E) GAG (E) GAG (E) GAG (E) GAG (E) GAG (E) GAG (E) GAG (E) 
   184      1   -10.6274746742   0.000024240769       0.0096  GAT (D) AAT (N) AAT (N) AAT (N) AAT (N) AAT (N) AAT (N) AAT (N) AAT (N) AAT (N) AAT (N) AAT (N) AAT (N) AAT (N) AAT (N) AAT (N) AAT (N) AAT (N) AAT (N) AAT (N) AAT (N) AAT (N) AAT (N) AAT (N) AAT (N) AAT (N) AAT (N) AAT (N) AAT (N) AAT (N) 
   185      1   -39.4731043376   0.000000000000       0.0000  GAT (D) AAT (N) AAT (N) AAT (N) AAT (N) AAT (N) TCT (S) AGT (S) AAT (N) AGT (S) AGT (S) AAT (N) AAT (N) AAT (N) AAT (N) AAT (N) AAT (N) AAT (N) AAT (N) AAT (N) AAT (N) TAT (Y) AAT (N) AAT (N) AAT (N) GAT (D) AAT (N) AAT (N) GAT (D) --- (-) 
   186      1   -14.4486181240   0.000000530939       0.0002  GAT (D) GAA (E) GAT (D) GAA (E) GAA (E) GAA (E) GAG (E) GAG (E) GAG (E) GAA (E) GAG (E) GAA (E) GAT (D) GAA (E) GAA (E) GAT (D) GAA (E) GAA (E) GAA (E) GAA (E) GAA (E) GAT (D) GAA (E) GAG (E) GAA (E) GAA (E) GAA (E) GAA (E) GAA (E) GAA (E) 
   187      1   -14.0270833432   0.000000809310       0.0003  GAT (D) GAC (D) GAC (D) GAC (D) GAC (D) GAC (D) GAT (D) GAC (D) GAC (D) GAC (D) GAC (D) GAC (D) GAT (D) GAC (D) GAC (D) GAT (D) GAC (D) GAC (D) GAC (D) GAC (D) GAC (D) GAT (D) GAC (D) GAC (D) GAC (D) GAC (D) GAC (D) GAC (D) GAC (D) GAC (D) 
   188      1   -11.8246292313   0.000007321984       0.0029  GAT (D) GAC (D) GAT (D) GAC (D) GAC (D) GAC (D) GAC (D) GAC (D) GAC (D) GAC (D) GAC (D) GAC (D) GAC (D) GAC (D) GAC (D) GAC (D) GAC (D) GAC (D) GAC (D) GAC (D) GAC (D) GAC (D) GAC (D) GAC (D) GAC (D) GAC (D) GAC (D) GAC (D) GAC (D) GAC (D) 
   189      1   -30.9817778579   0.000000000000       0.0000  GAT (D) GAT (D) AAT (N) GAT (D) GAT (D) GAC (D) GAT (D) GAT (D) GAT (D) GAC (D) GAT (D) GAC (D) AAT (N) GAC (D) GAT (D) AAT (N) GAC (D) GAC (D) GAT (D) GAT (D) GAC (D) AAT (N) GAC (D) GAT (D) GAT (D) GAT (D) GAT (D) GAC (D) GAT (D) --- (-) 
   190      1   -47.4007256926   0.000000000000       0.0000  GAT (D) GAT (D) ATT (I) GAC (D) AAT (N) AAT (N) GAT (D) TAT (Y) TAT (Y) AAT (N) TAT (Y) GAT (D) --- (-) AAT (N) GAC (D) AAT (N) GAT (D) AAT (N) AAT (N) AAT (N) AAT (N) AAT (N) GAT (D) CAT (H) AAT (N) AAT (N) AAT (N) AGT (S) AAT (N) --- (-) 
   191      1   -12.7297561083   0.000002961673       0.0012  GAT (D) GAT (D) GAC (D) GAT (D) GAT (D) GAT (D) GAT (D) GAT (D) GAT (D) GAT (D) GAT (D) GAT (D) GAT (D) GAT (D) GAT (D) GAT (D) GAT (D) GAT (D) GAT (D) GAT (D) GAT (D) GAT (D) GAT (D) GAC (D) GAT (D) GAT (D) GAT (D) GAT (D) GAT (D) GAT (D) 
   192      1   -11.4978626975   0.000010151768       0.0040  GAT (D) GAT (D) GAT (D) GAC (D) GAT (D) GAT (D) GAT (D) GAT (D) GAT (D) GAT (D) GAT (D) GAC (D) GAT (D) GAT (D) GAC (D) GAT (D) GAC (D) GAT (D) GAT (D) GAT (D) GAT (D) GAT (D) GAC (D) GAT (D) GAT (D) GAT (D) GAT (D) GAT (D) GAT (D) GAT (D) 
   193      1   -11.1839686461   0.000013895179       0.0055  GAT (D) GAT (D) GAT (D) GAT (D) GAT (D) GAT (D) GAT (D) GAT (D) GAT (D) GAT (D) GAT (D) GAT (D) --- (-) GAT (D) GAT (D) GAT (D) GAT (D) GAT (D) GGT (G) GAT (D) GAT (D) GAT (D) GAT (D) GAT (D) GAT (D) GAT (D) GAT (D) GAT (D) GAT (D) --- (-) 
   194      1    -6.6718354123   0.001266072851       0.5039  GAT (D) GAT (D) GAT (D) GAT (D) GAT (D) GAT (D) GAT (D) GAT (D) GAT (D) GAT (D) GAT (D) GAT (D) GAT (D) GAT (D) GAT (D) GAT (D) GAT (D) GAT (D) GAT (D) GAT (D) GAT (D) GAT (D) GAT (D) GAT (D) GAT (D) GAT (D) GAT (D) GAT (D) GAT (D) --- (-) 
   195      1    -6.6967283584   0.001234945600       0.4915  GAT (D) GAT (D) GAT (D) GAT (D) GAT (D) GAT (D) GAT (D) GAT (D) GAT (D) GAT (D) GAT (D) GAT (D) GAT (D) GAT (D) GAT (D) GAT (D) GAT (D) GAT (D) GAT (D) GAT (D) GAT (D) GAT (D) GAT (D) GAT (D) GAT (D) GAT (D) GAT (D) GAT (D) GAT (D) GAT (D) 
   196      1   -12.4454149522   0.000003935727       0.0016  GCA (A) GCA (A) GCA (A) GCA (A) GCA (A) GCA (A) GCA (A) GCA (A) GCA (A) GCA (A) GCA (A) GCA (A) GCA (A) GCA (A) GCA (A) GCA (A) GCA (A) GCA (A) GCA (A) GCA (A) GCA (A) GCA (A) GCA (A) ACA (T) GCA (A) GCA (A) GCA (A) GCA (A) GCA (A) --- (-) 
   197      2    -8.0495960526   0.000319230849       0.1271  GCA (A) GCA (A) GCA (A) GCA (A) GCA (A) GCA (A) GCA (A) GCA (A) GCA (A) GCA (A) GCA (A) GCA (A) GCA (A) GCA (A) GCA (A) GCA (A) GCA (A) GCA (A) GCA (A) GCA (A) GCA (A) GCA (A) GCA (A) GCA (A) GCA (A) GCA (A) GCA (A) GCA (A) GCA (A) GCA (A) 
   198      1   -17.0578236702   0.000000039073       0.0000  GCA (A) GCA (A) GCA (A) GCA (A) GCA (A) GCA (A) GCA (A) GCA (A) GCA (A) GCA (A) GCA (A) GCA (A) GCA (A) GCA (A) GCA (A) GCA (A) TCT (S) GCA (A) GCA (A) GCA (A) GCA (A) GCA (A) GCA (A) GCA (A) GCA (A) GCA (A) GCA (A) GCA (A) GCA (A) GCA (A) 
   199      1   -12.3776265972   0.000004211774       0.0017  GCA (A) GCA (A) GCA (A) GCA (A) GCA (A) GCA (A) GCA (A) GCA (A) GCA (A) GCA (A) GCC (A) GCA (A) GCA (A) GCA (A) GCA (A) GCA (A) GCA (A) GCA (A) GCA (A) GCA (A) GCA (A) GCA (A) GCA (A) GCA (A) GCA (A) GCA (A) GCA (A) GCA (A) GCA (A) GCA (A) 
   200      1   -22.1120085063   0.000000000249       0.0000  GCA (A) GCA (A) GCA (A) GCA (A) GCA (A) GCA (A) GCA (A) GCC (A) GCT (A) GCG (A) GCC (A) GCA (A) GCG (A) GCA (A) GCA (A) GCG (A) GCA (A) GCA (A) GCA (A) GCA (A) GCA (A) GCA (A) GCA (A) GCC (A) GCA (A) GCA (A) GCA (A) GCA (A) GCA (A) GCA (A) 
   201      1   -11.0612354254   0.000015709649       0.0063  GCA (A) GCA (A) GCA (A) GCA (A) GCA (A) GCA (A) GCA (A) GCG (A) GCA (A) GCA (A) GCA (A) GCA (A) GCA (A) GCA (A) GCA (A) GCA (A) GCA (A) GCA (A) GCA (A) GCA (A) GCA (A) GCA (A) GCA (A) GCA (A) GCA (A) GCA (A) GCA (A) GCA (A) GCA (A) GCA (A) 
   202      1   -29.8239477288   0.000000000000       0.0000  GCA (A) GCA (A) GCA (A) GCG (A) GCA (A) GCG (A) GCA (A) GCG (A) GCA (A) GCA (A) GCG (A) GCG (A) GCA (A) GCG (A) GCG (A) GCA (A) --- (-) GCG (A) GCG (A) GCG (A) GCA (A) GCA (A) GCG (A) GCA (A) GCA (A) GCG (A) GCG (A) GCG (A) GCG (A) GCA (A) 
   203      1   -23.5793108854   0.000000000057       0.0000  GCA (A) GCA (A) GCA (A) GCG (A) GCT (A) GCG (A) GCA (A) GCG (A) GCA (A) GCG (A) GCG (A) GCG (A) GCA (A) GCG (A) GCG (A) GCA (A) --- (-) GCG (A) GCA (A) GCG (A) GCG (A) GCA (A) GCG (A) GCG (A) GCT (A) GCT (A) GCT (A) GCT (A) GCT (A) GCT (A) 
   204      1   -15.3540344951   0.000000214698       0.0001  GCA (A) GCA (A) GCA (A) GGA (G) GCA (A) GCA (A) GCA (A) GCA (A) GCA (A) GCA (A) GCA (A) GCA (A) GCA (A) GCA (A) GGA (G) GCA (A) GCA (A) GCA (A) GCA (A) GCA (A) GCA (A) GCA (A) GCA (A) GCA (A) GCA (A) GCA (A) GCA (A) GCA (A) GCA (A) GCA (A) 
   205      1   -14.3847182795   0.000000565974       0.0002  GCA (A) GCA (A) GCC (A) GCA (A) GCA (A) GCA (A) GCA (A) GCA (A) GCA (A) GCA (A) GCG (A) GCA (A) GCA (A) GCA (A) GCA (A) GCA (A) GCA (A) GCA (A) GCA (A) GCA (A) GCA (A) GCA (A) GCA (A) GCA (A) GCA (A) GCA (A) GCA (A) GCA (A) GCA (A) GCA (A) 
   206      1   -10.1663251775   0.000038443337       0.0153  GCA (A) GCA (A) GCG (A) GCA (A) GCA (A) GCA (A) GCA (A) GCA (A) GCA (A) GCA (A) GCA (A) GCA (A) GCA (A) GCA (A) GCA (A) GCA (A) GCA (A) GCA (A) GCA (A) GCA (A) GCA (A) GCA (A) GCA (A) GCA (A) GCA (A) GCA (A) GCA (A) GCA (A) GCA (A) GCA (A) 
   207      1   -12.2623188748   0.000004726532       0.0019  GCA (A) GCA (A) TCA (S) GCA (A) GCA (A) GCA (A) GCA (A) GCA (A) GCA (A) GCA (A) GCA (A) GCA (A) GCA (A) GCA (A) GCA (A) GCA (A) GCA (A) GCA (A) GCA (A) GCA (A) GCA (A) GCA (A) GCA (A) GCA (A) GCA (A) GCA (A) GCA (A) GCA (A) GCA (A) GCA (A) 
   208      1   -35.2873213439   0.000000000000       0.0000  GCA (A) GCA (A) TCA (S) GCA (A) GCA (A) GCA (A) GCT (A) ATT (I) GTT (V) GCA (A) ATT (I) GCA (A) TTA (L) GCA (A) GCA (A) TTA (L) GCA (A) GCA (A) GCA (A) GCA (A) GCA (A) CCA (P) GCA (A) GTT (V) GCA (A) GCA (A) GCA (A) GCA (A) GCA (A) --- (-) 
   209      1   -24.9629422203   0.000000000014       0.0000  GCA (A) GCC (A) GCA (A) GCA (A) GCA (A) GCA (A) GCA (A) TCC (S) TCC (S) GCA (A) TCC (S) GCA (A) GCA (A) GCA (A) GCA (A) GCA (A) --- (-) GCA (A) GCA (A) GCA (A) GCA (A) GCA (A) GCA (A) TCC (S) GCA (A) GCA (A) GCA (A) GCA (A) GCA (A) GTA (V) 
   210      1   -24.5774353165   0.000000000021       0.0000  GCA (A) GCC (A) GCA (A) GCC (A) GCC (A) GCC (A) GCT (A) GCT (A) GCT (A) GCC (A) GCC (A) GCC (A) GCA (A) GCC (A) GCC (A) GCG (A) --- (-) GCC (A) GCC (A) GCC (A) GCC (A) GCA (A) GCC (A) GCC (A) GCC (A) GCC (A) GCC (A) GCC (A) GCC (A) GCC (A) 
   211      1   -25.8250960152   0.000000000006       0.0000  GCA (A) GCG (A) GCA (A) GCA (A) GCA (A) GCA (A) GCA (A) GCA (A) GCA (A) GCA (A) GCA (A) GCA (A) GCA (A) GCA (A) GCA (A) GCA (A) ACA (T) GCA (A) GCA (A) GCA (A) GCA (A) GCA (A) GCA (A) GCA (A) GCA (A) GCA (A) GCG (A) GCA (A) GCA (A) ACA (T) 
   212      1   -19.3363332292   0.000000004003       0.0000  GCA (A) GCT (A) GCA (A) GCG (A) GCA (A) GCG (A) GCA (A) GCA (A) GCA (A) GCG (A) GCA (A) GCG (A) GCA (A) GCG (A) GCG (A) GCA (A) GCG (A) GCG (A) GCG (A) GCG (A) GCG (A) GCA (A) GCG (A) GCA (A) GCA (A) GCG (A) GCG (A) GCG (A) GCG (A) GCG (A) 
   213      1   -40.3504658799   0.000000000000       0.0000  GCA (A) GGT (G) GCA (A) GGT (G) GGT (G) GGT (G) GGT (G) GGT (G) GGT (G) GGT (G) GGT (G) GGT (G) --- (-) GGT (G) GGT (G) GCG (A) GGT (G) GGT (G) GGT (G) GAT (D) GGT (G) GTG (V) GGT (G) GGT (G) GGT (G) TGT (C) GGT (G) GGG (G) TGT (C) --- (-) 
   214      1   -40.5695451308   0.000000000000       0.0000  GCA (A) GTA (V) GCA (A) CTA (L) GTA (V) ATA (I) GCA (A) GCA (A) GTA (V) CTA (L) GCA (A) CTA (L) GTA (V) CTA (L) CTA (L) GTA (V) --- (-) CTA (L) ATA (I) CTA (L) CTA (L) GCA (A) CTA (L) GCA (A) GTA (V) GTA (V) GTA (V) ATA (I) GTA (V) GTA (V) 
   215      1   -46.6596042854   0.000000000000       0.0000  GCA (A) TCG (S) GCA (A) AGC (S) ACG (T) AGC (S) GCA (A) GCG (A) GGG (G) AGC (S) GCG (A) AGC (S) GTA (V) AGC (S) AGC (S) GTA (V) --- (-) AGC (S) AGC (S) AGC (S) AGC (S) GCC (A) AGC (S) GCG (A) ACG (T) ACG (T) ACG (T) ACG (T) ACG (T) ACG (T) 
   216      1   -20.5224698408   0.000000001222       0.0000  GCC (A) ATC (I) ATC (I) ATC (I) ATC (I) ATC (I) ATC (I) ATC (I) ATC (I) ATC (I) ATC (I) ATC (I) --- (-) ATC (I) ATC (I) ATC (I) ATC (I) ATC (I) ATC (I) ATC (I) ATC (I) GTC (V) ATC (I) ATA (I) ATC (I) ATC (I) ATC (I) ATC (I) ATC (I) --- (-) 
   217      1   -17.5745127800   0.000000023307       0.0000  GCC (A) GCC (A) GGC (G) GGC (G) GGC (G) GGC (G) GGC (G) GGC (G) GGC (G) GGC (G) GGC (G) GGC (G) GGC (G) GGC (G) GGC (G) GGC (G) GGC (G) GGC (G) GGC (G) GGC (G) GGC (G) GGC (G) GGC (G) GGC (G) GGC (G) GGC (G) GGC (G) GGC (G) GGC (G) GGC (G) 
   218      1   -32.4149335931   0.000000000000       0.0000  GCC (A) GCT (A) GCA (A) GCT (A) GCC (A) GCT (A) GCT (A) TCT (S) GCT (A) GCT (A) GCT (A) GCT (A) GCC (A) GCT (A) GCT (A) GCT (A) GCT (A) GCT (A) GCA (A) GCT (A) GCT (A) GCT (A) GCT (A) GCC (A) GCC (A) GCC (A) GCC (A) GCC (A) GCC (A) GCC (A) 
   219      1   -34.1224806271   0.000000000000       0.0000  GCC (A) GTC (V) GCT (A) GTC (V) GTG (V) GTC (V) GTC (V) GTT (V) GTA (V) GTC (V) GTC (V) GTC (V) GCC (A) GTC (V) GTC (V) GCC (A) GTC (V) GTC (V) GTC (V) GTC (V) ATC (I) GCC (A) GTC (V) GTG (V) GTG (V) GTC (V) GTG (V) GTG (V) GTC (V) GTC (V) 
   220      1   -19.4938441915   0.000000003419       0.0000  GCG (A) GCA (A) GCA (A) GCA (A) GCA (A) GCA (A) TCA (S) GCA (A) ACA (T) GCA (A) GCA (A) GCA (A) GCA (A) GCA (A) GCA (A) GCA (A) GCA (A) GCA (A) GCA (A) GCA (A) GCA (A) GCA (A) GCA (A) ACA (T) GCA (A) GCA (A) GCA (A) GCA (A) GCA (A) --- (-) 
   221      1   -27.4509804418   0.000000000001       0.0000  GCG (A) GCA (A) GCA (A) GCG (A) GCG (A) GCG (A) GCA (A) GCA (A) GCA (A) GCG (A) GCA (A) GCG (A) GCA (A) GCG (A) GCG (A) GCA (A) GCG (A) GCG (A) GCG (A) GCG (A) GCG (A) GCA (A) GCG (A) GCA (A) GTG (V) GCG (A) GCG (A) GCG (A) GCA (A) --- (-) 
   222      1   -15.6847162687   0.000000154246       0.0001  GCG (A) GCG (A) GCA (A) GCG (A) GCG (A) GCG (A) GCG (A) GCG (A) GCG (A) GCG (A) GCG (A) GCG (A) GCA (A) GCG (A) GCG (A) GCA (A) --- (-) GCG (A) GCG (A) GCG (A) GCG (A) GTG (V) GCG (A) GCG (A) GCG (A) GCG (A) GCG (A) GCG (A) GCG (A) GCG (A) 
   223      1   -28.3601370891   0.000000000000       0.0000  GCT (A) ACT (T) TCT (S) ACT (T) ACT (T) ACT (T) ACT (T) ACG (T) ACT (T) ACT (T) ACT (T) ACT (T) GCT (A) ACT (T) ACT (T) GCT (A) --- (-) ACT (T) ACT (T) ACT (T) ACT (T) ATT (I) ACT (T) ACC (T) ACT (T) ACT (T) ACT (T) ACT (T) ACT (T) ACT (T) 
   224      1   -28.5792916901   0.000000000000       0.0000  GCT (A) GCA (A) GCA (A) GCA (A) GCC (A) GCA (A) TCA (S) GCG (A) GCG (A) GCG (A) GCG (A) GCA (A) GCA (A) GCA (A) GCA (A) GCA (A) --- (-) GCA (A) GCA (A) GCA (A) GCA (A) GCC (A) GCA (A) GCG (A) GCC (A) GCC (A) GCC (A) GCC (A) GCC (A) GCC (A) 
   225      1   -25.0022143271   0.000000000014       0.0000  GCT (A) GCA (A) GCT (A) GTA (V) GCA (A) GCA (A) GCT (A) GCT (A) GCT (A) GCA (A) GCT (A) GTA (V) GCC (A) GTA (V) GTA (V) GCC (A) --- (-) GTA (V) GCA (A) GTA (V) GCA (A) GCT (A) GTA (V) GCT (A) GCA (A) GCA (A) GCA (A) GCA (A) GCA (A) GCA (A) 
   226      1   -24.6171953919   0.000000000020       0.0000  GCT (A) GCC (A) GCT (A) GCC (A) GCT (A) GCC (A) GCG (A) GCG (A) GCT (A) GCC (A) GCT (A) GCC (A) GCT (A) GCC (A) GCC (A) GCT (A) --- (-) GCC (A) GCC (A) GCC (A) GCC (A) GCA (A) GCC (A) GCC (A) GCT (A) GCT (A) GCT (A) GCT (A) GCT (A) GCT (A) 
   227      1   -23.2221487267   0.000000000082       0.0000  GCT (A) GCC (A) GTT (V) --- (-) GCC (A) GCC (A) CCT (P) GCA (A) GCC (A) GCC (A) GCC (A) GCC (A) --- (-) GCC (A) GCC (A) GCT (A) GCC (A) GCC (A) --- (-) GCC (A) GCC (A) GCT (A) GCC (A) GCC (A) GCC (A) GCC (A) GCC (A) GCC (A) GCC (A) --- (-) 
   228      1   -13.1537216825   0.000001938257       0.0008  GCT (A) GCT (A) GCC (A) GCT (A) GCT (A) GCT (A) GCT (A) GCT (A) GCT (A) GCT (A) GCT (A) GCT (A) GCT (A) GCT (A) GCT (A) GCT (A) GCT (A) GCT (A) GCT (A) GCT (A) GCT (A) GCA (A) GCT (A) GCT (A) GCT (A) GCT (A) GCT (A) GCT (A) GCT (A) --- (-) 
   229      1   -10.1626542746   0.000038584718       0.0154  GCT (A) GCT (A) GCC (A) GCT (A) GCT (A) GCT (A) GCT (A) GCT (A) GCT (A) GCT (A) GCT (A) GCT (A) GCT (A) GCT (A) GCT (A) GCT (A) GCT (A) GCT (A) GCT (A) GCT (A) GCT (A) GCT (A) GCT (A) GCT (A) GCT (A) GCT (A) GCT (A) GCT (A) GCT (A) GCT (A) 
   230      1   -38.1659571476   0.000000000000       0.0000  GCT (A) GCT (A) GCT (A) GCT (A) GCT (A) GCA (A) GCT (A) GCA (A) GCT (A) GCA (A) GCT (A) GCT (A) GCT (A) GCA (A) GCT (A) GCT (A) GAA (E) GCA (A) GCT (A) GCA (A) GCA (A) GCG (A) GCT (A) GCC (A) GCT (A) GCT (A) GCT (A) GCT (A) GCT (A) GCT (A) 
   231      1   -16.6799997544   0.000000057012       0.0000  GCT (A) GCT (A) GCT (A) GCT (A) GCT (A) GCT (A) GCA (A) GCA (A) GCA (A) GCT (A) GCC (A) GCT (A) GCT (A) GCT (A) GCT (A) GCT (A) GCT (A) GCT (A) GCT (A) GCT (A) GCT (A) GCT (A) GCT (A) GCA (A) GCT (A) GCT (A) GCT (A) GCT (A) GCT (A) GCT (A) 
   232      1   -13.5908657933   0.000001251878       0.0005  GCT (A) GCT (A) GCT (A) GCT (A) GCT (A) GCT (A) GCT (A) GCT (A) GCT (A) GCT (A) GCT (A) GCG (A) GCT (A) GCT (A) GCT (A) GCT (A) GCG (A) GCT (A) GCT (A) GCT (A) GCT (A) GCT (A) GCG (A) GCT (A) GCT (A) GCT (A) GCT (A) GCT (A) GCT (A) GCT (A) 
   233      1    -8.1267775544   0.000295518962       0.1176  GCT (A) GCT (A) GCT (A) GCT (A) GCT (A) GCT (A) GCT (A) GCT (A) GCT (A) GCT (A) GCT (A) GCT (A) GCT (A) GCT (A) GCT (A) GCT (A) GCT (A) GCT (A) GCT (A) GCT (A) GCT (A) GCT (A) GCT (A) GCT (A) GCT (A) GCT (A) GCT (A) GCT (A) GCT (A) GCT (A) 
   234      1    -6.9821195708   0.000928333448       0.3695  GGA (G) GGA (G) GGA (G) GGA (G) GGA (G) GGA (G) GGA (G) GGA (G) GGA (G) GGA (G) GGA (G) GGA (G) GGA (G) GGA (G) GGA (G) GGA (G) GGA (G) GGA (G) GGA (G) GGA (G) GGA (G) GGA (G) GGA (G) GGA (G) GGA (G) GGA (G) GGA (G) GGA (G) GGA (G) --- (-) 
   235      1    -7.0075603057   0.000905013854       0.3602  GGA (G) GGA (G) GGA (G) GGA (G) GGA (G) GGA (G) GGA (G) GGA (G) GGA (G) GGA (G) GGA (G) GGA (G) GGA (G) GGA (G) GGA (G) GGA (G) GGA (G) GGA (G) GGA (G) GGA (G) GGA (G) GGA (G) GGA (G) GGA (G) GGA (G) GGA (G) GGA (G) GGA (G) GGA (G) GGA (G) 
   236      1   -10.7821740278   0.000020766405       0.0083  GGA (G) GGA (G) GGA (G) GGA (G) GGA (G) GGA (G) GGA (G) GGA (G) GGA (G) GGA (G) GGA (G) GGA (G) GGA (G) GGA (G) GGA (G) GGA (G) GGA (G) GGA (G) GGA (G) GGA (G) GGA (G) GGA (G) GGA (G) GGG (G) GGA (G) GGA (G) GGA (G) GGA (G) GGA (G) GGA (G) 
   237      1   -14.7634290108   0.000000387547       0.0002  GGA (G) GGA (G) GGA (G) GGA (G) GGA (G) GGA (G) GGA (G) GGA (G) GGA (G) GGA (G) GGA (G) GGA (G) GGG (G) GGA (G) GGA (G) GGG (G) GAA (E) GGA (G) GGA (G) GGA (G) GGA (G) GGA (G) GGA (G) GGA (G) GGA (G) GGA (G) GGA (G) GGA (G) GGA (G) GGA (G) 
   238      1   -18.1350430022   0.000000013306       0.0000  GGA (G) GGA (G) GGA (G) GGA (G) GGA (G) GGA (G) GGT (G) GGG (G) GGG (G) GGG (G) GGG (G) GGA (G) GGA (G) GGA (G) GGA (G) GGA (G) GGA (G) GGA (G) GGA (G) GGA (G) GGG (G) GGA (G) GGA (G) GGG (G) GGA (G) GGA (G) GGA (G) GGA (G) GGA (G) GGA (G) 
   239      1   -11.0395438649   0.000016054139       0.0064  GGA (G) GGG (G) GGA (G) GGG (G) GGG (G) GGG (G) GGA (G) GGA (G) GGA (G) GGG (G) GGA (G) GGG (G) GGA (G) GGG (G) GGG (G) GGA (G) --- (-) GGG (G) GGG (G) GGG (G) GGG (G) GGA (G) GGG (G) GGA (G) GGG (G) GGG (G) GGG (G) GGG (G) GGG (G) GGG (G) 
   240      1   -32.8058335728   0.000000000000       0.0000  GGA (G) GGT (G) GGA (G) GGT (G) GGT (G) GGT (G) GGT (G) GGC (G) GGC (G) GGT (G) GGT (G) GGT (G) GTT (V) GGT (G) GGT (G) GTT (V) GTC (V) GGT (G) GGT (G) GGT (G) GGT (G) GGT (G) GGT (G) GGC (G) GGT (G) GGT (G) GGT (G) GGT (G) GGT (G) GGT (G) 
   241      1   -17.1445447561   0.000000035828       0.0000  GGC (G) AGC (S) AGC (S) AGC (S) AGC (S) AGC (S) AAT (N) AGC (S) AGC (S) AGC (S) AGC (S) AGC (S) AGC (S) AGC (S) AGC (S) AGC (S) AGC (S) AGC (S) AGC (S) AGC (S) AGC (S) AGC (S) AGC (S) AGC (S) AGC (S) AGC (S) AGC (S) AGC (S) AGC (S) AGC (S) 
   242      1   -38.9387252883   0.000000000000       0.0000  GGC (G) GAT (D) GGT (G) GAT (D) GAT (D) GAT (D) GGT (G) GAT (D) GAC (D) GAT (D) GAC (D) GAT (D) --- (-) GAT (D) GAT (D) GAT (D) GAT (D) GAT (D) GAT (D) GAT (D) GAT (D) GGG (G) GAT (D) GAA (E) GAT (D) GAC (D) GAT (D) GAT (D) GAC (D) --- (-) 
   243      1   -21.2295196418   0.000000000603       0.0000  GGC (G) GGA (G) AGC (S) GGC (G) GGC (G) GGC (G) GGT (G) GGC (G) GGT (G) GGC (G) GGC (G) GGC (G) --- (-) GGC (G) GGC (G) GGC (G) GGC (G) GGC (G) GGC (G) GGC (G) GGC (G) GGC (G) GGC (G) GGT (G) GGC (G) GGC (G) GGC (G) GGC (G) GGC (G) --- (-) 
   244      1   -23.5503705346   0.000000000059       0.0000  GGC (G) GGG (G) GGC (G) GGT (G) GGT (G) GGT (G) GGT (G) GGC (G) GGT (G) GGT (G) GGT (G) GGT (G) GGC (G) GGT (G) GGT (G) GGC (G) GGT (G) GGT (G) GGT (G) GGT (G) GGT (G) GGC (G) GGT (G) GGG (G) GGT (G) GGT (G) GGT (G) GGT (G) GGT (G) GGT (G) 
   245      1   -34.3185880027   0.000000000000       0.0000  GGC (G) TCC (S) ATT (I) TCC (S) TCC (S) TCC (S) ACC (T) ACC (T) ACC (T) TCC (S) ACC (T) TCC (S) --- (-) TCC (S) TCC (S) GCT (A) TCC (S) TCC (S) TCC (S) TCC (S) TCC (S) AGC (S) TCC (S) ACC (T) TCC (S) TCC (S) TCC (S) TCC (S) TCC (S) --- (-) 
   246      1   -17.7617514422   0.000000019327       0.0000  GGG (G) GGA (G) GGA (G) GGA (G) GGA (G) GGA (G) GGA (G) GGA (G) GGA (G) GGA (G) GGA (G) GGA (G) GGA (G) GGA (G) GGA (G) GGA (G) GGA (G) GGA (G) GGA (G) GGA (G) GGA (G) GGG (G) GGA (G) GGA (G) GGA (G) GGT (G) GGA (G) GGA (G) GGA (G) GGA (G) 
   247      1   -31.6792933859   0.000000000000       0.0000  GGG (G) GGG (G) GGG (G) GGA (G) GGG (G) GGA (G) GGA (G) GGG (G) GGG (G) GGA (G) GGG (G) GGG (G) GGG (G) GGA (G) GGA (G) GGG (G) AGA (R) GGA (G) GGG (G) GGA (G) GGA (G) GGA (G) GGG (G) GGG (G) GGG (G) GGG (G) GGG (G) GGG (G) GGG (G) GGG (G) 
   248      1   -17.5368774669   0.000000024201       0.0000  GGG (G) GGG (G) GGG (G) GGG (G) GGC (G) GGG (G) GGG (G) GGG (G) GGG (G) GGG (G) GGG (G) GGG (G) GGT (G) GGG (G) GGG (G) GGT (G) GGG (G) GGG (G) GGG (G) GGG (G) GGG (G) GGG (G) GGG (G) GGG (G) GGC (G) GGG (G) GGC (G) GGG (G) GGG (G) GGG (G) 
   249      1   -13.3085248474   0.000001660279       0.0007  GGG (G) GGG (G) GGG (G) GGG (G) GGG (G) GGG (G) GGA (G) GGG (G) GGG (G) GGG (G) GGG (G) GGG (G) GGT (G) GGG (G) GGG (G) GGT (G) GGG (G) GGG (G) GGG (G) GGG (G) GGG (G) GGG (G) GGG (G) GGG (G) GGG (G) GGG (G) GGG (G) GGG (G) GGG (G) GGG (G) 
   250      1   -31.9745994473   0.000000000000       0.0000  GGT (G) GAC (D) GAT (D) --- (-) GAT (D) GAC (D) GAT (D) GAC (D) GAT (D) GAC (D) GAT (D) GAC (D) --- (-) GAC (D) GAC (D) TAT (Y) GAC (D) --- (-) GCC (A) GAC (D) GAC (D) GAT (D) GAC (D) GAC (D) GAT (D) GAT (D) GAT (D) GAT (D) GAT (D) --- (-) 
   251      1   -31.6085777798   0.000000000000       0.0000  GGT (G) GGT (G) ATT (I) GGT (G) GCT (A) GGT (G) TGT (C) AGC (S) AGC (S) GGT (G) AGC (S) GGT (G) GGT (G) GGT (G) GGT (G) GGT (G) --- (-) GGT (G) GGT (G) GGT (G) GGT (G) GGT (G) GGT (G) AGC (S) GCT (A) GGT (G) GGT (G) GGT (G) GGT (G) GGT (G) 
   252      1   -12.1309588738   0.000005390034       0.0021  GGT (G) GGT (G) GGT (G) GGT (G) GGT (G) GGA (G) GGT (G) GGT (G) GGT (G) GGT (G) GGT (G) GGT (G) GGT (G) GGT (G) GGT (G) GGT (G) GGT (G) GGT (G) GGT (G) GGT (G) GGT (G) GGT (G) GGT (G) GGT (G) GGT (G) GGT (G) GGT (G) GGT (G) GGT (G) GGT (G) 
   253      1   -59.8038583930   0.000000000000       0.0000  GTA (V) AGA (R) ATC (I) CTA (L) ATC (I) ATA (I) ACA (T) ACA (T) TTA (L) ATA (I) ATA (I) ATA (I) GTA (V) ATA (I) CTA (L) GTA (V) ATA (I) ATA (I) ATA (I) ATA (I) ATA (I) GCA (A) ATA (I) TTA (L) ATC (I) ATC (I) ATC (I) ATC (I) ACT (T) --- (-) 
   254      1    -8.7086268373   0.000165154883       0.0657  GTA (V) GTA (V) GTA (V) GTA (V) GTA (V) GTA (V) GTA (V) GTA (V) GTA (V) GTA (V) GTA (V) GTA (V) GTA (V) GTA (V) GTA (V) GTA (V) GTA (V) GTA (V) GTA (V) GTA (V) GTA (V) GTA (V) GTA (V) GTA (V) GTA (V) GTA (V) GTA (V) GTA (V) GTA (V) GTA (V) 
   255      1   -16.5071911893   0.000000067767       0.0000  GTA (V) GTG (V) GTA (V) GTG (V) GTA (V) GTG (V) GTC (V) GTT (V) GTT (V) GTG (V) GTT (V) GTG (V) GTA (V) GTG (V) GTG (V) GTA (V) GTG (V) GTG (V) GTG (V) GTG (V) GTG (V) GTA (V) GTG (V) GTT (V) GTA (V) GTA (V) GTA (V) GTA (V) GTA (V) GTA (V) 
   256      1   -24.6741490650   0.000000000019       0.0000  GTA (V) GTG (V) GTG (V) GTG (V) GTA (V) GTG (V) GTA (V) GTA (V) GTT (V) GTG (V) GTA (V) GTG (V) GTA (V) GTG (V) GTG (V) GTA (V) GCG (A) GTG (V) GTA (V) GTG (V) GTG (V) GTA (V) GTG (V) GTT (V) GTA (V) GTA (V) GTA (V) GTA (V) GTA (V) GTA (V) 
   257      1   -16.9136603355   0.000000045133       0.0000  GTA (V) TTA (L) GTA (V) TTA (L) TTA (L) TTA (L) TTA (L) TTA (L) TTA (L) TTA (L) TTA (L) TTA (L) CTA (L) TTA (L) TTA (L) CTA (L) TTA (L) TTA (L) TTA (L) TTA (L) TTA (L) GTA (V) TTA (L) TTA (L) TTA (L) TTA (L) TTA (L) TTA (L) TTA (L) TTA (L) 
   258      1   -19.6356841255   0.000000002967       0.0000  GTC (V) ATC (I) GTC (V) ATC (I) ATC (I) ATC (I) ATC (I) ATC (I) ATA (I) ATC (I) ATC (I) ATC (I) GCC (A) ATC (I) ATC (I) GCC (A) --- (-) ATC (I) ATC (I) ATC (I) ATC (I) GTC (V) ATC (I) ATA (I) ATC (I) ATC (I) ATC (I) ATC (I) ATC (I) ATC (I) 
   259      1   -60.8035498029   0.000000000000       0.0000  GTC (V) GCA (A) GCT (A) GTG (V) ATA (I) GTG (V) GTG (V) GCT (A) GCT (A) GTG (V) GCT (A) ATG (M) CTC (L) GTG (V) GTG (V) CTC (L) --- (-) GTG (V) GTG (V) GTG (V) GTG (V) CTT (L) ATG (M) GCT (A) ATA (I) ATA (I) ATA (I) ATA (I) ATA (I) GCA (A) 
   260      1   -29.7863649164   0.000000000000       0.0000  GTC (V) GTA (V) GTG (V) GTG (V) GTA (V) GTG (V) GTA (V) GTG (V) GTG (V) GTG (V) GTG (V) GTG (V) GTA (V) GTG (V) GTG (V) GTA (V) TTG (L) GTG (V) GTG (V) GTG (V) GTG (V) GTA (V) GTA (V) GTG (V) GTA (V) GTA (V) GTA (V) GTA (V) GTA (V) GTA (V) 
   261      1   -21.1841412715   0.000000000631       0.0000  GTC (V) GTC (V) GTC (V) ATC (I) GTC (V) ATC (I) GTC (V) GTC (V) GTC (V) ATC (I) GTC (V) ATA (I) GTC (V) ATC (I) ATC (I) GTC (V) ATA (I) ATC (I) ATC (I) ATC (I) ATC (I) GTA (V) ATA (I) GTC (V) GTC (V) GTC (V) GTC (V) GTC (V) GTC (V) --- (-) 
   262      1   -15.3815920569   0.000000208862       0.0001  GTC (V) GTC (V) GTC (V) GTC (V) GTC (V) GTC (V) GTC (V) GTC (V) GTC (V) GTC (V) GTC (V) GTC (V) GTC (V) GTC (V) GTC (V) GTC (V) GTC (V) GTC (V) GTC (V) GTC (V) GTC (V) GTC (V) GTC (V) GTC (V) GTC (V) GTC (V) GTC (V) GTC (V) ATC (I) GTC (V) 
   263      1   -20.1131631533   0.000000001841       0.0000  GTC (V) GTC (V) GTC (V) GTC (V) GTC (V) GTC (V) GTT (V) GTC (V) GTC (V) GTC (V) GTC (V) GTC (V) GTC (V) GTC (V) GTC (V) GTG (V) GTC (V) GTC (V) GTC (V) GTC (V) GTC (V) GTC (V) GTC (V) GTC (V) GTC (V) GTT (V) GTC (V) GTC (V) GTT (V) GTC (V) 
   264      1   -22.0651375691   0.000000000261       0.0000  GTC (V) GTT (V) GTT (V) GTT (V) GTT (V) GTT (V) GTA (V) GTT (V) GTT (V) GTG (V) GTT (V) GTT (V) GTT (V) GTT (V) GTT (V) GTT (V) GTT (V) GTT (V) GTT (V) GTT (V) GTA (V) GTT (V) GTT (V) GTT (V) GTT (V) GTT (V) GTT (V) GTT (V) GTT (V) GTT (V) 
   265      1   -26.4355038072   0.000000000003       0.0000  GTC (V) GTT (V) GTT (V) GTT (V) GTT (V) GTT (V) GTT (V) GTT (V) GTC (V) GTT (V) GTT (V) GTT (V) CTC (L) GTT (V) GTT (V) GTC (V) GTT (V) GTT (V) GTT (V) GTT (V) GTT (V) GTC (V) GTT (V) GTC (V) GTT (V) GTA (V) GTT (V) GTT (V) GTA (V) GTA (V) 
   266      1   -15.9022780567   0.000000124088       0.0000  GTG (V) GTG (V) GTG (V) GTG (V) GTA (V) GTG (V) GTA (V) GTA (V) GTA (V) GTG (V) GTA (V) GTG (V) GTG (V) GTG (V) GTG (V) GTG (V) GTG (V) GTG (V) GTG (V) GTG (V) GTG (V) GTG (V) GTG (V) GTA (V) GTA (V) GTG (V) GTA (V) GTA (V) GTG (V) GTG (V) 
   267      1   -11.9238165175   0.000006630592       0.0026  GTG (V) GTG (V) GTG (V) GTG (V) GTG (V) GTG (V) GTG (V) GTG (V) GTG (V) GTG (V) GTG (V) GTG (V) GTG (V) GTG (V) GTG (V) GTG (V) GTG (V) GTG (V) GTG (V) GTG (V) GTG (V) GTC (V) GTG (V) GTG (V) GTG (V) GTG (V) GTG (V) GTG (V) GTG (V) GTG (V) 
   268      1    -9.0920461934   0.000112557518       0.0448  GTG (V) GTG (V) GTG (V) GTG (V) GTG (V) GTG (V) GTG (V) GTG (V) GTG (V) GTG (V) GTG (V) GTG (V) GTG (V) GTG (V) GTG (V) GTG (V) GTG (V) GTG (V) GTG (V) GTG (V) GTG (V) GTG (V) GTG (V) GTG (V) GTG (V) GTG (V) GTG (V) GTG (V) GTG (V) GTG (V) 
   269      1   -15.4723916549   0.000000190733       0.0001  GTG (V) GTT (V) GTT (V) GTT (V) GTT (V) GTT (V) GTT (V) GTA (V) GTT (V) GTT (V) GTT (V) GTT (V) GTT (V) GTT (V) GTT (V) GTT (V) GTT (V) GTT (V) GTT (V) GTT (V) GTT (V) GTT (V) GTT (V) GTT (V) GTT (V) GTT (V) GTT (V) GTT (V) GTT (V) GTT (V) 
   270      1   -31.0264874174   0.000000000000       0.0000  GTG (V) GTT (V) GTT (V) GTT (V) GTT (V) GTT (V) GTT (V) GTT (V) GTT (V) GTT (V) GTC (V) GTT (V) GTT (V) GTT (V) GTT (V) GTT (V) CTA (L) GTT (V) GTT (V) GTT (V) GTT (V) GTG (V) GTT (V) GTT (V) GTT (V) GTC (V) GTT (V) GTC (V) GTC (V) GTC (V) 
   271      1   -21.0639465904   0.000000000711       0.0000  GTG (V) TTG (L) TTG (L) TTG (L) TTG (L) TTG (L) TTG (L) TTT (F) TTT (F) TTG (L) TTT (F) TTG (L) --- (-) TTG (L) TTG (L) TTT (F) TTG (L) TTG (L) TTG (L) TTG (L) TTG (L) TTG (L) TTG (L) TTT (F) TTG (L) TTG (L) TTG (L) TTG (L) TTG (L) --- (-) 
   272      1   -25.8369252701   0.000000000006       0.0000  GTT (V) CTT (L) GTT (V) CTT (L) CTT (L) CTT (L) CTT (L) CTT (L) CTT (L) CTT (L) GTT (V) CTT (L) GTT (V) CTT (L) CTT (L) ATT (I) CTT (L) CTT (L) CTT (L) CTT (L) CTT (L) ATT (I) CTT (L) CTT (L) CTT (L) CTT (L) CTT (L) CTT (L) CTT (L) CTT (L) 
   273      1   -26.4532021619   0.000000000003       0.0000  GTT (V) CTT (L) GTT (V) GTT (V) GCT (A) GTT (V) GCT (A) GCT (A) GCT (A) GTT (V) GCT (A) GTT (V) ATT (I) GTT (V) GTT (V) ATT (I) GTT (V) GTT (V) GTT (V) GTT (V) GTT (V) GTT (V) GTT (V) GCT (A) GCT (A) GTT (V) GTT (V) GTT (V) GTT (V) GTT (V) 
   274      1   -39.0370311884   0.000000000000       0.0000  GTT (V) GCT (A) GCA (A) GCT (A) GCT (A) GCC (A) GCT (A) GCT (A) GCT (A) GCC (A) GCT (A) GCT (A) GCT (A) GCC (A) GCT (A) GCT (A) CTG (L) GCC (A) GCT (A) GCC (A) GCC (A) GCG (A) GCT (A) GCT (A) GCT (A) GCT (A) GCT (A) GCT (A) GCT (A) GCT (A) 
   275      1   -35.6922991595   0.000000000000       0.0000  GTT (V) GTC (V) GTT (V) ATC (I) GTC (V) GTC (V) ATT (I) GTG (V) GTG (V) GTC (V) GTT (V) ATC (I) GTT (V) ATC (I) ATC (I) GTT (V) --- (-) ATC (I) GTC (V) ATC (I) GTC (V) GTT (V) ATC (I) GTG (V) GTC (V) GTT (V) GTC (V) GTT (V) GTT (V) GTT (V) 
   276      1   -24.6666005075   0.000000000019       0.0000  GTT (V) GTC (V) GTT (V) GTC (V) GTC (V) GTC (V) GTG (V) ATT (I) ATT (I) GTC (V) ATT (I) GTC (V) GTT (V) GTT (V) GTC (V) GTT (V) --- (-) GTT (V) GTC (V) GTC (V) GTC (V) GTT (V) GTC (V) ATC (I) GTC (V) GTC (V) GTC (V) GTC (V) GTC (V) GTC (V) 
   277      1   -15.4430794933   0.000000196406       0.0001  GTT (V) GTT (V) GCT (A) GTT (V) GTT (V) GTT (V) GTT (V) ATT (I) GTT (V) GTT (V) GTT (V) GTT (V) GTT (V) GTT (V) GTT (V) GTT (V) GTT (V) GTT (V) GTT (V) GTT (V) GTT (V) GTT (V) GTT (V) GTT (V) GTT (V) GTT (V) GTT (V) GTT (V) GTT (V) GTT (V) 
   278      1   -17.6649897939   0.000000021291       0.0000  GTT (V) GTT (V) GTT (V) GTT (V) ATT (I) GTT (V) GTT (V) GTT (V) GTT (V) GTT (V) GTT (V) GTT (V) GTT (V) GTT (V) GTT (V) GTT (V) GTT (V) GTT (V) GTT (V) GTT (V) GTT (V) GTC (V) GTT (V) GTT (V) GTT (V) GTT (V) GTT (V) GTT (V) GTT (V) GTT (V) 
   279      1   -14.9388351886   0.000000325197       0.0001  GTT (V) GTT (V) GTT (V) GTT (V) GTT (V) GTT (V) ATT (I) GTT (V) GTC (V) GTT (V) GTT (V) GTT (V) GTT (V) GTT (V) GTT (V) GTT (V) GTT (V) GTT (V) GTT (V) GTT (V) GTT (V) GTT (V) GTT (V) GTT (V) GTT (V) GTT (V) GTT (V) GTT (V) GTT (V) GTT (V) 
   280      1   -14.6523164980   0.000000433092       0.0002  GTT (V) GTT (V) GTT (V) GTT (V) GTT (V) GTT (V) GTT (V) GTC (V) GTC (V) GTT (V) GTA (V) GTT (V) GTT (V) GTT (V) GTT (V) GTT (V) GTT (V) GTT (V) GTT (V) GTT (V) GTT (V) GTT (V) GTT (V) GTC (V) GTT (V) GTT (V) GTT (V) GTT (V) GTT (V) GTT (V) 
   281      1   -11.8122896171   0.000007412894       0.0030  GTT (V) GTT (V) GTT (V) GTT (V) GTT (V) GTT (V) GTT (V) GTT (V) GTT (V) GTT (V) GTT (V) GTT (V) GTT (V) GTT (V) GTT (V) GTT (V) --- (-) GTT (V) GTT (V) GTT (V) GTT (V) GCT (A) GTT (V) GTT (V) GTT (V) GTT (V) GTT (V) GTT (V) GTT (V) GTT (V) 
   282      1   -14.5837289333   0.000000463839       0.0002  GTT (V) GTT (V) GTT (V) GTT (V) GTT (V) GTT (V) GTT (V) GTT (V) GTT (V) GTT (V) GTT (V) GTT (V) GTT (V) GTT (V) GTT (V) GTT (V) GTT (V) GTT (V) GTC (V) GTT (V) GTT (V) ATT (I) GTT (V) GTT (V) GTT (V) GTT (V) GTT (V) GTT (V) GTT (V) GTT (V) 
   283      5    -8.7715980826   0.000155075559       0.0617  GTT (V) GTT (V) GTT (V) GTT (V) GTT (V) GTT (V) GTT (V) GTT (V) GTT (V) GTT (V) GTT (V) GTT (V) GTT (V) GTT (V) GTT (V) GTT (V) GTT (V) GTT (V) GTT (V) GTT (V) GTT (V) GTT (V) GTT (V) GTT (V) GTT (V) GTT (V) GTT (V) GTT (V) GTT (V) GTT (V) 
   284      1   -26.4010483553   0.000000000003       0.0000  TAC (Y) TAC (Y) TAC (Y) AAC (N) TAC (Y) AAC (N) CAC (H) TAT (Y) TAT (Y) AAC (N) TAT (Y) AAC (N) TAC (Y) AAC (N) AAC (N) TAC (Y) AAC (N) AAC (N) AAC (N) TAC (Y) AAC (N) TAC (Y) AAC (N) TAT (Y) TAC (Y) TAC (Y) TAC (Y) TAC (Y) TAC (Y) --- (-) 
   285      1    -6.6430383027   0.001303062126       0.5186  TAC (Y) TAC (Y) TAC (Y) TAC (Y) TAC (Y) TAC (Y) TAC (Y) TAC (Y) TAC (Y) TAC (Y) TAC (Y) TAC (Y) TAC (Y) TAC (Y) TAC (Y) TAC (Y) TAC (Y) TAC (Y) TAC (Y) TAC (Y) TAC (Y) TAC (Y) TAC (Y) TAC (Y) TAC (Y) TAC (Y) TAC (Y) TAC (Y) TAC (Y) --- (-) 
   286      1   -13.7955554444   0.000001020156       0.0004  TAC (Y) TAC (Y) TAT (Y) TAC (Y) TAC (Y) TAC (Y) TAC (Y) TAC (Y) TAC (Y) TAC (Y) TAC (Y) TAC (Y) TAC (Y) TAC (Y) TAC (Y) TAC (Y) --- (-) TAC (Y) TAC (Y) TAC (Y) TAT (Y) TAC (Y) TAC (Y) TAC (Y) TAC (Y) TAC (Y) TAC (Y) TAC (Y) TAC (Y) TAC (Y) 
   287      1    -8.9067590488   0.000135470176       0.0539  TAC (Y) TAC (Y) TAT (Y) TAC (Y) TAC (Y) TAC (Y) TAC (Y) TAC (Y) TAC (Y) TAC (Y) TAC (Y) TAC (Y) TAC (Y) TAC (Y) TAC (Y) TAC (Y) TAC (Y) TAC (Y) TAC (Y) TAC (Y) TAC (Y) TAC (Y) TAC (Y) TAC (Y) TAC (Y) TAC (Y) TAC (Y) TAC (Y) TAC (Y) TAC (Y) 
   288      1   -14.7201507934   0.000000404687       0.0002  TAC (Y) TAC (Y) TAT (Y) TAC (Y) TAC (Y) TAC (Y) TAT (Y) TAT (Y) TAC (Y) TAC (Y) TAT (Y) TAC (Y) TAC (Y) TAC (Y) TAC (Y) TAC (Y) TAC (Y) TAC (Y) TAC (Y) TAC (Y) TAC (Y) TAC (Y) TAC (Y) TAC (Y) TAC (Y) TAC (Y) TAC (Y) TAC (Y) TAC (Y) TAC (Y) 
   289      1   -12.1271875590   0.000005410400       0.0022  TAT (Y) TAC (Y) TAC (Y) TAC (Y) TAC (Y) TAC (Y) TAC (Y) TAC (Y) TAC (Y) TAC (Y) TAC (Y) TAC (Y) TAT (Y) TAC (Y) TAC (Y) TAT (Y) --- (-) TAC (Y) TAC (Y) TAC (Y) TAC (Y) TAC (Y) TAC (Y) TAC (Y) TAC (Y) TAC (Y) TAC (Y) TAC (Y) TAC (Y) TAC (Y) 
   290      1   -20.3883633663   0.000000001398       0.0000  TAT (Y) TAC (Y) TAT (Y) TAC (Y) TAT (Y) TAC (Y) TTC (F) TAC (Y) TAC (Y) TAC (Y) TAC (Y) TAC (Y) TAT (Y) TAC (Y) TAC (Y) TAT (Y) TAC (Y) TAC (Y) TAT (Y) TAC (Y) TAC (Y) TAT (Y) TAC (Y) TAC (Y) TAT (Y) TAT (Y) TAT (Y) TAT (Y) TAT (Y) TAT (Y) 
   291      1   -18.1939849839   0.000000012544       0.0000  TAT (Y) TAT (Y) TAT (Y) TAC (Y) TAT (Y) TAT (Y) TAT (Y) TAC (Y) TAC (Y) TAT (Y) TAC (Y) TAC (Y) TAT (Y) TAC (Y) TAC (Y) TAT (Y) --- (-) TAC (Y) TAT (Y) TAC (Y) TAT (Y) TAT (Y) TAC (Y) TAC (Y) TAT (Y) TAT (Y) TAT (Y) TAT (Y) TAT (Y) TAT (Y) 
   292      1   -14.0652213135   0.000000779026       0.0003  TAT (Y) TAT (Y) TAT (Y) TAT (Y) TAC (Y) TAT (Y) TAT (Y) TAC (Y) TAT (Y) TAT (Y) TAC (Y) TAT (Y) TAT (Y) TAT (Y) TAT (Y) TAT (Y) TAT (Y) TAT (Y) TAT (Y) TAT (Y) TAT (Y) TAT (Y) TAT (Y) TAT (Y) TAC (Y) TAC (Y) TAC (Y) TAC (Y) TAC (Y) TAC (Y) 
   293      1    -9.1792637715   0.000103156452       0.0411  TAT (Y) TAT (Y) TAT (Y) TAT (Y) TAT (Y) TAT (Y) TAT (Y) TAT (Y) TAT (Y) TAT (Y) TAT (Y) TAT (Y) TAT (Y) TAT (Y) TAT (Y) TAT (Y) TAT (Y) TAT (Y) TAT (Y) TAT (Y) TAT (Y) TAC (Y) TAT (Y) TAT (Y) TAT (Y) TAT (Y) TAT (Y) TAT (Y) TAT (Y) TAT (Y) 
   294      1   -34.4788161529   0.000000000000       0.0000  TAT (Y) TCT (S) TAT (Y) TCT (S) TCT (S) TCT (S) TAC (Y) ACC (T) ACA (T) TCT (S) ACT (T) TCT (S) TCT (S) TCT (S) TCT (S) TCT (S) --- (-) TCT (S) TCT (S) TCT (S) TCT (S) TAT (Y) TCT (S) ACA (T) TCT (S) TCT (S) TCT (S) TCT (S) TCT (S) TCT (S) 
   295      1   -17.7144190759   0.000000020264       0.0000  TCA (S) TCA (S) TCA (S) GCA (A) TCA (S) TCA (S) CCA (P) TCA (S) TCA (S) TCA (S) TCA (S) TCA (S) TCA (S) TCA (S) GCA (A) TCA (S) TCA (S) TCA (S) TCA (S) TCA (S) TCA (S) TCA (S) TCA (S) TCA (S) TCA (S) TCA (S) TCA (S) TCA (S) TCA (S) --- (-) 
   296      1   -34.0401446056   0.000000000000       0.0000  TCA (S) TCA (S) TCA (S) TCA (S) CCA (P) TCA (S) CCT (P) CCA (P) CCA (P) TCA (S) CCA (P) TCA (S) --- (-) TCA (S) TCA (S) TCC (S) TCA (S) TCA (S) TCA (S) TCA (S) TCA (S) TTA (L) TCA (S) CCA (P) CCA (P) CCG (P) CCA (P) TCA (S) CCG (P) --- (-) 
   297      1   -13.1782440684   0.000001891304       0.0008  TCA (S) TCA (S) TCA (S) TCA (S) TCA (S) TCA (S) TCA (S) TCA (S) TCA (S) TCA (S) TCA (S) TCA (S) TCA (S) TCA (S) TCA (S) TCA (S) TCA (S) TCA (S) TCA (S) TCA (S) TCA (S) TCA (S) TCA (S) TCA (S) TCA (S) TCA (S) TCT (S) TCA (S) TCA (S) TCA (S) 
   298      1   -15.3447233970   0.000000216706       0.0001  TCA (S) TCA (S) TCA (S) TCA (S) TCA (S) TCA (S) TCA (S) TCC (S) TCA (S) TCA (S) TCA (S) TCA (S) TCA (S) TCA (S) TCA (S) TCA (S) TCA (S) TCA (S) TCA (S) TCA (S) TCA (S) TCA (S) TCA (S) TCA (S) TCA (S) TCA (S) TCA (S) TCG (S) TCA (S) TCA (S) 
   299      1    -9.6878387799   0.000062033327       0.0247  TCA (S) TCA (S) TCA (S) TCA (S) TCA (S) TCA (S) TCG (S) TCA (S) TCA (S) TCA (S) TCA (S) TCA (S) TCA (S) TCA (S) TCA (S) TCA (S) TCA (S) TCA (S) TCA (S) TCA (S) TCA (S) TCA (S) TCA (S) TCA (S) TCA (S) TCA (S) TCA (S) TCA (S) TCA (S) TCA (S) 
   300      1   -31.6513531888   0.000000000000       0.0000  TCA (S) TCA (S) TCA (S) TCG (S) TCA (S) TCA (S) ACC (T) ACG (T) TCT (S) TCA (S) ACG (T) TCA (S) TCA (S) TCA (S) TCG (S) TCA (S) TCA (S) TCA (S) TCA (S) TCA (S) TCA (S) TCA (S) TCA (S) TCT (S) TCA (S) TCA (S) TCA (S) TCA (S) TCA (S) TCA (S) 
   301      1   -16.6739177093   0.000000057360       0.0000  TCA (S) TCA (S) TCG (S) TCA (S) TCA (S) TCA (S) TCC (S) TCA (S) TCA (S) TCA (S) TCA (S) TCA (S) TCA (S) TCA (S) TCA (S) TCA (S) TCA (S) TCA (S) TCA (S) TCA (S) TCA (S) TCA (S) TCA (S) TCT (S) TCA (S) TCA (S) TCA (S) TCA (S) TCA (S) TCA (S) 
   302      1   -17.5869688437   0.000000023018       0.0000  TCA (S) TCC (S) TCC (S) TCC (S) TCC (S) TCC (S) TCG (S) TCC (S) TCC (S) TCC (S) TCC (S) TCC (S) TCT (S) TCC (S) TCC (S) TCT (S) TCC (S) TCC (S) TCC (S) TCC (S) TCC (S) TCA (S) TCC (S) TCC (S) TCC (S) TCC (S) TCC (S) TCC (S) TCC (S) TCC (S) 
   303      1   -27.3090152386   0.000000000001       0.0000  TCA (S) TCG (S) TTA (L) TCC (S) TCG (S) TCC (S) TCG (S) TCG (S) TCG (S) TCC (S) TCA (S) TCC (S) TCA (S) TCC (S) TCC (S) TCA (S) --- (-) TCC (S) TCC (S) TCC (S) TCA (S) TCA (S) TCC (S) TCG (S) TCG (S) TCG (S) TCG (S) TCG (S) TCG (S) TCG (S) 
   304      1   -14.3522269082   0.000000584665       0.0002  TCA (S) TCT (S) TCA (S) TCA (S) TCA (S) TCA (S) TCA (S) TCG (S) TCA (S) TCA (S) TCA (S) TCA (S) TCA (S) TCA (S) TCA (S) TCA (S) TCA (S) TCA (S) TCA (S) TCA (S) TCA (S) TCA (S) TCA (S) TCA (S) TCA (S) TCA (S) TCA (S) TCA (S) TCA (S) --- (-) 
   305      1   -34.0073923734   0.000000000000       0.0000  TCC (S) GCC (A) GCC (A) --- (-) GCC (A) GCC (A) CCG (P) GCC (A) GCC (A) GCC (A) GCC (A) GCC (A) --- (-) GCC (A) GCC (A) GCC (A) GCC (A) GCC (A) --- (-) GCC (A) GCC (A) CCT (P) GCC (A) GCG (A) GCC (A) GCC (A) GCC (A) GCT (A) GCC (A) --- (-) 
   306      1   -36.0606570898   0.000000000000       0.0000  TCC (S) GCC (A) TCC (S) --- (-) GCC (A) --- (-) TCG (S) --- (-) --- (-) GCC (A) --- (-) GCC (A) --- (-) GCC (A) GCC (A) TCC (S) GGC (G) --- (-) --- (-) --- (-) GCC (A) TCC (S) GCC (A) --- (-) AGC (S) GCC (A) GCC (A) GCC (A) GCC (A) --- (-) 
   307      1   -44.8304700361   0.000000000000       0.0000  TCC (S) GCT (A) TCC (S) GCC (A) GCC (A) GCC (A) GCA (A) GCA (A) GCT (A) GCC (A) GCG (A) GCC (A) CCC (P) GCT (A) GCC (A) CCC (P) GCC (A) GCT (A) GCC (A) GCT (A) GCC (A) TCC (S) GCC (A) GCT (A) GCG (A) GCC (A) GCC (A) GCC (A) GCC (A) GCC (A) 
   308      1   -18.3718728381   0.000000010500       0.0000  TCC (S) TCC (S) TCC (S) TCC (S) TCC (S) TCC (S) GCC (A) ACC (T) TCC (S) TCC (S) ACC (T) TCC (S) TCC (S) TCC (S) TCC (S) TCC (S) --- (-) TCC (S) TCC (S) TCC (S) TCC (S) TCC (S) TCC (S) TCC (S) TCC (S) TCC (S) TCC (S) TCC (S) TCC (S) TCC (S) 
   309      1   -28.3656602236   0.000000000000       0.0000  TCC (S) TCC (S) TCC (S) TCT (S) TCC (S) TCC (S) TCC (S) TCC (S) TCC (S) TCC (S) TCT (S) TCC (S) CAC (H) TCC (S) TCT (S) TCC (S) TCC (S) TCC (S) TCC (S) TCC (S) TCC (S) TCC (S) TCC (S) TCC (S) TCC (S) TCC (S) TCC (S) TCC (S) TCC (S) --- (-) 
   310      1   -11.5762777252   0.000009386128       0.0037  TCC (S) TCC (S) TCT (S) TCC (S) TCC (S) TCC (S) TCT (S) TCC (S) TCC (S) TCC (S) TCC (S) TCC (S) TCC (S) TCC (S) TCC (S) TCC (S) --- (-) TCC (S) TCC (S) TCC (S) TCC (S) TCC (S) TCC (S) TCC (S) TCC (S) TCC (S) TCC (S) TCC (S) TCC (S) TCC (S) 
   311      1   -18.5203783602   0.000000009051       0.0000  TCC (S) TCC (S) TTC (F) TCC (S) TCC (S) TCC (S) TCC (S) TCT (S) TCT (S) TCC (S) TCC (S) TCC (S) --- (-) TCC (S) TCC (S) TCT (S) TCC (S) TCC (S) TCC (S) TCC (S) TCC (S) TCC (S) TCC (S) TCT (S) TCC (S) TCC (S) TCC (S) TCC (S) TCC (S) --- (-) 
   312      1   -44.0359768717   0.000000000000       0.0000  TCC (S) TCT (S) TCC (S) TCT (S) TCC (S) TCT (S) TCT (S) TGT (C) TGC (C) TCT (S) TGT (C) TCT (S) --- (-) ACT (T) TCT (S) GCT (A) TCT (S) ACT (T) TCT (S) TCT (S) TCT (S) TGG (W) TCT (S) TGC (C) TCC (S) TCC (S) TCC (S) TCC (S) TCC (S) --- (-) 
   313      1    -7.0367501930   0.000878978436       0.3498  TCG (S) --- (-) TCG (S) --- (-) TCG (S) --- (-) TCG (S) TCG (S) TCG (S) --- (-) TCG (S) --- (-) TCG (S) --- (-) --- (-) TCG (S) --- (-) --- (-) --- (-) --- (-) --- (-) TCG (S) --- (-) TCG (S) TCG (S) TCG (S) TCG (S) TCG (S) TCG (S) --- (-) 
   314      1   -28.1449431293   0.000000000001       0.0000  TCG (S) TCG (S) TCG (S) --- (-) TCG (S) TCG (S) TCG (S) GCG (A) GCG (A) TCG (S) GCG (A) TCG (S) --- (-) TCG (S) TCG (S) ACG (T) TCG (S) --- (-) TTA (L) TCG (S) TCG (S) TTG (L) TCG (S) GCG (A) TCG (S) TCG (S) TCG (S) TCG (S) TCG (S) --- (-) 
   315      1   -25.7168149434   0.000000000007       0.0000  TCG (S) TCT (S) TCA (S) TCT (S) TCT (S) TCT (S) TCT (S) TCC (S) TCC (S) TCT (S) TCC (S) TCT (S) TCT (S) TCT (S) TCT (S) TCT (S) TCT (S) TCT (S) TCT (S) TCT (S) TCT (S) TTG (L) TCT (S) TCC (S) TCT (S) TCG (S) TCT (S) TCT (S) TCG (S) --- (-) 
   316      1   -12.4997607191   0.000003727545       0.0015  TCG (S) TTG (L) TTG (L) TTG (L) TTG (L) TTG (L) TTG (L) TTG (L) TTG (L) TTG (L) TTG (L) TTG (L) TTG (L) TTG (L) TTG (L) TTG (L) TTG (L) TTG (L) TTG (L) TTG (L) TTG (L) TTG (L) TTG (L) TTG (L) TTG (L) TTG (L) TTG (L) TTG (L) TTG (L) TTG (L) 
   317      1   -43.1862317511   0.000000000000       0.0000  TCT (S) CCA (P) TCT (S) TCT (S) GCC (A) ACT (T) TCA (S) TCT (S) TCT (S) CCT (P) TCT (S) CCT (P) TCT (S) CCT (P) TCT (S) TCT (S) CCT (P) CCT (P) CCT (P) TCT (S) CCT (P) TCT (S) CCT (P) TCT (S) GCC (A) GCC (A) GCC (A) GCC (A) GCC (A) --- (-) 
   318      1   -24.1821483554   0.000000000031       0.0000  TCT (S) CCT (P) CCT (P) CCT (P) CCA (P) CCT (P) TCT (S) TCT (S) TCT (S) CCT (P) TCT (S) CCT (P) TCT (S) CCT (P) CCT (P) TCT (S) CCT (P) CCT (P) CCT (P) CCT (P) CCT (P) TCT (S) CCT (P) TCT (S) CCA (P) CCA (P) CCA (P) TCA (S) CCA (P) --- (-) 
   319      1   -34.2118362833   0.000000000000       0.0000  TCT (S) GCT (A) TCT (S) GCT (A) ACT (T) GCT (A) ACT (T) GCC (A) GCC (A) GCT (A) GCC (A) GCT (A) TCT (S) GCT (A) GCT (A) TCT (S) --- (-) GCT (A) GCT (A) GCT (A) GCT (A) TCG (S) GCT (A) GCC (A) ACT (T) ACT (T) ACC (T) GCT (A) ACT (T) ACT (T) 
   320      1   -25.3765368959   0.000000000010       0.0000  TCT (S) TCG (S) TCT (S) TCT (S) TCT (S) TCA (S) TCT (S) TCT (S) TCA (S) TCG (S) TCT (S) TCT (S) TCT (S) TCG (S) TCT (S) TCT (S) TCT (S) TCG (S) TCG (S) TCG (S) TCG (S) TCT (S) TCT (S) TCA (S) TCT (S) TCT (S) TCT (S) TCT (S) TCT (S) TCT (S) 
   321      1   -30.2859514857   0.000000000000       0.0000  TCT (S) TCT (S) CGT (R) TCT (S) TCT (S) TCT (S) TCC (S) TCT (S) TCT (S) TCT (S) TCT (S) TCT (S) CAT (H) TCT (S) TCT (S) CAT (H) TCT (S) TCT (S) TCT (S) TCT (S) TCT (S) GCT (A) TCT (S) TCT (S) TCT (S) TCT (S) TCT (S) TCT (S) TCT (S) TCT (S) 
   322      1   -15.9745908547   0.000000115431       0.0000  TCT (S) TCT (S) TCT (S) TCT (S) TCG (S) TCT (S) TCT (S) TCT (S) TCC (S) TCT (S) TCT (S) TCT (S) TCT (S) TCT (S) TCT (S) TCT (S) TCT (S) TCT (S) TCT (S) TCT (S) TCT (S) TCT (S) TCT (S) TCT (S) TCG (S) TCG (S) TCG (S) TCG (S) TCG (S) TCG (S) 
   323      1   -16.6984337500   0.000000055971       0.0000  TCT (S) TCT (S) TCT (S) TCT (S) TCT (S) TCG (S) TCT (S) TCT (S) TCT (S) TCT (S) TCT (S) TCT (S) TCT (S) TCT (S) TCT (S) TCT (S) --- (-) TCT (S) TCT (S) TCT (S) TCT (S) TCT (S) TCT (S) TCT (S) TCT (S) TCC (S) TCT (S) TCT (S) TCC (S) TCC (S) 
   324      1   -15.0350545135   0.000000295365       0.0001  TCT (S) TCT (S) TCT (S) TCT (S) TCT (S) TCT (S) TCT (S) ACC (T) ACC (T) TCT (S) ACC (T) TCT (S) TCT (S) TCT (S) TCT (S) TCT (S) TCT (S) TCT (S) TCT (S) TCT (S) TCT (S) TCT (S) TCT (S) ACC (T) TCT (S) TCT (S) TCT (S) TCT (S) TCT (S) TCT (S) 
   325      1   -16.9134062976   0.000000045144       0.0000  TCT (S) TCT (S) TCT (S) TCT (S) TCT (S) TCT (S) TCT (S) TCA (S) TCT (S) TCT (S) TCT (S) TCT (S) CCT (P) TCT (S) TCT (S) TCT (S) TCT (S) TCT (S) TCT (S) TCT (S) TCT (S) TCT (S) TCT (S) TCT (S) TCT (S) TCT (S) TCT (S) TCT (S) TCT (S) --- (-) 
   326      1   -15.1918500092   0.000000252501       0.0001  TCT (S) TCT (S) TCT (S) TCT (S) TCT (S) TCT (S) TCT (S) TCG (S) TCT (S) TCT (S) TCT (S) TCT (S) TCT (S) TCT (S) TCT (S) TCT (S) TCT (S) TCT (S) TCT (S) TCT (S) TCT (S) TCT (S) TCT (S) TCC (S) TCT (S) TCT (S) TCT (S) TCT (S) TCT (S) TCT (S) 
   327      1   -20.1421910691   0.000000001788       0.0000  TCT (S) TTT (F) TCC (S) TTC (F) TTC (F) TTC (F) TTC (F) TTC (F) TTC (F) TTC (F) TTC (F) TTC (F) TCA (S) TTC (F) TTC (F) TCA (S) TTC (F) TTC (F) TTC (F) TTC (F) TTC (F) TCT (S) TTC (F) TTC (F) TTC (F) TTC (F) TTC (F) TTC (F) TTC (F) TTC (F) 
   328      1   -27.6061002664   0.000000000001       0.0000  TCT (S) TTT (F) TCT (S) TTT (F) TTT (F) TTT (F) TCT (S) TCT (S) TTT (F) TTT (F) TTT (F) TTT (F) TCT (S) TCT (S) TTT (F) TCT (S) TTT (F) TCT (S) TCT (S) TTT (F) TTT (F) TCT (S) TTT (F) TTT (F) TTT (F) TTT (F) TTT (F) TTT (F) TTT (F) TTT (F) 
   329      1   -66.6762278130   0.000000000000       0.0000  TGC (C) CAT (H) CGC (R) CGT (R) CTT (L) CCC (P) CAA (Q) CAC (H) CAC (H) CAC (H) CAA (Q) CAT (H) --- (-) CAC (H) CGT (R) CGC (R) CGT (R) CAC (H) CAC (H) CGT (R) CAC (H) TGC (C) CGT (R) CAC (H) CTT (L) CTT (L) CTT (L) CTT (L) CTT (L) --- (-) 
   330      1   -49.4763681886   0.000000000000       0.0000  TGC (C) TGC (C) CAG (Q) AGC (S) AGC (S) TGC (C) CGC (R) TGC (C) TGC (C) TGC (C) TGC (C) AGC (S) TGC (C) AGC (S) AGC (S) TGC (C) --- (-) AGC (S) TGC (C) AGC (S) TGC (C) TGC (C) AGC (S) TGC (C) AGC (S) AAC (N) AGC (S) AGC (S) AAC (N) AGC (S) 
   331      1   -42.5479218316   0.000000000000       0.0000  TGC (C) TGC (C) CGG (R) --- (-) AGC (S) CGC (R) CGC (R) CGC (R) CGC (R) CGC (R) CGC (R) CGC (R) --- (-) CGC (R) CGC (R) CGC (R) CGC (R) --- (-) GGA (G) CGC (R) CGC (R) TGC (C) CGC (R) CGC (R) AGC (S) GGC (G) AGC (S) AGC (S) GGC (G) --- (-) 
   332      1    -6.7162930513   0.001211019089       0.4820  TGC (C) TGC (C) TGC (C) TGC (C) TGC (C) TGC (C) TGC (C) TGC (C) TGC (C) TGC (C) TGC (C) TGC (C) TGC (C) TGC (C) TGC (C) TGC (C) TGC (C) TGC (C) TGC (C) TGC (C) TGC (C) TGC (C) TGC (C) TGC (C) TGC (C) TGC (C) TGC (C) TGC (C) TGC (C) TGC (C) 
   333      1   -10.9983844400   0.000016728705       0.0067  TGG (W) TCG (S) TGG (W) TGG (W) TGG (W) TGG (W) TGG (W) TGG (W) TGG (W) TGG (W) TGG (W) TGG (W) TGG (W) TGG (W) TGG (W) TGG (W) TGG (W) TGG (W) TGG (W) TGG (W) TGG (W) TGG (W) TGG (W) TGG (W) TGG (W) TGG (W) TGG (W) TGG (W) TGG (W) --- (-) 
   334      1   -11.0498219731   0.000015889978       0.0063  TGG (W) TGG (W) TGG (W) TGG (W) TGG (W) TGG (W) TGG (W) TGG (W) TGG (W) TGG (W) TGG (W) TGG (W) --- (-) TGG (W) TGG (W) AGG (R) TGG (W) TGG (W) TGG (W) TGG (W) TGG (W) TGG (W) TGG (W) TGG (W) TGG (W) TGG (W) TGG (W) TGG (W) TGG (W) --- (-) 
   335      3    -5.5229856401   0.003993905758       1.5896  TGG (W) TGG (W) TGG (W) TGG (W) TGG (W) TGG (W) TGG (W) TGG (W) TGG (W) TGG (W) TGG (W) TGG (W) TGG (W) TGG (W) TGG (W) TGG (W) --- (-) TGG (W) TGG (W) TGG (W) TGG (W) TGG (W) TGG (W) TGG (W) TGG (W) TGG (W) TGG (W) TGG (W) TGG (W) TGG (W) 
   336      2    -5.5475157586   0.003897126631       1.5511  TGG (W) TGG (W) TGG (W) TGG (W) TGG (W) TGG (W) TGG (W) TGG (W) TGG (W) TGG (W) TGG (W) TGG (W) TGG (W) TGG (W) TGG (W) TGG (W) TGG (W) TGG (W) TGG (W) TGG (W) TGG (W) TGG (W) TGG (W) TGG (W) TGG (W) TGG (W) TGG (W) TGG (W) TGG (W) TGG (W) 
   337      1   -33.0372232187   0.000000000000       0.0000  TGT (C) AGT (S) TAT (Y) AGT (S) TCT (S) AGT (S) TGT (C) TCT (S) TCT (S) AGT (S) TCT (S) AGT (S) TGT (C) AGT (S) AGT (S) TGT (C) --- (-) AGT (S) AGT (S) AGT (S) AGT (S) TGT (C) AGT (S) TGT (C) TCT (S) TGT (C) TGT (C) TGT (C) TGT (C) TGT (C) 
   338      1   -41.7197508221   0.000000000000       0.0000  TGT (C) TAC (Y) TAT (Y) TAT (Y) TAT (Y) TAT (Y) TCC (S) TCC (S) TCC (S) TAT (Y) TCC (S) TAT (Y) --- (-) TAT (Y) TAT (Y) TGT (C) TAT (Y) TAT (Y) TAT (Y) TAT (Y) TAT (Y) CAA (Q) TAT (Y) TCC (S) TAT (Y) TAT (Y) TAT (Y) TAC (Y) TAT (Y) --- (-) 
   339      1   -14.9925155763   0.000000308200       0.0001  TGT (C) TCT (S) TCT (S) TCT (S) TCT (S) TCT (S) TCC (S) TCT (S) TCT (S) TCT (S) TCT (S) TCT (S) TCT (S) TCT (S) TCT (S) TCT (S) TCT (S) TCT (S) TCT (S) TCT (S) TCT (S) TCT (S) TCT (S) TCT (S) TCT (S) TCT (S) TCT (S) TCT (S) TCT (S) --- (-) 
   340      1   -43.1205237380   0.000000000000       0.0000  TGT (C) TGT (C) TCT (S) TGT (C) TGT (C) TGC (C) TGT (C) AGT (S) CAT (H) TGT (C) AGT (S) TGT (C) --- (-) TGT (C) TGT (C) TGT (C) TGT (C) TGT (C) TGT (C) TGT (C) TGT (C) CTT (L) TGT (C) CAT (H) TGT (C) TGT (C) TGT (C) CGT (R) TGT (C) --- (-) 
   341      1   -15.8699278041   0.000000128168       0.0001  TGT (C) TGT (C) TGT (C) TGT (C) CGT (R) TGT (C) TGT (C) TGT (C) TGT (C) TGT (C) TGT (C) TGT (C) --- (-) TGT (C) TGT (C) TCT (S) TGT (C) TGT (C) TGT (C) TGT (C) TGT (C) TGT (C) TGT (C) TGT (C) CGT (R) CGT (R) CGT (R) CGT (R) CGT (R) --- (-) 
   342      1   -10.2569568072   0.000035112379       0.0140  TGT (C) TGT (C) TGT (C) TGT (C) TGT (C) TGT (C) TGT (C) TGT (C) TGT (C) TGT (C) TGT (C) TGT (C) TGT (C) TGT (C) TGT (C) TGT (C) TGT (C) TGT (C) TGT (C) TGT (C) TGT (C) TGT (C) TGT (C) TGC (C) TGT (C) TGT (C) TGT (C) TGT (C) TGT (C) TGT (C) 
   343      1   -15.8901324367   0.000000125604       0.0000  TTA (L) TTA (L) CTA (L) TTA (L) TTG (L) TTA (L) TTA (L) TTG (L) TTA (L) TTA (L) TTA (L) TTA (L) TTA (L) TTA (L) TTA (L) TTA (L) TTA (L) TTA (L) TTA (L) TTA (L) TTA (L) TTA (L) TTA (L) TTA (L) TTG (L) TTG (L) TTG (L) TTG (L) TTG (L) TTG (L) 
   344      1   -20.9767781424   0.000000000776       0.0000  TTA (L) TTA (L) TTA (L) TTA (L) TTA (L) TTA (L) TTG (L) CTT (L) CTA (L) TTA (L) CTG (L) TTA (L) TTA (L) TTA (L) TTA (L) TTA (L) TTA (L) TTA (L) TTA (L) TTA (L) TTA (L) CTA (L) TTA (L) CTA (L) TTA (L) TTA (L) TTA (L) TTA (L) TTA (L) TTA (L) 
   345      1   -33.1135729075   0.000000000000       0.0000  TTA (L) TTG (L) TCG (S) TTG (L) TTG (L) TTG (L) TTG (L) CTG (L) TTG (L) TTG (L) CTG (L) TTG (L) TTC (F) TTG (L) TTG (L) TTC (F) --- (-) TTG (L) TTG (L) TTA (L) TTG (L) TCC (S) TTG (L) TTG (L) TTG (L) TTG (L) TTG (L) TTG (L) TTG (L) TTG (L) 
   346      1   -22.0925287936   0.000000000254       0.0000  TTA (L) TTT (F) TTA (L) TTT (F) TTC (F) TTT (F) TTC (F) TTT (F) TTT (F) TTC (F) TTT (F) TTT (F) TTA (L) TTT (F) TTT (F) TTA (L) TTT (F) TTT (F) TTT (F) TTT (F) TTC (F) TTA (L) TTT (F) TTT (F) TTC (F) TTT (F) TTT (F) TTT (F) TTT (F) TTT (F) 
   347      1   -20.1081171698   0.000000001850       0.0000  TTC (F) ATT (I) TAC (Y) ATT (I) ATT (I) ATT (I) TTT (F) TTT (F) TTT (F) ATT (I) TTT (F) ATT (I) TTC (F) ATT (I) ATT (I) TTC (F) ATT (I) ATT (I) ATT (I) ATT (I) ATT (I) TTC (F) ATT (I) TTT (F) ATT (I) ATT (I) ATT (I) ATT (I) ATT (I) --- (-) 
   348      1   -15.7615000906   0.000000142846       0.0001  TTC (F) TTC (F) TTA (L) TTC (F) TTC (F) TTC (F) TTC (F) TTC (F) TTC (F) TTC (F) TTC (F) TTC (F) --- (-) TTC (F) TTC (F) TTC (F) TTC (F) TTC (F) TTC (F) TTC (F) TTC (F) TTA (L) TTC (F) TTC (F) TTC (F) TTC (F) TTC (F) TTC (F) TTC (F) --- (-) 
   349      1   -17.4795745874   0.000000025628       0.0000  TTC (F) TTC (F) TTC (F) CTC (L) TTC (F) CTC (L) TTT (F) TTC (F) TTC (F) CTC (L) TTC (F) CTC (L) TTC (F) CTC (L) CTC (L) TTC (F) --- (-) CTC (L) CTC (L) CTC (L) CTC (L) CTC (L) CTC (L) TTC (F) TTC (F) TTC (F) TTC (F) TTC (F) TTC (F) TTC (F) 
   350      2    -7.8373933474   0.000394696538       0.1571  TTC (F) TTC (F) TTC (F) TTC (F) TTC (F) TTC (F) TTC (F) TTC (F) TTC (F) TTC (F) TTC (F) TTC (F) TTC (F) TTC (F) TTC (F) TTC (F) --- (-) TTC (F) TTC (F) TTC (F) TTC (F) TTC (F) TTC (F) TTC (F) TTC (F) TTC (F) TTC (F) TTC (F) TTC (F) TTC (F) 
   351      2    -7.9639581534   0.000347773847       0.1384  TTC (F) TTC (F) TTC (F) TTC (F) TTC (F) TTC (F) TTC (F) TTC (F) TTC (F) TTC (F) TTC (F) TTC (F) TTC (F) TTC (F) TTC (F) TTC (F) TTC (F) TTC (F) TTC (F) TTC (F) TTC (F) TTC (F) TTC (F) TTC (F) TTC (F) TTC (F) TTC (F) TTC (F) TTC (F) TTC (F) 
   352      1   -14.5810056957   0.000000465104       0.0002  TTC (F) TTC (F) TTC (F) TTC (F) TTC (F) TTC (F) TTC (F) TTC (F) TTC (F) TTT (F) TTC (F) TTC (F) TTC (F) TTC (F) TTC (F) TTC (F) TTC (F) TTC (F) TTC (F) TTC (F) TTC (F) TTC (F) TTC (F) TTT (F) TTC (F) TTC (F) TTC (F) TTC (F) TTC (F) TTC (F) 
   353      1   -16.4209435090   0.000000073871       0.0000  TTC (F) TTC (F) TTC (F) TTC (F) TTC (F) TTC (F) TTC (F) TTC (F) TTT (F) TTC (F) TTT (F) TTC (F) TTC (F) TTC (F) TTC (F) TTC (F) TTC (F) TTC (F) TTT (F) TTC (F) TTC (F) TTC (F) TTC (F) TTC (F) TTC (F) TTC (F) TTC (F) TTC (F) TTC (F) TTC (F) 
   354      1    -9.7990153554   0.000055506226       0.0221  TTC (F) TTC (F) TTC (F) TTC (F) TTC (F) TTC (F) TTC (F) TTT (F) TTT (F) TTC (F) TTT (F) TTC (F) TTC (F) TTC (F) TTC (F) TTC (F) TTC (F) TTC (F) TTC (F) TTC (F) TTC (F) TTC (F) TTC (F) TTT (F) TTC (F) TTC (F) TTC (F) TTC (F) TTC (F) TTC (F) 
   355      1   -12.9830134190   0.000002299053       0.0009  TTC (F) TTC (F) TTC (F) TTC (F) TTC (F) TTC (F) TTT (F) TTC (F) TTC (F) TTC (F) TTC (F) TTC (F) TTC (F) TTC (F) TTC (F) TTC (F) TTC (F) TTC (F) TTC (F) TTC (F) TTC (F) CTC (L) TTC (F) TTC (F) TTC (F) TTC (F) TTC (F) TTC (F) TTC (F) TTC (F) 
   356      1   -15.4980610055   0.000000185899       0.0001  TTC (F) TTC (F) TTT (F) TTT (F) TTC (F) TTT (F) TTC (F) TTC (F) TTT (F) TTT (F) TTC (F) TTT (F) TTC (F) TTT (F) TTT (F) TTC (F) TTT (F) TTT (F) TTT (F) TTT (F) TTT (F) TTC (F) TTT (F) TTC (F) TTC (F) TTC (F) TTC (F) TTC (F) TTC (F) TTC (F) 
   357      1   -10.9599025293   0.000017385005       0.0069  TTC (F) TTT (F) TTC (F) TTT (F) TTC (F) TTT (F) TTC (F) TTC (F) TTC (F) TTT (F) TTC (F) TTT (F) TTC (F) TTT (F) TTT (F) TTC (F) TTT (F) TTT (F) TTT (F) TTT (F) TTT (F) TTC (F) TTT (F) TTC (F) TTC (F) TTC (F) TTC (F) TTC (F) TTC (F) TTC (F) 
   358      1   -34.5860927223   0.000000000000       0.0000  TTG (L) CTC (L) TTG (L) TTG (L) TTG (L) TTG (L) CTG (L) CTG (L) CTG (L) TTG (L) CTG (L) TTG (L) TTG (L) TTG (L) TTG (L) TTG (L) --- (-) TTG (L) TTG (L) TTG (L) TTG (L) TTG (L) TTG (L) TTG (L) TTG (L) ATG (M) TTG (L) TTG (L) GTG (V) TTG (L) 
   359      1   -17.7681026611   0.000000019205       0.0000  TTG (L) CTG (L) CTA (L) CTG (L) CTG (L) CTG (L) CTG (L) CTG (L) CTG (L) CTG (L) CTG (L) CTA (L) CTG (L) CTG (L) CTG (L) CTG (L) --- (-) CTG (L) CTG (L) CTG (L) CTG (L) CTG (L) CTA (L) CTG (L) CTG (L) CTG (L) CTG (L) CTG (L) CTG (L) CTG (L) 
   360      1   -21.1614959297   0.000000000645       0.0000  TTG (L) CTG (L) TTG (L) CTG (L) CTG (L) CTG (L) TTG (L) CTG (L) CTG (L) CTG (L) CTG (L) CTG (L) TCG (S) CTG (L) CTG (L) TCG (S) --- (-) CTG (L) CTG (L) CTG (L) CTG (L) TCG (S) CTG (L) CTG (L) CTG (L) CTG (L) CTG (L) CTG (L) CTG (L) CTG (L) 
   361      1   -31.0970231463   0.000000000000       0.0000  TTG (L) GCG (A) TTG (L) --- (-) TCG (S) TCC (S) CTC (L) CTC (L) CTC (L) TCG (S) CTC (L) TCG (S) --- (-) TCG (S) TCG (S) TTG (L) TCG (S) --- (-) --- (-) TCG (S) TCG (S) TTG (L) TCG (S) CTC (L) TCG (S) TCG (S) TCG (S) TCG (S) TCG (S) --- (-) 
   362      1   -15.4304158646   0.000000198910       0.0001  TTG (L) GTG (V) TTG (L) TTG (L) TTG (L) TTG (L) TTG (L) TTA (L) TTA (L) TTG (L) TTA (L) TTG (L) TTG (L) TTG (L) TTG (L) TTG (L) TTG (L) TTG (L) TTG (L) TTG (L) TTG (L) TTG (L) TTG (L) TTA (L) TTG (L) TTG (L) TTG (L) TTG (L) TTG (L) TTG (L) 
   363      1   -42.7584037639   0.000000000000       0.0000  TTG (L) GTT (V) TTG (L) GTT (V) GTT (V) GTT (V) TTC (F) TTG (L) TTG (L) ATT (I) TTG (L) GTT (V) --- (-) ATT (I) GTT (V) CTG (L) GTT (V) ATT (I) ATT (I) GTT (V) ATT (I) TTG (L) GTT (V) TTG (L) GTT (V) GTT (V) GTA (V) GTG (V) GTT (V) --- (-) 
   364      1   -17.4558771750   0.000000026243       0.0000  TTG (L) TGG (W) TGG (W) TGG (W) TGG (W) TGG (W) CTG (L) TGG (W) TGG (W) TGG (W) TGG (W) TGG (W) TGG (W) TGG (W) TGG (W) TGG (W) TGG (W) TGG (W) TGG (W) TGG (W) TGG (W) TGG (W) TGG (W) TGG (W) TGG (W) TGG (W) TGG (W) TGG (W) TGG (W) TGG (W) 
   365      1   -25.0491437614   0.000000000013       0.0000  TTG (L) TTG (L) CTG (L) TTA (L) ATG (M) TTA (L) TTG (L) TTG (L) TTG (L) TTA (L) TTG (L) TTA (L) TTG (L) TTA (L) TTA (L) TTG (L) TTA (L) TTA (L) TTA (L) TTA (L) TTA (L) TTG (L) TTA (L) TTG (L) ATG (M) TTG (L) ATG (M) ATA (I) TTG (L) TTG (L) 
   366      1   -18.1152186381   0.000000013573       0.0000  TTG (L) TTG (L) TCG (S) TTG (L) TTG (L) TTG (L) TTT (F) TTC (F) TTC (F) TTG (L) TTC (F) TTG (L) --- (-) TTG (L) TTG (L) TTG (L) TTG (L) TTG (L) TTG (L) TTG (L) TTG (L) TTG (L) TTG (L) TTC (F) TTG (L) TTG (L) TTG (L) TTG (L) TTG (L) --- (-) 
   367      1   -15.9217126394   0.000000121699       0.0000  TTG (L) TTG (L) TTA (L) TTG (L) TTG (L) ATG (M) TTG (L) TTG (L) TTG (L) TTG (L) TTG (L) TTG (L) TTG (L) TTG (L) TTG (L) TTG (L) TTG (L) TTG (L) TTG (L) TTG (L) TTG (L) TTG (L) TTG (L) TTG (L) TTG (L) TTG (L) TTG (L) TTG (L) TTG (L) TTG (L) 
   368      1   -21.7808653970   0.000000000347       0.0000  TTG (L) TTG (L) TTG (L) TTG (L) TTG (L) TTG (L) TTG (L) TTG (L) CTG (L) TTA (L) TTG (L) TTG (L) TTG (L) TTG (L) TTG (L) TTG (L) TTG (L) TTG (L) TTG (L) TTG (L) TTG (L) CTG (L) TTG (L) TTA (L) TTG (L) TTG (L) TTG (L) TTG (L) TTG (L) TTG (L) 
   369      1   -17.2469442029   0.000000032341       0.0000  TTT (F) TCT (S) TTT (F) TTT (F) TTT (F) TTT (F) TTC (F) TTT (F) TTT (F) TTT (F) TTT (F) TTT (F) TTT (F) TTT (F) TTT (F) TTT (F) TTT (F) TTT (F) TTT (F) TTT (F) TTT (F) TTT (F) TTT (F) TTT (F) TTT (F) TTT (F) TTT (F) TTT (F) TTT (F) TTC (F) 
   370      1   -21.2537657899   0.000000000588       0.0000  TTT (F) TGG (W) TTT (F) TGG (W) TGG (W) TGG (W) TGG (W) TGG (W) TGG (W) TGG (W) TGG (W) TGG (W) TTC (F) TGG (W) TGG (W) TTC (F) TGG (W) TGG (W) TGG (W) TGG (W) TGG (W) TTA (L) TGG (W) TGG (W) TGG (W) TGG (W) TGG (W) TGG (W) TGG (W) TGG (W) 
   371      1   -34.6971779095   0.000000000000       0.0000  TTT (F) TTC (F) TTT (F) TTT (F) TTT (F) TTT (F) CTG (L) TTA (L) CTT (L) TTC (F) TTC (F) TTT (F) TTT (F) TTT (F) TTT (F) TTT (F) TTT (F) TTT (F) TTC (F) TTT (F) TTC (F) TTT (F) TTT (F) CTT (L) TTT (F) TTT (F) TTT (F) TTT (F) TTT (F) TTT (F) 
   372      1   -14.2068604568   0.000000676144       0.0003  TTT (F) TTT (F) TTT (F) TTT (F) TTT (F) TTC (F) TTT (F) TTC (F) TTT (F) TTT (F) TTC (F) TTT (F) TTT (F) TTT (F) TTT (F) TTT (F) TTT (F) TTT (F) TTT (F) TTT (F) TTT (F) TTT (F) TTT (F) TTT (F) TTT (F) TTT (F) TTT (F) TTT (F) TTT (F) TTT (F) 
   373      1   -15.7270928392   0.000000147846       0.0001  TTT (F) TTT (F) TTT (F) TTT (F) TTT (F) TTC (F) TTT (F) TTT (F) TTT (F) TTC (F) TTT (F) TTC (F) TTT (F) TTC (F) TTT (F) TTT (F) TTC (F) TTC (F) TTC (F) TTT (F) TTC (F) TTT (F) TTC (F) TTT (F) TTT (F) TTT (F) TTT (F) TTT (F) TTT (F) --- (-) 
   374      1   -20.9121321615   0.000000000828       0.0000  TTT (F) TTT (F) TTT (F) TTT (F) TTT (F) TTT (F) TTC (F) TTC (F) TTC (F) TTT (F) TTC (F) TTT (F) TAT (Y) TTT (F) TTT (F) TTT (F) TTT (F) TTT (F) TTT (F) TTT (F) TTT (F) GTT (V) TTT (F) TTC (F) TTT (F) TTT (F) TTT (F) TTT (F) TTT (F) TTT (F) 
   375      1   -11.5640859964   0.000009501261       0.0038  TTT (F) TTT (F) TTT (F) TTT (F) TTT (F) TTT (F) TTC (F) TTT (F) TTT (F) TTT (F) TTT (F) TTT (F) TTC (F) TTT (F) TTT (F) TTC (F) TTT (F) TTT (F) TTT (F) TTT (F) TTT (F) TTT (F) TTT (F) TTT (F) TTT (F) TTT (F) TTT (F) TTT (F) TTT (F) TTT (F) 
   376      1   -13.1582747282   0.000001929452       0.0008  TTT (F) TTT (F) TTT (F) TTT (F) TTT (F) TTT (F) TTT (F) TTT (F) TTC (F) TTT (F) TTT (F) TTT (F) TTT (F) TTT (F) TTT (F) TTT (F) TTT (F) TTT (F) TTT (F) TTT (F) TTT (F) TTC (F) TTT (F) TTT (F) TTT (F) TTT (F) TTT (F) TTT (F) TTT (F) TTT (F) 
   377      1   -13.8524879236   0.000000963698       0.0004  TTT (F) TTT (F) TTT (F) TTT (F) TTT (F) TTT (F) TTT (F) TTT (F) TTT (F) TTT (F) TTT (F) TTT (F) TTC (F) TTT (F) TTT (F) TTC (F) TTT (F) TTT (F) TTT (F) TTT (F) TTT (F) TTT (F) TTT (F) TTT (F) TTT (F) TTT (F) TTT (F) TTT (F) TTT (F) TTC (F) 
   378      1   -15.4696291645   0.000000191261       0.0001  TTT (F) TTT (F) TTT (F) TTT (F) TTT (F) TTT (F) TTT (F) TTT (F) TTT (F) TTT (F) TTT (F) TTT (F) TTT (F) TTT (F) TTT (F) TTT (F) TTT (F) TTT (F) TTT (F) TTT (F) TTT (F) TTT (F) TTT (F) TTC (F) TTC (F) TTT (F) TTT (F) TTT (F) TTT (F) TTT (F) 
   379      1    -7.4401797134   0.000587179664       0.2337  TTT (F) TTT (F) TTT (F) TTT (F) TTT (F) TTT (F) TTT (F) TTT (F) TTT (F) TTT (F) TTT (F) TTT (F) TTT (F) TTT (F) TTT (F) TTT (F) TTT (F) TTT (F) TTT (F) TTT (F) TTT (F) TTT (F) TTT (F) TTT (F) TTT (F) TTT (F) TTT (F) TTT (F) TTT (F) --- (-) 
   380      2    -7.4792096428   0.000564703557       0.2248  TTT (F) TTT (F) TTT (F) TTT (F) TTT (F) TTT (F) TTT (F) TTT (F) TTT (F) TTT (F) TTT (F) TTT (F) TTT (F) TTT (F) TTT (F) TTT (F) TTT (F) TTT (F) TTT (F) TTT (F) TTT (F) TTT (F) TTT (F) TTT (F) TTT (F) TTT (F) TTT (F) TTT (F) TTT (F) TTT (F) 
