# Supplementary material for: Comparative gene retention analysis in barley, wild emmer, and bread wheat pangenome lines reveals factors affecting gene retention following gene duplication
Source: BMC Biol. 2023 Feb 6;21:25. doi: 10.1186/s12915-022-01503-z (PMC9903521; doi:10.1186/s12915-022-01503-z)
Supplement: Supplementary file 5 — Additional file 5. PAML input and output files used for natural selection analysis in Table 1. [file 12915_2022_1503_MOESM5_ESM.zip › Files_S4/ModelAnull_HPT2/rst]

Supplemental results for CODEML (seqf: less_species.fas  treef: less_species.phy)


dN/dS (w) for site classes (K=4)

site class             0        1       2a       2b
proportion       0.55094  0.21917  0.16447  0.06543
background w     0.08916  1.00000  0.08916  1.00000
foreground w     0.08916  1.00000  1.00000  1.00000

Naive Empirical Bayes (NEB) probabilities for 4 classes
(amino acids refer to 1st sequence: Hvulgare_HPT2)

   1 M   0.81288 0.00037 0.18665 0.00011 ( 1)
   2 G   0.08533 0.68804 0.02123 0.20540 ( 2)
   3 S   0.00290 0.76728 0.00076 0.22906 ( 2)
   4 L   0.67633 0.10993 0.18092 0.03282 ( 1)
   5 C   0.00013 0.76998 0.00003 0.22986 ( 2)
   6 L   0.37307 0.40909 0.09572 0.12212 ( 2)
   7 Q   0.08525 0.50102 0.26416 0.14957 ( 2)
   8 P   0.66855 0.11978 0.17591 0.03576 ( 1)
   9 P   0.23925 0.03960 0.70934 0.01182 ( 3)
  10 L   0.11906 0.65405 0.03163 0.19525 ( 2)
  11 L   0.05941 0.71261 0.01525 0.21273 ( 2)
  12 L   0.00000 0.77010 0.00000 0.22990 ( 2)
  13 S   0.00173 0.76841 0.00048 0.22939 ( 2)
  14 I   0.00020 0.76990 0.00006 0.22984 ( 2)
  15 S   0.05218 0.71965 0.01333 0.21484 ( 2)
  16 A   0.47317 0.31600 0.11650 0.09433 ( 1)
  17 H   0.00000 0.77010 0.00000 0.22990 ( 2)
  18 Q   0.00007 0.77004 0.00002 0.22988 ( 2)
  19 Q   0.00890 0.76134 0.00247 0.22728 ( 2)
  20 D   0.76882 0.03079 0.19121 0.00919 ( 1)
  21 H   0.01829 0.75241 0.00468 0.22462 ( 2)
  22 F   0.68691 0.11160 0.16817 0.03332 ( 1)
  23 L   0.76558 0.02075 0.20748 0.00619 ( 1)
  24 P   0.74288 0.05248 0.18896 0.01567 ( 1)
  25 S   0.00464 0.76007 0.00839 0.22690 ( 2)
  26 L   0.00023 0.76956 0.00047 0.22974 ( 2)
  27 C   0.37820 0.40423 0.09689 0.12067 ( 2)
  28 P   0.00929 0.76119 0.00228 0.22724 ( 2)
  29 A   0.47550 0.31249 0.11872 0.09329 ( 1)
  30 H   0.00152 0.76862 0.00041 0.22945 ( 2)
  31 K   0.00108 0.76708 0.00284 0.22899 ( 2)
  32 N   0.43386 0.35090 0.11048 0.10475 ( 1)
  33 A   0.00632 0.75050 0.01913 0.22404 ( 2)
  34 K   0.04881 0.72276 0.01267 0.21576 ( 2)
  35 R   0.00015 0.76965 0.00044 0.22976 ( 2)
  36 Q   0.08979 0.68174 0.02495 0.20352 ( 2)
  37 T   0.00118 0.75890 0.01337 0.22655 ( 2)
  38 S   0.00437 0.76589 0.00110 0.22864 ( 2)
  39 V   0.07407 0.69823 0.01927 0.20844 ( 2)
  40 S   0.73288 0.05990 0.18935 0.01788 ( 1)
  41 S   0.00022 0.76981 0.00015 0.22981 ( 2)
  42 Q   0.76524 0.02184 0.20640 0.00652 ( 1)
  43 R   0.00015 0.76995 0.00004 0.22985 ( 2)
  44 G   0.00035 0.76975 0.00011 0.22979 ( 2)
  45 Q   0.00227 0.76788 0.00062 0.22923 ( 2)
  46 G   0.65533 0.13107 0.17448 0.03913 ( 1)
  47 R   0.64477 0.12533 0.19248 0.03742 ( 1)
  48 P   0.77394 0.02667 0.19144 0.00796 ( 1)
  49 T   0.00056 0.76956 0.00015 0.22973 ( 2)
  50 L   0.00397 0.76594 0.00144 0.22865 ( 2)
  51 D   0.00000 0.77010 0.00000 0.22990 ( 2)
  52 C   0.00000 0.77010 0.00000 0.22990 ( 2)
  53 C   0.00000 0.77010 0.00000 0.22990 ( 2)
  54 K   0.00016 0.76995 0.00004 0.22985 ( 2)
  55 N   0.67275 0.11759 0.17455 0.03510 ( 1)
  56 F   0.58621 0.20695 0.14506 0.06178 ( 1)
  57 L   0.28326 0.49326 0.07623 0.14725 ( 2)
  58 G   0.00736 0.75620 0.01070 0.22575 ( 2)
  59 W   0.55361 0.22767 0.15076 0.06797 ( 1)
  60 K   0.32443 0.45544 0.08417 0.13596 ( 2)
  61 C   0.00031 0.76977 0.00012 0.22980 ( 2)
  62 S   0.36361 0.41773 0.09396 0.12470 ( 2)
  63 Y   0.02808 0.74267 0.00754 0.22171 ( 2)
  64 E   0.00000 0.77010 0.00000 0.22990 ( 2)
  65 R   0.21973 0.55581 0.05854 0.16592 ( 2)
  66 I   0.80234 0.00707 0.18849 0.00211 ( 1)
  67 S   0.37024 0.41138 0.09557 0.12281 ( 2)
  68 H   0.06053 0.71155 0.01550 0.21242 ( 2)
  69 R   0.00951 0.76058 0.00285 0.22705 ( 2)
  70 P   0.00034 0.76977 0.00009 0.22980 ( 2)
  71 V   0.00000 0.77010 0.00000 0.22990 ( 2)
  72 D   0.00000 0.77010 0.00000 0.22990 ( 2)
  73 N   0.17574 0.60189 0.04268 0.17968 ( 2)
  74 C   0.77843 0.02374 0.19075 0.00709 ( 1)
  75 A   0.00008 0.76994 0.00014 0.22985 ( 2)
  76 N   0.00999 0.76047 0.00251 0.22702 ( 2)
  77 A   0.80423 0.00132 0.19406 0.00039 ( 1)
  78 S   0.76537 0.02514 0.20198 0.00751 ( 1)
  79 M   0.02847 0.02454 0.93966 0.00733 ( 3)
  80 Q   0.76534 0.02174 0.20643 0.00649 ( 1)
  81 P   0.04818 0.72332 0.01256 0.21593 ( 2)
  82 L   0.57549 0.20598 0.15703 0.06149 ( 1)
  83 R   0.51950 0.26019 0.14263 0.07767 ( 1)
  84 S   0.14507 0.62994 0.03694 0.18805 ( 2)
  85 E   0.05184 0.71992 0.01332 0.21492 ( 2)
  86 P   0.01454 0.75420 0.00612 0.22515 ( 2)
  87 E   0.78922 0.00619 0.20275 0.00185 ( 1)
  88 A   0.76954 0.02994 0.19158 0.00894 ( 1)
  89 N   0.19092 0.18703 0.56622 0.05583 ( 3)
  90 D   0.79812 0.00261 0.19850 0.00078 ( 1)
  91 S   0.00131 0.76885 0.00032 0.22952 ( 2)
  92 A   0.49617 0.29285 0.12356 0.08742 ( 1)
  93 S   0.00227 0.76788 0.00062 0.22923 ( 2)
  94 I   0.57070 0.22108 0.14222 0.06600 ( 1)
  95 W   0.55783 0.22353 0.15191 0.06673 ( 1)
  96 N   0.02786 0.74294 0.00741 0.22179 ( 2)
  97 P   0.00061 0.76951 0.00015 0.22972 ( 2)
  98 I   0.80913 0.00060 0.19008 0.00018 ( 1)
  99 S   0.78786 0.00677 0.20335 0.00202 ( 1)
 100 T   0.25478 0.00636 0.73696 0.00190 ( 3)
 101 S   0.78170 0.02061 0.19154 0.00615 ( 1)
 102 L   0.75956 0.02480 0.20823 0.00740 ( 1)
 103 D   0.21854 0.13501 0.60614 0.04030 ( 3)
 104 A   0.75835 0.04054 0.18902 0.01210 ( 1)
 105 F   0.81079 0.00056 0.18849 0.00017 ( 1)
 106 Y   0.76954 0.01846 0.20649 0.00551 ( 1)
 107 R   0.77472 0.01454 0.20640 0.00434 ( 1)
 108 F   0.81089 0.00046 0.18851 0.00014 ( 1)
 109 S   0.76310 0.03733 0.18843 0.01114 ( 1)
 110 R   0.74802 0.03543 0.20598 0.01058 ( 1)
 111 P   0.79221 0.00484 0.20150 0.00144 ( 1)
 112 H   0.79049 0.00550 0.20237 0.00164 ( 1)
 113 T   0.80243 0.00206 0.19490 0.00062 ( 1)
 114 V   0.75295 0.04304 0.19116 0.01285 ( 1)
 115 I   0.80213 0.00727 0.18844 0.00217 ( 1)
 116 G   0.77852 0.01226 0.20557 0.00366 ( 1)
 117 T   0.79649 0.00313 0.19944 0.00093 ( 1)
 118 A   0.79798 0.00259 0.19866 0.00077 ( 1)
 119 L   0.77067 0.01567 0.20898 0.00468 ( 1)
 120 S   0.78091 0.01055 0.20540 0.00315 ( 1)
 121 I   0.80917 0.00056 0.19009 0.00017 ( 1)
 122 V   0.74998 0.04591 0.19040 0.01371 ( 1)
 123 S   0.78802 0.00662 0.20339 0.00198 ( 1)
 124 V   0.80582 0.00095 0.19296 0.00028 ( 1)
 125 S   0.78840 0.00642 0.20327 0.00192 ( 1)
 126 L   0.77891 0.00949 0.20877 0.00283 ( 1)
 127 L   0.77082 0.01742 0.20657 0.00520 ( 1)
 128 A   0.80437 0.00121 0.19405 0.00036 ( 1)
 129 V   0.79346 0.00394 0.20143 0.00118 ( 1)
 130 E   0.00256 0.76761 0.00067 0.22915 ( 2)
 131 G   0.28464 0.49324 0.07487 0.14725 ( 2)
 132 L   0.35474 0.42586 0.09227 0.12713 ( 2)
 133 S   0.00118 0.76779 0.00183 0.22921 ( 2)
 134 D   0.79809 0.00263 0.19849 0.00079 ( 1)
 135 I   0.67086 0.13187 0.15790 0.03937 ( 1)
 136 S   0.80065 0.00244 0.19619 0.00073 ( 1)
 137 P   0.78802 0.00541 0.20495 0.00162 ( 1)
 138 L   0.71028 0.08084 0.18474 0.02413 ( 1)
 139 F   0.80097 0.00179 0.19671 0.00053 ( 1)
 140 L   0.78902 0.00658 0.20243 0.00197 ( 1)
 141 T   0.78798 0.01592 0.19136 0.00475 ( 1)
 142 G   0.79168 0.00488 0.20199 0.00146 ( 1)
 143 S   0.70530 0.08567 0.18345 0.02558 ( 1)
 144 L   0.14356 0.62923 0.03936 0.18784 ( 2)
 145 E   0.67486 0.11335 0.17795 0.03384 ( 1)
 146 A   0.79800 0.00257 0.19867 0.00077 ( 1)
 147 V   0.78923 0.00601 0.20297 0.00179 ( 1)
 148 V   0.79132 0.00436 0.20302 0.00130 ( 1)
 149 S   0.20174 0.15117 0.60197 0.04513 ( 3)
 150 A   0.78647 0.01797 0.19020 0.00536 ( 1)
 151 L   0.78946 0.01460 0.19158 0.00436 ( 1)
 152 F   0.80150 0.00130 0.19682 0.00039 ( 1)
 153 M   0.81294 0.00030 0.18666 0.00009 ( 1)
 154 N   0.78322 0.00900 0.20509 0.00269 ( 1)
 155 I   0.80260 0.00164 0.19528 0.00049 ( 1)
 156 Y   0.78818 0.00661 0.20324 0.00197 ( 1)
 157 I   0.80904 0.00065 0.19012 0.00019 ( 1)
 158 V   0.80582 0.00095 0.19296 0.00028 ( 1)
 159 G   0.77828 0.01248 0.20552 0.00372 ( 1)
 160 L   0.76930 0.01669 0.20902 0.00498 ( 1)
 161 N   0.79515 0.00387 0.19983 0.00116 ( 1)
 162 Q   0.75239 0.03163 0.20653 0.00944 ( 1)
 163 L   0.71096 0.08018 0.18492 0.02394 ( 1)
 164 S   0.25828 0.00839 0.73082 0.00251 ( 3)
 165 D   0.78657 0.00715 0.20414 0.00213 ( 1)
 166 I   0.80915 0.00057 0.19011 0.00017 ( 1)
 167 D   0.25332 0.02150 0.71876 0.00642 ( 3)
 168 I   0.80917 0.00057 0.19009 0.00017 ( 1)
 169 D   0.79077 0.00560 0.20197 0.00167 ( 1)
 170 K   0.77531 0.01424 0.20620 0.00425 ( 1)
 171 V   0.79468 0.01156 0.19030 0.00345 ( 1)
 172 N   0.78270 0.00951 0.20496 0.00284 ( 1)
 173 K   0.77531 0.01424 0.20620 0.00425 ( 1)
 174 P   0.79260 0.00447 0.20160 0.00133 ( 1)
 175 T   0.80321 0.00134 0.19506 0.00040 ( 1)
 176 L   0.80311 0.00153 0.19490 0.00046 ( 1)
 177 P   0.79249 0.00457 0.20157 0.00137 ( 1)
 178 L   0.77122 0.01704 0.20665 0.00509 ( 1)
 179 A   0.79795 0.00261 0.19866 0.00078 ( 1)
 180 S   0.80101 0.00209 0.19627 0.00062 ( 1)
 181 G   0.77028 0.01749 0.20701 0.00522 ( 1)
 182 E   0.78963 0.00578 0.20286 0.00173 ( 1)
 183 Y   0.77313 0.01499 0.20741 0.00448 ( 1)
 184 S   0.77700 0.02509 0.19042 0.00749 ( 1)
 185 P   0.55647 0.23558 0.13762 0.07033 ( 1)
 186 A   0.77082 0.02871 0.19190 0.00857 ( 1)
 187 T   0.00000 0.77010 0.00000 0.22990 ( 2)
 188 G   0.63034 0.15422 0.16940 0.04604 ( 1)
 189 V   0.79012 0.01584 0.18931 0.00473 ( 1)
 190 A   0.55635 0.23499 0.13851 0.07015 ( 1)
 191 I   0.32131 0.46453 0.07549 0.13868 ( 2)
 192 V   0.77114 0.02931 0.19080 0.00875 ( 1)
 193 T   0.36022 0.42108 0.09299 0.12571 ( 2)
 194 T   0.00004 0.76950 0.00074 0.22972 ( 2)
 195 F   0.80550 0.00556 0.18728 0.00166 ( 1)
 196 A   0.77819 0.02624 0.18774 0.00783 ( 1)
 197 V   0.20342 0.57565 0.04908 0.17185 ( 2)
 198 L   0.46412 0.33062 0.10657 0.09870 ( 1)
 199 S   0.78079 0.01066 0.20537 0.00318 ( 1)
 200 F   0.81082 0.00047 0.18857 0.00014 ( 1)
 201 A   0.21782 0.55769 0.05800 0.16649 ( 2)
 202 V   0.01091 0.73721 0.03181 0.22008 ( 2)
 203 G   0.77895 0.01184 0.20568 0.00353 ( 1)
 204 F   0.01625 0.35310 0.52524 0.10541 ( 3)
 205 V   0.01966 0.75077 0.00544 0.22413 ( 2)
 206 V   0.80582 0.00095 0.19296 0.00028 ( 1)
 207 G   0.67161 0.11632 0.17734 0.03473 ( 1)
 208 S   0.78808 0.00656 0.20340 0.00196 ( 1)
 209 Q   0.02625 0.74433 0.00722 0.22220 ( 2)
 210 P   0.77228 0.02828 0.19100 0.00844 ( 1)
 211 L   0.75404 0.03021 0.20673 0.00902 ( 1)
 212 L   0.26604 0.00416 0.72856 0.00124 ( 3)
 213 L   0.10962 0.66270 0.02985 0.19783 ( 2)
 214 A   0.80446 0.00113 0.19407 0.00034 ( 1)
 215 L   0.80317 0.00147 0.19491 0.00044 ( 1)
 216 F   0.71823 0.08800 0.16751 0.02627 ( 1)
 217 I   0.26379 0.05179 0.66896 0.01546 ( 3)
 218 S   0.78091 0.01055 0.20540 0.00315 ( 1)
 219 F   0.81085 0.00049 0.18851 0.00015 ( 1)
 220 V   0.79557 0.01066 0.19058 0.00318 ( 1)
 221 L   0.80334 0.00132 0.19495 0.00039 ( 1)
 222 G   0.77887 0.01192 0.20566 0.00356 ( 1)
 223 T   0.80021 0.00195 0.19725 0.00058 ( 1)
 224 A   0.80402 0.00144 0.19411 0.00043 ( 1)
 225 Y   0.78713 0.00762 0.20298 0.00227 ( 1)
 226 S   0.78787 0.00676 0.20335 0.00202 ( 1)
 227 I   0.51719 0.27125 0.13058 0.08098 ( 1)
 228 D   0.76202 0.03580 0.19149 0.01069 ( 1)
 229 L   0.75607 0.02822 0.20729 0.00842 ( 1)
 230 P   0.79095 0.00604 0.20121 0.00180 ( 1)
 231 Y   0.68007 0.10918 0.17816 0.03259 ( 1)
 232 F   0.32623 0.45871 0.07812 0.13694 ( 2)
 233 R   0.75176 0.03040 0.20876 0.00908 ( 1)
 234 W   0.75933 0.02610 0.20678 0.00779 ( 1)
 235 K   0.77531 0.01424 0.20620 0.00425 ( 1)
 236 R   0.78131 0.01039 0.20520 0.00310 ( 1)
 237 S   0.00381 0.76229 0.00634 0.22756 ( 2)
 238 A   0.80437 0.00120 0.19407 0.00036 ( 1)
 239 V   0.69523 0.10646 0.16653 0.03178 ( 1)
 240 V   0.80575 0.00101 0.19294 0.00030 ( 1)
 241 A   0.76757 0.03184 0.19110 0.00950 ( 1)
 242 A   0.79788 0.00267 0.19865 0.00080 ( 1)
 243 L   0.78990 0.00573 0.20265 0.00171 ( 1)
 244 C   0.77429 0.01494 0.20631 0.00446 ( 1)
 245 I   0.80913 0.00060 0.19009 0.00018 ( 1)
 246 V   0.21635 0.19060 0.53616 0.05690 ( 3)
 247 A   0.77111 0.02843 0.19198 0.00849 ( 1)
 248 V   0.79885 0.00246 0.19795 0.00074 ( 1)
 249 R   0.78296 0.00956 0.20462 0.00285 ( 1)
 250 A   0.79682 0.00354 0.19859 0.00106 ( 1)
 251 V   0.78933 0.00591 0.20299 0.00176 ( 1)
 252 I   0.80915 0.00057 0.19011 0.00017 ( 1)
 253 V   0.80582 0.00095 0.19296 0.00028 ( 1)
 254 Q   0.76321 0.02372 0.20599 0.00708 ( 1)
 255 L   0.76004 0.02432 0.20838 0.00726 ( 1)
 256 A   0.79757 0.00296 0.19859 0.00088 ( 1)
 257 F   0.81092 0.00043 0.18852 0.00013 ( 1)
 258 F   0.81087 0.00047 0.18852 0.00014 ( 1)
 259 L   0.78974 0.00589 0.20261 0.00176 ( 1)
 260 H   0.77620 0.01351 0.20625 0.00403 ( 1)
 261 I   0.80769 0.00073 0.19137 0.00022 ( 1)
 262 Q   0.75203 0.03199 0.20643 0.00955 ( 1)
 263 T   0.79672 0.00291 0.19950 0.00087 ( 1)
 264 F   0.81072 0.00051 0.18862 0.00015 ( 1)
 265 V   0.80568 0.00105 0.19296 0.00031 ( 1)
 266 L   0.78061 0.02132 0.19171 0.00636 ( 1)
 267 R   0.78133 0.01037 0.20521 0.00309 ( 1)
 268 R   0.78048 0.01119 0.20499 0.00334 ( 1)
 269 P   0.72854 0.06592 0.18587 0.01968 ( 1)
 270 M   0.01196 0.49427 0.34621 0.14755 ( 2)
 271 A   0.21054 0.14470 0.60157 0.04320 ( 3)
 272 I   0.74377 0.06404 0.17306 0.01912 ( 1)
 273 S   0.36369 0.41726 0.09449 0.12456 ( 2)
 274 K   0.02555 0.74518 0.00681 0.22246 ( 2)
 275 P   0.79257 0.00449 0.20160 0.00134 ( 1)
 276 L   0.78463 0.00869 0.20408 0.00259 ( 1)
 277 I   0.00455 0.76577 0.00107 0.22860 ( 2)
 278 F   0.81092 0.00043 0.18852 0.00013 ( 1)
 279 A   0.79800 0.00257 0.19867 0.00077 ( 1)
 280 T   0.80314 0.00141 0.19504 0.00042 ( 1)
 281 T   0.00066 0.76947 0.00016 0.22971 ( 2)
 282 F   0.80137 0.00142 0.19679 0.00042 ( 1)
 283 M   0.81294 0.00030 0.18666 0.00009 ( 1)
 284 T   0.79075 0.00489 0.20290 0.00146 ( 1)
 285 F   0.78186 0.02012 0.19201 0.00601 ( 1)
 286 F   0.80097 0.00179 0.19671 0.00053 ( 1)
 287 S   0.78803 0.00660 0.20340 0.00197 ( 1)
 288 V   0.79527 0.01101 0.19043 0.00329 ( 1)
 289 V   0.79947 0.00218 0.19770 0.00065 ( 1)
 290 I   0.80914 0.00059 0.19009 0.00018 ( 1)
 291 A   0.79789 0.00267 0.19864 0.00080 ( 1)
 292 L   0.78770 0.00761 0.20242 0.00227 ( 1)
 293 F   0.80109 0.00167 0.19674 0.00050 ( 1)
 294 K   0.77531 0.01424 0.20620 0.00425 ( 1)
 295 D   0.79825 0.00248 0.19853 0.00074 ( 1)
 296 I   0.80914 0.00060 0.19009 0.00018 ( 1)
 297 P   0.79896 0.00266 0.19759 0.00079 ( 1)
 298 D   0.79804 0.00268 0.19848 0.00080 ( 1)
 299 I   0.80897 0.00071 0.19011 0.00021 ( 1)
 300 D   0.37440 0.40443 0.10043 0.12073 ( 2)
 301 G   0.77057 0.01721 0.20708 0.00514 ( 1)
 302 D   0.71896 0.07269 0.18665 0.02170 ( 1)
 303 R   0.09176 0.68026 0.02491 0.20308 ( 2)
 304 I   0.80679 0.00081 0.19217 0.00024 ( 1)
 305 F   0.81091 0.00044 0.18852 0.00013 ( 1)
 306 G   0.77832 0.01244 0.20553 0.00371 ( 1)
 307 I   0.80843 0.00074 0.19061 0.00022 ( 1)
 308 K   0.00156 0.76857 0.00042 0.22944 ( 2)
 309 S   0.80133 0.00179 0.19635 0.00053 ( 1)
 310 F   0.80145 0.00133 0.19682 0.00040 ( 1)
 311 S   0.75337 0.04337 0.19030 0.01295 ( 1)
 312 V   0.78387 0.01792 0.19286 0.00535 ( 1)
 313 R   0.75454 0.02842 0.20856 0.00848 ( 1)
 314 L   0.78880 0.00659 0.20264 0.00197 ( 1)
 315 G   0.78566 0.00727 0.20489 0.00217 ( 1)
 316 Q   0.76666 0.02045 0.20679 0.00610 ( 1)
 317 K   0.03103 0.73981 0.00830 0.22085 ( 2)
 318 K   0.77531 0.01424 0.20620 0.00425 ( 1)
 319 V   0.80548 0.00122 0.19294 0.00036 ( 1)
 320 F   0.80100 0.00175 0.19672 0.00052 ( 1)
 321 W   0.75933 0.02610 0.20678 0.00779 ( 1)
 322 I   0.00239 0.76781 0.00059 0.22921 ( 2)
 323 C   0.79042 0.00546 0.20249 0.00163 ( 1)
 324 V   0.80582 0.00095 0.19296 0.00028 ( 1)
 325 G   0.39433 0.38890 0.10067 0.11610 ( 1)
 326 L   0.76610 0.02190 0.20546 0.00654 ( 1)
 327 L   0.80282 0.00181 0.19484 0.00054 ( 1)
 328 E   0.77844 0.01256 0.20526 0.00375 ( 1)
 329 M   0.29436 0.49137 0.06759 0.14669 ( 2)
 330 A   0.79530 0.00389 0.19965 0.00116 ( 1)
 331 Y   0.78553 0.00916 0.20258 0.00273 ( 1)
 332 G   0.00047 0.76964 0.00012 0.22976 ( 2)
 333 V   0.79312 0.01306 0.18992 0.00390 ( 1)
 334 A   0.79654 0.00365 0.19872 0.00109 ( 1)
 335 M   0.18998 0.24411 0.49305 0.07287 ( 3)
 336 L   0.15956 0.61169 0.04614 0.18261 ( 2)
 337 M   0.80873 0.00428 0.18571 0.00128 ( 1)
 338 G   0.77549 0.01516 0.20482 0.00453 ( 1)
 339 A   0.60626 0.19047 0.14640 0.05686 ( 1)
 340 A   0.01861 0.73414 0.02809 0.21916 ( 2)
 341 S   0.80099 0.00211 0.19627 0.00063 ( 1)
 342 S   0.31668 0.46320 0.08184 0.13828 ( 2)
 343 C   0.00057 0.76955 0.00015 0.22973 ( 2)
 344 L   0.01676 0.75193 0.00683 0.22447 ( 2)
 345 W   0.75737 0.02802 0.20624 0.00836 ( 1)
 346 S   0.78006 0.01137 0.20517 0.00339 ( 1)
 347 K   0.78540 0.00835 0.20376 0.00249 ( 1)
 348 Y   0.00765 0.75501 0.01195 0.22539 ( 2)
 349 A   0.00001 0.77010 0.00000 0.22990 ( 2)
 350 T   0.80249 0.00201 0.19490 0.00060 ( 1)
 351 V   0.78112 0.02352 0.18833 0.00702 ( 1)
 352 V   0.00000 0.77010 0.00000 0.22990 ( 2)
 353 S   0.02255 0.74335 0.01219 0.22191 ( 2)
 354 H   0.79002 0.00595 0.20225 0.00178 ( 1)
 355 A   0.48703 0.30166 0.12126 0.09005 ( 1)
 356 V   0.21949 0.12244 0.62152 0.03655 ( 3)
 357 L   0.80019 0.00324 0.19560 0.00097 ( 1)
 358 A   0.80325 0.00216 0.19395 0.00064 ( 1)
 359 A   0.00031 0.76980 0.00008 0.22981 ( 2)
 360 I   0.51567 0.27399 0.12854 0.08179 ( 1)
 361 L   0.78490 0.00996 0.20217 0.00297 ( 1)
 362 W   0.75737 0.02802 0.20624 0.00836 ( 1)
 363 K   0.00248 0.76199 0.00805 0.22748 ( 2)
 364 C   0.00000 0.77010 0.00000 0.22990 ( 2)
 365 A   0.75196 0.04681 0.18725 0.01397 ( 1)
 366 R   0.37009 0.40612 0.10255 0.12124 ( 2)
 367 S   0.69227 0.09786 0.18066 0.02921 ( 1)
 368 V   0.15624 0.62088 0.03753 0.18535 ( 2)
 369 D   0.78613 0.00752 0.20410 0.00225 ( 1)
 370 L   0.13600 0.63798 0.03556 0.19045 ( 2)
 371 T   0.79482 0.00457 0.19925 0.00136 ( 1)
 372 S   0.67661 0.11199 0.17796 0.03343 ( 1)
 373 K   0.78512 0.00862 0.20369 0.00257 ( 1)
 374 S   0.01422 0.72771 0.04083 0.21724 ( 2)
 375 A   0.79574 0.00422 0.19878 0.00126 ( 1)
 376 I   0.80894 0.00078 0.19004 0.00023 ( 1)
 377 T   0.79612 0.00348 0.19935 0.00104 ( 1)
 378 S   0.78773 0.00673 0.20353 0.00201 ( 1)
 379 F   0.80065 0.00209 0.19663 0.00062 ( 1)
 380 Y   0.77020 0.01799 0.20644 0.00537 ( 1)
 381 M   0.80782 0.00515 0.18549 0.00154 ( 1)
 382 F   0.56088 0.23209 0.13774 0.06929 ( 1)
 383 I   0.79736 0.00303 0.19871 0.00090 ( 1)
 384 W   0.75737 0.02802 0.20624 0.00836 ( 1)
 385 K   0.63812 0.14798 0.16972 0.04418 ( 1)
 386 L   0.75281 0.03143 0.20639 0.00938 ( 1)
 387 F   0.80065 0.00209 0.19663 0.00062 ( 1)
 388 Y   0.76941 0.01859 0.20645 0.00555 ( 1)
 389 A   0.71953 0.07309 0.18556 0.02182 ( 1)
 390 E   0.77956 0.01148 0.20553 0.00343 ( 1)
 391 Y   0.77088 0.01715 0.20685 0.00512 ( 1)
 392 L   0.60955 0.17260 0.16632 0.05153 ( 1)
 393 I   0.09938 0.46297 0.29944 0.13821 ( 2)
 394 I   0.66948 0.13073 0.16076 0.03903 ( 1)
 395 P   0.79928 0.00234 0.19768 0.00070 ( 1)
 396 L   0.59082 0.19039 0.16196 0.05684 ( 1)
 397 V   0.76321 0.03667 0.18917 0.01095 ( 1)
 398 R   0.65007 0.13787 0.17089 0.04116 ( 1)


lnL = -8036.700605
