# Supplementary material for: Comparative gene retention analysis in barley, wild emmer, and bread wheat pangenome lines reveals factors affecting gene retention following gene duplication
Source: BMC Biol. 2023 Feb 6;21:25. doi: 10.1186/s12915-022-01503-z (PMC9903521; doi:10.1186/s12915-022-01503-z)
Supplement: Supplementary file 5 — Additional file 5. PAML input and output files used for natural selection analysis in Table 1. [file 12915_2022_1503_MOESM5_ESM.zip › Files_S4/ModelAnull_HPT2/lnf]

    -1    398    380


 1

     1      1    -5.8309071273   0.002935412979       1.1683  AAA (K) AAA (K) AAA (K) AAA (K) AAA (K) AAA (K) AAA (K) AAA (K) AAA (K) AAA (K) AAA (K) AAA (K) AAA (K) AAA (K) AAA (K) AAA (K) --- (-) AAA (K) AAA (K) AAA (K) AAA (K) AAA (K) AAA (K) AAA (K) AAA (K) AAA (K) AAA (K) AAA (K) AAA (K) AAA (K) 
     2      1   -24.2335471215   0.000000000030       0.0000  AAA (K) AAA (K) AAG (K) GAA (E) AAA (K) AAA (K) AAA (K) GAA (E) GAA (E) AAA (K) GAA (E) GAA (E) --- (-) AAA (K) GAA (E) AAT (N) GAA (E) AAA (K) AAA (K) AAA (K) AAA (K) AAA (K) GAA (E) GAA (E) AAA (K) AAA (K) AAA (K) AAA (K) AAA (K) --- (-) 
     3      1   -21.4965334518   0.000000000462       0.0000  AAA (K) AAA (K) AAT (N) AAA (K) AAG (K) AAA (K) AAA (K) CAA (Q) AAA (K) AAA (K) AAA (K) AAA (K) --- (-) AAA (K) AAA (K) AAA (K) AAA (K) AAA (K) AAA (K) AAA (K) AAA (K) AAA (K) AAA (K) AAA (K) AAG (K) AAG (K) AAG (K) AAG (K) AAG (K) --- (-) 
     4      1   -13.0836296935   0.000002078987       0.0008  AAA (K) AAG (K) AAA (K) AAA (K) AAA (K) AAA (K) AAA (K) AAG (K) AAA (K) AAA (K) AAA (K) AAA (K) AAA (K) AAA (K) AAA (K) AAA (K) --- (-) AAA (K) AAA (K) AAA (K) AAA (K) AAA (K) AAA (K) AAA (K) AAA (K) AAA (K) AAA (K) AAA (K) AAA (K) AAA (K) 
     5      1   -27.4560910430   0.000000000001       0.0000  AAA (K) CAA (Q) CAA (Q) CAA (Q) CAA (Q) CAA (Q) AAA (K) CAA (Q) CGA (R) CAA (Q) CGA (R) CAA (Q) CAA (Q) CAA (Q) CAA (Q) CAA (Q) CAA (Q) CAA (Q) CAG (Q) CAA (Q) CAA (Q) CAA (Q) CAA (Q) CGA (R) CAA (Q) CAA (Q) CAA (Q) CAA (Q) CAA (Q) CAA (Q) 
     6      1   -30.1591996528   0.000000000000       0.0000  AAA (K) CGA (R) CAA (Q) CGA (R) CAA (Q) CGA (R) AGA (R) CGA (R) CGA (R) CGA (R) CGA (R) CGA (R) --- (-) CGA (R) CGA (R) CAA (Q) CGA (R) CGA (R) CGA (R) CAA (Q) CGA (R) AAA (K) CGA (R) CGA (R) CAA (Q) CAA (Q) CAA (Q) CAA (Q) CAA (Q) --- (-) 
     7      1   -20.2580558662   0.000000001592       0.0000  AAC (N) AAA (K) AAA (K) AAA (K) AAA (K) AAG (K) AAA (K) AAA (K) AAA (K) AAG (K) AAA (K) AAA (K) --- (-) AAG (K) AAA (K) AAA (K) AAA (K) AAG (K) AAG (K) AAA (K) AAG (K) AAT (N) AAA (K) AAA (K) AAA (K) AAA (K) AAA (K) AAA (K) AAA (K) --- (-) 
     8      1    -6.3687513166   0.001714298506       0.6823  AAC (N) AAC (N) AAC (N) AAC (N) AAC (N) AAC (N) AAC (N) AAC (N) AAC (N) AAC (N) AAC (N) AAC (N) AAC (N) AAC (N) AAC (N) AAC (N) AAC (N) AAC (N) AAC (N) AAC (N) AAC (N) AAC (N) AAC (N) AAC (N) AAC (N) AAC (N) AAC (N) AAC (N) AAC (N) AAC (N) 
     9      1   -10.0676556189   0.000042429969       0.0169  AAC (N) AAC (N) AAC (N) AAC (N) AAC (N) AAC (N) AAC (N) AAC (N) AAT (N) AAC (N) AAC (N) AAC (N) AAC (N) AAC (N) AAC (N) AAC (N) AAC (N) AAC (N) AAC (N) AAC (N) AAC (N) AAC (N) AAC (N) AAT (N) AAC (N) AAC (N) AAC (N) AAC (N) AAC (N) AAC (N) 
    10      1   -23.2145928023   0.000000000083       0.0000  AAC (N) AGT (S) AAC (N) AAT (N) AAT (N) AAT (N) AAT (N) AAT (N) AAT (N) AAT (N) AAT (N) AAT (N) --- (-) AAT (N) AAT (N) CAT (H) AAT (N) AAT (N) AAT (N) AAT (N) AAT (N) AAC (N) AAT (N) AAT (N) AAT (N) AAT (N) AAT (N) AAT (N) AAT (N) --- (-) 
    11      1   -37.0396689317   0.000000000000       0.0000  AAG (K) AAA (K) CAT (H) AAA (K) CAA (Q) AAA (K) CAG (Q) CAG (Q) CAG (Q) AAA (K) CAG (Q) AAA (K) --- (-) AAA (K) AAA (K) CAG (Q) AAA (K) AAA (K) AAA (K) AAA (K) AAA (K) CAG (Q) AAA (K) CAG (Q) CAA (Q) CAA (Q) AAA (K) AAA (K) CAA (Q) --- (-) 
    12      1   -25.4218499216   0.000000000009       0.0000  AAG (K) AAC (N) AAG (K) AGC (S) AAC (N) AGC (S) AAG (K) AAG (K) AAG (K) AGC (S) AAG (K) AGC (S) AAG (K) AGC (S) AGC (S) AAG (K) AGC (S) AGC (S) AGC (S) AGC (S) AGC (S) AAG (K) AGC (S) AAG (K) AAC (N) AAG (K) AAC (N) AAC (N) AAG (K) AAC (N) 
    13      5    -6.2348093318   0.001960002889       0.7801  AAG (K) AAG (K) AAG (K) AAG (K) AAG (K) AAG (K) AAG (K) AAG (K) AAG (K) AAG (K) AAG (K) AAG (K) AAG (K) AAG (K) AAG (K) AAG (K) AAG (K) AAG (K) AAG (K) AAG (K) AAG (K) AAG (K) AAG (K) AAG (K) AAG (K) AAG (K) AAG (K) AAG (K) AAG (K) AAG (K) 
    14      1   -12.5422022651   0.000003572652       0.0014  AAG (K) AAG (K) AAG (K) AGG (R) AAG (K) AGG (R) AAG (K) AAG (K) AAG (K) AGG (R) AAG (K) AGG (R) AAG (K) AGG (R) AGG (R) AAG (K) --- (-) AGG (R) AGG (R) AGG (R) AGG (R) AAG (K) AGG (R) AAG (K) AAG (K) AAG (K) AAG (K) AAG (K) AAG (K) AAG (K) 
    15      1   -27.4918987537   0.000000000001       0.0000  AAG (K) AAG (K) AGG (R) AAG (K) AGA (R) AAG (K) AGG (R) AGG (R) AGG (R) AAG (K) AGG (R) AAG (K) AGG (R) AAG (K) AAG (K) AGG (R) AAG (K) AAG (K) AAG (K) AAG (K) AAG (K) AGG (R) AAG (K) AGG (R) AGA (R) AGG (R) AGA (R) AAA (K) AGG (R) AGG (R) 
    16      1   -29.6412911080   0.000000000000       0.0000  AAG (K) AGC (S) AAG (K) AGC (S) AAC (N) AGC (S) AAC (N) AGC (S) AGC (S) AGC (S) AGC (S) AGC (S) AGA (R) AGC (S) AGC (S) AAA (K) --- (-) AGC (S) AGC (S) AGC (S) AGC (S) AAG (K) AGC (S) AGC (S) AAC (N) AAC (N) AAC (N) AAC (N) AAC (N) AAC (N) 
    17      1   -15.7184649047   0.000000149127       0.0001  AAT (N) AAC (N) AAT (N) AAT (N) AAT (N) AAT (N) AAT (N) AAC (N) AAC (N) AAT (N) AAT (N) AAT (N) AAT (N) AAT (N) AAT (N) AAT (N) AAT (N) AAT (N) AAT (N) AAT (N) AAT (N) AAT (N) AAT (N) AAC (N) AAT (N) AAT (N) AAT (N) AAT (N) AAT (N) AAT (N) 
    18      1   -27.1770949395   0.000000000002       0.0000  AAT (N) AAG (K) AAA (K) AAG (K) AAG (K) AAG (K) AAG (K) AGG (R) AGG (R) AAG (K) AAA (K) AAG (K) AAG (K) AAG (K) AAG (K) AAG (K) AAG (K) AAG (K) AAG (K) AAG (K) AAG (K) AAG (K) AAG (K) AGG (R) AAG (K) AAG (K) AAG (K) AAG (K) AAG (K) --- (-) 
    19      1   -32.0243873454   0.000000000000       0.0000  AAT (N) AAT (N) AAT (N) AAT (N) AAT (N) AAT (N) GAC (D) AAT (N) AAT (N) AAT (N) AAT (N) AAT (N) AAT (N) AAA (K) AAT (N) AAT (N) AAT (N) AAA (K) AAA (K) AAT (N) AAA (K) AAT (N) AAT (N) AAT (N) AAT (N) AAT (N) AAT (N) AAT (N) AAT (N) --- (-) 
    20      1   -23.0482124028   0.000000000098       0.0000  AAT (N) ACT (T) ACT (T) ACT (T) ACT (T) ACT (T) AGT (S) ACT (T) ACT (T) ACT (T) ACT (T) ACT (T) ACT (T) ACT (T) ACT (T) ACT (T) ACT (T) ACT (T) ACT (T) ACT (T) ACT (T) ACT (T) ACT (T) ACT (T) ACT (T) GCT (A) ACT (T) ACT (T) GCT (A) --- (-) 
    21      1   -27.0263780180   0.000000000002       0.0000  AAT (N) CAC (H) AAT (N) CAC (H) CAT (H) CAC (H) CAT (H) CAT (H) CAT (H) CAC (H) CAT (H) CAC (H) AAT (N) CAC (H) CAC (H) AAT (N) CAC (H) CAC (H) CAT (H) CAC (H) CAC (H) AAT (N) CAC (H) CAT (H) CAT (H) CAT (H) CGT (R) CAT (H) CAT (H) --- (-) 
    22      1    -6.9284371555   0.000979530527       0.3899  ACA (T) ACA (T) ACA (T) ACA (T) ACA (T) ACA (T) ACA (T) ACA (T) ACA (T) ACA (T) ACA (T) ACA (T) ACA (T) ACA (T) ACA (T) ACA (T) ACA (T) ACA (T) ACA (T) ACA (T) ACA (T) ACA (T) ACA (T) ACA (T) ACA (T) ACA (T) ACA (T) ACA (T) ACA (T) --- (-) 
    23      1   -16.3653880138   0.000000078091       0.0000  ACA (T) ACA (T) ACA (T) ACA (T) ACA (T) ACA (T) ACA (T) ACC (T) ACT (T) ACA (T) ACC (T) ACA (T) ACA (T) ACA (T) ACA (T) ACA (T) ACA (T) ACA (T) ACA (T) ACA (T) ACA (T) ACT (T) ACA (T) ACT (T) ACA (T) ACA (T) ACA (T) ACA (T) ACA (T) ACA (T) 
    24      1   -15.5810596825   0.000000171093       0.0001  ACA (T) ACA (T) ACA (T) ACA (T) ACA (T) ACA (T) ACT (T) ACA (T) ACA (T) ACA (T) ACA (T) ACA (T) ACA (T) ACA (T) ACA (T) ACA (T) --- (-) ACA (T) ACA (T) ACA (T) ACA (T) ACG (T) ACA (T) ACG (T) ACA (T) ACA (T) ACA (T) ACA (T) ACA (T) ACA (T) 
    25      1   -53.7128041592   0.000000000000       0.0000  ACA (T) GCA (A) TCC (S) GCC (A) GCT (A) GCC (A) GCA (A) GGA (G) GGA (G) GCC (A) GGA (G) GCT (A) GGA (G) GCC (A) GCC (A) GGA (G) GCT (A) GCC (A) GCC (A) GCT (A) GCC (A) GTG (V) GCT (A) GGA (G) GCT (A) GCT (A) GCT (A) GCT (A) GCT (A) GCG (A) 
    26      1   -27.1660529175   0.000000000002       0.0000  ACA (T) TCA (S) TCA (S) TCA (S) TCA (S) TCA (S) TCA (S) TCG (S) TCG (S) TCA (S) TCA (S) TCA (S) TCA (S) TCA (S) TCA (S) TCA (S) TTG (L) TCA (S) TCA (S) TCA (S) TCA (S) ACA (T) TCA (S) TCG (S) TCA (S) TCA (S) TCA (S) TCA (S) TCA (S) TCA (S) 
    27      1   -16.6670882754   0.000000057753       0.0000  ACC (T) ACA (T) ACA (T) ACA (T) ACG (T) ACA (T) ACA (T) ACG (T) ACG (T) ACA (T) ACG (T) ACA (T) ACA (T) ACA (T) ACA (T) ACA (T) --- (-) ACA (T) ACA (T) ACA (T) ACA (T) ACA (T) ACA (T) ACG (T) ACG (T) ACG (T) ACG (T) ACG (T) ACG (T) ACG (T) 
    28      1   -34.3403609043   0.000000000000       0.0000  ACC (T) ACC (T) ACT (T) ACA (T) ACC (T) ACA (T) ACC (T) ACG (T) ACG (T) ACA (T) ACA (T) ACA (T) ACA (T) ACA (T) ACA (T) ACA (T) ACA (T) ACA (T) ACC (T) ACA (T) ACC (T) ACC (T) ACA (T) ACG (T) ACC (T) ACC (T) ACC (T) ACC (T) ACC (T) ACC (T) 
    29      1   -55.7978927755   0.000000000000       0.0000  ACC (T) ACT (T) GCC (A) ATG (M) GTT (V) ACT (T) ACT (T) ACT (T) ACT (T) ACT (T) ACT (T) ATG (M) GCT (A) ACT (T) ATG (M) TCT (S) GTC (V) ACT (T) ATG (M) ACT (T) ACT (T) ACC (T) ATG (M) ACT (T) GTT (V) GTT (V) GTT (V) GTT (V) GTT (V) GTT (V) 
    30      1   -39.2685307228   0.000000000000       0.0000  ACC (T) AGC (S) ACC (T) ACT (T) ACT (T) ACC (T) TCC (S) TCC (S) ACC (T) ACC (T) TCC (S) ACT (T) --- (-) ACC (T) ACT (T) GCC (A) ACT (T) ACC (T) ACC (T) ACT (T) ACC (T) ATC (I) ACT (T) ACC (T) ACT (T) ACT (T) ACT (T) ACT (T) ACT (T) --- (-) 
    31      1   -39.5800014130   0.000000000000       0.0000  ACC (T) GTT (V) ACC (T) GTA (V) GTC (V) GTA (V) GCC (A) GTC (V) GTC (V) GTA (V) GTC (V) GTA (V) ATT (I) GTA (V) GTA (V) ATG (M) CTA (L) GTA (V) GTA (V) GTA (V) GTA (V) ACC (T) GTA (V) GTC (V) GTC (V) GTC (V) GTC (V) GTC (V) GTC (V) GTC (V) 
    32      1   -23.7489500126   0.000000000049       0.0000  ACG (T) ACT (T) ACT (T) ACT (T) ACA (T) ACT (T) ACA (T) ACT (T) ACT (T) ACT (T) ACT (T) ACT (T) ACC (T) ACT (T) ACT (T) ACC (T) ACT (T) ACT (T) ACT (T) ACT (T) ACT (T) ACC (T) ACT (T) ACT (T) ACA (T) ACT (T) ACA (T) ACA (T) ACT (T) ACT (T) 
    33      1   -18.7243920804   0.000000007381       0.0000  ACT (T) ACC (T) ACA (T) ACC (T) ACT (T) ACC (T) ACT (T) ACT (T) ACT (T) ACC (T) ACT (T) ACC (T) ACT (T) ACC (T) ACC (T) ACT (T) ACC (T) ACC (T) ACC (T) ACC (T) ACC (T) ACT (T) ACC (T) ACT (T) ACT (T) ACT (T) ACC (T) ACT (T) ACT (T) --- (-) 
    34      1   -26.3629181090   0.000000000004       0.0000  ACT (T) ACC (T) ACT (T) ACT (T) ACT (T) ACC (T) ACT (T) ACA (T) ACT (T) ACC (T) ACC (T) ACT (T) ACT (T) ACT (T) ACT (T) ACT (T) --- (-) ACT (T) ACT (T) ACT (T) ACC (T) ACT (T) ACT (T) ACC (T) ACT (T) ACT (T) ACT (T) ACT (T) ACT (T) ACT (T) 
    35      1   -23.1692872040   0.000000000087       0.0000  ACT (T) ACT (T) ACT (T) ACT (T) ACT (T) ACT (T) ACT (T) ACT (T) ACG (T) GCT (A) ACG (T) ACT (T) ACT (T) ACT (T) ACT (T) ACT (T) ACT (T) ACT (T) ACT (T) ACT (T) ACT (T) ACT (T) ACT (T) ACT (T) ACT (T) ACT (T) ACT (T) ACT (T) ACT (T) ACT (T) 
    36      1    -9.3086314624   0.000090638503       0.0361  ACT (T) ACT (T) ACT (T) ACT (T) ACT (T) ACT (T) ACT (T) ACT (T) ACT (T) ACT (T) ACT (T) ACT (T) ACT (T) ACT (T) ACT (T) ACT (T) ACT (T) ACT (T) ACT (T) ACT (T) ACT (T) ACC (T) ACT (T) ACT (T) ACT (T) ACT (T) ACT (T) ACT (T) ACT (T) ACT (T) 
    37      1    -6.8475995207   0.001062001949       0.4227  ACT (T) ACT (T) ACT (T) ACT (T) ACT (T) ACT (T) ACT (T) ACT (T) ACT (T) ACT (T) ACT (T) ACT (T) ACT (T) ACT (T) ACT (T) ACT (T) ACT (T) ACT (T) ACT (T) ACT (T) ACT (T) ACT (T) ACT (T) ACT (T) ACT (T) ACT (T) ACT (T) ACT (T) ACT (T) ACT (T) 
    38      1   -25.3604200820   0.000000000010       0.0000  ACT (T) GTT (V) ACT (T) GTT (V) ATT (I) GTT (V) GTT (V) GTT (V) ATT (I) GTT (V) GTT (V) GTT (V) --- (-) GTT (V) GTT (V) --- (-) GTT (V) GTT (V) GTT (V) GTT (V) GTT (V) TCT (S) GTT (V) ATT (I) ATT (I) ATT (I) ATT (I) ATT (I) ATT (I) --- (-) 
    39      1   -11.8760809954   0.000006954783       0.0028  ACT (T) TCT (S) ACT (T) TCT (S) TCT (S) TCT (S) TCT (S) TCT (S) TCT (S) TCT (S) TCT (S) TCT (S) ACT (T) TCT (S) TCT (S) ACT (T) TCT (S) TCT (S) TCT (S) TCT (S) TCT (S) ACT (T) TCT (S) TCT (S) TCT (S) TCT (S) TCT (S) TCT (S) TCT (S) --- (-) 
    40      1   -10.0761404811   0.000042071480       0.0167  AGA (R) AGA (R) AGA (R) AGA (R) AGA (R) AGA (R) AGA (R) AGA (R) AGA (R) AGA (R) AGA (R) AGA (R) AGA (R) AGA (R) AGA (R) AGA (R) AGA (R) AGA (R) AGA (R) AGA (R) AGA (R) AGA (R) AGA (R) AGG (R) AGA (R) AGA (R) AGA (R) AGA (R) AGA (R) AGA (R) 
    41      1    -9.8378630538   0.000053391284       0.0212  AGA (R) AGG (R) AGA (R) AGA (R) AGA (R) AGA (R) AGA (R) AGA (R) AGA (R) AGA (R) AGA (R) AGA (R) AGA (R) AGA (R) AGA (R) AGA (R) AGA (R) AGA (R) AGA (R) AGA (R) AGA (R) AGA (R) AGA (R) AGA (R) AGA (R) AGA (R) AGA (R) AGA (R) AGA (R) AGA (R) 
    42      1   -28.4906890109   0.000000000000       0.0000  AGA (R) AGG (R) AGA (R) AGA (R) AGA (R) AGA (R) AGG (R) CGG (R) CGG (R) AGA (R) CGG (R) AGA (R) AGA (R) AGA (R) AGA (R) AGA (R) CGA (R) AGA (R) AGA (R) AGA (R) AGA (R) AAA (K) AGA (R) CGG (R) AGA (R) AGA (R) AGA (R) AGA (R) AGA (R) AGA (R) 
    43      1   -10.6248857157   0.000024303609       0.0097  AGA (R) AGG (R) AGA (R) AGG (R) AGA (R) AGG (R) AGA (R) AGA (R) AGA (R) AGG (R) AGA (R) AGG (R) AGA (R) AGG (R) AGG (R) AGA (R) AGG (R) AGG (R) AGG (R) AGG (R) AGG (R) AGA (R) AGG (R) AGA (R) AGA (R) AGA (R) AGA (R) AGA (R) AGA (R) AGA (R) 
    44      1    -6.3497842333   0.001747124067       0.6954  AGC (S) AGC (S) AGC (S) AGC (S) AGC (S) AGC (S) AGC (S) AGC (S) AGC (S) AGC (S) AGC (S) AGC (S) AGC (S) AGC (S) AGC (S) AGC (S) AGC (S) AGC (S) AGC (S) AGC (S) AGC (S) AGC (S) AGC (S) AGC (S) AGC (S) AGC (S) AGC (S) AGC (S) AGC (S) AGC (S) 
    45      2   -10.0856228282   0.000041674429       0.0166  AGC (S) AGC (S) AGC (S) AGC (S) AGC (S) AGC (S) AGC (S) AGC (S) AGC (S) AGC (S) AGT (S) AGC (S) AGC (S) AGC (S) AGC (S) AGC (S) AGC (S) AGC (S) AGC (S) AGC (S) AGC (S) AGC (S) AGC (S) AGC (S) AGC (S) AGC (S) AGC (S) AGC (S) AGC (S) AGC (S) 
    46      1    -8.7178753019   0.000163634496       0.0651  AGC (S) AGC (S) AGT (S) AGC (S) AGC (S) AGC (S) AGC (S) AGC (S) AGC (S) AGC (S) AGC (S) AGC (S) AGC (S) AGC (S) AGC (S) AGC (S) --- (-) AGC (S) AGC (S) AGC (S) AGC (S) AGC (S) AGC (S) AGC (S) AGC (S) AGC (S) AGC (S) AGC (S) AGC (S) AGC (S) 
    47      1   -31.0354668050   0.000000000000       0.0000  AGC (S) AGC (S) TCA (S) AGC (S) AGC (S) AGC (S) AGT (S) AGC (S) ACC (T) AGC (S) AGC (S) AGC (S) ATC (I) AGC (S) AGC (S) ATC (I) AGC (S) AGC (S) AGC (S) AGC (S) AGC (S) AGC (S) AGC (S) ACC (T) AGC (S) AGC (S) AGC (S) AGC (S) AGC (S) --- (-) 
    48      1   -33.5495190785   0.000000000000       0.0000  AGC (S) ATC (I) AAC (N) ATC (I) ATC (I) ATC (I) AGC (S) GGA (G) AGC (S) ATC (I) AGC (S) ATC (I) --- (-) ATC (I) ATC (I) CAC (H) ATC (I) ATC (I) ATC (I) ATC (I) ATC (I) AGC (S) ATC (I) AGC (S) ATC (I) ATC (I) ATC (I) ATC (I) ATC (I) --- (-) 
    49      1   -36.6473373837   0.000000000000       0.0000  AGC (S) GGC (G) GCC (A) GGC (G) GGC (G) GGC (G) GGA (G) GGG (G) GGC (G) GGT (G) GGC (G) GGC (G) GCC (A) GGC (G) GGC (G) GCC (A) --- (-) GGC (G) GGC (G) GGC (G) GGC (G) AGT (S) GGC (G) GGC (G) GGC (G) GGC (G) GGC (G) GGC (G) GGC (G) GGC (G) 
    50      1    -9.3543266908   0.000086589959       0.0345  AGG (R) AGG (R) AGG (R) AGG (R) AGG (R) AGG (R) AGG (R) AGA (R) AGA (R) AGG (R) AGA (R) AGG (R) AGG (R) AGG (R) AGG (R) AGG (R) AGG (R) AGG (R) AGG (R) AGG (R) AGG (R) AGG (R) AGG (R) AGA (R) AGG (R) AGG (R) AGG (R) AGG (R) AGG (R) --- (-) 
    51      1   -15.2485365411   0.000000238586       0.0001  AGG (R) AGG (R) GAG (E) AGG (R) AGG (R) AGG (R) AGG (R) AGG (R) AGG (R) AGG (R) AGG (R) AGG (R) AGG (R) AGG (R) AGG (R) AGG (R) AGG (R) AGG (R) AGG (R) AGG (R) AGG (R) AGG (R) AGG (R) AGG (R) AGG (R) AGG (R) AGG (R) AGG (R) AGG (R) --- (-) 
    52      1   -54.5369629871   0.000000000000       0.0000  AGG (R) GGG (G) AGA (R) GGG (G) GGG (G) GGG (G) CGG (R) GCG (A) GGG (G) GGG (G) GCG (A) CGG (R) --- (-) GGG (G) GGG (G) TGG (W) CGG (R) GGG (G) GGG (G) GGA (G) GGG (G) AGG (R) CGG (R) GGA (G) GGG (G) GGA (G) GGG (G) GGA (G) GGG (G) --- (-) 
    53      1   -15.1451368675   0.000000264576       0.0001  AGT (S) AGC (S) AGA (R) AGC (S) AGC (S) AGC (S) AGC (S) AGC (S) AGC (S) AGC (S) AGC (S) AGC (S) AGC (S) AGC (S) AGC (S) AGC (S) --- (-) AGC (S) AGC (S) AGC (S) AGC (S) AGC (S) AGC (S) AGC (S) AGC (S) AGC (S) AGC (S) AGC (S) AGC (S) AGC (S) 
    54      1   -23.4066784233   0.000000000068       0.0000  AGT (S) AGT (S) AGT (S) AGT (S) AGT (S) AGT (S) AGT (S) AGT (S) AGT (S) AGT (S) AGC (S) AGT (S) ACT (T) AGT (S) AGT (S) ACT (T) AGT (S) AGT (S) AGC (S) AGT (S) AGT (S) AGT (S) AGT (S) AGC (S) AGT (S) AGT (S) AGT (S) AGT (S) AGT (S) AGT (S) 
    55      1    -6.0794882108   0.002289348017       0.9112  ATA (I) ATA (I) ATA (I) ATA (I) ATA (I) ATA (I) ATA (I) ATA (I) ATA (I) ATA (I) ATA (I) ATA (I) ATA (I) ATA (I) ATA (I) ATA (I) ATA (I) ATA (I) ATA (I) ATA (I) ATA (I) ATA (I) ATA (I) ATA (I) ATA (I) ATA (I) ATA (I) ATA (I) ATA (I) --- (-) 
    56      1    -6.1015180418   0.002239465535       0.8913  ATA (I) ATA (I) ATA (I) ATA (I) ATA (I) ATA (I) ATA (I) ATA (I) ATA (I) ATA (I) ATA (I) ATA (I) ATA (I) ATA (I) ATA (I) ATA (I) ATA (I) ATA (I) ATA (I) ATA (I) ATA (I) ATA (I) ATA (I) ATA (I) ATA (I) ATA (I) ATA (I) ATA (I) ATA (I) ATA (I) 
    57      1    -8.9655617409   0.000127733852       0.0508  ATA (I) ATA (I) ATA (I) ATA (I) ATA (I) ATA (I) ATA (I) ATA (I) ATA (I) ATA (I) ATA (I) ATA (I) ATA (I) ATA (I) ATA (I) ATA (I) ATA (I) ATA (I) ATA (I) ATA (I) ATA (I) ATT (I) ATA (I) ATA (I) ATA (I) ATA (I) ATA (I) ATA (I) ATA (I) ATA (I) 
    58      1   -10.4063574285   0.000030239624       0.0120  ATA (I) ATA (I) ATA (I) ATA (I) ATA (I) ATA (I) ATA (I) ATA (I) ATA (I) ATA (I) ATA (I) ATA (I) ATA (I) ATA (I) ATA (I) ATA (I) ATA (I) ATA (I) ATA (I) ATA (I) ATA (I) GTA (V) ATA (I) ATA (I) ATA (I) ATA (I) ATA (I) ATA (I) ATA (I) --- (-) 
    59      1   -16.6589515099   0.000000058225       0.0000  ATA (I) ATA (I) ATA (I) ATA (I) ATA (I) ATA (I) ATA (I) ATA (I) ATA (I) ATA (I) ATA (I) ATA (I) ATA (I) ATT (I) ATA (I) ATA (I) ATA (I) ATT (I) ATA (I) ATT (I) ATA (I) ATA (I) ATA (I) ATA (I) ATA (I) ATA (I) ATA (I) ATA (I) ATA (I) ATA (I) 
    60      1    -8.8378802824   0.000145130056       0.0578  ATA (I) ATA (I) ATA (I) ATA (I) ATA (I) ATA (I) ATC (I) ATA (I) ATA (I) ATA (I) ATA (I) ATA (I) ATA (I) ATA (I) ATA (I) ATA (I) --- (-) ATA (I) ATA (I) ATA (I) ATA (I) ATA (I) ATA (I) ATA (I) ATA (I) ATA (I) ATA (I) ATA (I) ATA (I) ATA (I) 
    61      1   -36.8484093067   0.000000000000       0.0000  ATA (I) ATA (I) ATA (I) ATA (I) ATA (I) ATA (I) ATT (I) ATG (M) ATA (I) ATA (I) CTA (L) ATA (I) ATA (I) ATA (I) ATA (I) ATA (I) ATA (I) AAA (K) ATA (I) ATA (I) ATA (I) GTA (V) ATA (I) TTA (L) ATA (I) ATA (I) ATA (I) ATA (I) ATA (I) ATA (I) 
    62      1   -25.3852229282   0.000000000009       0.0000  ATA (I) ATA (I) ATA (I) ATA (I) ATA (I) ATA (I) CTT (L) ATA (I) ATA (I) ATA (I) ATA (I) ATA (I) ATA (I) ATA (I) ATA (I) ATA (I) GGA (G) ATA (I) ATA (I) ATA (I) ATA (I) ATA (I) ATA (I) ATA (I) ATA (I) ATA (I) ATA (I) ATA (I) ATA (I) ATA (I) 
    63      1   -13.4907745718   0.000001383665       0.0006  ATA (I) ATA (I) ATA (I) ATA (I) ATG (M) ATA (I) ATA (I) ATA (I) ATA (I) ATA (I) ATA (I) ATA (I) ATA (I) ATA (I) ATA (I) ATA (I) ATA (I) ATA (I) ATA (I) ATA (I) ATA (I) ATA (I) ATA (I) ATA (I) ATG (M) ATA (I) ATG (M) ATA (I) ATA (I) --- (-) 
    64      1    -8.7029315323   0.000166098174       0.0661  ATA (I) ATA (I) ATT (I) ATA (I) ATA (I) ATA (I) ATA (I) ATA (I) ATA (I) ATA (I) ATA (I) ATA (I) ATA (I) ATA (I) ATA (I) ATA (I) ATA (I) ATA (I) ATA (I) ATA (I) ATA (I) ATA (I) ATA (I) ATA (I) ATA (I) ATA (I) ATA (I) ATA (I) ATA (I) ATA (I) 
    65      1    -9.9468889211   0.000047876350       0.0191  ATA (I) ATC (I) ATA (I) ATA (I) ATA (I) ATA (I) ATA (I) ATA (I) ATA (I) ATA (I) ATA (I) ATA (I) ATA (I) ATA (I) ATA (I) ATA (I) ATA (I) ATA (I) ATA (I) ATA (I) ATA (I) ATA (I) ATA (I) ATA (I) ATA (I) ATA (I) ATA (I) ATA (I) ATA (I) ATA (I) 
    66      1   -23.9106223626   0.000000000041       0.0000  ATA (I) ATT (I) ATA (I) ATC (I) ATT (I) ATC (I) ATT (I) ATA (I) ATT (I) ATT (I) ATA (I) ATC (I) ATA (I) ATC (I) ATC (I) ATA (I) ATC (I) ATC (I) ATC (I) ATC (I) ATT (I) ATA (I) ATC (I) ATA (I) ATT (I) ATT (I) ATT (I) ATT (I) ATT (I) ATT (I) 
    67      1   -13.6340767542   0.000001198935       0.0005  ATA (I) ATT (I) ATC (I) ATT (I) ATT (I) ATT (I) ATT (I) ATT (I) ATT (I) ATT (I) ATT (I) ATT (I) ATT (I) ATT (I) ATT (I) ATT (I) ATT (I) ATT (I) ATT (I) ATT (I) ATT (I) ATC (I) ATT (I) ATT (I) ATT (I) ATT (I) ATT (I) ATT (I) ATT (I) ATT (I) 
    68      1   -10.1646770352   0.000038506749       0.0153  ATC (I) ATC (I) ATA (I) ATC (I) ATC (I) ATC (I) ATC (I) ATC (I) ATC (I) ATC (I) ATC (I) ATC (I) ATC (I) ATC (I) ATC (I) ATC (I) --- (-) ATC (I) ATC (I) ATC (I) ATC (I) ATC (I) ATC (I) ATC (I) ATC (I) ATC (I) ATC (I) ATC (I) ATC (I) ATC (I) 
    69      1   -22.5402275274   0.000000000163       0.0000  ATC (I) ATC (I) ATG (M) ATC (I) ATC (I) TTC (F) ATA (I) ATC (I) ATC (I) TTC (F) ATC (I) ATC (I) ATC (I) TTC (F) ATC (I) ATC (I) ATC (I) TTC (F) TTC (F) ATC (I) TTC (F) ATC (I) ATC (I) ATC (I) ATC (I) ATC (I) ATC (I) ATC (I) ATC (I) --- (-) 
    70      1   -21.9258984625   0.000000000300       0.0000  ATC (I) CTC (L) ATC (I) ATC (I) ATC (I) ATC (I) ATC (I) ATC (I) ATC (I) ATC (I) ATC (I) ATC (I) ACA (T) ATC (I) ATC (I) ACA (T) --- (-) ATC (I) ATC (I) ATC (I) ATC (I) ATC (I) ATC (I) ATC (I) ATC (I) ATC (I) ATC (I) ATC (I) ATC (I) ATC (I) 
    71      1   -31.5765313526   0.000000000000       0.0000  ATC (I) GCC (A) GTC (V) --- (-) GCC (A) --- (-) CTG (L) --- (-) GGC (G) GCC (A) --- (-) GCC (A) --- (-) GCC (A) GCC (A) GTT (V) GCC (A) GCC (A) --- (-) --- (-) GCC (A) ATG (M) GCC (A) --- (-) GCC (A) GCC (A) GCC (A) GCC (A) GCC (A) --- (-) 
    72      1   -20.5678760031   0.000000001168       0.0000  ATC (I) GTC (V) ATC (I) GTC (V) ATC (I) GTC (V) ATT (I) ATC (I) ATC (I) GTC (V) ATC (I) GTC (V) ATC (I) GTC (V) GTC (V) ATC (I) GTC (V) GTC (V) GTC (V) GTC (V) GTC (V) ATC (I) GTC (V) ATC (I) ATC (I) GTC (V) ATC (I) ATC (I) GTC (V) GTC (V) 
    73      1   -21.7458370112   0.000000000360       0.0000  ATG (M) ATA (I) ATG (M) ATA (I) GTA (V) ATA (I) ATA (I) ATA (I) TTA (L) ATA (I) ATA (I) ATA (I) ATG (M) ATA (I) ATA (I) ATG (M) --- (-) ATA (I) ATA (I) ATA (I) ATA (I) ATG (M) ATA (I) ATA (I) GTA (V) GTA (V) GTA (V) GTA (V) GTA (V) GTA (V) 
    74      1    -9.1869487802   0.000102366732       0.0407  ATG (M) ATG (M) ATA (I) ATG (M) ATG (M) ATG (M) ATG (M) ATG (M) ATG (M) ATG (M) ATG (M) ATG (M) ATG (M) ATG (M) ATG (M) ATG (M) --- (-) ATG (M) ATG (M) ATG (M) ATG (M) ATG (M) ATG (M) ATG (M) ATG (M) ATG (M) ATG (M) ATG (M) ATG (M) ATG (M) 
    75      1    -4.9916440114   0.006794485094       2.7042  ATG (M) ATG (M) ATG (M) --- (-) ATG (M) ATG (M) ATG (M) ATG (M) ATG (M) ATG (M) ATG (M) ATG (M) --- (-) ATG (M) ATG (M) ATG (M) ATG (M) --- (-) ATG (M) ATG (M) ATG (M) ATG (M) ATG (M) ATG (M) ATG (M) ATG (M) ATG (M) ATG (M) ATG (M) --- (-) 
    76      2    -5.0101096776   0.006670171698       2.6547  ATG (M) ATG (M) ATG (M) ATG (M) ATG (M) ATG (M) ATG (M) ATG (M) ATG (M) ATG (M) ATG (M) ATG (M) ATG (M) ATG (M) ATG (M) ATG (M) ATG (M) ATG (M) ATG (M) ATG (M) ATG (M) ATG (M) ATG (M) ATG (M) ATG (M) ATG (M) ATG (M) ATG (M) ATG (M) ATG (M) 
    77      1   -24.7417236068   0.000000000018       0.0000  ATG (M) ATG (M) ATG (M) GTT (V) ATG (M) GTT (V) ATG (M) ATG (M) ATG (M) GTT (V) ATG (M) GTT (V) ATG (M) GTT (V) GTT (V) ATG (M) --- (-) GTT (V) ACT (T) GTT (V) GTT (V) ATG (M) GTT (V) ATG (M) ATG (M) ATG (M) ATG (M) ATG (M) ATG (M) ATG (M) 
    78      1   -10.4575321468   0.000028731050       0.0114  ATG (M) ATG (M) TTG (L) ATG (M) ATG (M) ATG (M) ATG (M) ATG (M) ATG (M) ATG (M) ATG (M) ATG (M) ATG (M) ATG (M) ATG (M) ATG (M) --- (-) ATG (M) ATG (M) ATG (M) ATG (M) ATG (M) ATG (M) ATG (M) ATG (M) ATG (M) ATG (M) ATG (M) ATG (M) ATG (M) 
    79      1   -30.6012178382   0.000000000000       0.0000  ATG (M) GCA (A) ATA (I) GCA (A) GCA (A) GCA (A) GCA (A) GCA (A) GCG (A) GCG (A) GCA (A) GCA (A) ATA (I) GCA (A) GCA (A) ATA (I) GCA (A) GCA (A) GCA (A) GCA (A) GCA (A) GTA (V) GCA (A) GCA (A) GCA (A) GCA (A) GCA (A) GCA (A) GCA (A) GCA (A) 
    80      1   -34.5410288036   0.000000000000       0.0000  ATG (M) GGG (G) ATG (M) GGT (G) GGG (G) GGG (G) GGA (G) GGT (G) GGG (G) GGG (G) GGA (G) GGC (G) ATG (M) GGG (G) GGT (G) ATG (M) GGC (G) GGG (G) GGG (G) GGG (G) GGG (G) ATG (M) GGC (G) GGG (G) GGG (G) GGG (G) GGG (G) GGG (G) GGG (G) --- (-) 
    81      1   -38.1013572968   0.000000000000       0.0000  ATT (I) ATC (I) ATT (I) ACT (T) ACC (T) GCT (A) ATT (I) ATC (I) ATC (I) ACT (T) ATC (I) ACT (T) ATT (I) ACT (T) ACT (T) ATT (I) ACT (T) ACT (T) ATT (I) ACT (T) ACT (T) ATT (I) ACT (T) ATC (I) ACC (T) ACC (T) ACC (T) ATT (I) ACC (T) ACC (T) 
    82      1   -18.9061588448   0.000000006154       0.0000  ATT (I) ATC (I) ATT (I) ATC (I) ATC (I) ATC (I) ATC (I) ATT (I) ATC (I) ATC (I) ATT (I) ATC (I) ATT (I) ATC (I) ATC (I) ATT (I) ATC (I) ATC (I) ATC (I) ATT (I) ATC (I) ATC (I) ATC (I) ATC (I) ATC (I) ATC (I) ATC (I) ATC (I) ATC (I) ATC (I) 
    83      1   -15.6715275471   0.000000156294       0.0001  ATT (I) ATT (I) ATC (I) ATT (I) ATT (I) ATT (I) ATC (I) ATT (I) ATT (I) ATT (I) ATT (I) ATT (I) ATT (I) ATT (I) ATT (I) ATT (I) ATT (I) ATT (I) ATT (I) ATT (I) ATT (I) ATC (I) ATT (I) ATC (I) ATT (I) ATT (I) ATT (I) ATT (I) ATT (I) ATT (I) 
    84      1   -25.8669980712   0.000000000006       0.0000  ATT (I) ATT (I) ATT (I) ATC (I) ATC (I) ATC (I) ATT (I) ATC (I) ATC (I) ATC (I) ATC (I) ATC (I) ATT (I) ATC (I) ATC (I) ATT (I) TTG (L) ATC (I) ATC (I) ATC (I) ATC (I) ATT (I) ATC (I) ATC (I) ATC (I) ATC (I) ATC (I) ATC (I) ATC (I) ATC (I) 
    85      1   -12.5718568567   0.000003468262       0.0014  ATT (I) ATT (I) ATT (I) ATT (I) ATT (I) ATT (I) ATC (I) ATT (I) ATT (I) ATT (I) ATT (I) ATT (I) ATT (I) ATT (I) ATT (I) ATT (I) ATT (I) ATT (I) ATT (I) ATT (I) ATT (I) ATT (I) ATT (I) ATT (I) ATT (I) ATC (I) ATT (I) ATT (I) ATC (I) ATC (I) 
    86      1   -11.7074379602   0.000008232359       0.0033  ATT (I) ATT (I) ATT (I) ATT (I) ATT (I) ATT (I) ATT (I) ATC (I) ATC (I) ATT (I) ATT (I) ATT (I) ATT (I) ATT (I) ATT (I) ATT (I) ATT (I) ATT (I) ATT (I) ATT (I) ATT (I) ATT (I) ATT (I) ATC (I) ATT (I) ATT (I) ATT (I) ATT (I) ATT (I) ATT (I) 
    87      2    -6.8337059288   0.001076859947       0.4286  ATT (I) ATT (I) ATT (I) ATT (I) ATT (I) ATT (I) ATT (I) ATT (I) ATT (I) ATT (I) ATT (I) ATT (I) ATT (I) ATT (I) ATT (I) ATT (I) ATT (I) ATT (I) ATT (I) ATT (I) ATT (I) ATT (I) ATT (I) ATT (I) ATT (I) ATT (I) ATT (I) ATT (I) ATT (I) ATT (I) 
    88      1   -22.1935680300   0.000000000230       0.0000  ATT (I) ATT (I) ATT (I) ATT (I) TTT (F) ATT (I) GTG (V) ATA (I) ATA (I) ATT (I) ATA (I) ATT (I) ATT (I) ATT (I) ATT (I) ATT (I) ATT (I) ATT (I) ATT (I) ATT (I) ATT (I) ATT (I) ATT (I) ATA (I) TTT (F) TTT (F) TTT (F) TTT (F) TTT (F) TTT (F) 
    89      1   -22.4965343887   0.000000000170       0.0000  ATT (I) ATT (I) GTT (V) ATC (I) ATT (I) ATT (I) ATT (I) ATA (I) ATA (I) ATT (I) ATA (I) ATC (I) GTT (V) ATT (I) ATC (I) GTT (V) ATC (I) ATT (I) ATT (I) ATT (I) ATT (I) GTT (V) ATC (I) ATA (I) ATT (I) ATT (I) ATT (I) ATT (I) ATT (I) ATT (I) 
    90      1   -31.9500798364   0.000000000000       0.0000  ATT (I) CTC (L) ATC (I) CTC (L) CTC (L) CTC (L) CTC (L) CTC (L) CTC (L) CTC (L) CTC (L) CTC (L) ATC (I) CTC (L) CTC (L) ATC (I) AGG (R) CTC (L) CTC (L) CTC (L) CTC (L) ATC (I) CTC (L) CTC (L) CTC (L) CTC (L) CTC (L) CTC (L) CTC (L) CTC (L) 
    91      1   -20.1573410951   0.000000001761       0.0000  ATT (I) TTT (F) TTT (F) TTT (F) TTT (F) TTT (F) TTT (F) TTT (F) TTT (F) TTT (F) TTT (F) TTC (F) TTT (F) TTT (F) TTT (F) TTT (F) TTC (F) TTT (F) TTT (F) TTT (F) TTT (F) CTT (L) TTC (F) TTT (F) TTT (F) TTT (F) TTT (F) TTT (F) TTT (F) TTT (F) 
    92      1   -25.5219252935   0.000000000008       0.0000  CAA (Q) AAA (K) AAA (K) AAA (K) AGA (R) AAA (K) CAA (Q) CAA (Q) CAA (Q) AAA (K) CAA (Q) AAA (K) --- (-) AAA (K) AAA (K) CAA (Q) AAA (K) AAA (K) AAA (K) AAA (K) AAA (K) CAA (Q) AAA (K) CAA (Q) AGA (R) AGA (R) AGA (R) AAA (K) AGA (R) --- (-) 
    93      1    -5.7800605994   0.003088528240       1.2292  CAA (Q) CAA (Q) CAA (Q) CAA (Q) CAA (Q) CAA (Q) CAA (Q) CAA (Q) CAA (Q) CAA (Q) CAA (Q) CAA (Q) --- (-) CAA (Q) CAA (Q) CAA (Q) CAA (Q) CAA (Q) CAA (Q) CAA (Q) CAA (Q) CAA (Q) CAA (Q) CAA (Q) CAA (Q) CAA (Q) CAA (Q) CAA (Q) CAA (Q) --- (-) 
    94      1    -5.8039108695   0.003015737497       1.2003  CAA (Q) CAA (Q) CAA (Q) CAA (Q) CAA (Q) CAA (Q) CAA (Q) CAA (Q) CAA (Q) CAA (Q) CAA (Q) CAA (Q) CAA (Q) CAA (Q) CAA (Q) CAA (Q) CAA (Q) CAA (Q) CAA (Q) CAA (Q) CAA (Q) CAA (Q) CAA (Q) CAA (Q) CAA (Q) CAA (Q) CAA (Q) CAA (Q) CAA (Q) CAA (Q) 
    95      1   -10.3427246944   0.000032226396       0.0128  CAA (Q) CAA (Q) CAA (Q) CAA (Q) CAA (Q) CAA (Q) CAA (Q) CAG (Q) CAA (Q) CAA (Q) CAG (Q) CAA (Q) CAA (Q) CAA (Q) CAA (Q) CAA (Q) CAA (Q) CAA (Q) CAA (Q) CAA (Q) CAA (Q) CAA (Q) CAA (Q) CAA (Q) CAA (Q) CAA (Q) CAA (Q) CAA (Q) CAA (Q) --- (-) 
    96      1   -15.1953882246   0.000000251609       0.0001  CAA (Q) CAA (Q) CAA (Q) CAA (Q) CAA (Q) CAA (Q) CAG (Q) CAG (Q) CAG (Q) CAA (Q) CAG (Q) CAA (Q) CAA (Q) CAA (Q) CAA (Q) CAA (Q) CAA (Q) CAA (Q) CAA (Q) CAA (Q) CAA (Q) CAA (Q) CAA (Q) CAG (Q) CAA (Q) CAG (Q) CAA (Q) CAA (Q) CAG (Q) CAG (Q) 
    97      1   -29.3739827918   0.000000000000       0.0000  CAA (Q) CGA (R) CGA (R) CCA (P) CGA (R) CGA (R) CGA (R) CGA (R) CGA (R) CGA (R) AGA (R) CGA (R) --- (-) CGA (R) CGA (R) CGA (R) CGA (R) CGA (R) CAA (Q) CGA (R) CGA (R) CGA (R) CGA (R) CGA (R) CGA (R) CGA (R) CGA (R) CGA (R) CGA (R) --- (-) 
    98      1   -24.7661804465   0.000000000018       0.0000  CAA (Q) CGA (R) CGA (R) CGA (R) CGG (R) CGA (R) CCA (P) CGA (R) CGA (R) CGA (R) CGA (R) CGA (R) --- (-) CGA (R) CGA (R) CGA (R) CGA (R) CGA (R) CGA (R) CGA (R) CGA (R) CAA (Q) CGA (R) CGA (R) CGG (R) CGG (R) CGG (R) CGA (R) CGG (R) --- (-) 
    99      1   -29.7342989858   0.000000000000       0.0000  CAC (H) CAA (Q) CAG (Q) CAA (Q) CAA (Q) CAA (Q) CAT (H) CAA (Q) CAA (Q) CAA (Q) CAA (Q) CAA (Q) --- (-) CAA (Q) CAA (Q) CAG (Q) CAA (Q) CAA (Q) CAA (Q) CAA (Q) CAA (Q) ACA (T) CAA (Q) CAA (Q) CAA (Q) CAA (Q) CAA (Q) CAA (Q) CAA (Q) --- (-) 
   100      1   -18.9857289864   0.000000005683       0.0000  CAC (H) CAC (H) CAC (H) CAC (H) CAT (H) CAC (H) CAC (H) CAC (H) CAC (H) CAC (H) CAT (H) CAC (H) CAC (H) CAC (H) CAC (H) CAC (H) CAC (H) CAC (H) CAC (H) CAC (H) CAC (H) CAC (H) CAC (H) CAC (H) CAT (H) CAC (H) CAC (H) CAT (H) CAC (H) CAC (H) 
   101      1   -38.9510771129   0.000000000000       0.0000  CAC (H) CGC (R) CAG (Q) --- (-) CGC (R) CGC (R) CTC (L) AGC (S) CGC (R) CGC (R) CGC (R) CGC (R) --- (-) CGC (R) CGC (R) CGC (R) CGC (R) CGC (R) TCT (S) CGC (R) CGC (R) CAC (H) CGC (R) CGC (R) CGC (R) CGC (R) CGC (R) CGC (R) CGC (R) --- (-) 
   102      1    -8.8149445149   0.000148497191       0.0591  CAG (Q) CAG (Q) CAA (Q) CAG (Q) CAG (Q) CAG (Q) CAG (Q) CAG (Q) CAG (Q) CAG (Q) CAG (Q) CAG (Q) CAG (Q) CAG (Q) CAG (Q) CAG (Q) CAG (Q) CAG (Q) CAG (Q) CAG (Q) CAG (Q) CAG (Q) CAG (Q) CAG (Q) CAG (Q) CAG (Q) CAG (Q) CAG (Q) CAG (Q) CAG (Q) 
   103      1    -6.1504530831   0.002132515345       0.8487  CAG (Q) CAG (Q) CAG (Q) CAG (Q) CAG (Q) CAG (Q) CAG (Q) CAG (Q) CAG (Q) CAG (Q) CAG (Q) CAG (Q) CAG (Q) CAG (Q) CAG (Q) CAG (Q) CAG (Q) CAG (Q) CAG (Q) CAG (Q) CAG (Q) CAG (Q) CAG (Q) CAG (Q) CAG (Q) CAG (Q) CAG (Q) CAG (Q) CAG (Q) CAG (Q) 
   104      1   -39.1699141927   0.000000000000       0.0000  CAG (Q) CCA (P) ACG (T) CCA (P) CCT (P) CCA (P) CAG (Q) CAA (Q) CAA (Q) CCA (P) CAA (Q) CCA (P) CAG (Q) CCA (P) CCA (P) CAG (Q) CCA (P) CCA (P) CCA (P) CCA (P) CCA (P) CAA (Q) CCA (P) CAA (Q) CCT (P) CCT (P) CCT (P) CCT (P) CCT (P) CCC (P) 
   105      1   -36.7448688176   0.000000000000       0.0000  CAG (Q) CGC (R) CAG (Q) --- (-) CGC (R) CGT (R) CGG (R) CGC (R) CGG (R) CGG (R) CGG (R) CGG (R) --- (-) CGG (R) CGG (R) CAG (Q) CGG (R) --- (-) --- (-) CGG (R) CGG (R) CAC (H) CGG (R) CGG (R) CGC (R) CGC (R) CGC (R) CGC (R) CGC (R) --- (-) 
   106      1   -41.4420152274   0.000000000000       0.0000  CAG (Q) CGG (R) CAG (Q) --- (-) CGG (R) CGG (R) CGG (R) CCG (P) CCG (P) CGG (R) CCG (P) CGG (R) --- (-) CGG (R) CGG (R) CGA (R) CGG (R) CGG (R) AAC (N) CGG (R) CGG (R) CGG (R) CGG (R) CCG (P) CGG (R) CGA (R) CGG (R) CGG (R) CGA (R) --- (-) 
   107      1   -31.7547455616   0.000000000000       0.0000  CAT (H) CAT (H) CAT (H) CAT (H) CAT (H) CAT (H) CAC (H) CAT (H) CAT (H) CAT (H) CAT (H) CAT (H) ATG (M) CAT (H) CAT (H) CAT (H) CAT (H) CAT (H) CAT (H) CAT (H) CAT (H) AAT (N) CAT (H) CAT (H) CAT (H) CAT (H) CAT (H) CAT (H) CAT (H) --- (-) 
   108      1    -5.8278837656   0.002944301223       1.1718  CAT (H) CAT (H) CAT (H) CAT (H) CAT (H) CAT (H) CAT (H) CAT (H) CAT (H) CAT (H) CAT (H) CAT (H) CAT (H) CAT (H) CAT (H) CAT (H) --- (-) CAT (H) CAT (H) CAT (H) CAT (H) CAT (H) CAT (H) CAT (H) CAT (H) CAT (H) CAT (H) CAT (H) CAT (H) CAT (H) 
   109      1    -5.8490394678   0.002882666723       1.1473  CAT (H) CAT (H) CAT (H) CAT (H) CAT (H) CAT (H) CAT (H) CAT (H) CAT (H) CAT (H) CAT (H) CAT (H) CAT (H) CAT (H) CAT (H) CAT (H) CAT (H) CAT (H) CAT (H) CAT (H) CAT (H) CAT (H) CAT (H) CAT (H) CAT (H) CAT (H) CAT (H) CAT (H) CAT (H) --- (-) 
   110      1   -21.3114428133   0.000000000555       0.0000  CAT (H) CAT (H) TAT (Y) CAT (H) CAT (H) CAT (H) CAT (H) CGT (R) CAT (H) CAT (H) CGT (R) CAT (H) CAT (H) CAT (H) CAT (H) CAT (H) CAT (H) CAT (H) CAT (H) CAT (H) CAT (H) CAT (H) CAT (H) CAT (H) CAT (H) CGT (R) CAT (H) CAT (H) CGT (R) --- (-) 
   111      1    -6.7295418113   0.001195080405       0.4756  CCA (P) CCA (P) CCA (P) CCA (P) CCA (P) CCA (P) CCA (P) CCA (P) CCA (P) CCA (P) CCA (P) CCA (P) CCA (P) CCA (P) CCA (P) CCA (P) CCA (P) CCA (P) CCA (P) CCA (P) CCA (P) CCA (P) CCA (P) CCA (P) CCA (P) CCA (P) CCA (P) CCA (P) CCA (P) CCA (P) 
   112      1   -11.3297529197   0.000012010216       0.0048  CCA (P) CCA (P) CCA (P) CCA (P) CCA (P) CCA (P) CCA (P) CCA (P) CCA (P) CCA (P) CCA (P) CCA (P) CCA (P) CCA (P) CCA (P) CCA (P) CCA (P) CCA (P) CCA (P) CCA (P) CCA (P) CCA (P) CCA (P) CCA (P) CCA (P) CCA (P) CCA (P) CCA (P) CCA (P) CCG (P) 
   113      1   -11.5933582228   0.000009227169       0.0037  CCA (P) CCA (P) CCA (P) CCA (P) CCA (P) CCA (P) CCA (P) CCA (P) CCA (P) CCA (P) CCA (P) CCG (P) CCA (P) CCA (P) CCA (P) CCA (P) CCG (P) CCA (P) CCA (P) CCA (P) CCA (P) CCA (P) CCG (P) CCA (P) CCA (P) CCA (P) CCA (P) CCA (P) CCA (P) --- (-) 
   114      1   -13.3827615747   0.000001541489       0.0006  CCA (P) CCA (P) CCA (P) CCG (P) CCA (P) CCG (P) CCA (P) CCG (P) CCG (P) CCG (P) CCG (P) CCG (P) CCA (P) CCG (P) CCG (P) CCA (P) CCG (P) CCG (P) CCG (P) CCG (P) CCG (P) CCA (P) CCG (P) CCG (P) CCA (P) CCA (P) CCA (P) CCA (P) CCA (P) CCA (P) 
   115      1   -11.1118817827   0.000014933825       0.0059  CCA (P) CCA (P) CTA (L) CCA (P) CCA (P) CCA (P) CCA (P) CCA (P) CCA (P) CCA (P) CCA (P) CCA (P) CCA (P) CCA (P) CCA (P) CCA (P) CCA (P) CCA (P) CCA (P) CCA (P) CCA (P) CCA (P) CCA (P) CCA (P) CCA (P) CCA (P) CCA (P) CCA (P) CCA (P) --- (-) 
   116      1   -34.8602611527   0.000000000000       0.0000  CCA (P) CCG (P) CCT (P) CCG (P) CCG (P) CCA (P) CCA (P) CCA (P) CCG (P) CCG (P) CCA (P) TCG (S) CCA (P) CCG (P) CCG (P) CCA (P) CCG (P) CCG (P) CCG (P) CCG (P) CCA (P) CCA (P) CCG (P) CCG (P) CCG (P) CCG (P) CCG (P) CCG (P) CCG (P) CCG (P) 
   117      1   -11.2538395049   0.000012957452       0.0052  CCA (P) CCT (P) CCT (P) CCT (P) CCT (P) CCT (P) CCT (P) CCT (P) CCT (P) CCT (P) CCT (P) CCT (P) CCT (P) CCT (P) CCT (P) CCT (P) CCT (P) CCT (P) CCT (P) CCT (P) CCT (P) CCA (P) CCT (P) CCT (P) CCT (P) CCT (P) CCT (P) CCT (P) CCT (P) CCT (P) 
   118      1   -37.1461675534   0.000000000000       0.0000  CCA (P) TCA (S) CCA (P) TCA (S) TCA (S) TCA (S) CCT (P) CCA (P) CAG (Q) TCA (S) CAG (Q) TCA (S) CCA (P) TCG (S) TCA (S) CCA (P) TCA (S) TCG (S) TCA (S) TCA (S) TCA (S) CCA (P) TCA (S) CAG (Q) TCA (S) TCA (S) TCA (S) TCA (S) TCA (S) --- (-) 
   119      1   -35.9798220461   0.000000000000       0.0000  CCA (P) TCA (S) CCA (P) TCG (S) CCA (P) TCA (S) CCA (P) TCA (S) TCA (S) TCA (S) TCA (S) TCG (S) TCA (S) TCA (S) TCG (S) TCA (S) TCG (S) TCA (S) TCA (S) TCA (S) TCA (S) TCG (S) TCG (S) TCA (S) CCA (P) GCA (A) CCA (P) GCA (A) GCA (A) --- (-) 
   120      1   -28.8152679734   0.000000000000       0.0000  CCA (P) TCA (S) GCA (A) CCA (P) CCA (P) CCA (P) CCA (P) GCA (A) GCA (A) CCA (P) GCA (A) CCA (P) CAA (Q) CCA (P) CCA (P) CCA (P) CCA (P) CCA (P) CCA (P) CCA (P) CCA (P) TCA (S) CCA (P) GCA (A) CCA (P) CCA (P) CCA (P) CCA (P) CCA (P) --- (-) 
   121      1    -9.8146406230   0.000054645668       0.0217  CCG (P) CCA (P) CCA (P) CCA (P) CCA (P) CCA (P) CCA (P) CCA (P) CCA (P) CCA (P) CCA (P) CCA (P) CCA (P) CCA (P) CCA (P) CCA (P) CCA (P) CCA (P) CCA (P) CCA (P) CCA (P) CCA (P) CCA (P) CCA (P) CCA (P) CCA (P) CCA (P) CCA (P) CCA (P) CCA (P) 
   122      1   -21.9336007015   0.000000000298       0.0000  CCG (P) CCG (P) CCG (P) --- (-) CCT (P) CCG (P) CCG (P) CCG (P) CCG (P) CCG (P) CCG (P) CCG (P) --- (-) CCG (P) CCG (P) CCG (P) CCG (P) --- (-) --- (-) CCG (P) CCG (P) ACG (T) CCG (P) CCG (P) CCT (P) CCT (P) CCT (P) CCG (P) CCT (P) --- (-) 
   123      1   -31.0813576282   0.000000000000       0.0000  CCG (P) TCC (S) CCG (P) --- (-) TCG (S) TCC (S) TCG (S) TCC (S) TCC (S) TCC (S) TCC (S) TCC (S) --- (-) TCC (S) TCC (S) CCG (P) TCC (S) --- (-) --- (-) TCC (S) TCG (S) CCG (P) TCC (S) TCC (S) TCG (S) TCG (S) TCG (S) TCG (S) TCA (S) --- (-) 
   124      1   -25.3587872551   0.000000000010       0.0000  CCT (P) ACT (T) CCT (P) ACT (T) ACT (T) ACT (T) GCT (A) CCT (P) CCT (P) ACT (T) CCT (P) ACT (T) CCT (P) ACT (T) ACT (T) CCT (P) ACT (T) ACT (T) ACT (T) ACT (T) ACT (T) CCT (P) ACT (T) CCT (P) ACT (T) GCT (A) ACT (T) GCT (A) GCT (A) --- (-) 
   125      1   -17.9572976371   0.000000015894       0.0000  CCT (P) CCC (P) CCC (P) CCC (P) CCT (P) CCC (P) CCC (P) CCT (P) CCT (P) CCC (P) CCT (P) CCC (P) CCC (P) CCC (P) CCC (P) CCC (P) CCC (P) CCC (P) CCC (P) CCC (P) CCC (P) CCT (P) CCC (P) CCT (P) CCT (P) CCC (P) CCT (P) CCC (P) CCC (P) CCC (P) 
   126      1   -15.4122750357   0.000000202551       0.0001  CCT (P) CCT (P) CAT (H) CCT (P) CCT (P) CCT (P) CCT (P) CCT (P) CCT (P) CCT (P) CCT (P) CCT (P) CCC (P) CCT (P) CCT (P) CCC (P) CCT (P) CCT (P) CCT (P) CCT (P) CCT (P) CCT (P) CCT (P) CCT (P) CCT (P) CCT (P) CCT (P) CCT (P) CCT (P) CCT (P) 
   127      1   -16.2821663007   0.000000084868       0.0000  CCT (P) CCT (P) CCT (P) CCC (P) CCT (P) CCC (P) CCT (P) CCT (P) CCT (P) CCA (P) CCT (P) CCC (P) CCT (P) CCC (P) CCC (P) CCT (P) CCC (P) CCC (P) CCC (P) CCC (P) CCA (P) CCT (P) CCC (P) CCT (P) CCT (P) CCT (P) CCT (P) CCT (P) CCT (P) CCT (P) 
   128      1   -16.4715464773   0.000000070226       0.0000  CCT (P) CCT (P) CCT (P) CCT (P) CCT (P) CCT (P) CCT (P) CCT (P) CCT (P) CCT (P) CCT (P) CCT (P) --- (-) CCT (P) CCT (P) TCT (S) CCT (P) CCT (P) CCT (P) CCT (P) CCT (P) CCT (P) CCT (P) CCT (P) CCT (P) CCT (P) CCC (P) CCT (P) CCT (P) --- (-) 
   129      1   -21.3915148620   0.000000000513       0.0000  CCT (P) CCT (P) CGT (R) CCT (P) CCT (P) CCT (P) CCT (P) CCT (P) CCT (P) CCT (P) CCT (P) CCT (P) CCT (P) CCT (P) CCT (P) CCT (P) CCT (P) CCT (P) CCT (P) CCT (P) CCT (P) CCG (P) CCT (P) CTT (L) CCT (P) CCT (P) CCT (P) CCT (P) CCT (P) CCT (P) 
   130      1   -57.4494839836   0.000000000000       0.0000  CCT (P) TCT (S) TCT (S) TCC (S) CCT (P) TCT (S) TCT (S) TCG (S) TCC (S) TCC (S) TCT (S) TCC (S) --- (-) TCG (S) TCC (S) TCT (S) TCC (S) TCG (S) TCA (S) TCT (S) TTG (L) CCT (P) TCC (S) TCC (S) CCT (P) CCT (P) CCT (P) TCT (S) CCT (P) --- (-) 
   131      1   -24.1727563274   0.000000000032       0.0000  CGA (R) CAA (Q) CGA (R) CAA (Q) CGA (R) CAA (Q) CGA (R) CAG (Q) CAG (Q) CAA (Q) CAG (Q) CAA (Q) CGA (R) CAA (Q) CAA (Q) CGA (R) CAA (Q) CAA (Q) CAA (Q) CAA (Q) CAA (Q) CGA (R) CAA (Q) CGG (R) CGA (R) CGA (R) CGA (R) CGA (R) CGA (R) --- (-) 
   132      1   -20.8407255200   0.000000000889       0.0000  CGA (R) CGA (R) CGA (R) CGA (R) CGA (R) CGA (R) AGA (R) AGA (R) AGA (R) CGA (R) AGG (R) CGA (R) CGA (R) CGA (R) CGA (R) CGA (R) CGA (R) CGA (R) CGA (R) CGA (R) CGA (R) CGA (R) CGA (R) CGA (R) CGA (R) CGA (R) CGA (R) CGA (R) CGA (R) CGA (R) 
   133      1   -52.9065593037   0.000000000000       0.0000  CGA (R) CGG (R) CGA (R) CGG (R) AGA (R) AAA (K) CGG (R) CGG (R) AGA (R) CGA (R) CGG (R) CGG (R) CGA (R) CGG (R) CGG (R) CGA (R) --- (-) CGG (R) CGA (R) CGG (R) CGA (R) CGA (R) CGG (R) CGA (R) AGA (R) AGA (R) CGA (R) CGA (R) AGA (R) CGA (R) 
   134      1   -21.1028787689   0.000000000684       0.0000  CGA (R) CGT (R) CGT (R) CGT (R) CGT (R) CGT (R) CGT (R) CGC (R) CGT (R) CGT (R) CGT (R) CGT (R) CGT (R) CGT (R) CGT (R) CGT (R) CGT (R) CGT (R) CGT (R) CGT (R) CGT (R) CGT (R) CGT (R) CGT (R) CGT (R) CGC (R) CGT (R) CGT (R) CGT (R) CGT (R) 
   135      1    -5.4442278282   0.004321175409       1.7198  CGC (R) --- (-) CGC (R) --- (-) --- (-) --- (-) --- (-) --- (-) --- (-) --- (-) --- (-) --- (-) --- (-) --- (-) --- (-) CGC (R) --- (-) --- (-) --- (-) --- (-) --- (-) CGC (R) --- (-) --- (-) --- (-) --- (-) --- (-) --- (-) --- (-) --- (-) 
   136      1   -26.0086072039   0.000000000005       0.0000  CGC (R) CGC (R) CAG (Q) CGC (R) CGC (R) CGC (R) CGT (R) CGT (R) CGC (R) CGC (R) CGC (R) CGC (R) CGC (R) CGC (R) CGC (R) CGC (R) CGC (R) CGC (R) CGC (R) CGC (R) CGC (R) CAC (H) CGC (R) CGC (R) CGC (R) CGC (R) CGC (R) CGC (R) CGC (R) CGC (R) 
   137      1   -28.9520005643   0.000000000000       0.0000  CGG (R) AGA (R) CGG (R) AGA (R) CGA (R) AGA (R) CGA (R) CGT (R) CGG (R) AGA (R) CGA (R) AGA (R) AGG (R) AGA (R) AGA (R) AGG (R) AGA (R) AGA (R) AGA (R) AGA (R) AGA (R) CGG (R) AGA (R) CGG (R) CGA (R) CGA (R) CGA (R) CGA (R) CGA (R) CGA (R) 
   138      1   -24.4616053536   0.000000000024       0.0000  CGG (R) CAG (Q) CAG (Q) CAG (Q) CAG (Q) CAG (Q) CAA (Q) CAA (Q) CAG (Q) CAG (Q) CAA (Q) CAA (Q) CAG (Q) CAG (Q) CAG (Q) CAG (Q) CAA (Q) CAG (Q) CAG (Q) CAG (Q) CAG (Q) CGG (R) CAA (Q) CAG (Q) CAG (Q) CAG (Q) CAG (Q) CAG (Q) CAG (Q) --- (-) 
   139      1    -6.8898047204   0.001018112638       0.4052  CGG (R) CGG (R) CGG (R) CGG (R) CGG (R) CGG (R) CGG (R) CGG (R) CGG (R) CGG (R) CGG (R) CGG (R) CGG (R) CGG (R) CGG (R) CGG (R) CGG (R) CGG (R) CGG (R) CGG (R) CGG (R) CGG (R) CGG (R) CGG (R) CGG (R) CGG (R) CGG (R) CGG (R) CGG (R) --- (-) 
   140      1   -40.4798192836   0.000000000000       0.0000  CGG (R) GGG (G) GGG (G) GCG (A) AGG (R) GCA (A) AGG (R) AGG (R) AGG (R) GCA (A) AGG (R) GCG (A) --- (-) GCA (A) GCG (A) GGG (G) GCG (A) GCA (A) GCA (A) GCG (A) GCA (A) CGG (R) GCG (A) AGG (R) GGG (G) GGG (G) GGG (G) AGG (R) GGG (G) --- (-) 
   141      1    -8.8731453539   0.000140101226       0.0558  CTA (L) CTA (L) CTA (L) CTA (L) CTA (L) CTA (L) CTA (L) CTA (L) CTA (L) CTA (L) CTA (L) CTA (L) CTA (L) CTA (L) CTA (L) CTA (L) CTA (L) CTA (L) CTA (L) CTA (L) CTA (L) CTA (L) CTA (L) CTA (L) CTA (L) CTA (L) CTA (L) CTA (L) CTA (L) CTA (L) 
   142      1   -15.2310078962   0.000000242805       0.0001  CTA (L) CTA (L) CTA (L) CTA (L) CTA (L) CTA (L) CTG (L) CTG (L) CTG (L) CTA (L) CTG (L) CTA (L) CTA (L) CTA (L) CTA (L) CTA (L) --- (-) CTA (L) CTA (L) CTA (L) CTA (L) CTA (L) CTA (L) TTG (L) CTA (L) CTA (L) CTA (L) CTA (L) CTA (L) CTA (L) 
   143      1   -19.3519992635   0.000000003940       0.0000  CTA (L) CTA (L) CTA (L) CTA (L) CTA (L) TTA (L) TTA (L) CTG (L) TTG (L) CTA (L) CTG (L) CTA (L) CTA (L) CTA (L) CTA (L) CTA (L) CTA (L) CTA (L) CTA (L) CTA (L) CTA (L) CTA (L) CTA (L) TTG (L) CTA (L) CTA (L) CTA (L) CTA (L) CTA (L) CTA (L) 
   144      1   -29.1123305665   0.000000000000       0.0000  CTA (L) CTA (L) CTA (L) CTA (L) CTG (L) CTA (L) CTG (L) CTT (L) CTT (L) CTT (L) CTT (L) CTA (L) CTA (L) CTT (L) CTA (L) CTA (L) CTA (L) CTT (L) CTT (L) CTT (L) CTT (L) CTA (L) CTA (L) CTT (L) CTG (L) CTA (L) CTG (L) CTG (L) CTA (L) CTA (L) 
   145      1   -20.9285852667   0.000000000814       0.0000  CTA (L) CTC (L) CTG (L) CTG (L) CTG (L) CTG (L) CTG (L) CTG (L) CTG (L) CTT (L) CTG (L) CTG (L) CTG (L) CTG (L) CTG (L) CTG (L) CTG (L) CTG (L) CTG (L) CTG (L) CTT (L) CTG (L) CTG (L) CTG (L) CTG (L) CTG (L) CTG (L) CTG (L) CTG (L) CTG (L) 
   146      1   -32.0859513451   0.000000000000       0.0000  CTA (L) CTT (L) CTT (L) CTG (L) CTG (L) CTG (L) CTT (L) CTG (L) CTG (L) CTG (L) CTG (L) CTG (L) CTG (L) CTG (L) CTG (L) CTG (L) GTG (V) CTG (L) CTG (L) CTC (L) CTG (L) CTG (L) CTG (L) CTG (L) CTG (L) CTG (L) CTG (L) CTG (L) CTG (L) CTG (L) 
   147      1   -22.1224127350   0.000000000247       0.0000  CTA (L) TTA (L) TTA (L) TTG (L) TTA (L) TTG (L) CTA (L) CTA (L) TTA (L) TTG (L) CTA (L) TTG (L) TTA (L) TTG (L) TTG (L) TTA (L) --- (-) TTG (L) TTG (L) TTG (L) TTG (L) TTG (L) TTG (L) CTA (L) TTA (L) TTA (L) TTA (L) TTA (L) TTA (L) TTA (L) 
   148      1   -26.4575704464   0.000000000003       0.0000  CTC (L) CCC (P) CTT (L) --- (-) CTC (L) CTC (L) CTC (L) CTC (L) CTC (L) CTC (L) CTC (L) CTC (L) --- (-) CTC (L) CTC (L) TTC (F) CTC (L) --- (-) --- (-) CTC (L) CTC (L) CTC (L) GTC (V) CTC (L) CTC (L) CTC (L) CTC (L) CTC (L) CTC (L) --- (-) 
   149      1   -10.5845784979   0.000025303230       0.0101  CTC (L) CTC (L) CTA (L) CTC (L) CTC (L) CTC (L) CTC (L) CTC (L) CTC (L) CTC (L) CTC (L) CTC (L) CTC (L) CTC (L) CTC (L) CTC (L) CTC (L) CTC (L) CTC (L) CTC (L) CTC (L) CTC (L) CTC (L) CTC (L) CTC (L) CTC (L) CTC (L) CTC (L) CTC (L) CTC (L) 
   150      1   -24.0454617209   0.000000000036       0.0000  CTC (L) CTC (L) CTC (L) --- (-) CTC (L) CTC (L) CTC (L) CTC (L) CTA (L) CTC (L) CTC (L) CTC (L) --- (-) CTC (L) CTC (L) CTC (L) CTC (L) --- (-) TAC (Y) CTC (L) CTC (L) CTC (L) CTC (L) CTA (L) CTC (L) CTC (L) CTC (L) CTC (L) CTC (L) --- (-) 
   151      1   -23.2380382976   0.000000000081       0.0000  CTC (L) CTC (L) CTC (L) CTC (L) CTC (L) CTC (L) CTT (L) CTC (L) CTC (L) CTC (L) CTG (L) CTC (L) CTC (L) CTC (L) CTC (L) CTC (L) CTC (L) CTC (L) CTC (L) CTC (L) CTC (L) CTC (L) CTC (L) CTG (L) CTC (L) CTA (L) CTC (L) CTC (L) CTA (L) CTA (L) 
   152      1   -15.4457855248   0.000000195876       0.0001  CTC (L) CTC (L) CTC (L) CTC (L) CTG (L) CTT (L) CTC (L) CTC (L) CTC (L) CTC (L) CTC (L) CTC (L) CTC (L) CTC (L) CTC (L) CTC (L) CTC (L) CTC (L) CTC (L) CTC (L) CTC (L) CTC (L) CTC (L) CTC (L) CTG (L) CTG (L) CTG (L) CTG (L) CTG (L) CTG (L) 
   153      1   -34.8370206870   0.000000000000       0.0000  CTC (L) GCC (A) CTC (L) --- (-) CTC (L) CGC (R) GCC (A) TCC (S) TCC (S) CGC (R) TCC (S) CGC (R) --- (-) CGC (R) CGC (R) CTC (L) CGC (R) --- (-) --- (-) CGC (R) CGC (R) CTC (L) CGC (R) CCC (P) CTC (L) CTC (L) CTC (L) CTC (L) CTC (L) --- (-) 
   154      1   -12.1588967613   0.000005241532       0.0021  CTC (L) TTC (F) TTC (F) TTC (F) TTC (F) TTC (F) TTC (F) TTC (F) TTC (F) TTC (F) TTC (F) TTC (F) TTC (F) TTC (F) TTC (F) TTC (F) TTC (F) TTC (F) TTC (F) TTC (F) TTC (F) TTC (F) TTC (F) TTC (F) TTC (F) TTC (F) TTC (F) TTC (F) TTC (F) TTC (F) 
   155      1   -25.1954767036   0.000000000011       0.0000  CTG (L) ATG (M) ATG (M) ATG (M) ATG (M) ATG (M) ATG (M) ATG (M) ATG (M) ATG (M) ATG (M) ATG (M) ATG (M) ATG (M) ATG (M) ATG (M) CAG (Q) ATG (M) ATG (M) ATG (M) ATG (M) ATG (M) ATG (M) ATG (M) ATG (M) ATG (M) ATG (M) ATG (M) ATG (M) ATG (M) 
   156      1   -18.2325340167   0.000000012070       0.0000  CTG (L) CTA (L) CTG (L) CTA (L) CTA (L) CTA (L) CTA (L) CTG (L) CTG (L) CTA (L) CTG (L) CTA (L) CTG (L) CTA (L) CTA (L) CTG (L) CTA (L) CTA (L) CTA (L) CTA (L) CTA (L) CCG (P) CTA (L) CTG (L) CTA (L) CTA (L) CTA (L) CTA (L) CTA (L) --- (-) 
   157      1   -18.5676673395   0.000000008633       0.0000  CTG (L) CTA (L) CTG (L) CTA (L) CTA (L) CTA (L) CTT (L) TTA (L) TTA (L) CTA (L) TTA (L) CTA (L) TTG (L) CTA (L) CTA (L) TTG (L) CTA (L) CTA (L) CTA (L) CTA (L) CTA (L) CTG (L) CTA (L) TTA (L) CTA (L) CTA (L) CTA (L) CTA (L) CTA (L) CTA (L) 
   158      1   -21.5139715283   0.000000000454       0.0000  CTG (L) CTA (L) CTG (L) CTA (L) CTA (L) CTG (L) CTA (L) CTA (L) CTA (L) CTA (L) CTA (L) CTA (L) CTA (L) CTA (L) CTA (L) CTG (L) CTA (L) CTA (L) CTA (L) CTA (L) CTA (L) TTG (L) CTA (L) CTA (L) CTA (L) CTA (L) CTA (L) CTA (L) CTA (L) --- (-) 
   159      1   -25.2856177107   0.000000000010       0.0000  CTG (L) CTC (L) CTG (L) --- (-) CTC (L) CTC (L) CTG (L) CTC (L) CTC (L) CTC (L) CTC (L) CTC (L) --- (-) CTC (L) CTC (L) CTG (L) CTC (L) --- (-) TTT (F) CTC (L) CTC (L) CTG (L) CTC (L) CTT (L) CTC (L) CTC (L) CTC (L) CTC (L) CTC (L) --- (-) 
   160      1   -20.3473875323   0.000000001456       0.0000  CTG (L) CTG (L) ATG (M) CTG (L) ATG (M) CTG (L) CTG (L) CTG (L) CTG (L) CTG (L) CTG (L) CTG (L) CTG (L) CTG (L) CTG (L) CTG (L) CTG (L) CTG (L) CTG (L) CTG (L) CTG (L) CTG (L) CTG (L) CTG (L) ATG (M) CTG (L) CTG (L) CTG (L) CTG (L) CTG (L) 
   161      1   -13.3099445909   0.000001657924       0.0007  CTG (L) CTG (L) CTG (L) CTG (L) CTG (L) CTG (L) CTG (L) CTG (L) CTG (L) CTG (L) CTG (L) CTG (L) CTG (L) CTG (L) CTG (L) CTG (L) CTG (L) CTG (L) CTG (L) CTG (L) CTG (L) CTG (L) CTG (L) CTG (L) CTG (L) CTG (L) CTG (L) CTT (L) CTG (L) CTG (L) 
   162      1   -21.1690552776   0.000000000640       0.0000  CTG (L) CTG (L) CTG (L) CTG (L) TTG (L) CTT (L) CTG (L) TTA (L) CTA (L) CTG (L) CTA (L) CTG (L) CTG (L) CTG (L) CTG (L) CTG (L) CTG (L) CTG (L) CTG (L) CTG (L) CTG (L) CTG (L) CTG (L) CTA (L) TTG (L) TTG (L) TTG (L) TTG (L) TTG (L) --- (-) 
   163      1   -23.8907770714   0.000000000042       0.0000  CTG (L) CTG (L) CTT (L) CTG (L) CTG (L) CTG (L) CTG (L) CTA (L) CTG (L) CTA (L) CTG (L) CTG (L) CTG (L) CTG (L) CTG (L) CTG (L) CTG (L) CTG (L) CTG (L) CTG (L) CTA (L) CTG (L) CTG (L) CTG (L) CTG (L) CTT (L) CTG (L) CTG (L) CTT (L) CTT (L) 
   164      1   -30.0255747255   0.000000000000       0.0000  CTG (L) CTG (L) TTC (F) CTG (L) TTG (L) TTG (L) CTT (L) CTG (L) CTG (L) CTG (L) CTG (L) CTG (L) TTG (L) CTG (L) CTG (L) TTG (L) TTG (L) CTG (L) CTG (L) CTG (L) CTG (L) CTG (L) CTG (L) CTG (L) TTG (L) TTG (L) TTG (L) TTG (L) TTG (L) TTG (L) 
   165      1   -12.6862815027   0.000003093271       0.0012  CTG (L) CTT (L) CTT (L) CTT (L) CTT (L) CTT (L) CTC (L) CTT (L) CTT (L) CTT (L) CTT (L) CTT (L) CTT (L) CTT (L) CTT (L) CTT (L) --- (-) CTT (L) CTT (L) CTT (L) CTT (L) CTT (L) CTT (L) CTT (L) CTT (L) CTT (L) CTT (L) CTT (L) CTT (L) CTT (L) 
   166      1   -15.7694997666   0.000000141708       0.0001  CTG (L) TTG (L) CTG (L) TTG (L) TTG (L) TTG (L) TTG (L) TTG (L) CTG (L) TTG (L) CTG (L) TTG (L) CTG (L) TTG (L) TTG (L) CTG (L) TTG (L) TTG (L) TTG (L) TTG (L) TTG (L) CTG (L) TTG (L) CTG (L) TTG (L) TTG (L) TTG (L) TTG (L) TTG (L) TTG (L) 
   167      1   -32.8543391654   0.000000000000       0.0000  CTT (L) CTC (L) CTG (L) CTC (L) CTC (L) CTC (L) CTT (L) CTC (L) CTT (L) CTC (L) CTC (L) CTC (L) CTT (L) CTC (L) CTC (L) CTT (L) --- (-) CTC (L) CTG (L) CTC (L) CTC (L) CTC (L) CTC (L) CTT (L) CTC (L) CTC (L) CTT (L) CTT (L) CTC (L) CTT (L) 
   168      1    -9.9412037185   0.000048149312       0.0192  CTT (L) CTT (L) CTA (L) CTT (L) CTT (L) CTT (L) CTT (L) CTT (L) CTT (L) CTT (L) CTT (L) CTT (L) CTT (L) CTT (L) CTT (L) CTT (L) CTT (L) CTT (L) CTT (L) CTT (L) CTT (L) CTT (L) CTT (L) CTT (L) CTT (L) CTT (L) CTT (L) CTT (L) CTT (L) CTT (L) 
   169      1   -10.1538499115   0.000038925931       0.0155  CTT (L) CTT (L) CTT (L) CTT (L) CTC (L) CTT (L) CTT (L) CTT (L) CTT (L) CTT (L) CTT (L) CTT (L) CTT (L) CTT (L) CTT (L) CTT (L) CTT (L) CTT (L) CTT (L) CTT (L) CTT (L) CTT (L) CTT (L) CTT (L) CTC (L) CTC (L) CTC (L) CTC (L) CTC (L) CTC (L) 
   170      1    -6.9770352344   0.000933065427       0.3714  CTT (L) CTT (L) CTT (L) CTT (L) CTT (L) CTT (L) CTT (L) CTT (L) CTT (L) CTT (L) CTT (L) CTT (L) CTT (L) CTT (L) CTT (L) CTT (L) CTT (L) CTT (L) CTT (L) CTT (L) CTT (L) CTT (L) CTT (L) CTT (L) CTT (L) CTT (L) CTT (L) CTT (L) CTT (L) CTT (L) 
   171      1   -37.7457229612   0.000000000000       0.0000  CTT (L) TTC (F) TTT (F) TTC (F) TTT (F) TTT (F) TTA (L) TTT (F) TGT (C) TTT (F) TTT (F) TTC (F) --- (-) TTT (F) TTC (F) CTT (L) TTC (F) TTT (F) TTT (F) TTT (F) TTT (F) CAT (H) TTC (F) TGT (C) TTT (F) CTT (L) TTT (F) TTT (F) CTT (L) --- (-) 
   172      1   -11.8179035144   0.000007371396       0.0029  CTT (L) TTT (F) CTT (L) CTT (L) CTT (L) CTT (L) CTT (L) CTT (L) CTT (L) CTT (L) CTT (L) CTT (L) CTT (L) CTT (L) CTT (L) CTT (L) CTT (L) CTT (L) CTT (L) CTT (L) CTT (L) CTT (L) CTT (L) CTT (L) CTT (L) CTT (L) CTT (L) CTT (L) CTT (L) CTT (L) 
   173      1   -45.5020353363   0.000000000000       0.0000  GAA (E) CAT (H) CTT (L) TAT (Y) CAT (H) CAT (H) CAC (H) TCT (S) TGT (C) CAT (H) TGT (C) CAT (H) CAC (H) CAT (H) TAT (Y) CAT (H) CAT (H) CAT (H) CAT (H) CAT (H) CAT (H) AAT (N) CAT (H) TGT (C) CAT (H) CAT (H) CAT (H) CAT (H) CAT (H) --- (-) 
   174      1    -5.8626950585   0.002843569760       1.1317  GAA (E) GAA (E) GAA (E) GAA (E) GAA (E) GAA (E) GAA (E) GAA (E) GAA (E) GAA (E) GAA (E) GAA (E) GAA (E) GAA (E) GAA (E) GAA (E) GAA (E) GAA (E) GAA (E) GAA (E) GAA (E) GAA (E) GAA (E) GAA (E) GAA (E) GAA (E) GAA (E) GAA (E) GAA (E) GAA (E) 
   175      1   -20.2084527440   0.000000001673       0.0000  GAC (D) GAA (E) GAA (E) GAA (E) GAA (E) GAA (E) GAA (E) GAA (E) GAA (E) GAA (E) GAA (E) GAA (E) GAT (D) GAA (E) GAA (E) GAT (D) GAA (E) GAA (E) GAA (E) GAA (E) GAA (E) GAG (E) GAA (E) GAA (E) GAA (E) GAA (E) GAA (E) GAA (E) GAA (E) GAA (E) 
   176      1   -23.8779108579   0.000000000043       0.0000  GAC (D) GAC (D) GAC (D) GAC (D) GAT (D) GAC (D) GAC (D) GAC (D) GAC (D) GAC (D) GAC (D) GAC (D) GAT (D) GAC (D) GAC (D) GAT (D) GAC (D) GAC (D) GAC (D) GAC (D) GAC (D) GAG (E) GAC (D) GAC (D) GAT (D) GAT (D) GAC (D) GAC (D) GAT (D) GAT (D) 
   177      1   -23.7996659202   0.000000000046       0.0000  GAC (D) GAC (D) GAC (D) GAT (D) GAC (D) GAC (D) GAT (D) GAC (D) GAC (D) GAC (D) GAC (D) GAT (D) GAC (D) GAC (D) GAT (D) GAC (D) --- (-) GAC (D) GAC (D) GAT (D) GAC (D) GAT (D) GAT (D) GAC (D) GAC (D) GAC (D) GAC (D) GAC (D) GAT (D) GAC (D) 
   178      1    -8.9988987766   0.000123545781       0.0492  GAG (E) GAA (E) GAA (E) GAA (E) GAA (E) GAA (E) GAA (E) GAA (E) GAA (E) GAA (E) GAA (E) GAA (E) GAA (E) GAA (E) GAA (E) GAA (E) GAA (E) GAA (E) GAA (E) GAA (E) GAA (E) GAA (E) GAA (E) GAA (E) GAA (E) GAA (E) GAA (E) GAA (E) GAA (E) --- (-) 
   179      1   -23.7340952674   0.000000000049       0.0000  GAG (E) GAA (E) GAA (E) GAA (E) GAA (E) GAA (E) TCA (S) GAA (E) GAA (E) GAA (E) GAA (E) GAA (E) GAT (D) GAA (E) GAA (E) GAT (D) GAA (E) GAA (E) GAA (E) GAA (E) GAA (E) GAA (E) GAA (E) GAA (E) GAA (E) GAA (E) GAA (E) GAA (E) GAA (E) --- (-) 
   180      1   -15.3842752910   0.000000208302       0.0001  GAG (E) GAG (E) GAG (E) GAG (E) GAA (E) GAG (E) GAA (E) GAG (E) GAG (E) GAG (E) GAA (E) GAG (E) GAG (E) GAG (E) GAG (E) GAG (E) --- (-) GAG (E) GAG (E) GAG (E) GAG (E) GAG (E) GAG (E) GAG (E) GAA (E) GAA (E) GAA (E) GAA (E) GAA (E) GAA (E) 
   181      1   -26.2396243793   0.000000000004       0.0000  GAG (E) GAG (E) GAG (E) GAG (E) GAG (E) GAG (E) GAG (E) CAG (Q) CAG (Q) GAG (E) CAG (Q) GAG (E) AAG (K) GAG (E) GAG (E) GAG (E) GAG (E) GAG (E) GAG (E) GAG (E) GAG (E) GGG (G) GAG (E) CAG (Q) GAG (E) GAG (E) GAG (E) AAG (K) GAG (E) GAG (E) 
   182      1   -14.3869385837   0.000000564718       0.0002  GAG (E) GAG (E) GAG (E) GAG (E) GAG (E) GAG (E) GAG (E) GAG (E) CAG (Q) GAG (E) GAG (E) GAG (E) GAG (E) GAG (E) GAG (E) GAG (E) GAG (E) GAG (E) GAG (E) GAG (E) GAG (E) GAG (E) GAG (E) GAG (E) GAG (E) GAG (E) GAG (E) GAG (E) GAG (E) GAG (E) 
   183      1    -6.2198720010   0.001989499855       0.7918  GAG (E) GAG (E) GAG (E) GAG (E) GAG (E) GAG (E) GAG (E) GAG (E) GAG (E) GAG (E) GAG (E) GAG (E) GAG (E) GAG (E) GAG (E) GAG (E) --- (-) GAG (E) GAG (E) GAG (E) GAG (E) GAG (E) GAG (E) GAG (E) GAG (E) GAG (E) GAG (E) GAG (E) GAG (E) GAG (E) 
   184      1   -11.0063467850   0.000016596034       0.0066  GAT (D) AAT (N) AAT (N) AAT (N) AAT (N) AAT (N) AAT (N) AAT (N) AAT (N) AAT (N) AAT (N) AAT (N) AAT (N) AAT (N) AAT (N) AAT (N) AAT (N) AAT (N) AAT (N) AAT (N) AAT (N) AAT (N) AAT (N) AAT (N) AAT (N) AAT (N) AAT (N) AAT (N) AAT (N) AAT (N) 
   185      1   -35.2189966576   0.000000000000       0.0000  GAT (D) AAT (N) AAT (N) AAT (N) AAT (N) AAT (N) TCT (S) AGT (S) AAT (N) AGT (S) AGT (S) AAT (N) AAT (N) AAT (N) AAT (N) AAT (N) AAT (N) AAT (N) AAT (N) AAT (N) AAT (N) TAT (Y) AAT (N) AAT (N) AAT (N) GAT (D) AAT (N) AAT (N) GAT (D) --- (-) 
   186      1   -14.4312991905   0.000000540215       0.0002  GAT (D) GAA (E) GAT (D) GAA (E) GAA (E) GAA (E) GAG (E) GAG (E) GAG (E) GAA (E) GAG (E) GAA (E) GAT (D) GAA (E) GAA (E) GAT (D) GAA (E) GAA (E) GAA (E) GAA (E) GAA (E) GAT (D) GAA (E) GAG (E) GAA (E) GAA (E) GAA (E) GAA (E) GAA (E) GAA (E) 
   187      1   -13.2292574482   0.000001797242       0.0007  GAT (D) GAC (D) GAC (D) GAC (D) GAC (D) GAC (D) GAT (D) GAC (D) GAC (D) GAC (D) GAC (D) GAC (D) GAT (D) GAC (D) GAC (D) GAT (D) GAC (D) GAC (D) GAC (D) GAC (D) GAC (D) GAT (D) GAC (D) GAC (D) GAC (D) GAC (D) GAC (D) GAC (D) GAC (D) GAC (D) 
   188      1   -11.2807073654   0.000012613948       0.0050  GAT (D) GAC (D) GAT (D) GAC (D) GAC (D) GAC (D) GAC (D) GAC (D) GAC (D) GAC (D) GAC (D) GAC (D) GAC (D) GAC (D) GAC (D) GAC (D) GAC (D) GAC (D) GAC (D) GAC (D) GAC (D) GAC (D) GAC (D) GAC (D) GAC (D) GAC (D) GAC (D) GAC (D) GAC (D) GAC (D) 
   189      1   -32.1233655996   0.000000000000       0.0000  GAT (D) GAT (D) AAT (N) GAT (D) GAT (D) GAC (D) GAT (D) GAT (D) GAT (D) GAC (D) GAT (D) GAC (D) AAT (N) GAC (D) GAT (D) AAT (N) GAC (D) GAC (D) GAT (D) GAT (D) GAC (D) AAT (N) GAC (D) GAT (D) GAT (D) GAT (D) GAT (D) GAC (D) GAT (D) --- (-) 
   190      1   -42.0439694211   0.000000000000       0.0000  GAT (D) GAT (D) ATT (I) GAC (D) AAT (N) AAT (N) GAT (D) TAT (Y) TAT (Y) AAT (N) TAT (Y) GAT (D) --- (-) AAT (N) GAC (D) AAT (N) GAT (D) AAT (N) AAT (N) AAT (N) AAT (N) AAT (N) GAT (D) CAT (H) AAT (N) AAT (N) AAT (N) AGT (S) AAT (N) --- (-) 
   191      1   -11.9666921657   0.000006352309       0.0025  GAT (D) GAT (D) GAC (D) GAT (D) GAT (D) GAT (D) GAT (D) GAT (D) GAT (D) GAT (D) GAT (D) GAT (D) GAT (D) GAT (D) GAT (D) GAT (D) GAT (D) GAT (D) GAT (D) GAT (D) GAT (D) GAT (D) GAT (D) GAC (D) GAT (D) GAT (D) GAT (D) GAT (D) GAT (D) GAT (D) 
   192      1   -10.7453113486   0.000021546194       0.0086  GAT (D) GAT (D) GAT (D) GAC (D) GAT (D) GAT (D) GAT (D) GAT (D) GAT (D) GAT (D) GAT (D) GAC (D) GAT (D) GAT (D) GAC (D) GAT (D) GAC (D) GAT (D) GAT (D) GAT (D) GAT (D) GAT (D) GAC (D) GAT (D) GAT (D) GAT (D) GAT (D) GAT (D) GAT (D) GAT (D) 
   193      1   -11.5293006480   0.000009837582       0.0039  GAT (D) GAT (D) GAT (D) GAT (D) GAT (D) GAT (D) GAT (D) GAT (D) GAT (D) GAT (D) GAT (D) GAT (D) --- (-) GAT (D) GAT (D) GAT (D) GAT (D) GAT (D) GGT (G) GAT (D) GAT (D) GAT (D) GAT (D) GAT (D) GAT (D) GAT (D) GAT (D) GAT (D) GAT (D) --- (-) 
   194      1    -5.8524241000   0.002872926449       1.1434  GAT (D) GAT (D) GAT (D) GAT (D) GAT (D) GAT (D) GAT (D) GAT (D) GAT (D) GAT (D) GAT (D) GAT (D) GAT (D) GAT (D) GAT (D) GAT (D) GAT (D) GAT (D) GAT (D) GAT (D) GAT (D) GAT (D) GAT (D) GAT (D) GAT (D) GAT (D) GAT (D) GAT (D) GAT (D) --- (-) 
   195      1    -5.8680428509   0.002828403528       1.1257  GAT (D) GAT (D) GAT (D) GAT (D) GAT (D) GAT (D) GAT (D) GAT (D) GAT (D) GAT (D) GAT (D) GAT (D) GAT (D) GAT (D) GAT (D) GAT (D) GAT (D) GAT (D) GAT (D) GAT (D) GAT (D) GAT (D) GAT (D) GAT (D) GAT (D) GAT (D) GAT (D) GAT (D) GAT (D) GAT (D) 
   196      1   -12.7217724722   0.000002985413       0.0012  GCA (A) GCA (A) GCA (A) GCA (A) GCA (A) GCA (A) GCA (A) GCA (A) GCA (A) GCA (A) GCA (A) GCA (A) GCA (A) GCA (A) GCA (A) GCA (A) GCA (A) GCA (A) GCA (A) GCA (A) GCA (A) GCA (A) GCA (A) ACA (T) GCA (A) GCA (A) GCA (A) GCA (A) GCA (A) --- (-) 
   197      2    -7.1677493862   0.000771056129       0.3069  GCA (A) GCA (A) GCA (A) GCA (A) GCA (A) GCA (A) GCA (A) GCA (A) GCA (A) GCA (A) GCA (A) GCA (A) GCA (A) GCA (A) GCA (A) GCA (A) GCA (A) GCA (A) GCA (A) GCA (A) GCA (A) GCA (A) GCA (A) GCA (A) GCA (A) GCA (A) GCA (A) GCA (A) GCA (A) GCA (A) 
   198      1   -17.4658895803   0.000000025981       0.0000  GCA (A) GCA (A) GCA (A) GCA (A) GCA (A) GCA (A) GCA (A) GCA (A) GCA (A) GCA (A) GCA (A) GCA (A) GCA (A) GCA (A) GCA (A) GCA (A) TCT (S) GCA (A) GCA (A) GCA (A) GCA (A) GCA (A) GCA (A) GCA (A) GCA (A) GCA (A) GCA (A) GCA (A) GCA (A) GCA (A) 
   199      1   -11.5674111672   0.000009469720       0.0038  GCA (A) GCA (A) GCA (A) GCA (A) GCA (A) GCA (A) GCA (A) GCA (A) GCA (A) GCA (A) GCC (A) GCA (A) GCA (A) GCA (A) GCA (A) GCA (A) GCA (A) GCA (A) GCA (A) GCA (A) GCA (A) GCA (A) GCA (A) GCA (A) GCA (A) GCA (A) GCA (A) GCA (A) GCA (A) GCA (A) 
   200      1   -21.4247610405   0.000000000496       0.0000  GCA (A) GCA (A) GCA (A) GCA (A) GCA (A) GCA (A) GCA (A) GCC (A) GCT (A) GCG (A) GCC (A) GCA (A) GCG (A) GCA (A) GCA (A) GCG (A) GCA (A) GCA (A) GCA (A) GCA (A) GCA (A) GCA (A) GCA (A) GCC (A) GCA (A) GCA (A) GCA (A) GCA (A) GCA (A) GCA (A) 
   201      1   -10.2242905408   0.000036278309       0.0144  GCA (A) GCA (A) GCA (A) GCA (A) GCA (A) GCA (A) GCA (A) GCG (A) GCA (A) GCA (A) GCA (A) GCA (A) GCA (A) GCA (A) GCA (A) GCA (A) GCA (A) GCA (A) GCA (A) GCA (A) GCA (A) GCA (A) GCA (A) GCA (A) GCA (A) GCA (A) GCA (A) GCA (A) GCA (A) GCA (A) 
   202      1   -29.0589935563   0.000000000000       0.0000  GCA (A) GCA (A) GCA (A) GCG (A) GCA (A) GCG (A) GCA (A) GCG (A) GCA (A) GCA (A) GCG (A) GCG (A) GCA (A) GCG (A) GCG (A) GCA (A) --- (-) GCG (A) GCG (A) GCG (A) GCA (A) GCA (A) GCG (A) GCA (A) GCA (A) GCG (A) GCG (A) GCG (A) GCG (A) GCA (A) 
   203      1   -22.9792155348   0.000000000105       0.0000  GCA (A) GCA (A) GCA (A) GCG (A) GCT (A) GCG (A) GCA (A) GCG (A) GCA (A) GCG (A) GCG (A) GCG (A) GCA (A) GCG (A) GCG (A) GCA (A) --- (-) GCG (A) GCA (A) GCG (A) GCG (A) GCA (A) GCG (A) GCG (A) GCT (A) GCT (A) GCT (A) GCT (A) GCT (A) GCT (A) 
   204      1   -15.6912242459   0.000000153246       0.0001  GCA (A) GCA (A) GCA (A) GGA (G) GCA (A) GCA (A) GCA (A) GCA (A) GCA (A) GCA (A) GCA (A) GCA (A) GCA (A) GCA (A) GGA (G) GCA (A) GCA (A) GCA (A) GCA (A) GCA (A) GCA (A) GCA (A) GCA (A) GCA (A) GCA (A) GCA (A) GCA (A) GCA (A) GCA (A) GCA (A) 
   205      1   -13.6013938458   0.000001238767       0.0005  GCA (A) GCA (A) GCC (A) GCA (A) GCA (A) GCA (A) GCA (A) GCA (A) GCA (A) GCA (A) GCG (A) GCA (A) GCA (A) GCA (A) GCA (A) GCA (A) GCA (A) GCA (A) GCA (A) GCA (A) GCA (A) GCA (A) GCA (A) GCA (A) GCA (A) GCA (A) GCA (A) GCA (A) GCA (A) GCA (A) 
   206      1    -9.3122017874   0.000090315471       0.0359  GCA (A) GCA (A) GCG (A) GCA (A) GCA (A) GCA (A) GCA (A) GCA (A) GCA (A) GCA (A) GCA (A) GCA (A) GCA (A) GCA (A) GCA (A) GCA (A) GCA (A) GCA (A) GCA (A) GCA (A) GCA (A) GCA (A) GCA (A) GCA (A) GCA (A) GCA (A) GCA (A) GCA (A) GCA (A) GCA (A) 
   207      1   -12.5812745254   0.000003435753       0.0014  GCA (A) GCA (A) TCA (S) GCA (A) GCA (A) GCA (A) GCA (A) GCA (A) GCA (A) GCA (A) GCA (A) GCA (A) GCA (A) GCA (A) GCA (A) GCA (A) GCA (A) GCA (A) GCA (A) GCA (A) GCA (A) GCA (A) GCA (A) GCA (A) GCA (A) GCA (A) GCA (A) GCA (A) GCA (A) GCA (A) 
   208      1   -32.9159845093   0.000000000000       0.0000  GCA (A) GCA (A) TCA (S) GCA (A) GCA (A) GCA (A) GCT (A) ATT (I) GTT (V) GCA (A) ATT (I) GCA (A) TTA (L) GCA (A) GCA (A) TTA (L) GCA (A) GCA (A) GCA (A) GCA (A) GCA (A) CCA (P) GCA (A) GTT (V) GCA (A) GCA (A) GCA (A) GCA (A) GCA (A) --- (-) 
   209      1   -26.0660024902   0.000000000005       0.0000  GCA (A) GCC (A) GCA (A) GCA (A) GCA (A) GCA (A) GCA (A) TCC (S) TCC (S) GCA (A) TCC (S) GCA (A) GCA (A) GCA (A) GCA (A) GCA (A) --- (-) GCA (A) GCA (A) GCA (A) GCA (A) GCA (A) GCA (A) TCC (S) GCA (A) GCA (A) GCA (A) GCA (A) GCA (A) GTA (V) 
   210      1   -23.7767443218   0.000000000047       0.0000  GCA (A) GCC (A) GCA (A) GCC (A) GCC (A) GCC (A) GCT (A) GCT (A) GCT (A) GCC (A) GCC (A) GCC (A) GCA (A) GCC (A) GCC (A) GCG (A) --- (-) GCC (A) GCC (A) GCC (A) GCC (A) GCA (A) GCC (A) GCC (A) GCC (A) GCC (A) GCC (A) GCC (A) GCC (A) GCC (A) 
   211      1   -26.9236319602   0.000000000002       0.0000  GCA (A) GCG (A) GCA (A) GCA (A) GCA (A) GCA (A) GCA (A) GCA (A) GCA (A) GCA (A) GCA (A) GCA (A) GCA (A) GCA (A) GCA (A) GCA (A) ACA (T) GCA (A) GCA (A) GCA (A) GCA (A) GCA (A) GCA (A) GCA (A) GCA (A) GCA (A) GCG (A) GCA (A) GCA (A) ACA (T) 
   212      1   -18.4301720281   0.000000009906       0.0000  GCA (A) GCT (A) GCA (A) GCG (A) GCA (A) GCG (A) GCA (A) GCA (A) GCA (A) GCG (A) GCA (A) GCG (A) GCA (A) GCG (A) GCG (A) GCA (A) GCG (A) GCG (A) GCG (A) GCG (A) GCG (A) GCA (A) GCG (A) GCA (A) GCA (A) GCG (A) GCG (A) GCG (A) GCG (A) GCG (A) 
   213      1   -40.2441329623   0.000000000000       0.0000  GCA (A) GGT (G) GCA (A) GGT (G) GGT (G) GGT (G) GGT (G) GGT (G) GGT (G) GGT (G) GGT (G) GGT (G) --- (-) GGT (G) GGT (G) GCG (A) GGT (G) GGT (G) GGT (G) GAT (D) GGT (G) GTG (V) GGT (G) GGT (G) GGT (G) TGT (C) GGT (G) GGG (G) TGT (C) --- (-) 
   214      1   -36.6983567708   0.000000000000       0.0000  GCA (A) GTA (V) GCA (A) CTA (L) GTA (V) ATA (I) GCA (A) GCA (A) GTA (V) CTA (L) GCA (A) CTA (L) GTA (V) CTA (L) CTA (L) GTA (V) --- (-) CTA (L) ATA (I) CTA (L) CTA (L) GCA (A) CTA (L) GCA (A) GTA (V) GTA (V) GTA (V) ATA (I) GTA (V) GTA (V) 
   215      1   -44.4936817231   0.000000000000       0.0000  GCA (A) TCG (S) GCA (A) AGC (S) ACG (T) AGC (S) GCA (A) GCG (A) GGG (G) AGC (S) GCG (A) AGC (S) GTA (V) AGC (S) AGC (S) GTA (V) --- (-) AGC (S) AGC (S) AGC (S) AGC (S) GCC (A) AGC (S) GCG (A) ACG (T) ACG (T) ACG (T) ACG (T) ACG (T) ACG (T) 
   216      1   -21.6814454888   0.000000000384       0.0000  GCC (A) ATC (I) ATC (I) ATC (I) ATC (I) ATC (I) ATC (I) ATC (I) ATC (I) ATC (I) ATC (I) ATC (I) --- (-) ATC (I) ATC (I) ATC (I) ATC (I) ATC (I) ATC (I) ATC (I) ATC (I) GTC (V) ATC (I) ATA (I) ATC (I) ATC (I) ATC (I) ATC (I) ATC (I) --- (-) 
   217      1   -18.3086364677   0.000000011186       0.0000  GCC (A) GCC (A) GGC (G) GGC (G) GGC (G) GGC (G) GGC (G) GGC (G) GGC (G) GGC (G) GGC (G) GGC (G) GGC (G) GGC (G) GGC (G) GGC (G) GGC (G) GGC (G) GGC (G) GGC (G) GGC (G) GGC (G) GGC (G) GGC (G) GGC (G) GGC (G) GGC (G) GGC (G) GGC (G) GGC (G) 
   218      1   -32.8246788354   0.000000000000       0.0000  GCC (A) GCT (A) GCA (A) GCT (A) GCC (A) GCT (A) GCT (A) TCT (S) GCT (A) GCT (A) GCT (A) GCT (A) GCC (A) GCT (A) GCT (A) GCT (A) GCT (A) GCT (A) GCA (A) GCT (A) GCT (A) GCT (A) GCT (A) GCC (A) GCC (A) GCC (A) GCC (A) GCC (A) GCC (A) GCC (A) 
   219      1   -35.3202899743   0.000000000000       0.0000  GCC (A) GTC (V) GCT (A) GTC (V) GTG (V) GTC (V) GTC (V) GTT (V) GTA (V) GTC (V) GTC (V) GTC (V) GCC (A) GTC (V) GTC (V) GCC (A) GTC (V) GTC (V) GTC (V) GTC (V) ATC (I) GCC (A) GTC (V) GTG (V) GTG (V) GTC (V) GTG (V) GTG (V) GTC (V) GTC (V) 
   220      1   -20.6274009196   0.000000001101       0.0000  GCG (A) GCA (A) GCA (A) GCA (A) GCA (A) GCA (A) TCA (S) GCA (A) ACA (T) GCA (A) GCA (A) GCA (A) GCA (A) GCA (A) GCA (A) GCA (A) GCA (A) GCA (A) GCA (A) GCA (A) GCA (A) GCA (A) GCA (A) ACA (T) GCA (A) GCA (A) GCA (A) GCA (A) GCA (A) --- (-) 
   221      1   -27.8171899993   0.000000000001       0.0000  GCG (A) GCA (A) GCA (A) GCG (A) GCG (A) GCG (A) GCA (A) GCA (A) GCA (A) GCG (A) GCA (A) GCG (A) GCA (A) GCG (A) GCG (A) GCA (A) GCG (A) GCG (A) GCG (A) GCG (A) GCG (A) GCA (A) GCG (A) GCA (A) GTG (V) GCG (A) GCG (A) GCG (A) GCA (A) --- (-) 
   222      1   -16.1255102901   0.000000099261       0.0000  GCG (A) GCG (A) GCA (A) GCG (A) GCG (A) GCG (A) GCG (A) GCG (A) GCG (A) GCG (A) GCG (A) GCG (A) GCA (A) GCG (A) GCG (A) GCA (A) --- (-) GCG (A) GCG (A) GCG (A) GCG (A) GTG (V) GCG (A) GCG (A) GCG (A) GCG (A) GCG (A) GCG (A) GCG (A) GCG (A) 
   223      1   -28.8999253217   0.000000000000       0.0000  GCT (A) ACT (T) TCT (S) ACT (T) ACT (T) ACT (T) ACT (T) ACG (T) ACT (T) ACT (T) ACT (T) ACT (T) GCT (A) ACT (T) ACT (T) GCT (A) --- (-) ACT (T) ACT (T) ACT (T) ACT (T) ATT (I) ACT (T) ACC (T) ACT (T) ACT (T) ACT (T) ACT (T) ACT (T) ACT (T) 
   224      1   -29.2486656947   0.000000000000       0.0000  GCT (A) GCA (A) GCA (A) GCA (A) GCC (A) GCA (A) TCA (S) GCG (A) GCG (A) GCG (A) GCG (A) GCA (A) GCA (A) GCA (A) GCA (A) GCA (A) --- (-) GCA (A) GCA (A) GCA (A) GCA (A) GCC (A) GCA (A) GCG (A) GCC (A) GCC (A) GCC (A) GCC (A) GCC (A) GCC (A) 
   225      1   -25.9699946393   0.000000000005       0.0000  GCT (A) GCA (A) GCT (A) GTA (V) GCA (A) GCA (A) GCT (A) GCT (A) GCT (A) GCA (A) GCT (A) GTA (V) GCC (A) GTA (V) GTA (V) GCC (A) --- (-) GTA (V) GCA (A) GTA (V) GCA (A) GCT (A) GTA (V) GCT (A) GCA (A) GCA (A) GCA (A) GCA (A) GCA (A) GCA (A) 
   226      1   -23.9677930973   0.000000000039       0.0000  GCT (A) GCC (A) GCT (A) GCC (A) GCT (A) GCC (A) GCG (A) GCG (A) GCT (A) GCC (A) GCT (A) GCC (A) GCT (A) GCC (A) GCC (A) GCT (A) --- (-) GCC (A) GCC (A) GCC (A) GCC (A) GCA (A) GCC (A) GCC (A) GCT (A) GCT (A) GCT (A) GCT (A) GCT (A) GCT (A) 
   227      1   -24.0904469542   0.000000000034       0.0000  GCT (A) GCC (A) GTT (V) --- (-) GCC (A) GCC (A) CCT (P) GCA (A) GCC (A) GCC (A) GCC (A) GCC (A) --- (-) GCC (A) GCC (A) GCT (A) GCC (A) GCC (A) --- (-) GCC (A) GCC (A) GCT (A) GCC (A) GCC (A) GCC (A) GCC (A) GCC (A) GCC (A) GCC (A) --- (-) 
   228      1   -12.1997808732   0.000005031558       0.0020  GCT (A) GCT (A) GCC (A) GCT (A) GCT (A) GCT (A) GCT (A) GCT (A) GCT (A) GCT (A) GCT (A) GCT (A) GCT (A) GCT (A) GCT (A) GCT (A) GCT (A) GCT (A) GCT (A) GCT (A) GCT (A) GCA (A) GCT (A) GCT (A) GCT (A) GCT (A) GCT (A) GCT (A) GCT (A) --- (-) 
   229      1    -9.1212454318   0.000109318444       0.0435  GCT (A) GCT (A) GCC (A) GCT (A) GCT (A) GCT (A) GCT (A) GCT (A) GCT (A) GCT (A) GCT (A) GCT (A) GCT (A) GCT (A) GCT (A) GCT (A) GCT (A) GCT (A) GCT (A) GCT (A) GCT (A) GCT (A) GCT (A) GCT (A) GCT (A) GCT (A) GCT (A) GCT (A) GCT (A) GCT (A) 
   230      1   -38.9285336443   0.000000000000       0.0000  GCT (A) GCT (A) GCT (A) GCT (A) GCT (A) GCA (A) GCT (A) GCA (A) GCT (A) GCA (A) GCT (A) GCT (A) GCT (A) GCA (A) GCT (A) GCT (A) GAA (E) GCA (A) GCT (A) GCA (A) GCA (A) GCG (A) GCT (A) GCC (A) GCT (A) GCT (A) GCT (A) GCT (A) GCT (A) GCT (A) 
   231      1   -15.8094399458   0.000000136159       0.0001  GCT (A) GCT (A) GCT (A) GCT (A) GCT (A) GCT (A) GCA (A) GCA (A) GCA (A) GCT (A) GCC (A) GCT (A) GCT (A) GCT (A) GCT (A) GCT (A) GCT (A) GCT (A) GCT (A) GCT (A) GCT (A) GCT (A) GCT (A) GCA (A) GCT (A) GCT (A) GCT (A) GCT (A) GCT (A) GCT (A) 
   232      1   -12.6279755966   0.000003278988       0.0013  GCT (A) GCT (A) GCT (A) GCT (A) GCT (A) GCT (A) GCT (A) GCT (A) GCT (A) GCT (A) GCT (A) GCG (A) GCT (A) GCT (A) GCT (A) GCT (A) GCG (A) GCT (A) GCT (A) GCT (A) GCT (A) GCT (A) GCG (A) GCT (A) GCT (A) GCT (A) GCT (A) GCT (A) GCT (A) GCT (A) 
   233      1    -7.0531503571   0.000864680609       0.3441  GCT (A) GCT (A) GCT (A) GCT (A) GCT (A) GCT (A) GCT (A) GCT (A) GCT (A) GCT (A) GCT (A) GCT (A) GCT (A) GCT (A) GCT (A) GCT (A) GCT (A) GCT (A) GCT (A) GCT (A) GCT (A) GCT (A) GCT (A) GCT (A) GCT (A) GCT (A) GCT (A) GCT (A) GCT (A) GCT (A) 
   234      1    -6.4929063676   0.001514141954       0.6026  GGA (G) GGA (G) GGA (G) GGA (G) GGA (G) GGA (G) GGA (G) GGA (G) GGA (G) GGA (G) GGA (G) GGA (G) GGA (G) GGA (G) GGA (G) GGA (G) GGA (G) GGA (G) GGA (G) GGA (G) GGA (G) GGA (G) GGA (G) GGA (G) GGA (G) GGA (G) GGA (G) GGA (G) GGA (G) --- (-) 
   235      1    -6.5130276472   0.001483979947       0.5906  GGA (G) GGA (G) GGA (G) GGA (G) GGA (G) GGA (G) GGA (G) GGA (G) GGA (G) GGA (G) GGA (G) GGA (G) GGA (G) GGA (G) GGA (G) GGA (G) GGA (G) GGA (G) GGA (G) GGA (G) GGA (G) GGA (G) GGA (G) GGA (G) GGA (G) GGA (G) GGA (G) GGA (G) GGA (G) GGA (G) 
   236      1   -10.3226983654   0.000032878278       0.0131  GGA (G) GGA (G) GGA (G) GGA (G) GGA (G) GGA (G) GGA (G) GGA (G) GGA (G) GGA (G) GGA (G) GGA (G) GGA (G) GGA (G) GGA (G) GGA (G) GGA (G) GGA (G) GGA (G) GGA (G) GGA (G) GGA (G) GGA (G) GGG (G) GGA (G) GGA (G) GGA (G) GGA (G) GGA (G) GGA (G) 
   237      1   -15.3307695953   0.000000219751       0.0001  GGA (G) GGA (G) GGA (G) GGA (G) GGA (G) GGA (G) GGA (G) GGA (G) GGA (G) GGA (G) GGA (G) GGA (G) GGG (G) GGA (G) GGA (G) GGG (G) GAA (E) GGA (G) GGA (G) GGA (G) GGA (G) GGA (G) GGA (G) GGA (G) GGA (G) GGA (G) GGA (G) GGA (G) GGA (G) GGA (G) 
   238      1   -17.7544347561   0.000000019469       0.0000  GGA (G) GGA (G) GGA (G) GGA (G) GGA (G) GGA (G) GGT (G) GGG (G) GGG (G) GGG (G) GGG (G) GGA (G) GGA (G) GGA (G) GGA (G) GGA (G) GGA (G) GGA (G) GGA (G) GGA (G) GGG (G) GGA (G) GGA (G) GGG (G) GGA (G) GGA (G) GGA (G) GGA (G) GGA (G) GGA (G) 
   239      1   -10.3439931908   0.000032185543       0.0128  GGA (G) GGG (G) GGA (G) GGG (G) GGG (G) GGG (G) GGA (G) GGA (G) GGA (G) GGG (G) GGA (G) GGG (G) GGA (G) GGG (G) GGG (G) GGA (G) --- (-) GGG (G) GGG (G) GGG (G) GGG (G) GGA (G) GGG (G) GGA (G) GGG (G) GGG (G) GGG (G) GGG (G) GGG (G) GGG (G) 
   240      1   -34.1077885878   0.000000000000       0.0000  GGA (G) GGT (G) GGA (G) GGT (G) GGT (G) GGT (G) GGT (G) GGC (G) GGC (G) GGT (G) GGT (G) GGT (G) GTT (V) GGT (G) GGT (G) GTT (V) GTC (V) GGT (G) GGT (G) GGT (G) GGT (G) GGT (G) GGT (G) GGC (G) GGT (G) GGT (G) GGT (G) GGT (G) GGT (G) GGT (G) 
   241      1   -17.9855277554   0.000000015452       0.0000  GGC (G) AGC (S) AGC (S) AGC (S) AGC (S) AGC (S) AAT (N) AGC (S) AGC (S) AGC (S) AGC (S) AGC (S) AGC (S) AGC (S) AGC (S) AGC (S) AGC (S) AGC (S) AGC (S) AGC (S) AGC (S) AGC (S) AGC (S) AGC (S) AGC (S) AGC (S) AGC (S) AGC (S) AGC (S) AGC (S) 
   242      1   -38.9110280380   0.000000000000       0.0000  GGC (G) GAT (D) GGT (G) GAT (D) GAT (D) GAT (D) GGT (G) GAT (D) GAC (D) GAT (D) GAC (D) GAT (D) --- (-) GAT (D) GAT (D) GAT (D) GAT (D) GAT (D) GAT (D) GAT (D) GAT (D) GGG (G) GAT (D) GAA (E) GAT (D) GAC (D) GAT (D) GAT (D) GAC (D) --- (-) 
   243      1   -21.8805481858   0.000000000314       0.0000  GGC (G) GGA (G) AGC (S) GGC (G) GGC (G) GGC (G) GGT (G) GGC (G) GGT (G) GGC (G) GGC (G) GGC (G) --- (-) GGC (G) GGC (G) GGC (G) GGC (G) GGC (G) GGC (G) GGC (G) GGC (G) GGC (G) GGC (G) GGT (G) GGC (G) GGC (G) GGC (G) GGC (G) GGC (G) --- (-) 
   244      1   -22.8289578227   0.000000000122       0.0000  GGC (G) GGG (G) GGC (G) GGT (G) GGT (G) GGT (G) GGT (G) GGC (G) GGT (G) GGT (G) GGT (G) GGT (G) GGC (G) GGT (G) GGT (G) GGC (G) GGT (G) GGT (G) GGT (G) GGT (G) GGT (G) GGC (G) GGT (G) GGG (G) GGT (G) GGT (G) GGT (G) GGT (G) GGT (G) GGT (G) 
   245      1   -32.3627599580   0.000000000000       0.0000  GGC (G) TCC (S) ATT (I) TCC (S) TCC (S) TCC (S) ACC (T) ACC (T) ACC (T) TCC (S) ACC (T) TCC (S) --- (-) TCC (S) TCC (S) GCT (A) TCC (S) TCC (S) TCC (S) TCC (S) TCC (S) AGC (S) TCC (S) ACC (T) TCC (S) TCC (S) TCC (S) TCC (S) TCC (S) --- (-) 
   246      1   -17.4291154267   0.000000026955       0.0000  GGG (G) GGA (G) GGA (G) GGA (G) GGA (G) GGA (G) GGA (G) GGA (G) GGA (G) GGA (G) GGA (G) GGA (G) GGA (G) GGA (G) GGA (G) GGA (G) GGA (G) GGA (G) GGA (G) GGA (G) GGA (G) GGG (G) GGA (G) GGA (G) GGA (G) GGT (G) GGA (G) GGA (G) GGA (G) GGA (G) 
   247      1   -32.4281955068   0.000000000000       0.0000  GGG (G) GGG (G) GGG (G) GGA (G) GGG (G) GGA (G) GGA (G) GGG (G) GGG (G) GGA (G) GGG (G) GGG (G) GGG (G) GGA (G) GGA (G) GGG (G) AGA (R) GGA (G) GGG (G) GGA (G) GGA (G) GGA (G) GGG (G) GGG (G) GGG (G) GGG (G) GGG (G) GGG (G) GGG (G) GGG (G) 
   248      1   -17.3305168381   0.000000029748       0.0000  GGG (G) GGG (G) GGG (G) GGG (G) GGC (G) GGG (G) GGG (G) GGG (G) GGG (G) GGG (G) GGG (G) GGG (G) GGT (G) GGG (G) GGG (G) GGT (G) GGG (G) GGG (G) GGG (G) GGG (G) GGG (G) GGG (G) GGG (G) GGG (G) GGC (G) GGG (G) GGC (G) GGG (G) GGG (G) GGG (G) 
   249      1   -12.9610319658   0.000002350149       0.0009  GGG (G) GGG (G) GGG (G) GGG (G) GGG (G) GGG (G) GGA (G) GGG (G) GGG (G) GGG (G) GGG (G) GGG (G) GGT (G) GGG (G) GGG (G) GGT (G) GGG (G) GGG (G) GGG (G) GGG (G) GGG (G) GGG (G) GGG (G) GGG (G) GGG (G) GGG (G) GGG (G) GGG (G) GGG (G) GGG (G) 
   250      1   -32.7844540453   0.000000000000       0.0000  GGT (G) GAC (D) GAT (D) --- (-) GAT (D) GAC (D) GAT (D) GAC (D) GAT (D) GAC (D) GAT (D) GAC (D) --- (-) GAC (D) GAC (D) TAT (Y) GAC (D) --- (-) GCC (A) GAC (D) GAC (D) GAT (D) GAC (D) GAC (D) GAT (D) GAT (D) GAT (D) GAT (D) GAT (D) --- (-) 
   251      1   -29.5885678632   0.000000000000       0.0000  GGT (G) GGT (G) ATT (I) GGT (G) GCT (A) GGT (G) TGT (C) AGC (S) AGC (S) GGT (G) AGC (S) GGT (G) GGT (G) GGT (G) GGT (G) GGT (G) --- (-) GGT (G) GGT (G) GGT (G) GGT (G) GGT (G) GGT (G) AGC (S) GCT (A) GGT (G) GGT (G) GGT (G) GGT (G) GGT (G) 
   252      1   -11.5266410247   0.000009863781       0.0039  GGT (G) GGT (G) GGT (G) GGT (G) GGT (G) GGA (G) GGT (G) GGT (G) GGT (G) GGT (G) GGT (G) GGT (G) GGT (G) GGT (G) GGT (G) GGT (G) GGT (G) GGT (G) GGT (G) GGT (G) GGT (G) GGT (G) GGT (G) GGT (G) GGT (G) GGT (G) GGT (G) GGT (G) GGT (G) GGT (G) 
   253      1   -54.4774933039   0.000000000000       0.0000  GTA (V) AGA (R) ATC (I) CTA (L) ATC (I) ATA (I) ACA (T) ACA (T) TTA (L) ATA (I) ATA (I) ATA (I) GTA (V) ATA (I) CTA (L) GTA (V) ATA (I) ATA (I) ATA (I) ATA (I) ATA (I) GCA (A) ATA (I) TTA (L) ATC (I) ATC (I) ATC (I) ATC (I) ACT (T) --- (-) 
   254      1    -7.7471276790   0.000431981550       0.1719  GTA (V) GTA (V) GTA (V) GTA (V) GTA (V) GTA (V) GTA (V) GTA (V) GTA (V) GTA (V) GTA (V) GTA (V) GTA (V) GTA (V) GTA (V) GTA (V) GTA (V) GTA (V) GTA (V) GTA (V) GTA (V) GTA (V) GTA (V) GTA (V) GTA (V) GTA (V) GTA (V) GTA (V) GTA (V) GTA (V) 
   255      1   -15.6538055271   0.000000159088       0.0001  GTA (V) GTG (V) GTA (V) GTG (V) GTA (V) GTG (V) GTC (V) GTT (V) GTT (V) GTG (V) GTT (V) GTG (V) GTA (V) GTG (V) GTG (V) GTA (V) GTG (V) GTG (V) GTG (V) GTG (V) GTG (V) GTA (V) GTG (V) GTT (V) GTA (V) GTA (V) GTA (V) GTA (V) GTA (V) GTA (V) 
   256      1   -25.0951529582   0.000000000013       0.0000  GTA (V) GTG (V) GTG (V) GTG (V) GTA (V) GTG (V) GTA (V) GTA (V) GTT (V) GTG (V) GTA (V) GTG (V) GTA (V) GTG (V) GTG (V) GTA (V) GCG (A) GTG (V) GTA (V) GTG (V) GTG (V) GTA (V) GTG (V) GTT (V) GTA (V) GTA (V) GTA (V) GTA (V) GTA (V) GTA (V) 
   257      1   -17.8988376930   0.000000016851       0.0000  GTA (V) TTA (L) GTA (V) TTA (L) TTA (L) TTA (L) TTA (L) TTA (L) TTA (L) TTA (L) TTA (L) TTA (L) CTA (L) TTA (L) TTA (L) CTA (L) TTA (L) TTA (L) TTA (L) TTA (L) TTA (L) GTA (V) TTA (L) TTA (L) TTA (L) TTA (L) TTA (L) TTA (L) TTA (L) TTA (L) 
   258      1   -20.6145174822   0.000000001115       0.0000  GTC (V) ATC (I) GTC (V) ATC (I) ATC (I) ATC (I) ATC (I) ATC (I) ATA (I) ATC (I) ATC (I) ATC (I) GCC (A) ATC (I) ATC (I) GCC (A) --- (-) ATC (I) ATC (I) ATC (I) ATC (I) GTC (V) ATC (I) ATA (I) ATC (I) ATC (I) ATC (I) ATC (I) ATC (I) ATC (I) 
   259      1   -53.9527999453   0.000000000000       0.0000  GTC (V) GCA (A) GCT (A) GTG (V) ATA (I) GTG (V) GTG (V) GCT (A) GCT (A) GTG (V) GCT (A) ATG (M) CTC (L) GTG (V) GTG (V) CTC (L) --- (-) GTG (V) GTG (V) GTG (V) GTG (V) CTT (L) ATG (M) GCT (A) ATA (I) ATA (I) ATA (I) ATA (I) ATA (I) GCA (A) 
   260      1   -30.3124946051   0.000000000000       0.0000  GTC (V) GTA (V) GTG (V) GTG (V) GTA (V) GTG (V) GTA (V) GTG (V) GTG (V) GTG (V) GTG (V) GTG (V) GTA (V) GTG (V) GTG (V) GTA (V) TTG (L) GTG (V) GTG (V) GTG (V) GTG (V) GTA (V) GTA (V) GTG (V) GTA (V) GTA (V) GTA (V) GTA (V) GTA (V) GTA (V) 
   261      1   -21.6959844557   0.000000000378       0.0000  GTC (V) GTC (V) GTC (V) ATC (I) GTC (V) ATC (I) GTC (V) GTC (V) GTC (V) ATC (I) GTC (V) ATA (I) GTC (V) ATC (I) ATC (I) GTC (V) ATA (I) ATC (I) ATC (I) ATC (I) ATC (I) GTA (V) ATA (I) GTC (V) GTC (V) GTC (V) GTC (V) GTC (V) GTC (V) --- (-) 
   262      1   -15.7371114307   0.000000146372       0.0001  GTC (V) GTC (V) GTC (V) GTC (V) GTC (V) GTC (V) GTC (V) GTC (V) GTC (V) GTC (V) GTC (V) GTC (V) GTC (V) GTC (V) GTC (V) GTC (V) GTC (V) GTC (V) GTC (V) GTC (V) GTC (V) GTC (V) GTC (V) GTC (V) GTC (V) GTC (V) GTC (V) GTC (V) ATC (I) GTC (V) 
   263      1   -19.6695216543   0.000000002868       0.0000  GTC (V) GTC (V) GTC (V) GTC (V) GTC (V) GTC (V) GTT (V) GTC (V) GTC (V) GTC (V) GTC (V) GTC (V) GTC (V) GTC (V) GTC (V) GTG (V) GTC (V) GTC (V) GTC (V) GTC (V) GTC (V) GTC (V) GTC (V) GTC (V) GTC (V) GTT (V) GTC (V) GTC (V) GTT (V) GTC (V) 
   264      1   -21.1591076698   0.000000000647       0.0000  GTC (V) GTT (V) GTT (V) GTT (V) GTT (V) GTT (V) GTA (V) GTT (V) GTT (V) GTG (V) GTT (V) GTT (V) GTT (V) GTT (V) GTT (V) GTT (V) GTT (V) GTT (V) GTT (V) GTT (V) GTA (V) GTT (V) GTT (V) GTT (V) GTT (V) GTT (V) GTT (V) GTT (V) GTT (V) GTT (V) 
   265      1   -26.4234148829   0.000000000003       0.0000  GTC (V) GTT (V) GTT (V) GTT (V) GTT (V) GTT (V) GTT (V) GTT (V) GTC (V) GTT (V) GTT (V) GTT (V) CTC (L) GTT (V) GTT (V) GTC (V) GTT (V) GTT (V) GTT (V) GTT (V) GTT (V) GTC (V) GTT (V) GTC (V) GTT (V) GTA (V) GTT (V) GTT (V) GTA (V) GTA (V) 
   266      1   -15.1660287373   0.000000259106       0.0001  GTG (V) GTG (V) GTG (V) GTG (V) GTA (V) GTG (V) GTA (V) GTA (V) GTA (V) GTG (V) GTA (V) GTG (V) GTG (V) GTG (V) GTG (V) GTG (V) GTG (V) GTG (V) GTG (V) GTG (V) GTG (V) GTG (V) GTG (V) GTA (V) GTA (V) GTG (V) GTA (V) GTA (V) GTG (V) GTG (V) 
   267      1   -11.2709307917   0.000012737874       0.0051  GTG (V) GTG (V) GTG (V) GTG (V) GTG (V) GTG (V) GTG (V) GTG (V) GTG (V) GTG (V) GTG (V) GTG (V) GTG (V) GTG (V) GTG (V) GTG (V) GTG (V) GTG (V) GTG (V) GTG (V) GTG (V) GTC (V) GTG (V) GTG (V) GTG (V) GTG (V) GTG (V) GTG (V) GTG (V) GTG (V) 
   268      1    -8.3701119213   0.000231689621       0.0922  GTG (V) GTG (V) GTG (V) GTG (V) GTG (V) GTG (V) GTG (V) GTG (V) GTG (V) GTG (V) GTG (V) GTG (V) GTG (V) GTG (V) GTG (V) GTG (V) GTG (V) GTG (V) GTG (V) GTG (V) GTG (V) GTG (V) GTG (V) GTG (V) GTG (V) GTG (V) GTG (V) GTG (V) GTG (V) GTG (V) 
   269      1   -14.4893225173   0.000000509762       0.0002  GTG (V) GTT (V) GTT (V) GTT (V) GTT (V) GTT (V) GTT (V) GTA (V) GTT (V) GTT (V) GTT (V) GTT (V) GTT (V) GTT (V) GTT (V) GTT (V) GTT (V) GTT (V) GTT (V) GTT (V) GTT (V) GTT (V) GTT (V) GTT (V) GTT (V) GTT (V) GTT (V) GTT (V) GTT (V) GTT (V) 
   270      1   -31.5041507745   0.000000000000       0.0000  GTG (V) GTT (V) GTT (V) GTT (V) GTT (V) GTT (V) GTT (V) GTT (V) GTT (V) GTT (V) GTC (V) GTT (V) GTT (V) GTT (V) GTT (V) GTT (V) CTA (L) GTT (V) GTT (V) GTT (V) GTT (V) GTG (V) GTT (V) GTT (V) GTT (V) GTC (V) GTT (V) GTC (V) GTC (V) GTC (V) 
   271      1   -21.6525786342   0.000000000395       0.0000  GTG (V) TTG (L) TTG (L) TTG (L) TTG (L) TTG (L) TTG (L) TTT (F) TTT (F) TTG (L) TTT (F) TTG (L) --- (-) TTG (L) TTG (L) TTT (F) TTG (L) TTG (L) TTG (L) TTG (L) TTG (L) TTG (L) TTG (L) TTT (F) TTG (L) TTG (L) TTG (L) TTG (L) TTG (L) --- (-) 
   272      1   -26.3875822025   0.000000000003       0.0000  GTT (V) CTT (L) GTT (V) CTT (L) CTT (L) CTT (L) CTT (L) CTT (L) CTT (L) CTT (L) GTT (V) CTT (L) GTT (V) CTT (L) CTT (L) ATT (I) CTT (L) CTT (L) CTT (L) CTT (L) CTT (L) ATT (I) CTT (L) CTT (L) CTT (L) CTT (L) CTT (L) CTT (L) CTT (L) CTT (L) 
   273      1   -26.6334263245   0.000000000003       0.0000  GTT (V) CTT (L) GTT (V) GTT (V) GCT (A) GTT (V) GCT (A) GCT (A) GCT (A) GTT (V) GCT (A) GTT (V) ATT (I) GTT (V) GTT (V) ATT (I) GTT (V) GTT (V) GTT (V) GTT (V) GTT (V) GTT (V) GTT (V) GCT (A) GCT (A) GTT (V) GTT (V) GTT (V) GTT (V) GTT (V) 
   274      1   -40.5680711988   0.000000000000       0.0000  GTT (V) GCT (A) GCA (A) GCT (A) GCT (A) GCC (A) GCT (A) GCT (A) GCT (A) GCC (A) GCT (A) GCT (A) GCT (A) GCC (A) GCT (A) GCT (A) CTG (L) GCC (A) GCT (A) GCC (A) GCC (A) GCG (A) GCT (A) GCT (A) GCT (A) GCT (A) GCT (A) GCT (A) GCT (A) GCT (A) 
   275      1   -36.8462900241   0.000000000000       0.0000  GTT (V) GTC (V) GTT (V) ATC (I) GTC (V) GTC (V) ATT (I) GTG (V) GTG (V) GTC (V) GTT (V) ATC (I) GTT (V) ATC (I) ATC (I) GTT (V) --- (-) ATC (I) GTC (V) ATC (I) GTC (V) GTT (V) ATC (I) GTG (V) GTC (V) GTT (V) GTC (V) GTT (V) GTT (V) GTT (V) 
   276      1   -24.7110355783   0.000000000019       0.0000  GTT (V) GTC (V) GTT (V) GTC (V) GTC (V) GTC (V) GTG (V) ATT (I) ATT (I) GTC (V) ATT (I) GTC (V) GTT (V) GTT (V) GTC (V) GTT (V) --- (-) GTT (V) GTC (V) GTC (V) GTC (V) GTT (V) GTC (V) ATC (I) GTC (V) GTC (V) GTC (V) GTC (V) GTC (V) GTC (V) 
   277      1   -16.5017676382   0.000000068135       0.0000  GTT (V) GTT (V) GCT (A) GTT (V) GTT (V) GTT (V) GTT (V) ATT (I) GTT (V) GTT (V) GTT (V) GTT (V) GTT (V) GTT (V) GTT (V) GTT (V) GTT (V) GTT (V) GTT (V) GTT (V) GTT (V) GTT (V) GTT (V) GTT (V) GTT (V) GTT (V) GTT (V) GTT (V) GTT (V) GTT (V) 
   278      1   -17.7534151837   0.000000019489       0.0000  GTT (V) GTT (V) GTT (V) GTT (V) ATT (I) GTT (V) GTT (V) GTT (V) GTT (V) GTT (V) GTT (V) GTT (V) GTT (V) GTT (V) GTT (V) GTT (V) GTT (V) GTT (V) GTT (V) GTT (V) GTT (V) GTC (V) GTT (V) GTT (V) GTT (V) GTT (V) GTT (V) GTT (V) GTT (V) GTT (V) 
   279      1   -14.9745252666   0.000000313795       0.0001  GTT (V) GTT (V) GTT (V) GTT (V) GTT (V) GTT (V) ATT (I) GTT (V) GTC (V) GTT (V) GTT (V) GTT (V) GTT (V) GTT (V) GTT (V) GTT (V) GTT (V) GTT (V) GTT (V) GTT (V) GTT (V) GTT (V) GTT (V) GTT (V) GTT (V) GTT (V) GTT (V) GTT (V) GTT (V) GTT (V) 
   280      1   -13.6258177571   0.000001208878       0.0005  GTT (V) GTT (V) GTT (V) GTT (V) GTT (V) GTT (V) GTT (V) GTC (V) GTC (V) GTT (V) GTA (V) GTT (V) GTT (V) GTT (V) GTT (V) GTT (V) GTT (V) GTT (V) GTT (V) GTT (V) GTT (V) GTT (V) GTT (V) GTC (V) GTT (V) GTT (V) GTT (V) GTT (V) GTT (V) GTT (V) 
   281      1   -11.8716764512   0.000006985483       0.0028  GTT (V) GTT (V) GTT (V) GTT (V) GTT (V) GTT (V) GTT (V) GTT (V) GTT (V) GTT (V) GTT (V) GTT (V) GTT (V) GTT (V) GTT (V) GTT (V) --- (-) GTT (V) GTT (V) GTT (V) GTT (V) GCT (A) GTT (V) GTT (V) GTT (V) GTT (V) GTT (V) GTT (V) GTT (V) GTT (V) 
   282      1   -14.6390663797   0.000000438868       0.0002  GTT (V) GTT (V) GTT (V) GTT (V) GTT (V) GTT (V) GTT (V) GTT (V) GTT (V) GTT (V) GTT (V) GTT (V) GTT (V) GTT (V) GTT (V) GTT (V) GTT (V) GTT (V) GTC (V) GTT (V) GTT (V) ATT (I) GTT (V) GTT (V) GTT (V) GTT (V) GTT (V) GTT (V) GTT (V) GTT (V) 
   283      5    -7.6127421300   0.000494115071       0.1967  GTT (V) GTT (V) GTT (V) GTT (V) GTT (V) GTT (V) GTT (V) GTT (V) GTT (V) GTT (V) GTT (V) GTT (V) GTT (V) GTT (V) GTT (V) GTT (V) GTT (V) GTT (V) GTT (V) GTT (V) GTT (V) GTT (V) GTT (V) GTT (V) GTT (V) GTT (V) GTT (V) GTT (V) GTT (V) GTT (V) 
   284      1   -26.3194511776   0.000000000004       0.0000  TAC (Y) TAC (Y) TAC (Y) AAC (N) TAC (Y) AAC (N) CAC (H) TAT (Y) TAT (Y) AAC (N) TAT (Y) AAC (N) TAC (Y) AAC (N) AAC (N) TAC (Y) AAC (N) AAC (N) AAC (N) TAC (Y) AAC (N) TAC (Y) AAC (N) TAT (Y) TAC (Y) TAC (Y) TAC (Y) TAC (Y) TAC (Y) --- (-) 
   285      1    -6.2776519148   0.001877804667       0.7474  TAC (Y) TAC (Y) TAC (Y) TAC (Y) TAC (Y) TAC (Y) TAC (Y) TAC (Y) TAC (Y) TAC (Y) TAC (Y) TAC (Y) TAC (Y) TAC (Y) TAC (Y) TAC (Y) TAC (Y) TAC (Y) TAC (Y) TAC (Y) TAC (Y) TAC (Y) TAC (Y) TAC (Y) TAC (Y) TAC (Y) TAC (Y) TAC (Y) TAC (Y) --- (-) 
   286      1   -13.4979306533   0.000001373799       0.0005  TAC (Y) TAC (Y) TAT (Y) TAC (Y) TAC (Y) TAC (Y) TAC (Y) TAC (Y) TAC (Y) TAC (Y) TAC (Y) TAC (Y) TAC (Y) TAC (Y) TAC (Y) TAC (Y) --- (-) TAC (Y) TAC (Y) TAC (Y) TAT (Y) TAC (Y) TAC (Y) TAC (Y) TAC (Y) TAC (Y) TAC (Y) TAC (Y) TAC (Y) TAC (Y) 
   287      1    -8.5447655441   0.000194560859       0.0774  TAC (Y) TAC (Y) TAT (Y) TAC (Y) TAC (Y) TAC (Y) TAC (Y) TAC (Y) TAC (Y) TAC (Y) TAC (Y) TAC (Y) TAC (Y) TAC (Y) TAC (Y) TAC (Y) TAC (Y) TAC (Y) TAC (Y) TAC (Y) TAC (Y) TAC (Y) TAC (Y) TAC (Y) TAC (Y) TAC (Y) TAC (Y) TAC (Y) TAC (Y) TAC (Y) 
   288      1   -14.3896355010   0.000000563197       0.0002  TAC (Y) TAC (Y) TAT (Y) TAC (Y) TAC (Y) TAC (Y) TAT (Y) TAT (Y) TAC (Y) TAC (Y) TAT (Y) TAC (Y) TAC (Y) TAC (Y) TAC (Y) TAC (Y) TAC (Y) TAC (Y) TAC (Y) TAC (Y) TAC (Y) TAC (Y) TAC (Y) TAC (Y) TAC (Y) TAC (Y) TAC (Y) TAC (Y) TAC (Y) TAC (Y) 
   289      1   -11.7913663345   0.000007569630       0.0030  TAT (Y) TAC (Y) TAC (Y) TAC (Y) TAC (Y) TAC (Y) TAC (Y) TAC (Y) TAC (Y) TAC (Y) TAC (Y) TAC (Y) TAT (Y) TAC (Y) TAC (Y) TAT (Y) --- (-) TAC (Y) TAC (Y) TAC (Y) TAC (Y) TAC (Y) TAC (Y) TAC (Y) TAC (Y) TAC (Y) TAC (Y) TAC (Y) TAC (Y) TAC (Y) 
   290      1   -20.8329549725   0.000000000896       0.0000  TAT (Y) TAC (Y) TAT (Y) TAC (Y) TAT (Y) TAC (Y) TTC (F) TAC (Y) TAC (Y) TAC (Y) TAC (Y) TAC (Y) TAT (Y) TAC (Y) TAC (Y) TAT (Y) TAC (Y) TAC (Y) TAT (Y) TAC (Y) TAC (Y) TAT (Y) TAC (Y) TAC (Y) TAT (Y) TAT (Y) TAT (Y) TAT (Y) TAT (Y) TAT (Y) 
   291      1   -17.7755287796   0.000000019063       0.0000  TAT (Y) TAT (Y) TAT (Y) TAC (Y) TAT (Y) TAT (Y) TAT (Y) TAC (Y) TAC (Y) TAT (Y) TAC (Y) TAC (Y) TAT (Y) TAC (Y) TAC (Y) TAT (Y) --- (-) TAC (Y) TAT (Y) TAC (Y) TAT (Y) TAT (Y) TAC (Y) TAC (Y) TAT (Y) TAT (Y) TAT (Y) TAT (Y) TAT (Y) TAT (Y) 
   292      1   -13.6054117851   0.000001233800       0.0005  TAT (Y) TAT (Y) TAT (Y) TAT (Y) TAC (Y) TAT (Y) TAT (Y) TAC (Y) TAT (Y) TAT (Y) TAC (Y) TAT (Y) TAT (Y) TAT (Y) TAT (Y) TAT (Y) TAT (Y) TAT (Y) TAT (Y) TAT (Y) TAT (Y) TAT (Y) TAT (Y) TAT (Y) TAC (Y) TAC (Y) TAC (Y) TAC (Y) TAC (Y) TAC (Y) 
   293      1    -8.6109536641   0.000182100165       0.0725  TAT (Y) TAT (Y) TAT (Y) TAT (Y) TAT (Y) TAT (Y) TAT (Y) TAT (Y) TAT (Y) TAT (Y) TAT (Y) TAT (Y) TAT (Y) TAT (Y) TAT (Y) TAT (Y) TAT (Y) TAT (Y) TAT (Y) TAT (Y) TAT (Y) TAC (Y) TAT (Y) TAT (Y) TAT (Y) TAT (Y) TAT (Y) TAT (Y) TAT (Y) TAT (Y) 
   294      1   -34.5041313510   0.000000000000       0.0000  TAT (Y) TCT (S) TAT (Y) TCT (S) TCT (S) TCT (S) TAC (Y) ACC (T) ACA (T) TCT (S) ACT (T) TCT (S) TCT (S) TCT (S) TCT (S) TCT (S) --- (-) TCT (S) TCT (S) TCT (S) TCT (S) TAT (Y) TCT (S) ACA (T) TCT (S) TCT (S) TCT (S) TCT (S) TCT (S) TCT (S) 
   295      1   -18.7225994039   0.000000007394       0.0000  TCA (S) TCA (S) TCA (S) GCA (A) TCA (S) TCA (S) CCA (P) TCA (S) TCA (S) TCA (S) TCA (S) TCA (S) TCA (S) TCA (S) GCA (A) TCA (S) TCA (S) TCA (S) TCA (S) TCA (S) TCA (S) TCA (S) TCA (S) TCA (S) TCA (S) TCA (S) TCA (S) TCA (S) TCA (S) --- (-) 
   296      1   -33.6602956332   0.000000000000       0.0000  TCA (S) TCA (S) TCA (S) TCA (S) CCA (P) TCA (S) CCT (P) CCA (P) CCA (P) TCA (S) CCA (P) TCA (S) --- (-) TCA (S) TCA (S) TCC (S) TCA (S) TCA (S) TCA (S) TCA (S) TCA (S) TTA (L) TCA (S) CCA (P) CCA (P) CCG (P) CCA (P) TCA (S) CCG (P) --- (-) 
   297      1   -12.6144149427   0.000003323756       0.0013  TCA (S) TCA (S) TCA (S) TCA (S) TCA (S) TCA (S) TCA (S) TCA (S) TCA (S) TCA (S) TCA (S) TCA (S) TCA (S) TCA (S) TCA (S) TCA (S) TCA (S) TCA (S) TCA (S) TCA (S) TCA (S) TCA (S) TCA (S) TCA (S) TCA (S) TCA (S) TCT (S) TCA (S) TCA (S) TCA (S) 
   298      1   -14.8239689774   0.000000364781       0.0001  TCA (S) TCA (S) TCA (S) TCA (S) TCA (S) TCA (S) TCA (S) TCC (S) TCA (S) TCA (S) TCA (S) TCA (S) TCA (S) TCA (S) TCA (S) TCA (S) TCA (S) TCA (S) TCA (S) TCA (S) TCA (S) TCA (S) TCA (S) TCA (S) TCA (S) TCA (S) TCA (S) TCG (S) TCA (S) TCA (S) 
   299      1    -9.0508692600   0.000117289038       0.0467  TCA (S) TCA (S) TCA (S) TCA (S) TCA (S) TCA (S) TCG (S) TCA (S) TCA (S) TCA (S) TCA (S) TCA (S) TCA (S) TCA (S) TCA (S) TCA (S) TCA (S) TCA (S) TCA (S) TCA (S) TCA (S) TCA (S) TCA (S) TCA (S) TCA (S) TCA (S) TCA (S) TCA (S) TCA (S) TCA (S) 
   300      1   -32.9121583178   0.000000000000       0.0000  TCA (S) TCA (S) TCA (S) TCG (S) TCA (S) TCA (S) ACC (T) ACG (T) TCT (S) TCA (S) ACG (T) TCA (S) TCA (S) TCA (S) TCG (S) TCA (S) TCA (S) TCA (S) TCA (S) TCA (S) TCA (S) TCA (S) TCA (S) TCT (S) TCA (S) TCA (S) TCA (S) TCA (S) TCA (S) TCA (S) 
   301      1   -16.1683211031   0.000000095101       0.0000  TCA (S) TCA (S) TCG (S) TCA (S) TCA (S) TCA (S) TCC (S) TCA (S) TCA (S) TCA (S) TCA (S) TCA (S) TCA (S) TCA (S) TCA (S) TCA (S) TCA (S) TCA (S) TCA (S) TCA (S) TCA (S) TCA (S) TCA (S) TCT (S) TCA (S) TCA (S) TCA (S) TCA (S) TCA (S) TCA (S) 
   302      1   -17.0710393721   0.000000038560       0.0000  TCA (S) TCC (S) TCC (S) TCC (S) TCC (S) TCC (S) TCG (S) TCC (S) TCC (S) TCC (S) TCC (S) TCC (S) TCT (S) TCC (S) TCC (S) TCT (S) TCC (S) TCC (S) TCC (S) TCC (S) TCC (S) TCA (S) TCC (S) TCC (S) TCC (S) TCC (S) TCC (S) TCC (S) TCC (S) TCC (S) 
   303      1   -27.7039651309   0.000000000001       0.0000  TCA (S) TCG (S) TTA (L) TCC (S) TCG (S) TCC (S) TCG (S) TCG (S) TCG (S) TCC (S) TCA (S) TCC (S) TCA (S) TCC (S) TCC (S) TCA (S) --- (-) TCC (S) TCC (S) TCC (S) TCA (S) TCA (S) TCC (S) TCG (S) TCG (S) TCG (S) TCG (S) TCG (S) TCG (S) TCG (S) 
   304      1   -13.8190745836   0.000000996442       0.0004  TCA (S) TCT (S) TCA (S) TCA (S) TCA (S) TCA (S) TCA (S) TCG (S) TCA (S) TCA (S) TCA (S) TCA (S) TCA (S) TCA (S) TCA (S) TCA (S) TCA (S) TCA (S) TCA (S) TCA (S) TCA (S) TCA (S) TCA (S) TCA (S) TCA (S) TCA (S) TCA (S) TCA (S) TCA (S) --- (-) 
   305      1   -34.4802815825   0.000000000000       0.0000  TCC (S) GCC (A) GCC (A) --- (-) GCC (A) GCC (A) CCG (P) GCC (A) GCC (A) GCC (A) GCC (A) GCC (A) --- (-) GCC (A) GCC (A) GCC (A) GCC (A) GCC (A) --- (-) GCC (A) GCC (A) CCT (P) GCC (A) GCG (A) GCC (A) GCC (A) GCC (A) GCT (A) GCC (A) --- (-) 
   306      1   -34.8194764285   0.000000000000       0.0000  TCC (S) GCC (A) TCC (S) --- (-) GCC (A) --- (-) TCG (S) --- (-) --- (-) GCC (A) --- (-) GCC (A) --- (-) GCC (A) GCC (A) TCC (S) GGC (G) --- (-) --- (-) --- (-) GCC (A) TCC (S) GCC (A) --- (-) AGC (S) GCC (A) GCC (A) GCC (A) GCC (A) --- (-) 
   307      1   -46.2012994803   0.000000000000       0.0000  TCC (S) GCT (A) TCC (S) GCC (A) GCC (A) GCC (A) GCA (A) GCA (A) GCT (A) GCC (A) GCG (A) GCC (A) CCC (P) GCT (A) GCC (A) CCC (P) GCC (A) GCT (A) GCC (A) GCT (A) GCC (A) TCC (S) GCC (A) GCT (A) GCG (A) GCC (A) GCC (A) GCC (A) GCC (A) GCC (A) 
   308      1   -19.3295076713   0.000000004030       0.0000  TCC (S) TCC (S) TCC (S) TCC (S) TCC (S) TCC (S) GCC (A) ACC (T) TCC (S) TCC (S) ACC (T) TCC (S) TCC (S) TCC (S) TCC (S) TCC (S) --- (-) TCC (S) TCC (S) TCC (S) TCC (S) TCC (S) TCC (S) TCC (S) TCC (S) TCC (S) TCC (S) TCC (S) TCC (S) TCC (S) 
   309      1   -29.2148529459   0.000000000000       0.0000  TCC (S) TCC (S) TCC (S) TCT (S) TCC (S) TCC (S) TCC (S) TCC (S) TCC (S) TCC (S) TCT (S) TCC (S) CAC (H) TCC (S) TCT (S) TCC (S) TCC (S) TCC (S) TCC (S) TCC (S) TCC (S) TCC (S) TCC (S) TCC (S) TCC (S) TCC (S) TCC (S) TCC (S) TCC (S) --- (-) 
   310      1   -10.9585579174   0.000017408396       0.0069  TCC (S) TCC (S) TCT (S) TCC (S) TCC (S) TCC (S) TCT (S) TCC (S) TCC (S) TCC (S) TCC (S) TCC (S) TCC (S) TCC (S) TCC (S) TCC (S) --- (-) TCC (S) TCC (S) TCC (S) TCC (S) TCC (S) TCC (S) TCC (S) TCC (S) TCC (S) TCC (S) TCC (S) TCC (S) TCC (S) 
   311      1   -19.0088561570   0.000000005553       0.0000  TCC (S) TCC (S) TTC (F) TCC (S) TCC (S) TCC (S) TCC (S) TCT (S) TCT (S) TCC (S) TCC (S) TCC (S) --- (-) TCC (S) TCC (S) TCT (S) TCC (S) TCC (S) TCC (S) TCC (S) TCC (S) TCC (S) TCC (S) TCT (S) TCC (S) TCC (S) TCC (S) TCC (S) TCC (S) --- (-) 
   312      1   -43.2870509004   0.000000000000       0.0000  TCC (S) TCT (S) TCC (S) TCT (S) TCC (S) TCT (S) TCT (S) TGT (C) TGC (C) TCT (S) TGT (C) TCT (S) --- (-) ACT (T) TCT (S) GCT (A) TCT (S) ACT (T) TCT (S) TCT (S) TCT (S) TGG (W) TCT (S) TGC (C) TCC (S) TCC (S) TCC (S) TCC (S) TCC (S) --- (-) 
   313      1    -6.7118381308   0.001216426118       0.4841  TCG (S) --- (-) TCG (S) --- (-) TCG (S) --- (-) TCG (S) TCG (S) TCG (S) --- (-) TCG (S) --- (-) TCG (S) --- (-) --- (-) TCG (S) --- (-) --- (-) --- (-) --- (-) --- (-) TCG (S) --- (-) TCG (S) TCG (S) TCG (S) TCG (S) TCG (S) TCG (S) --- (-) 
   314      1   -26.8572041281   0.000000000002       0.0000  TCG (S) TCG (S) TCG (S) --- (-) TCG (S) TCG (S) TCG (S) GCG (A) GCG (A) TCG (S) GCG (A) TCG (S) --- (-) TCG (S) TCG (S) ACG (T) TCG (S) --- (-) TTA (L) TCG (S) TCG (S) TTG (L) TCG (S) GCG (A) TCG (S) TCG (S) TCG (S) TCG (S) TCG (S) --- (-) 
   315      1   -26.2299442288   0.000000000004       0.0000  TCG (S) TCT (S) TCA (S) TCT (S) TCT (S) TCT (S) TCT (S) TCC (S) TCC (S) TCT (S) TCC (S) TCT (S) TCT (S) TCT (S) TCT (S) TCT (S) TCT (S) TCT (S) TCT (S) TCT (S) TCT (S) TTG (L) TCT (S) TCC (S) TCT (S) TCG (S) TCT (S) TCT (S) TCG (S) --- (-) 
   316      1   -12.9914956958   0.000002279634       0.0009  TCG (S) TTG (L) TTG (L) TTG (L) TTG (L) TTG (L) TTG (L) TTG (L) TTG (L) TTG (L) TTG (L) TTG (L) TTG (L) TTG (L) TTG (L) TTG (L) TTG (L) TTG (L) TTG (L) TTG (L) TTG (L) TTG (L) TTG (L) TTG (L) TTG (L) TTG (L) TTG (L) TTG (L) TTG (L) TTG (L) 
   317      1   -42.2553963724   0.000000000000       0.0000  TCT (S) CCA (P) TCT (S) TCT (S) GCC (A) ACT (T) TCA (S) TCT (S) TCT (S) CCT (P) TCT (S) CCT (P) TCT (S) CCT (P) TCT (S) TCT (S) CCT (P) CCT (P) CCT (P) TCT (S) CCT (P) TCT (S) CCT (P) TCT (S) GCC (A) GCC (A) GCC (A) GCC (A) GCC (A) --- (-) 
   318      1   -25.4901533700   0.000000000009       0.0000  TCT (S) CCT (P) CCT (P) CCT (P) CCA (P) CCT (P) TCT (S) TCT (S) TCT (S) CCT (P) TCT (S) CCT (P) TCT (S) CCT (P) CCT (P) TCT (S) CCT (P) CCT (P) CCT (P) CCT (P) CCT (P) TCT (S) CCT (P) TCT (S) CCA (P) CCA (P) CCA (P) TCA (S) CCA (P) --- (-) 
   319      1   -34.8602213639   0.000000000000       0.0000  TCT (S) GCT (A) TCT (S) GCT (A) ACT (T) GCT (A) ACT (T) GCC (A) GCC (A) GCT (A) GCC (A) GCT (A) TCT (S) GCT (A) GCT (A) TCT (S) --- (-) GCT (A) GCT (A) GCT (A) GCT (A) TCG (S) GCT (A) GCC (A) ACT (T) ACT (T) ACC (T) GCT (A) ACT (T) ACT (T) 
   320      1   -24.8083514964   0.000000000017       0.0000  TCT (S) TCG (S) TCT (S) TCT (S) TCT (S) TCA (S) TCT (S) TCT (S) TCA (S) TCG (S) TCT (S) TCT (S) TCT (S) TCG (S) TCT (S) TCT (S) TCT (S) TCG (S) TCG (S) TCG (S) TCG (S) TCT (S) TCT (S) TCA (S) TCT (S) TCT (S) TCT (S) TCT (S) TCT (S) TCT (S) 
   321      1   -29.3011615732   0.000000000000       0.0000  TCT (S) TCT (S) CGT (R) TCT (S) TCT (S) TCT (S) TCC (S) TCT (S) TCT (S) TCT (S) TCT (S) TCT (S) CAT (H) TCT (S) TCT (S) CAT (H) TCT (S) TCT (S) TCT (S) TCT (S) TCT (S) GCT (A) TCT (S) TCT (S) TCT (S) TCT (S) TCT (S) TCT (S) TCT (S) TCT (S) 
   322      1   -15.1925463449   0.000000252325       0.0001  TCT (S) TCT (S) TCT (S) TCT (S) TCG (S) TCT (S) TCT (S) TCT (S) TCC (S) TCT (S) TCT (S) TCT (S) TCT (S) TCT (S) TCT (S) TCT (S) TCT (S) TCT (S) TCT (S) TCT (S) TCT (S) TCT (S) TCT (S) TCT (S) TCG (S) TCG (S) TCG (S) TCG (S) TCG (S) TCG (S) 
   323      1   -15.9124584935   0.000000122831       0.0000  TCT (S) TCT (S) TCT (S) TCT (S) TCT (S) TCG (S) TCT (S) TCT (S) TCT (S) TCT (S) TCT (S) TCT (S) TCT (S) TCT (S) TCT (S) TCT (S) --- (-) TCT (S) TCT (S) TCT (S) TCT (S) TCT (S) TCT (S) TCT (S) TCT (S) TCC (S) TCT (S) TCT (S) TCC (S) TCC (S) 
   324      1   -15.2979375916   0.000000227086       0.0001  TCT (S) TCT (S) TCT (S) TCT (S) TCT (S) TCT (S) TCT (S) ACC (T) ACC (T) TCT (S) ACC (T) TCT (S) TCT (S) TCT (S) TCT (S) TCT (S) TCT (S) TCT (S) TCT (S) TCT (S) TCT (S) TCT (S) TCT (S) ACC (T) TCT (S) TCT (S) TCT (S) TCT (S) TCT (S) TCT (S) 
   325      1   -17.0900959867   0.000000037833       0.0000  TCT (S) TCT (S) TCT (S) TCT (S) TCT (S) TCT (S) TCT (S) TCA (S) TCT (S) TCT (S) TCT (S) TCT (S) CCT (P) TCT (S) TCT (S) TCT (S) TCT (S) TCT (S) TCT (S) TCT (S) TCT (S) TCT (S) TCT (S) TCT (S) TCT (S) TCT (S) TCT (S) TCT (S) TCT (S) --- (-) 
   326      1   -14.3538186382   0.000000583735       0.0002  TCT (S) TCT (S) TCT (S) TCT (S) TCT (S) TCT (S) TCT (S) TCG (S) TCT (S) TCT (S) TCT (S) TCT (S) TCT (S) TCT (S) TCT (S) TCT (S) TCT (S) TCT (S) TCT (S) TCT (S) TCT (S) TCT (S) TCT (S) TCC (S) TCT (S) TCT (S) TCT (S) TCT (S) TCT (S) TCT (S) 
   327      1   -20.0517984133   0.000000001957       0.0000  TCT (S) TTT (F) TCC (S) TTC (F) TTC (F) TTC (F) TTC (F) TTC (F) TTC (F) TTC (F) TTC (F) TTC (F) TCA (S) TTC (F) TTC (F) TCA (S) TTC (F) TTC (F) TTC (F) TTC (F) TTC (F) TCT (S) TTC (F) TTC (F) TTC (F) TTC (F) TTC (F) TTC (F) TTC (F) TTC (F) 
   328      1   -27.5483343761   0.000000000001       0.0000  TCT (S) TTT (F) TCT (S) TTT (F) TTT (F) TTT (F) TCT (S) TCT (S) TTT (F) TTT (F) TTT (F) TTT (F) TCT (S) TCT (S) TTT (F) TCT (S) TTT (F) TCT (S) TCT (S) TTT (F) TTT (F) TCT (S) TTT (F) TTT (F) TTT (F) TTT (F) TTT (F) TTT (F) TTT (F) TTT (F) 
   329      1   -59.5225305678   0.000000000000       0.0000  TGC (C) CAT (H) CGC (R) CGT (R) CTT (L) CCC (P) CAA (Q) CAC (H) CAC (H) CAC (H) CAA (Q) CAT (H) --- (-) CAC (H) CGT (R) CGC (R) CGT (R) CAC (H) CAC (H) CGT (R) CAC (H) TGC (C) CGT (R) CAC (H) CTT (L) CTT (L) CTT (L) CTT (L) CTT (L) --- (-) 
   330      1   -43.6915303240   0.000000000000       0.0000  TGC (C) TGC (C) CAG (Q) AGC (S) AGC (S) TGC (C) CGC (R) TGC (C) TGC (C) TGC (C) TGC (C) AGC (S) TGC (C) AGC (S) AGC (S) TGC (C) --- (-) AGC (S) TGC (C) AGC (S) TGC (C) TGC (C) AGC (S) TGC (C) AGC (S) AAC (N) AGC (S) AGC (S) AAC (N) AGC (S) 
   331      1   -39.7322122617   0.000000000000       0.0000  TGC (C) TGC (C) CGG (R) --- (-) AGC (S) CGC (R) CGC (R) CGC (R) CGC (R) CGC (R) CGC (R) CGC (R) --- (-) CGC (R) CGC (R) CGC (R) CGC (R) --- (-) GGA (G) CGC (R) CGC (R) TGC (C) CGC (R) CGC (R) AGC (S) GGC (G) AGC (S) AGC (S) GGC (G) --- (-) 
   332      1    -6.3078035044   0.001822030930       0.7252  TGC (C) TGC (C) TGC (C) TGC (C) TGC (C) TGC (C) TGC (C) TGC (C) TGC (C) TGC (C) TGC (C) TGC (C) TGC (C) TGC (C) TGC (C) TGC (C) TGC (C) TGC (C) TGC (C) TGC (C) TGC (C) TGC (C) TGC (C) TGC (C) TGC (C) TGC (C) TGC (C) TGC (C) TGC (C) TGC (C) 
   333      1   -11.6328690200   0.000008869705       0.0035  TGG (W) TCG (S) TGG (W) TGG (W) TGG (W) TGG (W) TGG (W) TGG (W) TGG (W) TGG (W) TGG (W) TGG (W) TGG (W) TGG (W) TGG (W) TGG (W) TGG (W) TGG (W) TGG (W) TGG (W) TGG (W) TGG (W) TGG (W) TGG (W) TGG (W) TGG (W) TGG (W) TGG (W) TGG (W) --- (-) 
   334      1   -11.6886272037   0.000008388681       0.0033  TGG (W) TGG (W) TGG (W) TGG (W) TGG (W) TGG (W) TGG (W) TGG (W) TGG (W) TGG (W) TGG (W) TGG (W) --- (-) TGG (W) TGG (W) AGG (R) TGG (W) TGG (W) TGG (W) TGG (W) TGG (W) TGG (W) TGG (W) TGG (W) TGG (W) TGG (W) TGG (W) TGG (W) TGG (W) --- (-) 
   335      3    -5.2562769379   0.005214683212       2.0754  TGG (W) TGG (W) TGG (W) TGG (W) TGG (W) TGG (W) TGG (W) TGG (W) TGG (W) TGG (W) TGG (W) TGG (W) TGG (W) TGG (W) TGG (W) TGG (W) --- (-) TGG (W) TGG (W) TGG (W) TGG (W) TGG (W) TGG (W) TGG (W) TGG (W) TGG (W) TGG (W) TGG (W) TGG (W) TGG (W) 
   336      2    -5.2660843738   0.005163790512       2.0552  TGG (W) TGG (W) TGG (W) TGG (W) TGG (W) TGG (W) TGG (W) TGG (W) TGG (W) TGG (W) TGG (W) TGG (W) TGG (W) TGG (W) TGG (W) TGG (W) TGG (W) TGG (W) TGG (W) TGG (W) TGG (W) TGG (W) TGG (W) TGG (W) TGG (W) TGG (W) TGG (W) TGG (W) TGG (W) TGG (W) 
   337      1   -31.2767903316   0.000000000000       0.0000  TGT (C) AGT (S) TAT (Y) AGT (S) TCT (S) AGT (S) TGT (C) TCT (S) TCT (S) AGT (S) TCT (S) AGT (S) TGT (C) AGT (S) AGT (S) TGT (C) --- (-) AGT (S) AGT (S) AGT (S) AGT (S) TGT (C) AGT (S) TGT (C) TCT (S) TGT (C) TGT (C) TGT (C) TGT (C) TGT (C) 
   338      1   -39.5378859001   0.000000000000       0.0000  TGT (C) TAC (Y) TAT (Y) TAT (Y) TAT (Y) TAT (Y) TCC (S) TCC (S) TCC (S) TAT (Y) TCC (S) TAT (Y) --- (-) TAT (Y) TAT (Y) TGT (C) TAT (Y) TAT (Y) TAT (Y) TAT (Y) TAT (Y) CAA (Q) TAT (Y) TCC (S) TAT (Y) TAT (Y) TAT (Y) TAC (Y) TAT (Y) --- (-) 
   339      1   -15.2736333278   0.000000232673       0.0001  TGT (C) TCT (S) TCT (S) TCT (S) TCT (S) TCT (S) TCC (S) TCT (S) TCT (S) TCT (S) TCT (S) TCT (S) TCT (S) TCT (S) TCT (S) TCT (S) TCT (S) TCT (S) TCT (S) TCT (S) TCT (S) TCT (S) TCT (S) TCT (S) TCT (S) TCT (S) TCT (S) TCT (S) TCT (S) --- (-) 
   340      1   -38.6498180344   0.000000000000       0.0000  TGT (C) TGT (C) TCT (S) TGT (C) TGT (C) TGC (C) TGT (C) AGT (S) CAT (H) TGT (C) AGT (S) TGT (C) --- (-) TGT (C) TGT (C) TGT (C) TGT (C) TGT (C) TGT (C) TGT (C) TGT (C) CTT (L) TGT (C) CAT (H) TGT (C) TGT (C) TGT (C) CGT (R) TGT (C) --- (-) 
   341      1   -16.9616897743   0.000000043016       0.0000  TGT (C) TGT (C) TGT (C) TGT (C) CGT (R) TGT (C) TGT (C) TGT (C) TGT (C) TGT (C) TGT (C) TGT (C) --- (-) TGT (C) TGT (C) TCT (S) TGT (C) TGT (C) TGT (C) TGT (C) TGT (C) TGT (C) TGT (C) TGT (C) CGT (R) CGT (R) CGT (R) CGT (R) CGT (R) --- (-) 
   342      1    -9.6529933988   0.000064233004       0.0256  TGT (C) TGT (C) TGT (C) TGT (C) TGT (C) TGT (C) TGT (C) TGT (C) TGT (C) TGT (C) TGT (C) TGT (C) TGT (C) TGT (C) TGT (C) TGT (C) TGT (C) TGT (C) TGT (C) TGT (C) TGT (C) TGT (C) TGT (C) TGC (C) TGT (C) TGT (C) TGT (C) TGT (C) TGT (C) TGT (C) 
   343      1   -15.3486452179   0.000000215858       0.0001  TTA (L) TTA (L) CTA (L) TTA (L) TTG (L) TTA (L) TTA (L) TTG (L) TTA (L) TTA (L) TTA (L) TTA (L) TTA (L) TTA (L) TTA (L) TTA (L) TTA (L) TTA (L) TTA (L) TTA (L) TTA (L) TTA (L) TTA (L) TTA (L) TTG (L) TTG (L) TTG (L) TTG (L) TTG (L) TTG (L) 
   344      1   -20.5058089977   0.000000001243       0.0000  TTA (L) TTA (L) TTA (L) TTA (L) TTA (L) TTA (L) TTG (L) CTT (L) CTA (L) TTA (L) CTG (L) TTA (L) TTA (L) TTA (L) TTA (L) TTA (L) TTA (L) TTA (L) TTA (L) TTA (L) TTA (L) CTA (L) TTA (L) CTA (L) TTA (L) TTA (L) TTA (L) TTA (L) TTA (L) TTA (L) 
   345      1   -32.8231388382   0.000000000000       0.0000  TTA (L) TTG (L) TCG (S) TTG (L) TTG (L) TTG (L) TTG (L) CTG (L) TTG (L) TTG (L) CTG (L) TTG (L) TTC (F) TTG (L) TTG (L) TTC (F) --- (-) TTG (L) TTG (L) TTA (L) TTG (L) TCC (S) TTG (L) TTG (L) TTG (L) TTG (L) TTG (L) TTG (L) TTG (L) TTG (L) 
   346      1   -21.9055869381   0.000000000307       0.0000  TTA (L) TTT (F) TTA (L) TTT (F) TTC (F) TTT (F) TTC (F) TTT (F) TTT (F) TTC (F) TTT (F) TTT (F) TTA (L) TTT (F) TTT (F) TTA (L) TTT (F) TTT (F) TTT (F) TTT (F) TTC (F) TTA (L) TTT (F) TTT (F) TTC (F) TTT (F) TTT (F) TTT (F) TTT (F) TTT (F) 
   347      1   -21.2684423147   0.000000000580       0.0000  TTC (F) ATT (I) TAC (Y) ATT (I) ATT (I) ATT (I) TTT (F) TTT (F) TTT (F) ATT (I) TTT (F) ATT (I) TTC (F) ATT (I) ATT (I) TTC (F) ATT (I) ATT (I) ATT (I) ATT (I) ATT (I) TTC (F) ATT (I) TTT (F) ATT (I) ATT (I) ATT (I) ATT (I) ATT (I) --- (-) 
   348      1   -16.9959897725   0.000000041566       0.0000  TTC (F) TTC (F) TTA (L) TTC (F) TTC (F) TTC (F) TTC (F) TTC (F) TTC (F) TTC (F) TTC (F) TTC (F) --- (-) TTC (F) TTC (F) TTC (F) TTC (F) TTC (F) TTC (F) TTC (F) TTC (F) TTA (L) TTC (F) TTC (F) TTC (F) TTC (F) TTC (F) TTC (F) TTC (F) --- (-) 
   349      1   -18.6496732861   0.000000007953       0.0000  TTC (F) TTC (F) TTC (F) CTC (L) TTC (F) CTC (L) TTT (F) TTC (F) TTC (F) CTC (L) TTC (F) CTC (L) TTC (F) CTC (L) CTC (L) TTC (F) --- (-) CTC (L) CTC (L) CTC (L) CTC (L) CTC (L) CTC (L) TTC (F) TTC (F) TTC (F) TTC (F) TTC (F) TTC (F) TTC (F) 
   350      2    -6.9488550053   0.000959733415       0.3820  TTC (F) TTC (F) TTC (F) TTC (F) TTC (F) TTC (F) TTC (F) TTC (F) TTC (F) TTC (F) TTC (F) TTC (F) TTC (F) TTC (F) TTC (F) TTC (F) --- (-) TTC (F) TTC (F) TTC (F) TTC (F) TTC (F) TTC (F) TTC (F) TTC (F) TTC (F) TTC (F) TTC (F) TTC (F) TTC (F) 
   351      2    -7.0362181716   0.000879446196       0.3500  TTC (F) TTC (F) TTC (F) TTC (F) TTC (F) TTC (F) TTC (F) TTC (F) TTC (F) TTC (F) TTC (F) TTC (F) TTC (F) TTC (F) TTC (F) TTC (F) TTC (F) TTC (F) TTC (F) TTC (F) TTC (F) TTC (F) TTC (F) TTC (F) TTC (F) TTC (F) TTC (F) TTC (F) TTC (F) TTC (F) 
   352      1   -13.7380273729   0.000001080564       0.0004  TTC (F) TTC (F) TTC (F) TTC (F) TTC (F) TTC (F) TTC (F) TTC (F) TTC (F) TTT (F) TTC (F) TTC (F) TTC (F) TTC (F) TTC (F) TTC (F) TTC (F) TTC (F) TTC (F) TTC (F) TTC (F) TTC (F) TTC (F) TTT (F) TTC (F) TTC (F) TTC (F) TTC (F) TTC (F) TTC (F) 
   353      1   -15.5837632525   0.000000170631       0.0001  TTC (F) TTC (F) TTC (F) TTC (F) TTC (F) TTC (F) TTC (F) TTC (F) TTT (F) TTC (F) TTT (F) TTC (F) TTC (F) TTC (F) TTC (F) TTC (F) TTC (F) TTC (F) TTT (F) TTC (F) TTC (F) TTC (F) TTC (F) TTC (F) TTC (F) TTC (F) TTC (F) TTC (F) TTC (F) TTC (F) 
   354      1    -8.8205662999   0.000147664714       0.0588  TTC (F) TTC (F) TTC (F) TTC (F) TTC (F) TTC (F) TTC (F) TTT (F) TTT (F) TTC (F) TTT (F) TTC (F) TTC (F) TTC (F) TTC (F) TTC (F) TTC (F) TTC (F) TTC (F) TTC (F) TTC (F) TTC (F) TTC (F) TTT (F) TTC (F) TTC (F) TTC (F) TTC (F) TTC (F) TTC (F) 
   355      1   -13.2101123237   0.000001831982       0.0007  TTC (F) TTC (F) TTC (F) TTC (F) TTC (F) TTC (F) TTT (F) TTC (F) TTC (F) TTC (F) TTC (F) TTC (F) TTC (F) TTC (F) TTC (F) TTC (F) TTC (F) TTC (F) TTC (F) TTC (F) TTC (F) CTC (L) TTC (F) TTC (F) TTC (F) TTC (F) TTC (F) TTC (F) TTC (F) TTC (F) 
   356      1   -14.6106251999   0.000000451529       0.0002  TTC (F) TTC (F) TTT (F) TTT (F) TTC (F) TTT (F) TTC (F) TTC (F) TTT (F) TTT (F) TTC (F) TTT (F) TTC (F) TTT (F) TTT (F) TTC (F) TTT (F) TTT (F) TTT (F) TTT (F) TTT (F) TTC (F) TTT (F) TTC (F) TTC (F) TTC (F) TTC (F) TTC (F) TTC (F) TTC (F) 
   357      1   -10.0073542279   0.000045067273       0.0179  TTC (F) TTT (F) TTC (F) TTT (F) TTC (F) TTT (F) TTC (F) TTC (F) TTC (F) TTT (F) TTC (F) TTT (F) TTC (F) TTT (F) TTT (F) TTC (F) TTT (F) TTT (F) TTT (F) TTT (F) TTT (F) TTC (F) TTT (F) TTC (F) TTC (F) TTC (F) TTC (F) TTC (F) TTC (F) TTC (F) 
   358      1   -35.0256140231   0.000000000000       0.0000  TTG (L) CTC (L) TTG (L) TTG (L) TTG (L) TTG (L) CTG (L) CTG (L) CTG (L) TTG (L) CTG (L) TTG (L) TTG (L) TTG (L) TTG (L) TTG (L) --- (-) TTG (L) TTG (L) TTG (L) TTG (L) TTG (L) TTG (L) TTG (L) TTG (L) ATG (M) TTG (L) TTG (L) GTG (V) TTG (L) 
   359      1   -17.5318973312   0.000000024322       0.0000  TTG (L) CTG (L) CTA (L) CTG (L) CTG (L) CTG (L) CTG (L) CTG (L) CTG (L) CTG (L) CTG (L) CTA (L) CTG (L) CTG (L) CTG (L) CTG (L) --- (-) CTG (L) CTG (L) CTG (L) CTG (L) CTG (L) CTA (L) CTG (L) CTG (L) CTG (L) CTG (L) CTG (L) CTG (L) CTG (L) 
   360      1   -21.2774945204   0.000000000575       0.0000  TTG (L) CTG (L) TTG (L) CTG (L) CTG (L) CTG (L) TTG (L) CTG (L) CTG (L) CTG (L) CTG (L) CTG (L) TCG (S) CTG (L) CTG (L) TCG (S) --- (-) CTG (L) CTG (L) CTG (L) CTG (L) TCG (S) CTG (L) CTG (L) CTG (L) CTG (L) CTG (L) CTG (L) CTG (L) CTG (L) 
   361      1   -31.6547715372   0.000000000000       0.0000  TTG (L) GCG (A) TTG (L) --- (-) TCG (S) TCC (S) CTC (L) CTC (L) CTC (L) TCG (S) CTC (L) TCG (S) --- (-) TCG (S) TCG (S) TTG (L) TCG (S) --- (-) --- (-) TCG (S) TCG (S) TTG (L) TCG (S) CTC (L) TCG (S) TCG (S) TCG (S) TCG (S) TCG (S) --- (-) 
   362      1   -15.9566651054   0.000000117519       0.0000  TTG (L) GTG (V) TTG (L) TTG (L) TTG (L) TTG (L) TTG (L) TTA (L) TTA (L) TTG (L) TTA (L) TTG (L) TTG (L) TTG (L) TTG (L) TTG (L) TTG (L) TTG (L) TTG (L) TTG (L) TTG (L) TTG (L) TTG (L) TTA (L) TTG (L) TTG (L) TTG (L) TTG (L) TTG (L) TTG (L) 
   363      1   -42.2792898642   0.000000000000       0.0000  TTG (L) GTT (V) TTG (L) GTT (V) GTT (V) GTT (V) TTC (F) TTG (L) TTG (L) ATT (I) TTG (L) GTT (V) --- (-) ATT (I) GTT (V) CTG (L) GTT (V) ATT (I) ATT (I) GTT (V) ATT (I) TTG (L) GTT (V) TTG (L) GTT (V) GTT (V) GTA (V) GTG (V) GTT (V) --- (-) 
   364      1   -17.7228839700   0.000000020093       0.0000  TTG (L) TGG (W) TGG (W) TGG (W) TGG (W) TGG (W) CTG (L) TGG (W) TGG (W) TGG (W) TGG (W) TGG (W) TGG (W) TGG (W) TGG (W) TGG (W) TGG (W) TGG (W) TGG (W) TGG (W) TGG (W) TGG (W) TGG (W) TGG (W) TGG (W) TGG (W) TGG (W) TGG (W) TGG (W) TGG (W) 
   365      1   -26.1591700667   0.000000000004       0.0000  TTG (L) TTG (L) CTG (L) TTA (L) ATG (M) TTA (L) TTG (L) TTG (L) TTG (L) TTA (L) TTG (L) TTA (L) TTG (L) TTA (L) TTA (L) TTG (L) TTA (L) TTA (L) TTA (L) TTA (L) TTA (L) TTG (L) TTA (L) TTG (L) ATG (M) TTG (L) ATG (M) ATA (I) TTG (L) TTG (L) 
   366      1   -19.0110326729   0.000000005541       0.0000  TTG (L) TTG (L) TCG (S) TTG (L) TTG (L) TTG (L) TTT (F) TTC (F) TTC (F) TTG (L) TTC (F) TTG (L) --- (-) TTG (L) TTG (L) TTG (L) TTG (L) TTG (L) TTG (L) TTG (L) TTG (L) TTG (L) TTG (L) TTC (F) TTG (L) TTG (L) TTG (L) TTG (L) TTG (L) --- (-) 
   367      1   -16.4861571989   0.000000069207       0.0000  TTG (L) TTG (L) TTA (L) TTG (L) TTG (L) ATG (M) TTG (L) TTG (L) TTG (L) TTG (L) TTG (L) TTG (L) TTG (L) TTG (L) TTG (L) TTG (L) TTG (L) TTG (L) TTG (L) TTG (L) TTG (L) TTG (L) TTG (L) TTG (L) TTG (L) TTG (L) TTG (L) TTG (L) TTG (L) TTG (L) 
   368      1   -21.3608720883   0.000000000529       0.0000  TTG (L) TTG (L) TTG (L) TTG (L) TTG (L) TTG (L) TTG (L) TTG (L) CTG (L) TTA (L) TTG (L) TTG (L) TTG (L) TTG (L) TTG (L) TTG (L) TTG (L) TTG (L) TTG (L) TTG (L) TTG (L) CTG (L) TTG (L) TTA (L) TTG (L) TTG (L) TTG (L) TTG (L) TTG (L) TTG (L) 
   369      1   -17.1026187190   0.000000037362       0.0000  TTT (F) TCT (S) TTT (F) TTT (F) TTT (F) TTT (F) TTC (F) TTT (F) TTT (F) TTT (F) TTT (F) TTT (F) TTT (F) TTT (F) TTT (F) TTT (F) TTT (F) TTT (F) TTT (F) TTT (F) TTT (F) TTT (F) TTT (F) TTT (F) TTT (F) TTT (F) TTT (F) TTT (F) TTT (F) TTC (F) 
   370      1   -21.8599231238   0.000000000321       0.0000  TTT (F) TGG (W) TTT (F) TGG (W) TGG (W) TGG (W) TGG (W) TGG (W) TGG (W) TGG (W) TGG (W) TGG (W) TTC (F) TGG (W) TGG (W) TTC (F) TGG (W) TGG (W) TGG (W) TGG (W) TGG (W) TTA (L) TGG (W) TGG (W) TGG (W) TGG (W) TGG (W) TGG (W) TGG (W) TGG (W) 
   371      1   -36.3906230086   0.000000000000       0.0000  TTT (F) TTC (F) TTT (F) TTT (F) TTT (F) TTT (F) CTG (L) TTA (L) CTT (L) TTC (F) TTC (F) TTT (F) TTT (F) TTT (F) TTT (F) TTT (F) TTT (F) TTT (F) TTC (F) TTT (F) TTC (F) TTT (F) TTT (F) CTT (L) TTT (F) TTT (F) TTT (F) TTT (F) TTT (F) TTT (F) 
   372      1   -13.0646187977   0.000002118889       0.0008  TTT (F) TTT (F) TTT (F) TTT (F) TTT (F) TTC (F) TTT (F) TTC (F) TTT (F) TTT (F) TTC (F) TTT (F) TTT (F) TTT (F) TTT (F) TTT (F) TTT (F) TTT (F) TTT (F) TTT (F) TTT (F) TTT (F) TTT (F) TTT (F) TTT (F) TTT (F) TTT (F) TTT (F) TTT (F) TTT (F) 
   373      1   -14.6086093474   0.000000452441       0.0002  TTT (F) TTT (F) TTT (F) TTT (F) TTT (F) TTC (F) TTT (F) TTT (F) TTT (F) TTC (F) TTT (F) TTC (F) TTT (F) TTC (F) TTT (F) TTT (F) TTC (F) TTC (F) TTC (F) TTT (F) TTC (F) TTT (F) TTC (F) TTT (F) TTT (F) TTT (F) TTT (F) TTT (F) TTT (F) --- (-) 
   374      1   -21.9685554255   0.000000000288       0.0000  TTT (F) TTT (F) TTT (F) TTT (F) TTT (F) TTT (F) TTC (F) TTC (F) TTC (F) TTT (F) TTC (F) TTT (F) TAT (Y) TTT (F) TTT (F) TTT (F) TTT (F) TTT (F) TTT (F) TTT (F) TTT (F) GTT (V) TTT (F) TTC (F) TTT (F) TTT (F) TTT (F) TTT (F) TTT (F) TTT (F) 
   375      1   -10.3429387091   0.000032219500       0.0128  TTT (F) TTT (F) TTT (F) TTT (F) TTT (F) TTT (F) TTC (F) TTT (F) TTT (F) TTT (F) TTT (F) TTT (F) TTC (F) TTT (F) TTT (F) TTC (F) TTT (F) TTT (F) TTT (F) TTT (F) TTT (F) TTT (F) TTT (F) TTT (F) TTT (F) TTT (F) TTT (F) TTT (F) TTT (F) TTT (F) 
   376      1   -11.9721706491   0.000006317603       0.0025  TTT (F) TTT (F) TTT (F) TTT (F) TTT (F) TTT (F) TTT (F) TTT (F) TTC (F) TTT (F) TTT (F) TTT (F) TTT (F) TTT (F) TTT (F) TTT (F) TTT (F) TTT (F) TTT (F) TTT (F) TTT (F) TTC (F) TTT (F) TTT (F) TTT (F) TTT (F) TTT (F) TTT (F) TTT (F) TTT (F) 
   377      1   -12.5351656651   0.000003597880       0.0014  TTT (F) TTT (F) TTT (F) TTT (F) TTT (F) TTT (F) TTT (F) TTT (F) TTT (F) TTT (F) TTT (F) TTT (F) TTC (F) TTT (F) TTT (F) TTC (F) TTT (F) TTT (F) TTT (F) TTT (F) TTT (F) TTT (F) TTT (F) TTT (F) TTT (F) TTT (F) TTT (F) TTT (F) TTT (F) TTC (F) 
   378      1   -14.2986477237   0.000000616845       0.0002  TTT (F) TTT (F) TTT (F) TTT (F) TTT (F) TTT (F) TTT (F) TTT (F) TTT (F) TTT (F) TTT (F) TTT (F) TTT (F) TTT (F) TTT (F) TTT (F) TTT (F) TTT (F) TTT (F) TTT (F) TTT (F) TTT (F) TTT (F) TTC (F) TTC (F) TTT (F) TTT (F) TTT (F) TTT (F) TTT (F) 
   379      1    -6.1808690605   0.002068629309       0.8233  TTT (F) TTT (F) TTT (F) TTT (F) TTT (F) TTT (F) TTT (F) TTT (F) TTT (F) TTT (F) TTT (F) TTT (F) TTT (F) TTT (F) TTT (F) TTT (F) TTT (F) TTT (F) TTT (F) TTT (F) TTT (F) TTT (F) TTT (F) TTT (F) TTT (F) TTT (F) TTT (F) TTT (F) TTT (F) --- (-) 
   380      2    -6.2071140020   0.002015044495       0.8020  TTT (F) TTT (F) TTT (F) TTT (F) TTT (F) TTT (F) TTT (F) TTT (F) TTT (F) TTT (F) TTT (F) TTT (F) TTT (F) TTT (F) TTT (F) TTT (F) TTT (F) TTT (F) TTT (F) TTT (F) TTT (F) TTT (F) TTT (F) TTT (F) TTT (F) TTT (F) TTT (F) TTT (F) TTT (F) TTT (F) 
