# Supplementary material for: Comparative gene retention analysis in barley, wild emmer, and bread wheat pangenome lines reveals factors affecting gene retention following gene duplication
Source: BMC Biol. 2023 Feb 6;21:25. doi: 10.1186/s12915-022-01503-z (PMC9903521; doi:10.1186/s12915-022-01503-z)
Supplement: Supplementary file 5 — Additional file 5. PAML input and output files used for natural selection analysis in Table 1. [file 12915_2022_1503_MOESM5_ESM.zip › Files_S4/ModelAnull_HPT2/rst1]

	30	398	380	0.4540	0.157	0.221	0.059	0.101	0.059	0.136	0.093	0.011	0.026	0.033	0.017	0.119	0.002	0.066	0.024	0.028	0.022	0.015	0.000	0.003	0.030	0.023	0.003	0.000	0.031	0.116	0.002	0.005	0.005	0.116	0.043	0.041	0.029	0.009	0.018	0.019	0.072	0.016	0.020	0.031	0.005	0.013	0.173	0.339	0.000	0.081	0.182	0.260	0.206	0.054	0.012	0.230	0.061	0.134	0.089	0.078	0.051	0.107	2.848	0.551	0.219	0.089	-8036.701
