# Supplementary material for: Comparative gene retention analysis in barley, wild emmer, and bread wheat pangenome lines reveals factors affecting gene retention following gene duplication
Source: BMC Biol. 2023 Feb 6;21:25. doi: 10.1186/s12915-022-01503-z (PMC9903521; doi:10.1186/s12915-022-01503-z)
Supplement: Supplementary file 5 — Additional file 5. PAML input and output files used for natural selection analysis in Table 1. [file 12915_2022_1503_MOESM5_ESM.zip › Files_S4/ModelAnull_HPT2/ModelAnull_output.txt]

CODONML (in paml version 4.7, January 2013)  less_species.fas
Model: several dN/dS ratios for branches for branches,  omega = 1.000 fixed

Codon frequency model: F3x4
Site-class models:  PositiveSelection
ns =  30  ls = 398

Codon usage in sequences
--------------------------------------------------------------------------------------------------------------
Phe TTT 13 16 16 17 16 16 | Ser TCT 12 14 14 14 11 11 | Tyr TAT  6  3 11  4  4  4 | Cys TGT  6  3  2  3  2  2
    TTC 13 14 13 12 15 14 |     TCC  8  7  8  7  7  9 |     TAC  5  8  4  7  7  6 |     TGC  4  3  1  1  1  3
Leu TTA  4  4  6  4  3  5 |     TCA 10 11 12  8  9 12 | *** TAA  0  0  0  0  0  0 | *** TGA  0  0  0  0  0  0
    TTG 11  8  9 10 12 10 |     TCG  4  5  5  2  6  2 |     TAG  0  0  0  0  0  0 | Trp TGG  7  8  8  9  9  9
--------------------------------------------------------------------------------------------------------------
Leu CTT  6  7  8  6  6  8 | Pro CCT  7  6  6  5  9  5 | His CAT  4  6  5  4  7  5 | Arg CGT  0  1  3  2  2  2
    CTC  7 10  4  6  9  8 |     CCC  0  2  1  2  0  3 |     CAC  3  2  1  2  0  2 |     CGC  2  3  2  1  3  4
    CTA  7  7  9  9  6  5 |     CCA 10  8  7  8 10  8 | Gln CAA  7  7  7  7  8  7 |     CGA  4  4  5  3  4  4
    CTG 12  7 10  9  8  8 |     CCG  3  2  2  2  1  2 |     CAG  5  3  8  3  3  3 |     CGG  4  3  3  2  3  2
--------------------------------------------------------------------------------------------------------------
Ile ATT 12 11 12  8 11  9 | Thr ACT  7  8  9 10 10  9 | Asn AAT  5  3  7  5  6  6 | Ser AGT  2  3  2  2  1  2
    ATC  5  8  7 12 10  9 |     ACC  5  3  2  1  2  3 |     AAC  4  4  4  3  4  3 |     AGC  7  9  5 11  9 10
    ATA 13 11 14 12 11 14 |     ACA  5  4  5  5  4  5 | Lys AAA  6  6  5  6  4  7 | Arg AGA  4  3  6  4  7  4
Met ATG  9  7  9  6 10  7 |     ACG  1  0  1  0  2  0 |     AAG 10  9  9  7  8  8 |     AGG  3  5  2  4  3  4
--------------------------------------------------------------------------------------------------------------
Val GTT 16 18 20 19 16 19 | Ala GCT 11 11  9  9 12  8 | Asp GAT 12  8  7  7  9  6 | Gly GGT  3  4  2  6  4  4
    GTC  8  7  5  5  6  6 |     GCC  4  9  6  4  9  7 |     GAC  3  5  4  5  3  6 |     GGC  5  1  2  3  4  3
    GTA  5  3  3  3  7  2 |     GCA 21 21 24 17 19 20 | Glu GAA  2  5  4  6  6  5 |     GGA  7  7  8  8  6  8
    GTG  6  6  5  7  3  7 |     GCG  3  3  1  6  2  5 |     GAG  6  4  5  4  3  4 |     GGG  4  8  4  4  5  5
--------------------------------------------------------------------------------------------------------------

--------------------------------------------------------------------------------------------------------------
Phe TTT 13 15 17 16 17 15 | Ser TCT 14 13 11 11 13 12 | Tyr TAT  4  4  4  4  4  3 | Cys TGT  5  3  4  3  4  3
    TTC 18 16 14 14 16 14 |     TCC  7 10 11  9  9  9 |     TAC  5  7  7  6  7  7 |     TGC  1  2  3  2  2  1
Leu TTA  4  5  7  5  4  4 |     TCA  8  6  8 11  9 10 | *** TAA  0  0  0  0  0  0 | *** TGA  0  0  0  0  0  0
    TTG 10  7  6  9  5 10 |     TCG  7  6  3  3  1  4 |     TAG  0  0  0  0  0  0 | Trp TGG  8  9  9  9  9  9
--------------------------------------------------------------------------------------------------------------
Leu CTT 11  8  9  8  6  6 | Pro CCT  8  7  7  6  7  6 | His CAT  5  4  6  5  5  6 | Arg CGT  2  3  1  1  2  1
    CTC  8  9  7  9  8  9 |     CCC  1  0  0  1  0  2 |     CAC  4  2  2  3  0  2 |     CGC  2  3  3  4  3  4
    CTA  4  4  5  8  5  9 |     CCA 11  8  6  8  7  6 | Gln CAA  6  8  6  7  7  8 |     CGA  3  3  4  5  4  4
    CTG 13 12 13  7 16  8 |     CCG  2  3  4  3  3  3 |     CAG  5  7  9  3  8  2 |     CGG  5  3  4  3  4  5
--------------------------------------------------------------------------------------------------------------
Ile ATT 12  9  8 11  9  8 | Thr ACT  9  7  9  8  8 10 | Asn AAT  4  3  5  5  4  5 | Ser AGT  3  3  1  3  4  2
    ATC  8  9  9  8  8 11 |     ACC  3  5  4  3  5  1 |     AAC  3  3  2  3  2  3 |     AGC  6 10  9 10  9 11
    ATA 10 14 14 13 15 14 |     ACA  5  4  4  5  3  5 | Lys AAA  6  2  4  6  5  6 | Arg AGA  5  5  6  4  5  4
Met ATG  7  8  7  6  7  8 |     ACG  0  4  3  0  3  0 |     AAG  8  8  7  8  7  7 |     AGG  5  4  4  4  4  4
--------------------------------------------------------------------------------------------------------------
Val GTT 15 15 15 17 17 19 | Ala GCT 12  9 14  8 11  9 | Asp GAT 10  7  7  6  7  7 | Gly GGT  7  3  4  6  4  5
    GTC  4  5  7  6  6  5 |     GCC  3  3  3  9  7  7 |     GAC  3  5  5  6  5  6 |     GGC  1  4  4  2  3  4
    GTA  5  4  4  2  4  3 |     GCA 23 20 17 18 15 17 | Glu GAA  4  5  5  5  6  6 |     GGA 10  8  7  6  8  6
    GTG  5  4  4  8  3  6 |     GCG  2  9  4  7  9  7 |     GAG  4  4  3  4  3  4 |     GGG  1  5  7  6  4  4
--------------------------------------------------------------------------------------------------------------

--------------------------------------------------------------------------------------------------------------
Phe TTT 10 16 17 12 15 16 | Ser TCT 13 11 14 19 11 11 | Tyr TAT  6  3  4  6  3  3 | Cys TGT  2  3  3  4  3  3
    TTC 17 13 12 19 12 13 |     TCC  2  8  8  5  6  7 |     TAC  5  7  7  5  4  7 |     TGC  2  1  1  2  1  1
Leu TTA  5  4  4  5  4  4 |     TCA 11 10  8 11  9 10 | *** TAA  0  0  0  0  0  0 | *** TGA  0  0  0  0  0  0
    TTG  8 10 10 10 11 10 |     TCG  2  5  4  2  3  3 |     TAG  0  0  0  0  0  0 | Trp TGG  7  9  9  8  6  9
--------------------------------------------------------------------------------------------------------------
Leu CTT  6  7  6  7  5  7 | Pro CCT  5  6  5  4  6  6 | His CAT  4  5  4  7  4  5 | Arg CGT  1  1  2  1  2  1
    CTC  5  9  9  6  6  6 |     CCC  3  2  2  3  2  2 |     CAC  3  3  2  2  2  3 |     CGC  1  4  4  5  4  2
    CTA  6  7  9  5  8  7 |     CCA  8  7  7  9  6  7 | Gln CAA  5  7  7  7  8  7 |     CGA  3  4  4  6  5  4
    CTG  9  9  9 12  6  9 |     CCG  0  3  3  2  4  2 |     CAG  4  3  3  7  3  3 |     CGG  1  4  4  1  4  3
--------------------------------------------------------------------------------------------------------------
Ile ATT 12 11  8 12  8 11 | Thr ACT  8 11 10  8  8 11 | Asn AAT  6  5  5  8  5  5 | Ser AGT  0  2  2  0  1  2
    ATC  5 10 12  6  6 10 |     ACC  1  2  1  1  1  2 |     AAC  2  3  3  2  3  3 |     AGC  6 11 11  6  6 11
    ATA 13 12 12 13 11 11 |     ACA  6  5  5  6  4  5 | Lys AAA  2  7  6  5  4  8 | Arg AGA  5  4  4  4  4  4
Met ATG  9  6  7 10  3  5 |     ACG  0  0  0  1  0  0 |     AAG  9  8  7  8  7  8 |     AGG  4  4  4  5  4  4
--------------------------------------------------------------------------------------------------------------
Val GTT 19 19 19 19 16 19 | Ala GCT 10  8  9 13  6  8 | Asp GAT  9  6  7 11  6  6 | Gly GGT  4  5  6  4  3  5
    GTC  3  4  5  3  6  4 |     GCC  5  8  8  6  4  7 |     GAC  2  6  6  2  6  5 |     GGC  2  3  3  3  4  3
    GTA  7  3  3  7  1  3 |     GCA 20 19 17 19 13 19 | Glu GAA  2  5  6  2  8  5 |     GGA  7  7  8  7  6  7
    GTG  3  7  7  4  5  7 |     GCG  1  5  6  3  5  5 |     GAG  3  4  4  4  2  4 |     GGG  2  5  4  3  2  5
--------------------------------------------------------------------------------------------------------------

--------------------------------------------------------------------------------------------------------------
Phe TTT 17 18 15 10 15 16 | Ser TCT 13 13 11 12 12 11 | Tyr TAT  5  3  5  5  3  3 | Cys TGT  3  3  3  3  3  4
    TTC 13 11 15 12 14 15 |     TCC  7  8  6  7  9 10 |     TAC  6  8  5  7  7  7 |     TGC  2  1  2  4  1  4
Leu TTA  5  5  4  5  4  7 |     TCA 12 11 12 10 10  7 | *** TAA  0  0  0  0  0  0 | *** TGA  0  0  0  0  0  0
    TTG 10  9 11 13 10  8 |     TCG  1  3  4  4  3  3 |     TAG  0  0  0  0  0  0 | Trp TGG  9  9  9  9  9  9
--------------------------------------------------------------------------------------------------------------
Leu CTT  7  7  8  8  6 11 | Pro CCT  6  5  6  7  6  6 | His CAT  6  5  5  4  5  7 | Arg CGT  1  2  1  1  2  1
    CTC  5 10  9  9  8  5 |     CCC  2  2  1  0  2  1 |     CAC  2  2  3  4  2  2 |     CGC  1  4  4  1  4  3
    CTA  6  7  8  5  9  6 |     CCA  7  7  9 10  6  6 | Gln CAA  7  8  7  9  8  6 |     CGA  4  3  5  4  4  6
    CTG 10  8  7 12  8 11 |     CCG  2  3  2  3  4  4 |     CAG  4  3  3  3  2  7 |     CGG  1  4  3  5  5  5
--------------------------------------------------------------------------------------------------------------
Ile ATT 11 11 11 11  8  5 | Thr ACT  9 11  9  7 10  8 | Asn AAT  5  6  5  9  5  5 | Ser AGT  1  2  2  2  2  0
    ATC  9 10  9  9 11 10 |     ACC  3  1  4  5  1  6 |     AAC  4  2  3  3  3  2 |     AGC 11 11 10  9 11 10
    ATA 14 12 13  9 14 16 |     ACA  4  5  4  4  5  4 | Lys AAA  7  7  7  6  6  4 | Arg AGA  4  4  4  3  4  3
Met ATG  7  6  6 10  8  7 |     ACG  0  0  0  2  0  3 |     AAG  8  7  8  9  7  7 |     AGG  4  4  4  4  4  5
--------------------------------------------------------------------------------------------------------------
Val GTT 16 19 17 15 19 16 | Ala GCT  8  9  7  9  9  9 | Asp GAT  6  9  6  9  7  5 | Gly GGT  6  4  5  3  5  3
    GTC  7  5  5  7  6  6 |     GCC  5  5  9  3  7  7 |     GAC  4  4  6  1  6  6 |     GGC  3  3  3  3  4  3
    GTA  3  3  3  9  4  2 |     GCA 21 18 21 23 17 17 | Glu GAA  5  5  5  3  6  6 |     GGA  7  8  6  7  6  7
    GTG  6  7  7  6  5  5 |     GCG  4  6  4  2  7  6 |     GAG  4  4  4  5  4  4 |     GGG  6  4  6  5  4  7
--------------------------------------------------------------------------------------------------------------

--------------------------------------------------------------------------------------------------------------
Phe TTT 15 16 17 17 16 12 | Ser TCT 11  8 11 11  8  5 | Tyr TAT  4  4  4  3  4  3 | Cys TGT  2  4  3  2  4  2
    TTC 16 14 14 14 14 15 |     TCC  7  8  7  7  8  4 |     TAC  7  7  7  8  7  5 |     TGC  1  1  1  1  1  1
Leu TTA  3  3  3  3  3  3 |     TCA  9  9  8 10 10  6 | *** TAA  0  0  0  0  0  0 | *** TGA  0  0  0  0  0  0
    TTG 12 12 12 12 12 10 |     TCG  6  7  6  7  6  2 |     TAG  0  0  0  0  0  0 | Trp TGG  9  9  9  9  9  7
--------------------------------------------------------------------------------------------------------------
Leu CTT  6  8  7  8  8  7 | Pro CCT  9  8  8  6  8  4 | His CAT  7  5  5  7  5  1 | Arg CGT  2  2  3  3  3  1
    CTC  9  8  8  8  8  3 |     CCC  0  1  1  1  1  2 |     CAC  0  1  1  0  1  1 |     CGC  3  4  3  3  3  1
    CTA  6  8  6  6  8  6 |     CCA 10  8 10  7  8  3 | Gln CAA  8  7  7  7  7  2 |     CGA  4  5  5  6  5  3
    CTG  8  7  9  8  7  7 |     CCG  1  2  1  2  2  2 |     CAG  3  4  3  3  4  3 |     CGG  3  2  3  2  2  0
--------------------------------------------------------------------------------------------------------------
Ile ATT 10  9 10 11  9  7 | Thr ACT 10  9  8  8 10  7 | Asn AAT  6  5  6  5  5  2 | Ser AGT  1  1  1  2  1  1
    ATC 10 10 10 10 10  6 |     ACC  2  2  4  1  2  2 |     AAC  4  4  4  4  4  4 |     AGC 10  7  9  9  7  7
    ATA 11 12 11 14 12  8 |     ACA  4  3  4  4  3  3 | Lys AAA  4  4  5  7  4  2 | Arg AGA  7  6  6  4  6  4
Met ATG 10  8  9  7  7  6 |     ACG  2  2  2  2  2  2 |     AAG  8  9  8  9  9  6 |     AGG  2  3  2  3  3  1
--------------------------------------------------------------------------------------------------------------
Val GTT 17 18 17 17 18 16 | Ala GCT 12 12 10 13 12  8 | Asp GAT  9  9  8  7 10  4 | Gly GGT  4  5  5  4  4  4
    GTC  6  7  6  6  6  7 |     GCC  7  9  9  8  9  4 |     GAC  3  4  4  5  3  3 |     GGC  4  4  4  3  4  2
    GTA  7  7  8  6  7  8 |     GCA 19 18 16 18 19 14 | Glu GAA  6  6  6  6  6  4 |     GGA  6  6  6  7  6  5
    GTG  4  3  3  4  4  3 |     GCG  2  4  5  4  3  3 |     GAG  3  3  3  2  3  3 |     GGG  6  6  6  6  7  4
--------------------------------------------------------------------------------------------------------------

Codon position x base (3x4) table for each sequence.

#1: Hvulgare_HPT2  
position  1:    T:0.25879    C:0.20352    A:0.24623    G:0.29146
position  2:    T:0.36935    C:0.27889    A:0.19598    G:0.15578
position  3:    T:0.30653    C:0.20854    A:0.26382    G:0.22111
Average         T:0.31156    C:0.23032    A:0.23534    G:0.22278

#2: Aeriantha_HPT1 
position  1:    T:0.26263    C:0.19697    A:0.23737    G:0.30303
position  2:    T:0.36364    C:0.28788    A:0.18434    G:0.16414
position  3:    T:0.30808    C:0.23990    A:0.25505    G:0.19697
Average         T:0.31145    C:0.24158    A:0.22559    G:0.22138

#3: Aeriantha_HPT2 
position  1:    T:0.27387    C:0.20352    A:0.24874    G:0.27387
position  2:    T:0.37688    C:0.28141    A:0.20352    G:0.13819
position  3:    T:0.33417    C:0.17337    A:0.28894    G:0.20352
Average         T:0.32831    C:0.21943    A:0.24707    G:0.20519

#4: Atauschii_HPT1 
position  1:    T:0.25926    C:0.18783    A:0.25397    G:0.29894
position  2:    T:0.38360    C:0.26455    A:0.18519    G:0.16667
position  3:    T:0.32011    C:0.21693    A:0.26455    G:0.19841
Average         T:0.32099    C:0.22310    A:0.23457    G:0.22134

#5: Bdistachyon_HPT1
position  1:    T:0.25693    C:0.19899    A:0.25693    G:0.28715
position  2:    T:0.37531    C:0.28463    A:0.18136    G:0.15869
position  3:    T:0.31738    C:0.22418    A:0.26196    G:0.19647
Average         T:0.31654    C:0.23594    A:0.23342    G:0.21411

#6: Hvulgare_HPT1  
position  1:    T:0.26142    C:0.19289    A:0.25381    G:0.29188
position  2:    T:0.37310    C:0.27665    A:0.18274    G:0.16751
position  3:    T:0.29442    C:0.24365    A:0.26904    G:0.19289
Average         T:0.30964    C:0.23773    A:0.23519    G:0.21743

#7: Osativa_HPT1   
position  1:    T:0.26196    C:0.22670    A:0.23678    G:0.27456
position  2:    T:0.37028    C:0.28967    A:0.17884    G:0.16121
position  3:    T:0.33753    C:0.19395    A:0.26196    G:0.20655
Average         T:0.32326    C:0.23678    A:0.22586    G:0.21411

#8: Phallii_HPT1   
position  1:    T:0.26076    C:0.21266    A:0.24810    G:0.27848
position  2:    T:0.36456    C:0.28861    A:0.17468    G:0.17215
position  3:    T:0.28608    C:0.23544    A:0.24304    G:0.23544
Average         T:0.30380    C:0.24557    A:0.22194    G:0.22869

#9: Sbicolor_HPT1  
position  1:    T:0.26263    C:0.21717    A:0.24242    G:0.27778
position  2:    T:0.36869    C:0.27273    A:0.18182    G:0.17677
position  3:    T:0.30808    C:0.22727    A:0.24495    G:0.21970
Average         T:0.31313    C:0.23906    A:0.22306    G:0.22475

#10: Scereale_HPT1  
position  1:    T:0.25758    C:0.20455    A:0.24495    G:0.29293
position  2:    T:0.37121    C:0.27778    A:0.17929    G:0.17172
position  3:    T:0.29798    C:0.23990    A:0.26010    G:0.20202
Average         T:0.30892    C:0.24074    A:0.22811    G:0.22222

#11: Sitalica_HPT1  
position  1:    T:0.25316    C:0.21519    A:0.24810    G:0.28354
position  2:    T:0.36962    C:0.27848    A:0.17722    G:0.17468
position  3:    T:0.30886    C:0.22785    A:0.24557    G:0.21772
Average         T:0.31055    C:0.24051    A:0.22363    G:0.22532

#12: Taestivum_HPT1-1
position  1:    T:0.25505    C:0.20455    A:0.25000    G:0.29040
position  2:    T:0.37626    C:0.27273    A:0.18182    G:0.16919
position  3:    T:0.29545    C:0.24242    A:0.25758    G:0.20455
Average         T:0.30892    C:0.23990    A:0.22980    G:0.22138

#13: Taestivum_HPT2 
position  1:    T:0.26393    C:0.18768    A:0.25806    G:0.29032
position  2:    T:0.40176    C:0.27859    A:0.18182    G:0.13783
position  3:    T:0.33724    C:0.18768    A:0.29326    G:0.18182
Average         T:0.33431    C:0.21799    A:0.24438    G:0.20332

#14: Taestivum_HPT1-2
position  1:    T:0.25253    C:0.20455    A:0.25505    G:0.28788
position  2:    T:0.37121    C:0.27778    A:0.18182    G:0.16919
position  3:    T:0.30051    C:0.23737    A:0.25505    G:0.20707
Average         T:0.30808    C:0.23990    A:0.23064    G:0.22138

#15: Taestivum_HPT1-3
position  1:    T:0.25505    C:0.20202    A:0.24495    G:0.29798
position  2:    T:0.37626    C:0.27020    A:0.17929    G:0.17424
position  3:    T:0.30556    C:0.23737    A:0.25253    G:0.20455
Average         T:0.31229    C:0.23653    A:0.22559    G:0.22559

#16: Tdicoccoides_HPT2
position  1:    T:0.27204    C:0.21159    A:0.23929    G:0.27708
position  2:    T:0.37783    C:0.28212    A:0.19144    G:0.14861
position  3:    T:0.34005    C:0.19144    A:0.26700    G:0.20151
Average         T:0.32997    C:0.22838    A:0.23258    G:0.20907

#17: Tdicoccoides_HPT1-1
position  1:    T:0.26586    C:0.22659    A:0.22659    G:0.28097
position  2:    T:0.37160    C:0.26586    A:0.19637    G:0.16616
position  3:    T:0.30816    C:0.22054    A:0.27492    G:0.19637
Average         T:0.31521    C:0.23766    A:0.23263    G:0.21450

#18: Tdicoccoides_HPT1-2
position  1:    T:0.25326    C:0.19321    A:0.26110    G:0.29243
position  2:    T:0.37076    C:0.27415    A:0.18799    G:0.16710
position  3:    T:0.31070    C:0.22454    A:0.26371    G:0.20104
Average         T:0.31158    C:0.23064    A:0.23760    G:0.22019

#19: Tintermedium_HPT1-2
position  1:    T:0.26684    C:0.18394    A:0.26166    G:0.28756
position  2:    T:0.37824    C:0.26943    A:0.18912    G:0.16321
position  3:    T:0.31088    C:0.21762    A:0.27461    G:0.19689
Average         T:0.31865    C:0.22366    A:0.24180    G:0.21589

#20: Tintermedium_HPT1-3
position  1:    T:0.25888    C:0.20305    A:0.25127    G:0.28680
position  2:    T:0.37563    C:0.27157    A:0.18528    G:0.16751
position  3:    T:0.32234    C:0.22081    A:0.26142    G:0.19543
Average         T:0.31895    C:0.23181    A:0.23266    G:0.21658

#21: Tintermedium_HPT1-1
position  1:    T:0.25758    C:0.20455    A:0.25000    G:0.28788
position  2:    T:0.37374    C:0.27525    A:0.18182    G:0.16919
position  3:    T:0.29293    C:0.23737    A:0.27273    G:0.19697
Average         T:0.30808    C:0.23906    A:0.23485    G:0.21801

#22: Tintermedium_HPT2
position  1:    T:0.25377    C:0.21357    A:0.25628    G:0.27638
position  2:    T:0.37688    C:0.27136    A:0.19347    G:0.15829
position  3:    T:0.28894    C:0.21106    A:0.26884    G:0.23116
Average         T:0.30653    C:0.23199    A:0.23953    G:0.22194

#23: Turartu_HPT1   
position  1:    T:0.25253    C:0.20455    A:0.25000    G:0.29293
position  2:    T:0.37626    C:0.27273    A:0.17929    G:0.17172
position  3:    T:0.29545    C:0.24242    A:0.26010    G:0.20202
Average         T:0.30808    C:0.23990    A:0.22980    G:0.22222

#24: Zmays_HPT1     
position  1:    T:0.26329    C:0.22025    A:0.24051    G:0.27595
position  2:    T:0.36962    C:0.27342    A:0.17975    G:0.17722
position  3:    T:0.27848    C:0.24557    A:0.24557    G:0.23038
Average         T:0.30380    C:0.24641    A:0.22194    G:0.22785

#25: Bhybridum_HPT1-1
position  1:    T:0.25693    C:0.19899    A:0.25441    G:0.28967
position  2:    T:0.37783    C:0.27960    A:0.18136    G:0.16121
position  3:    T:0.31486    C:0.22418    A:0.26196    G:0.19899
Average         T:0.31654    C:0.23426    A:0.23258    G:0.21662

#26: Bstacei_HPT1   
position  1:    T:0.25693    C:0.20151    A:0.23678    G:0.30479
position  2:    T:0.37783    C:0.27708    A:0.18136    G:0.16373
position  3:    T:0.30982    C:0.22922    A:0.25693    G:0.20403
Average         T:0.31486    C:0.23594    A:0.22502    G:0.22418

#27: Bsylvaticum_HPT1
position  1:    T:0.25693    C:0.20151    A:0.24937    G:0.29219
position  2:    T:0.37783    C:0.27708    A:0.17884    G:0.16625
position  3:    T:0.30982    C:0.23174    A:0.25441    G:0.20403
Average         T:0.31486    C:0.23678    A:0.22754    G:0.22082

#28: Bmexicanum_HPT1-1
position  1:    T:0.26196    C:0.19395    A:0.25189    G:0.29219
position  2:    T:0.38035    C:0.27456    A:0.18388    G:0.16121
position  3:    T:0.31234    C:0.22166    A:0.26448    G:0.20151
Average         T:0.31822    C:0.23006    A:0.23342    G:0.21830

#29: Bhybridum_HPT1-2
position  1:    T:0.25693    C:0.20151    A:0.23678    G:0.30479
position  2:    T:0.37531    C:0.27960    A:0.18136    G:0.16373
position  3:    T:0.31486    C:0.22166    A:0.26196    G:0.20151
Average         T:0.31570    C:0.23426    A:0.22670    G:0.22334

#30: Bmexicanum_HPT1-2
position  1:    T:0.26690    C:0.16370    A:0.24199    G:0.32740
position  2:    T:0.44128    C:0.25267    A:0.15302    G:0.15302
position  3:    T:0.29893    C:0.23843    A:0.25267    G:0.20996
Average         T:0.33571    C:0.21827    A:0.21590    G:0.23013

Sums of codon usage counts
------------------------------------------------------------------------------
Phe F TTT     457 | Ser S TCT     355 | Tyr Y TAT     126 | Cys C TGT      94
      TTC     426 |       TCC     225 |       TAC     192 |       TGC      52
Leu L TTA     129 |       TCA     287 | *** * TAA       0 | *** * TGA       0
      TTG     297 |       TCG     119 |       TAG       0 | Trp W TGG     257
------------------------------------------------------------------------------
Leu L CTT     218 | Pro P CCT     190 | His H CAT     153 | Arg R CGT      50
      CTC     225 |       CCC      40 |       CAC      57 |       CGC      88
      CTA     201 |       CCA     232 | Gln Q CAA     209 |       CGA     127
      CTG     279 |       CCG      72 |       CAG     124 |       CGG      93
------------------------------------------------------------------------------
Ile I ATT     295 | Thr T ACT     266 | Asn N AAT     156 | Ser S AGT      51
      ATC     267 |       ACC      78 |       AAC      95 |       AGC     268
      ATA     373 |       ACA     132 | Lys K AAA     158 | Arg R AGA     137
Met M ATG     222 |       ACG      32 |       AAG     238 |       AGG     110
------------------------------------------------------------------------------
Val V GTT     522 | Ala A GCT     295 | Asp D GAT     227 | Gly G GGT     131
      GTC     169 |       GCC     191 |       GAC     132 |       GGC      94
      GTA     136 |       GCA     560 | Glu E GAA     151 |       GGA     208
      GTG     154 |       GCG     133 |       GAG     111 |       GGG     145
------------------------------------------------------------------------------

(Ambiguity data are not used in the counts.)


Codon position x base (3x4) table, overall

position  1:    T:0.25975    C:0.20308    A:0.24787    G:0.28929
position  2:    T:0.37637    C:0.27620    A:0.18336    G:0.16407
position  3:    T:0.30885    C:0.22384    A:0.26182    G:0.20549
Average         T:0.31499    C:0.23438    A:0.23102    G:0.21962


Nei & Gojobori 1986. dN/dS (dN, dS)
(Pairwise deletion)
(Note: This matrix is not used in later ML. analysis.
Use runmode = -2 for ML pairwise comparison.)

Hvulgare_HPT2       
Aeriantha_HPT1       0.3284 (0.1382 0.4207)
Aeriantha_HPT2       0.4059 (0.1184 0.2918) 0.3285 (0.1543 0.4696)
Atauschii_HPT1       0.2957 (0.1328 0.4492) 0.2159 (0.0450 0.2082) 0.3352 (0.1527 0.4557)
Bdistachyon_HPT1     0.3495 (0.1335 0.3820) 0.2222 (0.0604 0.2718) 0.3049 (0.1344 0.4408) 0.2079 (0.0594 0.2855)
Hvulgare_HPT1        0.3061 (0.1399 0.4569) 0.1856 (0.0437 0.2356) 0.3263 (0.1526 0.4675) 0.1805 (0.0227 0.1259) 0.1834 (0.0563 0.3072)
Osativa_HPT1         0.2276 (0.1246 0.5476) 0.2022 (0.0989 0.4892) 0.2544 (0.1556 0.6119) 0.1766 (0.0966 0.5470) 0.1836 (0.0966 0.5262) 0.1734 (0.1036 0.5976)
Phallii_HPT1         0.2332 (0.1508 0.6466) 0.1818 (0.0898 0.4938) 0.2212 (0.1608 0.7270) 0.1766 (0.0961 0.5440) 0.1746 (0.0964 0.5522) 0.1788 (0.1004 0.5613) 0.1467 (0.0869 0.5923)
Sbicolor_HPT1        0.2544 (0.1424 0.5598) 0.1783 (0.0831 0.4659) 0.2306 (0.1508 0.6541) 0.1584 (0.0828 0.5227) 0.1804 (0.0865 0.4796) 0.1646 (0.0870 0.5284) 0.1621 (0.0954 0.5887) 0.1323 (0.0353 0.2668)
Scereale_HPT1        0.3141 (0.1403 0.4466) 0.1871 (0.0406 0.2170) 0.3120 (0.1518 0.4865) 0.1450 (0.0209 0.1442) 0.1755 (0.0549 0.3131) 0.0991 (0.0108 0.1094) 0.1716 (0.1020 0.5945) 0.1708 (0.0941 0.5509) 0.1748 (0.0863 0.4934)
Sitalica_HPT1        0.2438 (0.1402 0.5750) 0.1687 (0.0820 0.4864) 0.2228 (0.1499 0.6728) 0.1774 (0.0872 0.4918) 0.1758 (0.0880 0.5005) 0.1689 (0.0894 0.5289) 0.1501 (0.0832 0.5542) 0.0822 (0.0183 0.2228) 0.1024 (0.0265 0.2588) 0.1627 (0.0850 0.5225)
Taestivum_HPT1-1     0.3079 (0.1447 0.4701) 0.2112 (0.0452 0.2138) 0.3213 (0.1562 0.4861) 0.2340 (0.0119 0.0508) 0.1838 (0.0549 0.2988) 0.1401 (0.0195 0.1392) 0.1731 (0.1019 0.5888) 0.1812 (0.1015 0.5605) 0.1723 (0.0911 0.5286) 0.1043 (0.0154 0.1476) 0.1805 (0.0918 0.5083)
Taestivum_HPT2       0.3748 (0.0814 0.2173) 0.3331 (0.1083 0.3252) 0.2889 (0.0916 0.3169) 0.3381 (0.1169 0.3459) 0.3530 (0.1065 0.3018) 0.3115 (0.1131 0.3631) 0.2682 (0.1241 0.4626) 0.1798 (0.1095 0.6091) 0.1962 (0.1011 0.5151) 0.2933 (0.1116 0.3805) 0.1858 (0.1019 0.5485) 0.3088 (0.1160 0.3757)
Taestivum_HPT1-2     0.3321 (0.1435 0.4321) 0.2278 (0.0454 0.1994) 0.3382 (0.1527 0.4514) 0.2035 (0.0185 0.0909) 0.1896 (0.0574 0.3027) 0.1956 (0.0155 0.0791) 0.1828 (0.1020 0.5582) 0.1973 (0.0999 0.5063) 0.2008 (0.0920 0.4584) 0.1137 (0.0091 0.0800) 0.1972 (0.0927 0.4702) 0.1352 (0.0131 0.0969) 0.3213 (0.1126 0.3506)
Taestivum_HPT1-3     0.3243 (0.1429 0.4406) 0.2401 (0.0478 0.1992) 0.3412 (0.1573 0.4611)-1.0000 (0.0012 0.0000) 0.2034 (0.0580 0.2853) 0.1632 (0.0207 0.1268) 0.1877 (0.1040 0.5542) 0.1901 (0.0999 0.5257) 0.1733 (0.0870 0.5018) 0.1398 (0.0189 0.1351) 0.1893 (0.0895 0.4729) 0.2145 (0.0102 0.0477) 0.3381 (0.1169 0.3459) 0.1942 (0.0166 0.0854)
Tdicoccoides_HPT2    0.4286 (0.1010 0.2356) 0.3575 (0.1291 0.3613) 0.3350 (0.1061 0.3167) 0.3387 (0.1247 0.3683) 0.3458 (0.1202 0.3476) 0.3333 (0.1241 0.3722) 0.3039 (0.1422 0.4681) 0.2239 (0.1314 0.5870) 0.2336 (0.1223 0.5236) 0.3159 (0.1241 0.3928) 0.2272 (0.1226 0.5395) 0.3292 (0.1302 0.3956) 0.9032 (0.0183 0.0203) 0.3410 (0.1250 0.3666) 0.3465 (0.1297 0.3744)
Tdicoccoides_HPT1-1  0.3976 (0.1696 0.4265) 0.2869 (0.0690 0.2404) 0.3539 (0.1673 0.4727) 0.4913 (0.0458 0.0932) 0.2278 (0.0755 0.3315) 0.2951 (0.0451 0.1528) 0.2298 (0.1338 0.5825) 0.2407 (0.1268 0.5269) 0.2347 (0.1177 0.5014) 0.2793 (0.0463 0.1658) 0.2165 (0.1155 0.5336) 0.9515 (0.0377 0.0396) 0.3579 (0.1337 0.3735) 0.3755 (0.0478 0.1272) 0.5029 (0.0435 0.0865) 0.3722 (0.1480 0.3975)
Tdicoccoides_HPT1-2  0.3205 (0.1401 0.4371) 0.2057 (0.0420 0.2039) 0.3423 (0.1523 0.4451) 0.2167 (0.0197 0.0910) 0.1954 (0.0580 0.2970) 0.2297 (0.0171 0.0745) 0.1821 (0.1008 0.5533) 0.1855 (0.0971 0.5233) 0.1933 (0.0896 0.4635) 0.1265 (0.0106 0.0835) 0.1874 (0.0903 0.4821) 0.1453 (0.0147 0.1012) 0.3254 (0.1141 0.3508)-1.0000 (0.0012 0.0000) 0.2053 (0.0183 0.0891) 0.3254 (0.1198 0.3681) 0.3702 (0.0497 0.1341)
Tintermedium_HPT1-2  0.3402 (0.1392 0.4093) 0.2242 (0.0511 0.2279) 0.3703 (0.1569 0.4236) 0.2072 (0.0252 0.1215) 0.2463 (0.0703 0.2856) 0.2216 (0.0298 0.1343) 0.1862 (0.1067 0.5730) 0.1769 (0.1050 0.5934) 0.1881 (0.0974 0.5180) 0.1885 (0.0256 0.1359) 0.1914 (0.1002 0.5237) 0.2215 (0.0334 0.1508) 0.3398 (0.1085 0.3193) 0.2475 (0.0256 0.1035) 0.2692 (0.0371 0.1377) 0.3704 (0.1321 0.3566) 0.3222 (0.0660 0.2048) 0.2145 (0.0200 0.0932)
Tintermedium_HPT1-3  0.3141 (0.1326 0.4221) 0.2292 (0.0432 0.1884) 0.3200 (0.1423 0.4446) 0.1812 (0.0137 0.0755) 0.1790 (0.0503 0.2812) 0.1363 (0.0155 0.1134) 0.1785 (0.0979 0.5485) 0.1868 (0.0979 0.5243) 0.1742 (0.0864 0.4964) 0.1157 (0.0137 0.1187) 0.1809 (0.0875 0.4840) 0.1458 (0.0132 0.0902) 0.3134 (0.1080 0.3448) 0.2216 (0.0114 0.0516) 0.1683 (0.0120 0.0714) 0.3230 (0.1162 0.3597) 0.3522 (0.0437 0.1240) 0.2416 (0.0130 0.0536) 0.2589 (0.0352 0.1360)
Tintermedium_HPT1-1  0.3466 (0.1421 0.4098) 0.2146 (0.0424 0.1976) 0.3518 (0.1527 0.4340) 0.1647 (0.0227 0.1380) 0.1984 (0.0568 0.2861) 0.1308 (0.0126 0.0961) 0.1990 (0.1052 0.5288) 0.1821 (0.0979 0.5376) 0.1729 (0.0882 0.5100) 0.1468 (0.0062 0.0425) 0.1767 (0.0895 0.5064) 0.1176 (0.0171 0.1457) 0.3108 (0.1111 0.3574) 0.1093 (0.0080 0.0727) 0.1548 (0.0206 0.1332) 0.3445 (0.1256 0.3646) 0.2963 (0.0484 0.1635) 0.1301 (0.0094 0.0721) 0.2040 (0.0244 0.1197) 0.1369 (0.0155 0.1130)
Tintermedium_HPT2    0.4097 (0.0942 0.2300) 0.3761 (0.1602 0.4261) 0.3702 (0.1320 0.3565) 0.3928 (0.1571 0.3998) 0.3682 (0.1519 0.4126) 0.3687 (0.1584 0.4297) 0.2686 (0.1489 0.5544) 0.2470 (0.1592 0.6447) 0.2854 (0.1560 0.5465) 0.3708 (0.1610 0.4343) 0.2612 (0.1538 0.5889) 0.3826 (0.1665 0.4353) 0.2985 (0.0818 0.2739) 0.3992 (0.1639 0.4105) 0.4077 (0.1660 0.4072) 0.4305 (0.1153 0.2678) 0.4640 (0.1964 0.4233) 0.3874 (0.1590 0.4104) 0.3891 (0.1607 0.4131) 0.3738 (0.1523 0.4075) 0.4060 (0.1624 0.4000)
Turartu_HPT1         0.3055 (0.1434 0.4694) 0.2217 (0.0464 0.2092) 0.3149 (0.1549 0.4918) 0.1743 (0.0095 0.0545) 0.1872 (0.0549 0.2935) 0.1363 (0.0195 0.1431) 0.1756 (0.1026 0.5843) 0.1815 (0.1029 0.5668) 0.1729 (0.0924 0.5345) 0.1093 (0.0166 0.1515) 0.1787 (0.0924 0.5175) 1.0229 (0.0034 0.0033) 0.3099 (0.1145 0.3694) 0.1418 (0.0143 0.1005) 0.1777 (0.0091 0.0512) 0.3276 (0.1276 0.3895) 0.8302 (0.0363 0.0437) 0.1401 (0.0147 0.1050) 0.2158 (0.0334 0.1548) 0.1279 (0.0120 0.0939) 0.1223 (0.0183 0.1495) 0.3852 (0.1652 0.4288)
Zmays_HPT1           0.2106 (0.1365 0.6481) 0.1676 (0.0858 0.5123) 0.2025 (0.1453 0.7175) 0.1511 (0.0879 0.5816) 0.1548 (0.0880 0.5685) 0.1570 (0.0913 0.5814) 0.1372 (0.0905 0.6599) 0.1303 (0.0395 0.3030) 0.0867 (0.0137 0.1582) 0.1679 (0.0888 0.5292) 0.0896 (0.0289 0.3220) 0.1574 (0.0937 0.5951) 0.1758 (0.1014 0.5767) 0.1803 (0.0946 0.5250) 0.1583 (0.0895 0.5657) 0.1993 (0.1215 0.6097) 0.2109 (0.1213 0.5753) 0.1755 (0.0936 0.5334) 0.1805 (0.1025 0.5681) 0.1679 (0.0901 0.5366) 0.1640 (0.0914 0.5571) 0.2346 (0.1461 0.6230) 0.1579 (0.0950 0.6016)
Bhybridum_HPT1-1     0.3515 (0.1362 0.3876) 0.2228 (0.0616 0.2766) 0.2968 (0.1344 0.4529) 0.1967 (0.0581 0.2954) 0.8408 (0.0056 0.0067) 0.1740 (0.0551 0.3169) 0.1885 (0.0998 0.5296) 0.1751 (0.0977 0.5583) 0.1810 (0.0878 0.4851) 0.1737 (0.0562 0.3233) 0.1787 (0.0893 0.4997) 0.1818 (0.0561 0.3087) 0.3402 (0.1065 0.3132) 0.1905 (0.0586 0.3077) 0.2008 (0.0592 0.2950) 0.3355 (0.1202 0.3582) 0.2153 (0.0740 0.3439) 0.1883 (0.0568 0.3017) 0.2340 (0.0691 0.2954) 0.1720 (0.0491 0.2857) 0.1959 (0.0580 0.2959) 0.3697 (0.1547 0.4184) 0.1851 (0.0561 0.3034) 0.1594 (0.0893 0.5604)
Bstacei_HPT1         0.3367 (0.1312 0.3896) 0.1959 (0.0599 0.3059) 0.2967 (0.1379 0.4647) 0.1918 (0.0589 0.3068) 0.2399 (0.0228 0.0952) 0.1706 (0.0559 0.3274) 0.1726 (0.0981 0.5685) 0.1728 (0.1005 0.5818) 0.1791 (0.0931 0.5198) 0.1515 (0.0545 0.3595) 0.1787 (0.0921 0.5151) 0.1681 (0.0544 0.3237) 0.3152 (0.1037 0.3291) 0.1710 (0.0569 0.3329) 0.1858 (0.0575 0.3098) 0.3167 (0.1170 0.3694) 0.2155 (0.0751 0.3485) 0.1751 (0.0575 0.3286) 0.2166 (0.0680 0.3138) 0.1657 (0.0498 0.3008) 0.1669 (0.0557 0.3335) 0.3462 (0.1496 0.4320) 0.1711 (0.0545 0.3183) 0.1501 (0.0921 0.6134) 0.2336 (0.0240 0.1028)
Bsylvaticum_HPT1     0.3244 (0.1277 0.3937) 0.1967 (0.0532 0.2703) 0.2917 (0.1339 0.4592) 0.1860 (0.0518 0.2788) 0.2035 (0.0090 0.0444) 0.1615 (0.0497 0.3080) 0.1783 (0.0974 0.5464) 0.1784 (0.0985 0.5521) 0.1798 (0.0885 0.4924) 0.1463 (0.0478 0.3266) 0.1753 (0.0901 0.5136) 0.1634 (0.0477 0.2922) 0.3112 (0.1007 0.3235) 0.1695 (0.0502 0.2961) 0.1822 (0.0508 0.2789) 0.3091 (0.1151 0.3724) 0.2156 (0.0697 0.3233) 0.1744 (0.0506 0.2902) 0.2295 (0.0629 0.2740) 0.1571 (0.0432 0.2748) 0.1657 (0.0496 0.2992) 0.3409 (0.1487 0.4363) 0.1664 (0.0478 0.2870) 0.1540 (0.0875 0.5682) 0.1977 (0.0102 0.0515) 0.1605 (0.0182 0.1137)
Bmexicanum_HPT1-1    0.3302 (0.1264 0.3827) 0.1800 (0.0526 0.2921) 0.3144 (0.1360 0.4325) 0.1787 (0.0512 0.2865) 0.3277 (0.0240 0.0732) 0.1568 (0.0479 0.3056) 0.1922 (0.0987 0.5132) 0.1692 (0.0946 0.5593) 0.1651 (0.0835 0.5055) 0.1485 (0.0478 0.3216) 0.1744 (0.0862 0.4943) 0.1626 (0.0471 0.2899) 0.3077 (0.0969 0.3150) 0.1723 (0.0502 0.2913) 0.1754 (0.0502 0.2862) 0.3279 (0.1151 0.3510) 0.2243 (0.0705 0.3142) 0.1743 (0.0506 0.2903) 0.2119 (0.0591 0.2791) 0.1598 (0.0432 0.2701) 0.1719 (0.0502 0.2919) 0.3624 (0.1467 0.4047) 0.1657 (0.0472 0.2847) 0.1468 (0.0824 0.5614) 0.3410 (0.0275 0.0805) 0.2524 (0.0287 0.1137) 0.2661 (0.0194 0.0728)
Bhybridum_HPT1-2     0.3351 (0.1340 0.3998) 0.2068 (0.0606 0.2929) 0.2996 (0.1407 0.4697) 0.2115 (0.0614 0.2905) 0.2549 (0.0252 0.0988) 0.1815 (0.0583 0.3215) 0.1820 (0.0982 0.5396) 0.1755 (0.1006 0.5730) 0.1910 (0.0955 0.5000) 0.1612 (0.0569 0.3533) 0.1916 (0.0947 0.4943) 0.1848 (0.0569 0.3079) 0.3377 (0.1068 0.3163) 0.1817 (0.0594 0.3270) 0.2040 (0.0600 0.2943) 0.3346 (0.1197 0.3578) 0.2324 (0.0781 0.3361) 0.1863 (0.0601 0.3226) 0.2291 (0.0706 0.3079) 0.1772 (0.0523 0.2952) 0.1748 (0.0581 0.3327) 0.3619 (0.1497 0.4136) 0.1881 (0.0569 0.3026) 0.1560 (0.0945 0.6054) 0.2477 (0.0263 0.1064) 0.1454 (0.0034 0.0233) 0.1754 (0.0206 0.1173) 0.2484 (0.0311 0.1251)
Bmexicanum_HPT1-2    0.2134 (0.0849 0.3979) 0.1080 (0.0325 0.3008) 0.1991 (0.0925 0.4645) 0.1071 (0.0333 0.3111) 0.1382 (0.0177 0.1278) 0.1145 (0.0366 0.3198) 0.1008 (0.0535 0.5312) 0.0888 (0.0547 0.6157) 0.0853 (0.0462 0.5417) 0.0910 (0.0325 0.3575) 0.0957 (0.0497 0.5194) 0.1121 (0.0355 0.3168) 0.2691 (0.0843 0.3133) 0.1044 (0.0342 0.3276) 0.1071 (0.0333 0.3111) 0.2451 (0.0798 0.3255) 0.1558 (0.0530 0.3401) 0.1094 (0.0359 0.3278) 0.1149 (0.0333 0.2900) 0.0927 (0.0325 0.3505) 0.0990 (0.0325 0.3283) 0.2162 (0.0915 0.4235) 0.1093 (0.0338 0.3097) 0.0754 (0.0462 0.6130) 0.1155 (0.0160 0.1389) 0.2099 (0.0112 0.0534) 0.0754 (0.0096 0.1272) 0.1626 (0.0185 0.1137) 0.2656 (0.0128 0.0483)


TREE #  1:  (7, ((((2, ((20, ((19, (6, (10, 21))), (14, 18))), ((4, 15), (17, (12, 23))))), ((30, (26, 29)), (28, (27, (5, 25))))), (3, ((1, 22), (13, 16)))), ((8, 11), (9, 24))));   MP score: -1
This is a rooted tree.  Please check!
check convergence..
lnL(ntime: 58  np: 62):  -8036.700605      +0.000000
  31..7    31..32   32..33   33..34   34..35   35..2    35..36   36..37   37..20   37..38   38..39   39..19   39..40   40..6    40..41   41..10   41..21   38..42   42..14   42..18   36..43   43..44   44..4    44..15   43..45   45..17   45..46   46..12   46..23   34..47   47..48   48..30   48..49   49..26   49..29   47..50   50..28   50..51   51..27   51..52   52..5    52..25   33..53   53..3    53..54   54..55   55..1    55..22   54..56   56..13   56..16   32..57   57..58   58..8    58..11   57..59   59..9    59..24 
 0.157005 0.220809 0.058642 0.100591 0.058599 0.135806 0.093328 0.011182 0.026317 0.032892 0.017278 0.118585 0.001813 0.066030 0.023667 0.027601 0.021696 0.015305 0.000004 0.002771 0.030408 0.023390 0.002812 0.000004 0.031029 0.115696 0.002390 0.005290 0.005299 0.116189 0.043085 0.041132 0.028703 0.009030 0.017554 0.018506 0.071603 0.016158 0.020390 0.030565 0.005251 0.013235 0.172533 0.339022 0.000004 0.081399 0.182020 0.259718 0.205529 0.054454 0.011935 0.229626 0.060645 0.133610 0.088700 0.078443 0.050886 0.107046 2.848489 0.550936 0.219167 0.089158

Note: Branch length is defined as number of nucleotide substitutions per codon (not per neucleotide site).

tree length =   3.89321

(7: 0.15701, ((((2: 0.13581, ((20: 0.02632, ((19: 0.11858, (6: 0.06603, (10: 0.02760, 21: 0.02170): 0.02367): 0.00181): 0.01728, (14: 0.00000, 18: 0.00277): 0.01531): 0.03289): 0.01118, ((4: 0.00281, 15: 0.00000): 0.02339, (17: 0.11570, (12: 0.00529, 23: 0.00530): 0.00239): 0.03103): 0.03041): 0.09333): 0.05860, ((30: 0.04113, (26: 0.00903, 29: 0.01755): 0.02870): 0.04309, (28: 0.07160, (27: 0.02039, (5: 0.00525, 25: 0.01323): 0.03056): 0.01616): 0.01851): 0.11619): 0.10059, (3: 0.33902, ((1: 0.18202, 22: 0.25972): 0.08140, (13: 0.05445, 16: 0.01194): 0.20553): 0.00000): 0.17253): 0.05864, ((8: 0.13361, 11: 0.08870): 0.06065, (9: 0.05089, 24: 0.10705): 0.07844): 0.22963): 0.22081);

(Osativa_HPT1: 0.15701, ((((Aeriantha_HPT1: 0.13581, ((Tintermedium_HPT1-3: 0.02632, ((Tintermedium_HPT1-2: 0.11858, (Hvulgare_HPT1: 0.06603, (Scereale_HPT1: 0.02760, Tintermedium_HPT1-1: 0.02170): 0.02367): 0.00181): 0.01728, (Taestivum_HPT1-2: 0.00000, Tdicoccoides_HPT1-2: 0.00277): 0.01531): 0.03289): 0.01118, ((Atauschii_HPT1: 0.00281, Taestivum_HPT1-3: 0.00000): 0.02339, (Tdicoccoides_HPT1-1: 0.11570, (Taestivum_HPT1-1: 0.00529, Turartu_HPT1: 0.00530): 0.00239): 0.03103): 0.03041): 0.09333): 0.05860, ((Bmexicanum_HPT1-2: 0.04113, (Bstacei_HPT1: 0.00903, Bhybridum_HPT1-2: 0.01755): 0.02870): 0.04309, (Bmexicanum_HPT1-1: 0.07160, (Bsylvaticum_HPT1: 0.02039, (Bdistachyon_HPT1: 0.00525, Bhybridum_HPT1-1: 0.01323): 0.03056): 0.01616): 0.01851): 0.11619): 0.10059, (Aeriantha_HPT2: 0.33902, ((Hvulgare_HPT2: 0.18202, Tintermedium_HPT2: 0.25972): 0.08140, (Taestivum_HPT2: 0.05445, Tdicoccoides_HPT2: 0.01194): 0.20553): 0.00000): 0.17253): 0.05864, ((Phallii_HPT1: 0.13361, Sitalica_HPT1: 0.08870): 0.06065, (Sbicolor_HPT1: 0.05089, Zmays_HPT1: 0.10705): 0.07844): 0.22963): 0.22081);

Detailed output identifying parameters

kappa (ts/tv) =  2.84849


dN/dS (w) for site classes (K=4)

site class             0        1       2a       2b
proportion       0.55094  0.21917  0.16447  0.06543
background w     0.08916  1.00000  0.08916  1.00000
foreground w     0.08916  1.00000  1.00000  1.00000


Time used: 19:55
