# Supplementary material for: Comparative gene retention analysis in barley, wild emmer, and bread wheat pangenome lines reveals factors affecting gene retention following gene duplication
Source: BMC Biol. 2023 Feb 6;21:25. doi: 10.1186/s12915-022-01503-z (PMC9903521; doi:10.1186/s12915-022-01503-z)
Supplement: Supplementary file 5 — Additional file 5. PAML input and output files used for natural selection analysis in Table 1. [file 12915_2022_1503_MOESM5_ESM.zip › Files_S4/ModelA_HPT1/rst]

Supplemental results for CODEML (seqf: less_species.fas  treef: less_species.phy)


dN/dS (w) for site classes (K=4)

site class             0        1       2a       2b
proportion       0.70815  0.29185  0.00000  0.00000
background w     0.09404  1.00000  0.09404  1.00000
foreground w     0.09404  1.00000  1.00000  1.00000

Naive Empirical Bayes (NEB) probabilities for 4 classes
(amino acids refer to 1st sequence: Hvulgare_HPT2)

   1 M   0.99950 0.00050 0.00000 0.00000 ( 1)
   2 G   0.11861 0.88139 0.00000 0.00000 ( 2)
   3 S   0.00435 0.99565 0.00000 0.00000 ( 2)
   4 L   0.85924 0.14076 0.00000 0.00000 ( 1)
   5 C   0.00020 0.99980 0.00000 0.00000 ( 2)
   6 L   0.48473 0.51527 0.00000 0.00000 ( 2)
   7 Q   0.15148 0.84852 0.00000 0.00000 ( 2)
   8 P   0.84610 0.15390 0.00000 0.00000 ( 1)
   9 P   0.85651 0.14349 0.00000 0.00000 ( 1)
  10 L   0.15733 0.84267 0.00000 0.00000 ( 2)
  11 L   0.08306 0.91694 0.00000 0.00000 ( 2)
  12 L   0.00000 1.00000 0.00000 0.00000 ( 2)
  13 S   0.00257 0.99743 0.00000 0.00000 ( 2)
  14 I   0.00029 0.99971 0.00000 0.00000 ( 2)
  15 S   0.07335 0.92665 0.00000 0.00000 ( 2)
  16 A   0.60466 0.39534 0.00000 0.00000 ( 1)
  17 H   0.00001 0.99999 0.00000 0.00000 ( 2)
  18 Q   0.00011 0.99989 0.00000 0.00000 ( 2)
  19 Q   0.01280 0.98720 0.00000 0.00000 ( 2)
  20 D   0.96021 0.03979 0.00000 0.00000 ( 1)
  21 H   0.02606 0.97394 0.00000 0.00000 ( 2)
  22 F   0.86034 0.13966 0.00000 0.00000 ( 1)
  23 L   0.97183 0.02817 0.00000 0.00000 ( 1)
  24 P   0.93237 0.06763 0.00000 0.00000 ( 1)
  25 S   0.00711 0.99289 0.00000 0.00000 ( 2)
  26 L   0.00037 0.99963 0.00000 0.00000 ( 2)
  27 C   0.49103 0.50897 0.00000 0.00000 ( 2)
  28 P   0.01371 0.98629 0.00000 0.00000 ( 2)
  29 A   0.60854 0.39146 0.00000 0.00000 ( 1)
  30 H   0.00227 0.99773 0.00000 0.00000 ( 2)
  31 K   0.00166 0.99834 0.00000 0.00000 ( 2)
  32 N   0.55758 0.44242 0.00000 0.00000 ( 1)
  33 A   0.00943 0.99057 0.00000 0.00000 ( 2)
  34 K   0.06840 0.93160 0.00000 0.00000 ( 2)
  35 R   0.00025 0.99975 0.00000 0.00000 ( 2)
  36 Q   0.12139 0.87861 0.00000 0.00000 ( 2)
  37 T   0.00197 0.99803 0.00000 0.00000 ( 2)
  38 S   0.00656 0.99344 0.00000 0.00000 ( 2)
  39 V   0.10247 0.89753 0.00000 0.00000 ( 2)
  40 S   0.92245 0.07755 0.00000 0.00000 ( 1)
  41 S   0.00035 0.99965 0.00000 0.00000 ( 2)
  42 Q   0.97042 0.02958 0.00000 0.00000 ( 1)
  43 R   0.00024 0.99976 0.00000 0.00000 ( 2)
  44 G   0.00052 0.99948 0.00000 0.00000 ( 2)
  45 Q   0.00340 0.99660 0.00000 0.00000 ( 2)
  46 G   0.83088 0.16912 0.00000 0.00000 ( 1)
  47 R   0.82986 0.17014 0.00000 0.00000 ( 1)
  48 P   0.96557 0.03443 0.00000 0.00000 ( 1)
  49 T   0.00088 0.99912 0.00000 0.00000 ( 2)
  50 L   0.00565 0.99435 0.00000 0.00000 ( 2)
  51 D   0.00000 1.00000 0.00000 0.00000 ( 2)
  52 C   0.00000 1.00000 0.00000 0.00000 ( 2)
  53 C   0.00001 0.99999 0.00000 0.00000 ( 2)
  54 K   0.00025 0.99975 0.00000 0.00000 ( 2)
  55 N   0.84850 0.15150 0.00000 0.00000 ( 1)
  56 F   0.74193 0.25807 0.00000 0.00000 ( 1)
  57 L   0.36892 0.63108 0.00000 0.00000 ( 2)
  58 G   0.01108 0.98892 0.00000 0.00000 ( 2)
  59 W   0.70660 0.29340 0.00000 0.00000 ( 1)
  60 K   0.42384 0.57616 0.00000 0.00000 ( 2)
  61 C   0.00048 0.99952 0.00000 0.00000 ( 2)
  62 S   0.47292 0.52708 0.00000 0.00000 ( 2)
  63 Y   0.03966 0.96034 0.00000 0.00000 ( 2)
  64 E   0.00000 1.00000 0.00000 0.00000 ( 2)
  65 R   0.29105 0.70895 0.00000 0.00000 ( 2)
  66 I   0.99084 0.00916 0.00000 0.00000 ( 1)
  67 S   0.48141 0.51859 0.00000 0.00000 ( 2)
  68 H   0.08450 0.91550 0.00000 0.00000 ( 2)
  69 R   0.01335 0.98665 0.00000 0.00000 ( 2)
  70 P   0.00054 0.99946 0.00000 0.00000 ( 2)
  71 V   0.00000 1.00000 0.00000 0.00000 ( 2)
  72 D   0.00001 0.99999 0.00000 0.00000 ( 2)
  73 N   0.23897 0.76103 0.00000 0.00000 ( 2)
  74 C   0.96942 0.03058 0.00000 0.00000 ( 1)
  75 A   0.00012 0.99988 0.00000 0.00000 ( 2)
  76 N   0.01473 0.98527 0.00000 0.00000 ( 2)
  77 A   0.99820 0.00180 0.00000 0.00000 ( 1)
  78 S   0.96643 0.03357 0.00000 0.00000 ( 1)
  79 M   0.54257 0.45743 0.00000 0.00000 ( 1)
  80 Q   0.97055 0.02945 0.00000 0.00000 ( 1)
  81 P   0.06737 0.93263 0.00000 0.00000 ( 2)
  82 L   0.73511 0.26489 0.00000 0.00000 ( 1)
  83 R   0.66439 0.33561 0.00000 0.00000 ( 1)
  84 S   0.19553 0.80447 0.00000 0.00000 ( 2)
  85 E   0.07263 0.92737 0.00000 0.00000 ( 2)
  86 P   0.02074 0.97926 0.00000 0.00000 ( 2)
  87 E   0.99159 0.00841 0.00000 0.00000 ( 1)
  88 A   0.96135 0.03865 0.00000 0.00000 ( 1)
  89 N   0.50986 0.49014 0.00000 0.00000 ( 1)
  90 D   0.99644 0.00356 0.00000 0.00000 ( 1)
  91 S   0.00203 0.99797 0.00000 0.00000 ( 2)
  92 A   0.63553 0.36447 0.00000 0.00000 ( 1)
  93 S   0.00339 0.99661 0.00000 0.00000 ( 2)
  94 I   0.72400 0.27600 0.00000 0.00000 ( 1)
  95 W   0.71181 0.28819 0.00000 0.00000 ( 1)
  96 N   0.03943 0.96057 0.00000 0.00000 ( 2)
  97 P   0.00096 0.99904 0.00000 0.00000 ( 2)
  98 I   0.99917 0.00083 0.00000 0.00000 ( 1)
  99 S   0.99080 0.00920 0.00000 0.00000 ( 1)
 100 T   0.97443 0.02557 0.00000 0.00000 ( 1)
 101 S   0.97336 0.02664 0.00000 0.00000 ( 1)
 102 L   0.96629 0.03371 0.00000 0.00000 ( 1)
 103 D   0.63163 0.36837 0.00000 0.00000 ( 1)
 104 A   0.94794 0.05206 0.00000 0.00000 ( 1)
 105 F   0.99924 0.00076 0.00000 0.00000 ( 1)
 106 Y   0.97499 0.02501 0.00000 0.00000 ( 1)
 107 R   0.98027 0.01973 0.00000 0.00000 ( 1)
 108 F   0.99936 0.00064 0.00000 0.00000 ( 1)
 109 S   0.95192 0.04808 0.00000 0.00000 ( 1)
 110 R   0.95217 0.04783 0.00000 0.00000 ( 1)
 111 P   0.99342 0.00658 0.00000 0.00000 ( 1)
 112 H   0.99251 0.00749 0.00000 0.00000 ( 1)
 113 T   0.99721 0.00279 0.00000 0.00000 ( 1)
 114 V   0.94443 0.05557 0.00000 0.00000 ( 1)
 115 I   0.99059 0.00941 0.00000 0.00000 ( 1)
 116 G   0.98338 0.01662 0.00000 0.00000 ( 1)
 117 T   0.99574 0.00426 0.00000 0.00000 ( 1)
 118 A   0.99647 0.00353 0.00000 0.00000 ( 1)
 119 L   0.97863 0.02137 0.00000 0.00000 ( 1)
 120 S   0.98566 0.01434 0.00000 0.00000 ( 1)
 121 I   0.99923 0.00077 0.00000 0.00000 ( 1)
 122 V   0.94072 0.05928 0.00000 0.00000 ( 1)
 123 S   0.99101 0.00899 0.00000 0.00000 ( 1)
 124 V   0.99871 0.00129 0.00000 0.00000 ( 1)
 125 S   0.99130 0.00870 0.00000 0.00000 ( 1)
 126 L   0.98697 0.01303 0.00000 0.00000 ( 1)
 127 L   0.97638 0.02362 0.00000 0.00000 ( 1)
 128 A   0.99834 0.00166 0.00000 0.00000 ( 1)
 129 V   0.99463 0.00537 0.00000 0.00000 ( 1)
 130 E   0.00384 0.99616 0.00000 0.00000 ( 2)
 131 G   0.37374 0.62626 0.00000 0.00000 ( 2)
 132 L   0.46125 0.53875 0.00000 0.00000 ( 2)
 133 S   0.00183 0.99817 0.00000 0.00000 ( 2)
 134 D   0.99640 0.00360 0.00000 0.00000 ( 1)
 135 I   0.83682 0.16318 0.00000 0.00000 ( 1)
 136 S   0.99670 0.00330 0.00000 0.00000 ( 1)
 137 P   0.99259 0.00741 0.00000 0.00000 ( 1)
 138 L   0.89551 0.10449 0.00000 0.00000 ( 1)
 139 F   0.99755 0.00245 0.00000 0.00000 ( 1)
 140 L   0.99107 0.00893 0.00000 0.00000 ( 1)
 141 T   0.97943 0.02057 0.00000 0.00000 ( 1)
 142 G   0.99336 0.00664 0.00000 0.00000 ( 1)
 143 S   0.88941 0.11059 0.00000 0.00000 ( 1)
 144 L   0.19209 0.80791 0.00000 0.00000 ( 2)
 145 E   0.85378 0.14622 0.00000 0.00000 ( 1)
 146 A   0.99650 0.00350 0.00000 0.00000 ( 1)
 147 V   0.99183 0.00817 0.00000 0.00000 ( 1)
 148 V   0.99407 0.00593 0.00000 0.00000 ( 1)
 149 S   0.57739 0.42261 0.00000 0.00000 ( 1)
 150 A   0.97679 0.02321 0.00000 0.00000 ( 1)
 151 L   0.98107 0.01893 0.00000 0.00000 ( 1)
 152 F   0.99821 0.00179 0.00000 0.00000 ( 1)
 153 M   0.99958 0.00042 0.00000 0.00000 ( 1)
 154 N   0.98775 0.01225 0.00000 0.00000 ( 1)
 155 I   0.99778 0.00222 0.00000 0.00000 ( 1)
 156 Y   0.99101 0.00899 0.00000 0.00000 ( 1)
 157 I   0.99911 0.00089 0.00000 0.00000 ( 1)
 158 V   0.99871 0.00129 0.00000 0.00000 ( 1)
 159 G   0.98309 0.01691 0.00000 0.00000 ( 1)
 160 L   0.97751 0.02249 0.00000 0.00000 ( 1)
 161 N   0.99474 0.00526 0.00000 0.00000 ( 1)
 162 Q   0.95718 0.04282 0.00000 0.00000 ( 1)
 163 L   0.89637 0.10363 0.00000 0.00000 ( 1)
 164 S   0.96777 0.03223 0.00000 0.00000 ( 1)
 165 D   0.99026 0.00974 0.00000 0.00000 ( 1)
 166 I   0.99922 0.00078 0.00000 0.00000 ( 1)
 167 D   0.92129 0.07871 0.00000 0.00000 ( 1)
 168 I   0.99922 0.00078 0.00000 0.00000 ( 1)
 169 D   0.99239 0.00761 0.00000 0.00000 ( 1)
 170 K   0.98068 0.01932 0.00000 0.00000 ( 1)
 171 V   0.98503 0.01497 0.00000 0.00000 ( 1)
 172 N   0.98708 0.01292 0.00000 0.00000 ( 1)
 173 K   0.98068 0.01932 0.00000 0.00000 ( 1)
 174 P   0.99392 0.00608 0.00000 0.00000 ( 1)
 175 T   0.99818 0.00182 0.00000 0.00000 ( 1)
 176 L   0.99791 0.00209 0.00000 0.00000 ( 1)
 177 P   0.99378 0.00622 0.00000 0.00000 ( 1)
 178 L   0.97687 0.02313 0.00000 0.00000 ( 1)
 179 A   0.99644 0.00356 0.00000 0.00000 ( 1)
 180 S   0.99716 0.00284 0.00000 0.00000 ( 1)
 181 G   0.97626 0.02374 0.00000 0.00000 ( 1)
 182 E   0.99212 0.00788 0.00000 0.00000 ( 1)
 183 Y   0.97960 0.02040 0.00000 0.00000 ( 1)
 184 S   0.96771 0.03229 0.00000 0.00000 ( 1)
 185 P   0.70706 0.29294 0.00000 0.00000 ( 1)
 186 A   0.96291 0.03709 0.00000 0.00000 ( 1)
 187 T   0.00000 1.00000 0.00000 0.00000 ( 2)
 188 G   0.80099 0.19901 0.00000 0.00000 ( 1)
 189 V   0.97959 0.02041 0.00000 0.00000 ( 1)
 190 A   0.70721 0.29279 0.00000 0.00000 ( 1)
 191 I   0.42410 0.57590 0.00000 0.00000 ( 2)
 192 V   0.96221 0.03779 0.00000 0.00000 ( 1)
 193 T   0.46874 0.53126 0.00000 0.00000 ( 2)
 194 T   0.00008 0.99992 0.00000 0.00000 ( 2)
 195 F   0.99278 0.00722 0.00000 0.00000 ( 1)
 196 A   0.96626 0.03374 0.00000 0.00000 ( 1)
 197 V   0.27483 0.72517 0.00000 0.00000 ( 2)
 198 L   0.59717 0.40283 0.00000 0.00000 ( 1)
 199 S   0.98551 0.01449 0.00000 0.00000 ( 1)
 200 F   0.99936 0.00064 0.00000 0.00000 ( 1)
 201 A   0.28878 0.71122 0.00000 0.00000 ( 2)
 202 V   0.01670 0.98330 0.00000 0.00000 ( 2)
 203 G   0.98393 0.01607 0.00000 0.00000 ( 1)
 204 F   0.04978 0.95022 0.00000 0.00000 ( 2)
 205 V   0.02798 0.97202 0.00000 0.00000 ( 2)
 206 V   0.99871 0.00129 0.00000 0.00000 ( 1)
 207 G   0.85008 0.14992 0.00000 0.00000 ( 1)
 208 S   0.99110 0.00890 0.00000 0.00000 ( 1)
 209 Q   0.03722 0.96278 0.00000 0.00000 ( 2)
 210 P   0.96356 0.03644 0.00000 0.00000 ( 1)
 211 L   0.95912 0.04088 0.00000 0.00000 ( 1)
 212 L   0.98400 0.01600 0.00000 0.00000 ( 1)
 213 L   0.14751 0.85249 0.00000 0.00000 ( 2)
 214 A   0.99846 0.00154 0.00000 0.00000 ( 1)
 215 L   0.99799 0.00201 0.00000 0.00000 ( 1)
 216 F   0.89146 0.10854 0.00000 0.00000 ( 1)
 217 I   0.84895 0.15105 0.00000 0.00000 ( 1)
 218 S   0.98566 0.01434 0.00000 0.00000 ( 1)
 219 F   0.99933 0.00067 0.00000 0.00000 ( 1)
 220 V   0.98617 0.01383 0.00000 0.00000 ( 1)
 221 L   0.99820 0.00180 0.00000 0.00000 ( 1)
 222 G   0.98383 0.01617 0.00000 0.00000 ( 1)
 223 T   0.99730 0.00270 0.00000 0.00000 ( 1)
 224 A   0.99804 0.00196 0.00000 0.00000 ( 1)
 225 Y   0.98966 0.01034 0.00000 0.00000 ( 1)
 226 S   0.99083 0.00917 0.00000 0.00000 ( 1)
 227 I   0.65918 0.34082 0.00000 0.00000 ( 1)
 228 D   0.95368 0.04632 0.00000 0.00000 ( 1)
 229 L   0.96175 0.03825 0.00000 0.00000 ( 1)
 230 P   0.99183 0.00817 0.00000 0.00000 ( 1)
 231 Y   0.85881 0.14119 0.00000 0.00000 ( 1)
 232 F   0.42823 0.57177 0.00000 0.00000 ( 2)
 233 R   0.95863 0.04137 0.00000 0.00000 ( 1)
 234 W   0.96463 0.03537 0.00000 0.00000 ( 1)
 235 K   0.98068 0.01932 0.00000 0.00000 ( 1)
 236 R   0.98589 0.01411 0.00000 0.00000 ( 1)
 237 S   0.00596 0.99404 0.00000 0.00000 ( 2)
 238 A   0.99836 0.00164 0.00000 0.00000 ( 1)
 239 V   0.86803 0.13197 0.00000 0.00000 ( 1)
 240 V   0.99862 0.00138 0.00000 0.00000 ( 1)
 241 A   0.95897 0.04103 0.00000 0.00000 ( 1)
 242 A   0.99636 0.00364 0.00000 0.00000 ( 1)
 243 L   0.99220 0.00780 0.00000 0.00000 ( 1)
 244 C   0.97973 0.02027 0.00000 0.00000 ( 1)
 245 I   0.99918 0.00082 0.00000 0.00000 ( 1)
 246 V   0.53915 0.46085 0.00000 0.00000 ( 1)
 247 A   0.96327 0.03673 0.00000 0.00000 ( 1)
 248 V   0.99663 0.00337 0.00000 0.00000 ( 1)
 249 R   0.98702 0.01298 0.00000 0.00000 ( 1)
 250 A   0.99520 0.00480 0.00000 0.00000 ( 1)
 251 V   0.99196 0.00804 0.00000 0.00000 ( 1)
 252 I   0.99922 0.00078 0.00000 0.00000 ( 1)
 253 V   0.99871 0.00129 0.00000 0.00000 ( 1)
 254 Q   0.96790 0.03210 0.00000 0.00000 ( 1)
 255 L   0.96692 0.03308 0.00000 0.00000 ( 1)
 256 A   0.99597 0.00403 0.00000 0.00000 ( 1)
 257 F   0.99941 0.00059 0.00000 0.00000 ( 1)
 258 F   0.99936 0.00064 0.00000 0.00000 ( 1)
 259 L   0.99200 0.00800 0.00000 0.00000 ( 1)
 260 H   0.98164 0.01836 0.00000 0.00000 ( 1)
 261 I   0.99899 0.00101 0.00000 0.00000 ( 1)
 262 Q   0.95671 0.04329 0.00000 0.00000 ( 1)
 263 T   0.99603 0.00397 0.00000 0.00000 ( 1)
 264 F   0.99931 0.00069 0.00000 0.00000 ( 1)
 265 V   0.99857 0.00143 0.00000 0.00000 ( 1)
 266 L   0.97240 0.02760 0.00000 0.00000 ( 1)
 267 R   0.98592 0.01408 0.00000 0.00000 ( 1)
 268 R   0.98482 0.01518 0.00000 0.00000 ( 1)
 269 P   0.91486 0.08514 0.00000 0.00000 ( 1)
 270 M   0.02763 0.97237 0.00000 0.00000 ( 2)
 271 A   0.60125 0.39875 0.00000 0.00000 ( 1)
 272 I   0.92066 0.07934 0.00000 0.00000 ( 1)
 273 S   0.47290 0.52710 0.00000 0.00000 ( 2)
 274 K   0.03621 0.96379 0.00000 0.00000 ( 2)
 275 P   0.99389 0.00611 0.00000 0.00000 ( 1)
 276 L   0.98818 0.01182 0.00000 0.00000 ( 1)
 277 I   0.00699 0.99301 0.00000 0.00000 ( 2)
 278 F   0.99941 0.00059 0.00000 0.00000 ( 1)
 279 A   0.99650 0.00350 0.00000 0.00000 ( 1)
 280 T   0.99808 0.00192 0.00000 0.00000 ( 1)
 281 T   0.00104 0.99896 0.00000 0.00000 ( 2)
 282 F   0.99805 0.00195 0.00000 0.00000 ( 1)
 283 M   0.99958 0.00042 0.00000 0.00000 ( 1)
 284 T   0.99333 0.00667 0.00000 0.00000 ( 1)
 285 F   0.97392 0.02608 0.00000 0.00000 ( 1)
 286 F   0.99755 0.00245 0.00000 0.00000 ( 1)
 287 S   0.99104 0.00896 0.00000 0.00000 ( 1)
 288 V   0.98573 0.01427 0.00000 0.00000 ( 1)
 289 V   0.99703 0.00297 0.00000 0.00000 ( 1)
 290 I   0.99919 0.00081 0.00000 0.00000 ( 1)
 291 A   0.99636 0.00364 0.00000 0.00000 ( 1)
 292 L   0.98968 0.01032 0.00000 0.00000 ( 1)
 293 F   0.99771 0.00229 0.00000 0.00000 ( 1)
 294 K   0.98068 0.01932 0.00000 0.00000 ( 1)
 295 D   0.99662 0.00338 0.00000 0.00000 ( 1)
 296 I   0.99919 0.00081 0.00000 0.00000 ( 1)
 297 P   0.99638 0.00362 0.00000 0.00000 ( 1)
 298 D   0.99635 0.00365 0.00000 0.00000 ( 1)
 299 I   0.99903 0.00097 0.00000 0.00000 ( 1)
 300 D   0.48504 0.51496 0.00000 0.00000 ( 2)
 301 G   0.97663 0.02337 0.00000 0.00000 ( 1)
 302 D   0.90599 0.09401 0.00000 0.00000 ( 1)
 303 R   0.12364 0.87636 0.00000 0.00000 ( 2)
 304 I   0.99890 0.00110 0.00000 0.00000 ( 1)
 305 F   0.99939 0.00061 0.00000 0.00000 ( 1)
 306 G   0.98314 0.01686 0.00000 0.00000 ( 1)
 307 I   0.99899 0.00101 0.00000 0.00000 ( 1)
 308 K   0.00236 0.99764 0.00000 0.00000 ( 2)
 309 S   0.99756 0.00244 0.00000 0.00000 ( 1)
 310 F   0.99817 0.00183 0.00000 0.00000 ( 1)
 311 S   0.94399 0.05601 0.00000 0.00000 ( 1)
 312 V   0.97680 0.02320 0.00000 0.00000 ( 1)
 313 R   0.96133 0.03867 0.00000 0.00000 ( 1)
 314 L   0.99103 0.00897 0.00000 0.00000 ( 1)
 315 G   0.99009 0.00991 0.00000 0.00000 ( 1)
 316 Q   0.97226 0.02774 0.00000 0.00000 ( 1)
 317 K   0.04373 0.95627 0.00000 0.00000 ( 2)
 318 K   0.98068 0.01932 0.00000 0.00000 ( 1)
 319 V   0.99834 0.00166 0.00000 0.00000 ( 1)
 320 F   0.99760 0.00240 0.00000 0.00000 ( 1)
 321 W   0.96463 0.03537 0.00000 0.00000 ( 1)
 322 I   0.00361 0.99639 0.00000 0.00000 ( 2)
 323 C   0.99257 0.00743 0.00000 0.00000 ( 1)
 324 V   0.99871 0.00129 0.00000 0.00000 ( 1)
 325 G   0.51071 0.48929 0.00000 0.00000 ( 1)
 326 L   0.97040 0.02960 0.00000 0.00000 ( 1)
 327 L   0.99755 0.00245 0.00000 0.00000 ( 1)
 328 E   0.98297 0.01703 0.00000 0.00000 ( 1)
 329 M   0.38946 0.61054 0.00000 0.00000 ( 2)
 330 A   0.99471 0.00529 0.00000 0.00000 ( 1)
 331 Y   0.98761 0.01239 0.00000 0.00000 ( 1)
 332 G   0.00074 0.99926 0.00000 0.00000 ( 2)
 333 V   0.98312 0.01688 0.00000 0.00000 ( 1)
 334 A   0.99503 0.00497 0.00000 0.00000 ( 1)
 335 M   0.45663 0.54337 0.00000 0.00000 ( 2)
 336 L   0.20884 0.79116 0.00000 0.00000 ( 2)
 337 M   0.99444 0.00556 0.00000 0.00000 ( 1)
 338 G   0.97951 0.02049 0.00000 0.00000 ( 1)
 339 A   0.76476 0.23524 0.00000 0.00000 ( 1)
 340 A   0.02815 0.97185 0.00000 0.00000 ( 2)
 341 S   0.99713 0.00287 0.00000 0.00000 ( 1)
 342 S   0.41442 0.58558 0.00000 0.00000 ( 2)
 343 C   0.00089 0.99911 0.00000 0.00000 ( 2)
 344 L   0.02308 0.97692 0.00000 0.00000 ( 2)
 345 W   0.96209 0.03791 0.00000 0.00000 ( 1)
 346 S   0.98457 0.01543 0.00000 0.00000 ( 1)
 347 K   0.98866 0.01134 0.00000 0.00000 ( 1)
 348 Y   0.01140 0.98860 0.00000 0.00000 ( 2)
 349 A   0.00001 0.99999 0.00000 0.00000 ( 2)
 350 T   0.99728 0.00272 0.00000 0.00000 ( 1)
 351 V   0.96954 0.03046 0.00000 0.00000 ( 1)
 352 V   0.00000 1.00000 0.00000 0.00000 ( 2)
 353 S   0.03222 0.96778 0.00000 0.00000 ( 2)
 354 H   0.99191 0.00809 0.00000 0.00000 ( 1)
 355 A   0.62402 0.37598 0.00000 0.00000 ( 1)
 356 V   0.64878 0.35122 0.00000 0.00000 ( 1)
 357 L   0.99560 0.00440 0.00000 0.00000 ( 1)
 358 A   0.99708 0.00292 0.00000 0.00000 ( 1)
 359 A   0.00048 0.99952 0.00000 0.00000 ( 2)
 360 I   0.65804 0.34196 0.00000 0.00000 ( 1)
 361 L   0.98654 0.01346 0.00000 0.00000 ( 1)
 362 W   0.96209 0.03791 0.00000 0.00000 ( 1)
 363 K   0.00366 0.99634 0.00000 0.00000 ( 2)
 364 C   0.00000 1.00000 0.00000 0.00000 ( 2)
 365 A   0.94003 0.05997 0.00000 0.00000 ( 1)
 366 R   0.47745 0.52255 0.00000 0.00000 ( 2)
 367 S   0.87405 0.12595 0.00000 0.00000 ( 1)
 368 V   0.21266 0.78734 0.00000 0.00000 ( 2)
 369 D   0.98976 0.01024 0.00000 0.00000 ( 1)
 370 L   0.18332 0.81668 0.00000 0.00000 ( 2)
 371 T   0.99381 0.00619 0.00000 0.00000 ( 1)
 372 S   0.85564 0.14436 0.00000 0.00000 ( 1)
 373 K   0.98831 0.01169 0.00000 0.00000 ( 1)
 374 S   0.02168 0.97832 0.00000 0.00000 ( 2)
 375 A   0.99425 0.00575 0.00000 0.00000 ( 1)
 376 I   0.99893 0.00107 0.00000 0.00000 ( 1)
 377 T   0.99527 0.00473 0.00000 0.00000 ( 1)
 378 S   0.99085 0.00915 0.00000 0.00000 ( 1)
 379 F   0.99715 0.00285 0.00000 0.00000 ( 1)
 380 Y   0.97567 0.02433 0.00000 0.00000 ( 1)
 381 M   0.99334 0.00666 0.00000 0.00000 ( 1)
 382 F   0.71171 0.28829 0.00000 0.00000 ( 1)
 383 I   0.99588 0.00412 0.00000 0.00000 ( 1)
 384 W   0.96209 0.03791 0.00000 0.00000 ( 1)
 385 K   0.80954 0.19046 0.00000 0.00000 ( 1)
 386 L   0.95749 0.04251 0.00000 0.00000 ( 1)
 387 F   0.99715 0.00285 0.00000 0.00000 ( 1)
 388 Y   0.97482 0.02518 0.00000 0.00000 ( 1)
 389 A   0.90619 0.09381 0.00000 0.00000 ( 1)
 390 E   0.98441 0.01559 0.00000 0.00000 ( 1)
 391 Y   0.97672 0.02328 0.00000 0.00000 ( 1)
 392 L   0.77735 0.22265 0.00000 0.00000 ( 1)
 393 I   0.18013 0.81987 0.00000 0.00000 ( 2)
 394 I   0.83554 0.16446 0.00000 0.00000 ( 1)
 395 P   0.99681 0.00319 0.00000 0.00000 ( 1)
 396 L   0.75344 0.24656 0.00000 0.00000 ( 1)
 397 V   0.95286 0.04714 0.00000 0.00000 ( 1)
 398 R   0.82302 0.17698 0.00000 0.00000 ( 1)


lnL = -8041.201897

Bayes Empirical Bayes (BEB) probabilities for 4 classes (class)
(amino acids refer to 1st sequence: Hvulgare_HPT2)

   1 M   0.97688 0.00052 0.02259 0.00001 ( 1)
   2 G   0.17950 0.79183 0.00480 0.02386 ( 2)
   3 S   0.01418 0.95449 0.00042 0.03092 ( 2)
   4 L   0.80619 0.16543 0.02313 0.00524 ( 1)
   5 C   0.00111 0.96561 0.00004 0.03324 ( 2)
   6 L   0.44172 0.52923 0.01253 0.01652 ( 2)
   7 Q   0.18388 0.78278 0.00609 0.02725 ( 2)
   8 P   0.79112 0.17966 0.02343 0.00579 ( 1)
   9 P   0.80176 0.16814 0.02452 0.00558 ( 1)
  10 L   0.14849 0.65877 0.12954 0.06320 ( 2)
  11 L   0.13759 0.83245 0.00389 0.02606 ( 2)
  12 L   0.00004 0.96567 0.00000 0.03428 ( 2)
  13 S   0.00817 0.90613 0.00503 0.08067 ( 2)
  14 I   0.00152 0.92981 0.00079 0.06788 ( 2)
  15 S   0.12504 0.84511 0.00351 0.02634 ( 2)
  16 A   0.52903 0.44258 0.01471 0.01367 ( 1)
  17 H   0.00005 0.96683 0.00000 0.03311 ( 2)
  18 Q   0.00062 0.96628 0.00002 0.03308 ( 2)
  19 Q   0.02824 0.93838 0.00093 0.03245 ( 2)
  20 D   0.92528 0.04864 0.02461 0.00147 ( 1)
  21 H   0.05626 0.91384 0.00157 0.02832 ( 2)
  22 F   0.48330 0.11491 0.39287 0.00892 ( 1)
  23 L   0.94205 0.02802 0.02900 0.00094 ( 1)
  24 P   0.89067 0.08203 0.02475 0.00254 ( 1)
  25 S   0.02213 0.94543 0.00070 0.03173 ( 2)
  26 L   0.00271 0.96859 0.00007 0.02862 ( 2)
  27 C   0.44589 0.52438 0.01303 0.01670 ( 2)
  28 P   0.03971 0.93051 0.00109 0.02869 ( 2)
  29 A   0.53241 0.43996 0.01433 0.01330 ( 1)
  30 H   0.00779 0.96005 0.00024 0.03191 ( 2)
  31 K   0.00580 0.96013 0.00020 0.03388 ( 2)
  32 N   0.49436 0.47770 0.01344 0.01450 ( 1)
  33 A   0.02856 0.94118 0.00081 0.02946 ( 2)
  34 K   0.11848 0.85117 0.00341 0.02694 ( 2)
  35 R   0.00134 0.96472 0.00006 0.03388 ( 2)
  36 Q   0.15428 0.81252 0.00510 0.02811 ( 2)
  37 T   0.00921 0.95768 0.00029 0.03282 ( 2)
  38 S   0.02070 0.94984 0.00055 0.02891 ( 2)
  39 V   0.16108 0.80854 0.00468 0.02570 ( 2)
  40 S   0.87825 0.09363 0.02516 0.00296 ( 1)
  41 S   0.00179 0.91398 0.00105 0.08318 ( 2)
  42 Q   0.94041 0.02941 0.02920 0.00099 ( 1)
  43 R   0.00131 0.96340 0.00005 0.03524 ( 2)
  44 G   0.00254 0.91106 0.00158 0.08483 ( 2)
  45 Q   0.01051 0.89556 0.00680 0.08713 ( 2)
  46 G   0.77426 0.19589 0.02345 0.00640 ( 1)
  47 R   0.79613 0.16670 0.03070 0.00647 ( 1)
  48 P   0.93206 0.04209 0.02459 0.00126 ( 1)
  49 T   0.00441 0.96519 0.00012 0.03027 ( 2)
  50 L   0.01504 0.80325 0.03594 0.14577 ( 2)
  51 D   0.00002 0.96947 0.00000 0.03051 ( 2)
  52 C   0.00000 0.96658 0.00000 0.03342 ( 2)
  53 C   0.00008 0.96973 0.00000 0.03018 ( 2)
  54 K   0.00129 0.93091 0.00051 0.06729 ( 2)
  55 N   0.79417 0.17736 0.02286 0.00561 ( 1)
  56 F   0.64374 0.32963 0.01684 0.00978 ( 1)
  57 L   0.35936 0.60889 0.01173 0.02003 ( 2)
  58 G   0.03262 0.92776 0.00343 0.03619 ( 2)
  59 W   0.64853 0.32017 0.02054 0.01077 ( 1)
  60 K   0.39875 0.57169 0.01152 0.01804 ( 2)
  61 C   0.00249 0.95979 0.00014 0.03758 ( 2)
  62 S   0.43326 0.53737 0.01245 0.01692 ( 2)
  63 Y   0.07599 0.89221 0.00234 0.02946 ( 2)
  64 E   0.00001 0.96975 0.00000 0.03024 ( 2)
  65 R   0.30194 0.66713 0.00917 0.02176 ( 2)
  66 I   0.96521 0.01109 0.02338 0.00032 ( 1)
  67 S   0.43919 0.53137 0.01264 0.01680 ( 2)
  68 H   0.13971 0.83061 0.00392 0.02576 ( 2)
  69 R   0.02931 0.93540 0.00107 0.03422 ( 2)
  70 P   0.00279 0.96473 0.00009 0.03239 ( 2)
  71 V   0.00001 0.97100 0.00000 0.02899 ( 2)
  72 D   0.00011 0.97034 0.00000 0.02955 ( 2)
  73 N   0.28684 0.68563 0.00737 0.02016 ( 2)
  74 C   0.93712 0.03738 0.02438 0.00112 ( 1)
  75 A   0.00096 0.96835 0.00003 0.03067 ( 2)
  76 N   0.04250 0.92817 0.00115 0.02819 ( 2)
  77 A   0.97342 0.00183 0.02470 0.00005 ( 1)
  78 S   0.93751 0.03340 0.02799 0.00110 ( 1)
  79 M   0.48157 0.48690 0.01521 0.01632 ( 2)
  80 Q   0.94054 0.02928 0.02920 0.00098 ( 1)
  81 P   0.10158 0.77405 0.05960 0.06476 ( 2)
  82 L   0.67623 0.29292 0.02108 0.00977 ( 1)
  83 R   0.60887 0.35931 0.01960 0.01222 ( 1)
  84 S   0.20553 0.63364 0.11412 0.04671 ( 2)
  85 E   0.12429 0.84580 0.00351 0.02640 ( 2)
  86 P   0.05208 0.85515 0.02685 0.06591 ( 2)
  87 E   0.96405 0.00843 0.02725 0.00027 ( 1)
  88 A   0.92653 0.04720 0.02483 0.00143 ( 1)
  89 N   0.45953 0.51142 0.01306 0.01599 ( 2)
  90 D   0.97047 0.00360 0.02582 0.00011 ( 1)
  91 S   0.00931 0.94206 0.00189 0.04674 ( 2)
  92 A   0.55324 0.41913 0.01489 0.01274 ( 1)
  93 S   0.01129 0.95766 0.00033 0.03072 ( 2)
  94 I   0.62723 0.34546 0.01687 0.01043 ( 1)
  95 W   0.65348 0.31522 0.02069 0.01060 ( 1)
  96 N   0.07562 0.89298 0.00228 0.02912 ( 2)
  97 P   0.00476 0.96523 0.00013 0.02988 ( 2)
  98 I   0.97550 0.00085 0.02363 0.00002 ( 1)
  99 S   0.96290 0.00921 0.02760 0.00029 ( 1)
 100 T   0.94291 0.03123 0.02491 0.00095 ( 1)
 101 S   0.94197 0.03255 0.02451 0.00097 ( 1)
 102 L   0.93529 0.03346 0.03009 0.00115 ( 1)
 103 D   0.54989 0.42206 0.01509 0.01296 ( 1)
 104 A   0.90970 0.06339 0.02496 0.00195 ( 1)
 105 F   0.97596 0.00079 0.02323 0.00002 ( 1)
 106 Y   0.94521 0.02489 0.02907 0.00083 ( 1)
 107 R   0.95089 0.01966 0.02880 0.00065 ( 1)
 108 F   0.97609 0.00066 0.02324 0.00002 ( 1)
 109 S   0.91571 0.05867 0.02387 0.00175 ( 1)
 110 R   0.92109 0.04744 0.02984 0.00164 ( 1)
 111 P   0.96633 0.00661 0.02686 0.00021 ( 1)
 112 H   0.96518 0.00752 0.02706 0.00024 ( 1)
 113 T   0.97209 0.00283 0.02500 0.00008 ( 1)
 114 V   0.90508 0.06755 0.02525 0.00212 ( 1)
 115 I   0.96490 0.01140 0.02337 0.00033 ( 1)
 116 G   0.95442 0.01658 0.02846 0.00054 ( 1)
 117 T   0.96938 0.00429 0.02619 0.00013 ( 1)
 118 A   0.97032 0.00356 0.02601 0.00011 ( 1)
 119 L   0.94877 0.02128 0.02924 0.00071 ( 1)
 120 S   0.95696 0.01431 0.02826 0.00046 ( 1)
 121 I   0.97556 0.00079 0.02363 0.00002 ( 1)
 122 V   0.90066 0.07200 0.02509 0.00224 ( 1)
 123 S   0.96311 0.00900 0.02760 0.00029 ( 1)
 124 V   0.97409 0.00132 0.02455 0.00004 ( 1)
 125 S   0.96341 0.00872 0.02760 0.00028 ( 1)
 126 L   0.95708 0.01300 0.02949 0.00044 ( 1)
 127 L   0.94658 0.02351 0.02912 0.00079 ( 1)
 128 A   0.97356 0.00169 0.02470 0.00005 ( 1)
 129 V   0.96748 0.00540 0.02695 0.00017 ( 1)
 130 E   0.01267 0.95616 0.00038 0.03080 ( 2)
 131 G   0.36299 0.60679 0.01075 0.01947 ( 2)
 132 L   0.42490 0.54543 0.01236 0.01731 ( 2)
 133 S   0.00869 0.96193 0.00023 0.02916 ( 2)
 134 D   0.97044 0.00363 0.02582 0.00011 ( 1)
 135 I   0.74154 0.23265 0.01878 0.00703 ( 1)
 136 S   0.97123 0.00334 0.02532 0.00010 ( 1)
 137 P   0.96438 0.00743 0.02795 0.00024 ( 1)
 138 L   0.84671 0.12477 0.02455 0.00397 ( 1)
 139 F   0.97207 0.00248 0.02538 0.00007 ( 1)
 140 L   0.96351 0.00895 0.02725 0.00028 ( 1)
 141 T   0.94984 0.02511 0.02431 0.00074 ( 1)
 142 G   0.96616 0.00667 0.02696 0.00021 ( 1)
 143 S   0.83972 0.13174 0.02434 0.00419 ( 1)
 144 L   0.22090 0.74658 0.00712 0.02540 ( 2)
 145 E   0.79939 0.17133 0.02374 0.00553 ( 1)
 146 A   0.97035 0.00353 0.02601 0.00011 ( 1)
 147 V   0.96408 0.00819 0.02747 0.00026 ( 1)
 148 V   0.96650 0.00596 0.02735 0.00019 ( 1)
 149 S   0.50838 0.46276 0.01436 0.01450 ( 1)
 150 A   0.94672 0.02834 0.02411 0.00084 ( 1)
 151 L   0.95186 0.02309 0.02437 0.00068 ( 1)
 152 F   0.97273 0.00182 0.02540 0.00005 ( 1)
 153 M   0.97697 0.00043 0.02259 0.00001 ( 1)
 154 N   0.95927 0.01224 0.02809 0.00040 ( 1)
 155 I   0.97166 0.00225 0.02602 0.00007 ( 1)
 156 Y   0.96327 0.00901 0.02743 0.00029 ( 1)
 157 I   0.97538 0.00091 0.02368 0.00003 ( 1)
 158 V   0.97409 0.00132 0.02455 0.00004 ( 1)
 159 G   0.95413 0.01687 0.02845 0.00055 ( 1)
 160 L   0.94785 0.02239 0.02901 0.00075 ( 1)
 161 N   0.96830 0.00530 0.02624 0.00016 ( 1)
 162 Q   0.92626 0.04249 0.02980 0.00146 ( 1)
 163 L   0.84768 0.12379 0.02458 0.00394 ( 1)
 164 S   0.93413 0.03935 0.02529 0.00122 ( 1)
 165 D   0.96221 0.00975 0.02773 0.00031 ( 1)
 166 I   0.97550 0.00080 0.02367 0.00002 ( 1)
 167 D   0.87253 0.09457 0.02954 0.00335 ( 1)
 168 I   0.97555 0.00080 0.02363 0.00002 ( 1)
 169 D   0.96436 0.00763 0.02777 0.00024 ( 1)
 170 K   0.95139 0.01925 0.02873 0.00063 ( 1)
 171 V   0.95714 0.01820 0.02412 0.00054 ( 1)
 172 N   0.95860 0.01291 0.02807 0.00042 ( 1)
 173 K   0.95139 0.01925 0.02873 0.00063 ( 1)
 174 P   0.96683 0.00611 0.02687 0.00019 ( 1)
 175 T   0.97318 0.00186 0.02491 0.00006 ( 1)
 176 L   0.97288 0.00212 0.02493 0.00006 ( 1)
 177 P   0.96669 0.00625 0.02687 0.00020 ( 1)
 178 L   0.94705 0.02302 0.02916 0.00077 ( 1)
 179 A   0.97028 0.00360 0.02601 0.00011 ( 1)
 180 S   0.97173 0.00288 0.02530 0.00009 ( 1)
 181 G   0.94639 0.02363 0.02919 0.00079 ( 1)
 182 E   0.96459 0.00790 0.02726 0.00025 ( 1)
 183 Y   0.94981 0.02031 0.02920 0.00068 ( 1)
 184 S   0.93502 0.03946 0.02434 0.00118 ( 1)
 185 P   0.61234 0.36070 0.01619 0.01076 ( 1)
 186 A   0.92844 0.04530 0.02488 0.00138 ( 1)
 187 T   0.00000 0.96843 0.00000 0.03156 ( 2)
 188 G   0.74245 0.22713 0.02291 0.00751 ( 1)
 189 V   0.95041 0.02488 0.02398 0.00073 ( 1)
 190 A   0.61231 0.36036 0.01646 0.01088 ( 1)
 191 I   0.40500 0.56895 0.00986 0.01619 ( 2)
 192 V   0.92767 0.04611 0.02482 0.00140 ( 1)
 193 T   0.43021 0.54038 0.01237 0.01704 ( 2)
 194 T   0.00061 0.95575 0.00010 0.04355 ( 2)
 195 F   0.96795 0.00873 0.02307 0.00025 ( 1)
 196 A   0.93371 0.04138 0.02369 0.00122 ( 1)
 197 V   0.31244 0.66030 0.00796 0.01930 ( 2)
 198 L   0.50432 0.47102 0.01172 0.01293 ( 1)
 199 S   0.95681 0.01447 0.02826 0.00047 ( 1)
 200 F   0.97608 0.00067 0.02324 0.00002 ( 1)
 201 A   0.30015 0.66890 0.00911 0.02183 ( 2)
 202 V   0.04823 0.92291 0.00125 0.02761 ( 2)
 203 G   0.95497 0.01603 0.02847 0.00052 ( 1)
 204 F   0.09117 0.87627 0.00292 0.02965 ( 2)
 205 V   0.07302 0.89256 0.00284 0.03159 ( 2)
 206 V   0.97409 0.00132 0.02455 0.00004 ( 1)
 207 G   0.79529 0.17532 0.02372 0.00568 ( 1)
 208 S   0.96319 0.00892 0.02760 0.00029 ( 1)
 209 Q   0.06248 0.80615 0.04696 0.08441 ( 2)
 210 P   0.92958 0.04455 0.02452 0.00134 ( 1)
 211 L   0.92818 0.04056 0.02986 0.00139 ( 1)
 212 L   0.95634 0.01950 0.02357 0.00058 ( 1)
 213 L   0.18034 0.78747 0.00571 0.02648 ( 2)
 214 A   0.97368 0.00158 0.02470 0.00005 ( 1)
 215 L   0.97300 0.00204 0.02490 0.00006 ( 1)
 216 F   0.80946 0.16629 0.01951 0.00473 ( 1)
 217 I   0.75534 0.21897 0.01922 0.00647 ( 1)
 218 S   0.95696 0.01431 0.02826 0.00046 ( 1)
 219 F   0.97605 0.00069 0.02324 0.00002 ( 1)
 220 V   0.95850 0.01681 0.02419 0.00050 ( 1)
 221 L   0.97321 0.00183 0.02490 0.00005 ( 1)
 222 G   0.95487 0.01613 0.02847 0.00053 ( 1)
 223 T   0.97225 0.00273 0.02494 0.00008 ( 1)
 224 A   0.97322 0.00199 0.02473 0.00006 ( 1)
 225 Y   0.96190 0.01035 0.02742 0.00033 ( 1)
 226 S   0.96292 0.00919 0.02760 0.00029 ( 1)
 227 I   0.49262 0.33913 0.15147 0.01677 ( 1)
 228 D   0.91688 0.05656 0.02484 0.00172 ( 1)
 229 L   0.93078 0.03797 0.02995 0.00130 ( 1)
 230 P   0.96472 0.00820 0.02683 0.00026 ( 1)
 231 Y   0.80443 0.16569 0.02445 0.00544 ( 1)
 232 F   0.40739 0.56518 0.01070 0.01672 ( 2)
 233 R   0.92693 0.04101 0.03063 0.00144 ( 1)
 234 W   0.93412 0.03513 0.02956 0.00119 ( 1)
 235 K   0.95139 0.01925 0.02873 0.00063 ( 1)
 236 R   0.95724 0.01409 0.02821 0.00046 ( 1)
 237 S   0.02483 0.92701 0.00439 0.04377 ( 2)
 238 A   0.97358 0.00167 0.02470 0.00005 ( 1)
 239 V   0.77886 0.19576 0.01965 0.00573 ( 1)
 240 V   0.97401 0.00141 0.02454 0.00004 ( 1)
 241 A   0.92362 0.05010 0.02475 0.00152 ( 1)
 242 A   0.97020 0.00368 0.02601 0.00011 ( 1)
 243 L   0.96466 0.00782 0.02727 0.00025 ( 1)
 244 C   0.95034 0.02019 0.02881 0.00067 ( 1)
 245 I   0.97550 0.00085 0.02363 0.00002 ( 1)
 246 V   0.48019 0.49041 0.01387 0.01553 ( 2)
 247 A   0.92888 0.04486 0.02490 0.00136 ( 1)
 248 V   0.97028 0.00340 0.02621 0.00011 ( 1)
 249 R   0.95864 0.01297 0.02797 0.00042 ( 1)
 250 A   0.96813 0.00483 0.02689 0.00015 ( 1)
 251 V   0.96421 0.00806 0.02747 0.00026 ( 1)
 252 I   0.97550 0.00080 0.02367 0.00002 ( 1)
 253 V   0.97409 0.00132 0.02455 0.00004 ( 1)
 254 Q   0.93782 0.03190 0.02920 0.00107 ( 1)
 255 L   0.93592 0.03284 0.03011 0.00113 ( 1)
 256 A   0.96982 0.00406 0.02600 0.00012 ( 1)
 257 F   0.97613 0.00061 0.02324 0.00002 ( 1)
 258 F   0.97608 0.00066 0.02324 0.00002 ( 1)
 259 L   0.96445 0.00802 0.02727 0.00025 ( 1)
 260 H   0.95241 0.01830 0.02870 0.00060 ( 1)
 261 I   0.97525 0.00104 0.02368 0.00003 ( 1)
 262 Q   0.92580 0.04295 0.02978 0.00147 ( 1)
 263 T   0.96967 0.00401 0.02620 0.00012 ( 1)
 264 F   0.97601 0.00072 0.02326 0.00002 ( 1)
 265 V   0.97395 0.00146 0.02454 0.00004 ( 1)
 266 L   0.94069 0.03374 0.02455 0.00101 ( 1)
 267 R   0.95727 0.01406 0.02821 0.00046 ( 1)
 268 R   0.95612 0.01515 0.02823 0.00049 ( 1)
 269 P   0.86912 0.10250 0.02512 0.00326 ( 1)
 270 M   0.07209 0.89683 0.00208 0.02901 ( 2)
 271 A   0.52566 0.44449 0.01539 0.01446 ( 1)
 272 I   0.85000 0.12620 0.02025 0.00356 ( 1)
 273 S   0.43287 0.53710 0.01279 0.01724 ( 2)
 274 K   0.07026 0.89613 0.00236 0.03124 ( 2)
 275 P   0.96680 0.00614 0.02687 0.00019 ( 1)
 276 L   0.95998 0.01181 0.02783 0.00038 ( 1)
 277 I   0.02921 0.94329 0.00070 0.02679 ( 2)
 278 F   0.97613 0.00061 0.02324 0.00002 ( 1)
 279 A   0.97035 0.00353 0.02601 0.00011 ( 1)
 280 T   0.97309 0.00195 0.02490 0.00006 ( 1)
 281 T   0.00512 0.96536 0.00014 0.02938 ( 2)
 282 F   0.97257 0.00198 0.02539 0.00006 ( 1)
 283 M   0.97697 0.00043 0.02259 0.00001 ( 1)
 284 T   0.96578 0.00669 0.02732 0.00021 ( 1)
 285 F   0.94258 0.03186 0.02460 0.00095 ( 1)
 286 F   0.97207 0.00248 0.02538 0.00007 ( 1)
 287 S   0.96313 0.00898 0.02760 0.00029 ( 1)
 288 V   0.95800 0.01735 0.02414 0.00051 ( 1)
 289 V   0.97107 0.00301 0.02583 0.00009 ( 1)
 290 I   0.97551 0.00084 0.02363 0.00002 ( 1)
 291 A   0.97021 0.00368 0.02601 0.00011 ( 1)
 292 L   0.96199 0.01033 0.02735 0.00033 ( 1)
 293 F   0.97222 0.00233 0.02538 0.00007 ( 1)
 294 K   0.95139 0.01925 0.02873 0.00063 ( 1)
 295 D   0.97065 0.00342 0.02582 0.00010 ( 1)
 296 I   0.97551 0.00084 0.02363 0.00002 ( 1)
 297 P   0.97062 0.00365 0.02561 0.00011 ( 1)
 298 D   0.97038 0.00369 0.02582 0.00011 ( 1)
 299 I   0.97530 0.00099 0.02368 0.00003 ( 1)
 300 D   0.44202 0.52896 0.01253 0.01649 ( 2)
 301 G   0.94676 0.02326 0.02921 0.00078 ( 1)
 302 D   0.85884 0.11284 0.02475 0.00357 ( 1)
 303 R   0.15833 0.80966 0.00497 0.02704 ( 2)
 304 I   0.97316 0.00113 0.02568 0.00004 ( 1)
 305 F   0.97611 0.00063 0.02324 0.00002 ( 1)
 306 G   0.95417 0.01682 0.02846 0.00055 ( 1)
 307 I   0.97521 0.00104 0.02372 0.00003 ( 1)
 308 K   0.00808 0.95976 0.00025 0.03191 ( 2)
 309 S   0.97215 0.00248 0.02529 0.00007 ( 1)
 310 F   0.97269 0.00186 0.02539 0.00006 ( 1)
 311 S   0.90496 0.06821 0.02474 0.00209 ( 1)
 312 V   0.94684 0.02831 0.02401 0.00084 ( 1)
 313 R   0.92963 0.03835 0.03068 0.00134 ( 1)
 314 L   0.96333 0.00898 0.02740 0.00029 ( 1)
 315 G   0.96287 0.00993 0.02689 0.00031 ( 1)
 316 Q   0.94223 0.02759 0.02926 0.00093 ( 1)
 317 K   0.07275 0.80841 0.04529 0.07355 ( 2)
 318 K   0.95139 0.01925 0.02873 0.00063 ( 1)
 319 V   0.97371 0.00169 0.02455 0.00005 ( 1)
 320 F   0.97211 0.00244 0.02538 0.00007 ( 1)
 321 W   0.93412 0.03513 0.02956 0.00119 ( 1)
 322 I   0.01557 0.92660 0.00441 0.05342 ( 2)
 323 C   0.96519 0.00746 0.02712 0.00023 ( 1)
 324 V   0.97409 0.00132 0.02455 0.00004 ( 1)
 325 G   0.46030 0.51101 0.01289 0.01580 ( 2)
 326 L   0.94059 0.02943 0.02900 0.00098 ( 1)
 327 L   0.97255 0.00249 0.02489 0.00007 ( 1)
 328 E   0.95413 0.01698 0.02834 0.00055 ( 1)
 329 M   0.38691 0.58785 0.00900 0.01624 ( 2)
 330 A   0.96757 0.00532 0.02694 0.00017 ( 1)
 331 Y   0.95987 0.01239 0.02735 0.00039 ( 1)
 332 G   0.00376 0.96485 0.00011 0.03127 ( 2)
 333 V   0.95479 0.02054 0.02406 0.00060 ( 1)
 334 A   0.96860 0.00501 0.02624 0.00015 ( 1)
 335 M   0.42248 0.54914 0.01142 0.01696 ( 2)
 336 L   0.23502 0.73225 0.00761 0.02513 ( 2)
 337 M   0.97066 0.00671 0.02244 0.00019 ( 1)
 338 G   0.95008 0.02041 0.02884 0.00068 ( 1)
 339 A   0.66538 0.30791 0.01748 0.00923 ( 1)
 340 A   0.07353 0.89770 0.00192 0.02686 ( 2)
 341 S   0.97172 0.00291 0.02528 0.00009 ( 1)
 342 S   0.39204 0.57840 0.01127 0.01828 ( 2)
 343 C   0.00446 0.96426 0.00013 0.03115 ( 2)
 344 L   0.04875 0.92053 0.00141 0.02931 ( 2)
 345 W   0.93159 0.03765 0.02948 0.00128 ( 1)
 346 S   0.95587 0.01540 0.02823 0.00050 ( 1)
 347 K   0.96065 0.01134 0.02765 0.00036 ( 1)
 348 Y   0.03313 0.91970 0.00528 0.04189 ( 2)
 349 A   0.00012 0.92949 0.00006 0.07032 ( 2)
 350 T   0.97226 0.00276 0.02490 0.00008 ( 1)
 351 V   0.93660 0.03713 0.02512 0.00115 ( 1)
 352 V   0.00000 0.96854 0.00000 0.03146 ( 2)
 353 S   0.06370 0.90481 0.00193 0.02956 ( 2)
 354 H   0.96459 0.00811 0.02704 0.00025 ( 1)
 355 A   0.54430 0.42810 0.01464 0.01297 ( 1)
 356 V   0.56323 0.40828 0.01571 0.01278 ( 1)
 357 L   0.96996 0.00444 0.02547 0.00013 ( 1)
 358 A   0.97209 0.00296 0.02486 0.00009 ( 1)
 359 A   0.00240 0.91908 0.00135 0.07717 ( 2)
 360 I   0.57119 0.40130 0.01537 0.01213 ( 1)
 361 L   0.95858 0.01345 0.02754 0.00043 ( 1)
 362 W   0.93159 0.03765 0.02948 0.00128 ( 1)
 363 K   0.01210 0.95476 0.00040 0.03275 ( 2)
 364 C   0.00001 0.93522 0.00000 0.06476 ( 2)
 365 A   0.90069 0.07293 0.02416 0.00222 ( 1)
 366 R   0.44575 0.52178 0.01455 0.01791 ( 2)
 367 S   0.82176 0.14889 0.02452 0.00483 ( 1)
 368 V   0.26574 0.70606 0.00690 0.02130 ( 2)
 369 D   0.96170 0.01025 0.02772 0.00033 ( 1)
 370 L   0.21061 0.75873 0.00625 0.02442 ( 2)
 371 T   0.96729 0.00623 0.02629 0.00019 ( 1)
 372 S   0.80156 0.16933 0.02367 0.00544 ( 1)
 373 K   0.96029 0.01169 0.02764 0.00037 ( 1)
 374 S   0.05894 0.90996 0.00173 0.02938 ( 2)
 375 A   0.96731 0.00578 0.02672 0.00018 ( 1)
 376 I   0.97525 0.00110 0.02362 0.00003 ( 1)
 377 T   0.96890 0.00477 0.02618 0.00015 ( 1)
 378 S   0.96296 0.00916 0.02759 0.00029 ( 1)
 379 F   0.97166 0.00289 0.02536 0.00009 ( 1)
 380 Y   0.94589 0.02421 0.02909 0.00081 ( 1)
 381 M   0.96931 0.00806 0.02241 0.00022 ( 1)
 382 F   0.61662 0.35657 0.01615 0.01065 ( 1)
 383 I   0.96969 0.00416 0.02602 0.00013 ( 1)
 384 W   0.93159 0.03765 0.02948 0.00128 ( 1)
 385 K   0.75176 0.21840 0.02271 0.00713 ( 1)
 386 L   0.92656 0.04218 0.02981 0.00145 ( 1)
 387 F   0.97166 0.00289 0.02536 0.00009 ( 1)
 388 Y   0.94504 0.02506 0.02907 0.00084 ( 1)
 389 A   0.85921 0.11255 0.02468 0.00356 ( 1)
 390 E   0.95557 0.01556 0.02836 0.00051 ( 1)
 391 Y   0.94693 0.02317 0.02913 0.00077 ( 1)
 392 L   0.71763 0.25081 0.02303 0.00852 ( 1)
 393 I   0.21247 0.75749 0.00608 0.02395 ( 2)
 394 I   0.75112 0.22234 0.01986 0.00668 ( 1)
 395 P   0.97106 0.00322 0.02562 0.00010 ( 1)
 396 L   0.69364 0.27468 0.02233 0.00935 ( 1)
 397 V   0.91630 0.05747 0.02448 0.00175 ( 1)
 398 R   0.76649 0.20425 0.02268 0.00658 ( 1)
