# Supplementary material for: Comparative gene retention analysis in barley, wild emmer, and bread wheat pangenome lines reveals factors affecting gene retention following gene duplication
Source: BMC Biol. 2023 Feb 6;21:25. doi: 10.1186/s12915-022-01503-z (PMC9903521; doi:10.1186/s12915-022-01503-z)
Supplement: Supplementary file 5 — Additional file 5. PAML input and output files used for natural selection analysis in Table 1. [file 12915_2022_1503_MOESM5_ESM.zip › Files_S4/1branch/tree.phy]

(Osativa_HPT1,((((Aeriantha_HPT1,((Tintermedium_HPT1-3,((Tintermedium_HPT1-2,(Hvulgare_HPT1,(Scereale_HPT1,Tintermedium_HPT1-1))),(Taestivum_HPT1-2,Tdicoccoides_HPT1-2))),((Atauschii_HPT1,Taestivum_HPT1-3),(Tdicoccoides_HPT1-1,(Taestivum_HPT1-1,Turartu_HPT1))))),((Bmexicanum_HPT1-2,(Bstacei_HPT1,Bhybridum_HPT1-2)),(Bmexicanum_HPT1-1,(Bsylvaticum_HPT1,(Bdistachyon_HPT1,Bhybridum_HPT1-1))))),(Aeriantha_HPT2,((Hvulgare_HPT2,Tintermedium_HPT2),(Taestivum_HPT2,Tdicoccoides_HPT2)))),((Phallii_HPT1,Sitalica_HPT1),(Sbicolor_HPT1,Zmays_HPT1))));
