# Supplementary material for: Comparative gene retention analysis in barley, wild emmer, and bread wheat pangenome lines reveals factors affecting gene retention following gene duplication
Source: BMC Biol. 2023 Feb 6;21:25. doi: 10.1186/s12915-022-01503-z (PMC9903521; doi:10.1186/s12915-022-01503-z)
Supplement: Supplementary file 5 — Additional file 5. PAML input and output files used for natural selection analysis in Table 1. [file 12915_2022_1503_MOESM5_ESM.zip › Files_S4/1branch/cds.fas]

>HvHPT2
CAAGATCATTTCCTGCCATCACTTTGTCCTGCCCACAAAAACGCAAAAAGGCAAACTTCCGTGTCCAGCCAACGGGGCCAAGGCCGCCCTACCTTGGATTGCTGTAAGAACTTCTTGGGCTGGAAATGTTCCTACGAAAGGATATCACATCGACCAGTAGATAATTGTGCAAATGCTTCGATGCAACCACTGCGGTCTGAGCCTGAGGCAAATGATTCTGCGAGCATCTGGAATCCAATATCAACTTCTCTGGATGCGTTTTACAGGTTTTCGCGGCCACATACTGTCATAGGAACAGCACTGAGCATAGTCTCAGTTTCACTACTAGCTGTCGAGGGCTTGTCTGATATTTCTCCTTTGTTCCTCACTGGTTCGCTGGAGGCAGTGGTGTCCGCCCTTTTCATGAACATTTATATTGTTGGGCTGAATCAGTTGTCTGATATTGATATAGATAAGGTTAACAAGCCAACTCTTCCGCTAGCATCTGGGGAATACTCTCCTGCAACCGGGGTGGCAATAGTAACAACCTTTGCTGTTCTGAGCTTTGCCGTTGGATTTGTTGTTGGATCACAGCCTCTGTTATTGGCTCTTTTTATTAGCTTTGTTCTTGGAACGGCTTATTCAATCGATCTACCATATTTTCGATGGAAGAGATCTGCTGTTGTGGCAGCACTCTGCATAGTAGCAGTACGAGCAGTGATTGTTCAACTGGCATTTTTTCTCCACATACAGACATTTGTCCTCAGAAGACCAATGGCCATTTCAAAGCCATTGATATTTGCAACTACATTCATGACCTTCTTCTCAGTTGTAATAGCATTATTCAAGGATATACCTGATATTGACGGGGACCGCATATTTGGAATTAAATCTTTCAGTGTCCGGTTAGGCCAAAAGAAGGTTTTCTGGATTTGTGTTGGACTACTGGAGATGGCATATGGTGTTGCAATGTTGATGGGAGCTGCTTCTTCCTGTTTATGGAGCAAATATGCAACTGTTGTCAGCCATGCAGTCCTTGCTGCAATCCTATGGAAGTGCGCTCGATCAGTTGACTTGACCAGTAAATCTGCAATAACATCCTTCTATATGTTCATCTGGAAGTTGTTCTACGCGGAGTACCTGATTATTCCACTAGTCAGA
>AeHPT2
CGAGATCATTACCTGCTATCATTTTGTTCTATCCAGCAAAACGCAAAGAGACGAACTTCCTTGTTCAACCAAGGGATTAAAAGCCGCCCTACCTTGATTCGCTCTCATAAATTATCGGGTTGGAATTATTCCTACCTTGAGATATCATATCGACCAATCAATACTTCTTCAAATGCCTCGATGCAACCACTGCAGCCTGAACCTGAAGCAAATGATTCTGCAATAATGTGGAAAGCAATATCAACTTCTCTGAATGCATTTTACAGGTTTTCACGGCCACATACAGTCATAGGAACAGCACTGAGCATAGTCTCAGTTTCCCTACTAGCTGTCGAGAGCCTGCGTGATATTTCTCCCTTATTCCTCACTGGTTTGATGGAGGCAGTGGTGTCCGCACTTTTCATGAACATTTATATTGTTGGACTGAATCAATTGTCCGATATTGATATAGACAAGGTTAACAAGCCAACTCTTCCACTAGCATCTGGGGAATATTCTCGTGCAGCCGGGGTTGCAATAGTGTCAACCTTTGCTGCAATGAGTTTTGGCGTTGGATTTGTTGTTGGATCAACGCATCTGTTATGGGCTCTATTTGTTAGCTTTGTTCTTGGAACTGCTTATTCAATCAATCTGCCATATTTTCGATGGAAGAGATCTGCCGCTGTTTCAGCGCTCTGCATTGTAGCAGTACGTGCAGTGATTGTTCAACTTGCATTTTTTCTACACATCCAGGCATTTGTTTTCAGAAGACCTATAGCTTTTTCAAGGCCATTGATATTTGCAACTTCCTTCATGACTTTCTTCTCGGTTGTAATAGCCTTATTCAAGGATATACCTGACATTGAAGGGGACCAGATATTTGGAATCCAATCTTTTAGTGTTCGGCTAGGCCAAAAGAAGGTTTTCTGGATTTGTGTTGGACTACTTGAGATGGCATATATTGTTGCAATGTTGATAGGAGCTTCTTCTTCCTATTCGTGGAGTAAATATGCAACTGTTGCTGCCCATGCAGTCCTGGCTGCAATCTTATGGAAGCAGGCACGATTAGTTGACTTGACAAGAAAATCTGCAATAACATCTTTCTACTTGTTCATATGGAAGCTATTCTATGCAGAGTATTTCATCATTCCTCTTGTGAGA
>TaLac2B_HPT2
---------TTCCTACCA---------------------------------------------------------------------------------------------------------------CACTACCACAGGATATCACATCGATCAGTAAATACTTCTTTAAATGCTTCGATGCAACCACTGCAGTCTGATCCTGAAGCAAATGATTCTGCAATCATCTGGAAGCAAATATCAACTCCTCTGAATGCATTTTACAGGTTTTCTCGGCCACATACTGTCATAGGAACAGCATTGAGCATAGTCTCAGTTTCTCTACTAGCTGTCAAGAGCTTGCATGATATTTCTCCCTTGTTCCTCACTGGTTTGCTGGAGGCAGTGGTGCCCGCCCTTTTCATGAACATTTATATTGTTGGACTGAATCAGTTGTCAGACATTGATATAGATAAGGTTAACAAGCCAACTCTTCCACTAGCATCTGGTGAATACTCTCCTGCAGCTGGGGTTGCAATAGTATCAATTTTTGCTGCTATGAGCTTCGGCGTTGGATTCATTGTTGGGTCACAGCCCCTGTTATGGGCTCTTTATGTTAGCTTTGTTCTTGGAACCGCTTATTCAATCAATCTGCCATATTTTCGATGGAAGAGATCTGCTGTTGTTGCAGCACTCTGCATACTAGCAGTACGTGCAGTGATTGTTCAACTGGCGTTTTTTCTCCACATTCAGACATTCGTTTTCAGAAGACCAATAGCCTTTTCAAGGCCATTGATATTTGCAACTGGATTCATGACATTCTTCTCAGTTGTAATAGCATTATTCAAGGATATACCTGATATTGATGGTGATCGCATATTTGGAATTCAATCTTTCACTCTCAGGTTAGGCCAAAAGAAGGTTTTCTGGATTTGTGTTGTTCTACTTGAGATGGCATATGGTGTTGCAATGTCGATGGGAGCCGCTTCTTCCTGTTTCTGGAGCAAATCTGTAACTGTTCTCGCCCATGCAGCCCTTGCTGTAACATTATGGAGATGCGCACGATCAGTTGACTTGACAAGCAAATCTGCAATAACATCCTTCTATATGTTCATCTGGAAGCTGTTCTACGCAGAGTACTTGATCATTCCTCTGGTAAGA
>Td2B_HPT2
CGAGATCATTTCCTGCCATCCCTTTCTTCTATCCAGCAACATGCGAATTGGCGAGCT---TTTTCTCACCAAGGGGCTCAAGGCCGCTCTGCCCTGAATCGCTGTCAGAAATTCTTGGATAGGAAATGTTCCTACCATAGGATATCACATCGATCAGTAAATACTTCTTTAAATGCTTCGATGCAACCACTGCAGTCTGATCCTGAAGCAAATGATTCTGCAATCATCTGGAAGCCAATATCAACTTCTCTGAATGCATTTTACAGGTTTTCTCGGCCACATACTGTCATAGGAACAGCATTGAGCATAGTCTCAGTTTCTCTACTAGCTGTGGAGAGCTTGCATGATATTTCTCCCTTGTTCCTCACTGGTTTGCTGGAGGCAGTGGTGCCCGCTCTTTTCATGAACATTTATATTGTTGGACTGAATCAGTTGTCAGACATTGATATAGATAAGGTTAACAAGCCAACTCTTCCACTAGCATCTGGTGAATACTCTCCTGCATCTGGGGTTGCAATAGTATCAATGTTTGCTGCTATGAGCTTCGGCATTGGATTCATTGTTGGGTCACAGCCCCTGTTATGGGCTCTTTTTGTTAGCTTTGTTCTTGGAACCGCTTATTCAATCAATCTGCCATATTTTCGATGGAAGAGATCTGCTGTTGTTGCAGCACTCTGCATACTAGCAGTACGTGCAGTGATTGTTCAACTGGCGTTTTTTCTCCACATTCAGACATTCGTTTTCAGAAGACCAATAGCCTTTTCAAGGCCATTGATATTTGCAACTGGATTCATGACATTCTTCTCAGTTGTAATAGCATTATTCAAGGATATACCTGATATTGATGGTGATCGCATATTTGGAATTCAATCTTTCACTGTCAGGTTAGGCCAAAAGAAGGTTTTCTGGATTTGTGTTGTTCTACTTGAGATGGCGTATGGTGTTGCAATGTCGATGGGAGCCGCTTCTTCCTGTTTCTGGAGCAAATCTGTAACTGTTCTCGCCCATGCAGCCCTTGCTGTAACATTATGGAAATGCGCACGATCAGTTGACTTGACAAGCAAATCTGCAATAACATCCTTCTATATGTTCATCTGGAAGCTGTTCTACGCAGAGTACTTGATCATTCCTCTGGTAAGA
>ScHPT
CGAGATCATATTCTACCATCATTTTGTTCCATCCAACGAAATGGTAAAGGGCGAGTTTCTTTGTCCATCCAAGCATCCAAAGGC---CCTACCATTAATCACTGTAAAAAGTTCTTGGATTGGAAATATTCCAACCATAGGATATCACATCAATCAATAAGTACTTCTGCAAATGCT---GGGCAATCACTACAGCCTGAAACTGAAGCACACGATCCTGCAAGCTTCTGGAAGCCAATATCATCTTCTCTGGACGCGTTCTACAGGTTTTCTCGGCCACATACCATCATAGGAACAGCACTAAGCATAGTCTCAGTTTCCCTTCTAGCTGTCGAGAGCTTATCTGATATTTCGCCCTTGTTCCTCGCTGGTTTGCTGGAGGCAGTGGTGGCCGCTCTTTTTATGAACATCTATATTGTTGGATTGAATCAGTTGTTCGACATTGAAATAGACAAGGTTAACAAGCCAACTCTTCCACTAGCATCTGGGGAATACTCTCCTGCAACTGGAGTTGCAATAGTGTCAGTATTTGCAGCCATGAGCTTTGGCCTTGGATGGGTTGTTGGATCACCACCTCTGTTCTGGGCTCTTTTTATTAGCTTTGTTCTTGGAACTGCTTATTCAGTCAATCTTCCGTACTTCCGATGGAAGAGATTTGCTGTTGTTGCAGCACTCTGCATATTAGCAGTGCGTGCGGTGATTGTTCAACTAGCGTTTTTTCTCCACATTCAGACATTTGTGTTCAGAAGGCCGGCGGTCTTTTCAAAGCCATTAATATTTGCAACTGCCTTCATGACATTCTTCTCAGTTGTAATAGCATTATTCAAGGATATACCAGATATTGAAGGGGACCGCATTTTTGGGATTCAATCTTTTAGTGTTAGATTAGGTCAAAGCAAGGTTTTTTGGACTTGTGTTGGTCTACTTGAGGTTGCCTATGGTGTTGCGATACTGATGGGGGCAACTTCTTCCAGTTTGTGGAGCAAATCTCTAACCGTCGTGGGTCATGCAATCCTCGCCAGCATCTTGTGGAGCTGCGCGCGATCCGTCGACTTGACAAGCAAAGCTGCAATAACATCCTTCTACATGCTCATCTGGAGGCTGTTCTACGCGGAGTACCTGCTCATCCCTCTGGTGAGA
>TaLac2B_HPT1
CGAGATCATATTCTACCATCATTCTGTTCCATCCAACGAAATGGTGAACGGCGAGTTTCTTTGTCCATCCAAGCGTCCAAAGGC---CCTACTGTTGATCATTGTAAAAAATTCTTGGATTGGAAATATTCCAACCATAGGATATCACATCAATCGATAAATACTTCTGCAAATGCT---GGCCAATCACTACAACCTGAAACTGAAGCACACGATCCTGCAAGCATCTGGAAGCCAATATCATCTTCTCTGGACGCGTTCTACAGGTTTTCTCGGCCGCATACCATAATAGGAACAGCACTAAGCATAGTCTCAGTTTCCCTACTAGCGGTCGAGAGCTTATCTGACATTTCTCCCTTGTTCCTCACTGGTTTGCTGGAGGCAGTGGTGGCCGCTCTTTTTATGAACATCTATATTGTTGGATTGAATCAGTTGTTCGACATTGAAATAGACAAGGTTAACAAGCCAACTCTTCCACTAGCATCTGGGGAATACTCTCCTGCAATGGGGGTTGCAATAGTGTCAGTATTTGCTGCTATGAGCTTTGGCCTTGGATGGGTTGTTGGATCACCACCTCTGTTTTGGGCTCTTTTTATCAGCTTTGTTCTTGGAACTGCTTATTCAGTCAATCTGCCGTACTTTCGATGGAAGAGATTTGCTGTTGTTGCAGCACTCTGCATATTAGCAGTGCGTGCGGTGATTGTTCAACTGGCATTTTTTCTCCACATTCAGACATTTGTTTTCAGAAGGTCGGCAGTCTTCTCAAAGCCATTGATATTTGCAACTGCTTTCATGACATTCTTCTCAGTTGTAATAGCATTATTCAAGGATATACCCGATATTGAAGGGGACCGCATCTTTGGAATTCAATCTTTTAGTGTTAGATTAGGTCAAAGCAAGGTTTTCTGGACTTGTGTTGGTCTACTTGAGGTTGCCTACGGTGTTGCGATACTGATGGGGGTAACTTCTTCCAGTTTGTGGAGCAAATCTCTAACTGTCATGGGCCATGCAATCCTCGCCAGCATCTTGTGGAGCAGCGCACGGTCCATCGATTTGACAAGCAAAGCTGCGATAACATCCTTCTACATGCTCATCTGGAGGCTATTCTACGCGGAGTACCTGCTCATCCCTCTGGTGAGA
>TaLac7B_HPT1
CGAGATCATATTCTACCATCATTTTGTTCGATCCAACGAAATGGTAAAGGGCGAGTTACTTTGTCCATCCAAGCATCCAAAGGC---CCTACCATTAATCACTGTAAAAAGTTCTTGGATTGGAAATATTCCAACCATAGGATATCACATCAATCAATAAATACTTCTGCAAAAGCT---GGGCAATCGCTACAGCCTGAAACTGAAGCACACGATCCTGCAAGCTTCTGGAAGCCAATATCATCTTCTCTGGACGCGTTCTACAGGTTTTCTCGGCCACATACCATCATAGGAACAGCACTAAGCATAGTCTCAGTTTCCCTTCTAGCTGTCGAGAGCTTATCTGATATTTCGCCCTTGTTCCTCACTGGTTTGCTGGAGGCAGTGGTGGCTGCTCTTTTTATGAACATCTATATTGTTGGATTGAATCAGTTGTTCGACATTGAAATTGACAAGGTTAACAAGCCAACTCTTCCACTAGCATCTGGGGAATACTCTCCTGCAACTGGAGTTGCAATAGTGTCAGTATTTGCAGCCATGAGCTTTGGCCTTGGATGGGTTGTTGGATCACCACCTCTGTTTTGGGCTCTTTTTATTAGCTTTGTTCTTGGAACTGCTTATTCAGTCAATCTGCCGTACTTTCGATGGAAGAGATCTGCTGTTGTTGCAGCACTCTGCATATTAGCAGTGCGTGCGGTGATTGTTCAACTGGCATTTTTTCTCCACATTCAGACATTTGTTTTCAGAAGGCCGGCAGTCTTTTCAAAGCCATTGATATTTGCAACTGCCTTCATGACATTCTTCTCAGTTGTAATAGCATTATTCAAGGATATACCCGATATTGAAGGGGACCGCATCTTTGGAATTCAATCTTTTAGTGTTAGATTAGGTCAAAGCAAGGTTTTCTGGACTTGTGTTGGTCTACTTGAGGTTGCCTACGGTGTTGCGATACTGATGGGGGTAACTTCTTCCAGTTTGTGGAGCAAATCTCTAACTGTTGTGGGCCATGCAATCCTCGCCAGCATCTTGTGGAGCAGCGCACGGTCCATCGACTTGACAAGCAAAGCTGCGATAACATCCTTCTACATGCTCATCTGGAGGCTGTTCTACGCGGAGTACCTGCTCATCCCTCTGGTGAGA
>TaLac7D_HPT1
CGAGATCATATTCTACCATCATTCTGTTCCATCCAACGAAATGGTGAAGGGCGAGTTTCTTTGTCCATCCAAGCGTCCAAAGGC---CCTACTGTTGACCGTTGTAAAAAATTCTTGGATTGGAAATATTCTAACTATAGGATAGCACATCAATCGCTAAATACTTCTGCAAATGCT---GGTCAATCACTACAGCCTGAAACTGAAGCACACGATTCTGCAAGCATCTGGAAGCCAATATCATCTTCTCTGGATGCGTTTTACAGGTTTTCTCGGCCACATACCATCATAGGAACAGCACTAAGCATAGTCTCAGTTTCCCTACTAGCTGTCGAGAGCTTATCTGACATTTCTCCCTTGTTCCTCACTGGTTTGCTGGAGGCAGTGGTGGCCGCTCTTTTTATGAACATCTATATTGTTGGATTGAATCAGTTGTTCGACATTGAAATAGACAAGGTTAACAAGCCAACTCTTCCACTAGCATCTGGGGAATACTCTCCTGCAATGGGAGTTGCAATAGTGTCAGTATTTGCTGCTATGAGCTTTGGCCTTGGATGGGTTGTTGGATCACCACCTCTGTTTTGGGCTCTTTTTATCAGCTTTGTTCTTGGAACTGCTTATTCAGTCAATCTGCCGTACTTTCGATGGAAGAGATTTGCTGTTGTTGCAGCACTCTGCATATTAGGAGTGCGTGCGGTGATTGTTCAACTGGCATTTTTTCTCCACATTCAGACATTTGTTTTCAGAAGGCCGGCAGTCTTTTCGAAGCCATTGATATTTGCAACTGCCTTCATGACATTCTTCTCAGTTGTAATAGCATTATTCAAGGATATACCCGATATTGAAGGGGACCGCATCTTTGGAATTCAATCTTTTAGTGTTAGATTAGGTCAAAGCAAGGTTTTCTGGACTTGTGTTGGTCTACTTGAGGTTGCCTACGGTGTTGCGATACTGATGGGGGTAACTTCTTCCAGTTTGTGGAGCAAATCTCTAACTGTCGTGGGCCATGCAATCCTCGCCAGCATCTTGTGGAGCAGCGCACGGTCCATCGATTTGACAAGCAAAGCTGCGATAACATCCTTCTACATGCTCATCTGGAGGCTGTTCTACGCGGAGTACCTGCTCATCCCTCTGGTGAGA
>AeHPT1
CGAGATCATATTCTACCATCATTCTGTTCTATCCAACGAAGTGGTAAAGGGCGAGTTTCTTTGTCCATCCAAGGGTCCAAAGGA---CCTAGCGTTGATCATTGTAAAAAATTCTTGGATTGGAAATACTCCTACCATAGGATATCACATCAATCAAGAAATACTTCTGCAAATGCT---GGGCAATCACTACAGCCTGAAACTGAAGCACACGATCCAGCAAGCATCTCGAAGTCAATATCTTCTTCTCTGGATGCATTTTACAGGTTTTCTCGGCCACATACCGTCATAGGAACAGCACTAAGCATAGTCTCAGTTTCCCTACTAGCTGTCGAGAGCTTGTCTGATATTTCGCCCTTGTTCCTCACTGGTTTGCTGGAGGCAGTGGTGGCTGCTTTTTTTATGAACATCTATATTGTTGGATTGAACCAGGTGTTTGACATTGAAATAGACAAGGTTAACAAGCCAACTCTTCCACTAGCATCTGGGGAATACTCTCCTGCAACTGGGGTTGCGATAGTGTCAGTTTCTGCTGCTATGAGCTTTGCCCTTGGATGGCTTGTTGGATCACCACCTCTGTTTTGGGCTCTTTTTATTAGCTTTGTTCTTGGAACTGCTTATTCAGTCAATCTCCCATACTTCCGATGGAAGAGGTTTGCTGTTGTTGCAGCACTCTGCATATTAGCAGTGCGTGCTGTGATTGTTCAACTGGCATTTTTTCTCCACATTCAGGCAATTTGTTTTCAGAAGGCCGGCAGTCTTTTCAAAGCCATTGATATTTGCAACTGCATTCATGACCTTCTTCTCAGTTGTAATAGCATTATTCAAGATATCCCTGATATTGAAGGGGACCGCATTTTTGGAATTCAATCTTTCAGTGTTAGATTAGGGCAAAACAAGGTTTTCTGGATCTGTGTTGGTCTACTTGAGATGGCCTATGGTGTTGCAATACTGATGGGGGCAACTTCTTCCAGTTTGTGGAGCAAATCTGTAACCGTCGCAGGCCATGCCATCCTCGCCTCGCTCTTATGGAGCTGCGCACGGTCGGTCGACCTCACAAGCAAGGCTGCAATAACATCCTTCTACATGTTCATCTGGAAGCTGTTCTACGCGGAGTACCTGCTCATTCCTCTTGTAAGG
>Td7B_HPT1
CGAGATCATATTCTACCATCATTTTGTTCGATCCAACGAAATGGTAAAGGGCGAGTTACTTTGTCCATCCAAGCATCCAAAGGC---CCTACCATTAATCACTGTAAAAAGTTCTTGGATTGGAAATATTCCAACCATAGGATATCACATCAATCAATAAATACTTCTGCAAAAGCT---GGGCAATCGCTACAGCCTGAAACTGAAGCACACGATCCTGCAAGCTTCTGGAAGCCAATATCATCTTCTCTGGACGCGTTCTACAGGTTTTCTCGGCCACATACCATCATAGGAACAGCACTAAGCATAGTCTCAGTTTCCCTTCTAGCTGTCGAGAGCTTATCTGATATTTCGCCCTTGTTCCTCACTGGTTTGCTGGAGGCAGTGGTGGCTGCTCTTTTTATGAACATCTATATTGTTGGATTGAATCAGTTGTTCGACATTGAAATTGACAAGGTTAACAAGCCAACTCTTCCACTAGCATCTGGGGAATACTCTCCTGCAACTGGAGTTGCAATAGTGTCAGTATTTGCAGCCATGAGCTTTGGCCTTGGATGGGTTGTTGGATCACCACCTCTGTTTTGGGCTCTTTTTATTAGCTTTGTTCTTGGAACTGCTTATTCAGTCAATCTGCCGTACTTTCGATGGAAGAGATCTGCTGTTGTTGCAGCACTCTGCATATTAGCAGTGCGTGCGGTGATTGTTCAACTGGCATTTTTTCTCCACATTCAGACATTTGTTTTCAGAAGGCCGGCAGTCTTTTCAAAGCCATTGAAATTTGCAACTGCCTTCATGACATTCTTCTCAGTTGTAATAGCATTATTCAAGGATATACCCGATATTGAAGGGGACCGCATCTTTGGAATTCAATCTTTTAGTGTTAGATTAGGTCAAAGCAAGGTTTTCTGGACTTGTGTTGGTCTACTTGAGGTTGCCTACGGTGTTGCGATACTGATGGGGGTAACTTCTTCCAGTTTGTGGAGCAAATCTCTAACTGTTGTGGGCCATGCAATCCTCGCCAGCATCTTGTGGAGCAGCGCACGGTCCATCGACTTGACAAGCAAAGCTGCGATAACATCCTTCTACATGCTCATCTGGAGGCTGTTCTACGCGGAGTACCTGCTCATCCCTCTGGTGAGA
>Td7A_HPT1
CGAGATCATATTCTACCATCATTCTGTTCCATCCAACGAAATGGTGAACGGCGAGTTTCTTTGTCCATCCAAGCGTCCAAAGGC---CCTACTGTTGATCGTTGTAAAAAATTCTTGGATTGGAAATATTCCAACCATAGGATATCACATCAATCGATAAATACTTCTGCAAATGCT---GGCCAATCACTACAACCTGAAACTGAAGCACACGATCCTGCAAGCATCTGGAAGCCAATATCATCTTCTCTGGACGCGTTCTACAGGTTTTCTCGGCCGCATACCATAATAGGAACAGCACTAAGCATAGTCTCAGTTTCCCTACTAGCGGTCGAGAGCTTATCTGACATTTCTCCCTTGTTCCTCACTGGTTTGCTGGAGGCAGTGGTGGCCGCTCTTTTTATGAACATCTATATTGTTGGATTGAATCAGTTGTTCGACATTGAAATAGACAAGGTTAACAAGCCAACTCTTCCACTAGCATCTGGGGAATACTCTCCTTCTGTCAGACTAACAGGAGCGTTGCTATTTGAACTGCAGAGCTTTGGCCTTGGATGGGTTGTTGAATCACCACCTCTGTTTTGGGCTCTTTTTATCAGCTTTGTTCTTGGAACTGCTTATTCAGTCAATCTGCCGTACTTTCGATGGAAGAGATTTGCTGTTGTTGCAGCACTCTGCATATTAGCAGTGCGTGCGGTGATTGTTCAACTGGCATTTTTTCTCCACATTCAGACATTTGTTTTCAGAAGGCCGGCAGTCTTCTCAAAGCCATTGATATTTGCAACTGCTTTCATGACATTCTTCTCAGTTGTAATAGCATTATTCAAGGATATACCCGATATTGAAGGGGACCGCATCTTTGGAATTCAATCTTTTAGTGTTAGATTAGGTCAAAGCAAGGTTTTCTGGACTTGTGTTGTC---------------------------------------------------------------------------------------------------------------------------------------------------------------------------------------------------------------------------
>AetHPT
CCAGATCATATTCTACCATCATTCTGTTCCATCCAACGAAATGGTGAAGGGCGAGTTTCTTTGTCCATCCAAGCGTCCAAAGGC---CCTACTGTTGACCGTTGTAAAAAATTCTTGGATTGGAAATATTCTAACTATAGGATAGCACATCAATCGCTAAATACTTCTGCAAATGCT---GGTCAATCACTACAGCCTGAAACTGAAGCACACGATTCTGCAAGCATCTGGAAGCCAATATCATCTTCTCTGGATGCGTTTTACAGGTTTTCTCGGCCACATACCATCATAGGAACAGCACTAAGCATAGTCTCAGTTTCCCTACTAGCTGTCGAGAGCTTATCTGACATTTCTCCCTTGTTCCTCACTGGTTTGCTGGAGGCAGTGGTGGCCGCTCTTTTTATGAACATCTATATTGTTGGATTGAATCAGTTGTTCGACATTGAAATAGACAAGGTTAACAAGCCAACTCTTCCACTAGCATCTGGGGAATACTCTCCTGCAATGGGAGTTGCAATAGTGTCAGTATTTGCTGCTATGAGCTTTGGCCTTGGATGGGTTGTTGGATCACCACCTCTGTTTTGGGCTCTTTTTATCAGCTTTGTTCTTGGAACTGCTTATTCAGTCAATCTGCCGTACTTTCGATGGAAGAGATTTGCTGTTGTTGCAGCACTCTGCATATTAGGAGTGCGTGCGGTGATTGTTCAACTGGCATTTTTTCTCCACATTCAGACATTTGTTTTCAGAAGGCCGGCAGTCTTTTCGAAGCCATTGATATTTGCAACTGCCTTCATGACATTCTTCTCAGTTGTAATAGCATTATTCAAGGATATACCCGATATTGAAGGGGACCGCATCTTTGGAATTCAATCTTTTAGTGTTAGATTAGGTCAAAGCAAGGTTTTCTGGACTTGTGTTGGTCTACTTGAGGTTGCCTACGGTGTTGCGATACTGATGGGGGTAACTTCTTCCAGTTTGTGGAGCAAATCTCTAACTGTCGTGGGCCATGCAATCCTCGCCAGCATCTTGTGGAGCAGCGCACGGTCCATCGATTTGACAAGCAAAGCTGCGATAACATCCTTCTACATGCTCATCTGGAGGCTGTTCTACGCGGAGTACCTGCTCATCCCTCTGGTGAGA
>BdHPT
CGAGATCATATTCTACCACCATTTCGTCCTATCCAACAAAATGGTAAAGGGCGGATTTCCTTGTCCATCCAAAGGTCCAGAGGC---CCTACTGTTAATCTTTGTCAAAAATTCTTGGATTGGAAGTATTCCTACCATAGGATGTCACATCGACCAATCAATACTTCTGCAAATGCTTCGGGGCAATCACTACAGCCAGAAACTGAAGCACATGATGCCGCAAGCATCTGGAAGCCAATATCATCTTCTTTGGATGCGTTTTACAGGTTTTCTCGGCCACATACTGTCATAGGAACAGCACTAAGCATAGTCTCAGTTTCCCTGCTAGCTGTCGAGAGCATGTCTGATTTTTCTCCTTTGTTCCTGACTGGTTTGATGGAGGCAGTGGTAGCCGCCCTTTTCATGAACATCTATATTGTTGGATTGAATCAGTTGTTCGACATTGAAATAGACAAGATTAACAAGCCAACTCTCCCACTAGCATCGGGCGAATACTCTCCTGCAGTTGGGGTTGCAATAGTATCAGTCTTTGCTGCTATGAGCTTTGGCCTTGGATGGGCTGTTGGATCACCTCCTCTGTTCTGGGCTCTTTTTATTAGCTTTGTTCTTGGAACAGCTTACTCAATCAATCTGCCATATTTTCGATGGAAGAGATTTGCTGTTGTTGCAGCACTCTGCATATTAGCAGTACGTGCAGTGATTGTTCAACTGGCATTTTTTCTCCATATTCAGACATTTGTTTTCAGAAGACCGGCAGTGTTTTCAAGACCATTGATATTTGCAACTGCTTTCATGACCTTCTTCTCAGTTGTAATAGCATTATTCAAGGATATACCTGATATTGAAGGGGATCGCATTTTTGGAATTCAATCTTTCAGTGTTCGATTGGGTCAAAACAAGGTTTTCTGGACCTGTGTTGGTCTACTTGAGATGGCCTATGCTGTTGCTGTACTGATGGGGGCAACTTCTTCCTCTTTGTGGAGCAAATCTGTAACTGTCATAGGCCATGCAATCCTCGCTACGATCTTATGGAACAGCGCCAGATCGGTCGACTTGACGAGCAAAACTGCAATAACATCCTTCTACATGTTCATCTGGAAGCTGTTCTACGCGGAATACTTGCTCATCCCTCTGGTAAGA
>HvHPT1
CGAGATCATATTCTGCCATCATTTTGTTCTATCCAACGAAATGGTAAAGGGCGAGTTTCTTTGTCCATCCAAGCATCCAAAGGC---CCTACCGTTAATCCCTGCAAAAAGTTCTTGGATTGGAAATATTCCAACCATAGGATATCACATCAATCAATAAATACTTCTGCAAATGCT---GGGCAATCACTACAGCCTGAAACTGAAGCACACGATACTGCAAGCTTCTGGAAGCCAATATCATCTTCTCTTGACGCGTTCTACAGGTTTTCTCGGCCACATACCATCATAGGAACAGCACTAAGCATAGTCTCAGTTTCCCTACTAGCTGTCGAGAGCTTATCTGATATTTCACCCATGTTCCTTACTGGATTGCTGGAGGCAGTGGTGGCCGCTCTTTTTATGAACATCTATATTGTTGGATTGAATCAGTTGTTCGACATTGAAATAGACAAGGTTAACAAGCCAACTCTTCCATTAGCATCTGGGGAATACTCTCCTGCAACTGGAGTTGCAATAGTGTCAGTATTTGCAGCCATGAGCTTTGGCCTTGGATGGGTTGTTGGATCACCACCTCTGTTTTGGGCTCTTTTTATTAGCTTCGTTCTTGGAACTGCTTATTCAGTCAATCTGCCGTACTTTCGATGGAAGAGATTTGCTGTTGTTGCAGCACTCTGCATATTAGCAGTGCGTGCGGTGATTGTTCAACTGGCATTTTTTCTCCACATTCAGACATTTGTTTTCAGAAGGCCAGCAGTCTTTTCAAAGCCATTGATATTTGCAACTGCCTTCATGACATTCTTCTCAGTTGTAATAGCATTATTCAAGGATATACCCGATATTGAAGGGGACCGCATCTTTGGAATTCAATCTTTTAGTGTTAGATTAGGTCAAAGCAAGGTTTTCTGGGCTTGTGTTGGTCTACTTGAGGTTGCCTATGGTGTTGCGATACTGATGGGGGCAACTTCGTCCAGTTTGTGGAGCAAATCTATAACCGTCGTGGGCCATGCAATCCTCGCCAGCATCTTGTGGAGCTGCGCAAAATCCGTCGACTTGACAAGCAAAGCTGCGATAACATCCTTCTACATGCTCATCTGGAGGCTGTTCTACGCGGAGTACTTGCTCATCCCTCTGGTGAGA
>PhHPT
CGAGATCATTTTCTACCACCATTTTGTTCGATCCAACGAAATGGTGAAGCGCGAGTTTGTTTTTCTGGACAAAGGACCCAAGGC---CCTTCCTTGTATCACAGTCAGAAATTCTTCGATTGGCAATCCTCCTATTCTAGGATATCACGTCAGTCAACAAGTACTTCTATTAATGCTTCGGGTCAGCCACTGCAATCTGAACCTGAAGCACATGATTCTGCAAGCATCTGGAGGGCAATATCGTCTTCATTAGATGCATTTTACAGATTTTCCCGGCCACATACTGTCATAGGAACAGCATTAAGCATAGTCTCCGTTTCCCTTCTAGCTGTCCAGAGCTTGTCTGATATATCTCCTTTGTTCCTCACTGGTTTGCTGGAGGCAGTGGTAGCATCTCTTTTCATGAACATTTATATTGTTGGATTGAACCAGTTATTCGACATTGAGATAGACAAGGTTAACAAGCCAACTCTTCCACTGGCGTCTGGGGAATATACCCCTGCAACTGGGGTTGCAATAGTATCGGTCTTTGCAGCTATGAGCTTTGGCCTTGGATGGGCTGTTGGATCACAACCTCTGTTTTGGGCTCTTTTCATAAGCTTCGTTCTTGGAACTGCATACTCAATCAATCTGCCGTACTTAAGATGGAAGAGATCTGCTATTGTAGCAGCACTCTGCATATTAGCAGTTCGCGCAGTGATTGTTCAGCTAGCCTTTTTTCTCCACATTCAGACCTTTGTTTTCAGAAGACCAGCAGTTTTTACGAGGCCATTGATGTTTGCAACTGGATTTATGACGTTCTTCTCAGTTGTAATAGCACTTTTCAAGGATATACCTGATATCGAAGGGGACCGTATATTTGGGATTCAATCGTTCAGTGTTCGTTTGGGCCAAAAGAAGGTCTTCTGGATCTGTGTTGGCCTGCTTGAGATGGCTTACAGCGTTGCGATACTGATGGGAGCTACGTCTACCTCTCTGTGGAGCAAAACCGCAACAATTGCTGGGCATTCCATCCTCGCGGCGATCCTATGGAGCTGCGCGCGGTCGGTGGACCTGACGAGCAAGGCCGCGATAACATCCTTCTACATGTTCATCTGGAAGCTGTTCTACGCGGAGTACCTGCTCATCCCTCTGGTGCGG
>SiHPT
AGAGATCATTTTCTACCACCATTTTGTTCTATCCAACGAAATGGTGAAGCGCGAGTTTGTTTTTCCAGCCAAAGGACCCAAGGC---CCTTCCTTGTATCAAAGTCAGAAATTCTTCGACTGGAAATCCTCTTATTGTAGGATATCACGTCAGTCAATAAGTACTTCTATTAATGCTTCGGGACAGCAGCTGCAATCTGAACCTGAAGCACATGATTCTGCAAGCATCTGGAAAGCAATATCATCTTCTCTAGATGCATTTTACAGATTTTCCCGGCCACATACTGTCATAGGAACAGCCTTAAGTATAGTCTCAGTTTCCCTTCTAGCTGTCCAGAGCTTGTCTGATATATCTCCTTTGTTCCTCACGGGTTTGCTGGAGGCAGTGGTAGCGGCTCTTTTCATGAACATTTATATTGTTGGACTGAATCAGTTATTCGACATTGAGATAGACAAGGTTAACAAGCCAACTCTTCCACTGGCATCTGGGGAATATACCCCTGCAACTGGGGTCGCAATAGTATCAGTCTTTGCTGCTATGAGCTTTGGCGTTGGATGGGCTGTTGGATCACAACCTCTGTTTTGGGCTCTTTTCATAAGTTTCGTTCTTGGAACTGCCTACTCAATCAATCTGCCGTACTTCAGGTGGAAGAGATTTGCTGTTGTTGCAGCACTGTGCATATTAGCAGTTCGTGCAGTGATTGTTCAGCTGGCCTTTTTTCTCCATATTCAGACCTTTGTTTTCAGAAGACCAGCAGTCTTTACGAGGCCATTGCTATTTGCAACTGGATTTATGACATTCTTCTCAGTTGTAATAGCGCTGTTTAAGGATATACCTGATATTGAAGGGGACCGCATATTTGGGATTCGATCTTTCAGCGTTCGATTAGGTCAAAAGAAGGTATTCTGGATCTGTGTTGGTCTGCTTGAGATGGCCTACAGCGTTGCGATACTGATGGGAGCTACTTCTACCTCTCTGTGGAGCAAAACTGCAACCATTGCTGGCCATTCCATCCTCGCTGCGATCCTATGGAGCTGCGCGCGGTCAGTTGACCTGACGAGCAAAGCCGCGATAACATCCTTCTACATGTTCATCTGGAAGCTGTTCTACGCGGAATACCTGCTCATCCCTCTGGTGCGG
>SbHPT
CGAGATCATTTTCTACCACCATGTTGTTCCATCCAACGAAATGGTGAAGGGCGAATTTGCTTTTCTAGCCAAAGGACCCAAGGT---CCTACCTTGTATCACCATCAGAAATTCTTCGACTGGAAATCCTCCTATTGTAGGATATCACATCAGTCATTAAATACTTCTGTTAATGCTTCGGGGCAACAGCTGCAGTCTGAACCTGAAGCACATGATTCTACAACCATCTGGAGGGCAATATCATCTTCTCTAGATGCATTTTACAGATTTTCCCGGCCACATACTGTCATAGGAACAGCATTAAGCATAGTCTCAGTTTCCCTTCTAGCTGTCCAGAGCTTGTCTGATATATCACCTTTGTTCCTCACGGGTTTGCTGCAGGCAGTGGTAGCTGCTCTTTTCATGAATATCTATATTGTTGGACTGAACCAGTTATTCGACATTGAGATAGACAAGGTTAACAAGCCAACTCTTCCATTGGCATCCGGGGAATACACCCCTGCAACTGGGGTTGCAATAGTTTCGGTCTTTGCTGCTATGAGCTTTGGCCTTGGATGGGCTGTTGGATCACAACCTCTGTTTTGGGCTCTTTTCATAAGCTTTGTCCTTGGAACTGCATATTCAATCAATCTGCCGTACCTTAGATGGAAGAGATTTGCTGTTGTTGCAGCACTCTGCATATTAGCAGTTCGTGCAGTGATTGTTCAGCTGGCTTTTTTCCTCCACATTCAGACTTTTGTTTTCAGAAGACCGGCGGTATTTTCTAGGCCACTGATATTTGCAACTGGATTTATGACGTTCTTCTCAGTTGTAATAGCACTATTTAAGGATATACCTGATATCGAAGGGGACCGCATTTTTGGGATTCGATCTTTTAGTGTCCGGTTAGGTCAAAAGAAGGTCTTCTGGATCTGTGTTGGCCTGCTTGAGATGGCTTACAGCGTTGCATTACTGATGGGAGCTACTTCTTCCTCTTTGTGGAGCAAAACAGTAACTATTGCTGGCCATTCCATACTTGCTGGGATCTTATGGAGCTGCGCGAGATCGGTGGACCTGACGAGCAAAGCCGCAATAACATCCTTCTACATGTTCATCTGGAAGCTGTTCTACGCGGAGTACCTGCTCATCCCTCTGGTGCGG
>TuHPT
CGAGATCATATTCTACCATCATTCTGTTCCATCCAACGAAATGGTGAACGGCGAGTTTCTTTGTCCATCCAAGCGTCCAAAGGC---CCTACTGTTGATCGTTGTAAAAAATTCTTGGATTGGAAATATTCCAACCATAGGATATCACATCAATCGATAAATACTTCTGCAAATGCT---GGCCAATCACTACAACCTGAAACTGAAGCACACGATCCTGCAAGCATCTGGAAGCCAATATCATCTTCTCTGGACGCGTTCTACAGGTTTTCTCGGCCGCATACCATAATAGGAACAGCACTAAGCATAGTCTCAGTTTCCCTACTAGCGGTCGAGAGCTTATCTGACATTTCTCCCTTGTTCCTCACTGGTTTGCTGGAGGCAGTGGTGGCCGCTCTTTTTATGAACATCTATATTGTTGGATTGAATCAGTTGTTCGACATTGAAATAGACAAGGTTAACAAGCCAACTCTTCCACTAGCATCTGGGGAATACTCTCCTGCAATGGGGGTTGCAATAGTGTCAGTATTTGCTGCTATGAGCTTTGGCCTTGGATGGGTTGTTGGATCACCACCTCTGTTTTGGGCTCTTTTTATCAGCTTTGTTCTTGGAACTGCTTATTCAGTCAATCTGCCGTACTTTCGATGGAAGAGATTTGCTGTTGTTGCAGCACTCTGCATATTAGCAGTGCGTGCGGTGATTGTTCAACTGGCATTTTTTCTCCACATTCAGACATTTGTTTTCAGAAGGCCGGCAGTCTTCTCAAAGCCATTGATATTTGCAACTGCTTTCATGACATTCTTCTCAGTTGTAATAGCATTATTCAAGGATATACCCGATATTGAAGGGGACCGCATCTTTGGAATTCAATCTTTTAGTGTTAGATTAGGTCAAAGCAAGGTTTTCTGGACTTGTGTTGGTCTACTTGAGGTTGCCTACGGTGTTGCGATACTGATGGGGGTAACTTCTTCCAGTTTGTGGAGCAAATCTCTAACTGTCATGGGCCATGCAATCCTCGCCAGCATCTTGTGGAGCAGCGCACGGTCCATCGATTTGACAAGCAAAGCTGCGATAACATCCTTCTACATGCTCATCTGGAGGCTATTCTACGCGGAGTACCTGCTCATCCCTCTGGTAAGA
>OsHPT
CGAGATCACTTTCTACCACCTTTATGTTCTATCCATAGAAATGGTAAACGGCCAGTTTCTTTGTCCAGCCAAAGGACCCAAGGT---CCTTCCTTCGATCAATGTCAGAAATTCTTTGGTTGGAAATCCTCCCACCACAGGATACCACATCGACCAACATCTAGTTCCGCTGACGCTTCGGGACAACCTCTACAATCTTCAGCTGAAGCACATGATTCATCAAGTATATGGAAGCCAATATCATCTTCTCTGGATGCATTTTACAGGTTTTCTCGGCCACATACTGTCATAGGAACAGCACTTAGCATAGTCTCAGTTTCGCTGCTAGCTGTTGAGAATTTGTCCGATGTGTCTCCCTTGTTCCTCACTGGTTTGCTGGAGGCAGTGGTAGCAGCTCTTTTCATGAACATCTATATCGTTGGATTGAATCAGTTGTTCGACATTGAGATAGATAAGGTTAACAAGCCAACTCTTCCATTAGCATCTGGGGAATATTCTCCTGCAACTGGAGTTGCACTTGTATCAGCCTTCGCTGCTATGAGCTTTGGCCTTGGATGGGCTGTTGGATCACAGCCTCTGTTCCTGGCTCTTTTCATTAGCTTTATTCTTGGAACAGCATATTCGATTAATCTGCCATTCCTGAGATGGAAGAGATCTGCTGTTGTTGCAGCACTTTGCATATTAGCAGTCCGTGCAGTGATTGTTCAGCTGGCATTTTTTCTCCACATTCAGACATTCGTATTCAGAAGACCAGCAGTCTTTACCAGGCCATTGATTTTTGCAACTGCATTCATGACCTTTTTCTCCGTTGTAATAGCATTGTTCAAGGATATACCTGATATTGAAGGAGACCGTATTTTTGGTATCAAATCTTTCAGTGTTCGATTAGGTCAAAAGAAGGTTTTCTGGATTTGTGTTGGTCTGCTCGAGATGGCTTATTGTGTTGCAATATTGATGGGAGCTACTTCTGCCTGTTTGTGGAGCAAATACGCAACTGTGGTGGGACATGCAATCCTTGCGGCAATCCTATGGAACCGCTCACGGTCGATTGATCTGACAAGCAAAACTGCAATCACTTCTTTCTACATGTTTATCTGGAAGCTGTTCTACGCGGAATACCTTCTCATTCCTCTTGTAAGG
>ZmHPT
CGAGATCATTTTCTACCACCATGTTGTTCCATACAACGAAATGGTGAAGGACGAATTTGCTTTTCTAGCCAAAGGACCCAAGGT---CCTACCTTGCATCACCATCAGAAATTCTTCGAATGGAAATCCTCCTATTGTAGGATATCACATCGGTCATTAAATACTTCTGTTAATGCTTCGGGGCAACAGCTGCAGTCTGAACCTGAAACACATGATTCTACAACCATCTGGAGGGCAATATCATCTTCTCTAGATGCATTTTACAGATTTTCCCGGCCACATACTGTCATAGGAACAGCATTAAGCATAGTCTCAGTTTCCCTTCTAGCTGTCCAGAGCTTGTCTGATATATCACCTTTGTTCCTCACTGGTTTGCTGGAGGCAGTGGTAGCTGCCCTTTTCATGAATATCTATATTGTTGGACTGAACCAGTTATTCGACATTGAGATAGACAAGGTTAACAAGCCAACTCTTCCATTGGCATCTGGGGAATACACCCTTGCAACTGGGGTTGCAATAGTTTCGGTCTTTGCCGCTATGAGCTTTGGCCTTGGATGGGCTGTTGGATCACAACCTCTGTTTTGGGCTCTTTTCATAAGCTTTGTTCTTGGGACTGCATATTCAATCAATCTGCCGTACCTTCGATGGAAGAGATTTGCTGTTGTTGCAGCACTGTGCATATTAGCAGTTCGTGCAGTGATTGTTCAGCTGGCCTTTTTTCTCCACATTCAGACTTTTGTTTTCAGGAGACCGGCAGTGTTTTCTAGGCCATTATTATTTGCAACTGGATTTATGACGTTCTTCTCTGTTGTAATAGCACTATTCAAGGATATACCTGACATCGAAGGGGACCGCATATTCGGGATCCGATCCTTCAGCGTCCGGTTAGGGCAAAAGAAG------------------------------------------------------------------------------------------------------------------------------------------------------------------------------------------------------------------------------------------------
