# Supplementary material for: Comparative gene retention analysis in barley, wild emmer, and bread wheat pangenome lines reveals factors affecting gene retention following gene duplication
Source: BMC Biol. 2023 Feb 6;21:25. doi: 10.1186/s12915-022-01503-z (PMC9903521; doi:10.1186/s12915-022-01503-z)
Supplement: Supplementary file 6 — Additional file 6. Phylogeny-based orthologous gene inference across barley, wild emmer, and bread wheat and calculated gene retention rate for each orthologous gene group (hierarchical orthologous gene group at node N1 in Fig. 4A). [file 12915_2022_1503_MOESM6_ESM.zip]

Archive with 2 entries (1 files):
- Files_S6/
- Files_S6/Orthofinder_results.tar.gz
