# Supplementary material for: Comparative gene retention analysis in barley, wild emmer, and bread wheat pangenome lines reveals factors affecting gene retention following gene duplication
Source: BMC Biol. 2023 Feb 6;21:25. doi: 10.1186/s12915-022-01503-z (PMC9903521; doi:10.1186/s12915-022-01503-z)
Supplement: Supplementary file 7 — Additional file 7. Orthologous gene matrix (presence/absence) in barley, wild emmer, and bread wheat pangenome lines. [file 12915_2022_1503_MOESM7_ESM.zip]

Archive with 26 entries (25 files):
- Files_S5/
- Files_S5/SRR7478276.deletion_gene.list
- Files_S5/SRR7478310.deletion_gene.list
- Files_S5/wheat_15pangenome_matrix.csv
- Files_S5/SRR7478275.deletion_gene.list
- Files_S5/SRR7478316.deletion_gene.list
- Files_S5/SRR7478263.deletion_gene.list
- Files_S5/SRR7478273.deletion_gene.list
- Files_S5/SRR7478280.deletion_gene.list
- Files_S5/wild_emmer_gene_deletion_count.txt
- Files_S5/SRR7478279.deletion_gene.list
- Files_S5/SRR7478315.deletion_gene.list
- Files_S5/SRR7478274.deletion_gene.list
- Files_S5/SRR7478314.deletion_gene.list
- Files_S5/.DS_Store
- Files_S5/SRR7478309.deletion_gene.list
- Files_S5/SRR7478278.deletion_gene.list
- Files_S5/SRR7478272.deletion_gene.list
- Files_S5/SRR7478281.deletion_gene.list
- Files_S5/SRR7478320.deletion_gene.list
- Files_S5/SRR7478264.deletion_gene.list
- Files_S5/SRR7478271.deletion_gene.list
- Files_S5/SRR7478311.deletion_gene.list
- Files_S5/orthologous_gene_retention_rate_calculation_results.csv
- Files_S5/SRR7478319.deletion_gene.list
- Files_S5/barley_20pangenome_matrix.csv
