# Supplementary material for: Comparative gene retention analysis in barley, wild emmer, and bread wheat pangenome lines reveals factors affecting gene retention following gene duplication
Source: BMC Biol. 2023 Feb 6;21:25. doi: 10.1186/s12915-022-01503-z (PMC9903521; doi:10.1186/s12915-022-01503-z)
Supplement: Supplementary file 7 — Additional file 7. Orthologous gene matrix (presence/absence) in barley, wild emmer, and bread wheat pangenome lines. [file 12915_2022_1503_MOESM7_ESM.zip › Files_S5/SRR7478310.deletion_gene.list]

TRIDC0UG000240
TRIDC0UG000270
TRIDC0UG000280
TRIDC0UG000400
TRIDC0UG000410
TRIDC0UG000420
TRIDC0UG000450
TRIDC0UG000460
TRIDC0UG000700
TRIDC0UG000720
TRIDC0UG000730
TRIDC0UG000740
TRIDC0UG000970
TRIDC0UG000990
TRIDC0UG001180
TRIDC0UG001260
TRIDC0UG001280
TRIDC0UG001290
TRIDC0UG001300
TRIDC0UG001310
TRIDC0UG001320
TRIDC0UG001330
TRIDC0UG001400
TRIDC0UG001410
TRIDC0UG001420
TRIDC0UG001610
TRIDC0UG001740
TRIDC0UG001790
TRIDC0UG001800
TRIDC0UG001810
TRIDC0UG001820
TRIDC0UG001830
TRIDC0UG001910
TRIDC0UG002280
TRIDC0UG002290
TRIDC0UG002340
TRIDC0UG002440
TRIDC0UG002450
TRIDC0UG002460
TRIDC0UG002630
TRIDC0UG002670
TRIDC0UG002680
TRIDC0UG002910
TRIDC0UG002930
TRIDC0UG003070
TRIDC0UG003120
TRIDC0UG003130
TRIDC0UG003140
TRIDC0UG003150
TRIDC0UG003220
TRIDC0UG003320
TRIDC0UG003330
TRIDC0UG003370
TRIDC0UG003380
TRIDC0UG003440
TRIDC0UG003510
TRIDC0UG003750
TRIDC0UG003760
TRIDC0UG003770
TRIDC0UG003860
TRIDC0UG003890
TRIDC0UG004000
TRIDC0UG004150
TRIDC0UG004160
TRIDC0UG004170
TRIDC0UG004180
TRIDC0UG004190
TRIDC0UG004200
TRIDC0UG004230
TRIDC0UG004280
TRIDC0UG004290
TRIDC0UG004300
TRIDC0UG004310
TRIDC0UG004360
TRIDC0UG004520
TRIDC0UG004610
TRIDC0UG004750
TRIDC0UG004760
TRIDC0UG004770
TRIDC0UG004880
TRIDC0UG005020
TRIDC0UG005030
TRIDC0UG005040
TRIDC0UG005080
TRIDC0UG005100
TRIDC0UG005200
TRIDC0UG005210
TRIDC0UG005230
TRIDC0UG005250
TRIDC0UG005280
TRIDC0UG005290
TRIDC0UG005300
TRIDC0UG005310
TRIDC0UG005320
TRIDC0UG005470
TRIDC0UG005600
TRIDC0UG005610
TRIDC0UG005620
TRIDC0UG005760
TRIDC0UG005810
TRIDC0UG005830
TRIDC0UG005880
TRIDC0UG005890
TRIDC0UG005910
TRIDC0UG005920
TRIDC0UG005930
TRIDC0UG005960
TRIDC0UG006060
TRIDC0UG006070
TRIDC0UG006100
TRIDC0UG006120
TRIDC0UG006140
TRIDC0UG006190
TRIDC0UG006210
TRIDC0UG006280
TRIDC0UG006290
TRIDC0UG006380
TRIDC0UG006390
TRIDC0UG006410
TRIDC0UG006420
TRIDC0UG006440
TRIDC0UG006500
TRIDC0UG006640
TRIDC0UG006740
TRIDC0UG006760
TRIDC0UG006770
TRIDC0UG006780
TRIDC0UG006870
TRIDC0UG006880
TRIDC0UG006890
TRIDC0UG006980
TRIDC0UG007060
TRIDC0UG007200
TRIDC0UG007230
TRIDC0UG007240
TRIDC0UG007500
TRIDC0UG007510
TRIDC0UG007580
TRIDC0UG007630
TRIDC0UG007800
TRIDC0UG007810
TRIDC0UG007920
TRIDC0UG007940
TRIDC0UG007950
TRIDC0UG008000
TRIDC0UG008170
TRIDC0UG008180
TRIDC0UG008260
TRIDC0UG008350
TRIDC0UG008370
TRIDC0UG008380
TRIDC0UG008570
TRIDC0UG008590
TRIDC0UG008610
TRIDC0UG008620
TRIDC0UG008630
TRIDC0UG008640
TRIDC0UG008660
TRIDC0UG008750
TRIDC0UG008950
TRIDC0UG009120
TRIDC0UG009300
TRIDC0UG009310
TRIDC0UG009590
TRIDC0UG009860
TRIDC0UG009910
TRIDC0UG009930
TRIDC0UG009940
TRIDC0UG009950
TRIDC0UG009960
TRIDC0UG009970
TRIDC0UG009980
TRIDC0UG010030
TRIDC0UG010080
TRIDC0UG010110
TRIDC0UG010120
TRIDC0UG010420
TRIDC0UG010430
TRIDC0UG010460
TRIDC0UG010610
TRIDC0UG010630
TRIDC0UG010650
TRIDC0UG010690
TRIDC0UG010720
TRIDC0UG010770
TRIDC0UG010820
TRIDC0UG010830
TRIDC0UG010870
TRIDC0UG010890
TRIDC0UG010910
TRIDC0UG010930
TRIDC0UG010940
TRIDC0UG010970
TRIDC0UG010980
TRIDC0UG010990
TRIDC0UG011000
TRIDC0UG011320
TRIDC0UG011330
TRIDC0UG011340
TRIDC0UG011350
TRIDC0UG011710
TRIDC0UG011760
TRIDC0UG012260
TRIDC0UG012380
TRIDC0UG012410
TRIDC0UG012420
TRIDC0UG012440
TRIDC0UG012490
TRIDC0UG012500
TRIDC0UG013100
TRIDC0UG013110
TRIDC0UG013240
TRIDC0UG013360
TRIDC0UG013770
TRIDC0UG013930
TRIDC0UG013940
TRIDC0UG013990
TRIDC0UG014000
TRIDC0UG014020
TRIDC0UG014030
TRIDC0UG014100
TRIDC0UG014530
TRIDC0UG014550
TRIDC0UG014880
TRIDC0UG014900
TRIDC0UG015050
TRIDC0UG015080
TRIDC0UG015100
TRIDC0UG015120
TRIDC0UG015150
TRIDC0UG015460
TRIDC0UG015780
TRIDC0UG015790
TRIDC0UG015830
TRIDC0UG015850
TRIDC0UG015870
TRIDC0UG015980
TRIDC0UG015990
TRIDC0UG016120
TRIDC0UG016450
TRIDC0UG016470
TRIDC0UG016490
TRIDC0UG016600
TRIDC0UG016610
TRIDC0UG016620
TRIDC0UG016750
TRIDC0UG016830
TRIDC0UG016840
TRIDC0UG016850
TRIDC0UG016880
TRIDC0UG016910
TRIDC0UG016920
TRIDC0UG016940
TRIDC0UG017000
TRIDC0UG017010
TRIDC0UG017030
TRIDC0UG017040
TRIDC0UG017050
TRIDC0UG017090
TRIDC0UG017100
TRIDC0UG017180
TRIDC0UG017190
TRIDC0UG017530
TRIDC0UG017550
TRIDC0UG017560
TRIDC0UG017580
TRIDC0UG017590
TRIDC0UG018040
TRIDC0UG018050
TRIDC0UG018060
TRIDC0UG018110
TRIDC0UG018360
TRIDC0UG018370
TRIDC0UG018420
TRIDC0UG018430
TRIDC0UG018440
TRIDC0UG018450
TRIDC0UG018490
TRIDC0UG018550
TRIDC0UG018580
TRIDC0UG018590
TRIDC0UG018670
TRIDC0UG018760
TRIDC0UG018830
TRIDC0UG019050
TRIDC0UG019070
TRIDC0UG019080
TRIDC0UG019110
TRIDC0UG019230
TRIDC0UG019420
TRIDC0UG019570
TRIDC0UG019580
TRIDC0UG019630
TRIDC0UG019650
TRIDC0UG019700
TRIDC0UG019710
TRIDC0UG019730
TRIDC0UG019740
TRIDC0UG020010
TRIDC0UG020020
TRIDC0UG020030
TRIDC0UG020040
TRIDC0UG020050
TRIDC0UG020260
TRIDC0UG020270
TRIDC0UG020280
TRIDC0UG020290
TRIDC0UG020300
TRIDC0UG020310
TRIDC0UG020330
TRIDC0UG020360
TRIDC0UG020370
TRIDC0UG020380
TRIDC0UG020450
TRIDC0UG020460
TRIDC0UG020480
TRIDC0UG020500
TRIDC0UG020510
TRIDC0UG020520
TRIDC0UG020530
TRIDC0UG020540
TRIDC0UG020560
TRIDC0UG020570
TRIDC0UG020580
TRIDC0UG020630
TRIDC0UG020640
TRIDC0UG020670
TRIDC0UG020690
TRIDC0UG020710
TRIDC0UG020720
TRIDC0UG020740
TRIDC0UG020750
TRIDC0UG020760
TRIDC0UG020770
TRIDC0UG020810
TRIDC0UG020820
TRIDC0UG020830
TRIDC0UG020840
TRIDC0UG020850
TRIDC0UG020870
TRIDC0UG020900
TRIDC0UG020910
TRIDC0UG020930
TRIDC0UG020940
TRIDC0UG020960
TRIDC0UG020970
TRIDC0UG020990
TRIDC0UG021000
TRIDC0UG021010
TRIDC0UG021020
TRIDC0UG021030
TRIDC0UG021040
TRIDC0UG021050
TRIDC0UG021060
TRIDC0UG021080
TRIDC0UG021100
TRIDC0UG021110
TRIDC0UG021130
TRIDC0UG021140
TRIDC0UG021180
TRIDC0UG021190
TRIDC0UG021200
TRIDC0UG021230
TRIDC0UG021250
TRIDC0UG021280
TRIDC0UG021290
TRIDC0UG021320
TRIDC0UG021330
TRIDC0UG021340
TRIDC0UG021350
TRIDC0UG021360
TRIDC0UG021370
TRIDC0UG021380
TRIDC0UG021390
TRIDC0UG021410
TRIDC0UG021420
TRIDC0UG021430
TRIDC0UG021490
TRIDC0UG021500
TRIDC0UG021560
TRIDC0UG021580
TRIDC0UG021590
TRIDC0UG021610
TRIDC0UG021620
TRIDC0UG021630
TRIDC0UG021640
TRIDC0UG021660
TRIDC0UG021670
TRIDC0UG021680
TRIDC0UG021690
TRIDC0UG021700
TRIDC0UG021720
TRIDC0UG021730
TRIDC0UG021740
TRIDC0UG021760
TRIDC0UG021770
TRIDC0UG021790
TRIDC0UG021820
TRIDC0UG021840
TRIDC0UG021850
TRIDC0UG021880
TRIDC0UG021900
TRIDC0UG021910
TRIDC0UG021920
TRIDC0UG021930
TRIDC0UG021940
TRIDC0UG021980
TRIDC0UG021990
TRIDC0UG022000
TRIDC0UG022010
TRIDC0UG022070
TRIDC0UG022080
TRIDC0UG022090
TRIDC0UG022100
TRIDC0UG022130
TRIDC0UG022140
TRIDC0UG022150
TRIDC0UG022210
TRIDC0UG022220
TRIDC0UG022230
TRIDC0UG022240
TRIDC0UG022250
TRIDC0UG022260
TRIDC0UG022280
TRIDC0UG022290
TRIDC0UG022300
TRIDC0UG022320
TRIDC0UG022330
TRIDC0UG022340
TRIDC0UG022350
TRIDC0UG022390
TRIDC0UG022400
TRIDC0UG022420
TRIDC0UG022430
TRIDC0UG022440
TRIDC0UG022450
TRIDC0UG022480
TRIDC0UG022490
TRIDC0UG022500
TRIDC0UG022510
TRIDC0UG022520
TRIDC0UG022530
TRIDC0UG022540
TRIDC0UG022580
TRIDC0UG022590
TRIDC0UG022620
TRIDC0UG022640
TRIDC0UG022650
TRIDC0UG022670
TRIDC0UG022690
TRIDC0UG022720
TRIDC0UG022730
TRIDC0UG022740
TRIDC0UG022750
TRIDC0UG022760
TRIDC0UG022770
TRIDC0UG022780
TRIDC0UG022790
TRIDC0UG022820
TRIDC0UG022840
TRIDC0UG022860
TRIDC0UG022870
TRIDC0UG022880
TRIDC0UG022890
TRIDC0UG022920
TRIDC0UG022930
TRIDC0UG022940
TRIDC0UG022950
TRIDC0UG022970
TRIDC0UG022980
TRIDC0UG022990
TRIDC0UG023030
TRIDC0UG023040
TRIDC0UG023050
TRIDC0UG023080
TRIDC0UG023110
TRIDC0UG023150
TRIDC0UG023160
TRIDC0UG023190
TRIDC0UG023200
TRIDC0UG023230
TRIDC0UG023240
TRIDC0UG023260
TRIDC0UG023280
TRIDC0UG023300
TRIDC0UG023310
TRIDC0UG023320
TRIDC0UG023340
TRIDC0UG023350
TRIDC0UG023360
TRIDC0UG023370
TRIDC0UG023380
TRIDC0UG023390
TRIDC0UG023410
TRIDC0UG023420
TRIDC0UG023510
TRIDC0UG023520
TRIDC0UG023530
TRIDC0UG023540
TRIDC0UG023580
TRIDC0UG023590
TRIDC0UG023600
TRIDC0UG023640
TRIDC0UG023650
TRIDC0UG023660
TRIDC0UG023680
TRIDC0UG023690
TRIDC0UG023720
TRIDC0UG023740
TRIDC0UG023760
TRIDC0UG023770
TRIDC0UG023800
TRIDC0UG023830
TRIDC0UG023850
TRIDC0UG023860
TRIDC0UG023890
TRIDC0UG023900
TRIDC0UG023910
TRIDC0UG023920
TRIDC0UG023930
TRIDC0UG023940
TRIDC0UG023950
TRIDC0UG023960
TRIDC0UG023970
TRIDC0UG024020
TRIDC0UG024030
TRIDC0UG024040
TRIDC0UG024050
TRIDC0UG024060
TRIDC0UG024070
TRIDC0UG024080
TRIDC0UG024090
TRIDC0UG024100
TRIDC0UG024120
TRIDC0UG024160
TRIDC0UG024170
TRIDC0UG024210
TRIDC0UG024240
TRIDC0UG024250
TRIDC0UG024300
TRIDC0UG024350
TRIDC0UG024360
TRIDC0UG024380
TRIDC0UG024390
TRIDC0UG024410
TRIDC0UG024430
TRIDC0UG024450
TRIDC0UG024460
TRIDC0UG024480
TRIDC0UG024500
TRIDC0UG024510
TRIDC0UG024520
TRIDC0UG024540
TRIDC0UG024550
TRIDC0UG024560
TRIDC0UG024570
TRIDC0UG024590
TRIDC0UG024620
TRIDC0UG024630
TRIDC0UG024670
TRIDC0UG024680
TRIDC0UG024690
TRIDC0UG024710
TRIDC0UG024720
TRIDC0UG024730
TRIDC0UG024750
TRIDC0UG024770
TRIDC0UG024780
TRIDC0UG024800
TRIDC0UG024820
TRIDC0UG024850
TRIDC0UG024860
TRIDC0UG024890
TRIDC0UG024910
TRIDC0UG024950
TRIDC0UG024970
TRIDC0UG024980
TRIDC0UG025020
TRIDC0UG025050
TRIDC0UG025080
TRIDC0UG025100
TRIDC0UG025140
TRIDC0UG025160
TRIDC0UG025170
TRIDC0UG025180
TRIDC0UG025190
TRIDC0UG025200
TRIDC0UG025230
TRIDC0UG025250
TRIDC0UG025260
TRIDC0UG025270
TRIDC0UG025280
TRIDC0UG025310
TRIDC0UG025330
TRIDC0UG025340
TRIDC0UG025350
TRIDC0UG025390
TRIDC0UG025400
TRIDC0UG025410
TRIDC0UG025450
TRIDC0UG025470
TRIDC0UG025480
TRIDC0UG025530
TRIDC0UG025560
TRIDC0UG025570
TRIDC0UG025580
TRIDC0UG025600
TRIDC0UG025610
TRIDC0UG025620
TRIDC0UG025630
TRIDC0UG025640
TRIDC0UG025650
TRIDC0UG025670
TRIDC0UG025680
TRIDC0UG025690
TRIDC0UG025720
TRIDC0UG025740
TRIDC0UG025760
TRIDC0UG025770
TRIDC0UG025780
TRIDC0UG025790
TRIDC0UG025800
TRIDC0UG025810
TRIDC0UG025850
TRIDC0UG025880
TRIDC0UG025960
TRIDC0UG025970
TRIDC0UG025990
TRIDC0UG026000
TRIDC0UG026030
TRIDC0UG026040
TRIDC0UG026130
TRIDC0UG026150
TRIDC0UG026160
TRIDC0UG026190
TRIDC0UG026210
TRIDC0UG026220
TRIDC0UG026230
TRIDC0UG026240
TRIDC0UG026260
TRIDC0UG026270
TRIDC0UG026280
TRIDC0UG026300
TRIDC0UG026320
TRIDC0UG026330
TRIDC0UG026340
TRIDC0UG026350
TRIDC0UG026400
TRIDC0UG026410
TRIDC0UG026450
TRIDC0UG026460
TRIDC0UG026470
TRIDC0UG026480
TRIDC0UG026500
TRIDC0UG026520
TRIDC0UG026530
TRIDC0UG026550
TRIDC0UG026560
TRIDC0UG026570
TRIDC0UG026600
TRIDC0UG026610
TRIDC0UG026620
TRIDC0UG026630
TRIDC0UG026640
TRIDC0UG026650
TRIDC0UG026670
TRIDC0UG026680
TRIDC0UG026720
TRIDC0UG026730
TRIDC0UG026740
TRIDC0UG026750
TRIDC0UG026770
TRIDC0UG026780
TRIDC0UG026830
TRIDC0UG026840
TRIDC0UG026860
TRIDC0UG026870
TRIDC0UG026880
TRIDC0UG026890
TRIDC0UG026910
TRIDC0UG026940
TRIDC0UG026950
TRIDC0UG026960
TRIDC0UG026970
TRIDC0UG026980
TRIDC0UG026990
TRIDC0UG027020
TRIDC0UG027030
TRIDC0UG027040
TRIDC0UG027060
TRIDC0UG027080
TRIDC0UG027120
TRIDC0UG027150
TRIDC0UG027160
TRIDC0UG027170
TRIDC0UG027180
TRIDC0UG027200
TRIDC0UG027270
TRIDC0UG027280
TRIDC0UG027290
TRIDC0UG027320
TRIDC0UG027340
TRIDC0UG027380
TRIDC0UG027400
TRIDC0UG027410
TRIDC0UG027440
TRIDC0UG027450
TRIDC0UG027460
TRIDC0UG027470
TRIDC0UG027480
TRIDC0UG027490
TRIDC0UG027530
TRIDC0UG027540
TRIDC0UG027570
TRIDC0UG027580
TRIDC0UG027590
TRIDC0UG027600
TRIDC0UG027610
TRIDC0UG027620
TRIDC0UG027630
TRIDC0UG027640
TRIDC0UG027650
TRIDC0UG027690
TRIDC0UG027720
TRIDC0UG027730
TRIDC0UG027740
TRIDC0UG027750
TRIDC0UG027760
TRIDC0UG027790
TRIDC0UG027800
TRIDC0UG027810
TRIDC0UG027830
TRIDC0UG027840
TRIDC0UG027850
TRIDC0UG027860
TRIDC0UG027880
TRIDC0UG027890
TRIDC0UG027910
TRIDC0UG027930
TRIDC0UG027940
TRIDC0UG027960
TRIDC0UG028020
TRIDC0UG028030
TRIDC0UG028040
TRIDC0UG028050
TRIDC0UG028060
TRIDC0UG028080
TRIDC0UG028100
TRIDC0UG028110
TRIDC0UG028120
TRIDC0UG028140
TRIDC0UG028160
TRIDC0UG028170
TRIDC0UG028190
TRIDC0UG028200
TRIDC0UG028210
TRIDC0UG028230
TRIDC0UG028240
TRIDC0UG028270
TRIDC0UG028280
TRIDC0UG028290
TRIDC0UG028300
TRIDC0UG028310
TRIDC0UG028340
TRIDC0UG028360
TRIDC0UG028370
TRIDC0UG028390
TRIDC0UG028400
TRIDC0UG028410
TRIDC0UG028430
TRIDC0UG028440
TRIDC0UG028470
TRIDC0UG028490
TRIDC0UG028510
TRIDC0UG028540
TRIDC0UG028560
TRIDC0UG028570
TRIDC0UG028580
TRIDC0UG028590
TRIDC0UG028600
TRIDC0UG028610
TRIDC0UG028620
TRIDC0UG028640
TRIDC0UG028650
TRIDC0UG028660
TRIDC0UG028680
TRIDC0UG028690
TRIDC0UG028700
TRIDC0UG028740
TRIDC0UG028770
TRIDC0UG028780
TRIDC0UG028790
TRIDC0UG028800
TRIDC0UG028810
TRIDC0UG028820
TRIDC0UG028830
TRIDC0UG028860
TRIDC0UG028870
TRIDC0UG028880
TRIDC0UG028890
TRIDC0UG028920
TRIDC0UG028960
TRIDC0UG028970
TRIDC0UG028980
TRIDC0UG028990
TRIDC0UG029000
TRIDC0UG029020
TRIDC0UG029040
TRIDC0UG029050
TRIDC0UG029060
TRIDC0UG029070
TRIDC0UG029090
TRIDC0UG029110
TRIDC0UG029120
TRIDC0UG029130
TRIDC0UG029150
TRIDC0UG029160
TRIDC0UG029190
TRIDC0UG029210
TRIDC0UG029220
TRIDC0UG029230
TRIDC0UG029240
TRIDC0UG029290
TRIDC0UG029300
TRIDC0UG029390
TRIDC0UG029400
TRIDC0UG029410
TRIDC0UG029420
TRIDC0UG029470
TRIDC0UG029490
TRIDC0UG029500
TRIDC0UG029520
TRIDC0UG029540
TRIDC0UG029550
TRIDC0UG029600
TRIDC0UG029640
TRIDC0UG029650
TRIDC0UG029690
TRIDC0UG029720
TRIDC0UG029730
TRIDC0UG029740
TRIDC0UG029750
TRIDC0UG029760
TRIDC0UG029770
TRIDC0UG029780
TRIDC0UG029810
TRIDC0UG029830
TRIDC0UG029850
TRIDC0UG029870
TRIDC0UG029890
TRIDC0UG029900
TRIDC0UG029920
TRIDC0UG029930
TRIDC0UG029980
TRIDC0UG029990
TRIDC0UG030010
TRIDC0UG030030
TRIDC0UG030040
TRIDC0UG030080
TRIDC0UG030110
TRIDC0UG030130
TRIDC0UG030140
TRIDC0UG030150
TRIDC0UG030180
TRIDC0UG030190
TRIDC0UG030200
TRIDC0UG030280
TRIDC0UG030290
TRIDC0UG030300
TRIDC0UG030330
TRIDC0UG030350
TRIDC0UG030370
TRIDC0UG030380
TRIDC0UG030410
TRIDC0UG030420
TRIDC0UG030430
TRIDC0UG030460
TRIDC0UG030470
TRIDC0UG030540
TRIDC0UG030550
TRIDC0UG030630
TRIDC0UG030650
TRIDC0UG030700
TRIDC0UG030730
TRIDC0UG030760
TRIDC0UG030800
TRIDC0UG030810
TRIDC0UG030860
TRIDC0UG030890
TRIDC0UG030970
TRIDC0UG030990
TRIDC0UG031060
TRIDC0UG031070
TRIDC0UG031110
TRIDC0UG031120
TRIDC0UG031150
TRIDC0UG031160
TRIDC0UG031170
TRIDC0UG031180
TRIDC0UG031190
TRIDC0UG031210
TRIDC0UG031220
TRIDC0UG031230
TRIDC0UG031240
TRIDC0UG031250
TRIDC0UG031260
TRIDC0UG031270
TRIDC0UG031290
TRIDC0UG031300
TRIDC0UG031320
TRIDC0UG031360
TRIDC0UG031380
TRIDC0UG031390
TRIDC0UG031400
TRIDC0UG031410
TRIDC0UG031430
TRIDC0UG031460
TRIDC0UG031510
TRIDC0UG031540
TRIDC0UG031550
TRIDC0UG031570
TRIDC0UG031620
TRIDC0UG031630
TRIDC0UG031660
TRIDC0UG031690
TRIDC0UG031700
TRIDC0UG031720
TRIDC0UG031750
TRIDC0UG031780
TRIDC0UG031790
TRIDC0UG031810
TRIDC0UG031830
TRIDC0UG031900
TRIDC0UG031950
TRIDC0UG032020
TRIDC0UG032030
TRIDC0UG032040
TRIDC0UG032050
TRIDC0UG032060
TRIDC0UG032070
TRIDC0UG032090
TRIDC0UG032140
TRIDC0UG032180
TRIDC0UG032200
TRIDC0UG032220
TRIDC0UG032230
TRIDC0UG032240
TRIDC0UG032290
TRIDC0UG032310
TRIDC0UG032320
TRIDC0UG032340
TRIDC0UG032410
TRIDC0UG032430
TRIDC0UG032440
TRIDC0UG032490
TRIDC0UG032500
TRIDC0UG032590
TRIDC0UG032600
TRIDC0UG032620
TRIDC0UG032630
TRIDC0UG032640
TRIDC0UG032660
TRIDC0UG032670
TRIDC0UG032710
TRIDC0UG032720
TRIDC0UG032740
TRIDC0UG032750
TRIDC0UG032790
TRIDC0UG032820
TRIDC0UG032840
TRIDC0UG032850
TRIDC0UG032860
TRIDC0UG032930
TRIDC0UG032960
TRIDC0UG033010
TRIDC0UG033020
TRIDC0UG033050
TRIDC0UG033060
TRIDC0UG033090
TRIDC0UG033120
TRIDC0UG033180
TRIDC0UG033290
TRIDC0UG033300
TRIDC0UG033320
TRIDC0UG033360
TRIDC0UG033420
TRIDC0UG033450
TRIDC0UG033470
TRIDC0UG033480
TRIDC0UG033510
TRIDC0UG033520
TRIDC0UG033630
TRIDC0UG033650
TRIDC0UG033660
TRIDC0UG033690
TRIDC0UG033740
TRIDC0UG033760
TRIDC0UG033790
TRIDC0UG033800
TRIDC0UG033830
TRIDC0UG033850
TRIDC0UG033880
TRIDC0UG033900
TRIDC0UG033910
TRIDC0UG033920
TRIDC0UG033930
TRIDC0UG033940
TRIDC0UG034010
TRIDC0UG034030
TRIDC0UG034060
TRIDC0UG034070
TRIDC0UG034080
TRIDC0UG034130
TRIDC0UG034150
TRIDC0UG034180
TRIDC0UG034190
TRIDC0UG034220
TRIDC0UG034260
TRIDC0UG034270
TRIDC0UG034310
TRIDC0UG034330
TRIDC0UG034360
TRIDC0UG034470
TRIDC0UG034480
TRIDC0UG034510
TRIDC0UG034540
TRIDC0UG034550
TRIDC0UG034580
TRIDC0UG034640
TRIDC0UG034730
TRIDC0UG034790
TRIDC0UG034830
TRIDC0UG034850
TRIDC0UG034870
TRIDC0UG035060
TRIDC0UG035070
TRIDC0UG035150
TRIDC0UG035270
TRIDC0UG035290
TRIDC0UG035300
TRIDC0UG035310
TRIDC0UG035320
TRIDC0UG035350
TRIDC0UG035380
TRIDC0UG035390
TRIDC0UG035400
TRIDC0UG035410
TRIDC0UG035430
TRIDC0UG035440
TRIDC0UG035450
TRIDC0UG035460
TRIDC0UG035470
TRIDC0UG035490
TRIDC0UG035510
TRIDC1AG000030
TRIDC1AG000050
TRIDC1AG000060
TRIDC1AG000090
TRIDC1AG000100
TRIDC1AG000110
TRIDC1AG000210
TRIDC1AG000240
TRIDC1AG000250
TRIDC1AG000270
TRIDC1AG000280
TRIDC1AG000400
TRIDC1AG000420
TRIDC1AG000440
TRIDC1AG000450
TRIDC1AG000460
TRIDC1AG000470
TRIDC1AG000480
TRIDC1AG000490
TRIDC1AG000500
TRIDC1AG000510
TRIDC1AG000520
TRIDC1AG000530
TRIDC1AG000550
TRIDC1AG000560
TRIDC1AG000580
TRIDC1AG000590
TRIDC1AG000610
TRIDC1AG000620
TRIDC1AG000630
TRIDC1AG000640
TRIDC1AG000650
TRIDC1AG000670
TRIDC1AG000680
TRIDC1AG000900
TRIDC1AG000990
TRIDC1AG001000
TRIDC1AG001060
TRIDC1AG001070
TRIDC1AG001210
TRIDC1AG001700
TRIDC1AG001730
TRIDC1AG001740
TRIDC1AG001780
TRIDC1AG001870
TRIDC1AG002110
TRIDC1AG002120
TRIDC1AG002230
TRIDC1AG002600
TRIDC1AG002750
TRIDC1AG002900
TRIDC1AG002910
TRIDC1AG002930
TRIDC1AG002980
TRIDC1AG003330
TRIDC1AG003340
TRIDC1AG003350
TRIDC1AG003360
TRIDC1AG003380
TRIDC1AG003390
TRIDC1AG003400
TRIDC1AG003580
TRIDC1AG003890
TRIDC1AG003940
TRIDC1AG003950
TRIDC1AG004060
TRIDC1AG004120
TRIDC1AG004130
TRIDC1AG004140
TRIDC1AG004210
TRIDC1AG004220
TRIDC1AG004250
TRIDC1AG004440
TRIDC1AG004450
TRIDC1AG004460
TRIDC1AG004470
TRIDC1AG004500
TRIDC1AG004510
TRIDC1AG004520
TRIDC1AG004710
TRIDC1AG004720
TRIDC1AG005250
TRIDC1AG005390
TRIDC1AG005430
TRIDC1AG005460
TRIDC1AG005480
TRIDC1AG005540
TRIDC1AG005550
TRIDC1AG005590
TRIDC1AG005660
TRIDC1AG005690
TRIDC1AG005770
TRIDC1AG005800
TRIDC1AG005860
TRIDC1AG005890
TRIDC1AG005990
TRIDC1AG006030
TRIDC1AG006040
TRIDC1AG006070
TRIDC1AG006090
TRIDC1AG006290
TRIDC1AG006300
TRIDC1AG006460
TRIDC1AG007240
TRIDC1AG008500
TRIDC1AG008550
TRIDC1AG009930
TRIDC1AG010020
TRIDC1AG010460
TRIDC1AG012410
TRIDC1AG014830
TRIDC1AG016350
TRIDC1AG018370
TRIDC1AG020040
TRIDC1AG020800
TRIDC1AG021610
TRIDC1AG022610
TRIDC1AG023960
TRIDC1AG024080
TRIDC1AG026580
TRIDC1AG027520
TRIDC1AG027530
TRIDC1AG029310
TRIDC1AG030640
TRIDC1AG030660
TRIDC1AG032410
TRIDC1AG032700
TRIDC1AG034590
TRIDC1AG035510
TRIDC1AG035790
TRIDC1AG037480
TRIDC1AG039410
TRIDC1AG041550
TRIDC1AG042250
TRIDC1AG043810
TRIDC1AG043830
TRIDC1AG044220
TRIDC1AG045950
TRIDC1AG046520
TRIDC1AG047430
TRIDC1AG047700
TRIDC1AG047710
TRIDC1AG047740
TRIDC1AG047760
TRIDC1AG047770
TRIDC1AG048140
TRIDC1AG048230
TRIDC1AG048240
TRIDC1AG048250
TRIDC1AG048950
TRIDC1AG049870
TRIDC1AG049880
TRIDC1AG050300
TRIDC1AG050310
TRIDC1AG050320
TRIDC1AG050910
TRIDC1AG051750
TRIDC1AG052160
TRIDC1AG053170
TRIDC1AG053180
TRIDC1AG053950
TRIDC1AG054200
TRIDC1AG054220
TRIDC1AG054250
TRIDC1AG054260
TRIDC1AG054270
TRIDC1AG055300
TRIDC1AG055310
TRIDC1AG055600
TRIDC1AG057010
TRIDC1AG057020
TRIDC1AG057230
TRIDC1AG057340
TRIDC1AG057390
TRIDC1AG057410
TRIDC1AG058110
TRIDC1AG058600
TRIDC1AG058830
TRIDC1AG058840
TRIDC1AG058850
TRIDC1AG059610
TRIDC1AG059940
TRIDC1AG060250
TRIDC1AG060260
TRIDC1AG061640
TRIDC1AG062000
TRIDC1AG062010
TRIDC1AG062020
TRIDC1AG062650
TRIDC1AG062670
TRIDC1AG062930
TRIDC1AG062940
TRIDC1AG063090
TRIDC1AG063110
TRIDC1AG063330
TRIDC1AG063610
TRIDC1AG063620
TRIDC1AG063630
TRIDC1AG063850
TRIDC1AG063870
TRIDC1AG064060
TRIDC1AG064080
TRIDC1AG064300
TRIDC1AG064310
TRIDC1AG064320
TRIDC1AG064350
TRIDC1AG064470
TRIDC1AG064500
TRIDC1AG064510
TRIDC1AG064710
TRIDC1AG064770
TRIDC1BG000090
TRIDC1BG000120
TRIDC1BG000130
TRIDC1BG000150
TRIDC1BG000160
TRIDC1BG000250
TRIDC1BG000320
TRIDC1BG000330
TRIDC1BG000340
TRIDC1BG000620
TRIDC1BG000730
TRIDC1BG000740
TRIDC1BG000820
TRIDC1BG000830
TRIDC1BG000850
TRIDC1BG000860
TRIDC1BG000880
TRIDC1BG000890
TRIDC1BG000900
TRIDC1BG000910
TRIDC1BG001050
TRIDC1BG001060
TRIDC1BG001080
TRIDC1BG001110
TRIDC1BG001120
TRIDC1BG001130
TRIDC1BG001490
TRIDC1BG001500
TRIDC1BG001510
TRIDC1BG001810
TRIDC1BG001820
TRIDC1BG001830
TRIDC1BG001840
TRIDC1BG001850
TRIDC1BG001890
TRIDC1BG001900
TRIDC1BG001910
TRIDC1BG001920
TRIDC1BG001980
TRIDC1BG002030
TRIDC1BG002150
TRIDC1BG002290
TRIDC1BG002370
TRIDC1BG002380
TRIDC1BG002390
TRIDC1BG002400
TRIDC1BG002410
TRIDC1BG002530
TRIDC1BG002540
TRIDC1BG002550
TRIDC1BG002560
TRIDC1BG002590
TRIDC1BG002600
TRIDC1BG002680
TRIDC1BG002690
TRIDC1BG002700
TRIDC1BG002710
TRIDC1BG002720
TRIDC1BG002730
TRIDC1BG002750
TRIDC1BG002760
TRIDC1BG002770
TRIDC1BG002780
TRIDC1BG003070
TRIDC1BG003130
TRIDC1BG003270
TRIDC1BG003300
TRIDC1BG003380
TRIDC1BG003390
TRIDC1BG003420
TRIDC1BG003430
TRIDC1BG003440
TRIDC1BG003450
TRIDC1BG003490
TRIDC1BG003500
TRIDC1BG003710
TRIDC1BG003720
TRIDC1BG003810
TRIDC1BG003820
TRIDC1BG003910
TRIDC1BG003920
TRIDC1BG003950
TRIDC1BG003960
TRIDC1BG003980
TRIDC1BG004000
TRIDC1BG004020
TRIDC1BG004030
TRIDC1BG004050
TRIDC1BG004060
TRIDC1BG004240
TRIDC1BG004260
TRIDC1BG004730
TRIDC1BG004750
TRIDC1BG004850
TRIDC1BG004860
TRIDC1BG005110
TRIDC1BG005120
TRIDC1BG005480
TRIDC1BG005490
TRIDC1BG005500
TRIDC1BG005620
TRIDC1BG005820
TRIDC1BG005830
TRIDC1BG006030
TRIDC1BG006040
TRIDC1BG006050
TRIDC1BG006060
TRIDC1BG006080
TRIDC1BG006180
TRIDC1BG006200
TRIDC1BG006210
TRIDC1BG006320
TRIDC1BG006330
TRIDC1BG006410
TRIDC1BG006440
TRIDC1BG006450
TRIDC1BG006460
TRIDC1BG006570
TRIDC1BG006630
TRIDC1BG006650
TRIDC1BG006660
TRIDC1BG006690
TRIDC1BG007030
TRIDC1BG007040
TRIDC1BG007060
TRIDC1BG007110
TRIDC1BG007250
TRIDC1BG007280
TRIDC1BG007330
TRIDC1BG007340
TRIDC1BG007480
TRIDC1BG007890
TRIDC1BG008120
TRIDC1BG008140
TRIDC1BG008160
TRIDC1BG008170
TRIDC1BG008190
TRIDC1BG008240
TRIDC1BG008300
TRIDC1BG008350
TRIDC1BG008360
TRIDC1BG008380
TRIDC1BG008390
TRIDC1BG008400
TRIDC1BG008540
TRIDC1BG008550
TRIDC1BG008640
TRIDC1BG008650
TRIDC1BG008670
TRIDC1BG008790
TRIDC1BG008800
TRIDC1BG008880
TRIDC1BG009360
TRIDC1BG009860
TRIDC1BG009870
TRIDC1BG010000
TRIDC1BG010010
TRIDC1BG010020
TRIDC1BG010090
TRIDC1BG010200
TRIDC1BG010460
TRIDC1BG010470
TRIDC1BG010600
TRIDC1BG011850
TRIDC1BG011960
TRIDC1BG011990
TRIDC1BG012020
TRIDC1BG012040
TRIDC1BG012370
TRIDC1BG012700
TRIDC1BG012840
TRIDC1BG012850
TRIDC1BG013210
TRIDC1BG013470
TRIDC1BG013620
TRIDC1BG014350
TRIDC1BG014970
TRIDC1BG015330
TRIDC1BG015340
TRIDC1BG015650
TRIDC1BG015660
TRIDC1BG016060
TRIDC1BG016110
TRIDC1BG016150
TRIDC1BG016170
TRIDC1BG016180
TRIDC1BG016200
TRIDC1BG016230
TRIDC1BG016910
TRIDC1BG017980
TRIDC1BG018390
TRIDC1BG019730
TRIDC1BG022770
TRIDC1BG025230
TRIDC1BG025620
TRIDC1BG026120
TRIDC1BG026490
TRIDC1BG027650
TRIDC1BG028060
TRIDC1BG028070
TRIDC1BG028090
TRIDC1BG028130
TRIDC1BG028430
TRIDC1BG028470
TRIDC1BG028540
TRIDC1BG028650
TRIDC1BG028670
TRIDC1BG028690
TRIDC1BG028710
TRIDC1BG028730
TRIDC1BG028820
TRIDC1BG029220
TRIDC1BG029270
TRIDC1BG029300
TRIDC1BG029370
TRIDC1BG029410
TRIDC1BG029450
TRIDC1BG029460
TRIDC1BG029510
TRIDC1BG029520
TRIDC1BG029530
TRIDC1BG029540
TRIDC1BG029600
TRIDC1BG029610
TRIDC1BG029900
TRIDC1BG030050
TRIDC1BG030100
TRIDC1BG030130
TRIDC1BG030140
TRIDC1BG030330
TRIDC1BG030340
TRIDC1BG030420
TRIDC1BG030910
TRIDC1BG030990
TRIDC1BG031300
TRIDC1BG035750
TRIDC1BG037540
TRIDC1BG037590
TRIDC1BG037970
TRIDC1BG041330
TRIDC1BG042550
TRIDC1BG043120
TRIDC1BG043710
TRIDC1BG043720
TRIDC1BG043730
TRIDC1BG044390
TRIDC1BG044710
TRIDC1BG044720
TRIDC1BG046150
TRIDC1BG046170
TRIDC1BG046630
TRIDC1BG046970
TRIDC1BG046980
TRIDC1BG047010
TRIDC1BG047020
TRIDC1BG047030
TRIDC1BG047570
TRIDC1BG047910
TRIDC1BG047960
TRIDC1BG047990
TRIDC1BG048500
TRIDC1BG049510
TRIDC1BG049520
TRIDC1BG049780
TRIDC1BG049790
TRIDC1BG049810
TRIDC1BG049890
TRIDC1BG050170
TRIDC1BG050530
TRIDC1BG050540
TRIDC1BG050560
TRIDC1BG050580
TRIDC1BG050590
TRIDC1BG050690
TRIDC1BG050710
TRIDC1BG050730
TRIDC1BG051230
TRIDC1BG051240
TRIDC1BG051970
TRIDC1BG051980
TRIDC1BG052010
TRIDC1BG052050
TRIDC1BG053010
TRIDC1BG053160
TRIDC1BG053650
TRIDC1BG054240
TRIDC1BG054260
TRIDC1BG054360
TRIDC1BG054420
TRIDC1BG054430
TRIDC1BG054600
TRIDC1BG055150
TRIDC1BG055160
TRIDC1BG055460
TRIDC1BG055470
TRIDC1BG055520
TRIDC1BG056020
TRIDC1BG056040
TRIDC1BG056070
TRIDC1BG056230
TRIDC1BG056380
TRIDC1BG056390
TRIDC1BG056600
TRIDC1BG056960
TRIDC1BG056980
TRIDC1BG057000
TRIDC1BG057630
TRIDC1BG057800
TRIDC1BG058630
TRIDC1BG058730
TRIDC1BG059210
TRIDC1BG059220
TRIDC1BG059390
TRIDC1BG060000
TRIDC1BG060090
TRIDC1BG060420
TRIDC1BG060540
TRIDC1BG060550
TRIDC1BG060710
TRIDC1BG060850
TRIDC1BG060860
TRIDC1BG060900
TRIDC1BG061140
TRIDC1BG061380
TRIDC1BG061390
TRIDC1BG061400
TRIDC1BG061560
TRIDC1BG061590
TRIDC1BG061690
TRIDC1BG061700
TRIDC1BG062650
TRIDC1BG062870
TRIDC1BG062890
TRIDC1BG062930
TRIDC1BG062940
TRIDC1BG062980
TRIDC1BG063040
TRIDC1BG063050
TRIDC1BG063060
TRIDC1BG063090
TRIDC1BG063930
TRIDC1BG064020
TRIDC1BG064030
TRIDC1BG064040
TRIDC1BG064170
TRIDC1BG064180
TRIDC1BG064210
TRIDC1BG064220
TRIDC1BG064240
TRIDC1BG064320
TRIDC1BG064340
TRIDC1BG064450
TRIDC1BG064460
TRIDC1BG064470
TRIDC1BG064480
TRIDC1BG064650
TRIDC1BG064990
TRIDC1BG065000
TRIDC1BG065560
TRIDC1BG065570
TRIDC1BG066140
TRIDC1BG066370
TRIDC1BG066380
TRIDC1BG066390
TRIDC1BG066530
TRIDC1BG066540
TRIDC1BG066580
TRIDC1BG066600
TRIDC1BG067010
TRIDC1BG067100
TRIDC1BG067120
TRIDC1BG067360
TRIDC1BG067430
TRIDC1BG067440
TRIDC1BG067620
TRIDC1BG067710
TRIDC1BG067720
TRIDC1BG067730
TRIDC1BG067740
TRIDC1BG067880
TRIDC1BG067930
TRIDC1BG068160
TRIDC1BG068170
TRIDC1BG069060
TRIDC1BG069080
TRIDC1BG069090
TRIDC1BG069430
TRIDC1BG069440
TRIDC1BG069450
TRIDC1BG069860
TRIDC1BG070020
TRIDC1BG070030
TRIDC1BG070120
TRIDC1BG070170
TRIDC1BG070190
TRIDC1BG070260
TRIDC1BG070270
TRIDC1BG070440
TRIDC1BG070760
TRIDC1BG071270
TRIDC1BG071290
TRIDC1BG071300
TRIDC1BG071310
TRIDC1BG071330
TRIDC1BG071350
TRIDC1BG071360
TRIDC1BG071410
TRIDC1BG071530
TRIDC1BG071550
TRIDC1BG071900
TRIDC1BG071910
TRIDC1BG071920
TRIDC1BG071940
TRIDC1BG071950
TRIDC1BG071960
TRIDC1BG071970
TRIDC1BG071980
TRIDC1BG072380
TRIDC1BG072490
TRIDC1BG072530
TRIDC1BG072540
TRIDC1BG072550
TRIDC1BG072560
TRIDC1BG072580
TRIDC1BG072600
TRIDC1BG072680
TRIDC1BG072710
TRIDC1BG072720
TRIDC1BG072730
TRIDC1BG072810
TRIDC1BG072890
TRIDC1BG072910
TRIDC1BG072950
TRIDC1BG073060
TRIDC1BG073070
TRIDC1BG073180
TRIDC1BG073190
TRIDC1BG073200
TRIDC1BG073220
TRIDC1BG073240
TRIDC1BG073470
TRIDC1BG073490
TRIDC1BG073510
TRIDC1BG073540
TRIDC1BG073760
TRIDC1BG073770
TRIDC1BG073910
TRIDC1BG073990
TRIDC1BG074190
TRIDC1BG074230
TRIDC1BG074240
TRIDC1BG074250
TRIDC2AG000020
TRIDC2AG000030
TRIDC2AG000040
TRIDC2AG000060
TRIDC2AG000080
TRIDC2AG000090
TRIDC2AG000100
TRIDC2AG000120
TRIDC2AG000130
TRIDC2AG000510
TRIDC2AG000670
TRIDC2AG000680
TRIDC2AG000960
TRIDC2AG000970
TRIDC2AG000980
TRIDC2AG000990
TRIDC2AG001010
TRIDC2AG001020
TRIDC2AG001030
TRIDC2AG001140
TRIDC2AG001270
TRIDC2AG001380
TRIDC2AG001470
TRIDC2AG001480
TRIDC2AG001950
TRIDC2AG001960
TRIDC2AG002600
TRIDC2AG003030
TRIDC2AG003040
TRIDC2AG003050
TRIDC2AG003070
TRIDC2AG003080
TRIDC2AG003090
TRIDC2AG003100
TRIDC2AG003110
TRIDC2AG003120
TRIDC2AG003140
TRIDC2AG003150
TRIDC2AG003160
TRIDC2AG003180
TRIDC2AG003200
TRIDC2AG003210
TRIDC2AG003220
TRIDC2AG003230
TRIDC2AG003240
TRIDC2AG003250
TRIDC2AG003260
TRIDC2AG003270
TRIDC2AG003280
TRIDC2AG003330
TRIDC2AG003340
TRIDC2AG003360
TRIDC2AG003380
TRIDC2AG003400
TRIDC2AG003420
TRIDC2AG003430
TRIDC2AG003470
TRIDC2AG003480
TRIDC2AG003490
TRIDC2AG003810
TRIDC2AG003820
TRIDC2AG003830
TRIDC2AG003900
TRIDC2AG004340
TRIDC2AG004350
TRIDC2AG004500
TRIDC2AG004520
TRIDC2AG004550
TRIDC2AG004560
TRIDC2AG004600
TRIDC2AG004620
TRIDC2AG004660
TRIDC2AG004670
TRIDC2AG004870
TRIDC2AG005010
TRIDC2AG005170
TRIDC2AG005180
TRIDC2AG005190
TRIDC2AG005200
TRIDC2AG005290
TRIDC2AG005730
TRIDC2AG005740
TRIDC2AG005870
TRIDC2AG006230
TRIDC2AG006240
TRIDC2AG006530
TRIDC2AG006890
TRIDC2AG006900
TRIDC2AG006990
TRIDC2AG007500
TRIDC2AG007760
TRIDC2AG007790
TRIDC2AG007810
TRIDC2AG008540
TRIDC2AG008610
TRIDC2AG009310
TRIDC2AG009840
TRIDC2AG009920
TRIDC2AG010160
TRIDC2AG010300
TRIDC2AG010320
TRIDC2AG010400
TRIDC2AG010800
TRIDC2AG011560
TRIDC2AG012730
TRIDC2AG012930
TRIDC2AG012990
TRIDC2AG014830
TRIDC2AG014850
TRIDC2AG014870
TRIDC2AG014980
TRIDC2AG014990
TRIDC2AG015010
TRIDC2AG015120
TRIDC2AG015140
TRIDC2AG015160
TRIDC2AG016390
TRIDC2AG017070
TRIDC2AG017080
TRIDC2AG017100
TRIDC2AG017260
TRIDC2AG018170
TRIDC2AG018690
TRIDC2AG018780
TRIDC2AG018900
TRIDC2AG019190
TRIDC2AG021560
TRIDC2AG021580
TRIDC2AG023100
TRIDC2AG026200
TRIDC2AG026860
TRIDC2AG028820
TRIDC2AG029700
TRIDC2AG030470
TRIDC2AG030480
TRIDC2AG034100
TRIDC2AG036180
TRIDC2AG036190
TRIDC2AG036210
TRIDC2AG036240
TRIDC2AG036290
TRIDC2AG036330
TRIDC2AG036410
TRIDC2AG036540
TRIDC2AG036560
TRIDC2AG036610
TRIDC2AG043230
TRIDC2AG043250
TRIDC2AG044910
TRIDC2AG044920
TRIDC2AG045290
TRIDC2AG045300
TRIDC2AG051960
TRIDC2AG052240
TRIDC2AG055790
TRIDC2AG055810
TRIDC2AG055820
TRIDC2AG059300
TRIDC2AG059470
TRIDC2AG061260
TRIDC2AG062360
TRIDC2AG063250
TRIDC2AG063260
TRIDC2AG063270
TRIDC2AG063280
TRIDC2AG063290
TRIDC2AG063310
TRIDC2AG063350
TRIDC2AG063740
TRIDC2AG065260
TRIDC2AG066110
TRIDC2AG066120
TRIDC2AG068810
TRIDC2AG068840
TRIDC2AG068850
TRIDC2AG068980
TRIDC2AG068990
TRIDC2AG069100
TRIDC2AG069110
TRIDC2AG069120
TRIDC2AG069620
TRIDC2AG069630
TRIDC2AG070430
TRIDC2AG070750
TRIDC2AG071440
TRIDC2AG071450
TRIDC2AG071470
TRIDC2AG071610
TRIDC2AG071620
TRIDC2AG071730
TRIDC2AG071740
TRIDC2AG071750
TRIDC2AG072090
TRIDC2AG073010
TRIDC2AG073070
TRIDC2AG073230
TRIDC2AG073570
TRIDC2AG074270
TRIDC2AG074360
TRIDC2AG074610
TRIDC2AG075760
TRIDC2AG075770
TRIDC2AG075780
TRIDC2AG075790
TRIDC2AG075810
TRIDC2AG075820
TRIDC2AG075860
TRIDC2AG075870
TRIDC2AG075880
TRIDC2AG075890
TRIDC2AG076380
TRIDC2AG076640
TRIDC2AG076660
TRIDC2AG076690
TRIDC2AG077050
TRIDC2AG078010
TRIDC2AG078280
TRIDC2AG078610
TRIDC2AG078620
TRIDC2AG078630
TRIDC2AG078660
TRIDC2AG078690
TRIDC2AG078710
TRIDC2AG078720
TRIDC2AG078870
TRIDC2AG078900
TRIDC2AG078910
TRIDC2AG079400
TRIDC2AG079420
TRIDC2AG079440
TRIDC2AG079500
TRIDC2AG079510
TRIDC2AG079520
TRIDC2AG079570
TRIDC2AG079580
TRIDC2AG079610
TRIDC2AG079830
TRIDC2AG080130
TRIDC2AG080440
TRIDC2AG080880
TRIDC2AG080890
TRIDC2AG081210
TRIDC2AG081410
TRIDC2AG081460
TRIDC2AG081470
TRIDC2AG081510
TRIDC2AG081520
TRIDC2AG081540
TRIDC2AG081590
TRIDC2AG081620
TRIDC2AG081630
TRIDC2AG081640
TRIDC2AG081650
TRIDC2AG081670
TRIDC2AG081680
TRIDC2AG081700
TRIDC2AG081720
TRIDC2AG081830
TRIDC2AG081850
TRIDC2AG081870
TRIDC2AG081890
TRIDC2AG081930
TRIDC2AG081950
TRIDC2AG081960
TRIDC2AG081970
TRIDC2AG082000
TRIDC2AG082010
TRIDC2AG082020
TRIDC2AG082030
TRIDC2AG082180
TRIDC2AG082190
TRIDC2AG082310
TRIDC2AG082340
TRIDC2AG082440
TRIDC2BG000030
TRIDC2BG000040
TRIDC2BG000150
TRIDC2BG000160
TRIDC2BG000170
TRIDC2BG000180
TRIDC2BG000250
TRIDC2BG000260
TRIDC2BG000460
TRIDC2BG000470
TRIDC2BG000540
TRIDC2BG000550
TRIDC2BG000560
TRIDC2BG000570
TRIDC2BG000580
TRIDC2BG000590
TRIDC2BG000600
TRIDC2BG000610
TRIDC2BG000620
TRIDC2BG000630
TRIDC2BG000640
TRIDC2BG000650
TRIDC2BG000660
TRIDC2BG000670
TRIDC2BG000680
TRIDC2BG000700
TRIDC2BG000720
TRIDC2BG000920
TRIDC2BG000930
TRIDC2BG000940
TRIDC2BG000950
TRIDC2BG000970
TRIDC2BG000980
TRIDC2BG001330
TRIDC2BG001440
TRIDC2BG001600
TRIDC2BG001610
TRIDC2BG001620
TRIDC2BG001630
TRIDC2BG001640
TRIDC2BG001650
TRIDC2BG001660
TRIDC2BG001700
TRIDC2BG001720
TRIDC2BG001730
TRIDC2BG001740
TRIDC2BG001790
TRIDC2BG001810
TRIDC2BG001820
TRIDC2BG001850
TRIDC2BG001870
TRIDC2BG001930
TRIDC2BG001940
TRIDC2BG001950
TRIDC2BG001960
TRIDC2BG001970
TRIDC2BG001980
TRIDC2BG002000
TRIDC2BG002110
TRIDC2BG002120
TRIDC2BG002150
TRIDC2BG002170
TRIDC2BG002550
TRIDC2BG002570
TRIDC2BG002580
TRIDC2BG002590
TRIDC2BG002600
TRIDC2BG002610
TRIDC2BG002630
TRIDC2BG002640
TRIDC2BG002650
TRIDC2BG002830
TRIDC2BG002840
TRIDC2BG002850
TRIDC2BG002860
TRIDC2BG002890
TRIDC2BG002990
TRIDC2BG003060
TRIDC2BG003110
TRIDC2BG003120
TRIDC2BG003130
TRIDC2BG003140
TRIDC2BG003150
TRIDC2BG003240
TRIDC2BG003250
TRIDC2BG003260
TRIDC2BG003280
TRIDC2BG003290
TRIDC2BG003300
TRIDC2BG003310
TRIDC2BG003320
TRIDC2BG003350
TRIDC2BG003710
TRIDC2BG003720
TRIDC2BG003730
TRIDC2BG003740
TRIDC2BG003850
TRIDC2BG003870
TRIDC2BG003970
TRIDC2BG003990
TRIDC2BG004000
TRIDC2BG004090
TRIDC2BG004110
TRIDC2BG004130
TRIDC2BG004140
TRIDC2BG004320
TRIDC2BG004440
TRIDC2BG004750
TRIDC2BG004770
TRIDC2BG004780
TRIDC2BG004800
TRIDC2BG004930
TRIDC2BG004950
TRIDC2BG005040
TRIDC2BG005090
TRIDC2BG005100
TRIDC2BG005190
TRIDC2BG005430
TRIDC2BG005490
TRIDC2BG005500
TRIDC2BG005520
TRIDC2BG005570
TRIDC2BG005970
TRIDC2BG006130
TRIDC2BG006180
TRIDC2BG006200
TRIDC2BG006310
TRIDC2BG006320
TRIDC2BG006330
TRIDC2BG006480
TRIDC2BG006520
TRIDC2BG006650
TRIDC2BG006660
TRIDC2BG006730
TRIDC2BG006780
TRIDC2BG006810
TRIDC2BG006820
TRIDC2BG006880
TRIDC2BG007120
TRIDC2BG007130
TRIDC2BG007200
TRIDC2BG007210
TRIDC2BG007320
TRIDC2BG007330
TRIDC2BG007340
TRIDC2BG007350
TRIDC2BG007370
TRIDC2BG007380
TRIDC2BG007400
TRIDC2BG007450
TRIDC2BG007460
TRIDC2BG007490
TRIDC2BG007500
TRIDC2BG007510
TRIDC2BG007520
TRIDC2BG007550
TRIDC2BG007570
TRIDC2BG007580
TRIDC2BG008000
TRIDC2BG008010
TRIDC2BG008020
TRIDC2BG008040
TRIDC2BG008110
TRIDC2BG008120
TRIDC2BG008130
TRIDC2BG008300
TRIDC2BG008850
TRIDC2BG008860
TRIDC2BG008880
TRIDC2BG008910
TRIDC2BG009020
TRIDC2BG009060
TRIDC2BG009130
TRIDC2BG009150
TRIDC2BG009170
TRIDC2BG009220
TRIDC2BG009230
TRIDC2BG009340
TRIDC2BG009350
TRIDC2BG009360
TRIDC2BG009570
TRIDC2BG009580
TRIDC2BG009790
TRIDC2BG009800
TRIDC2BG010150
TRIDC2BG010330
TRIDC2BG010360
TRIDC2BG010430
TRIDC2BG010480
TRIDC2BG010490
TRIDC2BG010500
TRIDC2BG010510
TRIDC2BG010520
TRIDC2BG010580
TRIDC2BG010590
TRIDC2BG011810
TRIDC2BG012070
TRIDC2BG012080
TRIDC2BG012260
TRIDC2BG012420
TRIDC2BG012430
TRIDC2BG012470
TRIDC2BG012500
TRIDC2BG012550
TRIDC2BG012570
TRIDC2BG012590
TRIDC2BG012630
TRIDC2BG012650
TRIDC2BG012690
TRIDC2BG012700
TRIDC2BG012710
TRIDC2BG012720
TRIDC2BG012740
TRIDC2BG013140
TRIDC2BG014570
TRIDC2BG014980
TRIDC2BG015270
TRIDC2BG015280
TRIDC2BG015300
TRIDC2BG015320
TRIDC2BG015330
TRIDC2BG015410
TRIDC2BG015550
TRIDC2BG015900
TRIDC2BG016260
TRIDC2BG016270
TRIDC2BG016280
TRIDC2BG016730
TRIDC2BG016740
TRIDC2BG016750
TRIDC2BG016760
TRIDC2BG017450
TRIDC2BG017540
TRIDC2BG017560
TRIDC2BG017900
TRIDC2BG017910
TRIDC2BG017920
TRIDC2BG018930
TRIDC2BG019150
TRIDC2BG019170
TRIDC2BG020660
TRIDC2BG020670
TRIDC2BG020720
TRIDC2BG020740
TRIDC2BG020750
TRIDC2BG020860
TRIDC2BG020990
TRIDC2BG021000
TRIDC2BG021020
TRIDC2BG021100
TRIDC2BG021120
TRIDC2BG021170
TRIDC2BG021190
TRIDC2BG021550
TRIDC2BG021560
TRIDC2BG021570
TRIDC2BG021620
TRIDC2BG021630
TRIDC2BG021640
TRIDC2BG021670
TRIDC2BG021880
TRIDC2BG022360
TRIDC2BG022440
TRIDC2BG022460
TRIDC2BG023300
TRIDC2BG023310
TRIDC2BG023580
TRIDC2BG024120
TRIDC2BG029540
TRIDC2BG030960
TRIDC2BG031000
TRIDC2BG031010
TRIDC2BG034970
TRIDC2BG034990
TRIDC2BG036760
TRIDC2BG038340
TRIDC2BG042470
TRIDC2BG042480
TRIDC2BG042490
TRIDC2BG042500
TRIDC2BG045980
TRIDC2BG046370
TRIDC2BG046380
TRIDC2BG046390
TRIDC2BG046400
TRIDC2BG048190
TRIDC2BG048220
TRIDC2BG048930
TRIDC2BG049490
TRIDC2BG049510
TRIDC2BG049520
TRIDC2BG050540
TRIDC2BG051420
TRIDC2BG051430
TRIDC2BG051440
TRIDC2BG051460
TRIDC2BG052850
TRIDC2BG052860
TRIDC2BG052870
TRIDC2BG052880
TRIDC2BG053240
TRIDC2BG053250
TRIDC2BG053520
TRIDC2BG053720
TRIDC2BG053860
TRIDC2BG053870
TRIDC2BG055790
TRIDC2BG055810
TRIDC2BG055840
TRIDC2BG058160
TRIDC2BG058680
TRIDC2BG058690
TRIDC2BG059200
TRIDC2BG059710
TRIDC2BG060000
TRIDC2BG061220
TRIDC2BG061970
TRIDC2BG061990
TRIDC2BG062440
TRIDC2BG062450
TRIDC2BG062470
TRIDC2BG062490
TRIDC2BG062510
TRIDC2BG062580
TRIDC2BG062660
TRIDC2BG063580
TRIDC2BG063590
TRIDC2BG063600
TRIDC2BG063610
TRIDC2BG063620
TRIDC2BG063630
TRIDC2BG063640
TRIDC2BG063870
TRIDC2BG063880
TRIDC2BG063900
TRIDC2BG063930
TRIDC2BG063990
TRIDC2BG064940
TRIDC2BG064950
TRIDC2BG064970
TRIDC2BG064980
TRIDC2BG065000
TRIDC2BG065010
TRIDC2BG065140
TRIDC2BG065710
TRIDC2BG065720
TRIDC2BG065740
TRIDC2BG065750
TRIDC2BG065770
TRIDC2BG065790
TRIDC2BG067290
TRIDC2BG067740
TRIDC2BG067870
TRIDC2BG067890
TRIDC2BG068250
TRIDC2BG068650
TRIDC2BG068870
TRIDC2BG068910
TRIDC2BG068920
TRIDC2BG068960
TRIDC2BG068970
TRIDC2BG069140
TRIDC2BG069970
TRIDC2BG070010
TRIDC2BG070030
TRIDC2BG070350
TRIDC2BG070370
TRIDC2BG070430
TRIDC2BG070480
TRIDC2BG070540
TRIDC2BG070550
TRIDC2BG070560
TRIDC2BG070570
TRIDC2BG070580
TRIDC2BG070600
TRIDC2BG070610
TRIDC2BG070660
TRIDC2BG070710
TRIDC2BG070740
TRIDC2BG071180
TRIDC2BG071190
TRIDC2BG071210
TRIDC2BG071240
TRIDC2BG071250
TRIDC2BG071280
TRIDC2BG071290
TRIDC2BG071360
TRIDC2BG071940
TRIDC2BG071960
TRIDC2BG072250
TRIDC2BG072320
TRIDC2BG072330
TRIDC2BG072340
TRIDC2BG072350
TRIDC2BG072450
TRIDC2BG072760
TRIDC2BG073440
TRIDC2BG073510
TRIDC2BG073730
TRIDC2BG073830
TRIDC2BG073980
TRIDC2BG074000
TRIDC2BG074010
TRIDC2BG074560
TRIDC2BG075240
TRIDC2BG075290
TRIDC2BG076000
TRIDC2BG076580
TRIDC2BG076620
TRIDC2BG076630
TRIDC2BG076640
TRIDC2BG076650
TRIDC2BG076740
TRIDC2BG076750
TRIDC2BG076770
TRIDC2BG076780
TRIDC2BG076790
TRIDC2BG076800
TRIDC2BG077310
TRIDC2BG077320
TRIDC2BG077560
TRIDC2BG077590
TRIDC2BG078240
TRIDC2BG078350
TRIDC2BG078360
TRIDC2BG078390
TRIDC2BG078420
TRIDC2BG078440
TRIDC2BG078640
TRIDC2BG078650
TRIDC2BG078730
TRIDC2BG078740
TRIDC2BG079070
TRIDC2BG079080
TRIDC2BG079090
TRIDC2BG079110
TRIDC2BG079170
TRIDC2BG079230
TRIDC2BG079590
TRIDC2BG079720
TRIDC2BG079890
TRIDC2BG079910
TRIDC2BG080330
TRIDC2BG080350
TRIDC2BG080630
TRIDC2BG080660
TRIDC2BG080720
TRIDC2BG080740
TRIDC2BG080770
TRIDC2BG081100
TRIDC2BG081110
TRIDC2BG081120
TRIDC2BG081130
TRIDC2BG081140
TRIDC2BG081160
TRIDC2BG081360
TRIDC2BG081480
TRIDC2BG081500
TRIDC2BG081730
TRIDC2BG081770
TRIDC2BG081780
TRIDC2BG081800
TRIDC2BG081810
TRIDC2BG081820
TRIDC2BG081830
TRIDC2BG081840
TRIDC2BG081890
TRIDC2BG081900
TRIDC2BG081920
TRIDC2BG081930
TRIDC2BG081940
TRIDC2BG081950
TRIDC2BG082360
TRIDC2BG082370
TRIDC2BG082380
TRIDC2BG082390
TRIDC2BG082560
TRIDC2BG082600
TRIDC2BG082610
TRIDC2BG082820
TRIDC2BG083190
TRIDC2BG083210
TRIDC2BG083260
TRIDC2BG083350
TRIDC2BG083360
TRIDC2BG083390
TRIDC2BG083400
TRIDC2BG083410
TRIDC2BG083430
TRIDC2BG083470
TRIDC2BG083480
TRIDC2BG083490
TRIDC2BG083500
TRIDC2BG083640
TRIDC2BG083650
TRIDC2BG083860
TRIDC2BG084160
TRIDC2BG084170
TRIDC2BG084180
TRIDC2BG084190
TRIDC2BG084200
TRIDC2BG084250
TRIDC2BG084350
TRIDC2BG084740
TRIDC2BG084780
TRIDC2BG084820
TRIDC2BG084840
TRIDC2BG084900
TRIDC2BG084910
TRIDC2BG084920
TRIDC2BG085260
TRIDC2BG085340
TRIDC2BG085350
TRIDC2BG085450
TRIDC2BG085540
TRIDC2BG085550
TRIDC2BG085560
TRIDC2BG085580
TRIDC2BG085810
TRIDC2BG085990
TRIDC2BG086080
TRIDC2BG086090
TRIDC2BG086100
TRIDC2BG086110
TRIDC2BG086170
TRIDC2BG086200
TRIDC2BG086550
TRIDC2BG086560
TRIDC2BG086580
TRIDC2BG086620
TRIDC2BG086640
TRIDC2BG086720
TRIDC2BG086730
TRIDC2BG086810
TRIDC2BG086830
TRIDC2BG086900
TRIDC2BG086970
TRIDC2BG087020
TRIDC2BG087030
TRIDC2BG087060
TRIDC2BG087930
TRIDC2BG087940
TRIDC2BG088010
TRIDC2BG088020
TRIDC2BG088030
TRIDC2BG088040
TRIDC2BG088060
TRIDC2BG088080
TRIDC2BG088100
TRIDC2BG088110
TRIDC2BG088120
TRIDC2BG088130
TRIDC2BG088140
TRIDC2BG088420
TRIDC2BG088430
TRIDC2BG088440
TRIDC2BG088450
TRIDC2BG088460
TRIDC2BG088510
TRIDC2BG088520
TRIDC2BG088530
TRIDC2BG088540
TRIDC2BG088590
TRIDC2BG088600
TRIDC2BG088620
TRIDC2BG088630
TRIDC2BG088640
TRIDC2BG088650
TRIDC2BG088660
TRIDC2BG088670
TRIDC2BG088680
TRIDC2BG088710
TRIDC2BG088720
TRIDC2BG088730
TRIDC2BG089040
TRIDC2BG089050
TRIDC2BG089080
TRIDC2BG089090
TRIDC2BG089100
TRIDC2BG089110
TRIDC2BG089120
TRIDC2BG089130
TRIDC2BG089140
TRIDC2BG089250
TRIDC2BG089260
TRIDC2BG089280
TRIDC2BG089290
TRIDC2BG089300
TRIDC2BG089310
TRIDC2BG089330
TRIDC2BG089460
TRIDC2BG089480
TRIDC2BG089490
TRIDC2BG089710
TRIDC2BG089720
TRIDC2BG089740
TRIDC2BG089760
TRIDC2BG089820
TRIDC2BG089840
TRIDC2BG089850
TRIDC2BG089990
TRIDC2BG090000
TRIDC2BG090010
TRIDC2BG090020
TRIDC2BG090030
TRIDC2BG090040
TRIDC2BG090050
TRIDC2BG090060
TRIDC2BG090080
TRIDC2BG090200
TRIDC2BG090210
TRIDC2BG090230
TRIDC2BG090240
TRIDC2BG090250
TRIDC2BG090260
TRIDC2BG090280
TRIDC2BG090290
TRIDC2BG090300
TRIDC2BG090310
TRIDC2BG090320
TRIDC2BG090390
TRIDC2BG090430
TRIDC2BG090450
TRIDC2BG090470
TRIDC2BG090480
TRIDC2BG090540
TRIDC2BG090550
TRIDC2BG090590
TRIDC2BG090610
TRIDC2BG090630
TRIDC2BG090840
TRIDC2BG090850
TRIDC2BG090870
TRIDC2BG090880
TRIDC2BG090890
TRIDC2BG090900
TRIDC2BG090950
TRIDC2BG090970
TRIDC2BG090980
TRIDC2BG091010
TRIDC2BG091020
TRIDC2BG091190
TRIDC2BG091200
TRIDC2BG091220
TRIDC3AG000160
TRIDC3AG001160
TRIDC3AG001170
TRIDC3AG001240
TRIDC3AG001300
TRIDC3AG001310
TRIDC3AG001480
TRIDC3AG001490
TRIDC3AG001670
TRIDC3AG001680
TRIDC3AG001830
TRIDC3AG001940
TRIDC3AG001960
TRIDC3AG002000
TRIDC3AG002190
TRIDC3AG002320
TRIDC3AG002330
TRIDC3AG002470
TRIDC3AG002610
TRIDC3AG002620
TRIDC3AG002640
TRIDC3AG002660
TRIDC3AG002690
TRIDC3AG002900
TRIDC3AG002910
TRIDC3AG003030
TRIDC3AG003040
TRIDC3AG003050
TRIDC3AG003080
TRIDC3AG003280
TRIDC3AG003300
TRIDC3AG003310
TRIDC3AG003410
TRIDC3AG003420
TRIDC3AG003430
TRIDC3AG003440
TRIDC3AG003450
TRIDC3AG003460
TRIDC3AG003470
TRIDC3AG003570
TRIDC3AG003580
TRIDC3AG003790
TRIDC3AG005350
TRIDC3AG005470
TRIDC3AG005490
TRIDC3AG005590
TRIDC3AG005600
TRIDC3AG005610
TRIDC3AG005620
TRIDC3AG005630
TRIDC3AG005640
TRIDC3AG006000
TRIDC3AG006100
TRIDC3AG006870
TRIDC3AG006940
TRIDC3AG006950
TRIDC3AG007470
TRIDC3AG008090
TRIDC3AG008160
TRIDC3AG009000
TRIDC3AG009010
TRIDC3AG009020
TRIDC3AG009040
TRIDC3AG009060
TRIDC3AG009100
TRIDC3AG009680
TRIDC3AG009770
TRIDC3AG009780
TRIDC3AG009960
TRIDC3AG010120
TRIDC3AG010680
TRIDC3AG010900
TRIDC3AG011300
TRIDC3AG011320
TRIDC3AG011990
TRIDC3AG013630
TRIDC3AG013650
TRIDC3AG013670
TRIDC3AG013700
TRIDC3AG017340
TRIDC3AG017930
TRIDC3AG018240
TRIDC3AG022860
TRIDC3AG022930
TRIDC3AG023940
TRIDC3AG024350
TRIDC3AG024800
TRIDC3AG025050
TRIDC3AG026640
TRIDC3AG028340
TRIDC3AG028880
TRIDC3AG031820
TRIDC3AG031830
TRIDC3AG031840
TRIDC3AG036260
TRIDC3AG036610
TRIDC3AG037100
TRIDC3AG044600
TRIDC3AG044630
TRIDC3AG045140
TRIDC3AG046950
TRIDC3AG047370
TRIDC3AG047380
TRIDC3AG048220
TRIDC3AG048230
TRIDC3AG048240
TRIDC3AG052190
TRIDC3AG054840
TRIDC3AG054930
TRIDC3AG055790
TRIDC3AG057120
TRIDC3AG057130
TRIDC3AG057140
TRIDC3AG057160
TRIDC3AG057170
TRIDC3AG057180
TRIDC3AG057190
TRIDC3AG058960
TRIDC3AG058990
TRIDC3AG061800
TRIDC3AG061820
TRIDC3AG061950
TRIDC3AG061960
TRIDC3AG062470
TRIDC3AG063440
TRIDC3AG064090
TRIDC3AG064970
TRIDC3AG064980
TRIDC3AG065010
TRIDC3AG065020
TRIDC3AG065040
TRIDC3AG065050
TRIDC3AG066320
TRIDC3AG066360
TRIDC3AG066380
TRIDC3AG066390
TRIDC3AG067050
TRIDC3AG067080
TRIDC3AG067330
TRIDC3AG067370
TRIDC3AG067450
TRIDC3AG067470
TRIDC3AG067480
TRIDC3AG067500
TRIDC3AG067840
TRIDC3AG068130
TRIDC3AG068810
TRIDC3AG068820
TRIDC3AG068830
TRIDC3AG069520
TRIDC3AG069540
TRIDC3AG069550
TRIDC3AG069790
TRIDC3AG069800
TRIDC3AG069820
TRIDC3AG069830
TRIDC3AG069840
TRIDC3AG069850
TRIDC3AG069890
TRIDC3AG069930
TRIDC3AG071290
TRIDC3AG071400
TRIDC3AG071420
TRIDC3AG071430
TRIDC3AG071450
TRIDC3AG071710
TRIDC3AG071720
TRIDC3AG071740
TRIDC3AG071750
TRIDC3AG071760
TRIDC3AG071770
TRIDC3AG071780
TRIDC3AG071800
TRIDC3AG071830
TRIDC3AG071940
TRIDC3AG071950
TRIDC3AG072160
TRIDC3AG072490
TRIDC3AG072500
TRIDC3AG072770
TRIDC3AG072780
TRIDC3AG072790
TRIDC3AG072960
TRIDC3AG073350
TRIDC3AG073510
TRIDC3AG073810
TRIDC3AG073850
TRIDC3AG073860
TRIDC3AG073870
TRIDC3AG073880
TRIDC3AG073910
TRIDC3AG073920
TRIDC3AG073950
TRIDC3AG073960
TRIDC3AG073970
TRIDC3AG073980
TRIDC3AG074010
TRIDC3AG074040
TRIDC3AG074340
TRIDC3AG074630
TRIDC3AG074850
TRIDC3AG074900
TRIDC3AG074910
TRIDC3AG074920
TRIDC3AG075180
TRIDC3AG075270
TRIDC3AG075340
TRIDC3AG076170
TRIDC3AG076180
TRIDC3AG076210
TRIDC3AG076250
TRIDC3BG000040
TRIDC3BG000050
TRIDC3BG000160
TRIDC3BG000180
TRIDC3BG000210
TRIDC3BG000370
TRIDC3BG000380
TRIDC3BG000390
TRIDC3BG000400
TRIDC3BG000410
TRIDC3BG000710
TRIDC3BG001260
TRIDC3BG001440
TRIDC3BG001480
TRIDC3BG001500
TRIDC3BG001520
TRIDC3BG001530
TRIDC3BG001640
TRIDC3BG001780
TRIDC3BG001790
TRIDC3BG002090
TRIDC3BG002190
TRIDC3BG002240
TRIDC3BG002250
TRIDC3BG003540
TRIDC3BG003560
TRIDC3BG003620
TRIDC3BG003630
TRIDC3BG003650
TRIDC3BG003790
TRIDC3BG003830
TRIDC3BG003860
TRIDC3BG003890
TRIDC3BG003900
TRIDC3BG003940
TRIDC3BG004160
TRIDC3BG004630
TRIDC3BG005030
TRIDC3BG005910
TRIDC3BG005920
TRIDC3BG005930
TRIDC3BG005940
TRIDC3BG006090
TRIDC3BG006100
TRIDC3BG006110
TRIDC3BG006130
TRIDC3BG006150
TRIDC3BG006170
TRIDC3BG006190
TRIDC3BG006200
TRIDC3BG006320
TRIDC3BG006350
TRIDC3BG006360
TRIDC3BG006880
TRIDC3BG006950
TRIDC3BG007030
TRIDC3BG007040
TRIDC3BG007050
TRIDC3BG007080
TRIDC3BG007090
TRIDC3BG007100
TRIDC3BG007110
TRIDC3BG007120
TRIDC3BG007230
TRIDC3BG007260
TRIDC3BG007270
TRIDC3BG007290
TRIDC3BG007300
TRIDC3BG007310
TRIDC3BG007350
TRIDC3BG007470
TRIDC3BG007650
TRIDC3BG007930
TRIDC3BG008040
TRIDC3BG008130
TRIDC3BG008140
TRIDC3BG008170
TRIDC3BG008440
TRIDC3BG008450
TRIDC3BG008700
TRIDC3BG008860
TRIDC3BG008870
TRIDC3BG009150
TRIDC3BG009250
TRIDC3BG009260
TRIDC3BG009270
TRIDC3BG009280
TRIDC3BG009450
TRIDC3BG009460
TRIDC3BG009660
TRIDC3BG009940
TRIDC3BG010190
TRIDC3BG010210
TRIDC3BG010290
TRIDC3BG010360
TRIDC3BG010410
TRIDC3BG010530
TRIDC3BG010600
TRIDC3BG010920
TRIDC3BG010930
TRIDC3BG010940
TRIDC3BG011020
TRIDC3BG011030
TRIDC3BG011050
TRIDC3BG011170
TRIDC3BG011280
TRIDC3BG011330
TRIDC3BG011340
TRIDC3BG011390
TRIDC3BG011420
TRIDC3BG011430
TRIDC3BG011440
TRIDC3BG011450
TRIDC3BG011480
TRIDC3BG011490
TRIDC3BG011520
TRIDC3BG011760
TRIDC3BG011770
TRIDC3BG011800
TRIDC3BG011810
TRIDC3BG011930
TRIDC3BG011970
TRIDC3BG011980
TRIDC3BG011990
TRIDC3BG012100
TRIDC3BG012120
TRIDC3BG012130
TRIDC3BG012390
TRIDC3BG012660
TRIDC3BG012670
TRIDC3BG012680
TRIDC3BG012700
TRIDC3BG012710
TRIDC3BG012780
TRIDC3BG012790
TRIDC3BG012800
TRIDC3BG012840
TRIDC3BG012920
TRIDC3BG012930
TRIDC3BG012950
TRIDC3BG013110
TRIDC3BG013700
TRIDC3BG014220
TRIDC3BG014230
TRIDC3BG014240
TRIDC3BG014250
TRIDC3BG014330
TRIDC3BG014340
TRIDC3BG014830
TRIDC3BG015980
TRIDC3BG016220
TRIDC3BG016230
TRIDC3BG016270
TRIDC3BG016290
TRIDC3BG016300
TRIDC3BG016320
TRIDC3BG016590
TRIDC3BG016600
TRIDC3BG016740
TRIDC3BG017680
TRIDC3BG018700
TRIDC3BG020580
TRIDC3BG020590
TRIDC3BG021730
TRIDC3BG022580
TRIDC3BG022770
TRIDC3BG022910
TRIDC3BG023170
TRIDC3BG024070
TRIDC3BG024570
TRIDC3BG024580
TRIDC3BG024640
TRIDC3BG024650
TRIDC3BG024670
TRIDC3BG025230
TRIDC3BG025630
TRIDC3BG025730
TRIDC3BG025750
TRIDC3BG025770
TRIDC3BG025780
TRIDC3BG026100
TRIDC3BG026460
TRIDC3BG026610
TRIDC3BG027830
TRIDC3BG027840
TRIDC3BG028430
TRIDC3BG030060
TRIDC3BG032280
TRIDC3BG032320
TRIDC3BG032330
TRIDC3BG033140
TRIDC3BG033150
TRIDC3BG033200
TRIDC3BG033260
TRIDC3BG034690
TRIDC3BG034790
TRIDC3BG034870
TRIDC3BG035140
TRIDC3BG037500
TRIDC3BG037790
TRIDC3BG037810
TRIDC3BG037820
TRIDC3BG039480
TRIDC3BG039920
TRIDC3BG041270
TRIDC3BG042390
TRIDC3BG042400
TRIDC3BG042410
TRIDC3BG042430
TRIDC3BG043030
TRIDC3BG043040
TRIDC3BG043050
TRIDC3BG043060
TRIDC3BG043070
TRIDC3BG043080
TRIDC3BG043200
TRIDC3BG043220
TRIDC3BG043770
TRIDC3BG043950
TRIDC3BG043970
TRIDC3BG044240
TRIDC3BG044270
TRIDC3BG044280
TRIDC3BG044420
TRIDC3BG044550
TRIDC3BG044560
TRIDC3BG044570
TRIDC3BG044580
TRIDC3BG044590
TRIDC3BG044710
TRIDC3BG044730
TRIDC3BG044750
TRIDC3BG044760
TRIDC3BG044770
TRIDC3BG044820
TRIDC3BG045430
TRIDC3BG045490
TRIDC3BG045520
TRIDC3BG047130
TRIDC3BG047790
TRIDC3BG047810
TRIDC3BG047860
TRIDC3BG047880
TRIDC3BG047890
TRIDC3BG047920
TRIDC3BG047930
TRIDC3BG047980
TRIDC3BG047990
TRIDC3BG048000
TRIDC3BG048030
TRIDC3BG048040
TRIDC3BG048060
TRIDC3BG048120
TRIDC3BG048130
TRIDC3BG048140
TRIDC3BG049300
TRIDC3BG050200
TRIDC3BG050660
TRIDC3BG050670
TRIDC3BG050690
TRIDC3BG050860
TRIDC3BG050870
TRIDC3BG050890
TRIDC3BG050910
TRIDC3BG050950
TRIDC3BG050980
TRIDC3BG051250
TRIDC3BG052130
TRIDC3BG052150
TRIDC3BG052240
TRIDC3BG052250
TRIDC3BG052810
TRIDC3BG055380
TRIDC3BG056630
TRIDC3BG056770
TRIDC3BG056820
TRIDC3BG056830
TRIDC3BG056840
TRIDC3BG056860
TRIDC3BG056870
TRIDC3BG056890
TRIDC3BG056900
TRIDC3BG056910
TRIDC3BG058710
TRIDC3BG060990
TRIDC3BG061000
TRIDC3BG061140
TRIDC3BG061410
TRIDC3BG061420
TRIDC3BG061430
TRIDC3BG061440
TRIDC3BG061450
TRIDC3BG061480
TRIDC3BG061530
TRIDC3BG061540
TRIDC3BG062530
TRIDC3BG063210
TRIDC3BG063580
TRIDC3BG065100
TRIDC3BG066130
TRIDC3BG066150
TRIDC3BG066160
TRIDC3BG066170
TRIDC3BG066180
TRIDC3BG066230
TRIDC3BG066660
TRIDC3BG066940
TRIDC3BG066960
TRIDC3BG066970
TRIDC3BG067040
TRIDC3BG067090
TRIDC3BG067110
TRIDC3BG067250
TRIDC3BG067300
TRIDC3BG067330
TRIDC3BG069620
TRIDC3BG070490
TRIDC3BG070520
TRIDC3BG070530
TRIDC3BG070550
TRIDC3BG070900
TRIDC3BG070910
TRIDC3BG070960
TRIDC3BG070970
TRIDC3BG070980
TRIDC3BG070990
TRIDC3BG071000
TRIDC3BG071160
TRIDC3BG071170
TRIDC3BG071220
TRIDC3BG071760
TRIDC3BG071770
TRIDC3BG071780
TRIDC3BG071990
TRIDC3BG072180
TRIDC3BG072480
TRIDC3BG072490
TRIDC3BG072510
TRIDC3BG072530
TRIDC3BG072540
TRIDC3BG072950
TRIDC3BG072980
TRIDC3BG072990
TRIDC3BG073000
TRIDC3BG073200
TRIDC3BG073210
TRIDC3BG073320
TRIDC3BG073370
TRIDC3BG073410
TRIDC3BG073790
TRIDC3BG074150
TRIDC3BG074160
TRIDC3BG074510
TRIDC3BG074530
TRIDC3BG074570
TRIDC3BG074590
TRIDC3BG074600
TRIDC3BG074680
TRIDC3BG074690
TRIDC3BG074700
TRIDC3BG074710
TRIDC3BG074750
TRIDC3BG074780
TRIDC3BG074840
TRIDC3BG074850
TRIDC3BG074870
TRIDC3BG074890
TRIDC3BG074900
TRIDC3BG074930
TRIDC3BG074940
TRIDC3BG074970
TRIDC3BG074980
TRIDC3BG074990
TRIDC3BG075000
TRIDC3BG075010
TRIDC3BG075020
TRIDC3BG075060
TRIDC3BG075070
TRIDC3BG075270
TRIDC3BG075800
TRIDC3BG075820
TRIDC3BG075990
TRIDC3BG076000
TRIDC3BG076020
TRIDC3BG076030
TRIDC3BG076130
TRIDC3BG076250
TRIDC3BG076260
TRIDC3BG076290
TRIDC3BG076330
TRIDC3BG076350
TRIDC3BG076360
TRIDC3BG076630
TRIDC3BG076800
TRIDC3BG076890
TRIDC3BG076910
TRIDC3BG076920
TRIDC3BG077010
TRIDC3BG077040
TRIDC3BG077570
TRIDC3BG077580
TRIDC3BG077590
TRIDC3BG077680
TRIDC3BG077910
TRIDC3BG078160
TRIDC3BG078170
TRIDC3BG078230
TRIDC3BG078240
TRIDC3BG078250
TRIDC3BG078350
TRIDC3BG078360
TRIDC3BG078380
TRIDC3BG078390
TRIDC3BG078540
TRIDC3BG078590
TRIDC3BG078600
TRIDC3BG078820
TRIDC3BG078830
TRIDC3BG078840
TRIDC3BG079180
TRIDC3BG079190
TRIDC3BG079390
TRIDC3BG079460
TRIDC3BG079530
TRIDC3BG079580
TRIDC3BG079590
TRIDC3BG079600
TRIDC3BG079640
TRIDC3BG079680
TRIDC3BG079710
TRIDC3BG079720
TRIDC3BG079740
TRIDC3BG079750
TRIDC3BG079760
TRIDC3BG079770
TRIDC3BG079790
TRIDC3BG079810
TRIDC3BG079820
TRIDC3BG079830
TRIDC3BG079850
TRIDC3BG079870
TRIDC3BG079880
TRIDC3BG079890
TRIDC3BG079940
TRIDC3BG080110
TRIDC3BG080140
TRIDC3BG080160
TRIDC3BG080500
TRIDC3BG080520
TRIDC3BG080550
TRIDC3BG080570
TRIDC3BG080580
TRIDC3BG080620
TRIDC3BG080700
TRIDC3BG080880
TRIDC3BG080890
TRIDC3BG080900
TRIDC3BG081100
TRIDC3BG081120
TRIDC3BG081280
TRIDC3BG081290
TRIDC3BG081440
TRIDC3BG081450
TRIDC3BG081460
TRIDC3BG081540
TRIDC3BG081550
TRIDC3BG081560
TRIDC3BG081660
TRIDC3BG081670
TRIDC3BG081680
TRIDC3BG081690
TRIDC3BG081740
TRIDC3BG081770
TRIDC3BG081790
TRIDC3BG081800
TRIDC3BG081840
TRIDC3BG081870
TRIDC3BG081880
TRIDC3BG081890
TRIDC3BG081900
TRIDC3BG081960
TRIDC3BG082000
TRIDC3BG082010
TRIDC3BG082020
TRIDC3BG082190
TRIDC3BG082800
TRIDC3BG082810
TRIDC3BG082820
TRIDC3BG082840
TRIDC3BG082850
TRIDC3BG082890
TRIDC3BG082900
TRIDC3BG082920
TRIDC3BG082930
TRIDC3BG082990
TRIDC3BG083020
TRIDC3BG083030
TRIDC3BG083120
TRIDC3BG083140
TRIDC3BG083160
TRIDC3BG083180
TRIDC3BG083290
TRIDC3BG083320
TRIDC3BG083350
TRIDC3BG083370
TRIDC3BG083550
TRIDC3BG083560
TRIDC3BG083800
TRIDC3BG083830
TRIDC3BG083920
TRIDC3BG084320
TRIDC3BG084330
TRIDC3BG084340
TRIDC3BG084350
TRIDC3BG084390
TRIDC3BG084400
TRIDC3BG084420
TRIDC3BG084430
TRIDC3BG084870
TRIDC3BG084890
TRIDC3BG084930
TRIDC3BG084940
TRIDC3BG084980
TRIDC3BG085000
TRIDC3BG085010
TRIDC3BG085030
TRIDC3BG085040
TRIDC3BG085090
TRIDC3BG085100
TRIDC3BG085160
TRIDC3BG085340
TRIDC3BG085350
TRIDC3BG085360
TRIDC3BG085370
TRIDC3BG085450
TRIDC3BG085710
TRIDC3BG085760
TRIDC3BG085780
TRIDC3BG085890
TRIDC3BG086190
TRIDC3BG086200
TRIDC3BG086210
TRIDC3BG086230
TRIDC3BG086260
TRIDC3BG086270
TRIDC3BG086280
TRIDC3BG086290
TRIDC3BG086310
TRIDC3BG086330
TRIDC3BG086340
TRIDC3BG086480
TRIDC3BG086540
TRIDC3BG086910
TRIDC3BG086920
TRIDC3BG087080
TRIDC3BG087220
TRIDC3BG087350
TRIDC3BG087360
TRIDC3BG087370
TRIDC3BG087380
TRIDC3BG087390
TRIDC3BG087610
TRIDC3BG087620
TRIDC3BG087690
TRIDC3BG087700
TRIDC3BG087710
TRIDC4AG001170
TRIDC4AG001180
TRIDC4AG001700
TRIDC4AG006860
TRIDC4AG007550
TRIDC4AG009930
TRIDC4AG011020
TRIDC4AG011160
TRIDC4AG014900
TRIDC4AG016370
TRIDC4AG016800
TRIDC4AG016820
TRIDC4AG019250
TRIDC4AG020780
TRIDC4AG021210
TRIDC4AG023590
TRIDC4AG024660
TRIDC4AG025250
TRIDC4AG026130
TRIDC4AG026800
TRIDC4AG031500
TRIDC4AG033790
TRIDC4AG033800
TRIDC4AG033810
TRIDC4AG033820
TRIDC4AG033830
TRIDC4AG033850
TRIDC4AG033880
TRIDC4AG033900
TRIDC4AG034730
TRIDC4AG034750
TRIDC4AG034770
TRIDC4AG037420
TRIDC4AG037510
TRIDC4AG037850
TRIDC4AG040530
TRIDC4AG041590
TRIDC4AG044320
TRIDC4AG044380
TRIDC4AG044840
TRIDC4AG045810
TRIDC4AG046480
TRIDC4AG046490
TRIDC4AG046920
TRIDC4AG046980
TRIDC4AG046990
TRIDC4AG047000
TRIDC4AG047020
TRIDC4AG047810
TRIDC4AG048070
TRIDC4AG048080
TRIDC4AG049430
TRIDC4AG049510
TRIDC4AG049840
TRIDC4AG050430
TRIDC4AG051240
TRIDC4AG051250
TRIDC4AG051260
TRIDC4AG051710
TRIDC4AG051720
TRIDC4AG051910
TRIDC4AG057090
TRIDC4AG057150
TRIDC4AG057180
TRIDC4AG057190
TRIDC4AG057200
TRIDC4AG057300
TRIDC4AG057310
TRIDC4AG057340
TRIDC4AG057350
TRIDC4AG057380
TRIDC4AG057430
TRIDC4AG057470
TRIDC4AG057610
TRIDC4AG057680
TRIDC4AG058380
TRIDC4AG058420
TRIDC4AG058430
TRIDC4AG059260
TRIDC4AG059490
TRIDC4AG060080
TRIDC4AG060630
TRIDC4AG060640
TRIDC4AG060680
TRIDC4AG060720
TRIDC4AG060730
TRIDC4AG060740
TRIDC4AG060760
TRIDC4AG060770
TRIDC4AG060800
TRIDC4AG060820
TRIDC4AG060830
TRIDC4AG060910
TRIDC4AG060920
TRIDC4AG061070
TRIDC4AG061120
TRIDC4AG061130
TRIDC4AG061340
TRIDC4AG061580
TRIDC4AG061680
TRIDC4AG061700
TRIDC4AG061950
TRIDC4AG062050
TRIDC4AG062210
TRIDC4AG062360
TRIDC4AG062940
TRIDC4AG063290
TRIDC4AG063300
TRIDC4AG063310
TRIDC4AG063360
TRIDC4AG063370
TRIDC4AG063430
TRIDC4AG063490
TRIDC4AG063850
TRIDC4AG064200
TRIDC4AG064250
TRIDC4AG064380
TRIDC4AG064440
TRIDC4AG064460
TRIDC4AG064470
TRIDC4AG064870
TRIDC4AG064890
TRIDC4AG064900
TRIDC4AG064910
TRIDC4AG064920
TRIDC4AG065010
TRIDC4AG065210
TRIDC4AG065220
TRIDC4AG065230
TRIDC4AG065250
TRIDC4AG065260
TRIDC4AG065270
TRIDC4AG065310
TRIDC4AG065320
TRIDC4AG065370
TRIDC4AG065380
TRIDC4AG065410
TRIDC4AG065470
TRIDC4AG065550
TRIDC4AG065560
TRIDC4AG065630
TRIDC4AG065680
TRIDC4AG065690
TRIDC4AG065750
TRIDC4AG065760
TRIDC4AG065960
TRIDC4AG066200
TRIDC4AG066230
TRIDC4AG066340
TRIDC4AG066360
TRIDC4AG066440
TRIDC4AG066460
TRIDC4AG066500
TRIDC4AG066530
TRIDC4AG066550
TRIDC4AG066570
TRIDC4AG066600
TRIDC4AG066610
TRIDC4AG066630
TRIDC4AG066690
TRIDC4AG066700
TRIDC4AG066710
TRIDC4AG066720
TRIDC4AG066740
TRIDC4AG066750
TRIDC4AG066760
TRIDC4AG066790
TRIDC4AG066800
TRIDC4AG066840
TRIDC4AG067160
TRIDC4AG067170
TRIDC4AG067180
TRIDC4AG067190
TRIDC4AG067290
TRIDC4AG067310
TRIDC4AG067320
TRIDC4AG067330
TRIDC4AG067360
TRIDC4AG067370
TRIDC4AG067380
TRIDC4AG067390
TRIDC4AG067400
TRIDC4AG067570
TRIDC4AG067580
TRIDC4AG067590
TRIDC4AG067660
TRIDC4AG067840
TRIDC4AG067950
TRIDC4AG067960
TRIDC4AG068000
TRIDC4AG068010
TRIDC4AG068020
TRIDC4AG068040
TRIDC4AG068100
TRIDC4AG068110
TRIDC4AG068210
TRIDC4AG068220
TRIDC4AG068360
TRIDC4AG068370
TRIDC4AG068430
TRIDC4AG068640
TRIDC4AG068650
TRIDC4AG068680
TRIDC4AG068720
TRIDC4AG068730
TRIDC4AG068740
TRIDC4AG068750
TRIDC4AG068820
TRIDC4AG068830
TRIDC4AG068840
TRIDC4AG068850
TRIDC4AG068870
TRIDC4AG068970
TRIDC4AG068980
TRIDC4AG068990
TRIDC4AG069010
TRIDC4AG069140
TRIDC4AG069170
TRIDC4AG069320
TRIDC4AG069440
TRIDC4AG069460
TRIDC4AG069470
TRIDC4AG069500
TRIDC4AG069520
TRIDC4AG069550
TRIDC4AG069570
TRIDC4AG069600
TRIDC4AG069740
TRIDC4AG069750
TRIDC4AG069760
TRIDC4AG069770
TRIDC4AG069780
TRIDC4AG069790
TRIDC4AG069800
TRIDC4AG069810
TRIDC4AG069840
TRIDC4AG069850
TRIDC4AG069870
TRIDC4AG069890
TRIDC4AG069900
TRIDC4AG069910
TRIDC4AG069940
TRIDC4AG069950
TRIDC4AG069960
TRIDC4AG070180
TRIDC4AG070210
TRIDC4AG070230
TRIDC4AG070240
TRIDC4AG070250
TRIDC4AG070260
TRIDC4AG070300
TRIDC4AG070310
TRIDC4AG070320
TRIDC4AG070370
TRIDC4AG070380
TRIDC4AG070390
TRIDC4AG070400
TRIDC4AG070410
TRIDC4AG070420
TRIDC4AG070520
TRIDC4AG070530
TRIDC4AG070550
TRIDC4AG070560
TRIDC4AG070620
TRIDC4AG070630
TRIDC4AG070650
TRIDC4AG070660
TRIDC4AG070680
TRIDC4AG070700
TRIDC4AG070710
TRIDC4AG070720
TRIDC4AG070730
TRIDC4AG070740
TRIDC4AG070750
TRIDC4AG070760
TRIDC4AG070770
TRIDC4AG070790
TRIDC4AG070800
TRIDC4AG070840
TRIDC4AG070850
TRIDC4AG070860
TRIDC4AG070870
TRIDC4AG070880
TRIDC4AG070900
TRIDC4AG070910
TRIDC4AG070920
TRIDC4AG070930
TRIDC4AG070950
TRIDC4AG070980
TRIDC4AG070990
TRIDC4AG071000
TRIDC4AG071010
TRIDC4AG071020
TRIDC4AG071040
TRIDC4AG071050
TRIDC4AG071070
TRIDC4AG071310
TRIDC4AG071440
TRIDC4AG071490
TRIDC4AG071510
TRIDC4AG071520
TRIDC4AG071580
TRIDC4AG071690
TRIDC4AG071700
TRIDC4AG072200
TRIDC4AG072240
TRIDC4AG072370
TRIDC4AG072410
TRIDC4AG072470
TRIDC4AG072480
TRIDC4AG072490
TRIDC4AG072500
TRIDC4AG072510
TRIDC4AG072630
TRIDC4AG072640
TRIDC4AG072680
TRIDC4BG000090
TRIDC4BG000160
TRIDC4BG000230
TRIDC4BG000310
TRIDC4BG000320
TRIDC4BG000330
TRIDC4BG000340
TRIDC4BG000350
TRIDC4BG000480
TRIDC4BG000490
TRIDC4BG000500
TRIDC4BG000510
TRIDC4BG000520
TRIDC4BG000540
TRIDC4BG000600
TRIDC4BG000650
TRIDC4BG000660
TRIDC4BG000760
TRIDC4BG000770
TRIDC4BG001070
TRIDC4BG001090
TRIDC4BG001130
TRIDC4BG001140
TRIDC4BG001190
TRIDC4BG001200
TRIDC4BG001220
TRIDC4BG001240
TRIDC4BG001300
TRIDC4BG001330
TRIDC4BG001340
TRIDC4BG001350
TRIDC4BG001380
TRIDC4BG001390
TRIDC4BG001400
TRIDC4BG001410
TRIDC4BG001420
TRIDC4BG001430
TRIDC4BG001440
TRIDC4BG001480
TRIDC4BG001590
TRIDC4BG001630
TRIDC4BG002370
TRIDC4BG002380
TRIDC4BG002650
TRIDC4BG002680
TRIDC4BG003600
TRIDC4BG003750
TRIDC4BG004380
TRIDC4BG004390
TRIDC4BG004420
TRIDC4BG004530
TRIDC4BG004540
TRIDC4BG004550
TRIDC4BG004570
TRIDC4BG005010
TRIDC4BG005610
TRIDC4BG005620
TRIDC4BG005630
TRIDC4BG006410
TRIDC4BG007430
TRIDC4BG007580
TRIDC4BG007600
TRIDC4BG007810
TRIDC4BG007820
TRIDC4BG007830
TRIDC4BG007850
TRIDC4BG007880
TRIDC4BG008350
TRIDC4BG008430
TRIDC4BG009370
TRIDC4BG010480
TRIDC4BG010490
TRIDC4BG010500
TRIDC4BG010510
TRIDC4BG010530
TRIDC4BG010630
TRIDC4BG010850
TRIDC4BG010860
TRIDC4BG010870
TRIDC4BG010890
TRIDC4BG014440
TRIDC4BG014450
TRIDC4BG014460
TRIDC4BG014470
TRIDC4BG015900
TRIDC4BG015910
TRIDC4BG015930
TRIDC4BG015940
TRIDC4BG015980
TRIDC4BG015990
TRIDC4BG016010
TRIDC4BG016020
TRIDC4BG016030
TRIDC4BG017130
TRIDC4BG019100
TRIDC4BG022020
TRIDC4BG026650
TRIDC4BG026680
TRIDC4BG029620
TRIDC4BG031180
TRIDC4BG031650
TRIDC4BG032080
TRIDC4BG032730
TRIDC4BG035920
TRIDC4BG040260
TRIDC4BG040270
TRIDC4BG040280
TRIDC4BG041760
TRIDC4BG041770
TRIDC4BG041780
TRIDC4BG042010
TRIDC4BG044750
TRIDC4BG045940
TRIDC4BG045950
TRIDC4BG046280
TRIDC4BG047360
TRIDC4BG047940
TRIDC4BG049540
TRIDC4BG050240
TRIDC4BG051380
TRIDC4BG052930
TRIDC4BG052940
TRIDC4BG053460
TRIDC4BG053630
TRIDC4BG055140
TRIDC4BG055450
TRIDC4BG055470
TRIDC4BG055480
TRIDC4BG056100
TRIDC4BG056120
TRIDC4BG056130
TRIDC4BG056160
TRIDC4BG056660
TRIDC4BG056670
TRIDC4BG056680
TRIDC4BG057870
TRIDC4BG058070
TRIDC4BG058150
TRIDC4BG058260
TRIDC4BG058270
TRIDC4BG058280
TRIDC4BG058710
TRIDC4BG058750
TRIDC4BG058970
TRIDC4BG058990
TRIDC4BG059000
TRIDC4BG059030
TRIDC4BG059210
TRIDC4BG059340
TRIDC4BG059370
TRIDC4BG059380
TRIDC4BG059430
TRIDC4BG059440
TRIDC4BG059460
TRIDC4BG059470
TRIDC4BG059480
TRIDC4BG059660
TRIDC4BG060530
TRIDC4BG060540
TRIDC4BG060750
TRIDC4BG060790
TRIDC4BG061480
TRIDC4BG062170
TRIDC4BG062180
TRIDC4BG062310
TRIDC4BG062440
TRIDC4BG062450
TRIDC4BG062460
TRIDC4BG062480
TRIDC4BG062570
TRIDC4BG062580
TRIDC4BG062720
TRIDC4BG063000
TRIDC4BG063010
TRIDC4BG063050
TRIDC4BG063060
TRIDC4BG063070
TRIDC4BG063080
TRIDC4BG063090
TRIDC4BG063180
TRIDC4BG063190
TRIDC4BG063220
TRIDC4BG063250
TRIDC4BG063270
TRIDC4BG063430
TRIDC4BG063770
TRIDC4BG063840
TRIDC4BG063960
TRIDC4BG063970
TRIDC4BG063980
TRIDC4BG064000
TRIDC4BG064200
TRIDC4BG064210
TRIDC4BG064350
TRIDC5AG001430
TRIDC5AG001440
TRIDC5AG001570
TRIDC5AG002270
TRIDC5AG002400
TRIDC5AG002480
TRIDC5AG002550
TRIDC5AG004990
TRIDC5AG005010
TRIDC5AG005050
TRIDC5AG005060
TRIDC5AG005070
TRIDC5AG007300
TRIDC5AG007370
TRIDC5AG007380
TRIDC5AG007390
TRIDC5AG009630
TRIDC5AG009640
TRIDC5AG009850
TRIDC5AG010160
TRIDC5AG013400
TRIDC5AG018480
TRIDC5AG018860
TRIDC5AG018890
TRIDC5AG018900
TRIDC5AG019130
TRIDC5AG019440
TRIDC5AG019460
TRIDC5AG019480
TRIDC5AG022760
TRIDC5AG022780
TRIDC5AG023280
TRIDC5AG025140
TRIDC5AG029890
TRIDC5AG030560
TRIDC5AG035130
TRIDC5AG035270
TRIDC5AG037950
TRIDC5AG037960
TRIDC5AG038450
TRIDC5AG039520
TRIDC5AG039750
TRIDC5AG039760
TRIDC5AG039780
TRIDC5AG039800
TRIDC5AG042420
TRIDC5AG043480
TRIDC5AG043490
TRIDC5AG043510
TRIDC5AG043520
TRIDC5AG044260
TRIDC5AG044520
TRIDC5AG044690
TRIDC5AG044720
TRIDC5AG045370
TRIDC5AG045490
TRIDC5AG045520
TRIDC5AG045970
TRIDC5AG046140
TRIDC5AG046150
TRIDC5AG046160
TRIDC5AG046180
TRIDC5AG046200
TRIDC5AG046210
TRIDC5AG046240
TRIDC5AG046320
TRIDC5AG046330
TRIDC5AG046350
TRIDC5AG046360
TRIDC5AG047510
TRIDC5AG048620
TRIDC5AG049030
TRIDC5AG049040
TRIDC5AG049050
TRIDC5AG049580
TRIDC5AG049590
TRIDC5AG049600
TRIDC5AG050400
TRIDC5AG051200
TRIDC5AG051310
TRIDC5AG051320
TRIDC5AG051350
TRIDC5AG052380
TRIDC5AG052550
TRIDC5AG053290
TRIDC5AG053300
TRIDC5AG055550
TRIDC5AG057330
TRIDC5AG057410
TRIDC5AG057420
TRIDC5AG057430
TRIDC5AG057580
TRIDC5AG059830
TRIDC5AG059840
TRIDC5AG059850
TRIDC5AG061020
TRIDC5AG062380
TRIDC5AG063080
TRIDC5AG063170
TRIDC5AG063590
TRIDC5AG064150
TRIDC5AG064190
TRIDC5AG064200
TRIDC5AG064220
TRIDC5AG064230
TRIDC5AG064260
TRIDC5AG064610
TRIDC5AG067270
TRIDC5AG067310
TRIDC5AG067360
TRIDC5AG068020
TRIDC5AG069590
TRIDC5AG070270
TRIDC5AG070960
TRIDC5AG070970
TRIDC5AG070980
TRIDC5AG071250
TRIDC5AG073700
TRIDC5AG073710
TRIDC5AG073720
TRIDC5AG073730
TRIDC5AG075220
TRIDC5AG077670
TRIDC5AG077690
TRIDC5AG077980
TRIDC5AG078110
TRIDC5AG078280
TRIDC5AG078300
TRIDC5AG078520
TRIDC5AG078530
TRIDC5AG078890
TRIDC5BG000610
TRIDC5BG000640
TRIDC5BG000830
TRIDC5BG000840
TRIDC5BG000850
TRIDC5BG000860
TRIDC5BG000870
TRIDC5BG000880
TRIDC5BG000920
TRIDC5BG000930
TRIDC5BG000940
TRIDC5BG000990
TRIDC5BG001030
TRIDC5BG001040
TRIDC5BG001080
TRIDC5BG001090
TRIDC5BG001100
TRIDC5BG001140
TRIDC5BG001300
TRIDC5BG001350
TRIDC5BG001550
TRIDC5BG001980
TRIDC5BG002190
TRIDC5BG002210
TRIDC5BG002220
TRIDC5BG002370
TRIDC5BG002460
TRIDC5BG002580
TRIDC5BG002600
TRIDC5BG002640
TRIDC5BG002680
TRIDC5BG002930
TRIDC5BG003030
TRIDC5BG003040
TRIDC5BG003330
TRIDC5BG003340
TRIDC5BG003410
TRIDC5BG003650
TRIDC5BG003670
TRIDC5BG004410
TRIDC5BG004560
TRIDC5BG004830
TRIDC5BG004870
TRIDC5BG004880
TRIDC5BG004920
TRIDC5BG005090
TRIDC5BG005290
TRIDC5BG005810
TRIDC5BG005920
TRIDC5BG005970
TRIDC5BG005980
TRIDC5BG006010
TRIDC5BG006060
TRIDC5BG006090
TRIDC5BG006170
TRIDC5BG006180
TRIDC5BG006190
TRIDC5BG006300
TRIDC5BG006380
TRIDC5BG006430
TRIDC5BG006440
TRIDC5BG006490
TRIDC5BG007020
TRIDC5BG007590
TRIDC5BG007850
TRIDC5BG007860
TRIDC5BG007880
TRIDC5BG007890
TRIDC5BG007900
TRIDC5BG007910
TRIDC5BG007920
TRIDC5BG007930
TRIDC5BG007940
TRIDC5BG007950
TRIDC5BG008150
TRIDC5BG008160
TRIDC5BG008430
TRIDC5BG008460
TRIDC5BG008530
TRIDC5BG008550
TRIDC5BG008560
TRIDC5BG008590
TRIDC5BG008640
TRIDC5BG009240
TRIDC5BG009290
TRIDC5BG009320
TRIDC5BG009330
TRIDC5BG009360
TRIDC5BG009370
TRIDC5BG009440
TRIDC5BG009450
TRIDC5BG009460
TRIDC5BG009470
TRIDC5BG009480
TRIDC5BG009490
TRIDC5BG009500
TRIDC5BG009510
TRIDC5BG009520
TRIDC5BG009530
TRIDC5BG010320
TRIDC5BG010710
TRIDC5BG011170
TRIDC5BG011640
TRIDC5BG012300
TRIDC5BG013730
TRIDC5BG013740
TRIDC5BG017400
TRIDC5BG017410
TRIDC5BG018310
TRIDC5BG022770
TRIDC5BG026220
TRIDC5BG026680
TRIDC5BG026690
TRIDC5BG026700
TRIDC5BG026710
TRIDC5BG026720
TRIDC5BG026730
TRIDC5BG027060
TRIDC5BG028520
TRIDC5BG028530
TRIDC5BG028590
TRIDC5BG030130
TRIDC5BG030140
TRIDC5BG031390
TRIDC5BG031980
TRIDC5BG032320
TRIDC5BG032510
TRIDC5BG032530
TRIDC5BG032540
TRIDC5BG032550
TRIDC5BG032580
TRIDC5BG032950
TRIDC5BG032960
TRIDC5BG032990
TRIDC5BG033000
TRIDC5BG033150
TRIDC5BG035110
TRIDC5BG035740
TRIDC5BG036330
TRIDC5BG036350
TRIDC5BG036360
TRIDC5BG036370
TRIDC5BG036380
TRIDC5BG036390
TRIDC5BG036400
TRIDC5BG036420
TRIDC5BG036440
TRIDC5BG036450
TRIDC5BG036480
TRIDC5BG036990
TRIDC5BG037000
TRIDC5BG037010
TRIDC5BG037020
TRIDC5BG037770
TRIDC5BG038060
TRIDC5BG038630
TRIDC5BG040180
TRIDC5BG040890
TRIDC5BG041240
TRIDC5BG041910
TRIDC5BG041940
TRIDC5BG042070
TRIDC5BG042560
TRIDC5BG042580
TRIDC5BG042790
TRIDC5BG043660
TRIDC5BG043680
TRIDC5BG043720
TRIDC5BG043750
TRIDC5BG044570
TRIDC5BG044740
TRIDC5BG045110
TRIDC5BG045290
TRIDC5BG045420
TRIDC5BG045460
TRIDC5BG045640
TRIDC5BG045690
TRIDC5BG046090
TRIDC5BG046400
TRIDC5BG046470
TRIDC5BG047100
TRIDC5BG047300
TRIDC5BG048120
TRIDC5BG048890
TRIDC5BG048900
TRIDC5BG048910
TRIDC5BG048920
TRIDC5BG048940
TRIDC5BG049300
TRIDC5BG049370
TRIDC5BG050000
TRIDC5BG050120
TRIDC5BG050500
TRIDC5BG051340
TRIDC5BG051400
TRIDC5BG051410
TRIDC5BG051420
TRIDC5BG051530
TRIDC5BG051540
TRIDC5BG051700
TRIDC5BG051720
TRIDC5BG051730
TRIDC5BG051980
TRIDC5BG052010
TRIDC5BG052030
TRIDC5BG052220
TRIDC5BG052240
TRIDC5BG052670
TRIDC5BG052680
TRIDC5BG052700
TRIDC5BG053310
TRIDC5BG053690
TRIDC5BG053700
TRIDC5BG053720
TRIDC5BG054030
TRIDC5BG054040
TRIDC5BG054100
TRIDC5BG054110
TRIDC5BG054140
TRIDC5BG054360
TRIDC5BG054370
TRIDC5BG054400
TRIDC5BG054560
TRIDC5BG054570
TRIDC5BG054580
TRIDC5BG054590
TRIDC5BG054600
TRIDC5BG054610
TRIDC5BG054620
TRIDC5BG054640
TRIDC5BG054650
TRIDC5BG054660
TRIDC5BG054670
TRIDC5BG054680
TRIDC5BG054690
TRIDC5BG054700
TRIDC5BG054710
TRIDC5BG054720
TRIDC5BG054730
TRIDC5BG054750
TRIDC5BG054770
TRIDC5BG054780
TRIDC5BG054800
TRIDC5BG054900
TRIDC5BG055040
TRIDC5BG055110
TRIDC5BG055460
TRIDC5BG055540
TRIDC5BG055570
TRIDC5BG055610
TRIDC5BG055630
TRIDC5BG055640
TRIDC5BG055650
TRIDC5BG055660
TRIDC5BG055730
TRIDC5BG055800
TRIDC5BG055820
TRIDC5BG055880
TRIDC5BG055900
TRIDC5BG055930
TRIDC5BG056060
TRIDC5BG056070
TRIDC5BG056080
TRIDC5BG056130
TRIDC5BG056140
TRIDC5BG056150
TRIDC5BG056170
TRIDC5BG056190
TRIDC5BG056540
TRIDC5BG056550
TRIDC5BG056560
TRIDC5BG056570
TRIDC5BG056640
TRIDC5BG056650
TRIDC5BG056790
TRIDC5BG056800
TRIDC5BG056870
TRIDC5BG057140
TRIDC5BG057400
TRIDC5BG057450
TRIDC5BG057560
TRIDC5BG057700
TRIDC5BG057720
TRIDC5BG057740
TRIDC5BG057880
TRIDC5BG057900
TRIDC5BG057930
TRIDC5BG057940
TRIDC5BG058230
TRIDC5BG058250
TRIDC5BG058780
TRIDC5BG058790
TRIDC5BG058890
TRIDC5BG059470
TRIDC5BG059480
TRIDC5BG059490
TRIDC5BG060340
TRIDC5BG060450
TRIDC5BG060920
TRIDC5BG061080
TRIDC5BG061510
TRIDC5BG061550
TRIDC5BG061700
TRIDC5BG063420
TRIDC5BG063570
TRIDC5BG063680
TRIDC5BG063690
TRIDC5BG063700
TRIDC5BG063710
TRIDC5BG063780
TRIDC5BG063980
TRIDC5BG063990
TRIDC5BG064000
TRIDC5BG064050
TRIDC5BG064060
TRIDC5BG064370
TRIDC5BG064420
TRIDC5BG064450
TRIDC5BG064460
TRIDC5BG064890
TRIDC5BG064930
TRIDC5BG064950
TRIDC5BG065000
TRIDC5BG065850
TRIDC5BG065950
TRIDC5BG065960
TRIDC5BG066580
TRIDC5BG066590
TRIDC5BG066610
TRIDC5BG066620
TRIDC5BG066700
TRIDC5BG066930
TRIDC5BG066990
TRIDC5BG067000
TRIDC5BG067010
TRIDC5BG067020
TRIDC5BG067060
TRIDC5BG067120
TRIDC5BG067700
TRIDC5BG067710
TRIDC5BG067720
TRIDC5BG067750
TRIDC5BG067760
TRIDC5BG067770
TRIDC5BG067780
TRIDC5BG067790
TRIDC5BG067800
TRIDC5BG067810
TRIDC5BG067910
TRIDC5BG067970
TRIDC5BG067990
TRIDC5BG068010
TRIDC5BG068020
TRIDC5BG068030
TRIDC5BG068240
TRIDC5BG068630
TRIDC5BG068640
TRIDC5BG068680
TRIDC5BG069290
TRIDC5BG069300
TRIDC5BG069310
TRIDC5BG069490
TRIDC5BG070460
TRIDC5BG070740
TRIDC5BG071310
TRIDC5BG071320
TRIDC5BG071500
TRIDC5BG071510
TRIDC5BG071520
TRIDC5BG071530
TRIDC5BG071540
TRIDC5BG071950
TRIDC5BG071960
TRIDC5BG072000
TRIDC5BG072010
TRIDC5BG072460
TRIDC5BG072480
TRIDC5BG072540
TRIDC5BG072550
TRIDC5BG072560
TRIDC5BG072670
TRIDC5BG072720
TRIDC5BG072730
TRIDC5BG072760
TRIDC5BG072770
TRIDC5BG072780
TRIDC5BG072950
TRIDC5BG073030
TRIDC5BG073070
TRIDC5BG073190
TRIDC5BG073240
TRIDC5BG073250
TRIDC5BG073500
TRIDC5BG073740
TRIDC5BG073760
TRIDC5BG073790
TRIDC5BG073800
TRIDC5BG073840
TRIDC5BG074490
TRIDC5BG074520
TRIDC5BG074530
TRIDC5BG074610
TRIDC5BG074620
TRIDC5BG074630
TRIDC5BG074640
TRIDC5BG074840
TRIDC5BG074860
TRIDC5BG074870
TRIDC5BG074880
TRIDC5BG075020
TRIDC5BG075030
TRIDC5BG075040
TRIDC5BG075050
TRIDC5BG075220
TRIDC5BG075240
TRIDC5BG075350
TRIDC5BG075690
TRIDC5BG075700
TRIDC5BG075710
TRIDC5BG075720
TRIDC5BG075760
TRIDC5BG075990
TRIDC5BG076000
TRIDC5BG076140
TRIDC5BG076160
TRIDC5BG076180
TRIDC5BG076250
TRIDC5BG076260
TRIDC5BG076580
TRIDC5BG076590
TRIDC5BG076600
TRIDC5BG076610
TRIDC5BG076640
TRIDC5BG076660
TRIDC5BG076960
TRIDC5BG076970
TRIDC5BG077070
TRIDC5BG077080
TRIDC5BG077100
TRIDC5BG077120
TRIDC5BG077450
TRIDC5BG077470
TRIDC5BG077490
TRIDC5BG077530
TRIDC5BG077540
TRIDC5BG077550
TRIDC5BG077560
TRIDC5BG077570
TRIDC5BG077590
TRIDC5BG077600
TRIDC5BG077610
TRIDC5BG077630
TRIDC5BG077670
TRIDC5BG077680
TRIDC5BG077900
TRIDC5BG078020
TRIDC5BG078030
TRIDC5BG078190
TRIDC5BG078200
TRIDC5BG078210
TRIDC5BG078230
TRIDC5BG078820
TRIDC5BG078890
TRIDC5BG079210
TRIDC5BG079220
TRIDC5BG079420
TRIDC5BG079520
TRIDC5BG079530
TRIDC5BG079580
TRIDC5BG079590
TRIDC5BG079600
TRIDC5BG079620
TRIDC5BG079780
TRIDC5BG079800
TRIDC5BG079840
TRIDC5BG079880
TRIDC5BG079940
TRIDC5BG079970
TRIDC5BG079980
TRIDC5BG080010
TRIDC5BG080110
TRIDC5BG080120
TRIDC5BG080160
TRIDC5BG080360
TRIDC5BG080370
TRIDC5BG080390
TRIDC5BG080400
TRIDC5BG080860
TRIDC5BG080870
TRIDC5BG080910
TRIDC5BG080990
TRIDC5BG081000
TRIDC5BG081040
TRIDC5BG081060
TRIDC5BG081130
TRIDC5BG081190
TRIDC5BG081200
TRIDC5BG081250
TRIDC5BG081300
TRIDC5BG081310
TRIDC5BG081330
TRIDC5BG081460
TRIDC5BG081500
TRIDC5BG081510
TRIDC5BG081520
TRIDC5BG081550
TRIDC5BG081590
TRIDC5BG081690
TRIDC5BG081710
TRIDC5BG082060
TRIDC5BG082070
TRIDC5BG082240
TRIDC5BG082520
TRIDC5BG082540
TRIDC5BG082550
TRIDC5BG082700
TRIDC5BG082710
TRIDC5BG082740
TRIDC5BG082750
TRIDC5BG082760
TRIDC5BG083240
TRIDC5BG083370
TRIDC5BG083490
TRIDC5BG083500
TRIDC5BG083530
TRIDC5BG083630
TRIDC5BG083640
TRIDC5BG083650
TRIDC5BG083820
TRIDC5BG083900
TRIDC5BG083930
TRIDC5BG083940
TRIDC5BG083950
TRIDC5BG083960
TRIDC5BG083970
TRIDC5BG083980
TRIDC5BG083990
TRIDC5BG084020
TRIDC6AG000230
TRIDC6AG000440
TRIDC6AG000540
TRIDC6AG000970
TRIDC6AG001260
TRIDC6AG001530
TRIDC6AG001560
TRIDC6AG001680
TRIDC6AG001710
TRIDC6AG001730
TRIDC6AG001760
TRIDC6AG001770
TRIDC6AG002180
TRIDC6AG002190
TRIDC6AG002380
TRIDC6AG002390
TRIDC6AG002440
TRIDC6AG002450
TRIDC6AG002750
TRIDC6AG002770
TRIDC6AG003180
TRIDC6AG003430
TRIDC6AG003670
TRIDC6AG003990
TRIDC6AG004280
TRIDC6AG004400
TRIDC6AG004410
TRIDC6AG004710
TRIDC6AG004730
TRIDC6AG004740
TRIDC6AG004770
TRIDC6AG004780
TRIDC6AG005000
TRIDC6AG005050
TRIDC6AG005450
TRIDC6AG005910
TRIDC6AG005920
TRIDC6AG005930
TRIDC6AG005940
TRIDC6AG006020
TRIDC6AG006260
TRIDC6AG006300
TRIDC6AG006400
TRIDC6AG006420
TRIDC6AG006430
TRIDC6AG006460
TRIDC6AG006470
TRIDC6AG006820
TRIDC6AG006830
TRIDC6AG006870
TRIDC6AG007550
TRIDC6AG007700
TRIDC6AG007750
TRIDC6AG007780
TRIDC6AG007890
TRIDC6AG007900
TRIDC6AG008010
TRIDC6AG008020
TRIDC6AG008860
TRIDC6AG008870
TRIDC6AG009020
TRIDC6AG009030
TRIDC6AG009140
TRIDC6AG009200
TRIDC6AG009550
TRIDC6AG009630
TRIDC6AG009830
TRIDC6AG009920
TRIDC6AG009980
TRIDC6AG009990
TRIDC6AG010280
TRIDC6AG010290
TRIDC6AG010300
TRIDC6AG011560
TRIDC6AG012330
TRIDC6AG012550
TRIDC6AG016120
TRIDC6AG016270
TRIDC6AG016480
TRIDC6AG017320
TRIDC6AG017330
TRIDC6AG017340
TRIDC6AG017350
TRIDC6AG018300
TRIDC6AG018350
TRIDC6AG018960
TRIDC6AG020630
TRIDC6AG020670
TRIDC6AG026760
TRIDC6AG026770
TRIDC6AG028120
TRIDC6AG028660
TRIDC6AG028950
TRIDC6AG029490
TRIDC6AG029710
TRIDC6AG029740
TRIDC6AG030790
TRIDC6AG032970
TRIDC6AG035230
TRIDC6AG035240
TRIDC6AG036000
TRIDC6AG037130
TRIDC6AG037490
TRIDC6AG040810
TRIDC6AG041200
TRIDC6AG041210
TRIDC6AG043740
TRIDC6AG044830
TRIDC6AG048500
TRIDC6AG048510
TRIDC6AG050510
TRIDC6AG050520
TRIDC6AG050700
TRIDC6AG050710
TRIDC6AG051210
TRIDC6AG051280
TRIDC6AG052460
TRIDC6AG053600
TRIDC6AG053760
TRIDC6AG054360
TRIDC6AG054770
TRIDC6AG054840
TRIDC6AG055080
TRIDC6AG055460
TRIDC6AG055470
TRIDC6AG055590
TRIDC6AG056960
TRIDC6AG056970
TRIDC6AG056980
TRIDC6AG057780
TRIDC6AG058690
TRIDC6AG058700
TRIDC6AG059110
TRIDC6AG059120
TRIDC6AG059130
TRIDC6AG059140
TRIDC6AG059200
TRIDC6AG059210
TRIDC6AG059260
TRIDC6AG059590
TRIDC6AG059600
TRIDC6AG059980
TRIDC6AG060160
TRIDC6AG060190
TRIDC6AG060250
TRIDC6AG060330
TRIDC6AG060340
TRIDC6AG060720
TRIDC6AG060730
TRIDC6AG060750
TRIDC6AG060770
TRIDC6AG060790
TRIDC6AG060800
TRIDC6AG060810
TRIDC6AG060900
TRIDC6AG060910
TRIDC6AG061180
TRIDC6AG061200
TRIDC6AG061350
TRIDC6AG061360
TRIDC6AG061410
TRIDC6AG061830
TRIDC6AG061840
TRIDC6AG061850
TRIDC6AG061870
TRIDC6BG000030
TRIDC6BG000110
TRIDC6BG000300
TRIDC6BG000320
TRIDC6BG000330
TRIDC6BG000340
TRIDC6BG000350
TRIDC6BG000380
TRIDC6BG000400
TRIDC6BG000410
TRIDC6BG000440
TRIDC6BG000470
TRIDC6BG000480
TRIDC6BG000490
TRIDC6BG000500
TRIDC6BG000510
TRIDC6BG000520
TRIDC6BG000530
TRIDC6BG000740
TRIDC6BG000750
TRIDC6BG000760
TRIDC6BG000770
TRIDC6BG000780
TRIDC6BG001130
TRIDC6BG001180
TRIDC6BG001190
TRIDC6BG001200
TRIDC6BG001210
TRIDC6BG001240
TRIDC6BG001250
TRIDC6BG001260
TRIDC6BG001290
TRIDC6BG001300
TRIDC6BG001320
TRIDC6BG001340
TRIDC6BG001350
TRIDC6BG001370
TRIDC6BG001450
TRIDC6BG001470
TRIDC6BG001480
TRIDC6BG001490
TRIDC6BG001650
TRIDC6BG001690
TRIDC6BG001710
TRIDC6BG001900
TRIDC6BG001960
TRIDC6BG002440
TRIDC6BG002460
TRIDC6BG002490
TRIDC6BG002500
TRIDC6BG002510
TRIDC6BG002520
TRIDC6BG002530
TRIDC6BG002540
TRIDC6BG002560
TRIDC6BG002660
TRIDC6BG002670
TRIDC6BG002680
TRIDC6BG002690
TRIDC6BG002710
TRIDC6BG002730
TRIDC6BG002740
TRIDC6BG002770
TRIDC6BG002780
TRIDC6BG002790
TRIDC6BG003230
TRIDC6BG003490
TRIDC6BG003500
TRIDC6BG003550
TRIDC6BG003560
TRIDC6BG003800
TRIDC6BG003810
TRIDC6BG003820
TRIDC6BG003950
TRIDC6BG003980
TRIDC6BG003990
TRIDC6BG004040
TRIDC6BG004050
TRIDC6BG004070
TRIDC6BG004080
TRIDC6BG004100
TRIDC6BG004110
TRIDC6BG004120
TRIDC6BG004130
TRIDC6BG004140
TRIDC6BG004200
TRIDC6BG004220
TRIDC6BG004250
TRIDC6BG004260
TRIDC6BG004270
TRIDC6BG004280
TRIDC6BG004290
TRIDC6BG004490
TRIDC6BG004500
TRIDC6BG004670
TRIDC6BG004680
TRIDC6BG004730
TRIDC6BG004780
TRIDC6BG004890
TRIDC6BG005000
TRIDC6BG005110
TRIDC6BG005360
TRIDC6BG005370
TRIDC6BG005540
TRIDC6BG005550
TRIDC6BG005570
TRIDC6BG005600
TRIDC6BG005610
TRIDC6BG005640
TRIDC6BG005690
TRIDC6BG005700
TRIDC6BG005740
TRIDC6BG005750
TRIDC6BG005770
TRIDC6BG005780
TRIDC6BG005790
TRIDC6BG006360
TRIDC6BG006530
TRIDC6BG006630
TRIDC6BG006670
TRIDC6BG006680
TRIDC6BG006710
TRIDC6BG006840
TRIDC6BG006960
TRIDC6BG006990
TRIDC6BG007010
TRIDC6BG007560
TRIDC6BG007570
TRIDC6BG007600
TRIDC6BG007610
TRIDC6BG007620
TRIDC6BG007680
TRIDC6BG007690
TRIDC6BG007900
TRIDC6BG007940
TRIDC6BG007950
TRIDC6BG008030
TRIDC6BG008060
TRIDC6BG008070
TRIDC6BG008180
TRIDC6BG008250
TRIDC6BG008260
TRIDC6BG008270
TRIDC6BG008300
TRIDC6BG008330
TRIDC6BG008390
TRIDC6BG008420
TRIDC6BG008600
TRIDC6BG008620
TRIDC6BG008650
TRIDC6BG008840
TRIDC6BG008850
TRIDC6BG008970
TRIDC6BG009220
TRIDC6BG009230
TRIDC6BG009240
TRIDC6BG009350
TRIDC6BG009470
TRIDC6BG009480
TRIDC6BG009490
TRIDC6BG009930
TRIDC6BG010080
TRIDC6BG010370
TRIDC6BG010400
TRIDC6BG010870
TRIDC6BG010910
TRIDC6BG010940
TRIDC6BG010950
TRIDC6BG010960
TRIDC6BG010970
TRIDC6BG011030
TRIDC6BG011060
TRIDC6BG011070
TRIDC6BG011080
TRIDC6BG011090
TRIDC6BG011100
TRIDC6BG012010
TRIDC6BG012020
TRIDC6BG012900
TRIDC6BG012910
TRIDC6BG013000
TRIDC6BG013010
TRIDC6BG013230
TRIDC6BG013240
TRIDC6BG013580
TRIDC6BG015090
TRIDC6BG015140
TRIDC6BG015150
TRIDC6BG015160
TRIDC6BG015230
TRIDC6BG015240
TRIDC6BG015250
TRIDC6BG015260
TRIDC6BG015270
TRIDC6BG015290
TRIDC6BG015310
TRIDC6BG015340
TRIDC6BG015360
TRIDC6BG015370
TRIDC6BG015380
TRIDC6BG015420
TRIDC6BG015430
TRIDC6BG015440
TRIDC6BG015450
TRIDC6BG015470
TRIDC6BG015580
TRIDC6BG015630
TRIDC6BG015640
TRIDC6BG015650
TRIDC6BG015660
TRIDC6BG015690
TRIDC6BG015710
TRIDC6BG015720
TRIDC6BG015770
TRIDC6BG015810
TRIDC6BG015920
TRIDC6BG015960
TRIDC6BG016130
TRIDC6BG016140
TRIDC6BG016160
TRIDC6BG016210
TRIDC6BG016250
TRIDC6BG016980
TRIDC6BG017000
TRIDC6BG017440
TRIDC6BG017450
TRIDC6BG017490
TRIDC6BG017510
TRIDC6BG017520
TRIDC6BG018210
TRIDC6BG018280
TRIDC6BG018290
TRIDC6BG019040
TRIDC6BG019050
TRIDC6BG019230
TRIDC6BG019360
TRIDC6BG019650
TRIDC6BG019660
TRIDC6BG019670
TRIDC6BG019680
TRIDC6BG019910
TRIDC6BG019920
TRIDC6BG020020
TRIDC6BG020030
TRIDC6BG020580
TRIDC6BG020640
TRIDC6BG020660
TRIDC6BG020680
TRIDC6BG020700
TRIDC6BG020710
TRIDC6BG020730
TRIDC6BG020740
TRIDC6BG020760
TRIDC6BG020770
TRIDC6BG020780
TRIDC6BG020790
TRIDC6BG020800
TRIDC6BG020810
TRIDC6BG020830
TRIDC6BG020850
TRIDC6BG020870
TRIDC6BG020900
TRIDC6BG020940
TRIDC6BG021260
TRIDC6BG021270
TRIDC6BG021580
TRIDC6BG022220
TRIDC6BG022260
TRIDC6BG022280
TRIDC6BG022610
TRIDC6BG022780
TRIDC6BG022800
TRIDC6BG022820
TRIDC6BG022830
TRIDC6BG022840
TRIDC6BG023130
TRIDC6BG023170
TRIDC6BG023190
TRIDC6BG025590
TRIDC6BG025600
TRIDC6BG025610
TRIDC6BG027590
TRIDC6BG027620
TRIDC6BG028120
TRIDC6BG028140
TRIDC6BG028190
TRIDC6BG028210
TRIDC6BG028490
TRIDC6BG028530
TRIDC6BG029960
TRIDC6BG030540
TRIDC6BG030980
TRIDC6BG030990
TRIDC6BG031180
TRIDC6BG031260
TRIDC6BG031270
TRIDC6BG031290
TRIDC6BG031350
TRIDC6BG031490
TRIDC6BG032510
TRIDC6BG032530
TRIDC6BG032760
TRIDC6BG032770
TRIDC6BG033410
TRIDC6BG036470
TRIDC6BG036710
TRIDC6BG039630
TRIDC6BG039650
TRIDC6BG040170
TRIDC6BG040690
TRIDC6BG041170
TRIDC6BG041200
TRIDC6BG041560
TRIDC6BG042070
TRIDC6BG043380
TRIDC6BG044420
TRIDC6BG044430
TRIDC6BG044450
TRIDC6BG044480
TRIDC6BG044500
TRIDC6BG044540
TRIDC6BG044860
TRIDC6BG044980
TRIDC6BG046360
TRIDC6BG047150
TRIDC6BG047160
TRIDC6BG047820
TRIDC6BG048640
TRIDC6BG048650
TRIDC6BG048660
TRIDC6BG048670
TRIDC6BG049380
TRIDC6BG049390
TRIDC6BG049470
TRIDC6BG050700
TRIDC6BG052950
TRIDC6BG054470
TRIDC6BG054490
TRIDC6BG054510
TRIDC6BG054530
TRIDC6BG054560
TRIDC6BG054570
TRIDC6BG055100
TRIDC6BG055120
TRIDC6BG055130
TRIDC6BG055150
TRIDC6BG055170
TRIDC6BG055180
TRIDC6BG055200
TRIDC6BG055210
TRIDC6BG055220
TRIDC6BG055270
TRIDC6BG056510
TRIDC6BG057420
TRIDC6BG057440
TRIDC6BG057540
TRIDC6BG057620
TRIDC6BG057630
TRIDC6BG058350
TRIDC6BG058370
TRIDC6BG058380
TRIDC6BG058390
TRIDC6BG058400
TRIDC6BG058430
TRIDC6BG058440
TRIDC6BG059390
TRIDC6BG060040
TRIDC6BG060050
TRIDC6BG060060
TRIDC6BG060070
TRIDC6BG060230
TRIDC6BG060350
TRIDC6BG060510
TRIDC6BG060520
TRIDC6BG060730
TRIDC6BG060950
TRIDC6BG060960
TRIDC6BG061180
TRIDC6BG061290
TRIDC6BG061300
TRIDC6BG061310
TRIDC6BG061320
TRIDC6BG061390
TRIDC6BG061400
TRIDC6BG061410
TRIDC6BG061500
TRIDC6BG061780
TRIDC6BG061790
TRIDC6BG061810
TRIDC6BG061940
TRIDC6BG061950
TRIDC6BG061960
TRIDC6BG061970
TRIDC6BG062000
TRIDC6BG062250
TRIDC6BG062260
TRIDC6BG062290
TRIDC6BG062310
TRIDC6BG062450
TRIDC6BG062470
TRIDC6BG062980
TRIDC6BG063050
TRIDC6BG063060
TRIDC6BG063470
TRIDC6BG063480
TRIDC6BG063500
TRIDC6BG063550
TRIDC6BG063580
TRIDC6BG063600
TRIDC6BG063610
TRIDC6BG063700
TRIDC6BG063800
TRIDC6BG063880
TRIDC6BG063970
TRIDC6BG064330
TRIDC6BG064350
TRIDC6BG064360
TRIDC6BG064460
TRIDC6BG064700
TRIDC6BG064840
TRIDC6BG065070
TRIDC6BG065100
TRIDC6BG065110
TRIDC6BG065940
TRIDC6BG066480
TRIDC6BG066490
TRIDC6BG066600
TRIDC6BG066630
TRIDC6BG066870
TRIDC6BG066930
TRIDC6BG066940
TRIDC6BG066950
TRIDC6BG067010
TRIDC6BG067110
TRIDC6BG067120
TRIDC6BG067140
TRIDC6BG067170
TRIDC6BG067250
TRIDC6BG067280
TRIDC6BG067380
TRIDC6BG067590
TRIDC6BG068330
TRIDC6BG068530
TRIDC6BG068560
TRIDC6BG068570
TRIDC6BG068580
TRIDC6BG068840
TRIDC6BG068850
TRIDC6BG068880
TRIDC6BG068890
TRIDC6BG068910
TRIDC6BG068920
TRIDC6BG068930
TRIDC6BG068950
TRIDC6BG069030
TRIDC6BG069040
TRIDC6BG069060
TRIDC6BG069160
TRIDC6BG069250
TRIDC6BG069400
TRIDC6BG069410
TRIDC6BG069420
TRIDC6BG069440
TRIDC6BG069580
TRIDC6BG069590
TRIDC6BG069650
TRIDC6BG069660
TRIDC6BG069670
TRIDC6BG069680
TRIDC6BG069690
TRIDC6BG069700
TRIDC6BG069710
TRIDC6BG069720
TRIDC6BG069730
TRIDC6BG069740
TRIDC6BG069750
TRIDC6BG069840
TRIDC6BG069880
TRIDC6BG069930
TRIDC6BG069940
TRIDC6BG069950
TRIDC6BG069990
TRIDC6BG070010
TRIDC6BG070020
TRIDC6BG070080
TRIDC6BG070100
TRIDC6BG070110
TRIDC6BG070120
TRIDC6BG070150
TRIDC6BG070160
TRIDC6BG070170
TRIDC6BG070200
TRIDC6BG070210
TRIDC6BG070270
TRIDC6BG070280
TRIDC6BG070580
TRIDC6BG070700
TRIDC6BG070710
TRIDC6BG070730
TRIDC6BG070740
TRIDC6BG070750
TRIDC6BG070760
TRIDC6BG070830
TRIDC6BG070920
TRIDC6BG070930
TRIDC6BG071220
TRIDC6BG071250
TRIDC6BG071430
TRIDC6BG071630
TRIDC6BG071640
TRIDC6BG071680
TRIDC6BG071690
TRIDC6BG071710
TRIDC6BG071720
TRIDC6BG071730
TRIDC6BG071750
TRIDC6BG071810
TRIDC6BG071820
TRIDC6BG071830
TRIDC6BG071840
TRIDC6BG071850
TRIDC6BG071860
TRIDC6BG071880
TRIDC6BG071900
TRIDC6BG071910
TRIDC6BG071930
TRIDC6BG071940
TRIDC6BG071950
TRIDC6BG071960
TRIDC6BG071980
TRIDC6BG071990
TRIDC6BG072000
TRIDC6BG072010
TRIDC6BG072020
TRIDC6BG072030
TRIDC6BG072040
TRIDC6BG072070
TRIDC6BG072080
TRIDC6BG072090
TRIDC6BG072110
TRIDC6BG072130
TRIDC6BG072140
TRIDC6BG072150
TRIDC6BG072160
TRIDC6BG072180
TRIDC6BG072190
TRIDC6BG072200
TRIDC6BG072220
TRIDC6BG072270
TRIDC6BG072280
TRIDC6BG072290
TRIDC6BG072300
TRIDC6BG072310
TRIDC6BG072320
TRIDC6BG072450
TRIDC6BG072510
TRIDC6BG072520
TRIDC6BG072530
TRIDC6BG072540
TRIDC6BG072570
TRIDC6BG072580
TRIDC6BG072600
TRIDC6BG072610
TRIDC6BG072690
TRIDC6BG072700
TRIDC6BG072800
TRIDC6BG072820
TRIDC6BG072850
TRIDC6BG072940
TRIDC6BG072950
TRIDC6BG072960
TRIDC6BG072980
TRIDC6BG072990
TRIDC6BG073000
TRIDC6BG073020
TRIDC6BG073030
TRIDC6BG073130
TRIDC6BG073140
TRIDC6BG073150
TRIDC6BG073170
TRIDC6BG073180
TRIDC6BG073190
TRIDC6BG073200
TRIDC6BG073210
TRIDC6BG073250
TRIDC6BG073260
TRIDC6BG073280
TRIDC6BG073340
TRIDC6BG073350
TRIDC6BG073360
TRIDC6BG073400
TRIDC6BG073410
TRIDC6BG073420
TRIDC6BG073430
TRIDC6BG073440
TRIDC6BG073450
TRIDC6BG073460
TRIDC6BG073470
TRIDC6BG073480
TRIDC6BG073490
TRIDC6BG073500
TRIDC6BG073510
TRIDC6BG073560
TRIDC7AG000100
TRIDC7AG000330
TRIDC7AG000350
TRIDC7AG000370
TRIDC7AG000390
TRIDC7AG000400
TRIDC7AG000420
TRIDC7AG000440
TRIDC7AG000590
TRIDC7AG000600
TRIDC7AG000610
TRIDC7AG000620
TRIDC7AG000630
TRIDC7AG000640
TRIDC7AG000680
TRIDC7AG001070
TRIDC7AG001380
TRIDC7AG001980
TRIDC7AG001990
TRIDC7AG002040
TRIDC7AG002350
TRIDC7AG002380
TRIDC7AG002390
TRIDC7AG002420
TRIDC7AG002540
TRIDC7AG002610
TRIDC7AG002620
TRIDC7AG002640
TRIDC7AG002660
TRIDC7AG002670
TRIDC7AG002680
TRIDC7AG002690
TRIDC7AG002700
TRIDC7AG002730
TRIDC7AG002740
TRIDC7AG003010
TRIDC7AG003070
TRIDC7AG003080
TRIDC7AG003110
TRIDC7AG003150
TRIDC7AG003220
TRIDC7AG003290
TRIDC7AG003300
TRIDC7AG003340
TRIDC7AG003350
TRIDC7AG003360
TRIDC7AG003570
TRIDC7AG003580
TRIDC7AG003700
TRIDC7AG003710
TRIDC7AG003780
TRIDC7AG003820
TRIDC7AG003830
TRIDC7AG003860
TRIDC7AG003880
TRIDC7AG003910
TRIDC7AG003920
TRIDC7AG003960
TRIDC7AG003970
TRIDC7AG003980
TRIDC7AG003990
TRIDC7AG004200
TRIDC7AG004220
TRIDC7AG004580
TRIDC7AG005360
TRIDC7AG005860
TRIDC7AG005980
TRIDC7AG006360
TRIDC7AG006370
TRIDC7AG006380
TRIDC7AG006390
TRIDC7AG006400
TRIDC7AG006410
TRIDC7AG006450
TRIDC7AG006470
TRIDC7AG007000
TRIDC7AG007070
TRIDC7AG007540
TRIDC7AG008270
TRIDC7AG008370
TRIDC7AG008390
TRIDC7AG008410
TRIDC7AG009420
TRIDC7AG009670
TRIDC7AG009680
TRIDC7AG009690
TRIDC7AG009700
TRIDC7AG009840
TRIDC7AG009930
TRIDC7AG009940
TRIDC7AG010050
TRIDC7AG010630
TRIDC7AG011450
TRIDC7AG011570
TRIDC7AG011590
TRIDC7AG011610
TRIDC7AG011790
TRIDC7AG011930
TRIDC7AG012200
TRIDC7AG012290
TRIDC7AG013260
TRIDC7AG013640
TRIDC7AG013940
TRIDC7AG014340
TRIDC7AG014500
TRIDC7AG014640
TRIDC7AG014690
TRIDC7AG014700
TRIDC7AG015090
TRIDC7AG016460
TRIDC7AG017520
TRIDC7AG018410
TRIDC7AG018430
TRIDC7AG018520
TRIDC7AG018660
TRIDC7AG019060
TRIDC7AG019070
TRIDC7AG019100
TRIDC7AG020300
TRIDC7AG021760
TRIDC7AG023180
TRIDC7AG023520
TRIDC7AG027900
TRIDC7AG028980
TRIDC7AG028990
TRIDC7AG030250
TRIDC7AG032450
TRIDC7AG032730
TRIDC7AG033520
TRIDC7AG037420
TRIDC7AG037490
TRIDC7AG038030
TRIDC7AG038770
TRIDC7AG040200
TRIDC7AG040230
TRIDC7AG040850
TRIDC7AG042350
TRIDC7AG047340
TRIDC7AG047350
TRIDC7AG053180
TRIDC7AG055680
TRIDC7AG056090
TRIDC7AG057570
TRIDC7AG059320
TRIDC7AG059330
TRIDC7AG059340
TRIDC7AG059510
TRIDC7AG060020
TRIDC7AG061230
TRIDC7AG062470
TRIDC7AG062900
TRIDC7AG063270
TRIDC7AG064500
TRIDC7AG065260
TRIDC7AG065290
TRIDC7AG065340
TRIDC7AG065350
TRIDC7AG065730
TRIDC7AG065860
TRIDC7AG065870
TRIDC7AG065880
TRIDC7AG065910
TRIDC7AG065920
TRIDC7AG065940
TRIDC7AG065950
TRIDC7AG066070
TRIDC7AG066140
TRIDC7AG066310
TRIDC7AG066650
TRIDC7AG067580
TRIDC7AG067590
TRIDC7AG067610
TRIDC7AG067760
TRIDC7AG067770
TRIDC7AG068220
TRIDC7AG068530
TRIDC7AG071540
TRIDC7AG071920
TRIDC7AG072160
TRIDC7AG072210
TRIDC7AG073120
TRIDC7AG073130
TRIDC7AG073390
TRIDC7AG073640
TRIDC7AG073650
TRIDC7AG073880
TRIDC7AG073890
TRIDC7AG074050
TRIDC7AG074060
TRIDC7AG074080
TRIDC7AG074220
TRIDC7AG074320
TRIDC7AG074370
TRIDC7AG074380
TRIDC7AG074810
TRIDC7AG074830
TRIDC7AG074940
TRIDC7AG074950
TRIDC7AG074980
TRIDC7AG074990
TRIDC7AG075000
TRIDC7AG075010
TRIDC7AG075020
TRIDC7AG075040
TRIDC7AG075190
TRIDC7AG075200
TRIDC7AG075210
TRIDC7AG075240
TRIDC7AG075260
TRIDC7AG075270
TRIDC7AG075290
TRIDC7AG075300
TRIDC7AG075330
TRIDC7AG075340
TRIDC7AG075350
TRIDC7AG075360
TRIDC7AG075380
TRIDC7AG075390
TRIDC7AG075580
TRIDC7AG075620
TRIDC7AG076340
TRIDC7AG076630
TRIDC7AG077140
TRIDC7AG077150
TRIDC7AG077160
TRIDC7AG077660
TRIDC7AG077720
TRIDC7AG077730
TRIDC7AG077810
TRIDC7AG077930
TRIDC7AG078040
TRIDC7AG078070
TRIDC7AG078100
TRIDC7AG078120
TRIDC7AG078180
TRIDC7AG078190
TRIDC7AG078600
TRIDC7AG078610
TRIDC7BG000260
TRIDC7BG000380
TRIDC7BG000390
TRIDC7BG000410
TRIDC7BG000420
TRIDC7BG000460
TRIDC7BG000560
TRIDC7BG000730
TRIDC7BG001050
TRIDC7BG001060
TRIDC7BG001100
TRIDC7BG001110
TRIDC7BG001590
TRIDC7BG001600
TRIDC7BG001660
TRIDC7BG001750
TRIDC7BG001780
TRIDC7BG001790
TRIDC7BG001810
TRIDC7BG001820
TRIDC7BG001900
TRIDC7BG001910
TRIDC7BG001950
TRIDC7BG002100
TRIDC7BG002410
TRIDC7BG002430
TRIDC7BG002490
TRIDC7BG002510
TRIDC7BG002520
TRIDC7BG002530
TRIDC7BG002540
TRIDC7BG002550
TRIDC7BG002560
TRIDC7BG002570
TRIDC7BG002700
TRIDC7BG002720
TRIDC7BG002730
TRIDC7BG002760
TRIDC7BG002830
TRIDC7BG002840
TRIDC7BG002860
TRIDC7BG002870
TRIDC7BG002880
TRIDC7BG003110
TRIDC7BG003190
TRIDC7BG003270
TRIDC7BG003500
TRIDC7BG003840
TRIDC7BG003930
TRIDC7BG004690
TRIDC7BG004700
TRIDC7BG005620
TRIDC7BG005650
TRIDC7BG005680
TRIDC7BG005690
TRIDC7BG005720
TRIDC7BG005730
TRIDC7BG005780
TRIDC7BG006090
TRIDC7BG006100
TRIDC7BG006120
TRIDC7BG006560
TRIDC7BG006890
TRIDC7BG007050
TRIDC7BG007740
TRIDC7BG008130
TRIDC7BG008260
TRIDC7BG008270
TRIDC7BG008280
TRIDC7BG008290
TRIDC7BG008310
TRIDC7BG008320
TRIDC7BG008330
TRIDC7BG008350
TRIDC7BG008360
TRIDC7BG008370
TRIDC7BG008380
TRIDC7BG008420
TRIDC7BG008440
TRIDC7BG008860
TRIDC7BG008880
TRIDC7BG009130
TRIDC7BG014580
TRIDC7BG015170
TRIDC7BG015180
TRIDC7BG015190
TRIDC7BG016550
TRIDC7BG016880
TRIDC7BG016890
TRIDC7BG016900
TRIDC7BG018220
TRIDC7BG018350
TRIDC7BG018400
TRIDC7BG018410
TRIDC7BG020000
TRIDC7BG020650
TRIDC7BG020670
TRIDC7BG020690
TRIDC7BG020710
TRIDC7BG023670
TRIDC7BG024840
TRIDC7BG024900
TRIDC7BG025340
TRIDC7BG028090
TRIDC7BG029300
TRIDC7BG031390
TRIDC7BG031490
TRIDC7BG032440
TRIDC7BG032450
TRIDC7BG032460
TRIDC7BG032470
TRIDC7BG032490
TRIDC7BG032500
TRIDC7BG032550
TRIDC7BG032570
TRIDC7BG032580
TRIDC7BG032600
TRIDC7BG032610
TRIDC7BG032620
TRIDC7BG032640
TRIDC7BG032660
TRIDC7BG032690
TRIDC7BG032720
TRIDC7BG032770
TRIDC7BG035680
TRIDC7BG036270
TRIDC7BG036280
TRIDC7BG036310
TRIDC7BG036320
TRIDC7BG036340
TRIDC7BG036360
TRIDC7BG036370
TRIDC7BG036380
TRIDC7BG036390
TRIDC7BG036410
TRIDC7BG036570
TRIDC7BG037080
TRIDC7BG037110
TRIDC7BG037570
TRIDC7BG037580
TRIDC7BG038100
TRIDC7BG038710
TRIDC7BG038890
TRIDC7BG038900
TRIDC7BG038910
TRIDC7BG038920
TRIDC7BG038940
TRIDC7BG039340
TRIDC7BG039820
TRIDC7BG039930
TRIDC7BG040070
TRIDC7BG040080
TRIDC7BG040090
TRIDC7BG040340
TRIDC7BG040390
TRIDC7BG040400
TRIDC7BG040420
TRIDC7BG040780
TRIDC7BG041420
TRIDC7BG041440
TRIDC7BG041450
TRIDC7BG041490
TRIDC7BG041500
TRIDC7BG041510
TRIDC7BG041550
TRIDC7BG041880
TRIDC7BG042560
TRIDC7BG042620
TRIDC7BG042690
TRIDC7BG042710
TRIDC7BG042740
TRIDC7BG043180
TRIDC7BG043660
TRIDC7BG043840
TRIDC7BG044210
TRIDC7BG044390
TRIDC7BG045180
TRIDC7BG045680
TRIDC7BG045690
TRIDC7BG045700
TRIDC7BG045720
TRIDC7BG045740
TRIDC7BG045750
TRIDC7BG045760
TRIDC7BG045770
TRIDC7BG045780
TRIDC7BG046030
TRIDC7BG046910
TRIDC7BG046920
TRIDC7BG046930
TRIDC7BG046980
TRIDC7BG048150
TRIDC7BG048160
TRIDC7BG048230
TRIDC7BG048320
TRIDC7BG048480
TRIDC7BG048490
TRIDC7BG048820
TRIDC7BG048860
TRIDC7BG048990
TRIDC7BG049390
TRIDC7BG050070
TRIDC7BG050840
TRIDC7BG050850
TRIDC7BG051010
TRIDC7BG051030
TRIDC7BG051050
TRIDC7BG051320
TRIDC7BG051380
TRIDC7BG051740
TRIDC7BG052190
TRIDC7BG052250
TRIDC7BG052260
TRIDC7BG052270
TRIDC7BG052290
TRIDC7BG052590
TRIDC7BG052610
TRIDC7BG052620
TRIDC7BG052630
TRIDC7BG052900
TRIDC7BG053180
TRIDC7BG053250
TRIDC7BG053570
TRIDC7BG053580
TRIDC7BG053600
TRIDC7BG053610
TRIDC7BG053630
TRIDC7BG053640
TRIDC7BG053650
TRIDC7BG053960
TRIDC7BG053970
TRIDC7BG053980
TRIDC7BG053990
TRIDC7BG054030
TRIDC7BG054110
TRIDC7BG054210
TRIDC7BG054220
TRIDC7BG054230
TRIDC7BG054240
TRIDC7BG054290
TRIDC7BG054370
TRIDC7BG054970
TRIDC7BG054980
TRIDC7BG055000
TRIDC7BG055010
TRIDC7BG055210
TRIDC7BG055240
TRIDC7BG055470
TRIDC7BG055490
TRIDC7BG055640
TRIDC7BG055650
TRIDC7BG055660
TRIDC7BG055720
TRIDC7BG055740
TRIDC7BG056010
TRIDC7BG056160
TRIDC7BG056250
TRIDC7BG056350
TRIDC7BG056720
TRIDC7BG056870
TRIDC7BG056880
TRIDC7BG057180
TRIDC7BG057190
TRIDC7BG057510
TRIDC7BG058730
TRIDC7BG059120
TRIDC7BG059130
TRIDC7BG059210
TRIDC7BG059260
TRIDC7BG059480
TRIDC7BG059510
TRIDC7BG059520
TRIDC7BG059530
TRIDC7BG059540
TRIDC7BG059710
TRIDC7BG059730
TRIDC7BG060150
TRIDC7BG060170
TRIDC7BG060200
TRIDC7BG060220
TRIDC7BG060300
TRIDC7BG060310
TRIDC7BG060680
TRIDC7BG060730
TRIDC7BG060740
TRIDC7BG060760
TRIDC7BG060770
TRIDC7BG061240
TRIDC7BG061280
TRIDC7BG061440
TRIDC7BG061850
TRIDC7BG062080
TRIDC7BG062090
TRIDC7BG062180
TRIDC7BG062450
TRIDC7BG062460
TRIDC7BG062470
TRIDC7BG062640
TRIDC7BG063040
TRIDC7BG063050
TRIDC7BG063060
TRIDC7BG063070
TRIDC7BG063140
TRIDC7BG063150
TRIDC7BG063160
TRIDC7BG063170
TRIDC7BG063240
TRIDC7BG063250
TRIDC7BG063260
TRIDC7BG063270
TRIDC7BG063290
TRIDC7BG063320
TRIDC7BG063530
TRIDC7BG064200
TRIDC7BG064220
TRIDC7BG064250
TRIDC7BG064260
TRIDC7BG064270
TRIDC7BG064410
TRIDC7BG064430
TRIDC7BG065100
TRIDC7BG065120
TRIDC7BG065200
TRIDC7BG065210
TRIDC7BG065290
TRIDC7BG065300
TRIDC7BG065310
TRIDC7BG065410
TRIDC7BG065430
TRIDC7BG065520
TRIDC7BG065530
TRIDC7BG065550
TRIDC7BG065560
TRIDC7BG065610
TRIDC7BG065830
TRIDC7BG066120
TRIDC7BG066480
TRIDC7BG066770
TRIDC7BG066840
TRIDC7BG067260
TRIDC7BG067440
TRIDC7BG067450
TRIDC7BG067480
TRIDC7BG067490
TRIDC7BG067550
TRIDC7BG067590
TRIDC7BG067610
TRIDC7BG067620
TRIDC7BG067650
TRIDC7BG067660
TRIDC7BG067680
TRIDC7BG067700
TRIDC7BG067720
TRIDC7BG067850
TRIDC7BG067860
TRIDC7BG067930
TRIDC7BG067940
TRIDC7BG068020
TRIDC7BG068030
TRIDC7BG068100
TRIDC7BG068160
TRIDC7BG068170
TRIDC7BG068500
TRIDC7BG068530
TRIDC7BG068540
TRIDC7BG068670
TRIDC7BG068800
TRIDC7BG068810
TRIDC7BG068820
TRIDC7BG068860
TRIDC7BG068890
TRIDC7BG068910
TRIDC7BG069000
TRIDC7BG069010
TRIDC7BG069140
TRIDC7BG069150
TRIDC7BG069360
TRIDC7BG069380
TRIDC7BG069420
TRIDC7BG069450
TRIDC7BG069460
TRIDC7BG069550
TRIDC7BG069560
TRIDC7BG069680
TRIDC7BG069760
TRIDC7BG069770
TRIDC7BG069780
TRIDC7BG069900
TRIDC7BG070130
TRIDC7BG070270
TRIDC7BG070280
TRIDC7BG070310
TRIDC7BG070320
TRIDC7BG070340
TRIDC7BG070370
TRIDC7BG070380
TRIDC7BG070460
TRIDC7BG070470
TRIDC7BG070620
TRIDC7BG070760
TRIDC7BG070770
TRIDC7BG070780
TRIDC7BG070800
TRIDC7BG070810
TRIDC7BG070820
TRIDC7BG070850
TRIDC7BG070880
TRIDC7BG070900
TRIDC7BG070920
TRIDC7BG070930
TRIDC7BG070950
TRIDC7BG070960
TRIDC7BG070980
TRIDC7BG070990
TRIDC7BG071000
TRIDC7BG071030
TRIDC7BG071040
TRIDC7BG071070
TRIDC7BG071080
TRIDC7BG071090
TRIDC7BG071100
TRIDC7BG071180
TRIDC7BG071190
TRIDC7BG071230
TRIDC7BG071510
TRIDC7BG071580
TRIDC7BG071590
TRIDC7BG071600
TRIDC7BG071620
TRIDC7BG071630
TRIDC7BG071700
TRIDC7BG071710
TRIDC7BG071790
TRIDC7BG071840
TRIDC7BG071850
TRIDC7BG071860
TRIDC7BG071870
TRIDC7BG071920
TRIDC7BG071930
TRIDC7BG071990
TRIDC7BG072000
TRIDC7BG072010
TRIDC7BG072230
TRIDC7BG072330
TRIDC7BG072390
TRIDC7BG072400
TRIDC7BG072750
TRIDC7BG072820
TRIDC7BG072850
TRIDC7BG072900
TRIDC7BG072970
TRIDC7BG072990
TRIDC7BG073000
TRIDC7BG073240
TRIDC7BG073250
TRIDC7BG073490
TRIDC7BG073500
TRIDC7BG073510
TRIDC7BG073530
TRIDC7BG073550
TRIDC7BG073620
TRIDC7BG073660
TRIDC7BG073670
TRIDC7BG073800
TRIDC7BG073840
TRIDC7BG073880
TRIDC7BG073900
TRIDC7BG074040
TRIDC7BG074050
TRIDC7BG074060
TRIDC7BG074070
TRIDC7BG074270
TRIDC7BG074350
TRIDC7BG074360
TRIDC7BG074370
TRIDC7BG074440
TRIDC7BG074480
TRIDC7BG074490
TRIDC7BG074610
TRIDC7BG074620
TRIDC7BG074670
TRIDC7BG074680
TRIDC7BG074690
TRIDC7BG075390
TRIDC7BG075400
TRIDC7BG075450
TRIDC7BG075570
TRIDC7BG075580
TRIDC7BG075620
TRIDC7BG075630
TRIDC7BG075860
TRIDC7BG075880
TRIDC7BG075900
TRIDC7BG075910
TRIDC7BG075920
TRIDC7BG075940
TRIDC7BG076060
TRIDC7BG076220
TRIDC7BG076380
TRIDC7BG076390
TRIDC7BG076400
TRIDC7BG076410
TRIDC7BG076440
TRIDC7BG076450
TRIDC7BG076470
TRIDC7BG076480
TRIDC7BG076490
TRIDC7BG076510
TRIDC7BG076560
TRIDC7BG076570
TRIDC7BG076650
TRIDC7BG076660
TRIDC7BG076670
TRIDC7BG076680
TRIDC7BG076690
TRIDC7BG076700
TRIDC7BG076710
TRIDC7BG076870
TRIDC7BG076920
TRIDC7BG076990
TRIDC7BG077050
TRIDC7BG077070
TRIDC7BG077080
TRIDC7BG077090
TRIDC7BG077120
