# Supplementary material for: Comparative gene retention analysis in barley, wild emmer, and bread wheat pangenome lines reveals factors affecting gene retention following gene duplication
Source: BMC Biol. 2023 Feb 6;21:25. doi: 10.1186/s12915-022-01503-z (PMC9903521; doi:10.1186/s12915-022-01503-z)
Supplement: Supplementary file 7 — Additional file 7. Orthologous gene matrix (presence/absence) in barley, wild emmer, and bread wheat pangenome lines. [file 12915_2022_1503_MOESM7_ESM.zip › Files_S5/wheat_15pangenome_matrix.csv]

Gene	Non-unique Gene name	Annotation	No. isolates	No. sequences	Avg sequences per isolate	Genome fragment	Order within fragment	Accessory Fragment	Accessory Order with Fragment	QC	Min group size nuc	Max group size nuc	Avg group size nuc	TraesARI.fna.nucl	TraesCADENZA.fna.nucl	TraesCHINESESPRING.fna.nucl	TraesCLAIRE.fna.nucl	TraesJAGGER.fna.nucl	TraesJULIUS.fna.nucl	TraesLANCER.fna.nucl	TraesLANDMARK.fna.nucl	TraesMACE.fna.nucl	TraesMAT.fna.nucl	TraesNOR.fna.nucl	TraesPARAGON.fna.nucl	TraesROBIGUS.fna.nucl	TraesSTANLEY.fna.nucl	TraesWEEBIL.fna.nucl
5_TraesARI7B03G04194650.1.fna														1	0	0	0	1	0	1	1	1	1	1	0	0	1	0
13_TraesARI6D03G03681610.1.fna														1	0	0	0	1	1	1	1	1	1	1	0	0	1	0
26_TraesARI2A03G00630600.1.fna														1	0	0	0	0	0	1	1	1	1	1	0	1	1	1
35_TraesARI5A03G02669120.2.fna														1	1	0	1	1	1	1	1	1	1	1	0	1	1	1
39_TraesARI7B03G04280480.1.fna														1	0	0	1	1	1	1	1	1	1	1	0	0	1	0
54_TraesARI5B03G02927660.5.fna														1	1	0	0	0	0	0	0	0	0	0	1	1	0	1
68_TraesARI6A03G03239390.1.fna														1	0	0	0	0	1	1	1	1	1	1	0	0	1	0
73_TraesARI7A03G03971370.1.fna														1	0	0	1	1	1	1	1	1	1	1	1	1	1	1
77_TraesARI5D03G03007620.1.fna														1	1	0	1	1	0	1	1	1	1	1	1	1	1	1
87_TraesARI2D03G01261460.2.fna														1	1	0	1	0	0	1	1	1	1	1	1	1	1	1
103_TraesARI6B03G03519620.2.fna														1	0	0	0	0	0	0	0	1	0	1	1	1	1	1
113_TraesARI6B03G03388750.4.fna														1	1	0	1	1	1	1	1	1	1	1	1	1	1	1
135_TraesARI4B03G02268220.2.fna														1	0	0	1	0	0	0	0	0	1	1	1	0	0	0
145_TraesARI4D03G02522480.1.fna														1	0	0	1	1	1	1	1	1	1	1	0	1	1	1
157_TraesARI6A03G03335320.1.fna														1	0	0	0	1	1	1	1	1	1	1	0	0	1	0
162_TraesARI3A03G01405250.1.fna														1	0	0	0	1	1	1	1	1	1	1	0	0	1	0
216_TraesARI2B03G00855920.1.fna														1	0	0	0	0	0	0	1	1	1	1	1	0	1	1
223_TraesARI7B03G04149850.3.fna														1	0	0	1	0	0	0	0	0	0	1	0	0	1	1
224_TraesARI7D03G04487980.3.fna														1	1	0	0	1	1	1	1	1	1	1	1	1	1	1
282_TraesARI7D03G04565400.3.fna														1	0	0	1	0	1	0	0	0	0	0	1	1	0	1
325_TraesARI3A03G01454350.1.fna														1	1	0	1	0	0	0	0	0	0	0	1	1	0	1
349_TraesARI3B03G01610200.2.fna														1	1	0	1	1	1	1	1	1	1	1	1	1	1	1
352_TraesARI1B03G00298610.1.fna														1	1	0	1	0	1	1	1	1	1	1	1	1	1	1
392_TraesARI3B03G01587370.1.fna														1	0	0	0	1	0	1	1	1	1	1	1	1	1	1
404_TraesARI2D03G01160540.1.fna														1	0	0	0	1	1	1	1	1	1	1	0	0	1	0
405_TraesARI5A03G02621600.1.fna														1	0	0	0	1	1	0	1	0	1	1	0	0	1	0
408_TraesARI6B03G03548970.2.fna														1	1	0	1	1	1	0	1	1	1	1	1	0	1	1
420_TraesARI7A03G03821790.1.fna														1	0	0	0	0	1	0	1	0	0	0	0	0	1	0
443_TraesARI5D03G03183860.3.fna														1	1	0	1	1	1	1	1	1	1	1	1	1	1	1
469_TraesARI2B03G01097610.1.fna														1	0	0	0	1	1	1	0	0	1	0	0	0	0	0
476_TraesARI7A03G03900720.1.fna														1	0	0	0	1	1	1	1	1	1	1	0	0	1	0
478_TraesARI6A03G03234450.1.fna														1	1	0	1	1	1	1	1	1	1	1	1	1	1	1
501_TraesARI7B03G04128780.1.fna														1	0	0	0	1	1	1	1	1	1	1	0	0	1	0
524_TraesARI4D03G02463800.2.fna														1	0	0	0	0	0	1	1	1	1	1	0	0	1	0
542_TraesARI4A03G02248620.1.fna														1	0	0	0	1	0	1	1	1	0	0	0	0	1	0
543_TraesARI4D03G02593000.1.fna														1	0	0	0	1	1	1	1	1	1	1	0	0	1	0
544_TraesARI5A03G02815670.1.fna														1	0	0	1	0	1	1	1	1	1	1	1	1	1	1
545_TraesARI5D03G03129990.1.fna														1	0	0	0	1	1	1	1	1	1	1	0	0	1	0
551_TraesARI3A03G01427440.2.fna														1	1	0	1	1	1	1	1	1	1	1	1	1	1	1
554_TraesARI7D03G04573380.1.fna														1	1	0	1	1	1	1	1	1	1	1	0	1	1	1
586_TraesARI3B03G01659320.1.fna														1	1	0	1	1	1	1	1	1	1	1	1	1	1	1
603_TraesARI4A03G02153310.1.fna														1	0	0	0	1	1	1	1	1	1	1	0	0	1	0
619_TraesARI4A03G02070770.1.fna														1	0	0	0	1	1	1	1	1	1	1	0	0	1	0
620_TraesARI5A03G02675160.1.fna														1	1	0	1	1	1	1	1	1	1	1	1	1	1	1
626_TraesARI3B03G01728680.1.fna														1	0	0	0	1	1	0	1	1	1	0	0	0	0	0
642_TraesARI6B03G03470100.2.fna														1	0	0	1	1	1	1	1	1	1	1	1	1	1	1
643_TraesARI3D03G01933650.1.fna														1	0	0	1	0	0	0	1	1	1	1	1	1	1	1
647_TraesARI5B03G02897820.1.fna														1	0	0	0	1	1	0	1	1	1	0	0	0	0	0
659_TraesARI3B03G01686910.1.fna														1	1	0	1	1	1	1	1	1	1	1	1	1	1	1
675_TraesARI4D03G02534490.1.fna														1	1	0	1	1	1	1	1	1	1	1	1	1	1	1
688_TraesARI7B03G04181620.1.fna														1	0	0	0	1	1	1	1	1	1	1	0	0	1	0
691_TraesARI7B03G04180920.2.fna														1	0	0	1	1	0	0	1	1	1	1	1	1	1	1
695_TraesARI6A03G03301000.1.fna														1	0	0	0	1	1	1	0	0	1	1	0	0	0	0
698_TraesARI5A03G02778580.1.fna														1	0	0	0	1	0	0	1	1	1	0	0	0	1	0
699_TraesARI7B03G04142980.1.fna														1	0	0	0	1	1	1	1	1	1	1	0	0	1	0
711_TraesARI5A03G02652230.1.fna														1	0	0	0	1	1	1	1	1	1	1	0	0	1	0
716_TraesARI4D03G02506090.1.fna														1	0	0	0	1	1	1	1	1	1	1	0	0	1	0
717_TraesARI6D03G03761130.1.fna														1	0	0	0	1	1	1	1	1	1	1	0	0	1	0
722_TraesARI7D03G04425240.2.fna														1	1	0	1	1	1	1	1	1	1	1	1	1	1	1
726_TraesARI7A03G04013730.1.fna														1	1	0	0	1	1	1	1	1	1	1	1	1	1	1
729_TraesARI6B03G03500790.1.fna														1	0	0	0	0	0	1	1	1	0	1	0	0	0	0
731_TraesARI5B03G02884850.2.fna														1	0	0	1	1	0	1	1	1	1	1	0	0	1	0
743_TraesARI7B03G04041440.1.fna														1	0	0	1	0	1	1	1	1	1	1	1	1	1	1
748_TraesARI2B03G00854110.1.fna														1	0	0	1	1	1	1	1	1	1	1	0	1	1	1
751_TraesARI2D03G01222090.1.fna														1	0	0	0	1	1	1	1	1	1	1	0	0	1	0
756_TraesARI7A03G03848250.1.fna														1	0	0	0	1	1	1	0	0	1	0	0	0	0	0
758_TraesARI2D03G01312150.1.fna														1	0	0	0	1	1	1	1	1	1	1	0	0	1	0
782_TraesARI3A03G01481050.1.fna														1	0	0	0	1	0	0	1	1	1	1	0	0	1	0
791_TraesARI2A03G00617340.1.fna														1	1	0	0	1	0	0	0	1	1	1	1	1	1	1
792_TraesARI3B03G01568280.1.fna														1	0	0	0	0	1	1	1	1	1	1	0	0	1	0
793_TraesARI2B03G01026160.4.fna														1	1	0	1	0	1	0	0	0	0	1	1	1	1	1
811_TraesARI2B03G01036060.1.fna														1	0	0	0	1	1	1	1	1	1	1	0	0	1	0
813_TraesARI2A03G00623310.1.fna														1	1	0	1	1	1	1	1	1	1	1	0	1	1	1
824_TraesARI3A03G01528330.1.fna														1	0	0	0	1	1	1	1	1	1	1	0	0	1	0
834_TraesARI6D03G03701320.1.fna														1	1	0	1	1	1	1	1	1	1	1	1	1	1	1
838_TraesARI7D03G04397990.1.fna														1	0	0	0	1	1	1	1	1	1	1	0	0	1	0
848_TraesARI1D03G00524730.2.fna														1	1	0	1	1	1	1	1	1	1	1	1	1	1	1
857_TraesARI5A03G02659070.1.fna														1	0	0	0	1	1	1	1	1	1	1	0	0	1	0
862_TraesARI7B03G04041390.2.fna														1	1	0	1	1	1	1	1	1	1	1	1	1	1	1
865_TraesARI6B03G03423600.1.fna														1	0	0	0	1	1	1	1	1	1	1	0	0	1	0
872_TraesARI6D03G03669440.1.fna														1	0	0	0	1	1	1	1	1	1	1	0	0	1	0
873_TraesARI7B03G04215480.2.fna														1	0	0	1	0	1	1	1	1	1	1	1	1	1	1
876_TraesARI6A03G03263650.1.fna														1	0	0	0	1	1	1	1	1	1	1	0	0	1	0
894_TraesARI1D03G00570730.1.fna														1	0	0	0	1	1	1	1	1	1	1	0	0	1	0
899_TraesARI3D03G01870540.1.fna														1	0	0	0	1	1	1	1	1	1	1	0	0	1	0
902_TraesARI2A03G00653650.1.fna														1	0	0	0	0	1	1	1	1	1	0	0	0	1	0
910_TraesARI6B03G03454010.1.fna														1	0	0	0	1	1	1	1	1	1	1	0	0	1	0
921_TraesARI6D03G03637420.1.fna														1	0	0	0	1	1	1	1	1	1	1	1	0	1	0
926_TraesARI1A03G00113850.1.fna														1	0	0	0	0	1	1	1	1	1	1	0	0	1	0
927_TraesARI4B03G02316970.2.fna														1	1	0	1	1	1	1	1	1	1	1	1	1	1	1
930_TraesARI2B03G00956140.1.fna														1	0	0	0	1	1	1	1	1	1	1	0	0	1	0
931_TraesARI3B03G01797480.1.fna														1	0	0	0	0	0	0	0	1	0	0	0	0	1	0
932_TraesARI3A03G01509580.1.fna														1	0	0	0	1	1	1	1	1	1	1	0	0	1	0
939_TraesARI2D03G01302650.1.fna														1	0	0	0	1	1	0	0	1	1	0	0	0	1	0
940_TraesARI4B03G02299660.1.fna														1	0	0	0	1	1	1	1	1	1	1	0	0	1	0
943_TraesARI5D03G03064720.1.fna														1	1	0	1	1	1	1	1	1	1	1	1	1	1	1
954_TraesARI2D03G01301230.2.fna														1	1	0	1	1	1	1	1	1	1	1	1	1	1	1
957_TraesARI5B03G02876730.1.fna														1	0	0	0	1	1	1	1	1	1	1	0	0	1	0
980_TraesARI2B03G00955820.2.fna														1	0	0	1	1	0	1	1	1	1	1	1	1	1	1
986_TraesARI2D03G01290530.1.fna														1	0	0	0	1	1	0	0	0	1	0	0	0	0	0
990_TraesARI3D03G01837890.1.fna														1	0	0	0	0	1	1	1	1	1	1	0	0	1	0
996_TraesARI5A03G02640900.1.fna														1	1	0	1	1	1	1	1	1	1	1	1	1	1	0
1002_TraesARI4B03G02371580.1.fna														1	0	0	0	1	1	0	1	1	1	1	0	0	0	0
1016_TraesARI2A03G00599820.1.fna														1	0	0	0	0	1	1	1	0	0	1	0	0	0	0
1021_TraesARI2D03G01198580.2.fna														1	1	0	1	1	1	1	1	1	1	1	1	1	1	1
1023_TraesARI4B03G02269380.1.fna														1	0	0	0	1	1	0	1	1	1	1	0	0	1	0
1028_TraesARI2A03G00651950.1.fna														1	1	0	1	1	1	1	1	1	1	1	1	1	1	1
1039_TraesARI7B03G04333040.1.fna														1	0	0	0	1	1	1	1	1	1	1	0	0	1	0
1041_TraesARI2D03G01313040.1.fna														1	0	0	0	1	1	0	1	1	1	1	0	0	1	0
1048_TraesARI4A03G02248650.2.fna														1	0	0	0	0	1	1	1	0	1	1	0	0	1	0
1060_TraesARI1B03G00246790.1.fna														1	0	0	0	1	1	1	1	0	1	1	0	0	1	0
1067_TraesARI7D03G04544470.1.fna														1	0	0	0	1	1	1	1	1	1	1	0	0	1	0
1068_TraesARI2B03G00942760.1.fna														1	0	0	1	1	1	1	1	1	1	1	1	1	1	1
1080_TraesARI4A03G02252910.3.fna														1	0	0	1	0	0	0	0	0	0	0	1	0	0	0
1089_TraesARI2B03G00990110.1.fna														1	0	0	0	1	1	1	1	1	1	1	0	0	1	0
1107_TraesARI1D03G00482330.1.fna														1	0	0	0	1	1	1	1	1	1	1	0	0	1	0
1115_TraesARI3B03G01777860.1.fna														1	0	0	0	1	1	1	0	1	1	0	0	0	0	0
1119_TraesARI6B03G03551680.1.fna														1	0	0	0	1	1	0	1	0	1	1	0	0	1	0
1122_TraesARI2A03G00645420.1.fna														1	0	0	1	0	0	1	1	1	1	1	1	1	1	1
1128_TraesARI5A03G02757970.1.fna														1	0	0	0	1	1	1	0	1	1	0	0	0	1	0
1133_TraesARI1B03G00410100.1.fna														1	0	0	0	1	1	1	1	1	0	1	0	0	1	0
1134_TraesARI2D03G01281110.4.fna														1	1	0	1	1	1	0	0	0	1	0	1	1	0	0
1139_TraesARI1A03G00034630.1.fna														1	1	0	1	1	1	1	1	1	1	1	1	1	1	1
1153_TraesARI3B03G01599590.1.fna														1	0	0	1	0	0	0	0	0	0	0	0	1	0	0
1156_TraesARI2D03G01244900.2.fna														1	1	0	1	1	1	1	1	1	1	1	0	1	1	1
1160_TraesARI3D03G01872040.1.fna														1	0	0	0	1	1	1	1	1	1	1	0	0	1	0
1166_TraesARI3D03G01956480.1.fna														1	1	0	1	1	1	1	1	1	1	1	1	1	1	1
1167_TraesARI6A03G03323210.2.fna														1	1	0	1	1	1	1	1	1	1	1	1	1	1	1
1169_TraesARI5A03G02603920.1.fna														1	1	0	1	0	0	0	1	1	1	1	0	1	1	1
1184_TraesARI1D03G00575430.1.fna														1	0	0	0	1	1	0	1	1	0	1	0	0	1	0
1190_TraesARI1D03G00563580.1.fna														1	0	0	0	1	1	1	1	1	1	0	0	0	1	0
1199_TraesARI3B03G01722190.1.fna														1	0	0	0	0	1	1	1	1	1	0	0	0	1	0
1202_TraesARI6D03G03724510.1.fna														1	1	0	1	1	1	1	1	1	1	1	0	0	1	1
1209_TraesARI6A03G03257900.2.fna														1	0	0	0	1	1	1	0	0	1	1	0	0	0	0
1215_TraesARI1A03G00075870.4.fna														1	1	0	1	1	0	1	1	1	1	1	1	1	1	1
1223_TraesARI1A03G00072270.1.fna														1	0	0	0	1	1	1	1	1	1	1	0	0	1	0
1244_TraesARI3A03G01492850.2.fna														1	1	0	1	0	0	0	0	1	0	0	1	1	0	1
1250_TraesARI3D03G02022180.2.fna														1	0	0	0	1	1	1	1	1	0	1	0	0	1	1
1263_TraesARI4D03G02461800.1.fna														1	0	0	0	1	1	1	1	1	1	1	0	0	1	0
1273_TraesARI2D03G01161190.1.fna														1	1	0	1	1	0	1	1	1	1	1	1	0	1	1
1274_TraesARI7D03G04493800.1.fna														1	0	0	0	1	1	1	1	1	0	0	0	0	1	0
1275_TraesARI3D03G01941780.1.fna														1	0	0	0	1	1	1	1	1	1	0	0	0	1	0
1278_TraesARI5B03G02916650.2.fna														1	0	0	1	1	1	1	1	1	1	1	1	1	1	1
1281_TraesARI5B03G02951790.1.fna														1	0	0	0	1	1	1	1	1	1	1	0	0	1	0
1289_TraesARI3A03G01405180.1.fna														1	0	0	0	1	1	1	1	1	1	1	0	0	1	0
1293_TraesARI5B03G02865950.1.fna														1	0	0	0	0	1	0	0	1	1	0	0	0	1	0
1294_TraesARI7B03G04070250.1.fna														1	1	0	1	1	1	1	1	1	1	1	1	1	1	1
1302_TraesARI2A03G00692950.1.fna														1	0	0	0	1	1	1	1	1	1	1	0	0	1	0
1304_TraesARI3A03G01328360.1.fna														1	0	0	0	1	1	1	1	1	1	1	0	0	1	0
1306_TraesARI6D03G03645300.1.fna														1	0	0	0	1	1	1	1	1	1	1	0	0	1	0
1313_TraesARI3B03G01716060.1.fna														1	0	0	0	1	1	1	1	1	1	1	0	0	1	0
1315_TraesARI2B03G00879870.1.fna														1	1	0	1	0	0	1	1	1	1	1	1	1	1	1
1317_TraesARI7B03G04135790.1.fna														1	0	0	0	1	1	1	1	1	1	1	0	0	1	0
1327_TraesARI2D03G01284160.1.fna														1	1	0	1	1	1	0	0	1	1	0	1	1	0	0
1334_TraesARI5D03G03029980.1.fna														1	0	0	0	1	1	1	1	1	1	1	0	0	1	0
1338_TraesARI7A03G03882850.1.fna														1	0	0	0	1	1	1	1	1	1	1	0	0	1	0
1339_TraesARI1D03G00428360.1.fna														1	0	0	0	1	1	1	1	1	1	1	0	0	1	0
1340_TraesARI4B03G02371960.1.fna														1	0	0	0	1	1	0	1	1	1	1	0	0	1	0
1344_TraesARI2B03G00877700.1.fna														1	0	0	0	1	1	0	0	1	1	1	0	0	0	0
1348_TraesARI7B03G04256580.1.fna														1	0	0	0	1	1	1	1	1	1	1	0	0	1	0
1350_TraesARI4B03G02331290.1.fna														1	0	0	1	1	1	0	1	1	1	1	1	1	1	1
1351_TraesARI4A03G02116060.1.fna														1	1	0	0	1	1	1	1	1	1	1	1	0	1	1
1358_TraesARI1D03G00463650.1.fna														1	0	0	0	1	1	1	1	1	1	1	0	0	1	0
1360_TraesARI4A03G02058350.2.fna														1	1	0	1	0	0	1	0	1	1	1	1	1	1	1
1362_TraesARI1B03G00272360.1.fna														1	0	0	0	1	1	1	1	1	1	1	0	0	1	0
1367_TraesARI7B03G04280140.1.fna														1	0	0	0	1	1	1	1	1	1	1	0	0	1	0
1371_TraesARI6B03G03402040.1.fna														1	1	0	1	1	1	1	1	1	0	1	1	1	1	1
1373_TraesARI7B03G04283170.1.fna														1	0	0	0	1	0	1	1	1	1	1	0	0	0	0
1385_TraesARI2D03G01284120.1.fna														1	0	0	0	1	1	0	0	0	0	0	1	0	0	0
1387_TraesARI4B03G02443320.2.fna														1	0	0	0	1	0	1	1	1	1	1	0	0	0	0
1398_TraesARI1A03G00052730.1.fna														1	0	0	0	1	1	1	1	1	1	1	0	0	1	0
1415_TraesARI3D03G01829720.1.fna														1	1	0	0	1	0	0	0	1	0	0	1	0	0	0
1419_TraesARI1B03G00394040.2.fna														1	1	0	1	1	0	0	1	1	1	1	1	1	1	1
1430_TraesARI3B03G01687800.1.fna														1	0	0	0	1	1	1	1	1	1	0	0	0	1	0
1432_TraesARI3A03G01448400.1.fna														1	0	0	0	1	1	1	1	1	1	1	0	0	1	0
1433_TraesARI7B03G04278520.1.fna														1	0	0	0	1	1	1	1	1	1	1	0	0	1	0
1434_TraesARI3B03G01769400.1.fna														1	1	0	1	1	1	1	1	1	1	1	1	1	1	1
1438_TraesARI3D03G02026870.1.fna														1	0	0	0	0	0	0	0	0	0	1	0	0	1	0
1452_TraesARI1D03G00572210.1.fna														1	0	0	0	1	1	1	1	1	1	1	0	0	1	0
1454_TraesARI6B03G03466870.1.fna														1	0	0	0	1	0	1	1	1	0	1	0	0	1	0
1471_TraesARI2D03G01284170.1.fna														1	0	0	0	1	1	0	0	0	0	0	0	0	0	0
1473_TraesARI2D03G01205740.1.fna														1	0	0	0	1	1	1	1	1	1	1	0	0	1	0
1475_TraesARI7A03G03953100.3.fna														1	1	0	1	1	1	1	1	1	1	1	1	1	1	1
1479_TraesARI2A03G00823150.1.fna														1	0	0	0	1	1	0	0	1	1	0	0	0	1	0
1484_TraesARI7B03G04230630.1.fna														1	0	0	0	1	1	1	1	1	1	0	0	0	1	0
1486_TraesARI2B03G01080100.1.fna														1	0	0	0	0	1	1	1	0	1	0	0	0	0	0
1488_TraesARI3B03G01670790.1.fna														1	1	0	1	0	0	1	1	1	1	1	1	1	1	1
1496_TraesARI7A03G03774010.1.fna														1	0	0	0	1	1	1	1	1	1	1	0	0	1	0
1506_TraesARI7B03G04177060.1.fna														1	0	0	0	1	0	1	0	0	0	0	0	0	0	0
1513_TraesARI4B03G02409990.1.fna														1	0	0	0	1	0	0	0	0	0	1	0	0	1	0
1514_TraesARI1D03G00500230.1.fna														1	0	0	0	0	1	0	0	0	1	0	0	0	0	0
1516_TraesARI1D03G00528600.1.fna														1	1	0	1	0	0	1	1	1	1	1	1	1	1	1
1522_TraesARI6D03G03688390.1.fna														1	0	0	0	1	1	1	1	1	1	1	0	0	1	0
1523_TraesARI2D03G01281440.1.fna														1	1	0	1	1	1	1	0	0	1	0	1	1	0	0
1524_TraesARI1A03G00099060.1.fna														1	1	0	1	1	1	1	1	1	1	1	1	1	1	1
1535_TraesARI2D03G01161450.1.fna														1	0	0	0	1	1	1	1	1	1	1	0	0	1	0
1536_TraesARI2D03G01284000.1.fna														1	1	0	1	1	1	0	0	0	1	0	1	1	0	0
1548_TraesARI2B03G00829770.2.fna														1	0	0	0	1	1	1	1	1	1	0	0	0	1	0
1561_TraesARI2B03G01062490.1.fna														1	0	0	0	0	0	0	0	1	1	0	0	0	1	0
1572_TraesARI5A03G02813430.1.fna														1	1	0	1	0	1	1	1	1	1	1	1	1	1	1
1585_TraesARI2B03G01048220.1.fna														1	0	0	1	0	0	0	1	0	1	0	0	1	1	1
1586_TraesARI2B03G00829830.1.fna														1	1	0	0	1	1	1	1	1	1	0	0	1	1	0
1591_TraesARI4A03G02164030.1.fna														1	0	0	0	1	1	1	1	1	1	1	0	0	1	0
1601_TraesARI3D03G01919810.1.fna														1	0	0	0	1	1	1	1	1	1	1	0	0	1	0
1605_TraesARI2B03G00835820.1.fna														1	0	0	0	1	1	1	1	1	1	1	0	0	1	0
1615_TraesARI3A03G01444580.1.fna														1	0	0	0	1	1	0	0	1	1	0	0	0	1	0
1623_TraesARI3B03G01722740.1.fna														1	0	0	0	0	1	1	1	0	1	1	0	0	1	0
1625_TraesARI2A03G00828130.1.fna														1	0	0	0	0	0	0	1	0	1	0	0	0	0	0
1652_TraesARI7A03G03973490.1.fna														1	0	0	0	1	1	1	1	1	1	1	0	0	1	0
1653_TraesARI2D03G01284710.1.fna														1	1	0	1	1	1	1	0	0	1	0	1	1	0	0
1654_TraesARI2B03G00830290.1.fna														1	1	0	0	0	1	1	0	0	1	0	0	0	0	0
1659_TraesARI4B03G02333880.1.fna														1	1	0	1	1	0	1	1	1	1	1	1	1	1	1
1661_TraesARI2A03G00695110.1.fna														1	0	0	1	1	1	1	1	1	1	1	1	1	1	1
1662_TraesARI6D03G03735960.1.fna														1	0	0	1	0	0	0	0	0	0	0	1	1	0	1
1667_TraesARI6B03G03466910.1.fna														1	0	0	0	1	1	1	1	1	1	1	0	0	1	0
1669_TraesARI7A03G03918280.1.fna														1	1	0	1	1	0	1	1	1	1	1	1	1	1	1
1675_TraesARI1D03G00538890.1.fna														1	0	0	0	1	1	1	1	1	1	1	0	0	1	0
1701_TraesARI2D03G01284060.1.fna														1	1	0	1	1	1	0	0	0	1	0	1	1	0	0
1704_TraesARI5B03G02875590.1.fna														1	0	0	0	1	0	0	1	1	1	1	0	0	1	0
1711_TraesARI6B03G03495460.1.fna														1	0	0	0	1	1	1	1	1	1	1	0	0	1	0
1714_TraesARI4D03G02543510.1.fna														1	0	0	0	1	1	1	1	1	1	1	0	0	1	0
1726_TraesARI3A03G01495850.1.fna														1	0	0	0	0	1	1	1	1	1	1	0	0	1	0
1732_TraesARI2D03G01284520.1.fna														1	0	0	0	1	1	0	0	0	0	0	1	1	0	0
1752_TraesARI5B03G02857750.1.fna														1	0	0	0	0	0	0	0	1	1	1	0	0	1	0
1754_TraesARI2B03G00829890.1.fna														1	1	0	1	1	1	1	1	1	1	0	1	1	1	0
1755_TraesARI5D03G03014240.1.fna														1	0	0	0	0	1	1	1	0	0	0	0	0	0	0
1786_TraesARI2D03G01099140.1.fna														1	1	0	0	1	0	0	0	1	1	0	0	1	0	0
1790_TraesARI1B03G00313090.1.fna														1	1	0	1	1	1	1	1	1	1	1	1	1	1	1
1796_TraesARI5D03G03018240.1.fna														1	0	0	0	0	1	1	1	1	1	1	0	0	1	0
1798_TraesARI6B03G03556600.1.fna														1	0	0	0	1	1	1	1	1	1	1	0	0	1	0
1801_TraesARI2A03G00769180.1.fna														1	0	0	0	1	1	1	1	1	1	1	0	0	1	0
1806_TraesARI4A03G02253330.1.fna														1	0	0	0	1	1	0	1	1	1	1	0	0	1	0
1808_TraesARI2B03G01048410.1.fna														1	1	0	1	0	0	0	0	1	1	0	1	1	0	0
1826_TraesARI2D03G01284200.1.fna														1	0	0	0	1	1	0	1	1	0	0	0	0	1	0
1829_TraesARI6D03G03672260.1.fna														1	0	0	0	1	1	1	1	1	1	1	0	0	1	0
1830_TraesARI1D03G00509160.1.fna														1	1	0	1	1	1	1	1	1	1	1	1	1	1	1
1832_TraesARI6D03G03682470.1.fna														1	0	0	0	1	0	1	1	0	0	1	0	0	0	0
1834_TraesARI5D03G03125980.1.fna														1	1	0	1	0	0	0	0	0	0	0	1	1	0	1
1853_TraesARI2B03G00909000.1.fna														1	0	0	0	1	0	0	0	1	1	0	0	0	1	0
1855_TraesARI1B03G00352580.1.fna														1	0	0	0	1	1	1	1	1	1	1	0	0	1	0
1863_TraesARI6D03G03628600.1.fna														1	0	0	0	1	1	1	1	1	1	1	0	0	1	0
1865_TraesARI4D03G02528400.1.fna														1	0	0	0	1	1	1	1	1	1	1	0	0	1	0
1867_TraesARI7A03G03793390.1.fna														1	0	0	0	1	1	1	1	1	1	1	0	0	1	0
1874_TraesARI2B03G00829730.2.fna														1	1	0	0	1	1	1	1	1	1	0	0	1	1	0
1891_TraesARI4B03G02360380.1.fna														1	0	0	0	1	1	1	1	1	1	1	0	0	1	0
1893_TraesARI4A03G02113700.1.fna														1	0	0	0	0	1	1	1	1	1	1	0	0	1	0
1894_TraesARI7D03G04397080.2.fna														1	1	0	1	0	0	1	1	1	0	1	1	1	1	1
1904_TraesARI6D03G03664700.1.fna														1	0	0	0	1	1	1	1	1	1	1	0	0	0	0
1907_TraesARI5A03G02737680.1.fna														1	0	0	0	1	1	1	1	0	1	1	0	0	1	0
1910_TraesARI4B03G02321110.1.fna														1	0	0	0	1	1	1	1	1	1	1	0	0	1	0
1916_TraesARI2D03G01284330.1.fna														1	0	0	0	1	1	0	0	0	1	0	0	0	0	0
1925_TraesARI6A03G03196850.1.fna														1	0	0	0	0	0	1	1	1	0	0	0	0	0	0
1926_TraesARI3D03G01922850.1.fna														1	0	0	1	1	1	1	1	1	1	1	0	0	1	1
1935_TraesARI7D03G04429900.1.fna														1	1	0	1	1	1	1	1	1	1	1	1	1	1	1
1936_TraesARI3B03G01670800.1.fna														1	0	0	0	1	1	1	1	1	1	1	0	0	1	0
1950_TraesARI7B03G04129130.2.fna														1	1	0	1	1	1	1	1	1	1	1	1	1	1	1
1960_TraesARI2B03G00830180.2.fna														1	1	0	0	0	1	1	0	0	1	0	0	0	0	0
1969_TraesARI5D03G03009340.1.fna														1	0	0	0	1	1	1	1	1	1	1	0	0	1	0
1970_TraesARI7D03G04549170.1.fna														1	0	0	0	1	1	1	1	1	1	1	0	0	1	0
1975_TraesARI2B03G00829750.1.fna														1	0	0	0	1	1	1	1	1	1	0	0	0	1	0
1986_TraesARI3D03G01862670.2.fna														1	0	0	0	0	0	0	1	1	0	1	1	1	1	1
1989_TraesARI3D03G02015500.1.fna														1	0	0	1	1	1	1	1	1	1	1	1	1	1	1
2005_TraesARI3A03G01457040.1.fna														1	1	0	1	1	1	1	1	1	1	1	1	1	1	1
2009_TraesARI3A03G01510830.1.fna														1	1	0	1	1	1	1	1	1	1	1	1	1	1	1
2015_TraesARI3B03G01781130.1.fna														1	0	0	0	1	1	0	1	0	1	1	0	0	1	0
2017_TraesARI2A03G00694330.1.fna														1	0	0	0	1	1	1	1	1	1	1	0	0	1	0
2020_TraesARI2A03G00657260.1.fna														1	0	0	0	1	1	1	1	1	1	1	0	0	1	0
2024_TraesARI4B03G02328200.1.fna														1	0	0	0	1	1	1	1	0	1	1	0	0	1	0
2035_TraesARI2D03G01281150.1.fna														1	0	0	1	1	1	0	0	0	1	0	1	1	0	0
2037_TraesARI6B03G03509500.1.fna														1	1	0	1	1	0	1	1	1	1	1	1	1	1	1
2038_TraesARI1A03G00048250.1.fna														1	1	0	1	1	1	1	1	1	1	1	1	1	1	1
2040_TraesARI7A03G03826600.1.fna														1	0	0	0	1	1	1	0	0	1	1	0	0	0	0
2046_TraesARI6D03G03645150.1.fna														1	0	0	0	1	0	1	1	0	1	0	0	0	1	0
2055_TraesARI4A03G02081080.1.fna														1	0	0	0	1	1	0	1	0	1	1	0	0	1	0
2064_TraesARI3B03G01554030.1.fna														1	0	0	1	0	0	1	1	1	1	1	1	1	1	1
2078_TraesARI5B03G02868550.1.fna														1	0	0	0	1	1	1	1	1	1	1	0	0	1	0
2086_TraesARI1B03G00272100.1.fna														1	0	0	0	1	1	1	1	1	1	1	0	0	1	0
2112_TraesARI6B03G03597710.1.fna														1	1	0	1	0	0	0	1	0	1	1	1	1	0	0
2119_TraesARI2A03G00726960.1.fna														1	0	0	1	1	0	1	1	1	1	1	1	1	1	0
2129_TraesARI6D03G03752660.1.fna														1	0	0	0	1	1	1	1	1	1	1	0	0	1	0
2137_TraesARI2D03G01284610.1.fna														1	0	0	0	1	1	0	0	0	1	0	0	0	0	0
2138_TraesARI4A03G02189190.1.fna														1	0	0	0	1	1	1	1	1	1	1	0	0	1	0
2139_TraesARI3D03G01948540.1.fna														1	0	0	0	1	1	1	0	1	1	1	0	0	1	0
2141_TraesARI1B03G00241210.1.fna														1	1	0	1	1	1	1	1	1	1	1	1	1	1	1
2143_TraesARI1A03G00158840.2.fna														1	0	0	0	0	1	1	0	1	1	0	0	1	1	0
2146_TraesARI4D03G02487330.1.fna														1	0	0	0	1	1	1	1	1	1	1	0	0	1	0
2179_TraesARI6B03G03597800.1.fna														1	1	0	1	0	0	0	1	0	1	0	1	1	0	0
2209_TraesARI6D03G03678010.1.fna														1	0	0	0	1	1	1	1	1	1	1	0	0	1	0
2221_TraesARI7A03G03991340.1.fna														1	0	0	0	1	1	1	1	1	1	1	0	0	1	0
2222_TraesARI5D03G03000680.1.fna														1	0	0	0	1	1	1	1	1	1	1	0	0	1	0
2231_TraesARI3B03G01770000.1.fna														1	0	0	0	1	1	1	1	1	1	1	0	0	1	0
2254_TraesARI4A03G02074600.2.fna														1	0	0	1	1	1	1	1	1	1	1	1	1	1	1
2259_TraesARI7B03G04333990.1.fna														1	0	0	0	0	1	0	0	0	1	0	0	0	0	0
2261_TraesARI3B03G01627220.1.fna														1	0	0	0	1	1	0	1	0	0	0	0	0	1	0
2263_TraesARI1A03G00117200.1.fna														1	0	0	0	1	1	1	1	1	1	0	0	0	1	0
2273_TraesARI7A03G03917920.1.fna														1	0	0	0	0	1	1	1	1	1	1	0	0	1	0
2281_TraesARI4D03G02469430.1.fna														1	0	0	0	1	1	1	1	1	1	1	0	0	1	0
2282_TraesARI4B03G02355290.1.fna														1	0	0	0	1	1	1	1	1	1	1	0	0	0	0
2283_TraesARI3D03G02024830.1.fna														1	0	0	0	1	1	1	1	1	1	1	0	0	1	0
2285_TraesARI7B03G04170510.1.fna														1	0	0	0	1	1	0	0	0	0	0	0	0	1	0
2292_TraesARI7B03G04133360.1.fna														1	0	0	0	1	1	1	1	1	1	1	0	0	1	0
2302_TraesARI3A03G01453840.2.fna														1	0	0	1	1	1	1	1	1	1	1	1	1	1	1
2305_TraesARI7A03G03778140.1.fna														1	0	0	0	1	1	1	1	0	0	0	0	0	1	0
2306_TraesARI3A03G01492330.1.fna														1	1	0	1	1	1	1	1	1	1	1	1	1	1	1
2317_TraesARI7D03G04547730.1.fna														1	0	0	0	1	1	1	1	1	1	1	1	0	1	0
2322_TraesARI3B03G01572140.1.fna														1	0	0	0	1	1	1	1	1	1	1	0	0	1	0
2324_TraesARI3D03G01929890.2.fna														1	0	0	1	0	0	1	1	1	1	1	1	1	1	1
2334_TraesARI4D03G02475260.1.fna														1	0	0	0	1	1	1	1	1	1	1	0	0	1	0
2338_TraesARI6D03G03673150.1.fna														1	0	0	1	1	1	1	1	1	1	1	1	1	1	1
2339_TraesARI6D03G03675620.1.fna														1	0	0	0	1	1	1	1	1	1	1	0	0	1	0
2340_TraesARI2B03G00952330.1.fna														1	1	0	1	1	1	1	1	1	1	1	1	1	1	1
2345_TraesARI7D03G04536850.1.fna														1	0	0	0	1	1	1	1	1	1	1	0	0	1	0
2346_TraesARI7A03G03985610.1.fna														1	0	0	0	1	1	1	1	1	1	1	0	0	1	0
2357_TraesARI4B03G02371990.1.fna														1	1	0	1	1	1	1	1	1	1	1	1	1	1	1
2360_TraesARI2D03G01106890.1.fna														1	0	0	0	1	0	1	1	1	1	1	0	0	1	0
2361_TraesARI7D03G04551460.2.fna														1	0	0	0	0	1	1	1	1	1	1	0	0	1	0
2387_TraesARI5A03G02762380.1.fna														1	0	0	0	1	1	1	1	1	1	1	0	0	1	0
2391_TraesARI1B03G00385390.1.fna														1	1	0	1	1	0	1	0	1	1	0	1	1	0	1
2392_TraesARI3A03G01429800.1.fna														1	0	0	0	1	1	1	1	1	1	1	0	0	1	0
2393_TraesARI3B03G01780940.1.fna														1	0	0	0	1	1	0	0	0	0	0	0	0	1	0
2397_TraesARI3B03G01769930.1.fna														1	1	0	0	0	0	0	0	0	1	0	1	1	0	0
2402_TraesARI3D03G02008100.1.fna														1	0	0	0	1	1	0	0	0	0	0	0	0	0	0
2410_TraesARI1D03G00438240.1.fna														1	0	0	0	1	1	1	1	1	1	1	0	0	1	0
2417_TraesARI2D03G01135060.1.fna														1	0	0	0	1	1	1	1	1	1	1	0	0	1	0
2424_TraesARI3B03G01744260.1.fna														1	0	0	0	1	1	0	1	0	1	1	0	0	1	0
2446_TraesARI3A03G01507230.1.fna														1	0	0	0	1	1	1	1	1	1	1	0	0	1	0
2452_TraesARI3B03G01711890.1.fna														1	0	0	0	1	1	1	1	1	0	1	0	0	1	0
2461_TraesARI6B03G03422470.1.fna														1	0	0	0	1	1	1	1	1	1	1	0	0	1	0
2468_TraesARI7B03G04198040.1.fna														1	1	0	1	1	1	1	1	1	1	1	1	1	1	1
2469_TraesARI6A03G03370450.1.fna														1	1	0	1	0	1	0	0	0	1	0	1	1	0	0
2474_TraesARI3D03G01888030.1.fna														1	0	0	0	1	1	1	1	1	1	1	0	0	1	0
2476_TraesARI1B03G00404580.1.fna														1	0	0	0	1	0	0	1	0	1	0	0	0	0	0
2485_TraesARI7D03G04569500.1.fna														1	0	0	1	1	1	1	0	1	1	0	1	1	1	1
2499_TraesARI6D03G03648020.1.fna														1	1	0	1	1	1	1	1	1	1	1	1	1	1	1
2510_TraesARI7A03G03904450.1.fna														1	0	0	0	1	1	1	1	0	1	1	0	0	1	0
2515_TraesARI6B03G03474730.1.fna														1	0	0	0	1	1	1	1	1	1	1	0	0	1	0
2517_TraesARI4D03G02529480.1.fna														1	0	0	0	1	1	1	0	1	1	1	0	0	1	0
2518_TraesARI2A03G00640960.1.fna														1	0	0	0	1	1	1	0	1	1	0	0	0	1	0
2523_TraesARI2B03G00829590.1.fna														1	1	0	0	1	1	1	1	1	0	0	0	1	1	0
2524_TraesARI5A03G02673850.1.fna														1	0	0	0	1	1	1	1	1	1	1	0	0	1	0
2527_TraesARI5A03G02687510.3.fna														1	0	0	1	0	0	0	0	0	0	0	0	0	0	1
2530_TraesARI2D03G01267810.1.fna														1	1	0	1	1	1	1	1	1	1	1	1	1	1	1
2534_TraesARI3A03G01539210.1.fna														1	0	0	0	1	1	1	1	1	1	1	0	0	1	0
2538_TraesARI2B03G00915330.1.fna														1	0	0	0	0	1	1	1	0	1	1	0	0	1	0
2540_TraesARI6D03G03766150.1.fna														1	1	0	1	1	0	0	0	0	0	0	1	1	0	0
2541_TraesARI5D03G03019100.1.fna														1	0	0	0	1	0	1	1	1	1	1	0	0	1	0
2547_TraesARI6D03G03706390.1.fna														1	1	0	1	1	1	1	1	1	1	1	1	1	1	1
2550_TraesARI4B03G02303460.1.fna														1	0	0	0	1	1	1	1	1	1	1	0	0	0	0
2556_TraesARI2A03G00686960.1.fna														1	1	0	1	1	1	1	1	1	1	1	1	1	1	1
2557_TraesARI3A03G01523590.1.fna														1	0	0	0	1	1	1	1	0	1	0	0	0	1	0
2565_TraesARI7B03G04048880.1.fna														1	0	0	1	1	1	1	1	1	1	1	1	1	1	1
2567_TraesARI5B03G02933450.1.fna														1	0	0	0	1	1	0	0	1	1	0	0	0	0	0
2571_TraesARI1A03G00140800.1.fna														1	0	0	0	1	1	1	1	1	1	1	0	0	1	0
2573_TraesARI4D03G02521100.1.fna														1	0	0	0	1	1	1	1	1	1	1	0	0	1	0
2584_TraesARI6B03G03538410.1.fna														1	1	0	1	1	1	1	1	1	1	1	1	1	1	1
2592_TraesARI3D03G01889540.1.fna														1	0	0	0	1	1	1	1	1	1	1	0	0	1	0
2594_TraesARI1A03G00121960.1.fna														1	0	0	0	1	1	0	1	1	1	0	0	0	1	0
2599_TraesARI6B03G03441030.1.fna														1	0	0	0	1	0	1	1	1	0	1	0	0	1	0
2609_TraesARI6B03G03444850.1.fna														1	0	0	0	1	1	1	1	1	1	1	0	0	1	0
2610_TraesARI2B03G00903710.1.fna														1	1	0	1	1	1	1	1	1	1	1	1	1	1	1
2617_TraesARI3D03G01839320.1.fna														1	0	0	0	1	1	1	1	1	1	1	0	0	1	0
2619_TraesARI2D03G01148560.1.fna														1	0	0	0	1	1	1	1	1	1	1	0	0	1	0
2637_TraesARI5B03G02954700.1.fna														1	0	0	1	0	0	1	0	1	1	0	0	0	1	0
2647_TraesARI3A03G01462080.3.fna														1	0	0	0	1	1	1	1	1	1	1	0	0	1	0
2649_TraesARI7D03G04408180.1.fna														1	0	0	0	1	1	1	1	1	1	1	0	0	1	0
2650_TraesARI1B03G00320910.1.fna														1	0	0	0	1	1	1	1	1	1	1	0	0	1	0
2651_TraesARI6A03G03326450.1.fna														1	0	0	0	0	0	1	1	1	1	0	0	0	0	0
2662_TraesARI4D03G02465880.1.fna														1	0	0	0	1	0	0	1	0	1	1	0	0	0	0
2678_TraesARI5B03G02876230.1.fna														1	0	0	0	1	1	1	0	1	1	1	0	0	1	0
2679_TraesARI7A03G03952470.1.fna														1	0	0	0	1	1	1	1	1	1	1	0	0	1	0
2681_TraesARI3B03G01768190.1.fna														1	0	0	0	0	1	0	0	0	1	1	0	0	0	0
2683_TraesARI7A03G03936700.1.fna														1	0	0	0	1	1	1	1	1	1	1	0	0	1	0
2685_TraesARI4B03G02395670.1.fna														1	0	0	0	1	1	1	1	1	1	1	0	0	1	0
2688_TraesARI6D03G03719330.1.fna														1	0	0	0	1	1	1	1	1	1	1	0	0	1	0
2689_TraesARI6B03G03456100.1.fna														1	0	0	0	0	1	1	1	1	1	1	0	0	0	0
2695_TraesARI6A03G03343030.1.fna														1	0	0	0	1	1	1	0	1	1	1	0	0	1	0
2703_TraesARI6B03G03429770.1.fna														1	0	0	0	1	0	0	1	0	0	1	0	0	1	0
2704_TraesARI3B03G01703000.2.fna														1	0	0	1	0	0	1	1	1	1	1	0	0	1	1
2710_TraesARI5A03G02639420.1.fna														1	0	0	0	1	1	0	1	0	1	1	0	0	0	0
2719_TraesARI1D03G00410540.1.fna														1	1	0	1	1	1	1	1	1	1	1	1	1	1	1
2720_TraesARI2D03G01247030.1.fna														1	0	0	0	1	1	1	1	1	1	1	0	0	1	0
2722_TraesARI5A03G02658600.1.fna														1	0	0	0	1	1	1	1	1	1	1	0	0	1	0
2724_TraesARI5A03G02745780.1.fna														1	0	0	0	1	0	1	0	0	0	1	0	0	1	0
2730_TraesARI4A03G02084940.1.fna														1	0	0	0	1	1	1	1	1	1	1	0	0	1	0
2734_TraesARI1D03G00463660.1.fna														1	0	0	0	1	1	1	1	1	1	1	0	0	1	0
2740_TraesARI6B03G03423800.1.fna														1	0	0	0	1	1	1	1	0	1	1	0	0	1	0
2741_TraesARI2B03G00924390.1.fna														1	0	0	0	1	1	1	1	1	1	1	0	0	1	0
2745_TraesARI5D03G03138110.1.fna														1	0	0	0	1	1	1	1	1	1	1	0	0	1	0
2748_TraesARI1A03G00172110.1.fna														1	0	0	0	0	1	0	1	1	1	0	1	1	0	0
2754_TraesARI1D03G00416560.2.fna														1	0	0	1	1	1	1	1	1	1	1	1	1	1	1
2762_TraesARI3D03G01889700.1.fna														1	0	0	0	0	1	1	1	0	1	1	0	0	1	0
2764_TraesARI2B03G01089720.1.fna														1	0	0	0	1	1	1	1	1	1	1	0	0	1	0
2765_TraesARI1D03G00458540.1.fna														1	0	0	0	1	1	1	1	1	1	1	0	0	1	0
2771_TraesARI4D03G02505600.1.fna														1	0	0	0	1	1	1	1	1	1	1	0	0	1	0
2777_TraesARI6A03G03251410.1.fna														1	1	0	0	0	0	0	0	0	0	0	1	0	0	1
2791_TraesARI4B03G02443980.1.fna														1	0	0	0	1	1	1	1	1	1	1	0	0	1	0
2798_TraesARI1B03G00277160.1.fna														1	0	0	0	1	1	1	1	1	1	1	0	0	1	0
2803_TraesARI3A03G01382010.1.fna														1	0	0	0	1	1	1	0	1	1	0	0	0	1	0
2815_TraesARI1D03G00538690.1.fna														1	0	0	0	1	1	1	1	1	1	1	0	0	1	0
2847_TraesARI6A03G03331970.1.fna														1	1	0	1	1	1	1	1	1	1	1	0	1	1	1
2849_TraesARI2D03G01134030.1.fna														1	0	0	0	1	1	1	1	1	1	1	0	0	1	0
2852_TraesARI2D03G01287880.1.fna														1	0	0	0	1	1	1	1	0	1	1	0	0	1	0
2875_TraesARI4B03G02315670.1.fna														1	0	0	0	1	1	1	1	1	1	1	0	0	0	0
3195_TraesARI5D03G03033440.1.fna														1	0	0	0	1	1	1	1	1	1	1	0	0	1	0
3313_TraesARI6A03G03241530.1.fna														1	0	0	0	1	1	1	1	1	1	1	0	0	1	0
3337_TraesARI4A03G02056860.1.fna														1	1	0	1	1	1	1	1	1	1	1	1	1	1	1
3345_TraesARI2B03G01058090.1.fna														1	1	0	1	0	1	1	1	1	1	1	1	1	1	1
3358_TraesARI4D03G02478900.1.fna														1	0	0	0	1	1	1	1	1	1	1	0	0	1	0
3380_TraesARI2D03G01200080.1.fna														1	0	0	0	1	1	1	1	1	1	1	0	0	1	0
3411_TraesARI2D03G01192310.1.fna														1	0	0	1	1	1	1	1	1	1	1	1	1	1	1
3413_TraesARI1D03G00579110.1.fna														1	0	0	0	0	1	1	1	0	1	1	0	0	1	0
3439_TraesARI6D03G03646830.1.fna														1	1	0	1	1	1	1	1	1	1	1	1	1	1	1
3442_TraesARI6A03G03245610.1.fna														1	0	0	0	1	0	0	1	0	1	1	0	0	0	0
3449_TraesARI5B03G02971240.1.fna														1	1	0	0	1	1	1	1	1	1	1	0	0	1	1
3456_TraesARI6B03G03519060.1.fna														1	0	0	0	1	1	1	1	1	1	1	0	0	1	0
3457_TraesARI1D03G00461280.1.fna														1	0	0	0	1	1	1	1	1	1	1	0	0	1	0
3461_TraesARI5B03G02920650.2.fna														1	1	0	1	0	1	0	0	0	1	1	1	1	1	1
3463_TraesARI2B03G00852550.1.fna														1	1	0	1	1	1	1	1	1	1	1	1	1	1	1
3474_TraesARI1D03G00531800.1.fna														1	0	0	0	1	1	1	1	1	1	1	0	0	1	0
3476_TraesARI5B03G02892930.1.fna														1	1	0	0	1	1	1	1	1	1	1	0	0	1	1
3505_TraesARI7B03G04140840.1.fna														1	0	0	0	0	1	0	0	1	1	0	0	0	0	0
3509_TraesARI6D03G03675340.1.fna														1	0	0	0	1	1	1	1	1	1	1	0	0	1	0
3516_TraesARI3D03G01916030.1.fna														1	0	0	0	0	1	1	1	1	1	1	0	0	1	0
3518_TraesARI7A03G03947050.1.fna														1	0	0	0	1	1	1	1	1	1	1	0	0	1	0
3520_TraesARI2D03G01106130.1.fna														1	1	0	1	0	0	1	1	1	1	1	1	1	1	1
3526_TraesARI1B03G00403690.1.fna														1	0	0	0	0	0	0	1	0	1	0	0	0	0	0
3539_TraesARI5A03G02815170.1.fna														1	0	0	0	1	1	1	1	1	1	1	0	0	1	0
3567_TraesARI4D03G02467520.2.fna														1	0	0	1	1	1	1	1	1	1	1	1	1	1	1
3578_TraesARI2B03G01029560.1.fna														1	1	0	1	1	1	1	1	1	1	1	1	1	1	1
3579_TraesARI1D03G00550280.1.fna														1	1	0	1	1	1	1	1	1	1	1	1	1	1	1
3582_TraesARI2B03G00944470.1.fna														1	0	0	0	1	1	1	1	1	1	1	0	0	1	0
3605_TraesARI1D03G00484680.3.fna														1	1	0	1	0	0	0	0	0	0	0	1	1	1	1
3611_TraesARI1B03G00188530.1.fna														1	1	0	1	1	1	1	1	0	0	0	1	1	1	1
3619_TraesARI2D03G01149630.1.fna														1	0	0	0	1	0	1	1	1	1	1	0	0	1	0
3628_TraesARI7D03G04431940.1.fna														1	0	0	0	1	1	1	1	1	1	1	0	0	1	0
3630_TraesARI7B03G04206390.1.fna														1	0	0	0	1	1	0	0	1	1	1	0	0	1	0
3632_TraesARI4B03G02294280.1.fna														1	0	0	0	1	1	0	0	1	0	1	0	0	1	0
3633_TraesARI4A03G02230400.1.fna														1	0	0	0	0	0	1	0	1	0	1	0	0	0	0
3634_TraesARI7A03G03771010.1.fna														1	1	0	1	1	0	0	0	0	0	0	1	1	1	0
3661_TraesARI2D03G01167160.1.fna														1	0	0	0	1	1	1	1	1	1	1	0	0	1	0
3667_TraesARI4A03G02253260.1.fna														1	0	0	1	0	1	1	0	0	0	0	1	0	0	0
3684_TraesARI3B03G01745040.3.fna														1	1	0	1	0	0	0	0	0	0	0	1	1	1	1
3689_TraesARI4B03G02378190.1.fna														1	0	0	0	1	1	1	1	1	1	1	0	0	1	0
3696_TraesARI4A03G02212770.1.fna														1	1	0	1	1	1	1	1	1	1	1	1	1	1	1
3712_TraesARI7A03G03832810.1.fna														1	0	0	1	0	0	0	0	1	1	1	1	1	1	1
3713_TraesARI4A03G02069900.2.fna														1	1	0	1	1	1	1	1	1	1	1	1	1	1	1
3717_TraesARI3B03G01679990.1.fna														1	0	0	0	1	1	1	1	1	1	1	0	0	1	0
3725_TraesARI7B03G04033940.1.fna														1	0	0	0	1	1	1	1	1	1	1	0	0	1	0
3738_TraesARI4A03G02253250.1.fna														1	0	0	1	0	1	1	0	0	1	0	1	0	0	0
3748_TraesARI3A03G01469160.1.fna														1	1	0	1	1	1	1	1	1	1	1	1	1	1	1
3755_TraesARI4B03G02293130.1.fna														1	0	0	0	1	1	0	1	1	1	1	0	0	1	0
3756_TraesARI6B03G03409580.1.fna														1	0	0	0	1	1	1	1	1	1	1	0	0	1	0
3758_TraesARI2B03G01018500.1.fna														1	1	0	1	1	1	1	1	1	1	1	1	1	1	1
3761_TraesARI3B03G01821340.2.fna														1	0	0	0	1	1	1	1	1	1	1	0	0	1	0
3773_TraesARI2B03G00964150.1.fna														1	1	0	1	1	0	1	1	1	1	1	1	1	1	1
3787_TraesARI7B03G04207930.1.fna														1	1	0	1	1	1	1	1	1	1	1	1	1	1	1
3795_TraesARI1A03G00013740.1.fna														1	0	0	0	0	1	1	0	1	1	1	0	0	1	1
3813_TraesARI1B03G00273680.1.fna														1	0	0	0	1	1	1	1	1	1	1	0	0	1	0
3817_TraesARI3D03G01958190.1.fna														1	1	0	1	1	1	1	1	1	1	1	1	1	1	1
3841_TraesARI4A03G02045470.1.fna														1	0	0	1	1	1	1	1	1	1	1	1	1	1	1
3849_TraesARI6B03G03603770.2.fna														1	0	0	1	0	0	0	0	0	1	0	0	1	0	0
3852_TraesARI1B03G00319120.1.fna														1	0	0	0	1	1	1	1	0	1	1	0	0	1	0
3855_TraesARI7D03G04378380.1.fna														1	1	0	1	0	1	1	0	1	1	1	1	1	0	1
3863_TraesARI2B03G00869330.1.fna														1	0	0	0	1	1	1	1	1	1	1	0	0	1	0
3868_TraesARIUn03G04602330.1.fna														1	1	0	1	1	1	1	0	1	1	1	1	1	1	1
3870_TraesARI6A03G03196770.1.fna														1	1	0	0	0	1	0	0	0	0	0	1	0	0	0
3893_TraesARI3A03G01533750.1.fna														1	1	0	1	0	1	0	0	0	1	0	1	1	1	1
3907_TraesARI1A03G00183800.1.fna														1	0	0	0	1	0	1	1	1	0	1	0	0	0	0
3914_TraesARI5A03G02655270.1.fna														1	0	0	0	1	1	1	1	1	1	1	0	0	1	0
3916_TraesARI2D03G01157930.1.fna														1	0	0	0	0	1	0	0	0	1	1	0	0	1	0
3929_TraesARI3D03G02031900.1.fna														1	0	0	0	1	1	0	1	1	1	1	0	0	1	0
3931_TraesARI3A03G01378260.1.fna														1	0	0	0	1	1	1	1	1	1	1	0	0	1	0
3932_TraesARI7A03G04014670.1.fna														1	0	0	1	0	0	0	0	1	0	0	0	1	0	0
3936_TraesARI5D03G03142960.1.fna														1	0	0	0	1	1	1	0	0	0	0	0	0	0	0
3941_TraesARI1B03G00379340.1.fna														1	0	0	0	0	1	1	0	0	0	0	0	0	1	1
3957_TraesARI5D03G03124220.1.fna														1	0	0	0	1	1	1	1	1	1	1	0	0	1	0
3961_TraesARI2D03G01170510.1.fna														1	0	0	0	1	1	1	1	1	1	1	0	0	1	0
3964_TraesARI1A03G00155690.1.fna														1	0	0	0	0	0	0	1	0	0	1	0	0	1	0
3970_TraesARI4A03G02244040.1.fna														1	1	0	1	1	1	1	1	1	1	1	1	1	1	1
3977_TraesARI7D03G04569470.2.fna														1	0	0	1	1	1	1	0	1	1	0	1	1	1	1
3980_TraesARI2D03G01283900.1.fna														1	0	0	0	1	1	0	0	0	1	0	0	0	0	0
3983_TraesARI2B03G00933400.4.fna														1	1	0	1	0	0	0	0	0	0	0	1	1	1	1
3999_TraesARI7B03G04318030.1.fna														1	1	0	1	1	1	1	1	1	1	1	1	1	1	1
4005_TraesARI2B03G00862420.2.fna														1	1	0	1	1	0	1	1	1	1	1	1	1	1	1
4013_TraesARI6D03G03713860.1.fna														1	1	0	1	1	1	1	1	1	1	1	1	1	1	1
4020_TraesARI5B03G02873510.3.fna														1	1	0	1	1	1	1	1	1	1	1	1	1	1	1
4029_TraesARI2B03G00920380.1.fna														1	1	0	1	1	1	1	1	1	1	1	1	1	1	1
4031_TraesARI4A03G02087180.1.fna														1	0	0	0	1	1	1	1	1	1	1	0	0	1	0
4042_TraesARI5A03G02676270.1.fna														1	0	0	0	0	1	1	0	0	1	1	0	0	1	0
4054_TraesARI5A03G02785130.1.fna														1	0	0	0	1	1	1	1	1	0	1	0	0	1	0
4074_TraesARI4A03G02212010.1.fna														1	0	0	0	1	1	1	1	1	1	1	0	0	1	0
4077_TraesARI7B03G04140760.1.fna														1	0	0	0	1	1	0	1	1	1	1	0	0	1	0
4079_TraesARI4B03G02343900.1.fna														1	1	0	1	1	1	1	1	1	1	1	1	1	1	1
4082_TraesARI6D03G03730910.1.fna														1	1	0	1	1	1	1	1	1	1	1	1	1	1	1
4098_TraesARI7B03G04194020.1.fna														1	0	0	0	1	1	1	1	1	1	1	0	0	1	0
4100_TraesARI1D03G00426690.1.fna														1	0	0	0	0	0	0	0	0	1	0	0	0	1	0
4106_TraesARI1D03G00495580.1.fna														1	0	0	0	1	1	1	1	1	1	1	0	0	1	0
4116_TraesARI5D03G03059190.1.fna														1	0	0	0	1	1	1	1	1	1	1	0	0	1	0
4119_TraesARI2D03G01235550.1.fna														1	0	0	0	1	1	1	1	1	1	1	0	0	1	0
4127_TraesARI1B03G00308280.1.fna														1	1	0	1	1	1	1	1	1	1	1	1	1	1	1
4129_TraesARI6D03G03651400.1.fna														1	0	0	0	1	1	1	1	1	1	1	0	0	0	0
4130_TraesARI2B03G00959940.1.fna														1	0	0	0	1	1	1	1	1	0	1	0	0	1	0
4133_TraesARI5A03G02805460.1.fna														1	0	0	0	0	1	0	0	1	0	0	0	0	0	0
4144_TraesARI3B03G01817940.3.fna														1	1	0	1	1	1	0	0	0	1	1	1	1	1	1
4148_TraesARI4D03G02463570.1.fna														1	1	0	1	1	1	1	1	1	1	1	1	1	1	1
4153_TraesARI3B03G01752140.1.fna														1	0	0	0	1	1	1	1	1	1	0	0	0	1	0
4154_TraesARI4A03G02098210.1.fna														1	0	0	1	0	0	1	1	1	1	1	1	1	1	1
4157_TraesARI5D03G03100660.1.fna														1	0	0	0	1	1	1	1	1	1	1	0	0	1	0
4158_TraesARI4A03G02084460.1.fna														1	0	0	0	1	1	1	1	1	1	1	0	0	1	0
4164_TraesARI7B03G04301980.1.fna														1	0	0	0	1	1	0	0	1	0	0	0	0	1	0
4170_TraesARI7D03G04522210.1.fna														1	0	0	0	1	1	1	1	1	1	1	0	0	1	0
4178_TraesARI3B03G01657970.1.fna														1	0	0	0	1	1	1	1	1	1	0	0	0	1	0
4185_TraesARI1A03G00033920.1.fna														1	0	0	0	1	1	1	1	1	1	1	0	0	1	0
4186_TraesARI2D03G01237510.1.fna														1	0	0	1	1	1	1	1	1	1	1	1	1	1	1
4202_TraesARI7D03G04510030.1.fna														1	0	0	1	0	0	0	0	0	0	0	0	1	0	1
4206_TraesARI1B03G00403220.1.fna														1	0	0	0	0	0	0	1	0	1	0	0	0	0	0
4207_TraesARI6B03G03502350.1.fna														1	0	0	0	1	1	1	1	1	0	0	0	0	1	0
4211_TraesARI4B03G02287800.1.fna														1	0	0	0	1	1	1	1	1	1	1	0	0	1	0
4233_TraesARI1B03G00266780.1.fna														1	1	0	1	1	1	1	1	1	1	1	1	1	1	1
4245_TraesARI3A03G01336840.1.fna														1	1	0	1	0	1	0	1	0	1	0	1	1	0	0
4246_TraesARI4A03G02121730.1.fna														1	0	0	0	1	1	1	1	1	1	1	0	0	1	0
4248_TraesARI7B03G04158930.1.fna														1	0	0	0	1	1	1	1	0	1	0	0	0	1	0
4255_TraesARI1A03G00171830.1.fna														1	1	0	1	1	1	1	1	1	1	1	1	1	1	1
4261_TraesARI1A03G00034080.1.fna														1	0	0	0	1	1	1	1	1	1	1	0	0	1	0
4264_TraesARI6B03G03387860.1.fna														1	0	0	0	1	1	1	1	1	1	1	0	0	1	0
4265_TraesARI4B03G02437110.1.fna														1	0	0	0	1	1	1	0	0	0	0	0	0	0	0
4267_TraesARI5B03G02908120.1.fna														1	0	0	0	0	0	1	0	0	1	0	0	0	0	0
4280_TraesARI5D03G03055410.1.fna														1	1	0	1	1	1	1	1	1	1	1	1	1	1	1
4282_TraesARI4A03G02180010.1.fna														1	0	0	0	1	1	1	1	1	1	1	0	0	1	0
4288_TraesARI7B03G04337090.1.fna														1	0	0	0	0	1	0	0	0	1	0	0	0	0	0
4292_TraesARI4B03G02353250.1.fna														1	0	0	0	1	1	1	1	1	1	1	0	0	1	0
4293_TraesARI4B03G02261760.1.fna														1	0	0	1	1	0	0	0	0	0	0	0	0	0	0
4302_TraesARI7D03G04417080.1.fna														1	0	0	0	1	1	1	1	1	1	1	0	0	1	0
4303_TraesARI3D03G01939970.1.fna														1	1	0	1	1	1	1	1	1	1	1	1	1	1	1
4308_TraesARI7A03G03825020.1.fna														1	1	0	1	0	1	1	1	1	1	1	1	1	1	1
4316_TraesARI4D03G02502100.1.fna														1	0	0	1	1	1	1	1	1	1	1	0	0	1	1
4338_TraesARI5B03G02900140.1.fna														1	0	0	0	1	1	0	1	0	0	1	0	0	0	0
4339_TraesARI3D03G01948270.1.fna														1	1	0	1	1	1	1	1	1	1	1	1	1	1	1
4355_TraesARI4D03G02460580.1.fna														1	0	0	0	1	1	1	1	1	1	1	0	0	1	0
4357_TraesARI2A03G00704660.1.fna														1	0	0	0	0	1	1	1	1	0	0	0	0	0	0
4358_TraesARI5A03G02740490.1.fna														1	0	0	0	1	0	0	1	1	0	1	0	0	0	0
4373_TraesARI5D03G02985880.2.fna														1	1	0	1	1	1	1	1	1	1	1	1	1	1	1
4375_TraesARI6D03G03760710.1.fna														1	1	0	1	1	1	1	1	1	1	1	1	1	1	1
4383_TraesARI7D03G04461720.1.fna														1	1	0	1	1	0	1	1	1	1	1	0	1	1	1
4391_TraesARI5A03G02654170.1.fna														1	0	0	0	1	1	1	1	1	1	0	0	0	1	0
4399_TraesARI2B03G01087390.2.fna														1	0	0	1	0	0	0	0	0	0	0	1	0	0	0
4411_TraesARI2B03G00974440.1.fna														1	0	0	0	1	1	1	1	1	1	1	0	0	1	0
4412_TraesARI2B03G00843710.1.fna														1	0	0	0	1	0	0	0	0	0	0	0	0	1	0
4413_TraesARI7D03G04367760.1.fna														1	0	0	0	0	0	0	1	0	1	0	0	0	0	0
4418_TraesARI3A03G01400040.1.fna														1	0	0	0	1	1	1	0	1	1	1	0	0	1	0
4427_TraesARI5D03G03080420.1.fna														1	1	0	1	1	1	1	1	1	1	1	1	1	1	1
4432_TraesARI7A03G03770310.1.fna														1	1	0	1	1	1	1	0	0	1	0	1	1	1	0
4438_TraesARI7A03G03840510.1.fna														1	0	0	0	0	0	1	1	0	1	0	0	0	1	0
4444_TraesARI4D03G02524820.1.fna														1	0	0	0	1	1	1	1	1	0	1	0	0	1	0
4457_TraesARI1D03G00547980.2.fna														1	1	0	1	0	0	1	1	1	1	1	1	1	1	1
4458_TraesARI7B03G04276410.1.fna														1	1	0	1	1	1	1	1	1	1	1	1	1	1	1
4460_TraesARI7A03G03929100.1.fna														1	1	0	1	1	1	1	1	1	1	1	1	1	1	1
4468_TraesARI1A03G00050940.1.fna														1	0	0	0	1	1	1	1	1	0	0	0	0	1	0
4490_TraesARI2A03G00739020.1.fna														1	0	0	0	1	1	0	0	0	0	0	0	0	1	0
4493_TraesARI3A03G01331940.1.fna														1	0	0	0	1	1	1	1	1	1	1	0	0	0	0
4494_TraesARI3D03G01963650.1.fna														1	0	0	0	1	1	1	1	1	1	1	0	0	1	0
4496_TraesARI3B03G01570010.1.fna														1	0	0	0	1	1	0	0	0	0	0	0	1	0	0
4498_TraesARI5D03G03143290.3.fna														1	0	0	0	0	0	0	0	0	1	0	0	0	1	0
4501_TraesARI7A03G03889430.1.fna														1	0	0	0	1	1	1	1	1	1	1	0	0	1	0
4502_TraesARI2D03G01135510.1.fna														1	0	0	0	0	1	0	0	0	1	0	0	0	0	0
4505_TraesARI7A03G03931890.1.fna														1	1	0	1	0	0	0	1	1	0	1	1	1	1	1
4520_TraesARI2A03G00699620.1.fna														1	0	0	0	1	1	1	1	1	1	1	0	0	1	0
4526_TraesARI4D03G02597060.1.fna														1	1	0	1	1	1	1	1	1	1	1	1	1	1	1
4533_TraesARI3A03G01450780.1.fna														1	0	0	0	0	0	0	0	1	1	1	0	0	0	0
4538_TraesARI7B03G04088720.1.fna														1	0	0	0	1	1	1	0	0	1	0	0	0	0	0
4544_TraesARI2D03G01128730.1.fna														1	0	0	0	1	0	1	0	1	1	1	0	0	1	0
4561_TraesARI2D03G01241520.2.fna														1	1	0	0	0	1	0	0	0	1	1	0	0	0	0
4562_TraesARI5B03G02976780.2.fna														1	0	0	0	0	1	0	0	1	0	0	0	1	0	1
4565_TraesARI2A03G00789620.1.fna														1	1	0	1	1	1	1	1	1	1	1	1	1	1	0
4568_TraesARI3D03G01986090.1.fna														1	0	0	0	1	1	1	1	1	1	1	0	0	1	0
4569_TraesARI2A03G00799680.1.fna														1	0	0	0	1	1	1	1	1	0	0	0	0	0	0
4571_TraesARI2B03G00828730.1.fna														1	0	0	0	0	1	1	1	1	1	0	0	0	1	0
4575_TraesARI3B03G01621850.1.fna														1	0	0	0	1	1	1	1	1	1	1	0	0	1	0
4576_TraesARI4D03G02595250.1.fna														1	0	0	0	1	1	1	1	1	1	1	0	0	1	0
4578_TraesARI4A03G02245130.4.fna														1	1	0	1	1	0	1	1	1	1	1	1	1	1	1
4584_TraesARI1A03G00155530.1.fna														1	0	0	0	0	1	1	0	0	0	0	0	0	0	0
4600_TraesARI5A03G02682280.1.fna														1	0	0	0	1	1	1	1	1	1	1	0	0	1	0
4615_TraesARI7A03G03855790.1.fna														1	1	0	1	0	0	0	1	1	1	1	1	1	1	1
4616_TraesARI7B03G04083890.1.fna														1	1	0	1	1	1	1	1	1	1	1	1	1	1	1
4621_TraesARI3A03G01425680.1.fna														1	1	0	1	1	1	1	1	1	1	1	1	1	1	1
4644_TraesARI3A03G01525770.1.fna														1	0	0	0	1	1	1	1	1	1	1	0	0	1	0
4645_TraesARI5A03G02741720.1.fna														1	1	0	1	1	0	1	1	1	1	1	1	1	1	1
4647_TraesARI2D03G01253070.1.fna														1	0	0	0	1	1	1	1	1	1	1	0	0	1	0
4655_TraesARI4D03G02487770.1.fna														1	0	0	0	1	1	1	1	1	1	1	0	0	1	0
4662_TraesARI2B03G00977000.1.fna														1	1	0	1	1	1	1	1	1	1	1	1	1	1	1
4670_TraesARI3D03G01914630.1.fna														1	1	0	1	1	1	1	1	1	1	1	1	1	1	1
4674_TraesARI1B03G00403280.1.fna														1	0	0	0	0	0	0	1	0	1	0	0	0	0	0
4677_TraesARI3D03G01904050.1.fna														1	0	0	0	1	1	1	1	1	1	1	0	0	1	0
4681_TraesARI5D03G03073900.1.fna														1	0	0	0	1	0	1	1	1	1	1	0	0	1	0
4683_TraesARI4D03G02484200.1.fna														1	1	0	1	1	1	1	1	1	1	1	1	1	1	1
4685_TraesARI4A03G02041240.1.fna														1	1	0	1	1	1	1	1	1	1	1	1	1	1	1
4687_TraesARI3A03G01466970.1.fna														1	1	0	1	1	1	1	1	1	1	1	1	1	1	1
4692_TraesARI7B03G04340600.1.fna														1	0	0	0	1	1	1	1	1	1	0	0	0	1	0
4698_TraesARI6D03G03751340.1.fna														1	0	0	0	1	1	1	1	1	1	1	0	0	1	0
4706_TraesARI2A03G00800710.1.fna														1	0	0	0	1	1	1	1	1	1	1	0	0	1	0
4715_TraesARI1B03G00282000.1.fna														1	1	0	1	1	1	1	1	1	1	1	1	1	1	1
4716_TraesARI7B03G04098300.1.fna														1	1	0	1	1	1	1	1	1	1	0	1	1	1	1
4726_TraesARI3D03G01912330.1.fna														1	0	0	0	1	1	1	1	1	1	1	0	0	1	0
4738_TraesARI6B03G03498000.1.fna														1	0	0	0	1	1	1	1	1	1	1	0	0	1	0
4746_TraesARI2B03G01026110.1.fna														1	0	0	0	1	1	0	1	1	1	1	0	0	1	0
4752_TraesARI2D03G01278780.1.fna														1	0	0	0	1	1	1	1	1	1	1	0	0	1	0
4764_TraesARI3B03G01665910.1.fna														1	1	0	1	1	1	1	1	1	1	1	1	1	1	1
4781_TraesARI2D03G01193740.1.fna														1	0	0	0	1	1	1	1	1	1	0	0	0	1	0
4785_TraesARI2B03G00917220.1.fna														1	1	0	1	1	1	1	1	1	1	1	1	1	1	1
4793_TraesARI7D03G04433660.1.fna														1	0	0	0	1	1	1	1	1	1	1	0	0	1	0
4799_TraesARI6D03G03701170.1.fna														1	1	0	0	1	1	1	1	1	1	1	1	0	1	1
4800_TraesARI1B03G00283230.1.fna														1	1	0	1	0	1	1	1	1	1	1	1	1	1	1
4808_TraesARI7A03G03971750.1.fna														1	0	0	0	1	1	1	1	1	1	1	0	0	1	0
4814_TraesARI1D03G00442210.1.fna														1	1	0	1	1	1	1	1	1	1	1	1	1	1	1
4815_TraesARI3D03G01942150.1.fna														1	0	0	0	1	1	1	1	1	1	1	0	0	1	0
4825_TraesARI2B03G01076930.1.fna														1	0	0	0	0	1	0	0	1	0	1	0	0	0	0
4829_TraesARI5D03G03155800.1.fna														1	0	0	0	1	1	0	0	0	1	0	0	0	1	0
4830_TraesARI4B03G02303140.1.fna														1	1	0	1	1	1	1	1	1	1	1	1	1	1	1
4831_TraesARI7B03G04164940.1.fna														1	0	0	0	1	1	1	1	0	1	0	0	0	1	0
4839_TraesARI3B03G01759080.1.fna														1	0	0	0	0	0	0	0	0	1	1	0	0	0	0
4842_TraesARI7A03G03854150.1.fna														1	0	0	0	1	1	1	0	1	1	1	0	0	1	0
4857_TraesARI3B03G01731670.1.fna														1	0	0	0	1	1	1	1	1	1	1	0	0	0	0
4864_TraesARI4B03G02429430.2.fna														1	0	0	0	1	1	1	1	1	1	1	0	0	1	0
4868_TraesARI5B03G02975460.1.fna														1	0	0	0	1	1	1	1	1	1	1	0	0	1	0
4880_TraesARI7D03G04388130.1.fna														1	0	0	0	0	1	1	1	1	1	1	0	0	0	0
4882_TraesARI4A03G02071050.1.fna														1	1	0	1	1	1	1	1	1	1	1	1	1	1	1
4886_TraesARI7D03G04543890.1.fna														1	0	0	0	1	1	1	1	1	1	1	0	0	1	0
4892_TraesARI7A03G03961600.1.fna														1	0	0	0	1	1	1	1	1	1	1	0	0	1	0
4899_TraesARI7A03G03942300.1.fna														1	0	0	0	1	1	1	1	0	1	1	0	0	1	0
4902_TraesARI3D03G01900240.1.fna														1	1	0	0	1	1	1	1	1	1	1	0	0	1	0
4907_TraesARI1A03G00149540.3.fna														1	0	0	1	1	0	1	1	1	1	1	1	1	1	1
4924_TraesARI2A03G00665290.1.fna														1	0	0	0	1	1	1	1	1	1	1	0	0	1	0
4926_TraesARI3A03G01423470.1.fna														1	0	0	0	1	1	1	1	1	1	1	0	0	1	0
4933_TraesARI1A03G00161790.2.fna														1	1	0	1	1	1	1	1	1	1	1	1	1	1	1
4934_TraesARI3B03G01824580.1.fna														1	0	0	0	1	1	1	1	1	1	1	0	0	1	0
4936_TraesARI7A03G03992010.1.fna														1	0	0	0	1	1	1	1	1	1	0	0	0	1	0
4938_TraesARI2B03G00939660.1.fna														1	0	0	0	1	1	0	1	1	1	1	0	0	0	0
4946_TraesARI1B03G00318920.1.fna														1	1	0	1	1	1	1	1	1	1	1	1	1	1	1
4947_TraesARI4A03G02181760.1.fna														1	1	0	1	1	1	1	0	1	1	1	1	1	1	1
4948_TraesARI5D03G03057260.1.fna														1	0	0	0	1	1	1	1	1	1	1	0	0	1	0
4965_TraesARI7B03G04225870.1.fna														1	0	0	0	1	1	1	1	1	1	1	0	0	1	0
4970_TraesARI7B03G04315710.1.fna														1	0	0	0	1	1	1	1	1	0	1	0	0	1	0
4982_TraesARI7A03G04011940.1.fna														1	0	0	0	0	0	1	0	1	0	0	0	0	0	0
4986_TraesARI5D03G03018300.1.fna														1	1	0	1	1	1	1	1	1	1	1	1	1	1	1
4987_TraesARI7A03G03789340.1.fna														1	0	0	0	1	1	1	1	1	1	1	0	0	1	0
4989_TraesARI7A03G04011800.1.fna														1	0	0	0	0	0	1	0	1	0	0	0	0	0	0
4993_TraesARI4B03G02420120.1.fna														1	0	0	0	0	0	1	1	1	0	0	0	0	0	0
4998_TraesARI1A03G00059590.1.fna														1	0	0	0	1	1	1	1	1	1	1	0	0	1	0
5021_TraesARI5B03G02846910.1.fna														1	0	0	0	0	0	0	0	1	1	0	0	0	0	0
5022_TraesARI5B03G02832190.2.fna														1	1	0	1	0	0	0	0	0	0	0	1	1	0	1
5028_TraesARI6B03G03593350.1.fna														1	0	0	1	0	0	1	0	1	0	1	0	0	0	0
5030_TraesARI7A03G03933980.1.fna														1	0	0	1	0	0	0	0	0	0	0	1	0	0	0
5034_TraesARI6B03G03544290.1.fna														1	0	0	0	1	1	1	0	0	1	1	0	0	0	0
5041_TraesARI2A03G00606330.1.fna														1	0	0	0	0	1	0	1	0	0	0	0	0	0	0
5044_TraesARI4B03G02322290.1.fna														1	1	0	1	1	1	1	1	1	1	1	1	1	1	1
5045_TraesARI2D03G01157620.2.fna														1	0	0	1	1	1	1	1	1	1	1	1	1	1	1
5052_TraesARI4D03G02534620.1.fna														1	0	0	0	1	1	1	1	1	1	1	0	0	1	0
5064_TraesARI4B03G02324440.1.fna														1	0	0	0	1	1	1	1	1	1	1	0	0	1	0
5072_TraesARI7A03G03934440.1.fna														1	0	0	0	1	1	1	1	1	1	0	0	0	0	0
5078_TraesARI3B03G01695060.1.fna														1	0	0	0	1	1	1	1	1	1	0	0	0	1	0
5096_TraesARI1A03G00077030.2.fna														1	0	0	1	1	0	0	1	1	1	1	1	1	1	1
5097_TraesARI4B03G02355920.1.fna														1	0	0	0	1	1	1	1	1	1	1	0	0	0	0
5100_TraesARI5A03G02784670.1.fna														1	0	0	0	1	1	1	1	1	0	1	0	0	1	0
5102_TraesARI3B03G01603610.2.fna														1	1	0	1	1	1	1	1	1	1	0	1	1	1	1
5115_TraesARI7D03G04472070.1.fna														1	1	0	1	1	1	1	1	1	1	1	1	1	1	1
5125_TraesARI5B03G02874500.1.fna														1	0	0	0	1	1	1	1	1	1	1	0	0	1	0
5139_TraesARI3B03G01761940.1.fna														1	0	0	0	1	0	1	1	1	1	1	0	0	1	0
5146_TraesARI6B03G03381300.1.fna														1	0	0	0	1	1	1	1	1	1	1	0	0	1	0
5147_TraesARI7D03G04559450.1.fna														1	0	0	0	1	1	1	1	1	1	1	0	0	1	0
5153_TraesARI3B03G01683090.2.fna														1	1	0	1	1	1	1	1	1	1	1	1	1	1	1
5154_TraesARI4B03G02305000.1.fna														1	1	0	1	1	1	1	1	1	1	1	1	1	1	1
5156_TraesARI3D03G01851190.1.fna														1	0	0	0	1	1	1	1	1	0	1	0	0	1	0
5161_TraesARI5A03G02806990.1.fna														1	0	0	0	1	1	1	1	1	1	1	0	0	1	0
5165_TraesARI2A03G00727610.2.fna														1	0	0	1	1	1	1	1	1	1	1	1	1	1	1
5168_TraesARI1A03G00101380.1.fna														1	1	0	1	1	1	1	1	1	1	1	1	1	1	1
5172_TraesARI3A03G01364300.4.fna														1	1	0	1	0	0	0	0	0	0	0	1	1	1	1
5187_TraesARI2A03G00793490.1.fna														1	0	0	0	1	1	1	1	1	1	1	0	0	1	0
5193_TraesARI1A03G00002560.1.fna														1	0	0	0	0	0	0	0	0	1	1	0	0	0	0
5200_TraesARI3D03G01876340.2.fna														1	1	0	1	0	0	0	1	1	1	0	1	1	1	1
5201_TraesARI3D03G01882640.1.fna														1	0	0	0	1	1	1	1	1	1	1	0	0	1	0
5206_TraesARI5A03G02717250.1.fna														1	0	0	1	1	1	1	1	1	1	1	1	1	1	1
5215_TraesARI3A03G01382510.1.fna														1	0	0	0	1	1	1	1	1	1	1	0	0	1	0
5236_TraesARI1B03G00342770.1.fna														1	0	0	0	0	1	1	1	0	0	0	0	0	1	0
5238_TraesARI1D03G00460890.1.fna														1	0	0	0	0	1	1	0	1	1	1	0	0	1	0
5239_TraesARI5A03G02797280.1.fna														1	0	0	0	1	1	1	1	1	1	1	0	0	1	0
5241_TraesARI3B03G01756150.1.fna														1	0	0	0	1	0	1	1	1	1	1	0	0	0	0
5245_TraesARI2B03G01097540.1.fna														1	0	0	1	1	1	1	0	0	1	0	1	1	0	0
5254_TraesARI2B03G01097480.1.fna														1	0	0	1	1	1	1	0	0	1	0	1	0	1	0
5256_TraesARI7B03G04282330.1.fna														1	1	0	1	1	1	1	1	1	1	1	1	1	1	1
5266_TraesARI2B03G01097100.1.fna														1	0	0	0	1	1	0	0	0	0	0	0	1	0	0
5270_TraesARI2A03G00820780.1.fna														1	1	0	1	1	1	1	1	1	1	1	1	1	1	1
5282_TraesARI5A03G02704050.1.fna														1	1	0	1	1	1	1	1	1	1	1	1	1	1	1
5285_TraesARI1B03G00359130.1.fna														1	0	0	0	1	1	1	1	1	1	1	0	0	1	0
5287_TraesARI6B03G03555560.3.fna														1	1	0	1	0	0	0	0	1	1	1	1	1	1	1
5290_TraesARI2B03G00926640.1.fna														1	0	0	0	1	1	0	1	1	1	1	0	0	0	0
5299_TraesARI2B03G01096910.1.fna														1	1	0	0	0	1	0	0	1	0	0	0	0	0	0
5312_TraesARI7D03G04453550.1.fna														1	0	0	0	1	1	1	1	1	1	1	0	0	1	0
5316_TraesARI1B03G00232490.1.fna														1	0	0	0	1	1	1	1	1	1	1	0	0	1	0
5333_TraesARI4D03G02595980.1.fna														1	0	0	0	1	1	1	1	1	1	1	0	0	1	0
5334_TraesARI6D03G03700240.1.fna														1	1	0	1	1	1	1	1	1	1	1	1	1	1	1
5341_TraesARI1A03G00136050.1.fna														1	0	0	0	1	1	1	1	1	0	0	0	0	0	0
5349_TraesARI5D03G03185270.2.fna														1	1	0	1	0	0	1	1	1	1	1	1	1	1	0
5352_TraesARI1A03G00006190.1.fna														1	0	0	0	1	1	1	1	1	1	0	0	0	1	0
5354_TraesARI6A03G03244510.1.fna														1	1	0	1	1	1	1	1	1	1	1	1	1	1	1
5361_TraesARI6A03G03259940.2.fna														1	0	0	0	0	0	1	1	0	1	0	0	0	0	0
5378_TraesARI1B03G00233530.1.fna														1	0	0	0	1	1	1	1	0	1	1	0	0	1	0
5387_TraesARI4D03G02555010.1.fna														1	0	0	0	1	1	1	1	1	1	1	0	0	1	0
5389_TraesARI7B03G04229290.1.fna														1	1	0	1	1	1	1	1	1	1	1	1	1	1	1
5390_TraesARI1A03G00172360.1.fna														1	1	0	1	0	0	0	1	1	1	0	1	1	0	0
5392_TraesARI7B03G04125880.1.fna														1	0	0	0	1	1	0	1	1	1	1	0	0	1	0
5393_TraesARI5D03G03137220.1.fna														1	0	0	1	1	1	1	1	1	1	1	1	1	1	1
5394_TraesARI7A03G03774370.1.fna														1	0	0	0	1	1	1	1	1	1	1	0	0	1	0
5403_TraesARI7A03G03770180.1.fna														1	0	0	1	1	1	0	0	0	0	0	1	1	0	0
5414_TraesARI4B03G02297330.1.fna														1	0	0	0	1	0	1	1	1	1	1	0	0	1	0
5416_TraesARI7B03G04053450.1.fna														1	0	0	0	0	0	0	0	0	1	1	0	0	0	0
5423_TraesARI2D03G01208530.2.fna														1	1	0	1	1	0	1	1	1	1	1	1	1	1	0
5460_TraesARI5D03G03062120.1.fna														1	0	0	0	1	1	1	1	1	1	1	0	0	1	0
5461_TraesARI1D03G00576130.1.fna														1	1	0	1	1	1	1	1	1	1	1	1	1	1	1
5463_TraesARI1D03G00411420.1.fna														1	0	0	0	1	1	1	1	1	1	1	0	0	1	0
5473_TraesARI6D03G03675630.1.fna														1	0	0	0	1	1	0	0	0	1	0	0	0	1	0
5474_TraesARI3A03G01443200.1.fna														1	0	0	0	1	1	1	1	1	1	1	0	0	1	0
5477_TraesARI7A03G03775280.1.fna														1	0	0	0	1	1	1	1	1	1	1	0	0	1	0
5481_TraesARI4B03G02352660.1.fna														1	0	0	0	1	1	1	0	1	1	1	0	0	1	0
5496_TraesARI1B03G00310170.1.fna														1	1	0	1	1	1	1	1	1	1	1	1	1	1	1
5498_TraesARI7A03G03768910.1.fna														1	0	0	1	1	1	0	0	0	0	0	1	1	0	0
5499_TraesARI4D03G02493860.1.fna														1	0	0	0	1	1	1	1	1	1	1	0	0	1	0
5501_TraesARI1B03G00206360.1.fna														1	0	0	0	1	1	1	1	1	1	1	0	0	1	0
5508_TraesARI3D03G01891160.1.fna														1	1	0	1	1	1	1	1	1	1	1	1	1	1	1
5523_TraesARI7D03G04435780.1.fna														1	1	0	1	1	1	1	1	1	1	1	1	1	1	1
5533_TraesARI1D03G00411520.1.fna														1	1	0	1	1	1	1	1	1	1	1	1	1	1	1
5534_TraesARI5D03G03105280.1.fna														1	0	0	0	1	1	1	1	1	1	1	0	0	1	0
5536_TraesARI7B03G04290220.4.fna														1	1	0	1	1	1	1	1	1	1	1	1	1	1	1
5551_TraesARI3B03G01735420.1.fna														1	0	0	0	1	1	1	1	1	1	1	0	0	0	0
5566_TraesARI1B03G00385420.1.fna														1	1	0	1	0	0	0	0	0	1	0	1	0	0	0
5594_TraesARI5A03G02629790.1.fna														1	1	0	1	0	0	0	0	0	1	0	1	1	1	1
5596_TraesARI2B03G00933330.1.fna														1	0	0	0	1	1	1	1	1	1	1	0	0	1	0
5597_TraesARI3A03G01391300.1.fna														1	0	0	0	1	1	1	1	1	1	1	0	0	1	0
5604_TraesARI7A03G03973960.1.fna														1	0	0	0	1	1	1	1	1	1	1	0	0	1	0
5607_TraesARI2A03G00646780.1.fna														1	1	0	1	1	1	1	1	1	1	1	1	1	1	1
5609_TraesARI5B03G02933430.1.fna														1	0	0	0	1	1	0	0	1	1	0	0	0	1	0
5623_TraesARI1A03G00083840.1.fna														1	0	0	0	1	1	1	1	1	1	1	0	0	1	0
5633_TraesARI1B03G00194470.2.fna														1	0	0	0	0	0	0	0	0	0	0	0	1	1	0
5638_TraesARI4A03G02087250.1.fna														1	1	0	1	1	1	1	1	1	1	1	1	1	1	1
5639_TraesARI7B03G04119630.2.fna														1	1	0	1	1	1	1	1	1	1	1	1	0	1	1
5644_TraesARI4A03G02101740.1.fna														1	1	0	1	1	1	1	1	1	1	1	1	1	1	1
5657_TraesARI4D03G02494600.1.fna														1	1	0	1	1	1	1	1	1	1	1	1	1	1	1
5666_TraesARI3A03G01534080.1.fna														1	0	0	0	1	1	1	1	1	1	0	0	0	1	0
5681_TraesARI7A03G03895350.3.fna														1	0	0	1	1	1	1	1	1	1	1	1	1	1	1
5688_TraesARI1A03G00007490.1.fna														1	0	0	0	0	1	0	0	0	0	0	1	0	0	1
5691_TraesARI7B03G04159520.1.fna														1	0	0	0	1	1	1	1	1	1	1	0	0	1	0
5696_TraesARI2B03G00949390.1.fna														1	1	0	1	0	1	1	1	1	1	1	0	0	1	1
5703_TraesARI5D03G03033590.1.fna														1	1	0	1	1	1	1	1	1	1	1	1	1	1	1
5710_TraesARI6D03G03746370.1.fna														1	0	0	0	1	1	1	1	1	1	1	0	0	1	0
5711_TraesARI2B03G01088880.1.fna														1	0	0	0	1	1	0	0	0	1	0	0	0	0	0
5715_TraesARI3A03G01449220.2.fna														1	1	0	1	1	1	1	1	1	1	1	1	1	1	1
5721_TraesARI3A03G01363190.1.fna														1	0	0	0	1	1	1	1	1	1	1	0	0	1	0
5726_TraesARI5D03G02982790.1.fna														1	0	0	0	1	1	1	1	1	0	1	0	0	1	0
5733_TraesARI2B03G00957270.1.fna														1	0	0	0	1	1	0	0	0	1	1	0	0	0	0
5737_TraesARI4A03G02060910.1.fna														1	1	0	1	1	1	1	1	1	1	1	1	1	1	1
5755_TraesARI2B03G00970920.1.fna														1	0	0	0	1	1	0	0	0	1	1	0	0	1	0
5756_TraesARI6B03G03391490.1.fna														1	0	0	0	1	0	0	1	1	1	1	0	0	1	0
5769_TraesARI7B03G04025490.1.fna														1	0	0	0	1	0	0	0	1	0	1	0	0	0	0
5779_TraesARI6B03G03491390.1.fna														1	1	0	1	1	1	1	1	1	1	1	1	1	1	1
5780_TraesARI7A03G03953130.1.fna														1	0	0	0	1	1	1	1	1	1	1	0	0	1	0
5787_TraesARI7B03G04054170.1.fna														1	0	0	1	1	1	1	1	1	1	1	1	1	1	1
5792_TraesARI4B03G02334330.1.fna														1	0	0	0	1	1	1	1	1	1	1	0	0	1	0
5799_TraesARI1A03G00096620.2.fna														1	0	0	1	1	1	1	1	1	1	1	1	1	1	1
5801_TraesARI1A03G00150140.1.fna														1	1	0	1	1	1	1	0	1	1	1	1	1	1	1
5806_TraesARI4D03G02546880.1.fna														1	0	0	0	1	1	1	1	1	1	1	0	0	1	0
5825_TraesARI6A03G03335010.1.fna														1	1	0	1	1	1	1	1	1	1	1	1	1	1	1
5831_TraesARI6A03G03206170.1.fna														1	0	0	1	0	0	1	1	1	1	1	1	1	1	1
5840_TraesARI4B03G02291130.1.fna														1	0	0	0	1	1	1	1	1	1	1	0	0	1	0
5843_TraesARI2B03G00933120.1.fna														1	0	0	0	1	1	0	1	1	1	1	0	0	0	0
5863_TraesARI4A03G02068270.1.fna														1	1	0	1	1	1	1	1	1	1	1	1	1	1	1
5866_TraesARI4A03G02252860.1.fna														1	0	0	0	0	1	1	0	0	1	0	0	0	0	0
5867_TraesARI6D03G03607540.1.fna														1	0	0	0	1	1	1	0	1	1	1	0	0	1	0
5868_TraesARI1A03G00034370.3.fna														1	1	0	1	0	0	1	1	1	1	1	1	1	1	1
5869_TraesARI1D03G00413690.4.fna														1	0	0	1	1	1	1	1	1	1	1	1	1	1	1
5870_TraesARI1B03G00345190.1.fna														1	0	0	0	0	1	1	1	1	1	0	0	0	1	0
5881_TraesARI3B03G01631650.2.fna														1	1	0	1	0	0	0	0	0	1	0	1	1	1	0
5882_TraesARI1D03G00584460.1.fna														1	0	0	1	0	1	1	1	1	1	1	1	1	1	1
5883_TraesARI4B03G02420000.1.fna														1	0	0	0	1	1	1	1	1	1	1	0	0	1	0
5902_TraesARI1A03G00002310.1.fna														1	0	0	0	0	0	0	0	0	1	1	0	0	0	0
5904_TraesARI4D03G02531260.1.fna														1	0	0	1	0	0	1	1	1	1	1	1	1	1	1
5906_TraesARI3D03G02029480.1.fna														1	0	0	0	0	0	0	0	1	0	1	0	0	0	0
5907_TraesARI2D03G01169030.1.fna														1	1	0	1	1	1	0	1	1	1	1	1	1	1	1
5910_TraesARI1D03G00460810.1.fna														1	0	0	0	1	1	0	1	1	1	1	0	0	1	0
5916_TraesARI4B03G02298910.1.fna														1	0	0	0	1	0	1	0	1	1	0	0	0	1	0
5929_TraesARI2B03G00919440.1.fna														1	1	0	1	0	0	1	1	1	1	1	1	1	1	1
5931_TraesARI7B03G04046370.1.fna														1	0	0	1	1	1	1	1	1	1	1	1	1	1	1
5943_TraesARI1D03G00441390.1.fna														1	0	0	0	1	1	1	1	1	1	1	0	1	1	1
5958_TraesARI4D03G02510850.1.fna														1	0	0	0	1	1	1	0	1	1	1	0	0	1	0
5969_TraesARI3A03G01549150.1.fna														1	1	0	1	1	1	1	1	1	1	1	1	1	1	1
5979_TraesARI7B03G04135150.1.fna														1	0	0	0	1	1	1	1	1	1	1	0	0	1	0
5982_TraesARI7B03G04334950.1.fna														1	0	0	0	0	1	0	0	0	1	0	0	0	0	0
5984_TraesARI7A03G03778560.1.fna														1	0	0	0	1	1	1	0	0	0	0	0	0	1	1
5990_TraesARI5A03G02769890.1.fna														1	1	0	1	1	1	1	1	1	1	1	1	1	1	1
5997_TraesARI4A03G02132080.1.fna														1	0	0	0	1	1	1	1	1	1	1	0	0	1	0
6023_TraesARI2D03G01136730.2.fna														1	1	0	1	0	0	0	0	1	1	1	1	1	1	1
6028_TraesARI4B03G02389960.1.fna														1	0	0	0	1	1	1	1	1	1	1	0	0	1	0
6030_TraesARI7D03G04347680.1.fna														1	0	0	0	1	1	1	1	1	1	1	0	0	1	0
6031_TraesARI2B03G01093610.1.fna														1	0	0	1	1	1	1	0	1	1	0	0	1	1	0
6033_TraesARI4B03G02344910.1.fna														1	0	0	0	1	0	1	1	0	0	1	0	0	0	0
6054_TraesARI7D03G04348370.1.fna														1	1	0	0	1	1	1	1	1	1	1	1	0	1	1
6055_TraesARI3B03G01646590.1.fna														1	1	0	1	1	1	1	1	1	1	1	1	1	1	1
6059_TraesARI3B03G01772300.1.fna														1	0	0	0	0	1	0	0	0	1	0	0	0	0	0
6070_TraesARI1A03G00114360.1.fna														1	0	0	1	1	0	1	1	1	1	1	0	1	1	0
6078_TraesARI4A03G02136050.1.fna														1	1	0	1	1	1	1	1	1	1	1	1	1	1	1
6084_TraesARI3A03G01466370.2.fna														1	1	0	1	1	1	1	1	1	1	1	1	1	1	1
6085_TraesARI5A03G02682320.1.fna														1	0	0	0	1	1	1	1	1	1	1	0	0	1	0
6087_TraesARI4A03G02101170.1.fna														1	0	0	0	0	1	1	1	1	1	0	0	0	1	0
6090_TraesARI7A03G03997960.1.fna														1	0	0	0	0	1	1	1	1	1	1	0	0	1	0
6105_TraesARI7D03G04551460.1.fna														1	0	0	0	0	0	1	1	0	0	1	0	0	1	0
6121_TraesARI2B03G01069330.1.fna														1	1	0	1	1	1	1	1	1	1	1	1	1	1	1
6127_TraesARI3D03G01939240.1.fna														1	0	0	0	1	1	0	0	1	1	1	0	0	1	0
6132_TraesARI7B03G04196630.1.fna														1	1	0	1	1	1	1	1	1	1	1	1	1	1	1
6137_TraesARI7B03G04024220.1.fna														1	0	0	1	1	1	1	1	1	1	1	1	1	1	1
6145_TraesARI6D03G03742920.1.fna														1	0	0	0	1	0	1	1	1	1	1	0	0	1	0
6149_TraesARI5A03G02773840.1.fna														1	0	0	1	1	1	1	1	1	1	1	1	1	1	1
6167_TraesARI4A03G02083180.1.fna														1	1	0	1	1	1	1	1	1	1	1	1	1	1	1
6179_TraesARI5A03G02608740.1.fna														1	0	0	0	1	1	1	1	1	1	1	0	0	1	0
6189_TraesARI7B03G04327030.2.fna														1	1	0	1	0	1	1	1	1	1	1	1	1	1	1
6195_TraesARI2B03G01055450.1.fna														1	0	0	0	1	1	1	1	1	1	1	0	0	1	0
6215_TraesARI7D03G04448220.1.fna														1	1	0	1	0	0	1	1	1	1	1	1	1	1	1
6227_TraesARI1A03G00077130.1.fna														1	0	0	0	1	1	1	1	1	1	1	0	0	1	0
6244_TraesARI6B03G03442910.1.fna														1	0	0	0	0	1	1	1	1	1	0	0	0	1	0
6251_TraesARI3D03G01943430.1.fna														1	0	0	0	1	1	1	1	1	1	1	0	0	1	0
6253_TraesARI7A03G03994780.5.fna														1	0	0	1	0	1	0	0	0	1	0	1	1	1	1
6278_TraesARI6A03G03337120.2.fna														1	0	0	1	1	1	1	1	1	1	1	1	1	1	1
6301_TraesARI3D03G01940750.1.fna														1	0	0	0	1	1	1	1	1	1	1	0	0	1	0
6304_TraesARI4B03G02385050.1.fna														1	0	0	0	1	1	1	1	1	1	1	0	0	1	0
6312_TraesARI7B03G04189930.1.fna														1	0	0	0	1	1	1	1	1	1	1	0	0	0	0
6336_TraesARI2B03G00986690.1.fna														1	0	0	1	1	0	1	1	1	1	1	1	1	1	1
6339_TraesARI1A03G00002320.1.fna														1	0	0	0	0	0	0	0	0	1	1	0	0	0	0
6349_TraesARI7B03G04252110.2.fna														1	0	0	1	1	1	1	1	1	1	1	0	0	1	1
6365_TraesARI3B03G01655940.1.fna														1	0	0	0	1	1	1	1	1	1	0	0	0	1	0
6366_TraesARI3B03G01603490.1.fna														1	0	0	0	1	1	1	1	1	1	1	0	0	1	0
6370_TraesARI7A03G03816180.1.fna														1	0	0	0	1	1	1	0	1	1	1	0	0	1	0
6373_TraesARI7D03G04438140.1.fna														1	1	0	1	0	0	1	0	1	1	1	1	1	1	1
6385_TraesARI3B03G01701570.1.fna														1	0	0	0	1	1	1	1	1	1	1	0	0	1	0
6389_TraesARI7A03G03848450.1.fna														1	0	0	0	1	1	1	1	1	1	1	0	0	1	0
6395_TraesARI3A03G01496820.1.fna														1	1	0	0	0	1	1	1	1	1	1	1	1	1	1
6399_TraesARI7A03G03770740.1.fna														1	0	0	0	1	1	1	1	1	1	1	0	0	1	0
6401_TraesARI2B03G00846390.2.fna														1	0	0	0	0	1	1	1	1	1	1	0	0	1	0
6410_TraesARI6A03G03295260.1.fna														1	1	0	1	1	1	1	1	1	1	1	1	1	1	1
6411_TraesARI1A03G00051180.1.fna														1	0	0	0	1	1	1	1	1	1	1	0	0	1	0
6421_TraesARI3D03G02039390.1.fna														1	1	0	1	1	1	0	1	1	1	1	1	1	1	1
6422_TraesARI2A03G00618330.1.fna														1	1	0	1	1	1	1	1	1	1	1	1	1	1	1
6423_TraesARI7B03G04142520.1.fna														1	0	0	0	1	1	0	1	1	1	1	0	0	1	0
6426_TraesARI7D03G04495060.1.fna														1	0	0	0	1	1	1	1	1	1	1	0	0	1	0
6438_TraesARI3D03G02006450.1.fna														1	0	0	0	1	0	0	1	1	1	1	0	0	0	0
6447_TraesARI2B03G01031780.1.fna														1	0	0	0	0	1	0	0	0	1	0	0	0	0	0
6450_TraesARI1A03G00100970.2.fna														1	1	0	1	1	1	1	1	1	1	1	1	1	1	1
6464_TraesARI2B03G01044290.1.fna														1	0	0	0	1	1	1	1	1	1	1	0	0	1	0
6465_TraesARI7B03G04095630.1.fna														1	0	0	0	0	1	0	1	0	1	0	0	0	1	0
6467_TraesARI7B03G04257180.1.fna														1	0	0	0	1	0	0	0	1	1	0	0	0	1	0
6473_TraesARI6B03G03390220.1.fna														1	0	0	0	1	1	1	0	1	0	1	0	0	1	0
6482_TraesARI6B03G03541760.1.fna														1	0	0	0	1	1	1	1	1	1	1	0	0	1	0
6489_TraesARI5D03G03127290.1.fna														1	1	0	1	1	1	1	1	1	1	1	1	1	1	1
6499_TraesARI7B03G04240790.1.fna														1	0	0	1	1	0	1	1	1	1	1	1	1	1	1
6503_TraesARI7B03G04113830.1.fna														1	0	0	0	1	1	1	1	0	1	0	0	0	1	0
6506_TraesARI2D03G01202610.1.fna														1	1	0	1	1	1	1	1	1	1	1	1	1	1	1
6509_TraesARI4A03G02185000.1.fna														1	0	0	0	1	1	1	1	1	1	1	0	0	1	0
6513_TraesARI4B03G02351560.1.fna														1	0	0	0	1	1	1	1	1	1	1	0	0	1	0
6524_TraesARI1A03G00002330.1.fna														1	1	0	0	0	0	0	0	0	1	1	0	0	0	0
6533_TraesARI3D03G01830180.1.fna														1	0	0	1	1	1	1	1	1	1	1	1	1	1	1
6536_TraesARI7B03G04310070.1.fna														1	0	0	1	0	1	1	1	1	1	1	1	1	1	1
6538_TraesARI1A03G00170210.1.fna														1	0	0	0	1	0	1	1	1	1	1	0	0	1	0
6540_TraesARI4D03G02572230.1.fna														1	1	0	1	0	0	1	1	1	1	1	1	1	1	1
6546_TraesARI6D03G03690750.1.fna														1	0	0	0	1	1	1	1	1	1	1	0	0	1	0
6568_TraesARI1B03G00397200.1.fna														1	1	0	1	1	1	1	1	1	1	1	1	1	1	1
6574_TraesARI3D03G01957530.2.fna														1	1	0	1	1	1	1	1	1	1	1	1	1	1	1
6588_TraesARI2D03G01150130.1.fna														1	1	0	1	1	1	1	1	1	1	1	1	1	1	1
6603_TraesARI1D03G00425980.1.fna														1	0	0	1	0	0	1	1	1	1	1	1	1	1	1
6619_TraesARI3A03G01390660.1.fna														1	0	0	0	1	1	1	0	1	1	1	0	0	1	0
6629_TraesARI1A03G00164450.1.fna														1	1	0	1	1	1	1	1	1	1	1	1	1	1	1
6653_TraesARI6A03G03315880.1.fna														1	1	0	1	1	1	1	1	1	1	1	1	1	1	1
6659_TraesARI6B03G03553580.1.fna														1	1	0	1	1	1	1	1	1	1	1	1	1	1	1
6665_TraesARI2B03G00952430.1.fna														1	1	0	1	0	0	1	1	1	1	1	0	0	1	1
6669_TraesARI2B03G00942780.1.fna														1	0	0	0	1	1	0	1	1	1	1	0	0	0	0
6673_TraesARI6D03G03713980.1.fna														1	1	0	1	1	1	1	1	1	1	1	1	1	1	1
6676_TraesARI6D03G03619020.1.fna														1	0	0	0	1	1	1	1	1	1	1	0	0	1	0
6687_TraesARI1D03G00411450.1.fna														1	0	0	1	1	1	1	1	1	1	1	1	0	1	1
6690_TraesARI2B03G00829670.1.fna														1	0	0	0	1	1	1	1	1	0	0	0	0	0	0
6699_TraesARI7A03G03921710.1.fna														1	0	0	0	0	1	0	0	0	0	1	0	0	1	0
6700_TraesARI7B03G04134030.1.fna														1	0	0	0	1	1	0	1	1	1	1	0	0	1	0
6714_TraesARI7D03G04401800.1.fna														1	1	0	1	1	1	1	1	1	1	1	1	1	1	1
6732_TraesARI1D03G00551290.1.fna														1	1	0	1	1	1	1	1	1	1	1	1	1	1	1
6733_TraesARI7B03G04335310.1.fna														1	0	0	0	1	1	0	1	0	0	1	0	0	1	0
6737_TraesARI7A03G03849330.1.fna														1	0	0	0	1	1	1	0	1	0	1	0	0	0	0
6742_TraesARI7A03G03873900.1.fna														1	0	0	0	0	1	1	0	0	1	1	0	0	0	0
6745_TraesARI2A03G00657370.1.fna														1	0	0	0	0	1	1	1	1	1	0	0	0	1	0
6752_TraesARI2D03G01114620.1.fna														1	0	0	0	1	1	1	1	1	1	1	0	0	1	0
6753_TraesARI6B03G03561840.1.fna														1	0	0	0	0	0	1	1	1	1	1	1	1	1	1
6761_TraesARI7A03G03884560.1.fna														1	1	0	1	1	1	1	1	1	1	1	1	1	1	1
6771_TraesARI6D03G03693150.1.fna														1	0	0	0	1	1	0	1	1	1	1	0	0	1	0
6773_TraesARI2D03G01281330.1.fna														1	0	0	0	1	1	0	0	0	1	0	0	0	0	0
6778_TraesARI1A03G00081230.1.fna														1	0	0	1	0	0	0	1	1	1	1	1	1	1	1
6788_TraesARI7D03G04534430.1.fna														1	0	0	0	1	1	1	1	1	1	1	0	0	1	0
6789_TraesARI4D03G02546550.1.fna														1	1	0	1	0	0	1	1	1	1	1	1	1	1	1
6812_TraesARI7A03G03817950.1.fna														1	0	0	0	1	1	1	1	1	1	1	0	0	1	0
6817_TraesARI7A03G03779810.1.fna														1	0	0	0	1	1	1	1	1	1	1	0	0	1	0
6818_TraesARI1B03G00192180.1.fna														1	1	0	0	0	0	0	1	0	0	0	1	0	1	1
6822_TraesARI7A03G03771750.1.fna														1	0	0	0	1	1	1	0	1	1	1	0	0	0	0
6832_TraesARI6D03G03760740.1.fna														1	0	0	0	1	1	1	1	1	1	1	0	0	1	0
6834_TraesARI2A03G00736750.1.fna														1	0	0	0	1	1	1	1	1	1	1	0	0	1	0
6844_TraesARI4B03G02295040.1.fna														1	1	0	1	1	1	1	1	1	1	1	1	1	1	1
6845_TraesARI1D03G00427330.1.fna														1	0	0	0	0	0	0	1	0	1	0	1	1	1	1
6859_TraesARI6B03G03578280.1.fna														1	0	0	0	1	1	1	1	1	1	0	0	0	1	0
6873_TraesARI4A03G02224330.1.fna														1	0	0	0	1	1	1	1	1	1	1	0	0	1	0
6889_TraesARI3D03G01947100.1.fna														1	1	0	1	1	1	1	1	1	1	1	1	1	1	1
6906_TraesARI5A03G02629460.1.fna														1	0	0	0	1	1	1	1	1	1	1	0	0	1	0
6915_TraesARI7B03G04068240.1.fna														1	0	0	0	1	1	1	1	1	1	0	0	1	0	0
6928_TraesARI3D03G01872120.1.fna														1	0	0	0	1	0	1	0	1	0	1	0	0	0	0
6932_TraesARI4A03G02074530.1.fna														1	0	0	1	1	1	1	1	1	1	1	1	1	1	1
6938_TraesARI7D03G04346930.1.fna														1	0	0	0	1	1	0	1	0	1	1	1	0	1	0
6946_TraesARI5B03G02966310.1.fna														1	0	0	0	1	1	1	1	1	1	1	0	0	1	0
6954_TraesARI2B03G01092290.1.fna														1	0	0	0	1	1	0	0	0	1	0	0	0	0	0
6964_TraesARI3B03G01622840.1.fna														1	0	0	0	1	1	1	1	1	1	0	0	0	1	0
6977_TraesARI1A03G00008910.1.fna														1	0	0	0	0	0	0	0	1	0	1	0	0	0	1
6982_TraesARI7A03G03954350.2.fna														1	0	0	1	1	1	1	1	1	1	1	1	1	1	1
6986_TraesARI6D03G03748510.1.fna														1	0	0	0	1	1	1	1	1	1	1	0	0	1	0
7005_TraesARI6A03G03252920.1.fna														1	0	0	0	1	1	1	1	1	1	1	0	0	1	0
7008_TraesARI5A03G02715450.1.fna														1	1	0	1	1	1	1	1	1	1	1	1	1	1	1
7009_TraesARI6D03G03723220.1.fna														1	0	0	0	1	1	1	1	1	1	1	0	0	1	0
7015_TraesARI3D03G01971380.1.fna														1	0	0	1	0	1	0	1	1	1	1	1	1	1	1
7036_TraesARI5B03G02889300.1.fna														1	1	0	1	1	1	1	1	1	1	1	1	1	1	1
7046_TraesARI6A03G03259710.1.fna														1	0	0	0	1	1	1	0	0	1	1	0	0	0	0
7048_TraesARI4B03G02395820.1.fna														1	1	0	1	1	0	1	1	1	1	1	1	1	1	1
7055_TraesARI2D03G01101400.1.fna														1	1	0	1	1	1	1	1	1	1	1	1	1	1	1
7056_TraesARI4A03G02163580.1.fna														1	1	0	1	1	1	1	1	1	1	1	1	1	1	1
7061_TraesARI2B03G01024880.1.fna														1	1	0	1	1	1	1	1	1	1	1	1	1	1	1
7070_TraesARI1B03G00307820.1.fna														1	0	0	0	1	1	0	1	1	1	0	0	0	1	0
7071_TraesARI6D03G03690640.1.fna														1	0	0	0	1	1	1	1	1	1	1	0	0	1	0
7075_TraesARI1D03G00496800.1.fna														1	0	0	0	1	1	1	1	1	1	1	0	0	1	0
7080_TraesARI6B03G03374550.1.fna														1	0	0	0	0	0	0	1	0	0	0	0	1	0	0
7088_TraesARI4A03G02082550.1.fna														1	0	0	1	0	0	1	1	1	1	1	1	1	1	1
7108_TraesARI3A03G01382770.1.fna														1	0	0	0	1	1	0	1	1	1	0	0	0	1	0
7113_TraesARI5A03G02669630.1.fna														1	1	0	1	0	0	1	1	1	1	1	1	1	1	1
7127_TraesARI5A03G02760220.1.fna														1	0	0	0	1	1	1	1	1	1	1	0	0	0	0
7135_TraesARI4D03G02585750.1.fna														1	0	0	0	1	1	1	1	1	1	1	0	0	1	0
7138_TraesARI6A03G03192170.2.fna														1	0	0	0	1	0	0	0	0	0	0	0	0	1	0
7140_TraesARI4D03G02573050.1.fna														1	0	0	0	1	1	1	1	1	1	1	0	0	1	0
7157_TraesARI2D03G01174130.1.fna														1	0	0	0	0	1	1	1	1	1	1	0	0	1	0
7158_TraesARI2D03G01264520.1.fna														1	1	0	1	1	1	1	1	1	1	1	1	1	1	1
7167_TraesARI3D03G01925440.1.fna														1	1	0	1	0	0	1	1	1	1	1	1	1	1	1
7174_TraesARI5B03G02916300.1.fna														1	0	0	0	1	1	1	1	1	1	1	0	0	1	0
7175_TraesARI3D03G01840800.1.fna														1	0	0	0	0	1	1	1	1	0	1	0	0	1	0
7186_TraesARI4D03G02527140.1.fna														1	0	0	0	1	1	1	1	1	1	1	0	0	1	0
7187_TraesARI3A03G01453140.1.fna														1	0	0	0	1	1	1	1	1	1	1	0	0	1	0
7189_TraesARI3D03G01957430.1.fna														1	0	0	0	1	1	1	1	1	1	1	0	0	1	0
7191_TraesARI3B03G01819530.1.fna														1	0	0	0	1	1	1	1	1	1	1	0	0	1	0
7195_TraesARI4A03G02083850.1.fna														1	0	0	0	1	1	1	0	1	1	1	0	0	1	0
7203_TraesARI4D03G02576020.1.fna														1	0	0	0	1	1	1	1	1	1	1	0	0	1	0
7207_TraesARI3D03G01876050.1.fna														1	0	0	0	1	1	1	1	1	1	1	0	0	1	0
7210_TraesARI6A03G03345390.1.fna														1	0	0	1	0	0	1	0	1	1	1	1	1	1	1
7212_TraesARI5D03G03155300.1.fna														1	0	0	0	1	1	1	1	1	1	0	0	0	1	0
7213_TraesARI7A03G03900030.1.fna														1	1	0	0	0	0	1	0	0	1	0	1	1	1	0
7221_TraesARI2A03G00782890.1.fna														1	0	0	0	1	1	1	1	1	1	1	0	0	1	0
7231_TraesARI7D03G04413780.1.fna														1	0	0	0	1	1	1	1	1	1	1	0	0	1	0
7232_TraesARI5B03G02968970.1.fna														1	0	0	0	1	1	1	0	1	1	1	0	0	1	0
7244_TraesARI4A03G02085670.1.fna														1	1	0	1	1	1	1	1	1	1	1	1	1	1	1
7270_TraesARI4B03G02435180.1.fna														1	0	0	0	1	1	1	1	1	1	1	0	0	1	0
7273_TraesARI1D03G00510480.1.fna														1	1	0	1	1	1	1	1	1	1	1	1	1	1	1
7274_TraesARI2A03G00606910.2.fna														1	0	0	1	1	1	1	1	1	1	1	1	1	1	1
7276_TraesARI4D03G02491070.1.fna														1	0	0	0	1	1	1	1	1	1	1	0	0	1	0
7278_TraesARI4D03G02517120.1.fna														1	0	0	0	1	1	1	1	1	1	0	0	0	1	0
7298_TraesARI1D03G00498040.1.fna														1	0	0	0	1	1	1	1	1	1	1	0	0	1	0
7309_TraesARI1B03G00293040.1.fna														1	1	0	1	1	0	1	1	1	1	1	1	1	1	1
7311_TraesARI7D03G04504330.1.fna														1	1	0	1	1	1	1	1	1	1	1	1	1	1	1
7323_TraesARI4D03G02537160.1.fna														1	0	0	0	1	1	1	1	1	1	1	0	0	1	0
7327_TraesARI6A03G03295880.2.fna														1	1	0	1	1	1	1	1	1	1	1	1	1	1	1
7328_TraesARI7B03G04163210.1.fna														1	0	0	0	1	1	1	1	1	0	1	0	0	1	0
7330_TraesARI1B03G00212500.1.fna														1	0	0	0	1	1	1	1	0	1	0	0	0	1	0
7332_TraesARI4A03G02150310.1.fna														1	0	0	0	1	1	0	0	0	0	0	0	0	0	0
7334_TraesARI4D03G02555960.1.fna														1	0	0	1	0	0	1	0	1	1	1	0	0	1	0
7335_TraesARI2A03G00774620.1.fna														1	1	0	1	1	1	1	1	1	1	1	1	1	1	1
7339_TraesARI3D03G02024480.1.fna														1	0	0	0	1	1	0	1	1	1	1	0	0	1	0
7341_TraesARI4D03G02522680.1.fna														1	0	0	0	1	1	1	1	1	1	1	0	0	1	0
7343_TraesARI3D03G02032490.1.fna														1	0	0	0	1	1	0	1	1	1	1	0	0	1	0
7347_TraesARI6D03G03734330.1.fna														1	1	0	1	1	1	1	1	1	1	1	1	1	1	1
7348_TraesARI3B03G01564530.1.fna														1	1	0	1	1	1	1	1	0	0	1	1	1	1	1
7349_TraesARI3B03G01564480.1.fna														1	1	0	1	1	1	1	1	1	0	1	1	1	1	1
7353_TraesARI2B03G01093460.1.fna														1	0	0	0	0	1	0	0	0	1	0	0	0	1	0
7357_TraesARI4B03G02358050.1.fna														1	0	0	0	1	1	1	1	1	1	1	0	0	1	0
7362_TraesARI1D03G00489000.1.fna														1	0	0	0	1	1	1	1	1	1	1	0	0	1	0
7363_TraesARI2B03G01006060.1.fna														1	0	0	0	1	1	1	1	1	1	1	0	0	1	0
7368_TraesARI7A03G03813390.1.fna														1	0	0	1	1	1	1	1	1	1	1	0	0	1	0
7369_TraesARI1B03G00281650.1.fna														1	0	0	0	1	1	1	1	1	1	1	0	0	1	0
7370_TraesARI7B03G04133320.1.fna														1	0	0	0	1	1	0	1	1	0	1	0	0	1	0
7388_TraesARI4B03G02443230.1.fna														1	0	0	0	1	1	1	1	1	1	1	0	0	1	0
7390_TraesARI6B03G03488400.1.fna														1	0	0	0	1	1	0	0	0	1	1	0	0	1	0
7409_TraesARI4D03G02490640.3.fna														1	1	0	1	0	0	0	1	1	1	1	1	1	1	1
7411_TraesARI6D03G03692020.1.fna														1	0	0	0	1	1	1	1	1	1	1	0	0	1	0
7426_TraesARI5D03G03046690.1.fna														1	1	0	1	1	1	1	1	1	1	1	0	1	1	1
7435_TraesARI7A03G03778170.1.fna														1	0	0	1	1	1	1	1	1	0	0	0	1	1	1
7436_TraesARI5D03G03057410.1.fna														1	1	0	1	1	1	1	1	1	1	1	1	1	1	1
7440_TraesARI2A03G00758160.1.fna														1	0	0	0	1	1	1	1	1	1	1	0	0	1	0
7443_TraesARI2B03G01018730.1.fna														1	0	0	0	1	1	1	1	1	1	1	0	0	1	0
7448_TraesARI3B03G01673060.1.fna														1	1	0	1	1	1	1	1	1	1	1	1	1	1	1
7451_TraesARI4A03G02090320.1.fna														1	0	0	1	0	0	0	1	0	1	1	1	1	1	1
7479_TraesARI7B03G04023980.1.fna														1	0	0	1	0	1	1	1	1	1	1	1	1	1	1
7480_TraesARI5B03G02921780.1.fna														1	1	0	1	0	0	1	1	1	1	1	1	1	1	1
7483_TraesARI3A03G01506760.1.fna														1	0	0	0	0	0	0	0	1	1	1	0	0	0	0
7486_TraesARI1B03G00186890.1.fna														1	0	0	1	0	1	0	1	0	1	0	0	1	0	0
7493_TraesARI2D03G01235930.1.fna														1	0	0	0	1	0	1	1	1	1	1	0	0	1	0
7505_TraesARI2A03G00600810.1.fna														1	0	0	0	0	1	1	1	0	0	1	0	0	0	0
7510_TraesARI2B03G01088590.1.fna														1	0	0	0	1	0	0	0	0	1	0	0	0	0	0
7521_TraesARI4D03G02499670.1.fna														1	1	0	1	1	1	1	1	1	1	1	1	1	1	1
7530_TraesARI2D03G01284620.1.fna														1	1	0	1	1	1	0	0	0	0	0	1	1	0	0
7545_TraesARI2B03G00963790.1.fna														1	1	0	1	1	1	1	1	1	1	1	1	1	1	1
7573_TraesARI7B03G04119700.1.fna														1	0	0	0	1	1	0	1	1	1	1	0	0	1	0
7574_TraesARI1A03G00040270.1.fna														1	0	0	1	0	0	1	1	1	1	1	1	1	1	1
7582_TraesARI5A03G02721500.1.fna														1	0	0	0	1	1	1	1	1	1	0	0	0	1	0
7584_TraesARI3A03G01329380.1.fna														1	0	0	0	0	1	1	0	0	1	0	0	0	0	0
7588_TraesARI4A03G02087990.1.fna														1	0	0	0	1	1	1	1	1	1	1	0	0	1	0
7599_TraesARI5D03G03006250.1.fna														1	1	0	1	1	1	1	1	1	1	1	1	1	1	1
7603_TraesARI6A03G03231650.1.fna														1	0	0	1	1	1	1	1	1	1	1	1	1	1	1
7605_TraesARI2A03G00659370.1.fna														1	0	0	0	0	1	1	1	1	1	0	0	0	1	0
7610_TraesARI6B03G03598010.1.fna														1	0	0	0	0	1	1	0	1	0	0	0	0	1	0
7613_TraesARI6D03G03718700.1.fna														1	0	0	0	1	1	1	1	1	1	1	0	0	1	0
7614_TraesARI3B03G01556280.1.fna														1	0	0	0	1	0	0	0	0	0	0	0	0	1	0
7621_TraesARI5A03G02670790.1.fna														1	0	0	0	1	1	1	1	1	1	1	0	0	1	0
7633_TraesARI2D03G01232930.1.fna														1	0	0	0	1	1	1	1	1	1	1	0	0	1	0
7636_TraesARI7D03G04567430.1.fna														1	0	0	0	1	1	1	1	1	1	1	0	0	1	0
7637_TraesARI3A03G01441960.2.fna														1	0	0	1	1	1	1	1	1	1	1	1	1	1	1
7654_TraesARI3A03G01478870.1.fna														1	0	0	0	1	1	1	1	1	1	1	0	0	1	0
7657_TraesARI2B03G01081420.1.fna														1	0	0	0	0	0	1	0	0	1	0	0	0	0	0
7665_TraesARI1B03G00186370.1.fna														1	0	0	1	0	1	0	1	0	1	0	0	0	1	0
7672_TraesARI2B03G00901180.1.fna														1	1	0	1	0	0	0	0	0	0	0	1	1	0	1
7691_TraesARIUn03G04649400.1.fna														1	0	0	1	1	1	1	0	1	1	1	1	1	1	1
7699_TraesARI4A03G02156810.1.fna														1	0	0	0	1	1	1	1	1	1	1	0	0	1	0
7700_TraesARI2B03G00930810.1.fna														1	0	0	0	1	1	0	0	1	1	1	0	0	0	0
7702_TraesARI1D03G00471360.1.fna														1	1	0	1	0	0	1	1	1	1	1	1	1	1	1
7717_TraesARI2A03G00599660.1.fna														1	0	0	0	0	1	1	1	0	0	1	0	0	0	0
7721_TraesARI7B03G04056100.1.fna														1	0	0	0	1	1	1	1	1	1	1	0	0	0	0
7724_TraesARI2B03G00880770.1.fna														1	0	0	0	1	1	0	1	1	1	1	0	0	1	0
7726_TraesARI3B03G01817830.1.fna														1	0	0	0	1	0	0	1	0	0	0	0	0	0	0
7728_TraesARI2D03G01141220.1.fna														1	1	0	0	1	0	0	0	0	0	0	0	0	0	0
7734_TraesARI5D03G03072240.1.fna														1	0	0	0	1	1	1	1	1	1	1	0	0	1	0
7752_TraesARI2D03G01259150.1.fna														1	1	0	1	1	1	1	1	1	1	1	1	1	1	1
7759_TraesARI2B03G01013720.1.fna														1	0	0	0	0	1	1	0	1	0	0	0	0	0	0
7771_TraesARI7D03G04349360.4.fna														1	0	0	0	1	1	0	1	1	0	0	0	0	1	0
7780_TraesARI5B03G02897620.1.fna														1	0	0	0	1	1	0	1	1	1	1	0	0	1	0
7782_TraesARI7B03G04094580.1.fna														1	1	0	1	1	1	1	1	1	1	1	1	1	1	1
7792_TraesARI6A03G03201510.1.fna														1	0	0	0	0	1	0	1	0	1	1	0	0	1	0
7797_TraesARI4B03G02428090.1.fna														1	0	0	0	1	1	1	1	1	1	1	0	0	1	0
7800_TraesARI4D03G02520000.1.fna														1	0	0	0	1	1	0	1	1	1	1	0	0	1	0
7803_TraesARI2D03G01211990.1.fna														1	1	0	1	1	1	1	1	1	1	1	1	1	1	1
7817_TraesARI7A03G03836340.1.fna														1	1	0	1	1	0	1	1	1	1	1	1	1	1	1
7820_TraesARI2A03G00665580.1.fna														1	0	0	0	1	1	1	1	1	1	1	0	0	1	0
7828_TraesARI7D03G04481910.1.fna														1	0	0	0	0	1	0	0	0	1	1	0	0	0	0
7833_TraesARI6B03G03593640.1.fna														1	0	0	0	1	0	0	1	1	0	1	0	0	1	0
7837_TraesARI7D03G04443020.1.fna														1	1	0	1	1	1	1	1	1	1	1	1	1	1	1
7856_TraesARI7B03G04295190.1.fna														1	0	0	0	0	1	1	0	1	0	0	0	0	1	0
7858_TraesARI5B03G02862890.1.fna														1	1	0	1	1	1	1	1	1	1	1	1	1	1	1
7863_TraesARI4D03G02569280.1.fna														1	0	0	1	1	1	1	1	1	1	1	1	1	1	1
7873_TraesARI5A03G02659460.1.fna														1	0	0	0	1	1	1	1	1	1	1	0	0	1	0
7877_TraesARI7B03G04191920.1.fna														1	0	0	0	1	1	1	1	1	1	0	0	0	1	0
7878_TraesARI2D03G01108060.1.fna														1	0	0	1	0	1	0	0	0	1	1	0	1	1	1
7880_TraesARI5A03G02640520.1.fna														1	0	0	0	1	1	1	1	1	1	1	0	0	1	0
7881_TraesARI3D03G02021740.1.fna														1	0	0	1	1	1	1	1	1	1	1	1	1	1	1
7888_TraesARI1D03G00425650.1.fna														1	0	0	0	1	1	1	1	1	1	1	0	0	1	0
7899_TraesARI1D03G00515410.1.fna														1	1	0	1	1	1	1	1	1	1	1	1	1	1	1
7905_TraesARI2A03G00598010.1.fna														1	0	0	0	1	1	1	1	1	1	1	0	0	0	0
7910_TraesARI3A03G01379670.1.fna														1	0	0	0	1	1	1	1	1	1	1	0	0	1	0
7915_TraesARI3A03G01405280.1.fna														1	0	0	0	1	1	1	1	1	1	1	0	0	1	0
7918_TraesARI3A03G01350730.1.fna														1	0	0	0	1	1	1	1	1	1	1	0	0	1	0
7923_TraesARI2A03G00797990.1.fna														1	0	0	0	1	1	1	1	1	1	1	0	0	1	0
7925_TraesARI3A03G01466010.1.fna														1	0	0	0	1	1	1	1	1	1	1	0	0	1	0
7926_TraesARI5D03G03115570.1.fna														1	0	0	0	0	1	1	1	1	1	1	0	0	1	0
7927_TraesARI3B03G01554350.1.fna														1	0	0	0	1	1	0	1	1	1	1	0	0	0	0
7930_TraesARI7B03G04065970.1.fna														1	0	0	0	1	1	1	1	1	1	1	0	0	1	0
7932_TraesARI2D03G01295440.1.fna														1	0	0	0	1	1	0	0	0	1	0	0	0	0	0
7952_TraesARI4A03G02247490.1.fna														1	1	0	1	1	1	1	1	0	1	1	1	0	1	1
7953_TraesARI3A03G01372820.1.fna														1	0	0	0	1	1	1	1	1	1	1	0	0	1	0
7954_TraesARI7B03G04325100.1.fna														1	0	0	0	1	1	1	1	1	1	1	0	0	1	0
7976_TraesARI2B03G00864420.1.fna														1	0	0	1	0	0	1	1	1	1	1	1	1	1	1
7982_TraesARI5B03G02842940.1.fna														1	0	0	0	0	1	1	1	1	1	1	0	0	1	0
7984_TraesARI2B03G00968520.1.fna														1	0	0	1	0	1	1	1	1	1	1	0	1	1	1
7998_TraesARI7A03G03995900.1.fna														1	0	0	0	1	1	1	1	1	1	1	0	0	1	0
8005_TraesARI2A03G00585250.1.fna														1	0	0	0	0	1	0	0	0	0	1	0	0	0	0
8014_TraesARI1B03G00265150.1.fna														1	1	0	1	1	1	1	1	1	1	1	1	1	1	1
8024_TraesARI6B03G03380070.1.fna														1	0	0	0	1	1	1	0	0	1	1	0	0	1	0
8027_TraesARI4D03G02485780.1.fna														1	0	0	0	0	0	0	1	1	0	1	1	1	1	1
8029_TraesARI2A03G00702150.1.fna														1	1	0	1	1	0	1	1	1	1	1	1	1	1	1
8031_TraesARI6A03G03324050.1.fna														1	0	0	1	1	0	1	1	1	1	1	1	1	1	1
8033_TraesARI1B03G00253060.1.fna														1	1	0	1	1	1	1	1	1	1	1	1	1	1	1
8034_TraesARI3A03G01436350.1.fna														1	0	0	0	1	1	1	1	1	1	1	0	0	1	0
8055_TraesARI1D03G00431410.1.fna														1	0	0	0	0	1	0	1	0	1	0	0	0	1	0
8056_TraesARI7B03G04035940.2.fna														1	0	0	0	1	0	1	0	1	1	0	0	0	1	0
8059_TraesARI2B03G00859440.1.fna														1	0	0	0	0	1	0	1	1	1	1	0	0	1	0
8070_TraesARI3D03G01947640.1.fna														1	0	0	0	1	1	1	1	1	1	1	0	0	1	0
8089_TraesARI6A03G03196010.1.fna														1	0	0	0	0	0	1	1	1	0	0	1	0	0	1
8090_TraesARI4B03G02392400.1.fna														1	1	0	1	1	0	1	1	1	1	1	1	1	1	1
8091_TraesARI3B03G01586360.1.fna														1	0	0	1	0	0	1	1	1	1	1	0	1	1	1
8094_TraesARI3B03G01588110.1.fna														1	0	0	0	0	0	1	0	1	0	1	0	0	0	0
8100_TraesARI7B03G04202850.1.fna														1	0	0	1	0	0	0	0	0	1	1	1	1	1	1
8106_TraesARI6D03G03653940.1.fna														1	0	0	0	1	1	1	1	1	1	1	0	0	1	0
8109_TraesARI1B03G00358080.1.fna														1	0	0	0	1	1	1	1	0	1	0	0	0	1	0
8111_TraesARI1B03G00380350.1.fna														1	0	0	0	0	0	0	0	1	1	0	0	0	1	0
8123_TraesARI2B03G00828680.1.fna														1	1	0	1	0	1	1	1	0	1	0	1	1	1	0
8125_TraesARI4D03G02575180.1.fna														1	0	0	1	1	0	1	1	1	1	1	1	1	1	1
8132_TraesARI3D03G01977100.1.fna														1	0	0	0	1	1	1	1	1	1	1	0	0	1	0
8134_TraesARI7A03G03878810.1.fna														1	0	0	0	1	1	1	1	1	1	1	0	0	1	0
8138_TraesARI2B03G00905670.2.fna														1	0	0	1	0	1	1	1	1	1	1	1	1	1	1
8143_TraesARI7B03G04234860.1.fna														1	0	0	0	1	1	1	1	1	1	0	0	0	1	0
8160_TraesARI3B03G01556770.1.fna														1	0	0	0	1	1	1	1	1	1	1	0	0	1	0
8168_TraesARI5A03G02694660.1.fna														1	1	0	1	1	1	1	1	1	1	1	1	1	1	1
8182_TraesARI2D03G01242660.1.fna														1	0	0	1	1	1	1	1	1	1	1	1	1	1	1
8184_TraesARI7A03G03909450.1.fna														1	1	0	1	1	1	1	1	1	1	1	1	1	1	1
8195_TraesARI4B03G02277200.1.fna														1	0	0	1	1	0	1	1	1	1	1	1	1	1	1
8196_TraesARI4D03G02580090.1.fna														1	0	0	1	1	1	1	1	1	1	1	1	1	1	1
8204_TraesARI3D03G01830040.1.fna														1	0	0	0	1	0	0	1	1	0	0	0	0	1	0
8219_TraesARI1A03G00024160.1.fna														1	0	0	0	1	1	1	1	1	1	0	0	0	1	0
8221_TraesARI3D03G01862080.1.fna														1	0	0	0	1	1	1	1	1	1	1	0	0	1	0
8224_TraesARI7A03G03771790.1.fna														1	0	0	0	0	1	1	1	0	1	1	0	0	1	1
8225_TraesARI7A03G03822010.1.fna														1	0	0	0	1	1	1	1	1	1	1	0	0	1	0
8226_TraesARI1B03G00324140.1.fna														1	0	0	0	1	1	1	1	1	1	1	0	0	1	0
8233_TraesARI2A03G00773030.1.fna														1	1	0	1	1	1	1	1	1	1	1	1	1	1	1
8237_TraesARI2B03G01086700.1.fna														1	1	0	1	1	1	1	1	1	1	1	1	1	1	0
8249_TraesARI5A03G02656210.1.fna														1	0	0	0	1	1	1	1	1	1	1	0	0	1	0
8263_TraesARI7A03G03841350.1.fna														1	0	0	0	1	1	1	0	1	1	1	0	0	1	0
8266_TraesARI2A03G00613910.1.fna														1	0	0	0	1	0	1	1	1	0	0	0	0	1	0
8272_TraesARI3B03G01647020.2.fna														1	1	0	1	0	0	0	0	1	1	1	1	1	1	1
8277_TraesARI4D03G02554240.1.fna														1	0	0	0	0	1	1	1	1	1	1	0	0	1	0
8278_TraesARI6B03G03396930.1.fna														1	0	0	0	0	1	0	0	0	1	0	1	0	0	0
8282_TraesARI2D03G01126630.1.fna														1	0	0	0	1	1	1	1	1	1	1	0	0	1	0
8290_TraesARI5D03G03057910.1.fna														1	0	0	0	1	1	1	1	1	1	1	1	0	1	1
8334_TraesARI6B03G03377200.1.fna														1	0	0	0	1	1	0	0	0	0	0	0	0	0	0
8337_TraesARI7D03G04572210.1.fna														1	0	0	0	1	1	1	1	1	1	1	0	0	1	0
8338_TraesARI5B03G02950950.1.fna														1	0	0	0	1	1	1	1	0	0	1	0	0	1	0
8346_TraesARI4D03G02510730.1.fna														1	1	0	1	1	1	1	1	1	1	1	1	1	1	1
8347_TraesARI7B03G04309490.1.fna														1	0	0	0	1	1	1	1	1	1	1	0	0	1	0
8351_TraesARI7A03G03978700.1.fna														1	1	0	1	1	1	1	1	1	1	1	1	1	1	1
8354_TraesARI3A03G01466850.1.fna														1	1	0	1	1	1	1	1	1	1	1	1	1	1	1
8366_TraesARI6A03G03344060.1.fna														1	1	0	1	1	1	1	1	1	1	1	1	1	1	1
8367_TraesARI1D03G00431240.1.fna														1	0	0	0	1	1	1	1	1	1	1	0	0	1	0
8377_TraesARI2B03G00828600.1.fna														1	1	0	0	0	1	1	1	1	1	0	0	1	1	0
8381_TraesARI2A03G00802800.1.fna														1	0	0	0	1	1	1	1	1	1	1	0	0	1	0
8387_TraesARI6D03G03700260.1.fna														1	0	0	0	1	1	1	1	1	1	1	0	0	1	0
8401_TraesARI2D03G01256750.1.fna														1	0	0	0	1	1	1	1	1	1	1	0	0	1	0
8408_TraesARI1D03G00441130.1.fna														1	1	0	1	1	1	1	1	1	1	1	1	1	1	1
8416_TraesARI7B03G04261480.2.fna														1	0	0	1	1	1	1	1	1	1	1	1	1	1	1
8429_TraesARI4A03G02210610.1.fna														1	0	0	0	1	0	0	0	0	0	1	0	0	0	0
8434_TraesARI3B03G01643630.1.fna														1	0	0	0	1	1	1	1	0	1	0	0	0	1	0
8441_TraesARI4A03G02091010.1.fna														1	0	0	0	1	1	1	1	1	1	1	0	0	1	0
8449_TraesARI4A03G02252900.1.fna														1	0	0	0	0	1	1	0	0	1	0	0	0	0	0
8457_TraesARI4A03G02186720.1.fna														1	1	0	1	1	1	1	1	1	1	1	0	1	1	0
8465_TraesARI3B03G01651330.1.fna														1	1	0	1	1	1	1	1	1	1	1	1	1	1	1
8466_TraesARI7A03G03939860.1.fna														1	0	0	0	1	1	1	1	1	1	0	0	0	1	0
8470_TraesARI7A03G03947130.1.fna														1	1	0	1	0	1	0	0	0	0	0	1	1	0	1
8476_TraesARI6A03G03268120.1.fna														1	0	0	0	1	1	0	1	1	1	1	0	0	1	0
8478_TraesARI5B03G02891350.1.fna														1	1	0	1	0	0	1	1	1	1	1	1	1	1	1
8479_TraesARI5A03G02752660.1.fna														1	0	0	0	1	1	1	1	1	1	1	0	0	1	0
8491_TraesARI6B03G03396940.1.fna														1	0	0	0	0	1	0	0	0	1	0	1	0	0	0
8497_TraesARI7B03G04285230.1.fna														1	1	0	1	0	1	0	0	1	1	1	1	1	1	1
8522_TraesARI6A03G03196020.1.fna														1	0	0	0	0	0	1	1	1	0	0	0	0	0	0
8535_TraesARI2A03G00742300.1.fna														1	0	0	0	1	1	1	1	1	1	1	0	0	1	0
8548_TraesARI7B03G04057060.2.fna														1	1	0	1	0	1	0	1	1	1	1	1	1	1	1
8552_TraesARI7D03G04518290.1.fna														1	1	0	1	1	1	1	1	1	1	1	1	1	1	1
8555_TraesARI4B03G02426280.1.fna														1	0	0	0	1	1	1	1	1	1	1	0	0	1	0
8569_TraesARI5A03G02615380.1.fna														1	1	0	1	1	1	1	1	1	1	1	1	1	1	1
8587_TraesARI4D03G02488050.1.fna														1	0	0	0	1	1	1	1	1	1	1	0	0	1	0
8588_TraesARI1B03G00257860.1.fna														1	0	0	0	0	1	0	1	1	0	0	0	0	1	0
8589_TraesARI7B03G04244730.1.fna														1	0	0	0	1	1	1	1	1	1	0	0	0	1	0
8594_TraesARI3B03G01759790.1.fna														1	0	0	0	1	0	1	1	1	1	0	0	1	1	1
8600_TraesARI4D03G02528480.1.fna														1	0	0	0	1	1	1	1	1	1	1	0	0	1	0
8605_TraesARI3D03G01969120.1.fna														1	0	0	0	1	1	1	1	1	1	1	0	0	1	0
8611_TraesARI3D03G01951190.1.fna														1	0	0	0	1	1	1	1	1	1	1	0	0	1	0
8612_TraesARI2D03G01098360.1.fna														1	0	0	0	1	1	1	1	1	1	0	0	0	1	0
8614_TraesARI7B03G04279130.1.fna														1	0	0	1	0	1	1	1	1	1	1	1	1	1	1
8619_TraesARI2A03G00749230.1.fna														1	1	0	1	0	1	1	1	1	1	1	1	1	1	1
8622_TraesARI2D03G01192570.1.fna														1	0	0	0	1	1	0	1	1	1	1	0	0	1	0
8624_TraesARI6A03G03197610.1.fna														1	0	0	0	0	1	0	1	1	1	0	0	0	1	0
8633_TraesARI3B03G01637910.1.fna														1	0	0	0	1	1	0	0	1	1	1	0	0	0	0
8638_TraesARI5B03G02838540.1.fna														1	0	0	0	1	1	1	0	1	1	1	0	0	0	0
8642_TraesARI7B03G04281550.1.fna														1	0	0	0	1	0	0	1	1	1	1	0	0	1	0
8643_TraesARI3B03G01592940.1.fna														1	0	0	1	1	1	1	1	1	1	1	1	1	1	1
8647_TraesARI3D03G01920780.1.fna														1	1	0	1	1	1	1	1	1	1	1	0	1	1	1
8660_TraesARI1A03G00135360.1.fna														1	0	0	0	1	1	1	1	1	1	1	0	0	1	0
8678_TraesARI6B03G03375450.1.fna														1	1	0	0	0	0	0	0	1	0	0	1	1	0	0
8687_TraesARI3A03G01440430.1.fna														1	0	0	0	1	1	1	1	1	0	1	0	0	1	0
8690_TraesARI5A03G02784660.1.fna														1	0	0	0	1	0	0	0	0	0	1	0	0	0	0
8697_TraesARI5A03G02791550.2.fna														1	1	0	1	1	1	1	1	1	1	1	1	1	1	1
8707_TraesARI6B03G03421030.1.fna														1	0	0	0	1	1	1	1	1	1	1	0	0	1	0
8721_TraesARI1A03G00032230.1.fna														1	0	0	0	1	1	1	1	1	1	1	0	0	1	0
8728_TraesARI7D03G04481060.1.fna														1	0	0	0	1	1	1	1	1	1	1	0	0	1	0
8743_TraesARI5D03G03107590.1.fna														1	0	0	0	1	1	1	1	1	1	1	0	0	1	0
8749_TraesARI3B03G01584880.1.fna														1	0	0	0	1	1	0	1	1	1	1	0	0	1	0
8761_TraesARI3B03G01789110.1.fna														1	1	0	0	1	1	1	1	1	1	1	1	1	0	1
8764_TraesARI6D03G03695040.1.fna														1	0	0	0	1	1	1	1	1	1	1	0	0	1	0
8766_TraesARI4D03G02524420.1.fna														1	0	0	0	1	1	1	1	1	1	1	0	0	1	0
8769_TraesARI2A03G00712020.1.fna														1	1	0	1	1	1	1	1	1	1	1	1	1	1	1
8770_TraesARI1B03G00193130.1.fna														1	0	0	0	1	1	1	0	0	1	1	0	0	1	0
8777_TraesARI2A03G00592470.1.fna														1	0	0	0	0	1	1	1	0	0	1	0	0	0	0
8779_TraesARI1A03G00107790.1.fna														1	1	0	1	1	1	1	1	1	1	1	1	1	1	1
8780_TraesARI6B03G03563340.1.fna														1	1	0	1	1	1	1	1	1	1	1	1	1	1	1
8785_TraesARI7A03G03885890.1.fna														1	0	0	0	1	1	1	1	1	1	1	0	0	1	0
8796_TraesARI4A03G02252700.1.fna														1	0	0	1	0	1	0	0	0	1	0	1	0	0	0
8798_TraesARI4D03G02465150.4.fna														1	1	0	1	1	1	1	1	1	1	1	1	1	1	1
8805_TraesARI2B03G00984320.1.fna														1	0	0	0	1	1	0	1	1	1	0	0	0	0	0
8811_TraesARI5D03G03152340.1.fna														1	0	0	0	1	1	1	1	1	1	1	0	0	1	0
8815_TraesARI7D03G04485870.1.fna														1	0	0	0	1	1	1	1	1	1	0	0	0	1	0
8821_TraesARI3D03G01949740.1.fna														1	1	0	1	1	1	1	1	1	1	1	1	1	1	1
8826_TraesARI2D03G01317010.1.fna														1	0	0	0	1	0	0	0	1	1	1	0	0	1	0
8831_TraesARI3B03G01636430.1.fna														1	0	0	0	0	1	0	1	1	1	0	0	0	1	0
8835_TraesARI5A03G02616480.1.fna														1	0	0	0	1	1	1	1	1	1	1	0	0	1	0
8839_TraesARI7B03G04219000.1.fna														1	0	0	0	1	1	1	1	1	1	1	0	0	1	0
8849_TraesARI3B03G01556460.1.fna														1	0	0	0	1	0	0	0	1	0	0	0	0	1	0
8850_TraesARI1D03G00421180.2.fna														1	1	0	1	0	0	1	0	1	1	1	1	1	1	1
8856_TraesARI6A03G03358270.1.fna														1	0	0	0	1	1	1	1	0	1	0	0	0	0	0
8861_TraesARI1D03G00547140.1.fna														1	0	0	0	1	1	0	1	1	1	0	0	0	1	0
8867_TraesARI6A03G03291280.1.fna														1	1	0	1	1	1	1	1	1	1	1	1	1	1	1
8871_TraesARI3B03G01798420.4.fna														1	0	0	0	1	1	0	0	0	1	0	0	0	1	0
8878_TraesARI7A03G03816470.1.fna														1	1	0	1	1	1	1	1	1	1	1	1	1	1	1
8881_TraesARI3A03G01542070.1.fna														1	0	0	0	1	1	1	1	1	1	1	0	0	1	0
8883_TraesARI7B03G04130300.1.fna														1	0	0	0	1	1	1	1	1	1	1	0	0	1	0
8885_TraesARI1B03G00316730.1.fna														1	0	0	0	0	0	1	1	0	0	1	0	0	1	0
8896_TraesARI4A03G02098370.1.fna														1	1	0	1	0	0	1	1	1	1	1	1	1	1	1
8897_TraesARI4A03G02190150.1.fna														1	0	0	0	1	1	1	1	1	1	1	0	0	0	0
8905_TraesARI7B03G04190120.1.fna														1	1	0	1	1	1	1	1	1	1	1	1	1	1	1
8909_TraesARI3D03G01888410.1.fna														1	1	0	1	1	1	1	1	1	1	1	1	1	1	1
8918_TraesARI5A03G02693610.1.fna														1	1	0	1	0	0	1	1	1	1	1	1	1	1	1
8923_TraesARI7D03G04348540.1.fna														1	0	0	0	1	0	1	1	1	1	1	0	0	1	0
8929_TraesARI1A03G00115640.1.fna														1	1	0	1	1	0	1	1	1	1	1	1	1	1	1
8931_TraesARI6A03G03245210.1.fna														1	0	0	0	1	1	1	1	1	1	1	0	0	1	0
8935_TraesARI6B03G03494430.1.fna														1	0	0	0	1	1	1	1	1	1	1	0	0	1	0
8937_TraesARI4A03G02120460.2.fna														1	1	0	1	1	1	1	1	1	1	1	1	1	1	1
8938_TraesARI1A03G00012320.1.fna														1	0	0	0	0	1	0	1	1	1	1	0	0	0	0
8942_TraesARI1B03G00214660.1.fna														1	0	0	0	1	1	1	1	1	1	1	0	0	1	0
8966_TraesARI2A03G00695430.1.fna														1	0	0	0	1	0	0	1	1	1	1	0	0	0	0
8971_TraesARI7A03G04014560.1.fna														1	1	0	0	0	0	1	1	1	0	0	0	0	1	0
8977_TraesARI3B03G01697140.1.fna														1	1	0	1	1	1	1	1	1	1	1	1	1	1	1
8983_TraesARI6D03G03612890.1.fna														1	0	0	0	1	1	1	1	1	1	1	0	0	1	0
8992_TraesARI5A03G02825370.1.fna														1	1	0	1	1	0	0	1	0	1	0	1	1	1	0
8994_TraesARI4D03G02537460.1.fna														1	0	0	0	1	1	1	1	1	1	1	0	0	1	0
9005_TraesARI5B03G02962600.1.fna														1	1	0	1	1	1	1	1	1	1	1	1	1	1	1
9007_TraesARI7B03G04124520.1.fna														1	0	0	0	1	1	1	1	1	1	1	0	0	1	0
9020_TraesARI6A03G03369380.1.fna														1	1	0	0	1	1	0	0	0	0	0	0	0	0	0
9039_TraesARI2B03G00932690.1.fna														1	0	0	0	0	1	0	1	1	1	0	0	0	1	0
9040_TraesARI4A03G02156960.1.fna														1	0	0	0	0	1	1	0	0	1	0	0	0	1	0
9042_TraesARI7A03G03829620.1.fna														1	1	0	1	1	1	1	1	1	1	1	1	1	1	1
9045_TraesARI1D03G00560340.1.fna														1	0	0	0	1	1	1	1	1	1	1	0	0	1	0
9048_TraesARI2D03G01234600.2.fna														1	1	0	1	0	0	0	1	1	1	0	1	1	1	1
9065_TraesARI7B03G04076940.1.fna														1	0	0	0	1	1	1	1	1	1	1	0	0	1	0
9067_TraesARI6B03G03461000.2.fna														1	0	0	1	0	0	0	0	0	0	0	0	0	1	1
9079_TraesARI6B03G03381570.1.fna														1	0	0	0	1	1	0	0	0	1	1	0	0	0	0
9080_TraesARI1B03G00349280.1.fna														1	0	0	0	1	1	0	1	0	0	1	0	0	0	0
9085_TraesARI3B03G01603480.1.fna														1	0	0	0	1	1	1	1	1	1	1	0	0	1	0
9088_TraesARI1A03G00000720.1.fna														1	0	0	0	0	0	0	0	0	1	1	0	0	0	0
9104_TraesARI4A03G02192070.1.fna														1	1	0	1	1	1	1	0	1	1	1	0	0	1	0
9106_TraesARI2B03G00830390.1.fna														1	1	0	0	1	1	1	0	0	1	0	0	1	0	0
9116_TraesARI1D03G00439400.1.fna														1	0	0	0	1	0	0	0	1	1	1	0	0	0	0
9133_TraesARI4B03G02298510.1.fna														1	1	0	1	1	1	1	1	1	1	1	1	1	1	1
9144_TraesARI4A03G02156220.1.fna														1	0	0	0	1	1	1	1	1	1	1	0	0	1	0
9146_TraesARI5A03G02739180.1.fna														1	0	0	0	1	1	1	1	1	1	1	0	0	1	0
9157_TraesARI5A03G02670870.1.fna														1	0	0	0	1	0	1	1	0	1	1	0	0	1	0
9158_TraesARI2D03G01098950.1.fna														1	0	0	0	1	0	0	0	1	1	0	0	0	0	0
9161_TraesARI1B03G00357590.1.fna														1	0	0	0	1	1	1	1	0	1	0	0	0	0	0
9169_TraesARI7A03G03772080.1.fna														1	0	0	0	1	0	0	0	1	0	1	0	1	0	1
9178_TraesARI1D03G00493780.1.fna														1	0	0	0	1	1	1	1	1	1	1	0	0	1	0
9210_TraesARI7A03G03995630.1.fna														1	1	0	1	1	1	1	1	1	1	1	1	1	1	1
9215_TraesARI2D03G01271980.1.fna														1	1	0	1	1	1	1	1	1	1	1	1	1	1	1
9219_TraesARI1B03G00362970.1.fna														1	1	0	1	1	1	1	1	1	1	1	1	1	1	1
9231_TraesARI1D03G00577150.1.fna														1	0	0	0	0	0	1	1	1	1	1	1	1	1	1
9235_TraesARI2A03G00664470.2.fna														1	0	0	0	0	0	0	0	0	0	0	1	1	0	0
9248_TraesARI3D03G02002780.1.fna														1	0	0	0	1	1	1	1	1	1	1	0	0	1	0
9250_TraesARI7B03G04284860.1.fna														1	1	0	1	1	1	1	1	1	1	1	1	1	1	1
9258_TraesARI1B03G00316910.1.fna														1	0	0	0	0	0	1	1	0	0	1	0	0	1	0
9260_TraesARI7A03G03824270.1.fna														1	0	0	0	1	1	1	1	1	1	1	0	0	1	0
9261_TraesARI3D03G01956900.4.fna														1	1	0	1	0	0	0	0	0	0	0	1	1	0	1
9263_TraesARI3A03G01415860.1.fna														1	0	0	0	1	1	1	1	1	1	1	0	0	1	0
9270_TraesARI2A03G00818330.1.fna														1	0	0	0	1	1	1	1	1	1	0	0	0	1	0
9288_TraesARI5D03G02997700.1.fna														1	0	0	0	1	1	1	1	1	0	1	0	0	1	0
9290_TraesARI5D03G03027160.1.fna														1	0	0	0	1	1	1	1	0	1	1	0	0	1	0
9294_TraesARI5D03G03010590.1.fna														1	0	0	0	1	1	1	1	1	1	1	0	0	1	0
9305_TraesARI2B03G01030880.1.fna														1	1	0	1	1	1	1	1	1	1	1	1	1	1	1
9308_TraesARI4B03G02291410.1.fna														1	0	0	0	1	1	1	1	1	1	1	0	0	1	0
9329_TraesARI5D03G02998050.1.fna														1	0	0	1	1	0	1	0	0	1	1	0	0	1	0
9333_TraesARI6A03G03351800.1.fna														1	0	0	0	1	1	1	1	1	1	1	0	0	1	0
9372_TraesARI2D03G01250600.1.fna														1	0	0	0	1	1	1	1	1	1	1	0	0	1	0
9554_TraesARI3A03G01545320.1.fna														1	1	0	1	0	1	1	1	1	1	1	1	1	1	1
9572_TraesARI3A03G01406210.1.fna														1	0	0	0	1	1	1	1	1	1	1	0	0	1	0
9691_TraesARI1A03G00110020.1.fna														1	0	0	0	1	1	1	1	1	1	1	0	0	1	0
9694_TraesARI3A03G01435230.2.fna														1	1	0	1	1	1	1	1	1	1	1	1	1	1	1
9705_TraesARI3B03G01719790.1.fna														1	1	0	1	1	1	1	1	1	1	1	1	1	1	1
9710_TraesARI1B03G00194300.1.fna														1	0	0	0	0	0	0	0	1	0	0	0	1	1	0
9742_TraesARI4D03G02574300.1.fna														1	0	0	0	1	1	1	1	1	1	1	0	0	1	0
9746_TraesARI1B03G00374280.2.fna														1	0	0	0	1	1	1	1	1	1	1	0	0	1	0
9747_TraesARI6B03G03594470.1.fna														1	1	0	1	0	1	1	0	0	1	1	1	1	1	1
9752_TraesARI5B03G02837150.1.fna														1	0	0	0	1	1	1	1	1	1	1	0	0	1	0
9755_TraesARI2B03G00943360.1.fna														1	0	0	0	1	1	0	1	1	1	1	0	0	0	0
9771_TraesARI6D03G03618210.1.fna														1	0	0	0	1	1	1	1	1	1	1	0	0	1	0
9774_TraesARI3A03G01503810.1.fna														1	0	0	0	1	0	1	1	1	1	1	0	0	1	0
9779_TraesARI6D03G03647590.1.fna														1	0	0	0	1	1	1	1	1	1	1	0	0	1	0
9793_TraesARI7D03G04411930.1.fna														1	0	0	0	1	1	1	1	1	1	1	0	0	1	0
9803_TraesARI1A03G00077250.1.fna														1	1	0	1	0	0	1	1	1	1	1	1	1	1	1
9807_TraesARI1B03G00360650.1.fna														1	1	0	1	1	1	1	1	1	1	1	1	1	1	1
9809_TraesARI6A03G03242690.1.fna														1	1	0	1	1	0	1	1	1	1	1	1	1	1	1
9817_TraesARI3A03G01535770.1.fna														1	0	0	0	1	1	1	1	1	1	1	0	0	1	0
9845_TraesARI1B03G00196210.1.fna														1	0	0	0	0	0	0	0	0	0	0	0	1	1	0
9852_TraesARI4A03G02178900.1.fna														1	0	0	0	0	1	1	0	1	1	1	0	0	1	0
9855_TraesARI1B03G00193980.1.fna														1	0	0	0	0	0	1	0	0	0	0	0	1	1	0
9856_TraesARI7A03G03897960.1.fna														1	0	0	0	0	1	1	0	0	0	0	0	0	0	0
9866_TraesARI7D03G04448770.1.fna														1	0	0	0	1	1	1	1	1	1	1	0	0	1	0
9868_TraesARI1A03G00067150.1.fna														1	0	0	0	1	1	1	1	1	1	1	0	0	1	0
9871_TraesARI2B03G00949320.1.fna														1	0	0	1	1	1	1	1	1	1	1	0	0	1	1
9872_TraesARI6B03G03394730.1.fna														1	0	0	0	1	1	1	0	1	1	0	0	0	1	0
9875_TraesARI2D03G01178300.1.fna														1	0	0	0	1	1	1	1	1	1	1	0	0	1	0
9884_TraesARI7A03G03850150.2.fna														1	0	0	0	1	1	1	0	1	1	1	0	0	1	0
9900_TraesARI2B03G00961350.1.fna														1	0	0	1	1	1	1	1	1	1	1	0	1	1	1
9901_TraesARI3D03G01894590.2.fna														1	1	0	1	1	0	1	1	1	1	1	1	1	1	1
9906_TraesARI6D03G03604120.1.fna														1	0	0	0	1	0	0	1	0	1	1	0	0	1	0
9908_TraesARI2D03G01110070.1.fna														1	0	0	0	1	1	1	0	1	1	0	0	0	0	0
9914_TraesARI3A03G01348250.1.fna														1	0	0	0	1	1	1	1	1	1	1	0	0	1	0
9921_TraesARI7A03G03924460.1.fna														1	0	0	0	1	1	1	1	1	1	1	0	0	1	0
9924_TraesARI6B03G03375470.1.fna														1	0	0	0	0	1	0	1	1	1	0	0	0	1	0
9944_TraesARI1A03G00167520.1.fna														1	0	0	0	0	0	0	0	1	1	1	0	0	1	0
9947_TraesARI2A03G00753220.1.fna														1	1	0	1	1	1	1	1	1	1	1	1	1	1	1
9964_TraesARI3B03G01622490.1.fna														1	0	0	1	1	0	1	1	1	1	1	1	1	1	1
9966_TraesARI1A03G00060070.2.fna														1	0	0	1	0	0	1	0	1	1	1	1	1	1	1
9968_TraesARI1B03G00188540.1.fna														1	0	0	1	1	1	1	1	0	1	1	1	1	1	1
9971_TraesARI1B03G00388450.1.fna														1	0	0	0	1	1	1	1	1	1	1	0	0	1	0
9990_TraesARI5B03G02832370.1.fna														1	1	0	1	1	1	1	1	1	1	1	1	1	1	1
9991_TraesARI3A03G01542210.1.fna														1	0	0	0	1	1	0	1	1	1	0	0	0	1	0
10001_TraesARI6B03G03587860.1.fna														1	1	0	1	0	1	0	1	0	0	0	0	1	0	0
10004_TraesARI2B03G01064640.1.fna														1	0	0	0	1	0	0	1	0	1	1	0	0	1	0
10030_TraesARI1B03G00404520.3.fna														1	1	0	0	1	0	1	1	0	1	0	1	0	1	0
10037_TraesARI1A03G00104340.1.fna														1	0	0	0	0	1	0	1	0	0	1	0	0	0	0
10038_TraesARI7D03G04536090.1.fna														1	0	0	0	1	0	1	0	1	1	1	0	0	0	0
10039_TraesARI6D03G03688790.1.fna														1	0	0	0	1	1	1	1	1	1	1	0	0	1	0
10042_TraesARI7A03G03936000.1.fna														1	0	0	1	1	1	1	1	1	1	1	1	1	1	1
10068_TraesARI7A03G03837120.1.fna														1	1	0	0	0	0	1	0	0	1	0	0	0	1	1
10074_TraesARI5D03G03168010.2.fna														1	1	0	1	0	1	1	1	1	1	1	1	1	1	1
10085_TraesARI5D03G03146570.1.fna														1	1	0	1	1	1	1	1	1	1	1	1	1	1	1
10089_TraesARI1A03G00129810.1.fna														1	0	0	0	1	1	1	1	1	1	1	0	0	1	0
10092_TraesARI2D03G01254210.1.fna														1	0	0	0	1	1	1	1	1	1	1	0	0	1	0
10098_TraesARI2B03G01029440.1.fna														1	1	0	1	1	1	1	1	1	1	1	1	1	1	1
10113_TraesARI5B03G02838680.1.fna														1	0	0	0	0	0	0	0	0	1	1	0	0	0	0
10126_TraesARI3A03G01458080.1.fna														1	0	0	0	1	1	1	1	1	1	1	0	0	1	0
10159_TraesARI1B03G00194310.3.fna														1	0	0	0	0	0	0	0	1	0	0	0	1	1	0
10175_TraesARI2B03G01038610.1.fna														1	0	0	0	1	1	1	1	1	1	1	0	0	1	0
10181_TraesARI2B03G00829600.1.fna														1	1	0	0	1	1	1	1	1	1	0	0	1	1	0
10193_TraesARI1B03G00280870.1.fna														1	0	0	0	1	1	1	1	1	1	1	0	0	1	0
10205_TraesARI6D03G03636260.1.fna														1	0	0	1	1	1	1	1	1	1	1	1	1	1	1
10234_TraesARI2B03G01059610.1.fna														1	1	0	1	1	1	1	1	1	1	1	1	1	1	1
10235_TraesARI1B03G00396120.1.fna														1	0	0	0	1	1	1	1	1	0	1	0	0	1	0
10239_TraesARI4B03G02391820.1.fna														1	0	0	0	1	1	1	1	1	1	1	0	0	1	0
10243_TraesARI6D03G03762750.1.fna														1	0	0	0	1	0	0	1	1	0	0	1	0	1	1
10251_TraesARI3D03G01889270.1.fna														1	0	0	0	1	1	1	1	1	1	1	0	0	1	0
10256_TraesARI6B03G03587690.1.fna														1	0	0	0	0	1	0	1	0	0	0	0	0	0	0
10260_TraesARI1A03G00090180.1.fna														1	0	0	0	1	1	1	1	1	1	0	0	0	1	0
10261_TraesARI2A03G00658550.1.fna														1	0	0	0	0	1	1	1	1	1	0	0	0	0	0
10284_TraesARI2B03G00874410.1.fna														1	0	0	1	0	0	1	1	1	1	1	1	1	1	1
10296_TraesARI1B03G00402520.1.fna														1	0	0	0	0	0	0	1	0	1	0	0	0	0	0
10306_TraesARI7A03G03831430.1.fna														1	0	0	0	1	1	1	1	1	1	1	0	0	1	0
10308_TraesARI7B03G04210350.1.fna														1	1	0	1	1	1	1	1	1	1	1	1	1	1	1
10318_TraesARI7D03G04471650.1.fna														1	1	0	1	1	1	1	1	1	1	1	1	1	1	1
10322_TraesARI6B03G03587620.1.fna														1	1	0	1	0	1	0	0	0	0	0	0	1	0	0
10335_TraesARI3D03G01900250.1.fna														1	0	0	0	1	1	1	1	1	1	1	0	0	1	0
10336_TraesARI6B03G03587670.1.fna														1	1	0	1	0	1	0	1	0	0	0	1	1	0	0
10342_TraesARI6D03G03616140.1.fna														1	0	0	0	1	1	1	1	0	1	1	0	0	1	0
10343_TraesARI4D03G02574160.1.fna														1	0	0	0	1	1	1	1	1	1	1	0	0	1	0
10359_TraesARI2D03G01311100.1.fna														1	1	0	1	1	1	1	1	1	1	1	1	1	1	1
10366_TraesARI3D03G01924620.1.fna														1	0	0	0	1	1	1	1	1	1	1	0	0	1	0
10375_TraesARI1B03G00328700.1.fna														1	0	0	1	1	1	1	1	1	1	1	1	1	1	1
10384_TraesARI1A03G00046090.1.fna														1	0	0	0	1	1	1	1	1	1	1	0	0	1	0
10386_TraesARI6A03G03367690.1.fna														1	0	0	1	0	1	0	1	1	1	0	0	1	1	1
10387_TraesARI4B03G02413540.1.fna														1	1	0	1	0	1	1	1	1	1	1	1	1	1	1
10388_TraesARI6A03G03367430.2.fna														1	0	0	0	0	0	0	1	1	1	0	0	0	1	0
10392_TraesARI4A03G02186890.1.fna														1	1	0	1	1	1	1	1	1	1	1	1	1	1	1
10396_TraesARI6A03G03197860.1.fna														1	0	0	0	1	1	1	1	1	1	1	0	0	1	0
10411_TraesARI7B03G04259340.1.fna														1	0	0	1	1	0	0	0	1	1	0	0	1	1	0
10424_TraesARI6D03G03725530.1.fna														1	0	0	0	1	1	1	1	1	1	1	0	0	1	0
10431_TraesARI3B03G01745160.2.fna														1	0	0	1	0	1	1	1	1	1	1	1	1	1	1
10435_TraesARI6D03G03619630.1.fna														1	0	0	0	0	1	0	0	1	0	0	0	0	0	0
10436_TraesARI5A03G02689840.1.fna														1	0	0	0	1	1	1	1	1	1	1	0	0	1	0
10437_TraesARI1B03G00396020.1.fna														1	0	0	0	1	0	0	0	0	0	0	0	0	0	1
10439_TraesARI3B03G01803780.1.fna														1	0	0	0	1	0	1	1	1	0	0	0	0	0	0
10440_TraesARI3D03G01946560.1.fna														1	1	0	1	1	1	1	1	1	1	1	1	1	1	1
10461_TraesARI6A03G03202880.1.fna														1	0	0	1	0	1	0	1	0	1	1	0	0	1	1
10464_TraesARI6D03G03670190.1.fna														1	0	0	0	1	1	1	1	1	1	1	0	0	1	0
10470_TraesARI4B03G02401150.1.fna														1	0	0	1	1	0	1	0	1	1	1	1	1	1	1
10491_TraesARI5A03G02686380.1.fna														1	0	0	0	1	1	1	1	1	1	1	0	0	1	0
10500_TraesARI2A03G00771140.2.fna														1	0	0	0	0	0	0	0	0	1	1	0	0	0	0
10513_TraesARI6D03G03721180.1.fna														1	0	0	0	1	1	1	1	1	1	1	0	0	1	0
10515_TraesARI4D03G02470920.1.fna														1	1	0	1	1	1	1	1	1	1	1	1	1	1	1
10516_TraesARI3A03G01356370.1.fna														1	0	0	0	1	1	1	1	1	1	1	0	0	1	1
10532_TraesARI2B03G00949580.1.fna														1	0	0	1	0	0	0	1	1	1	1	1	1	1	1
10534_TraesARI6D03G03631010.1.fna														1	0	0	0	1	1	1	1	1	1	1	0	0	1	0
10562_TraesARI2B03G00855060.1.fna														1	0	0	0	1	1	0	1	0	1	1	0	0	1	0
10569_TraesARI2A03G00649940.1.fna														1	0	0	0	1	1	1	1	1	1	1	0	0	1	0
10578_TraesARI4A03G02172720.1.fna														1	0	0	0	1	1	1	1	1	1	1	0	0	1	0
10583_TraesARI2A03G00731070.2.fna														1	0	0	1	1	1	1	1	1	1	1	1	1	1	1
10585_TraesARI3A03G01374960.1.fna														1	0	0	0	1	1	0	1	1	0	1	0	0	0	0
10591_TraesARI6D03G03614470.1.fna														1	1	0	1	1	1	1	1	1	1	1	1	1	1	1
10594_TraesARI6D03G03702670.3.fna														1	0	0	1	1	0	1	1	1	1	1	1	1	1	1
10596_TraesARI6B03G03602200.1.fna														1	0	0	0	0	0	0	0	0	1	0	0	0	1	0
10603_TraesARI4A03G02090090.1.fna														1	0	0	0	1	1	1	1	1	1	1	0	0	1	0
10611_TraesARI2A03G00696410.1.fna														1	1	0	1	0	1	1	1	1	1	1	1	1	1	1
10617_TraesARI3B03G01767340.1.fna														1	0	0	0	1	1	1	1	1	1	1	0	0	1	0
10619_TraesARI5B03G02951010.1.fna														1	0	0	0	1	1	1	1	1	1	1	0	0	1	0
10623_TraesARI1B03G00233770.1.fna														1	0	0	0	1	1	1	1	1	1	1	0	0	1	0
10625_TraesARI1A03G00079730.1.fna														1	0	0	0	0	1	0	1	0	1	1	0	0	0	0
10632_TraesARI1B03G00186860.1.fna														1	0	0	0	0	1	0	1	0	1	0	0	0	1	0
10662_TraesARI6A03G03370110.1.fna														1	0	0	0	0	0	0	0	0	0	0	0	0	1	1
10673_TraesARI6D03G03665040.1.fna														1	0	0	0	1	1	1	1	1	1	1	0	0	1	0
10697_TraesARI6B03G03599750.1.fna														1	0	0	0	1	1	0	1	0	0	1	0	0	0	0
10708_TraesARI7A03G04010770.1.fna														1	0	0	0	0	0	1	0	1	0	0	0	0	0	0
10716_TraesARI2B03G00885580.1.fna														1	0	0	0	1	1	0	1	1	0	1	0	0	1	0
10720_TraesARI6A03G03367590.1.fna														1	0	0	0	0	0	0	0	0	0	0	0	0	1	1
10743_TraesARI2B03G01013140.1.fna														1	0	0	1	1	1	1	1	1	1	1	1	1	1	1
10744_TraesARI2B03G00996630.1.fna														1	1	0	1	1	1	1	1	1	1	1	1	1	1	1
10748_TraesARI7B03G04131020.1.fna														1	0	0	0	1	1	1	1	1	1	1	0	0	1	0
10749_TraesARI1D03G00504020.1.fna														1	1	0	1	0	0	1	1	1	1	1	1	1	1	1
10750_TraesARI4D03G02487510.1.fna														1	0	0	0	1	1	1	1	1	1	1	0	0	1	0
10754_TraesARI2B03G01018010.1.fna														1	0	0	0	1	1	0	1	1	1	1	0	0	1	0
10794_TraesARI1B03G00361760.1.fna														1	0	0	0	1	1	1	0	1	0	1	0	0	0	0
10800_TraesARI2A03G00743410.1.fna														1	0	0	0	0	0	1	1	1	1	1	0	0	1	0
10813_TraesARI4A03G02186980.1.fna														1	0	0	0	0	1	0	0	0	0	0	1	0	0	0
10817_TraesARI3B03G01824140.2.fna														1	0	0	0	0	0	0	0	0	0	1	0	0	1	0
10822_TraesARI2A03G00697950.1.fna														1	0	0	0	0	1	1	1	1	1	0	0	0	1	0
10826_TraesARI1A03G00044370.1.fna														1	0	0	0	1	1	1	0	1	1	1	0	0	1	0
10834_TraesARI4D03G02483960.1.fna														1	0	0	1	0	0	1	1	1	1	1	1	1	1	1
10835_TraesARI6B03G03599590.1.fna														1	0	0	0	0	0	1	0	0	1	0	0	0	1	0
10840_TraesARI7B03G04113740.1.fna														1	0	0	0	1	1	1	1	1	1	1	0	0	1	0
10841_TraesARI1B03G00186090.2.fna														1	1	0	1	0	0	0	0	0	0	1	1	1	0	1
10858_TraesARI6D03G03608720.1.fna														1	1	0	0	1	1	1	1	1	1	1	0	0	1	1
10863_TraesARI4B03G02422280.1.fna														1	0	0	1	1	1	1	1	1	1	1	1	1	1	1
10874_TraesARI6A03G03306040.1.fna														1	0	0	0	1	0	1	0	0	1	1	0	0	0	0
10876_TraesARI4A03G02251860.1.fna														1	0	0	0	0	0	0	0	0	0	0	0	1	0	1
10877_TraesARI4A03G02159400.1.fna														1	0	0	0	1	1	1	1	1	1	1	0	0	1	0
10882_TraesARI6A03G03196840.1.fna														1	0	0	0	0	0	1	1	1	0	0	1	0	0	0
10887_TraesARI3B03G01616570.1.fna														1	0	0	0	1	1	1	1	1	1	0	0	0	0	0
10892_TraesARI5B03G02961840.1.fna														1	0	0	0	0	1	1	0	0	0	0	0	0	0	0
10909_TraesARI7D03G04396580.1.fna														1	0	0	0	1	1	1	1	1	1	1	0	0	1	0
10928_TraesARI2A03G00590210.2.fna														1	0	0	1	0	0	1	1	1	1	1	1	1	1	1
10944_TraesARI3A03G01386300.1.fna														1	1	0	1	1	1	1	1	1	1	1	1	1	1	1
10951_TraesARI5B03G02886910.1.fna														1	1	0	1	1	0	1	1	1	1	1	1	1	1	1
10953_TraesARI4A03G02256480.1.fna														1	1	0	1	0	0	0	0	0	0	0	1	0	0	1
10960_TraesARI7B03G04149360.1.fna														1	0	0	0	1	1	1	1	1	1	1	0	0	1	0
10963_TraesARI7B03G04230190.1.fna														1	0	0	0	0	0	1	1	0	1	1	0	0	1	0
10965_TraesARI2B03G01097090.2.fna														1	0	0	0	1	1	0	0	0	0	0	0	0	0	0
10972_TraesARI6B03G03592200.1.fna														1	0	0	0	0	0	0	1	0	0	0	1	0	1	0
10983_TraesARI4A03G02082100.1.fna														1	1	0	0	0	1	1	1	1	1	1	0	0	1	0
10993_TraesARI1D03G00451080.1.fna														1	0	0	0	1	1	1	1	1	1	1	0	0	1	0
10997_TraesARI1B03G00394910.1.fna														1	0	0	0	1	1	1	1	1	0	0	0	0	1	0
11006_TraesARI7A03G03771080.1.fna														1	1	0	1	1	0	0	1	0	0	0	1	1	1	1
11015_TraesARI4A03G02077520.1.fna														1	0	0	0	0	1	0	1	0	1	0	0	0	1	0
11022_TraesARI1A03G00067080.1.fna														1	1	0	1	1	1	1	1	1	1	1	1	1	1	1
11029_TraesARI7B03G04133480.1.fna														1	1	0	1	1	1	1	1	1	1	1	1	1	1	1
11033_TraesARI5B03G02922470.1.fna														1	0	0	0	1	1	1	1	1	1	1	0	0	1	0
11044_TraesARI1D03G00470140.1.fna														1	1	0	1	1	1	1	1	1	1	1	1	1	1	1
11047_TraesARI6B03G03599690.1.fna														1	0	0	1	1	0	0	0	0	1	1	0	1	0	0
11048_TraesARI1B03G00396070.1.fna														1	0	0	0	1	0	0	0	1	0	0	0	0	0	0
11073_TraesARI6B03G03377480.1.fna														1	0	0	0	0	1	0	0	1	0	0	0	0	0	1
11074_TraesARI5B03G02899920.1.fna														1	0	0	0	1	1	0	0	1	1	1	0	0	0	0
11086_TraesARI6A03G03373100.3.fna														1	1	0	1	0	1	1	0	0	1	1	0	1	0	0
11093_TraesARI3B03G01563120.1.fna														1	0	0	0	1	1	0	0	0	1	1	0	0	0	0
11101_TraesARI2A03G00699090.1.fna														1	1	0	1	1	1	1	1	1	1	1	1	1	1	1
11105_TraesARI1B03G00191190.1.fna														1	0	0	0	0	1	0	0	0	1	1	0	0	1	0
11119_TraesARI2D03G01319190.1.fna														1	0	0	1	0	1	0	0	0	0	0	0	0	1	0
11128_TraesARI6B03G03600460.1.fna														1	0	0	1	0	0	0	0	0	1	0	0	1	0	0
11131_TraesARI2B03G01032460.1.fna														1	1	0	1	1	1	1	1	1	1	1	1	1	1	1
11137_TraesARI3A03G01456840.1.fna														1	0	0	0	1	1	1	1	1	1	1	0	0	1	0
11138_TraesARI2A03G00662530.1.fna														1	0	0	1	1	1	1	1	1	1	1	1	1	1	1
11140_TraesARI1B03G00324750.1.fna														1	1	0	1	0	0	0	0	0	0	1	1	1	1	1
11149_TraesARIUn03G04607130.1.fna														1	1	0	0	0	1	0	0	0	1	0	0	1	0	0
11151_TraesARI7D03G04512500.1.fna														1	0	0	0	1	1	1	1	1	1	1	0	0	1	0
11162_TraesARI2B03G01082650.2.fna														1	0	0	1	1	1	1	1	1	1	1	1	1	1	1
11170_TraesARI7A03G03812300.2.fna														1	1	0	0	1	1	0	0	0	0	0	0	0	0	0
11180_TraesARI1B03G00215210.1.fna														1	0	0	0	1	1	1	1	1	1	0	0	0	1	0
11181_TraesARI4A03G02246650.1.fna														1	0	0	0	1	1	1	0	1	0	1	1	0	1	0
11189_TraesARI3A03G01531060.1.fna														1	1	0	0	1	1	1	1	1	1	1	1	1	1	1
11196_TraesARI3B03G01656640.1.fna														1	0	0	0	1	0	1	1	1	1	1	0	0	1	0
11199_TraesARIUn03G04600110.1.fna														1	0	0	0	0	0	0	0	0	0	1	0	1	0	1
11201_TraesARI2B03G00844520.1.fna														1	0	0	0	1	1	0	1	1	1	0	0	0	1	0
11204_TraesARI5D03G02983160.1.fna														1	0	0	0	1	1	1	1	1	1	1	0	0	1	0
11225_TraesARI1D03G00418600.1.fna														1	1	0	0	1	1	1	1	1	1	1	1	1	1	1
11229_TraesARI7A03G03812330.2.fna														1	1	0	0	1	0	0	0	0	0	0	0	0	0	0
11231_TraesARI7D03G04381590.5.fna														1	1	0	1	0	1	0	0	0	0	0	1	0	0	0
11250_TraesARI1A03G00175310.2.fna														1	1	0	1	0	1	1	1	1	1	1	1	1	1	0
11255_TraesARI6B03G03587440.2.fna														1	1	0	0	1	1	1	1	1	1	1	1	1	1	1
11268_TraesARI6B03G03449390.1.fna														1	0	0	0	1	1	1	1	1	1	1	1	1	1	1
11269_TraesARI6A03G03196790.1.fna														1	0	0	0	0	0	1	1	1	0	0	1	0	0	1
11277_TraesARI4A03G02179380.1.fna														1	0	0	0	1	1	1	1	1	1	1	0	0	1	0
11283_TraesARI2D03G01163000.1.fna														1	0	0	0	1	1	1	1	1	1	1	0	0	1	0
11298_TraesARI7B03G04264930.1.fna														1	0	0	0	1	0	0	0	0	1	0	0	0	1	0
11308_TraesARI7D03G04386330.1.fna														1	0	0	0	1	1	1	1	1	1	1	0	0	1	0
11313_TraesARI5B03G02865190.1.fna														1	0	0	0	1	1	1	1	1	1	1	0	0	1	0
11315_TraesARI2B03G01067830.1.fna														1	0	0	0	0	0	0	0	0	1	0	0	0	1	0
11321_TraesARI6A03G03361330.1.fna														1	1	0	1	1	1	1	1	1	1	1	1	1	1	1
11342_TraesARI1D03G00517420.1.fna														1	0	0	0	1	1	1	0	1	1	1	0	0	1	0
11350_TraesARI3B03G01827290.2.fna														1	1	0	1	1	1	1	1	1	1	1	1	1	1	1
11365_TraesARI4A03G02135580.1.fna														1	1	0	1	1	1	1	1	1	1	1	1	1	1	1
11379_TraesARI3D03G01923490.1.fna														1	1	0	1	1	1	1	1	1	1	1	1	1	1	1
11385_TraesARI2D03G01159070.1.fna														1	0	0	0	1	1	1	1	1	1	1	0	0	1	0
11392_TraesARI2B03G00978920.1.fna														1	0	0	0	1	1	0	1	1	1	1	0	0	0	0
11397_TraesARI4B03G02392150.1.fna														1	0	0	0	1	1	1	1	1	1	1	0	0	1	0
11414_TraesARI2B03G01079900.1.fna														1	0	0	0	0	1	1	1	0	1	1	0	0	0	0
11416_TraesARI5A03G02690140.1.fna														1	1	0	1	1	1	1	1	1	1	1	1	1	1	1
11421_TraesARI1A03G00151090.1.fna														1	1	0	0	1	1	1	1	1	1	1	0	0	1	1
11424_TraesARI1B03G00321770.1.fna														1	0	0	0	1	1	1	1	1	1	1	0	0	1	0
11435_TraesARI6B03G03599780.1.fna														1	0	0	0	0	0	1	0	0	0	0	0	0	1	0
11443_TraesARI1B03G00198700.1.fna														1	1	0	1	1	1	1	1	1	1	0	0	1	1	1
11453_TraesARI7D03G04457870.1.fna														1	1	0	0	1	1	1	1	1	1	1	1	0	1	1
11495_TraesARI7B03G04074960.2.fna														1	1	0	1	1	1	1	1	1	1	1	1	1	1	1
11496_TraesARI6B03G03585890.1.fna														1	0	0	0	1	1	0	1	0	1	1	0	0	1	0
11522_TraesARI4D03G02509200.1.fna														1	0	0	0	1	1	1	1	1	1	1	0	0	1	0
11524_TraesARI1A03G00109660.1.fna														1	0	0	0	1	1	1	1	1	1	0	0	0	1	0
11527_TraesARI4A03G02256740.1.fna														1	0	0	0	1	1	0	1	0	1	1	0	0	1	0
11544_TraesARI6A03G03361900.1.fna														1	0	0	0	1	1	1	1	1	1	1	0	0	1	0
11546_TraesARI4A03G02167250.1.fna														1	0	0	0	1	1	1	1	1	1	1	0	0	1	0
11563_TraesARI4A03G02060250.1.fna														1	1	0	1	1	1	1	1	1	1	1	1	1	1	1
11570_TraesARI2B03G00845710.2.fna														1	0	0	0	0	0	0	0	0	1	0	0	1	0	1
11602_TraesARI3D03G01903630.1.fna														1	0	0	0	1	1	1	1	1	1	1	0	0	1	0
11606_TraesARI5B03G02951200.1.fna														1	0	0	0	0	1	0	0	0	1	0	0	0	0	0
11624_TraesARI7D03G04504750.1.fna														1	0	0	0	1	1	1	1	1	1	1	0	0	1	0
11631_TraesARI4D03G02496400.1.fna														1	1	0	1	1	1	1	1	1	1	1	1	1	1	1
11632_TraesARI7A03G03779630.1.fna														1	0	0	1	1	1	0	1	1	0	0	1	1	0	1
11637_TraesARI1B03G00212350.1.fna														1	1	0	1	1	1	1	1	0	1	0	0	1	1	0
11644_TraesARI7A03G03779580.3.fna														1	0	0	1	1	1	0	0	0	0	0	0	0	0	1
11657_TraesARI5B03G02837760.1.fna														1	0	0	0	1	0	0	0	0	1	0	0	0	0	0
11671_TraesARI6B03G03389930.1.fna														1	0	0	0	1	1	1	1	0	1	1	0	0	1	0
11685_TraesARI3A03G01548240.1.fna														1	0	0	0	1	1	1	1	1	1	1	0	0	1	0
11701_TraesARI3D03G01855710.1.fna														1	0	0	0	1	1	1	1	1	0	1	0	0	1	0
11705_TraesARI3D03G01923100.1.fna														1	1	0	1	1	0	1	1	1	1	1	1	1	1	1
11711_TraesARI7A03G03779620.1.fna														1	0	0	1	1	1	0	0	0	0	0	0	0	0	1
11729_TraesARI2B03G01004680.1.fna														1	0	0	0	1	1	0	1	1	1	1	0	0	1	0
11735_TraesARI1D03G00493230.1.fna														1	1	0	1	1	1	1	1	1	1	1	1	1	1	1
11749_TraesARI7D03G04358120.1.fna														1	0	0	0	1	1	1	1	1	1	1	0	0	1	0
11752_TraesARI5D03G03076330.1.fna														1	1	0	1	1	1	1	1	1	1	1	1	1	1	1
11757_TraesARI3D03G01922630.1.fna														1	1	0	1	1	1	1	1	1	1	1	1	1	1	1
11766_TraesARI7A03G03779700.1.fna														1	0	0	0	1	1	0	0	0	0	0	0	0	0	0
11767_TraesARI5D03G03124470.1.fna														1	0	0	0	1	1	1	1	1	1	1	0	0	1	0
11768_TraesARI5D03G03061530.1.fna														1	1	0	1	0	0	1	0	1	1	1	1	0	1	1
11778_TraesARI4B03G02324080.1.fna														1	1	0	1	1	1	1	1	1	1	1	1	1	1	1
11783_TraesARI2B03G01027040.1.fna														1	0	0	0	0	1	0	1	1	1	0	0	0	1	0
11784_TraesARI1A03G00098970.1.fna														1	0	0	0	0	1	0	1	0	0	0	0	0	0	0
11786_TraesARI6B03G03389630.1.fna														1	0	0	0	1	0	1	0	0	0	0	0	1	1	0
11816_TraesARI6A03G03259590.1.fna														1	0	0	0	1	1	1	1	1	1	1	0	0	1	0
11825_TraesARI5D03G03009980.1.fna														1	0	0	0	1	1	1	1	1	1	1	0	0	1	0
11830_TraesARI4B03G02409720.1.fna														1	0	0	0	1	1	1	0	1	1	1	0	0	1	0
11832_TraesARI4B03G02434000.2.fna														1	0	0	0	1	1	0	1	1	1	0	0	0	1	0
11844_TraesARI2B03G00871600.1.fna														1	0	0	0	1	1	1	1	1	0	1	0	0	1	0
11845_TraesARI7B03G04325140.1.fna														1	0	0	0	1	1	1	1	1	1	1	0	0	1	0
11860_TraesARI1B03G00194340.1.fna														1	0	0	0	0	0	0	0	1	0	0	0	1	1	0
11861_TraesARI2B03G01095880.1.fna														1	0	0	0	1	1	1	0	0	1	0	0	0	0	0
11874_TraesARI6D03G03605260.1.fna														1	1	0	1	0	0	0	1	1	1	1	1	1	1	1
11875_TraesARI3B03G01816600.1.fna														1	1	0	1	1	1	1	1	1	1	1	1	1	1	1
11877_TraesARI5D03G03049120.1.fna														1	1	0	1	1	1	1	1	1	1	1	1	1	1	1
11889_TraesARI4B03G02300360.1.fna														1	1	0	1	1	1	1	1	1	1	1	1	1	1	1
11893_TraesARI7B03G04088030.1.fna														1	0	0	0	1	1	1	0	1	1	0	0	0	0	0
11895_TraesARI5A03G02814120.1.fna														1	0	0	0	1	0	0	1	1	0	1	1	1	0	0
11910_TraesARI2B03G00846380.1.fna														1	0	0	1	1	0	0	0	0	1	0	0	1	1	1
11925_TraesARI7A03G03779670.1.fna														1	0	0	0	1	1	0	1	1	0	0	1	1	0	0
11927_TraesARI4A03G02138220.8.fna														1	1	0	1	1	0	0	0	0	0	1	1	1	1	1
11928_TraesARI2B03G00831610.1.fna														1	0	0	0	1	0	1	0	0	1	0	0	0	0	0
11935_TraesARI2B03G01050850.1.fna														1	1	0	0	1	1	1	1	1	1	1	1	1	1	0
11942_TraesARI4B03G02442750.1.fna														1	1	0	1	1	1	1	1	1	1	1	1	1	1	1
11943_TraesARI6B03G03550230.1.fna														1	1	0	1	1	1	1	1	1	1	1	1	1	1	1
11947_TraesARI2B03G00846470.1.fna														1	0	0	1	1	0	0	0	0	1	0	0	1	1	1
11956_TraesARI3A03G01392720.1.fna														1	0	0	1	1	0	1	1	1	1	1	1	1	1	1
11958_TraesARI7B03G04234590.1.fna														1	0	0	0	1	1	1	1	1	1	1	0	0	1	0
11974_TraesARI7A03G03983800.1.fna														1	0	0	0	1	0	1	0	1	1	1	0	0	1	0
11991_TraesARI7D03G04370840.1.fna														1	0	0	1	1	1	1	1	1	1	1	1	1	1	1
12001_TraesARI2D03G01238180.1.fna														1	0	0	0	1	1	1	1	1	1	1	0	0	1	0
12011_TraesARI7B03G04046780.1.fna														1	0	0	0	1	1	1	1	1	1	1	0	0	1	0
12028_TraesARI5D03G03024110.1.fna														1	0	0	0	1	1	1	1	1	1	1	0	0	1	0
12029_TraesARI5A03G02662470.1.fna														1	0	0	0	0	0	1	0	0	1	1	0	0	0	0
12035_TraesARI4A03G02041030.1.fna														1	0	0	0	1	1	1	1	1	1	1	0	0	1	0
12046_TraesARI5D03G03146180.1.fna														1	0	0	0	1	1	1	1	1	1	1	0	0	1	0
12054_TraesARI7D03G04415410.1.fna														1	0	0	0	1	1	1	1	1	1	1	0	0	1	0
12078_TraesARI4D03G02498600.1.fna														1	0	0	0	1	1	1	1	1	1	0	0	0	1	0
12079_TraesARI4B03G02424620.1.fna														1	0	0	0	1	1	1	1	1	1	1	0	0	1	0
12092_TraesARI7B03G04073370.1.fna														1	1	0	1	1	1	1	1	1	1	1	1	1	1	1
12094_TraesARI1D03G00447300.1.fna														1	0	0	0	1	1	1	1	1	1	1	0	0	1	0
12123_TraesARI3D03G02014390.1.fna														1	0	0	0	0	0	1	1	1	1	1	0	0	1	0
12129_TraesARI7B03G04233140.1.fna														1	0	0	1	1	1	1	0	1	1	1	0	0	1	0
12141_TraesARI6B03G03389740.1.fna														1	0	0	0	1	0	1	1	0	0	0	0	1	1	0
12159_TraesARI1B03G00290530.1.fna														1	0	0	0	1	1	0	1	1	1	1	0	0	1	0
12163_TraesARI3A03G01511380.1.fna														1	0	0	0	1	1	0	0	0	1	0	0	0	0	0
12165_TraesARI7B03G04122950.1.fna														1	0	0	0	1	1	1	0	1	1	0	0	0	1	0
12186_TraesARI4B03G02414740.1.fna														1	0	0	0	1	1	1	1	1	1	1	0	0	1	0
12187_TraesARI7A03G03922940.1.fna														1	0	0	1	0	1	1	1	1	1	1	1	1	1	1
12201_TraesARI2B03G01029290.1.fna														1	0	0	0	1	1	0	1	1	1	1	0	0	1	0
12202_TraesARI2D03G01131850.1.fna														1	0	0	0	1	1	1	0	1	1	1	0	0	1	0
12203_TraesARI5B03G02876130.1.fna														1	0	0	0	1	1	1	1	0	1	1	0	0	1	0
12210_TraesARI6B03G03510520.1.fna														1	0	0	0	1	1	1	0	0	0	0	0	0	1	0
12211_TraesARI5A03G02632240.1.fna														1	0	0	0	1	1	1	1	1	1	1	0	0	1	0
12212_TraesARI4A03G02217730.1.fna														1	0	0	0	1	1	0	1	0	1	1	0	0	1	0
12221_TraesARI7B03G04178840.1.fna														1	0	0	0	1	0	1	1	1	1	1	0	0	1	0
12222_TraesARI4A03G02183800.1.fna														1	1	0	1	1	0	1	1	1	1	1	1	1	1	1
12227_TraesARI7B03G04055730.1.fna														1	0	0	0	1	1	1	1	0	1	1	0	0	1	0
12237_TraesARI2B03G00987160.1.fna														1	1	0	1	1	1	1	1	1	1	1	1	1	1	1
12247_TraesARI5B03G02831760.1.fna														1	1	0	0	0	0	0	0	0	0	0	1	0	0	0
12252_TraesARI3B03G01617530.1.fna														1	1	0	1	1	1	1	1	1	1	1	1	1	1	1
12256_TraesARI5B03G02890850.1.fna														1	0	0	0	1	1	0	1	1	1	1	0	0	1	0
12266_TraesARI4A03G02130080.2.fna														1	0	0	1	1	0	1	1	1	1	1	1	1	1	1
12270_TraesARI6B03G03437760.1.fna														1	0	0	1	0	1	1	0	1	1	1	0	0	0	1
12273_TraesARI4A03G02042980.1.fna														1	0	0	1	0	0	1	1	1	1	1	1	1	1	1
12282_TraesARI7A03G03814070.1.fna														1	1	0	1	1	1	1	1	1	1	1	1	1	1	1
12295_TraesARI3A03G01405550.1.fna														1	0	0	0	1	1	1	1	1	1	1	0	0	1	0
12301_TraesARI2A03G00801950.5.fna														1	1	0	1	0	1	0	0	0	0	0	1	1	0	1
12308_TraesARI2D03G01299130.1.fna														1	0	0	0	1	1	0	0	0	1	0	0	0	0	0
12319_TraesARI6B03G03547410.1.fna														1	0	0	0	1	1	1	0	0	1	1	0	0	1	0
12331_TraesARI6B03G03554620.1.fna														1	0	0	0	1	1	1	1	0	1	0	0	0	1	0
12342_TraesARI5D03G03029180.1.fna														1	0	0	0	1	1	1	1	1	1	1	0	0	1	0
12352_TraesARI1A03G00068940.1.fna														1	0	0	0	1	1	1	1	1	1	1	0	0	1	0
12362_TraesARI5D03G02992570.1.fna														1	0	0	0	1	0	1	1	1	1	1	0	0	1	0
12374_TraesARI7A03G03849840.1.fna														1	1	0	1	1	1	1	1	1	1	1	1	1	1	1
12375_TraesARI6B03G03380330.1.fna														1	1	0	1	0	0	0	0	0	0	0	1	1	1	0
12382_TraesARI2B03G01096850.2.fna														1	0	0	1	1	1	1	1	1	1	1	1	1	1	1
12384_TraesARI1B03G00268950.1.fna														1	0	0	0	1	1	1	1	1	1	1	0	0	1	0
12401_TraesARI1A03G00122180.2.fna														1	0	0	0	0	0	1	0	0	0	0	0	0	1	0
12408_TraesARI7B03G04092290.1.fna														1	1	0	1	1	1	1	1	1	1	1	1	1	1	1
12422_TraesARI3B03G01587140.1.fna														1	0	0	0	0	1	0	1	0	0	0	0	0	0	0
12425_TraesARI2B03G01076130.1.fna														1	0	0	0	0	1	0	1	0	0	0	0	0	1	0
12433_TraesARI6D03G03752020.1.fna														1	1	0	1	1	1	1	1	1	1	1	1	1	1	1
12441_TraesARI5B03G02898270.1.fna														1	0	0	0	1	1	1	1	1	1	1	0	0	1	0
12442_TraesARI2B03G00854030.1.fna														1	0	0	0	1	1	1	1	1	1	1	0	0	1	0
12454_TraesARI7A03G03803370.1.fna														1	1	0	0	1	0	1	0	0	1	1	0	0	0	0
12488_TraesARI6D03G03640920.1.fna														1	0	0	1	0	0	1	0	1	1	1	1	1	1	1
12494_TraesARI6A03G03366600.1.fna														1	0	0	0	1	1	1	1	1	0	1	0	0	1	0
12506_TraesARI3A03G01361780.1.fna														1	0	0	0	1	1	1	1	1	1	0	0	0	1	0
12509_TraesARI7D03G04481240.1.fna														1	1	0	1	1	0	1	1	1	1	1	1	1	1	1
12510_TraesARI1A03G00183460.1.fna														1	0	0	0	1	0	1	1	1	0	1	0	0	0	0
12517_TraesARI2B03G00962780.1.fna														1	1	0	1	1	1	1	1	1	1	1	1	1	1	1
12525_TraesARI2A03G00740990.1.fna														1	0	0	0	1	1	1	1	1	1	1	0	0	1	0
12538_TraesARI4D03G02452160.1.fna														1	0	0	0	1	1	1	1	1	1	1	0	0	1	0
12542_TraesARI7D03G04570670.1.fna														1	0	0	0	1	1	1	1	1	1	1	0	0	1	0
12545_TraesARI7B03G04228990.1.fna														1	0	0	0	1	1	1	1	1	1	1	0	0	1	0
12561_TraesARI3D03G01876600.1.fna														1	0	0	1	0	0	1	1	1	1	1	1	1	1	1
12606_TraesARI2A03G00705230.1.fna														1	0	0	0	0	1	1	1	1	1	1	0	0	1	0
12607_TraesARI7A03G03924660.2.fna														1	1	0	1	0	0	0	0	1	1	0	1	1	1	1
12617_TraesARI2A03G00790630.2.fna														1	1	0	1	1	1	1	1	1	1	1	1	1	1	1
12630_TraesARI5D03G02996450.1.fna														1	1	0	1	1	1	1	1	1	1	1	1	1	1	1
12635_TraesARI5B03G02874040.1.fna														1	1	0	1	1	1	1	1	1	1	1	1	1	1	1
12645_TraesARI1B03G00233110.1.fna														1	0	0	0	1	1	1	0	0	1	1	0	0	0	0
12651_TraesARI1A03G00135440.1.fna														1	0	0	0	1	1	1	1	1	1	1	0	0	1	0
12654_TraesARI7A03G03848400.1.fna														1	1	0	1	1	1	1	1	1	1	1	1	1	1	1
12660_TraesARI4D03G02531740.1.fna														1	0	0	1	1	1	1	1	1	1	1	1	1	1	1
12672_TraesARI2D03G01287210.1.fna														1	0	0	0	1	1	1	1	1	1	1	0	0	1	0
12699_TraesARI4B03G02362720.2.fna														1	1	0	1	0	1	1	1	1	1	1	1	1	1	1
12718_TraesARI3B03G01806700.1.fna														1	0	0	0	1	1	1	1	1	1	1	0	0	1	0
12721_TraesARI4A03G02125060.1.fna														1	1	0	1	1	1	1	1	1	1	1	1	1	1	1
12730_TraesARI7D03G04378050.1.fna														1	0	0	0	0	1	1	0	1	1	0	0	0	0	0
12732_TraesARI7A03G03865990.1.fna														1	0	0	0	1	1	1	1	1	1	1	0	0	1	0
12735_TraesARI3D03G02025690.1.fna														1	0	0	0	1	1	0	1	1	1	1	0	0	1	0
12736_TraesARI2B03G00994310.1.fna														1	0	0	0	1	1	1	1	1	1	1	0	0	1	0
12739_TraesARI4B03G02302960.1.fna														1	0	0	0	1	0	1	1	1	1	1	0	0	1	0
12744_TraesARI6B03G03528760.2.fna														1	1	0	1	0	0	0	1	1	1	1	1	1	1	1
12749_TraesARI6D03G03745610.1.fna														1	0	0	0	1	1	1	1	1	1	1	0	0	1	0
12751_TraesARI2D03G01265950.1.fna														1	0	0	0	1	1	1	1	1	1	1	0	0	1	0
12760_TraesARI3A03G01331340.1.fna														1	0	0	0	1	1	1	1	1	1	1	0	0	1	0
12777_TraesARI2D03G01193820.1.fna														1	1	0	1	1	1	1	1	1	1	1	1	1	1	1
12778_TraesARI1D03G00529240.1.fna														1	1	0	1	1	1	1	1	1	1	1	1	1	1	1
12788_TraesARI1D03G00515470.1.fna														1	0	0	1	1	1	1	1	1	1	1	1	1	1	1
12791_TraesARI1D03G00522600.1.fna														1	0	0	0	1	1	1	1	1	1	1	0	0	1	0
12792_TraesARI7B03G04074190.1.fna														1	1	0	1	1	1	1	1	1	1	1	1	1	1	1
12793_TraesARI6D03G03633800.1.fna														1	0	0	0	1	1	1	1	1	1	1	0	0	1	0
12798_TraesARI3D03G01865110.1.fna														1	0	0	0	1	1	0	0	0	1	1	0	0	1	0
12802_TraesARI6A03G03293680.1.fna														1	1	0	1	1	1	1	1	1	1	1	1	1	1	1
12814_TraesARI7A03G03814670.1.fna														1	1	0	1	1	1	1	1	1	1	1	1	1	1	1
12820_TraesARI3A03G01385360.1.fna														1	0	0	0	1	1	1	0	1	1	1	0	0	1	0
12822_TraesARI6A03G03240250.1.fna														1	0	0	0	1	1	1	1	1	1	1	0	0	1	0
12824_TraesARI2B03G01081660.1.fna														1	0	0	0	1	0	0	1	1	1	1	0	0	0	0
12825_TraesARI4D03G02488630.1.fna														1	0	0	0	0	1	1	1	0	1	0	0	0	1	0
12833_TraesARI2B03G01036760.1.fna														1	0	0	0	0	0	1	0	0	1	0	1	1	1	1
12845_TraesARI7A03G03895300.1.fna														1	0	0	0	0	0	0	1	0	1	1	0	0	1	0
12852_TraesARI5B03G02869840.1.fna														1	0	0	0	1	1	1	1	1	1	1	0	0	1	0
12866_TraesARI7B03G04123750.2.fna														1	0	0	1	0	0	0	1	0	0	1	1	0	1	0
12883_TraesARI3D03G01914950.1.fna														1	1	0	1	1	1	1	1	1	1	1	1	1	1	1
12885_TraesARI7D03G04367000.1.fna														1	0	0	0	0	1	1	1	1	0	1	0	0	1	0
12915_TraesARI5A03G02748620.1.fna														1	1	0	1	1	0	0	1	1	1	1	0	1	1	1
12926_TraesARI2B03G00959900.1.fna														1	0	0	0	1	1	0	0	0	1	1	0	0	0	0
12927_TraesARI6D03G03680390.1.fna														1	0	0	0	1	1	1	1	1	1	1	0	0	0	0
12933_TraesARI1B03G00192340.1.fna														1	0	0	0	1	1	1	1	0	1	1	0	0	1	0
12938_TraesARI1A03G00039700.1.fna														1	0	0	0	1	1	1	1	1	1	1	0	0	1	0
12940_TraesARI4A03G02138030.2.fna														1	0	0	0	1	1	0	1	0	1	0	0	0	1	0
12941_TraesARI6A03G03328200.1.fna														1	0	0	0	1	1	1	1	1	1	1	0	0	1	0
12955_TraesARI6A03G03221700.1.fna														1	0	0	0	1	1	1	1	1	1	1	0	0	1	0
12960_TraesARI5D03G03042200.1.fna														1	1	0	1	1	1	1	1	1	1	1	1	1	1	1
12974_TraesARI5A03G02776420.1.fna														1	1	0	0	0	1	0	0	0	1	0	0	0	0	1
12982_TraesARI5D03G03009270.1.fna														1	0	0	0	1	1	1	1	1	1	1	0	0	1	0
12994_TraesARI5B03G02941610.1.fna														1	0	0	1	1	1	1	1	1	1	1	1	1	1	1
13004_TraesARI5B03G02970510.1.fna														1	0	0	0	1	1	1	1	1	1	1	0	0	1	0
13010_TraesARI2B03G01017750.1.fna														1	0	0	1	1	0	1	1	1	1	1	1	1	1	1
13036_TraesARI3B03G01603940.2.fna														1	0	0	0	1	1	1	1	1	1	1	0	0	1	0
13041_TraesARI3A03G01461780.1.fna														1	0	0	0	1	1	1	1	0	1	0	0	0	1	0
13063_TraesARI6B03G03413540.1.fna														1	0	0	0	0	0	1	1	0	0	1	0	0	1	0
13083_TraesARI6D03G03753270.1.fna														1	0	0	0	1	1	1	1	1	1	1	0	0	1	0
13089_TraesARI5D03G03154940.1.fna														1	0	0	0	1	1	1	1	1	1	1	0	0	1	0
13090_TraesARI1D03G00472990.1.fna														1	0	0	1	1	1	1	1	1	1	1	1	0	1	1
13100_TraesARI3A03G01510630.1.fna														1	1	0	0	1	1	1	1	1	1	1	1	1	1	1
13101_TraesARI4A03G02158030.1.fna														1	0	0	0	1	1	0	1	0	1	0	0	0	1	0
13111_TraesARI1D03G00450980.1.fna														1	0	0	0	1	1	1	1	1	1	1	0	0	1	0
13287_TraesARI2A03G00703130.3.fna														1	0	0	1	0	0	1	1	1	1	1	1	1	1	1
13359_TraesARI6A03G03263460.1.fna														1	1	0	1	1	1	1	1	1	1	1	1	1	1	1
13411_TraesARI7D03G04364080.1.fna														1	0	0	0	1	1	1	1	1	0	1	0	0	1	0
13443_TraesARI4A03G02133760.1.fna														1	1	0	1	0	0	0	0	0	0	0	1	1	1	1
13540_TraesARI4A03G02163140.2.fna														1	1	0	1	0	0	1	1	1	1	1	1	1	1	1
13555_TraesARI6B03G03587800.1.fna														1	1	0	1	0	1	0	1	0	0	0	1	1	0	0
13570_TraesARI7B03G04273040.1.fna														1	1	0	0	1	1	1	1	1	1	1	1	0	1	1
13621_TraesARI2B03G00830120.1.fna														1	0	0	0	0	1	1	0	0	1	0	0	0	0	0
13656_TraesARI4B03G02332350.1.fna														1	0	0	0	1	1	1	1	1	1	1	0	1	1	0
13665_TraesARI7D03G04371350.1.fna														1	0	0	0	1	1	0	1	1	1	1	0	0	1	0
13669_TraesARI6B03G03600200.2.fna														1	0	0	1	1	0	0	1	0	1	1	0	1	0	0
13685_TraesARI6D03G03606170.2.fna														1	0	0	1	1	0	0	0	1	1	1	1	1	1	1
13694_TraesARI4D03G02527630.2.fna														1	0	0	1	1	1	1	1	1	1	1	1	1	1	1
13701_TraesARI4B03G02348050.1.fna														1	0	0	0	1	0	0	0	1	0	0	0	0	0	0
13702_TraesARI2B03G00896490.1.fna														1	0	0	0	0	1	0	0	0	0	0	0	0	1	0
13705_TraesARI4A03G02192530.1.fna														1	0	0	0	0	1	0	1	1	0	1	0	0	1	0
13714_TraesARI3A03G01499770.1.fna														1	0	0	0	0	1	0	0	1	1	1	0	0	1	0
13715_TraesARI2A03G00612190.1.fna														1	0	0	0	1	1	1	1	1	0	0	0	0	1	0
13717_TraesARI4B03G02326510.1.fna														1	0	0	0	1	1	1	1	1	1	1	0	0	1	0
13719_TraesARI4A03G02250290.3.fna														1	1	0	1	1	1	1	1	1	1	1	1	0	1	1
13731_TraesARI4A03G02244370.1.fna														1	0	0	0	0	1	1	0	0	1	1	0	0	1	0
13744_TraesARI6D03G03764030.1.fna														1	1	0	1	1	1	1	1	1	0	0	1	1	1	1
13745_TraesARI7D03G04517860.1.fna														1	0	0	0	1	1	1	1	1	1	1	0	0	1	0
13754_TraesARI7B03G04277210.1.fna														1	0	0	0	1	1	1	1	1	1	1	0	0	1	0
13755_TraesARI1B03G00397800.2.fna														1	1	0	1	0	1	0	0	0	1	1	1	1	1	1
13761_TraesARI2A03G00773380.1.fna														1	1	0	1	1	1	1	1	1	1	1	0	1	1	1
13768_TraesARI1A03G00180510.1.fna														1	0	0	0	0	1	1	1	1	0	1	0	0	1	0
13770_TraesARI6B03G03395800.1.fna														1	0	0	0	0	1	0	0	0	1	0	1	1	0	0
13773_TraesARI3D03G01935490.1.fna														1	0	0	0	1	1	1	1	0	1	1	0	0	1	0
13791_TraesARI2D03G01242450.1.fna														1	0	0	0	1	1	1	1	1	1	1	0	0	1	0
13840_TraesARI2D03G01158160.1.fna														1	0	0	0	1	0	1	1	1	1	1	0	0	1	0
13860_TraesARI4A03G02244090.1.fna														1	0	0	0	1	1	1	1	1	1	1	0	0	1	0
13865_TraesARI7A03G03927250.1.fna														1	0	0	0	1	1	1	1	1	1	1	0	0	1	0
13879_TraesARI7D03G04468480.1.fna														1	0	0	0	1	1	1	1	1	1	1	0	0	1	0
13883_TraesARI2D03G01177880.1.fna														1	0	0	0	1	1	1	1	1	1	1	0	0	1	0
13913_TraesARI6B03G03443220.1.fna														1	0	0	1	1	1	1	1	1	1	1	1	1	1	1
13920_TraesARI7A03G04012060.1.fna														1	0	0	1	0	0	1	0	1	0	0	0	1	0	1
13922_TraesARI2A03G00737170.1.fna														1	0	0	0	1	1	1	1	1	1	1	0	0	1	0
13941_TraesARI6D03G03651240.1.fna														1	1	0	1	1	0	1	1	1	1	1	1	1	1	1
13948_TraesARI7D03G04515450.1.fna														1	1	0	1	1	1	1	0	1	1	1	0	1	1	1
13956_TraesARI2A03G00595090.1.fna														1	0	0	0	0	1	1	0	0	0	0	0	0	0	0
13962_TraesARI3D03G01861300.1.fna														1	1	0	1	1	1	1	1	1	1	1	1	1	1	1
13981_TraesARI3D03G01988790.1.fna														1	0	0	0	1	1	1	0	1	1	1	0	0	1	0
13984_TraesARI1D03G00476160.1.fna														1	1	0	1	1	1	1	1	1	1	1	1	1	1	1
14004_TraesARI3B03G01555500.1.fna														1	0	0	0	1	0	0	0	1	0	0	0	0	0	0
14051_TraesARI3B03G01794990.1.fna														1	1	0	1	1	1	0	0	0	1	0	1	1	1	1
14058_TraesARI6B03G03591640.3.fna														1	0	0	0	0	0	0	1	1	0	1	0	0	0	0
14070_TraesARI4A03G02061570.1.fna														1	1	0	1	1	1	1	1	1	1	1	1	1	1	1
14095_TraesARI4A03G02043610.1.fna														1	0	0	0	1	1	1	1	1	1	1	0	0	1	0
14107_TraesARI2A03G00740730.1.fna														1	0	0	0	1	1	1	1	1	1	1	0	0	1	0
14115_TraesARI3D03G01996070.1.fna														1	0	0	1	1	1	1	1	1	1	1	1	1	1	1
14123_TraesARI2B03G00916890.1.fna														1	0	0	0	0	0	0	1	1	0	1	0	0	0	0
14135_TraesARI6A03G03261350.1.fna														1	0	0	0	1	1	1	1	1	1	1	0	0	1	0
14156_TraesARI1B03G00280430.1.fna														1	0	0	0	1	1	1	1	1	1	1	0	0	1	0
14158_TraesARI1A03G00162430.1.fna														1	1	0	1	0	0	0	1	1	1	0	1	0	0	0
14168_TraesARI6B03G03422810.1.fna														1	1	0	1	1	1	1	1	1	1	1	1	1	1	1
14170_TraesARI4B03G02376540.1.fna														1	0	0	0	0	1	0	1	1	1	0	0	0	1	0
14178_TraesARI1A03G00106960.2.fna														1	0	0	1	0	0	1	1	1	1	1	1	0	1	0
14181_TraesARI4A03G02096050.1.fna														1	1	0	1	1	1	1	1	1	1	1	1	1	1	1
14187_TraesARI7B03G04028350.1.fna														1	0	0	0	1	1	0	1	0	0	0	0	0	1	0
14188_TraesARI1B03G00272030.1.fna														1	1	0	1	1	1	1	1	1	1	1	0	0	1	0
14200_TraesARI2A03G00613990.1.fna														1	0	0	0	1	1	1	1	1	1	0	0	0	1	0
14224_TraesARI5D03G03003220.1.fna														1	0	0	0	1	1	1	1	1	0	1	0	0	1	0
14233_TraesARI5B03G02845910.1.fna														1	0	0	0	1	1	1	1	1	1	1	0	0	1	0
14236_TraesARI2B03G01049660.1.fna														1	0	0	0	1	1	1	1	1	1	1	0	0	1	0
14238_TraesARI1B03G00267420.2.fna														1	1	0	1	1	1	1	1	1	1	1	1	1	1	1
14253_TraesARI5B03G02912930.1.fna														1	1	0	0	1	0	1	0	0	1	1	1	1	1	1
14265_TraesARI5D03G03015360.1.fna														1	0	0	0	1	1	1	1	1	1	1	0	0	1	0
14272_TraesARI1A03G00008230.1.fna														1	0	0	0	0	0	0	0	0	0	1	0	0	0	1
14280_TraesARI6A03G03265760.1.fna														1	1	0	1	1	0	1	1	1	1	1	1	1	1	1
14285_TraesARI1D03G00506120.1.fna														1	0	0	1	0	1	1	1	1	1	1	1	1	1	1
14291_TraesARI7D03G04384790.1.fna														1	0	0	0	1	1	1	1	1	1	1	0	0	1	0
14296_TraesARI1A03G00169730.1.fna														1	0	0	0	0	1	1	1	1	1	0	0	0	1	0
14297_TraesARI2B03G00906540.1.fna														1	0	0	0	1	1	1	1	1	1	0	0	0	0	0
14311_TraesARI2B03G01012550.1.fna														1	1	0	1	1	1	0	1	1	1	0	1	1	1	1
14313_TraesARI2B03G00922610.1.fna														1	1	0	1	1	1	1	1	1	1	1	1	1	1	1
14324_TraesARI1A03G00118880.1.fna														1	0	0	1	0	0	1	1	0	0	0	1	1	1	1
14326_TraesARI3A03G01390360.1.fna														1	0	0	0	1	0	0	0	1	0	1	0	0	1	0
14333_TraesARI3B03G01768260.1.fna														1	0	0	0	1	1	1	1	1	1	1	0	0	1	0
14334_TraesARI7B03G04023880.1.fna														1	0	0	0	1	0	0	0	1	1	1	0	0	0	0
14345_TraesARI3D03G01979900.1.fna														1	0	0	0	1	1	1	1	1	1	1	0	0	1	0
14362_TraesARI4B03G02421500.2.fna														1	1	0	1	0	1	0	0	0	0	0	1	1	1	1
14371_TraesARI1B03G00314600.1.fna														1	0	0	0	0	1	1	1	1	1	1	0	0	0	0
14381_TraesARI3A03G01411700.1.fna														1	0	0	0	1	1	1	1	1	1	1	0	0	1	0
14389_TraesARI1D03G00416970.1.fna														1	1	0	1	0	0	0	0	0	0	0	1	1	1	0
14390_TraesARI4D03G02584140.1.fna														1	1	0	1	1	1	1	1	1	0	1	1	1	1	1
14395_TraesARI3A03G01425760.1.fna														1	0	0	0	1	1	1	1	1	1	1	0	0	1	0
14400_TraesARI2D03G01297200.1.fna														1	0	0	0	1	1	0	0	0	1	0	0	0	0	0
14404_TraesARI2B03G01096140.1.fna														1	1	0	1	1	1	1	1	1	1	1	1	1	1	1
14412_TraesARI4D03G02530270.1.fna														1	1	0	1	1	1	1	1	1	1	1	1	1	1	1
14424_TraesARI5A03G02742520.1.fna														1	0	0	0	1	1	1	1	1	1	1	0	0	1	0
14428_TraesARI4B03G02417990.1.fna														1	1	0	1	1	1	1	1	1	1	1	1	1	1	1
14440_TraesARI2A03G00828020.1.fna														1	0	0	0	1	1	1	1	1	1	1	0	0	1	0
14445_TraesARI7D03G04408010.1.fna														1	0	0	0	1	1	1	1	1	1	1	0	0	1	0
14460_TraesARI3B03G01602340.1.fna														1	1	0	1	1	0	1	0	1	1	1	1	1	1	1
14464_TraesARI2B03G00906810.1.fna														1	0	0	0	0	0	0	0	1	0	1	0	0	0	0
14465_TraesARI7B03G04261620.1.fna														1	1	0	1	1	1	1	1	1	1	1	1	1	1	1
14470_TraesARI6B03G03502470.1.fna														1	0	0	0	1	1	0	0	0	0	0	0	0	1	0
14475_TraesARI3B03G01667280.1.fna														1	1	0	1	1	1	1	1	1	1	1	1	1	1	1
14490_TraesARI3A03G01365560.1.fna														1	1	0	1	1	1	1	1	1	1	1	1	1	1	1
14495_TraesARI6B03G03588640.1.fna														1	0	0	0	1	1	1	1	0	0	1	0	0	1	0
14505_TraesARI2D03G01244880.1.fna														1	0	0	1	1	1	1	1	1	1	1	1	1	1	1
14510_TraesARI5D03G03114540.1.fna														1	0	0	0	1	1	1	0	1	1	1	0	0	0	0
14511_TraesARI7B03G04286660.1.fna														1	1	0	1	1	1	1	1	1	1	1	1	1	1	1
14513_TraesARI2A03G00799620.1.fna														1	1	0	1	0	1	1	1	1	1	1	1	1	1	1
14514_TraesARI2D03G01291360.1.fna														1	0	0	1	1	1	1	1	1	1	1	1	1	1	1
14517_TraesARI4B03G02437120.1.fna														1	1	0	1	1	1	1	0	0	0	0	1	0	0	1
14538_TraesARI5B03G02892760.1.fna														1	1	0	1	1	1	1	1	1	1	1	1	1	1	1
14544_TraesARI2A03G00650660.1.fna														1	0	0	0	1	1	0	0	0	1	0	0	0	1	0
14545_TraesARI2D03G01218780.1.fna														1	0	0	0	1	1	1	1	1	1	1	0	0	1	0
14548_TraesARI4D03G02567530.1.fna														1	1	0	1	1	1	1	1	1	1	1	1	1	1	1
14549_TraesARI5B03G02859410.1.fna														1	0	0	0	1	1	1	1	0	1	1	0	0	1	0
14561_TraesARI1A03G00099720.1.fna														1	1	0	1	1	1	1	1	1	1	1	1	1	1	1
14578_TraesARI7A03G03933880.1.fna														1	1	0	1	1	1	1	1	1	1	1	1	1	1	1
14588_TraesARI5D03G03090400.1.fna														1	0	0	0	1	1	1	1	1	1	0	0	0	1	0
14589_TraesARI6B03G03429350.1.fna														1	1	0	1	1	1	1	1	1	1	1	1	1	1	1
14590_TraesARI6A03G03307930.1.fna														1	0	0	0	0	0	0	1	1	1	0	0	0	1	0
14591_TraesARI5B03G02834330.1.fna														1	0	0	0	1	1	1	1	1	1	1	0	0	1	0
14597_TraesARI6A03G03216930.1.fna														1	0	0	0	1	1	1	1	1	1	1	0	1	1	0
14598_TraesARI6B03G03405690.1.fna														1	0	0	0	1	1	1	1	1	1	1	0	0	1	0
14603_TraesARI3B03G01575800.1.fna														1	0	0	0	1	1	1	1	1	1	1	0	0	1	0
14611_TraesARI2D03G01285410.1.fna														1	1	0	1	1	1	0	0	0	1	0	1	1	0	0
14612_TraesARI5D03G03167270.1.fna														1	0	0	0	1	1	1	1	1	1	1	0	0	1	0
14621_TraesARI6A03G03306260.1.fna														1	0	0	0	1	1	1	1	1	1	1	0	0	1	0
14634_TraesARI6B03G03406120.1.fna														1	0	0	0	1	0	1	1	1	0	1	0	0	1	0
14661_TraesARI7A03G03953060.1.fna														1	0	0	0	1	1	1	1	1	1	1	0	0	1	0
14675_TraesARI6B03G03426420.1.fna														1	0	0	0	0	0	1	1	1	0	1	0	0	1	0
14693_TraesARI1D03G00500060.1.fna														1	0	0	0	1	1	1	1	1	1	1	0	0	1	0
14696_TraesARI2D03G01260430.1.fna														1	1	0	1	1	1	1	1	1	1	1	1	1	1	1
14708_TraesARI1D03G00467670.1.fna														1	0	0	0	0	0	1	1	1	0	0	0	0	1	0
14710_TraesARI4A03G02190600.1.fna														1	0	0	0	0	1	0	0	0	1	0	0	0	0	0
14720_TraesARI1D03G00538380.1.fna														1	1	0	1	1	1	1	1	1	1	1	1	1	1	1
14727_TraesARI1B03G00349790.1.fna														1	0	0	1	0	0	1	1	1	1	1	1	1	1	1
14771_TraesARI2A03G00739720.5.fna														1	0	0	1	0	0	0	0	1	1	0	1	1	0	1
14783_TraesARI7B03G04325180.1.fna														1	1	0	1	0	1	1	1	0	1	0	1	1	1	0
14784_TraesARI1A03G00072900.1.fna														1	1	0	1	1	1	1	1	1	1	1	1	1	1	1
14792_TraesARI4B03G02358160.1.fna														1	0	0	0	1	1	1	0	1	1	1	0	0	1	0
14800_TraesARI5A03G02634580.1.fna														1	0	0	0	1	1	0	1	0	1	1	0	0	0	0
14823_TraesARI5B03G02840110.1.fna														1	0	0	0	0	0	0	0	0	1	1	1	0	1	0
14840_TraesARI5A03G02613190.1.fna														1	1	0	1	0	0	0	0	0	1	0	1	1	0	1
14842_TraesARI6B03G03598080.1.fna														1	1	0	1	1	0	0	1	0	1	0	1	1	0	0
14846_TraesARI5A03G02613080.1.fna														1	1	0	1	1	1	1	1	1	1	1	1	1	1	1
14856_TraesARI3A03G01404760.1.fna														1	0	0	0	1	1	1	1	1	1	1	0	0	1	0
14857_TraesARI5D03G03013000.1.fna														1	0	0	0	1	1	1	1	1	1	1	0	0	1	0
14864_TraesARI4A03G02068750.1.fna														1	1	0	1	0	1	1	1	1	1	1	1	1	1	1
14867_TraesARI5D03G02996770.1.fna														1	0	0	0	1	1	1	1	1	0	1	0	0	1	0
14873_TraesARI1B03G00282250.1.fna														1	0	0	0	1	1	1	1	1	1	1	0	0	1	0
14888_TraesARI7B03G04057520.1.fna														1	0	0	0	1	1	1	1	1	1	1	0	0	1	0
14892_TraesARI7B03G04276300.1.fna														1	1	0	1	1	1	1	1	1	1	1	1	1	1	1
14898_TraesARI3B03G01820700.1.fna														1	0	0	0	1	1	0	1	1	1	1	0	0	1	0
14905_TraesARI2D03G01169950.1.fna														1	1	0	1	1	1	1	1	1	1	1	1	1	1	1
14932_TraesARI2D03G01107010.2.fna														1	1	0	1	1	1	1	1	1	1	1	1	1	1	1
14933_TraesARI3B03G01725570.1.fna														1	0	0	0	1	1	0	0	1	1	1	0	0	0	0
14941_TraesARI3A03G01481730.1.fna														1	1	0	1	1	1	1	1	1	1	1	1	1	1	1
14944_TraesARI4B03G02266440.1.fna														1	1	0	1	1	1	1	1	1	1	1	1	1	1	1
14952_TraesARI6D03G03682930.1.fna														1	1	0	1	0	1	1	1	1	1	1	0	1	1	1
14967_TraesARI5B03G02837800.1.fna														1	1	0	1	1	1	1	1	1	1	1	1	1	1	1
14968_TraesARI6B03G03429250.1.fna														1	0	0	0	1	1	1	1	1	1	1	0	0	1	0
14975_TraesARI1D03G00412860.2.fna														1	0	0	0	1	1	1	1	1	1	1	0	0	1	0
14982_TraesARI2B03G00835580.1.fna														1	0	0	0	0	1	1	1	1	1	1	0	0	1	0
14984_TraesARI7B03G04123010.1.fna														1	0	0	0	1	1	1	1	1	1	1	0	0	1	1
14995_TraesARI2D03G01302560.1.fna														1	0	0	0	1	1	0	0	0	1	0	0	0	0	0
14999_TraesARI5A03G02607090.1.fna														1	0	0	0	1	1	1	1	1	1	1	0	0	1	0
15005_TraesARI2B03G01008010.1.fna														1	0	0	0	0	1	0	1	1	1	1	0	0	1	0
15006_TraesARI7A03G03771000.1.fna														1	1	0	0	1	0	0	0	0	0	0	1	1	1	0
15007_TraesARI3D03G01870890.1.fna														1	1	0	1	1	1	1	1	1	1	1	1	1	1	1
15020_TraesARI1B03G00198720.1.fna														1	0	0	0	1	1	1	1	1	1	0	0	0	1	0
15025_TraesARI2A03G00748940.1.fna														1	0	0	0	1	0	1	1	0	1	0	0	0	0	0
15027_TraesARI7B03G04069720.1.fna														1	0	0	0	1	1	1	0	1	1	0	0	0	0	0
15028_TraesARI5A03G02745570.2.fna														1	1	0	1	1	1	1	1	1	1	1	1	1	1	1
15042_TraesARI3B03G01653690.1.fna														1	1	0	1	1	1	1	1	1	1	1	1	1	1	1
15045_TraesARI1D03G00420530.1.fna														1	0	0	0	1	1	1	1	1	1	1	0	0	1	0
15059_TraesARI4A03G02053530.1.fna														1	0	0	0	1	1	1	1	1	1	0	0	0	1	0
15062_TraesARI1B03G00318800.1.fna														1	0	0	0	1	1	1	1	0	1	1	0	0	1	0
15065_TraesARI3B03G01629050.1.fna														1	1	0	1	1	1	1	1	1	1	1	1	1	1	1
15066_TraesARI1D03G00476550.1.fna														1	0	0	1	1	1	1	1	1	1	1	1	1	1	1
15069_TraesARI1B03G00394100.6.fna														1	1	0	0	0	1	0	1	1	1	1	0	0	1	0
15082_TraesARI7B03G04270280.1.fna														1	1	0	1	1	1	1	1	1	1	1	1	1	1	1
15089_TraesARI6B03G03388360.1.fna														1	0	0	0	1	1	1	1	1	1	1	1	0	1	0
15092_TraesARI6A03G03351060.1.fna														1	0	0	1	1	1	1	1	1	1	1	1	1	1	1
15098_TraesARI7B03G04151800.1.fna														1	0	0	0	1	1	1	1	1	1	1	0	0	1	0
15102_TraesARI1B03G00332180.1.fna														1	0	0	0	1	1	1	1	1	1	1	0	0	1	0
15107_TraesARI4D03G02577350.1.fna														1	1	0	1	1	1	1	1	1	1	1	1	1	1	1
15108_TraesARI2D03G01297750.1.fna														1	0	0	0	1	1	0	0	0	1	0	0	0	0	0
15111_TraesARI1A03G00013630.1.fna														1	0	0	0	1	1	1	1	1	1	1	0	0	1	0
15115_TraesARI4B03G02340900.1.fna														1	0	0	0	1	1	1	1	1	1	1	0	0	1	0
15135_TraesARI4A03G02125900.1.fna														1	0	0	0	0	1	1	1	1	1	0	0	0	1	0
15166_TraesARI5A03G02803240.1.fna														1	0	0	0	1	1	1	1	1	1	1	0	0	1	0
15169_TraesARI4D03G02466440.1.fna														1	0	0	0	0	1	1	1	1	1	1	0	0	1	0
15173_TraesARI6B03G03565150.1.fna														1	0	0	0	0	1	0	1	0	0	0	0	0	0	0
15177_TraesARI7A03G03841670.1.fna														1	0	0	0	1	1	1	0	1	1	0	0	0	1	0
15179_TraesARI6B03G03419990.1.fna														1	0	0	0	0	0	0	1	1	0	0	0	0	1	0
15180_TraesARI6A03G03351280.1.fna														1	0	0	0	0	1	0	0	0	1	0	0	0	0	0
15193_TraesARI6A03G03306310.1.fna														1	0	0	0	1	1	1	1	1	1	1	0	0	1	0
15194_TraesARI1B03G00186480.1.fna														1	0	0	0	0	1	0	1	0	1	0	0	0	1	0
15202_TraesARI3B03G01587690.1.fna														1	0	0	0	0	0	1	0	1	1	0	0	1	1	0
15206_TraesARI1B03G00237180.1.fna														1	1	0	1	1	1	1	1	1	1	1	1	1	1	1
15217_TraesARI5A03G02824490.1.fna														1	0	0	0	0	1	0	1	1	1	1	0	0	1	0
15220_TraesARI4B03G02280630.1.fna														1	0	0	0	1	1	1	1	1	1	1	0	0	1	0
15238_TraesARI5D03G03051560.2.fna														1	1	0	1	1	1	1	1	1	1	1	1	1	1	1
15252_TraesARI5A03G02606670.1.fna														1	0	0	0	1	1	1	1	1	1	0	0	0	1	0
15284_TraesARI3B03G01826880.1.fna														1	0	0	0	1	1	1	0	1	0	1	0	0	0	0
15297_TraesARI6A03G03233850.1.fna														1	0	0	1	1	1	1	1	1	1	1	1	1	1	1
15308_TraesARI7B03G04063720.1.fna														1	0	0	0	1	1	1	1	1	1	1	0	0	1	0
15317_TraesARI3B03G01755290.1.fna														1	0	0	0	1	1	1	1	1	1	1	0	0	1	0
15319_TraesARI5B03G02868890.1.fna														1	0	0	0	1	1	1	1	1	1	1	0	0	1	0
15331_TraesARI7B03G04126020.1.fna														1	0	0	0	1	1	1	1	1	1	1	0	0	1	0
15339_TraesARI1A03G00146770.1.fna														1	1	0	1	1	1	1	1	1	1	1	1	1	1	1
15342_TraesARI1B03G00390760.1.fna														1	0	0	0	0	1	0	0	0	0	1	0	0	0	0
15344_TraesARI6B03G03544590.1.fna														1	0	0	0	0	1	0	1	1	1	1	0	0	1	0
15347_TraesARI7B03G04181090.1.fna														1	0	0	0	1	1	1	1	1	1	1	0	0	1	0
15348_TraesARI1D03G00434150.1.fna														1	0	0	0	1	1	1	1	1	1	1	0	0	1	0
15351_TraesARI1B03G00384860.1.fna														1	0	0	0	0	1	0	1	1	1	1	0	0	1	0
15358_TraesARI3B03G01765820.1.fna														1	1	0	1	1	1	1	1	1	1	1	1	1	1	1
15377_TraesARI2B03G00958770.1.fna														1	0	0	0	1	1	0	0	0	1	1	0	0	0	0
15384_TraesARI5D03G03186780.1.fna														1	0	0	0	0	1	1	0	1	0	0	0	0	1	0
15423_TraesARI5B03G02921000.1.fna														1	1	0	1	1	1	1	1	1	1	1	1	1	1	1
15427_TraesARI6A03G03351180.1.fna														1	0	0	0	0	1	1	1	0	1	1	0	0	0	0
15441_TraesARI3A03G01463620.1.fna														1	0	0	0	1	1	0	0	1	1	0	0	0	0	0
15452_TraesARI2B03G00913260.1.fna														1	0	0	0	1	1	1	1	1	1	1	0	0	1	0
15459_TraesARI5D03G03139630.1.fna														1	0	0	1	1	1	1	1	1	1	1	1	1	1	1
15460_TraesARI7B03G04090910.1.fna														1	0	0	0	1	1	0	0	0	1	0	0	0	0	0
15461_TraesARI1A03G00027920.1.fna														1	0	0	0	1	1	1	1	1	1	0	0	0	1	0
15496_TraesARI5A03G02812440.1.fna														1	0	0	0	1	1	1	1	1	1	1	0	0	1	0
15503_TraesARI5B03G02899930.1.fna														1	0	0	0	1	1	1	1	1	1	1	0	0	1	0
15506_TraesARI4B03G02294660.1.fna														1	0	0	0	0	1	0	0	1	1	0	0	0	1	0
15508_TraesARI3A03G01437580.1.fna														1	0	0	1	1	1	1	1	1	1	1	1	1	1	1
15514_TraesARI7B03G04319570.1.fna														1	1	0	1	0	1	1	1	1	1	1	1	1	1	1
15530_TraesARI5B03G02916810.1.fna														1	0	0	1	0	1	1	1	1	1	1	1	1	1	1
15540_TraesARI3B03G01679530.1.fna														1	0	0	1	1	1	1	1	1	1	1	1	1	1	0
15541_TraesARI1A03G00057260.1.fna														1	0	0	0	1	1	1	1	1	1	1	0	0	1	0
15572_TraesARI3A03G01329560.1.fna														1	0	0	0	0	1	1	0	0	1	0	0	0	0	0
15598_TraesARI3B03G01731270.1.fna														1	1	0	0	1	1	1	1	0	1	1	1	1	0	1
15613_TraesARI2B03G00929550.1.fna														1	0	0	0	1	1	1	1	1	1	1	0	0	1	1
15639_TraesARI5D03G03175390.1.fna														1	0	0	1	1	1	1	1	1	1	1	1	1	1	1
15652_TraesARI2A03G00621700.1.fna														1	0	0	0	1	1	1	1	1	1	1	0	0	1	0
15662_TraesARI5D03G03116640.1.fna														1	0	0	1	1	1	1	1	1	1	1	1	1	1	1
15666_TraesARI1D03G00471660.1.fna														1	1	0	1	1	1	1	1	1	1	1	1	1	1	1
15667_TraesARI2B03G01053350.1.fna														1	0	0	0	1	0	0	1	0	0	1	0	0	1	0
15680_TraesARI3A03G01474750.1.fna														1	1	0	1	1	1	1	1	1	0	1	1	1	1	1
15688_TraesARI4D03G02545490.1.fna														1	1	0	1	1	1	1	1	1	1	1	1	1	1	1
15696_TraesARI3D03G01959260.1.fna														1	0	0	1	0	0	0	1	1	1	1	1	1	1	1
15701_TraesARI7B03G04114480.1.fna														1	0	0	0	1	1	1	1	1	1	1	0	0	1	0
15703_TraesARI6B03G03376600.1.fna														1	0	0	0	0	1	0	1	0	0	0	0	0	1	0
15718_TraesARI1D03G00446680.1.fna														1	0	0	0	1	1	1	1	1	1	1	0	0	1	0
15722_TraesARI4A03G02173320.1.fna														1	1	0	1	1	1	1	1	1	1	1	1	1	1	1
15729_TraesARI2A03G00641010.1.fna														1	1	0	1	1	1	1	1	1	1	1	1	1	1	1
15735_TraesARI4B03G02299440.1.fna														1	0	0	0	1	1	1	1	1	1	1	0	0	1	0
15739_TraesARI2B03G01095190.1.fna														1	0	0	0	1	0	1	0	0	0	0	0	0	0	0
15765_TraesARI3B03G01810670.1.fna														1	0	0	1	1	1	1	0	0	1	0	1	1	0	1
15768_TraesARI2D03G01191910.1.fna														1	0	0	0	1	1	1	1	1	1	1	0	0	1	0
15782_TraesARI3A03G01489920.1.fna														1	0	0	0	1	1	1	1	1	1	1	0	0	1	0
15801_TraesARI6B03G03598350.1.fna														1	0	0	0	0	0	0	1	0	1	0	0	0	0	0
15804_TraesARI3B03G01728050.1.fna														1	0	0	0	1	1	1	1	1	1	1	0	0	1	0
15813_TraesARI6A03G03272520.1.fna														1	0	0	0	1	1	1	1	0	1	0	0	0	0	0
15821_TraesARI6B03G03401740.1.fna														1	0	0	0	0	1	1	1	0	0	1	0	0	1	0
15844_TraesARI2A03G00729680.1.fna														1	1	0	1	1	1	1	1	1	1	1	1	1	1	1
15852_TraesARI3D03G02005360.1.fna														1	0	0	0	1	1	1	1	1	1	1	0	0	1	0
15859_TraesARI2B03G00992940.1.fna														1	0	0	0	1	1	0	1	0	0	1	0	0	1	0
15913_TraesARI4B03G02264520.1.fna														1	0	0	0	1	0	1	1	1	1	1	0	0	1	0
15918_TraesARI3A03G01523660.1.fna														1	0	0	0	1	1	1	1	1	1	1	0	0	1	0
15933_TraesARI6B03G03426980.1.fna														1	0	0	0	0	1	0	1	0	1	0	0	0	0	0
15963_TraesARI2B03G00840190.1.fna														1	1	0	1	1	0	0	1	0	1	1	1	1	1	1
15968_TraesARI5A03G02720190.1.fna														1	0	0	0	1	1	1	1	1	1	1	0	0	1	0
15976_TraesARI1A03G00066420.1.fna														1	0	0	0	1	1	1	1	1	1	1	0	0	1	0
15982_TraesARI3B03G01762330.1.fna														1	0	0	0	1	0	1	0	1	1	1	0	0	0	0
15983_TraesARI7B03G04126660.1.fna														1	0	0	0	1	1	1	1	1	1	1	0	0	1	0
15984_TraesARI2A03G00677440.1.fna														1	0	0	0	0	1	1	1	1	1	0	0	0	1	0
15986_TraesARI3B03G01588980.1.fna														1	0	0	0	1	1	1	1	1	1	1	0	0	1	0
15989_TraesARI2D03G01191020.1.fna														1	0	0	0	1	1	1	1	1	1	1	0	0	1	0
15993_TraesARI7B03G04204450.1.fna														1	0	0	0	1	1	1	1	1	1	1	0	0	1	0
15998_TraesARI5D03G03104260.1.fna														1	0	0	1	1	0	1	1	1	1	1	1	1	1	1
16006_TraesARI4B03G02304880.1.fna														1	0	0	0	1	1	1	1	1	1	1	0	0	0	0
16007_TraesARI1B03G00283470.1.fna														1	1	0	1	0	1	0	1	1	1	1	1	1	1	1
16009_TraesARI4B03G02414210.1.fna														1	0	0	0	1	1	1	1	1	1	1	0	0	1	0
16010_TraesARI3D03G01943670.2.fna														1	1	0	1	0	0	0	0	0	0	0	1	1	1	1
16015_TraesARI7B03G04181260.1.fna														1	1	0	1	1	1	1	1	1	1	1	1	1	1	1
16024_TraesARI6D03G03688070.1.fna														1	0	0	0	1	1	1	1	1	1	1	0	0	1	0
16027_TraesARI7D03G04513650.1.fna														1	0	0	0	1	1	1	1	1	1	1	0	0	0	0
16032_TraesARI2D03G01274350.1.fna														1	0	0	0	1	1	1	1	1	1	1	0	0	1	0
16042_TraesARI2A03G00732910.1.fna														1	0	0	0	1	1	1	1	1	1	1	0	0	1	0
16067_TraesARI2B03G00870450.1.fna														1	0	0	0	1	1	1	1	0	0	1	0	0	1	0
16078_TraesARI1B03G00361690.1.fna														1	0	0	0	1	1	1	0	1	0	1	0	0	0	0
16079_TraesARI5A03G02775720.1.fna														1	0	0	0	1	1	1	1	1	1	1	0	0	1	0
16109_TraesARI5B03G02970120.1.fna														1	0	0	0	1	1	1	1	1	0	1	0	0	1	0
16111_TraesARI3D03G01854110.1.fna														1	0	0	0	1	1	1	1	1	0	1	0	0	1	0
16115_TraesARI2B03G01072570.1.fna														1	1	0	1	1	1	0	1	1	1	0	1	1	1	1
16123_TraesARI3A03G01481620.1.fna														1	1	0	1	1	1	1	1	1	1	1	1	1	1	1
16128_TraesARI6B03G03558280.1.fna														1	0	0	0	1	1	1	1	1	1	1	0	0	1	0
16143_TraesARI5D03G03125160.1.fna														1	0	0	0	1	1	0	1	1	1	1	0	0	0	0
16157_TraesARI6A03G03261030.1.fna														1	0	0	0	1	1	1	1	0	1	1	0	0	1	0
16172_TraesARI7D03G04378580.1.fna														1	0	0	0	1	1	1	1	1	1	1	0	0	1	0
16183_TraesARI2B03G00879900.1.fna														1	0	0	0	1	0	0	0	1	1	1	0	0	1	0
16186_TraesARI4B03G02344310.1.fna														1	0	0	0	1	1	1	1	1	1	1	0	0	1	0
16189_TraesARI4D03G02469230.1.fna														1	1	0	1	1	1	1	1	1	1	1	1	1	1	1
16193_TraesARI7B03G04335980.1.fna														1	1	0	1	1	0	0	0	0	0	1	1	1	0	1
16194_TraesARI5D03G03006460.1.fna														1	0	0	0	1	1	1	1	1	1	1	0	0	1	0
16198_TraesARI1A03G00092220.1.fna														1	0	0	0	1	1	0	1	1	1	0	0	0	1	0
16206_TraesARI4A03G02200650.2.fna														1	0	0	0	0	1	0	1	1	1	1	0	0	1	0
16209_TraesARI7B03G04267310.1.fna														1	0	0	1	1	1	1	1	1	1	1	0	0	1	1
16217_TraesARI3B03G01647860.1.fna														1	1	0	1	1	1	1	1	1	1	1	1	1	1	1
[truncated: 94,892 more rows]
