# Supplementary material for: Comparative gene retention analysis in barley, wild emmer, and bread wheat pangenome lines reveals factors affecting gene retention following gene duplication
Source: BMC Biol. 2023 Feb 6;21:25. doi: 10.1186/s12915-022-01503-z (PMC9903521; doi:10.1186/s12915-022-01503-z)
Supplement: Supplementary file 7 — Additional file 7. Orthologous gene matrix (presence/absence) in barley, wild emmer, and bread wheat pangenome lines. [file 12915_2022_1503_MOESM7_ESM.zip › Files_S5/SRR7478275.deletion_gene.list]

TRIDC0UG000030
TRIDC0UG000240
TRIDC0UG000270
TRIDC0UG000280
TRIDC0UG000410
TRIDC0UG000420
TRIDC0UG000450
TRIDC0UG000730
TRIDC0UG000740
TRIDC0UG000830
TRIDC0UG000870
TRIDC0UG000930
TRIDC0UG000940
TRIDC0UG000950
TRIDC0UG000970
TRIDC0UG000990
TRIDC0UG001180
TRIDC0UG001300
TRIDC0UG001330
TRIDC0UG001380
TRIDC0UG001450
TRIDC0UG001740
TRIDC0UG001750
TRIDC0UG001790
TRIDC0UG001800
TRIDC0UG001810
TRIDC0UG001820
TRIDC0UG001830
TRIDC0UG001910
TRIDC0UG001980
TRIDC0UG001990
TRIDC0UG002020
TRIDC0UG002200
TRIDC0UG002310
TRIDC0UG002560
TRIDC0UG002630
TRIDC0UG002670
TRIDC0UG002680
TRIDC0UG002910
TRIDC0UG002930
TRIDC0UG003110
TRIDC0UG003120
TRIDC0UG003130
TRIDC0UG003140
TRIDC0UG003320
TRIDC0UG003330
TRIDC0UG003450
TRIDC0UG003490
TRIDC0UG003600
TRIDC0UG003780
TRIDC0UG003940
TRIDC0UG004150
TRIDC0UG004160
TRIDC0UG004170
TRIDC0UG004180
TRIDC0UG004190
TRIDC0UG004200
TRIDC0UG004230
TRIDC0UG004290
TRIDC0UG004300
TRIDC0UG004310
TRIDC0UG004360
TRIDC0UG004520
TRIDC0UG004540
TRIDC0UG004560
TRIDC0UG004770
TRIDC0UG004880
TRIDC0UG004990
TRIDC0UG005020
TRIDC0UG005030
TRIDC0UG005040
TRIDC0UG005080
TRIDC0UG005100
TRIDC0UG005110
TRIDC0UG005190
TRIDC0UG005310
TRIDC0UG005320
TRIDC0UG005590
TRIDC0UG005600
TRIDC0UG005610
TRIDC0UG005620
TRIDC0UG005630
TRIDC0UG005910
TRIDC0UG005920
TRIDC0UG005930
TRIDC0UG005960
TRIDC0UG006280
TRIDC0UG006290
TRIDC0UG006380
TRIDC0UG006390
TRIDC0UG006410
TRIDC0UG006420
TRIDC0UG006440
TRIDC0UG006500
TRIDC0UG006630
TRIDC0UG006640
TRIDC0UG006740
TRIDC0UG006870
TRIDC0UG006910
TRIDC0UG006930
TRIDC0UG007010
TRIDC0UG007110
TRIDC0UG007120
TRIDC0UG007200
TRIDC0UG007230
TRIDC0UG007240
TRIDC0UG007630
TRIDC0UG007640
TRIDC0UG007650
TRIDC0UG007800
TRIDC0UG007810
TRIDC0UG007940
TRIDC0UG007950
TRIDC0UG008000
TRIDC0UG008040
TRIDC0UG008050
TRIDC0UG008060
TRIDC0UG008070
TRIDC0UG008370
TRIDC0UG008380
TRIDC0UG008510
TRIDC0UG008520
TRIDC0UG008570
TRIDC0UG008590
TRIDC0UG008610
TRIDC0UG008620
TRIDC0UG008630
TRIDC0UG008640
TRIDC0UG008660
TRIDC0UG008750
TRIDC0UG008900
TRIDC0UG009050
TRIDC0UG009120
TRIDC0UG009150
TRIDC0UG009300
TRIDC0UG009310
TRIDC0UG009380
TRIDC0UG009390
TRIDC0UG009400
TRIDC0UG009420
TRIDC0UG009590
TRIDC0UG009650
TRIDC0UG009700
TRIDC0UG009740
TRIDC0UG009860
TRIDC0UG009910
TRIDC0UG009930
TRIDC0UG009940
TRIDC0UG009950
TRIDC0UG009960
TRIDC0UG009970
TRIDC0UG010080
TRIDC0UG010090
TRIDC0UG010110
TRIDC0UG010120
TRIDC0UG010150
TRIDC0UG010280
TRIDC0UG010290
TRIDC0UG010300
TRIDC0UG010350
TRIDC0UG010400
TRIDC0UG010450
TRIDC0UG010460
TRIDC0UG010540
TRIDC0UG010550
TRIDC0UG010610
TRIDC0UG010650
TRIDC0UG010690
TRIDC0UG010720
TRIDC0UG010730
TRIDC0UG010770
TRIDC0UG010790
TRIDC0UG010800
TRIDC0UG010820
TRIDC0UG010830
TRIDC0UG010910
TRIDC0UG010930
TRIDC0UG010940
TRIDC0UG010970
TRIDC0UG010980
TRIDC0UG010990
TRIDC0UG011000
TRIDC0UG011050
TRIDC0UG011320
TRIDC0UG011330
TRIDC0UG011340
TRIDC0UG011350
TRIDC0UG011710
TRIDC0UG011760
TRIDC0UG011830
TRIDC0UG012080
TRIDC0UG012090
TRIDC0UG012100
TRIDC0UG012110
TRIDC0UG012260
TRIDC0UG012280
TRIDC0UG012410
TRIDC0UG012420
TRIDC0UG012440
TRIDC0UG012490
TRIDC0UG012900
TRIDC0UG013100
TRIDC0UG013380
TRIDC0UG013460
TRIDC0UG013650
TRIDC0UG013660
TRIDC0UG013930
TRIDC0UG013940
TRIDC0UG014000
TRIDC0UG014030
TRIDC0UG014120
TRIDC0UG014130
TRIDC0UG014140
TRIDC0UG014180
TRIDC0UG014430
TRIDC0UG014530
TRIDC0UG014550
TRIDC0UG014810
TRIDC0UG014900
TRIDC0UG015050
TRIDC0UG015070
TRIDC0UG015080
TRIDC0UG015100
TRIDC0UG015120
TRIDC0UG015150
TRIDC0UG015200
TRIDC0UG015550
TRIDC0UG015790
TRIDC0UG015810
TRIDC0UG015970
TRIDC0UG015980
TRIDC0UG016120
TRIDC0UG016360
TRIDC0UG016450
TRIDC0UG016470
TRIDC0UG016490
TRIDC0UG016530
TRIDC0UG016540
TRIDC0UG016600
TRIDC0UG016750
TRIDC0UG016850
TRIDC0UG016880
TRIDC0UG016940
TRIDC0UG016950
TRIDC0UG017000
TRIDC0UG017010
TRIDC0UG017030
TRIDC0UG017180
TRIDC0UG017190
TRIDC0UG017200
TRIDC0UG017210
TRIDC0UG017230
TRIDC0UG017280
TRIDC0UG017530
TRIDC0UG017870
TRIDC0UG018000
TRIDC0UG018120
TRIDC0UG018260
TRIDC0UG018360
TRIDC0UG018370
TRIDC0UG018420
TRIDC0UG018430
TRIDC0UG018440
TRIDC0UG018450
TRIDC0UG018490
TRIDC0UG018500
TRIDC0UG018530
TRIDC0UG018550
TRIDC0UG018580
TRIDC0UG018590
TRIDC0UG018870
TRIDC0UG019000
TRIDC0UG019010
TRIDC0UG019020
TRIDC0UG019050
TRIDC0UG019070
TRIDC0UG019110
TRIDC0UG019230
TRIDC0UG019570
TRIDC0UG019580
TRIDC0UG019630
TRIDC0UG019650
TRIDC0UG019680
TRIDC0UG019700
TRIDC0UG019710
TRIDC0UG019730
TRIDC0UG019770
TRIDC0UG020010
TRIDC0UG020040
TRIDC0UG020090
TRIDC0UG020190
TRIDC0UG020310
TRIDC0UG020330
TRIDC0UG020360
TRIDC0UG020370
TRIDC0UG020450
TRIDC0UG020460
TRIDC0UG020470
TRIDC0UG020480
TRIDC0UG020490
TRIDC0UG020500
TRIDC0UG020510
TRIDC0UG020520
TRIDC0UG020530
TRIDC0UG020540
TRIDC0UG020560
TRIDC0UG020570
TRIDC0UG020580
TRIDC0UG020670
TRIDC0UG020680
TRIDC0UG020720
TRIDC0UG020740
TRIDC0UG020750
TRIDC0UG020760
TRIDC0UG020810
TRIDC0UG020820
TRIDC0UG020870
TRIDC0UG020890
TRIDC0UG020910
TRIDC0UG020930
TRIDC0UG020940
TRIDC0UG020960
TRIDC0UG020970
TRIDC0UG021000
TRIDC0UG021010
TRIDC0UG021020
TRIDC0UG021030
TRIDC0UG021040
TRIDC0UG021050
TRIDC0UG021060
TRIDC0UG021090
TRIDC0UG021100
TRIDC0UG021110
TRIDC0UG021140
TRIDC0UG021150
TRIDC0UG021180
TRIDC0UG021190
TRIDC0UG021250
TRIDC0UG021270
TRIDC0UG021280
TRIDC0UG021290
TRIDC0UG021310
TRIDC0UG021320
TRIDC0UG021340
TRIDC0UG021360
TRIDC0UG021370
TRIDC0UG021410
TRIDC0UG021420
TRIDC0UG021460
TRIDC0UG021470
TRIDC0UG021480
TRIDC0UG021490
TRIDC0UG021510
TRIDC0UG021550
TRIDC0UG021560
TRIDC0UG021570
TRIDC0UG021580
TRIDC0UG021610
TRIDC0UG021620
TRIDC0UG021630
TRIDC0UG021640
TRIDC0UG021680
TRIDC0UG021690
TRIDC0UG021720
TRIDC0UG021760
TRIDC0UG021770
TRIDC0UG021780
TRIDC0UG021790
TRIDC0UG021800
TRIDC0UG021820
TRIDC0UG021840
TRIDC0UG021850
TRIDC0UG021860
TRIDC0UG021880
TRIDC0UG021900
TRIDC0UG021910
TRIDC0UG021920
TRIDC0UG021930
TRIDC0UG021940
TRIDC0UG021980
TRIDC0UG021990
TRIDC0UG022000
TRIDC0UG022010
TRIDC0UG022070
TRIDC0UG022080
TRIDC0UG022090
TRIDC0UG022100
TRIDC0UG022110
TRIDC0UG022130
TRIDC0UG022140
TRIDC0UG022160
TRIDC0UG022210
TRIDC0UG022220
TRIDC0UG022230
TRIDC0UG022240
TRIDC0UG022250
TRIDC0UG022260
TRIDC0UG022270
TRIDC0UG022290
TRIDC0UG022300
TRIDC0UG022320
TRIDC0UG022330
TRIDC0UG022370
TRIDC0UG022380
TRIDC0UG022390
TRIDC0UG022400
TRIDC0UG022420
TRIDC0UG022430
TRIDC0UG022440
TRIDC0UG022450
TRIDC0UG022490
TRIDC0UG022500
TRIDC0UG022510
TRIDC0UG022520
TRIDC0UG022530
TRIDC0UG022540
TRIDC0UG022550
TRIDC0UG022580
TRIDC0UG022590
TRIDC0UG022620
TRIDC0UG022640
TRIDC0UG022650
TRIDC0UG022670
TRIDC0UG022690
TRIDC0UG022720
TRIDC0UG022730
TRIDC0UG022740
TRIDC0UG022760
TRIDC0UG022770
TRIDC0UG022780
TRIDC0UG022790
TRIDC0UG022820
TRIDC0UG022830
TRIDC0UG022840
TRIDC0UG022860
TRIDC0UG022870
TRIDC0UG022880
TRIDC0UG022890
TRIDC0UG022910
TRIDC0UG022930
TRIDC0UG022940
TRIDC0UG022950
TRIDC0UG022970
TRIDC0UG022980
TRIDC0UG023030
TRIDC0UG023040
TRIDC0UG023050
TRIDC0UG023080
TRIDC0UG023110
TRIDC0UG023150
TRIDC0UG023190
TRIDC0UG023200
TRIDC0UG023210
TRIDC0UG023230
TRIDC0UG023280
TRIDC0UG023300
TRIDC0UG023310
TRIDC0UG023320
TRIDC0UG023330
TRIDC0UG023340
TRIDC0UG023370
TRIDC0UG023380
TRIDC0UG023390
TRIDC0UG023410
TRIDC0UG023420
TRIDC0UG023440
TRIDC0UG023470
TRIDC0UG023520
TRIDC0UG023530
TRIDC0UG023540
TRIDC0UG023580
TRIDC0UG023600
TRIDC0UG023630
TRIDC0UG023640
TRIDC0UG023650
TRIDC0UG023660
TRIDC0UG023680
TRIDC0UG023690
TRIDC0UG023720
TRIDC0UG023740
TRIDC0UG023760
TRIDC0UG023770
TRIDC0UG023800
TRIDC0UG023830
TRIDC0UG023860
TRIDC0UG023890
TRIDC0UG023900
TRIDC0UG023910
TRIDC0UG023920
TRIDC0UG023940
TRIDC0UG023970
TRIDC0UG024020
TRIDC0UG024030
TRIDC0UG024040
TRIDC0UG024050
TRIDC0UG024060
TRIDC0UG024070
TRIDC0UG024090
TRIDC0UG024100
TRIDC0UG024120
TRIDC0UG024160
TRIDC0UG024170
TRIDC0UG024210
TRIDC0UG024240
TRIDC0UG024250
TRIDC0UG024300
TRIDC0UG024310
TRIDC0UG024350
TRIDC0UG024360
TRIDC0UG024380
TRIDC0UG024390
TRIDC0UG024400
TRIDC0UG024410
TRIDC0UG024430
TRIDC0UG024450
TRIDC0UG024460
TRIDC0UG024480
TRIDC0UG024500
TRIDC0UG024510
TRIDC0UG024540
TRIDC0UG024550
TRIDC0UG024560
TRIDC0UG024570
TRIDC0UG024590
TRIDC0UG024620
TRIDC0UG024630
TRIDC0UG024670
TRIDC0UG024680
TRIDC0UG024690
TRIDC0UG024710
TRIDC0UG024720
TRIDC0UG024730
TRIDC0UG024750
TRIDC0UG024770
TRIDC0UG024800
TRIDC0UG024820
TRIDC0UG024850
TRIDC0UG024860
TRIDC0UG024890
TRIDC0UG024950
TRIDC0UG024970
TRIDC0UG024980
TRIDC0UG024990
TRIDC0UG025020
TRIDC0UG025040
TRIDC0UG025050
TRIDC0UG025080
TRIDC0UG025100
TRIDC0UG025140
TRIDC0UG025160
TRIDC0UG025170
TRIDC0UG025180
TRIDC0UG025200
TRIDC0UG025220
TRIDC0UG025230
TRIDC0UG025240
TRIDC0UG025250
TRIDC0UG025260
TRIDC0UG025270
TRIDC0UG025280
TRIDC0UG025290
TRIDC0UG025310
TRIDC0UG025320
TRIDC0UG025330
TRIDC0UG025340
TRIDC0UG025350
TRIDC0UG025390
TRIDC0UG025400
TRIDC0UG025410
TRIDC0UG025450
TRIDC0UG025470
TRIDC0UG025480
TRIDC0UG025560
TRIDC0UG025570
TRIDC0UG025580
TRIDC0UG025600
TRIDC0UG025610
TRIDC0UG025630
TRIDC0UG025640
TRIDC0UG025650
TRIDC0UG025670
TRIDC0UG025680
TRIDC0UG025690
TRIDC0UG025700
TRIDC0UG025710
TRIDC0UG025720
TRIDC0UG025740
TRIDC0UG025770
TRIDC0UG025780
TRIDC0UG025790
TRIDC0UG025800
TRIDC0UG025810
TRIDC0UG025830
TRIDC0UG025850
TRIDC0UG025880
TRIDC0UG025960
TRIDC0UG025970
TRIDC0UG025990
TRIDC0UG026000
TRIDC0UG026030
TRIDC0UG026040
TRIDC0UG026160
TRIDC0UG026190
TRIDC0UG026230
TRIDC0UG026240
TRIDC0UG026260
TRIDC0UG026270
TRIDC0UG026300
TRIDC0UG026320
TRIDC0UG026330
TRIDC0UG026340
TRIDC0UG026350
TRIDC0UG026400
TRIDC0UG026410
TRIDC0UG026450
TRIDC0UG026460
TRIDC0UG026470
TRIDC0UG026500
TRIDC0UG026510
TRIDC0UG026520
TRIDC0UG026530
TRIDC0UG026550
TRIDC0UG026560
TRIDC0UG026570
TRIDC0UG026600
TRIDC0UG026610
TRIDC0UG026620
TRIDC0UG026630
TRIDC0UG026640
TRIDC0UG026650
TRIDC0UG026680
TRIDC0UG026720
TRIDC0UG026730
TRIDC0UG026740
TRIDC0UG026750
TRIDC0UG026770
TRIDC0UG026780
TRIDC0UG026830
TRIDC0UG026840
TRIDC0UG026860
TRIDC0UG026870
TRIDC0UG026880
TRIDC0UG026890
TRIDC0UG026910
TRIDC0UG026940
TRIDC0UG026950
TRIDC0UG026960
TRIDC0UG026970
TRIDC0UG026980
TRIDC0UG026990
TRIDC0UG027060
TRIDC0UG027080
TRIDC0UG027120
TRIDC0UG027150
TRIDC0UG027160
TRIDC0UG027170
TRIDC0UG027180
TRIDC0UG027200
TRIDC0UG027250
TRIDC0UG027270
TRIDC0UG027280
TRIDC0UG027290
TRIDC0UG027320
TRIDC0UG027340
TRIDC0UG027350
TRIDC0UG027380
TRIDC0UG027410
TRIDC0UG027440
TRIDC0UG027450
TRIDC0UG027460
TRIDC0UG027530
TRIDC0UG027540
TRIDC0UG027570
TRIDC0UG027580
TRIDC0UG027600
TRIDC0UG027610
TRIDC0UG027620
TRIDC0UG027640
TRIDC0UG027650
TRIDC0UG027690
TRIDC0UG027720
TRIDC0UG027730
TRIDC0UG027740
TRIDC0UG027750
TRIDC0UG027760
TRIDC0UG027770
TRIDC0UG027790
TRIDC0UG027800
TRIDC0UG027810
TRIDC0UG027830
TRIDC0UG027840
TRIDC0UG027850
TRIDC0UG027860
TRIDC0UG027880
TRIDC0UG027890
TRIDC0UG027910
TRIDC0UG027940
TRIDC0UG027960
TRIDC0UG028020
TRIDC0UG028030
TRIDC0UG028040
TRIDC0UG028080
TRIDC0UG028090
TRIDC0UG028100
TRIDC0UG028110
TRIDC0UG028120
TRIDC0UG028140
TRIDC0UG028160
TRIDC0UG028190
TRIDC0UG028200
TRIDC0UG028210
TRIDC0UG028220
TRIDC0UG028270
TRIDC0UG028280
TRIDC0UG028290
TRIDC0UG028310
TRIDC0UG028340
TRIDC0UG028360
TRIDC0UG028370
TRIDC0UG028390
TRIDC0UG028400
TRIDC0UG028410
TRIDC0UG028430
TRIDC0UG028440
TRIDC0UG028470
TRIDC0UG028490
TRIDC0UG028510
TRIDC0UG028520
TRIDC0UG028540
TRIDC0UG028560
TRIDC0UG028580
TRIDC0UG028590
TRIDC0UG028600
TRIDC0UG028610
TRIDC0UG028620
TRIDC0UG028630
TRIDC0UG028640
TRIDC0UG028650
TRIDC0UG028660
TRIDC0UG028680
TRIDC0UG028690
TRIDC0UG028720
TRIDC0UG028740
TRIDC0UG028770
TRIDC0UG028780
TRIDC0UG028790
TRIDC0UG028800
TRIDC0UG028810
TRIDC0UG028820
TRIDC0UG028830
TRIDC0UG028860
TRIDC0UG028870
TRIDC0UG028920
TRIDC0UG028960
TRIDC0UG028970
TRIDC0UG028980
TRIDC0UG028990
TRIDC0UG029000
TRIDC0UG029050
TRIDC0UG029060
TRIDC0UG029070
TRIDC0UG029090
TRIDC0UG029110
TRIDC0UG029130
TRIDC0UG029150
TRIDC0UG029160
TRIDC0UG029170
TRIDC0UG029210
TRIDC0UG029220
TRIDC0UG029230
TRIDC0UG029240
TRIDC0UG029280
TRIDC0UG029290
TRIDC0UG029330
TRIDC0UG029390
TRIDC0UG029410
TRIDC0UG029420
TRIDC0UG029440
TRIDC0UG029450
TRIDC0UG029470
TRIDC0UG029490
TRIDC0UG029500
TRIDC0UG029520
TRIDC0UG029540
TRIDC0UG029550
TRIDC0UG029640
TRIDC0UG029650
TRIDC0UG029690
TRIDC0UG029720
TRIDC0UG029730
TRIDC0UG029740
TRIDC0UG029750
TRIDC0UG029830
TRIDC0UG029850
TRIDC0UG029870
TRIDC0UG029890
TRIDC0UG029900
TRIDC0UG029920
TRIDC0UG029930
TRIDC0UG029980
TRIDC0UG029990
TRIDC0UG030010
TRIDC0UG030030
TRIDC0UG030040
TRIDC0UG030110
TRIDC0UG030130
TRIDC0UG030140
TRIDC0UG030150
TRIDC0UG030180
TRIDC0UG030190
TRIDC0UG030200
TRIDC0UG030230
TRIDC0UG030280
TRIDC0UG030300
TRIDC0UG030310
TRIDC0UG030330
TRIDC0UG030350
TRIDC0UG030370
TRIDC0UG030380
TRIDC0UG030400
TRIDC0UG030410
TRIDC0UG030420
TRIDC0UG030430
TRIDC0UG030460
TRIDC0UG030470
TRIDC0UG030520
TRIDC0UG030540
TRIDC0UG030550
TRIDC0UG030630
TRIDC0UG030650
TRIDC0UG030700
TRIDC0UG030730
TRIDC0UG030750
TRIDC0UG030760
TRIDC0UG030800
TRIDC0UG030810
TRIDC0UG030860
TRIDC0UG030890
TRIDC0UG030960
TRIDC0UG030970
TRIDC0UG031000
TRIDC0UG031060
TRIDC0UG031070
TRIDC0UG031120
TRIDC0UG031150
TRIDC0UG031160
TRIDC0UG031170
TRIDC0UG031180
TRIDC0UG031190
TRIDC0UG031210
TRIDC0UG031220
TRIDC0UG031230
TRIDC0UG031240
TRIDC0UG031250
TRIDC0UG031260
TRIDC0UG031270
TRIDC0UG031290
TRIDC0UG031300
TRIDC0UG031320
TRIDC0UG031360
TRIDC0UG031380
TRIDC0UG031390
TRIDC0UG031400
TRIDC0UG031460
TRIDC0UG031490
TRIDC0UG031540
TRIDC0UG031550
TRIDC0UG031570
TRIDC0UG031620
TRIDC0UG031630
TRIDC0UG031690
TRIDC0UG031700
TRIDC0UG031720
TRIDC0UG031780
TRIDC0UG031790
TRIDC0UG031830
TRIDC0UG031900
TRIDC0UG031950
TRIDC0UG032020
TRIDC0UG032040
TRIDC0UG032050
TRIDC0UG032070
TRIDC0UG032190
TRIDC0UG032200
TRIDC0UG032220
TRIDC0UG032230
TRIDC0UG032290
TRIDC0UG032310
TRIDC0UG032340
TRIDC0UG032430
TRIDC0UG032440
TRIDC0UG032490
TRIDC0UG032500
TRIDC0UG032530
TRIDC0UG032570
TRIDC0UG032600
TRIDC0UG032630
TRIDC0UG032640
TRIDC0UG032660
TRIDC0UG032670
TRIDC0UG032710
TRIDC0UG032720
TRIDC0UG032740
TRIDC0UG032750
TRIDC0UG032820
TRIDC0UG032850
TRIDC0UG032930
TRIDC0UG033050
TRIDC0UG033090
TRIDC0UG033170
TRIDC0UG033180
TRIDC0UG033230
TRIDC0UG033320
TRIDC0UG033400
TRIDC0UG033420
TRIDC0UG033470
TRIDC0UG033480
TRIDC0UG033510
TRIDC0UG033520
TRIDC0UG033590
TRIDC0UG033650
TRIDC0UG033690
TRIDC0UG033790
TRIDC0UG033850
TRIDC0UG033880
TRIDC0UG033910
TRIDC0UG033920
TRIDC0UG033930
TRIDC0UG034010
TRIDC0UG034030
TRIDC0UG034060
TRIDC0UG034130
TRIDC0UG034150
TRIDC0UG034190
TRIDC0UG034220
TRIDC0UG034260
TRIDC0UG034330
TRIDC0UG034360
TRIDC0UG034500
TRIDC0UG034510
TRIDC0UG034580
TRIDC0UG034730
TRIDC0UG034810
TRIDC0UG034830
TRIDC0UG034980
TRIDC0UG035000
TRIDC0UG035060
TRIDC0UG035070
TRIDC0UG035290
TRIDC0UG035300
TRIDC0UG035310
TRIDC0UG035320
TRIDC0UG035350
TRIDC0UG035380
TRIDC0UG035390
TRIDC0UG035400
TRIDC0UG035410
TRIDC0UG035430
TRIDC0UG035440
TRIDC0UG035450
TRIDC0UG035460
TRIDC0UG035470
TRIDC0UG035490
TRIDC0UG035510
TRIDC1AG000020
TRIDC1AG000050
TRIDC1AG000060
TRIDC1AG000090
TRIDC1AG000100
TRIDC1AG000110
TRIDC1AG000120
TRIDC1AG000190
TRIDC1AG000200
TRIDC1AG000210
TRIDC1AG000240
TRIDC1AG000250
TRIDC1AG000270
TRIDC1AG000280
TRIDC1AG000470
TRIDC1AG000480
TRIDC1AG000490
TRIDC1AG000500
TRIDC1AG000510
TRIDC1AG000520
TRIDC1AG000530
TRIDC1AG000550
TRIDC1AG000560
TRIDC1AG000610
TRIDC1AG000620
TRIDC1AG000630
TRIDC1AG000640
TRIDC1AG000650
TRIDC1AG000670
TRIDC1AG000680
TRIDC1AG000690
TRIDC1AG000700
TRIDC1AG000710
TRIDC1AG000730
TRIDC1AG000740
TRIDC1AG000750
TRIDC1AG000760
TRIDC1AG001140
TRIDC1AG001210
TRIDC1AG001680
TRIDC1AG001690
TRIDC1AG001700
TRIDC1AG001710
TRIDC1AG001720
TRIDC1AG001730
TRIDC1AG001740
TRIDC1AG001930
TRIDC1AG001950
TRIDC1AG001960
TRIDC1AG001980
TRIDC1AG001990
TRIDC1AG002110
TRIDC1AG002120
TRIDC1AG002230
TRIDC1AG002380
TRIDC1AG002390
TRIDC1AG002750
TRIDC1AG002760
TRIDC1AG002900
TRIDC1AG002910
TRIDC1AG002930
TRIDC1AG002960
TRIDC1AG002970
TRIDC1AG002980
TRIDC1AG003280
TRIDC1AG003410
TRIDC1AG003580
TRIDC1AG003890
TRIDC1AG004090
TRIDC1AG004210
TRIDC1AG004220
TRIDC1AG004250
TRIDC1AG004270
TRIDC1AG004280
TRIDC1AG004290
TRIDC1AG004300
TRIDC1AG004310
TRIDC1AG004340
TRIDC1AG004380
TRIDC1AG004440
TRIDC1AG004450
TRIDC1AG004460
TRIDC1AG004470
TRIDC1AG004500
TRIDC1AG004510
TRIDC1AG004520
TRIDC1AG004710
TRIDC1AG004720
TRIDC1AG005250
TRIDC1AG005390
TRIDC1AG005430
TRIDC1AG005460
TRIDC1AG005480
TRIDC1AG005540
TRIDC1AG005550
TRIDC1AG005590
TRIDC1AG005660
TRIDC1AG005690
TRIDC1AG005770
TRIDC1AG005800
TRIDC1AG005860
TRIDC1AG005890
TRIDC1AG005990
TRIDC1AG006030
TRIDC1AG006040
TRIDC1AG006070
TRIDC1AG006090
TRIDC1AG006150
TRIDC1AG006290
TRIDC1AG006300
TRIDC1AG006460
TRIDC1AG007240
TRIDC1AG008500
TRIDC1AG008790
TRIDC1AG009580
TRIDC1AG009810
TRIDC1AG009820
TRIDC1AG010020
TRIDC1AG010330
TRIDC1AG010460
TRIDC1AG011110
TRIDC1AG011140
TRIDC1AG011290
TRIDC1AG014830
TRIDC1AG016350
TRIDC1AG016640
TRIDC1AG017990
TRIDC1AG018080
TRIDC1AG018380
TRIDC1AG018390
TRIDC1AG018400
TRIDC1AG018580
TRIDC1AG019230
TRIDC1AG019290
TRIDC1AG019300
TRIDC1AG019810
TRIDC1AG020800
TRIDC1AG020810
TRIDC1AG020880
TRIDC1AG021390
TRIDC1AG021610
TRIDC1AG022610
TRIDC1AG026270
TRIDC1AG027650
TRIDC1AG028090
TRIDC1AG032410
TRIDC1AG032700
TRIDC1AG034580
TRIDC1AG034590
TRIDC1AG035790
TRIDC1AG037920
TRIDC1AG037930
TRIDC1AG039770
TRIDC1AG039780
TRIDC1AG040060
TRIDC1AG040710
TRIDC1AG040790
TRIDC1AG041310
TRIDC1AG041550
TRIDC1AG042250
TRIDC1AG042290
TRIDC1AG042330
TRIDC1AG043810
TRIDC1AG043840
TRIDC1AG043850
TRIDC1AG044440
TRIDC1AG044450
TRIDC1AG046950
TRIDC1AG047430
TRIDC1AG047460
TRIDC1AG047630
TRIDC1AG047700
TRIDC1AG047710
TRIDC1AG048140
TRIDC1AG049720
TRIDC1AG049880
TRIDC1AG050310
TRIDC1AG050900
TRIDC1AG050910
TRIDC1AG051650
TRIDC1AG054200
TRIDC1AG054220
TRIDC1AG054250
TRIDC1AG054260
TRIDC1AG054270
TRIDC1AG054940
TRIDC1AG054950
TRIDC1AG054980
TRIDC1AG054990
TRIDC1AG055260
TRIDC1AG055300
TRIDC1AG055310
TRIDC1AG055600
TRIDC1AG056310
TRIDC1AG057010
TRIDC1AG057020
TRIDC1AG057390
TRIDC1AG057410
TRIDC1AG057970
TRIDC1AG057980
TRIDC1AG058600
TRIDC1AG058830
TRIDC1AG058840
TRIDC1AG058850
TRIDC1AG059370
TRIDC1AG059860
TRIDC1AG059880
TRIDC1AG060200
TRIDC1AG060250
TRIDC1AG060260
TRIDC1AG061120
TRIDC1AG061640
TRIDC1AG062290
TRIDC1AG062380
TRIDC1AG062640
TRIDC1AG062650
TRIDC1AG062660
TRIDC1AG062670
TRIDC1AG063090
TRIDC1AG063110
TRIDC1AG063240
TRIDC1AG063940
TRIDC1AG063960
TRIDC1AG064140
TRIDC1AG064470
TRIDC1AG064480
TRIDC1AG064500
TRIDC1AG064510
TRIDC1AG064520
TRIDC1AG064540
TRIDC1AG065240
TRIDC1AG065260
TRIDC1BG000090
TRIDC1BG000120
TRIDC1BG000130
TRIDC1BG000150
TRIDC1BG000160
TRIDC1BG000180
TRIDC1BG000210
TRIDC1BG000220
TRIDC1BG000230
TRIDC1BG000620
TRIDC1BG000630
TRIDC1BG000690
TRIDC1BG000700
TRIDC1BG000720
TRIDC1BG000730
TRIDC1BG000740
TRIDC1BG000770
TRIDC1BG000790
TRIDC1BG000800
TRIDC1BG000810
TRIDC1BG000820
TRIDC1BG000830
TRIDC1BG000850
TRIDC1BG000860
TRIDC1BG000870
TRIDC1BG000880
TRIDC1BG000890
TRIDC1BG000900
TRIDC1BG000910
TRIDC1BG000920
TRIDC1BG000950
TRIDC1BG000960
TRIDC1BG000990
TRIDC1BG001070
TRIDC1BG001110
TRIDC1BG001120
TRIDC1BG001370
TRIDC1BG001380
TRIDC1BG001500
TRIDC1BG001510
TRIDC1BG001670
TRIDC1BG001700
TRIDC1BG001810
TRIDC1BG001850
TRIDC1BG001920
TRIDC1BG001970
TRIDC1BG002030
TRIDC1BG002080
TRIDC1BG002180
TRIDC1BG002190
TRIDC1BG002200
TRIDC1BG002210
TRIDC1BG002220
TRIDC1BG002230
TRIDC1BG002260
TRIDC1BG002270
TRIDC1BG002530
TRIDC1BG002540
TRIDC1BG002550
TRIDC1BG002560
TRIDC1BG002600
TRIDC1BG002620
TRIDC1BG002840
TRIDC1BG002850
TRIDC1BG002860
TRIDC1BG003010
TRIDC1BG003030
TRIDC1BG003070
TRIDC1BG003090
TRIDC1BG003130
TRIDC1BG003270
TRIDC1BG003280
TRIDC1BG003290
TRIDC1BG003300
TRIDC1BG003380
TRIDC1BG003390
TRIDC1BG003700
TRIDC1BG003710
TRIDC1BG003720
TRIDC1BG003730
TRIDC1BG003740
TRIDC1BG004240
TRIDC1BG004730
TRIDC1BG004750
TRIDC1BG004760
TRIDC1BG005610
TRIDC1BG005620
TRIDC1BG006030
TRIDC1BG006040
TRIDC1BG006050
TRIDC1BG006060
TRIDC1BG006080
TRIDC1BG006100
TRIDC1BG006120
TRIDC1BG006200
TRIDC1BG006210
TRIDC1BG006320
TRIDC1BG006330
TRIDC1BG006410
TRIDC1BG006570
TRIDC1BG006590
TRIDC1BG006930
TRIDC1BG006960
TRIDC1BG006970
TRIDC1BG007030
TRIDC1BG007040
TRIDC1BG007280
TRIDC1BG007330
TRIDC1BG007340
TRIDC1BG007350
TRIDC1BG007520
TRIDC1BG007890
TRIDC1BG007900
TRIDC1BG007960
TRIDC1BG008140
TRIDC1BG008360
TRIDC1BG008390
TRIDC1BG008400
TRIDC1BG008450
TRIDC1BG008460
TRIDC1BG008470
TRIDC1BG008490
TRIDC1BG008500
TRIDC1BG008790
TRIDC1BG008800
TRIDC1BG008880
TRIDC1BG009360
TRIDC1BG010000
TRIDC1BG010010
TRIDC1BG010020
TRIDC1BG010050
TRIDC1BG010060
TRIDC1BG010090
TRIDC1BG010230
TRIDC1BG010460
TRIDC1BG010470
TRIDC1BG010520
TRIDC1BG010600
TRIDC1BG010610
TRIDC1BG010620
TRIDC1BG010830
TRIDC1BG010950
TRIDC1BG011790
TRIDC1BG011810
TRIDC1BG011960
TRIDC1BG011990
TRIDC1BG012020
TRIDC1BG012040
TRIDC1BG012370
TRIDC1BG012700
TRIDC1BG012830
TRIDC1BG012840
TRIDC1BG012850
TRIDC1BG014690
TRIDC1BG014970
TRIDC1BG015330
TRIDC1BG015340
TRIDC1BG015420
TRIDC1BG015500
TRIDC1BG015630
TRIDC1BG015640
TRIDC1BG015650
TRIDC1BG015660
TRIDC1BG016060
TRIDC1BG016110
TRIDC1BG016150
TRIDC1BG016220
TRIDC1BG016230
TRIDC1BG016460
TRIDC1BG016890
TRIDC1BG016900
TRIDC1BG016910
TRIDC1BG017320
TRIDC1BG017330
TRIDC1BG017510
TRIDC1BG019120
TRIDC1BG019730
TRIDC1BG022000
TRIDC1BG022770
TRIDC1BG024350
TRIDC1BG025230
TRIDC1BG025620
TRIDC1BG027650
TRIDC1BG027930
TRIDC1BG027950
TRIDC1BG027960
TRIDC1BG027970
TRIDC1BG028090
TRIDC1BG028130
TRIDC1BG028140
TRIDC1BG028430
TRIDC1BG028490
TRIDC1BG028500
TRIDC1BG028520
TRIDC1BG028530
TRIDC1BG028540
TRIDC1BG028670
TRIDC1BG028690
TRIDC1BG028710
TRIDC1BG028730
TRIDC1BG028820
TRIDC1BG029270
TRIDC1BG029300
TRIDC1BG029370
TRIDC1BG029390
TRIDC1BG029400
TRIDC1BG029410
TRIDC1BG029440
TRIDC1BG029450
TRIDC1BG029510
TRIDC1BG029520
TRIDC1BG029530
TRIDC1BG029540
TRIDC1BG029620
TRIDC1BG029630
TRIDC1BG030050
TRIDC1BG030100
TRIDC1BG030130
TRIDC1BG030140
TRIDC1BG030260
TRIDC1BG030330
TRIDC1BG030420
TRIDC1BG031300
TRIDC1BG031480
TRIDC1BG038890
TRIDC1BG038900
TRIDC1BG038930
TRIDC1BG039170
TRIDC1BG039180
TRIDC1BG039190
TRIDC1BG039210
TRIDC1BG041240
TRIDC1BG042370
TRIDC1BG042400
TRIDC1BG042550
TRIDC1BG042840
TRIDC1BG043120
TRIDC1BG044720
TRIDC1BG045800
TRIDC1BG046880
TRIDC1BG046970
TRIDC1BG046980
TRIDC1BG047010
TRIDC1BG047020
TRIDC1BG047030
TRIDC1BG047910
TRIDC1BG048350
TRIDC1BG048370
TRIDC1BG048470
TRIDC1BG049030
TRIDC1BG049120
TRIDC1BG049470
TRIDC1BG049480
TRIDC1BG050480
TRIDC1BG050530
TRIDC1BG050560
TRIDC1BG050580
TRIDC1BG050590
TRIDC1BG050640
TRIDC1BG051230
TRIDC1BG051240
TRIDC1BG051840
TRIDC1BG051940
TRIDC1BG052060
TRIDC1BG053010
TRIDC1BG053160
TRIDC1BG053410
TRIDC1BG054240
TRIDC1BG054260
TRIDC1BG054270
TRIDC1BG054280
TRIDC1BG054290
TRIDC1BG054300
TRIDC1BG054820
TRIDC1BG055150
TRIDC1BG055160
TRIDC1BG055460
TRIDC1BG055470
TRIDC1BG055520
TRIDC1BG055710
TRIDC1BG055720
TRIDC1BG055740
TRIDC1BG055880
TRIDC1BG055890
TRIDC1BG056000
TRIDC1BG056010
TRIDC1BG056020
TRIDC1BG056040
TRIDC1BG056050
TRIDC1BG056190
TRIDC1BG056960
TRIDC1BG057380
TRIDC1BG057390
TRIDC1BG057400
TRIDC1BG057980
TRIDC1BG057990
TRIDC1BG058000
TRIDC1BG058020
TRIDC1BG058100
TRIDC1BG058160
TRIDC1BG058170
TRIDC1BG058630
TRIDC1BG058730
TRIDC1BG059180
TRIDC1BG059200
TRIDC1BG059220
TRIDC1BG059390
TRIDC1BG059990
TRIDC1BG060000
TRIDC1BG060420
TRIDC1BG060430
TRIDC1BG060440
TRIDC1BG060450
TRIDC1BG060540
TRIDC1BG060550
TRIDC1BG060700
TRIDC1BG060710
TRIDC1BG060730
TRIDC1BG060810
TRIDC1BG060900
TRIDC1BG060910
TRIDC1BG061040
TRIDC1BG061050
TRIDC1BG061060
TRIDC1BG061380
TRIDC1BG061390
TRIDC1BG061400
TRIDC1BG061410
TRIDC1BG061560
TRIDC1BG061590
TRIDC1BG061720
TRIDC1BG062130
TRIDC1BG062140
TRIDC1BG062220
TRIDC1BG062230
TRIDC1BG062440
TRIDC1BG062470
TRIDC1BG062750
TRIDC1BG062800
TRIDC1BG062870
TRIDC1BG062980
TRIDC1BG062990
TRIDC1BG063000
TRIDC1BG063040
TRIDC1BG063050
TRIDC1BG063060
TRIDC1BG063090
TRIDC1BG063140
TRIDC1BG063190
TRIDC1BG063310
TRIDC1BG063340
TRIDC1BG063350
TRIDC1BG063360
TRIDC1BG063560
TRIDC1BG063610
TRIDC1BG063900
TRIDC1BG063930
TRIDC1BG064170
TRIDC1BG064180
TRIDC1BG064280
TRIDC1BG064460
TRIDC1BG064470
TRIDC1BG064480
TRIDC1BG064650
TRIDC1BG064660
TRIDC1BG064820
TRIDC1BG064840
TRIDC1BG064850
TRIDC1BG065560
TRIDC1BG065570
TRIDC1BG065970
TRIDC1BG066120
TRIDC1BG066140
TRIDC1BG066240
TRIDC1BG066250
TRIDC1BG066540
TRIDC1BG067010
TRIDC1BG067360
TRIDC1BG067430
TRIDC1BG067440
TRIDC1BG067610
TRIDC1BG067620
TRIDC1BG067630
TRIDC1BG067640
TRIDC1BG067710
TRIDC1BG067720
TRIDC1BG067880
TRIDC1BG067960
TRIDC1BG067970
TRIDC1BG068160
TRIDC1BG068170
TRIDC1BG068840
TRIDC1BG068970
TRIDC1BG069000
TRIDC1BG069200
TRIDC1BG069460
TRIDC1BG069930
TRIDC1BG069990
TRIDC1BG070010
TRIDC1BG070020
TRIDC1BG070030
TRIDC1BG070100
TRIDC1BG070160
TRIDC1BG070170
TRIDC1BG070190
TRIDC1BG070200
TRIDC1BG070220
TRIDC1BG070230
TRIDC1BG070240
TRIDC1BG070270
TRIDC1BG070280
TRIDC1BG070290
TRIDC1BG070300
TRIDC1BG070680
TRIDC1BG070760
TRIDC1BG070840
TRIDC1BG071250
TRIDC1BG071260
TRIDC1BG071270
TRIDC1BG071290
TRIDC1BG071300
TRIDC1BG071310
TRIDC1BG071330
TRIDC1BG071340
TRIDC1BG071350
TRIDC1BG071410
TRIDC1BG071480
TRIDC1BG071520
TRIDC1BG071530
TRIDC1BG071800
TRIDC1BG071850
TRIDC1BG071870
TRIDC1BG071900
TRIDC1BG071910
TRIDC1BG071920
TRIDC1BG071940
TRIDC1BG071950
TRIDC1BG071960
TRIDC1BG072380
TRIDC1BG072390
TRIDC1BG072410
TRIDC1BG072490
TRIDC1BG072500
TRIDC1BG072510
TRIDC1BG072530
TRIDC1BG072540
TRIDC1BG072550
TRIDC1BG072560
TRIDC1BG072580
TRIDC1BG072620
TRIDC1BG072630
TRIDC1BG072640
TRIDC1BG072650
TRIDC1BG072680
TRIDC1BG072710
TRIDC1BG072720
TRIDC1BG072730
TRIDC1BG072740
TRIDC1BG072750
TRIDC1BG072890
TRIDC1BG072910
TRIDC1BG072940
TRIDC1BG072950
TRIDC1BG072990
TRIDC1BG073220
TRIDC1BG073240
TRIDC1BG073470
TRIDC1BG073490
TRIDC1BG073510
TRIDC1BG073760
TRIDC1BG073770
TRIDC1BG073910
TRIDC1BG073970
TRIDC1BG073980
TRIDC1BG073990
TRIDC1BG074230
TRIDC1BG074240
TRIDC1BG074250
TRIDC1BG074800
TRIDC1BG074810
TRIDC2AG000080
TRIDC2AG000090
TRIDC2AG000510
TRIDC2AG000670
TRIDC2AG000680
TRIDC2AG000690
TRIDC2AG000700
TRIDC2AG001010
TRIDC2AG001020
TRIDC2AG001270
TRIDC2AG001380
TRIDC2AG001470
TRIDC2AG001530
TRIDC2AG001950
TRIDC2AG002210
TRIDC2AG002270
TRIDC2AG002280
TRIDC2AG003050
TRIDC2AG003070
TRIDC2AG003230
TRIDC2AG003240
TRIDC2AG003470
TRIDC2AG003810
TRIDC2AG003820
TRIDC2AG003850
TRIDC2AG003900
TRIDC2AG004500
TRIDC2AG004520
TRIDC2AG004550
TRIDC2AG004560
TRIDC2AG004570
TRIDC2AG004580
TRIDC2AG004600
TRIDC2AG004620
TRIDC2AG004660
TRIDC2AG004670
TRIDC2AG005170
TRIDC2AG005180
TRIDC2AG005190
TRIDC2AG005200
TRIDC2AG005250
TRIDC2AG005260
TRIDC2AG005320
TRIDC2AG005440
TRIDC2AG005870
TRIDC2AG006530
TRIDC2AG006990
TRIDC2AG008540
TRIDC2AG008610
TRIDC2AG009310
TRIDC2AG009840
TRIDC2AG009920
TRIDC2AG009940
TRIDC2AG010000
TRIDC2AG010160
TRIDC2AG010300
TRIDC2AG010400
TRIDC2AG011560
TRIDC2AG011990
TRIDC2AG012130
TRIDC2AG012140
TRIDC2AG012150
TRIDC2AG012730
TRIDC2AG012930
TRIDC2AG014490
TRIDC2AG014630
TRIDC2AG014750
TRIDC2AG014760
TRIDC2AG014850
TRIDC2AG014870
TRIDC2AG015030
TRIDC2AG015160
TRIDC2AG016070
TRIDC2AG016240
TRIDC2AG016390
TRIDC2AG017260
TRIDC2AG018690
TRIDC2AG019190
TRIDC2AG019440
TRIDC2AG023100
TRIDC2AG023720
TRIDC2AG023730
TRIDC2AG026200
TRIDC2AG028820
TRIDC2AG028860
TRIDC2AG032940
TRIDC2AG032950
TRIDC2AG036290
TRIDC2AG036540
TRIDC2AG036560
TRIDC2AG043230
TRIDC2AG043250
TRIDC2AG045880
TRIDC2AG045890
TRIDC2AG046290
TRIDC2AG048710
TRIDC2AG052940
TRIDC2AG054610
TRIDC2AG055400
TRIDC2AG055410
TRIDC2AG055790
TRIDC2AG055810
TRIDC2AG055820
TRIDC2AG057560
TRIDC2AG059320
TRIDC2AG063260
TRIDC2AG063270
TRIDC2AG063280
TRIDC2AG063290
TRIDC2AG063310
TRIDC2AG063740
TRIDC2AG065960
TRIDC2AG066350
TRIDC2AG067520
TRIDC2AG068810
TRIDC2AG069620
TRIDC2AG069630
TRIDC2AG070080
TRIDC2AG070640
TRIDC2AG070750
TRIDC2AG071140
TRIDC2AG071290
TRIDC2AG071440
TRIDC2AG071450
TRIDC2AG071470
TRIDC2AG071580
TRIDC2AG071590
TRIDC2AG073010
TRIDC2AG073070
TRIDC2AG073550
TRIDC2AG074270
TRIDC2AG074610
TRIDC2AG074930
TRIDC2AG074940
TRIDC2AG075500
TRIDC2AG075520
TRIDC2AG075580
TRIDC2AG075760
TRIDC2AG075770
TRIDC2AG075780
TRIDC2AG075790
TRIDC2AG075960
TRIDC2AG076640
TRIDC2AG076690
TRIDC2AG077760
TRIDC2AG078060
TRIDC2AG078250
TRIDC2AG078610
TRIDC2AG078620
TRIDC2AG078630
TRIDC2AG078710
TRIDC2AG078720
TRIDC2AG078900
TRIDC2AG078910
TRIDC2AG079030
TRIDC2AG079040
TRIDC2AG079050
TRIDC2AG079060
TRIDC2AG079400
TRIDC2AG079420
TRIDC2AG079430
TRIDC2AG079440
TRIDC2AG079500
TRIDC2AG079510
TRIDC2AG079530
TRIDC2AG079570
TRIDC2AG079580
TRIDC2AG079610
TRIDC2AG079620
TRIDC2AG079630
TRIDC2AG079810
TRIDC2AG079820
TRIDC2AG079830
TRIDC2AG079850
TRIDC2AG079900
TRIDC2AG080030
TRIDC2AG080040
TRIDC2AG080060
TRIDC2AG080070
TRIDC2AG080090
TRIDC2AG080760
TRIDC2AG080880
TRIDC2AG080890
TRIDC2AG081210
TRIDC2AG081540
TRIDC2AG081590
TRIDC2AG081600
TRIDC2AG081610
TRIDC2AG081830
TRIDC2AG081850
TRIDC2AG081870
TRIDC2AG081890
TRIDC2AG081920
TRIDC2AG081930
TRIDC2AG081940
TRIDC2AG081950
TRIDC2AG081960
TRIDC2AG081970
TRIDC2AG082010
TRIDC2AG082020
TRIDC2AG082030
TRIDC2AG082430
TRIDC2AG082440
TRIDC2BG000030
TRIDC2BG000040
TRIDC2BG000150
TRIDC2BG000160
TRIDC2BG000170
TRIDC2BG000180
TRIDC2BG000210
TRIDC2BG000250
TRIDC2BG000440
TRIDC2BG000460
TRIDC2BG000470
TRIDC2BG000480
TRIDC2BG000520
TRIDC2BG000530
TRIDC2BG000550
TRIDC2BG000560
TRIDC2BG000570
TRIDC2BG000580
TRIDC2BG000590
TRIDC2BG000600
TRIDC2BG000620
TRIDC2BG000630
TRIDC2BG000640
TRIDC2BG000650
TRIDC2BG000660
TRIDC2BG000670
TRIDC2BG000700
TRIDC2BG000720
TRIDC2BG000920
TRIDC2BG000930
TRIDC2BG000940
TRIDC2BG000950
TRIDC2BG001050
TRIDC2BG001190
TRIDC2BG001200
TRIDC2BG001310
TRIDC2BG001320
TRIDC2BG001330
TRIDC2BG001370
TRIDC2BG001440
TRIDC2BG001450
TRIDC2BG001460
TRIDC2BG001470
TRIDC2BG001480
TRIDC2BG001520
TRIDC2BG001600
TRIDC2BG001610
TRIDC2BG001620
TRIDC2BG001630
TRIDC2BG001640
TRIDC2BG001650
TRIDC2BG001660
TRIDC2BG001700
TRIDC2BG001720
TRIDC2BG001730
TRIDC2BG001740
TRIDC2BG001790
TRIDC2BG001810
TRIDC2BG001820
TRIDC2BG001950
TRIDC2BG001960
TRIDC2BG001970
TRIDC2BG001980
TRIDC2BG002000
TRIDC2BG002150
TRIDC2BG002520
TRIDC2BG002600
TRIDC2BG002610
TRIDC2BG002630
TRIDC2BG002660
TRIDC2BG002670
TRIDC2BG002690
TRIDC2BG002730
TRIDC2BG002810
TRIDC2BG002830
TRIDC2BG002840
TRIDC2BG002850
TRIDC2BG002860
TRIDC2BG002890
TRIDC2BG002980
TRIDC2BG002990
TRIDC2BG003130
TRIDC2BG003240
TRIDC2BG003250
TRIDC2BG003260
TRIDC2BG003280
TRIDC2BG003290
TRIDC2BG003300
TRIDC2BG003310
TRIDC2BG003320
TRIDC2BG003450
TRIDC2BG003460
TRIDC2BG003470
TRIDC2BG003480
TRIDC2BG003490
TRIDC2BG003500
TRIDC2BG003510
TRIDC2BG003530
TRIDC2BG003540
TRIDC2BG003550
TRIDC2BG003560
TRIDC2BG003570
TRIDC2BG003580
TRIDC2BG003600
TRIDC2BG003610
TRIDC2BG003620
TRIDC2BG003630
TRIDC2BG003680
TRIDC2BG003690
TRIDC2BG003710
TRIDC2BG003720
TRIDC2BG003730
TRIDC2BG003740
TRIDC2BG003770
TRIDC2BG003780
TRIDC2BG003820
TRIDC2BG003830
TRIDC2BG003840
TRIDC2BG003850
TRIDC2BG003870
TRIDC2BG003880
TRIDC2BG003890
TRIDC2BG003900
TRIDC2BG003910
TRIDC2BG003930
TRIDC2BG003950
TRIDC2BG004110
TRIDC2BG004130
TRIDC2BG004140
TRIDC2BG004160
TRIDC2BG004170
TRIDC2BG004440
TRIDC2BG004730
TRIDC2BG004750
TRIDC2BG004770
TRIDC2BG004780
TRIDC2BG004810
TRIDC2BG004820
TRIDC2BG004830
TRIDC2BG004930
TRIDC2BG004950
TRIDC2BG004960
TRIDC2BG005010
TRIDC2BG005040
TRIDC2BG005090
TRIDC2BG005100
TRIDC2BG005110
TRIDC2BG005190
TRIDC2BG005320
TRIDC2BG005330
TRIDC2BG005470
TRIDC2BG005490
TRIDC2BG005500
TRIDC2BG005550
TRIDC2BG005580
TRIDC2BG005760
TRIDC2BG005970
TRIDC2BG006200
TRIDC2BG006220
TRIDC2BG006240
TRIDC2BG006250
TRIDC2BG006570
TRIDC2BG006810
TRIDC2BG006880
TRIDC2BG006890
TRIDC2BG006900
TRIDC2BG007050
TRIDC2BG007090
TRIDC2BG007130
TRIDC2BG007170
TRIDC2BG007180
TRIDC2BG007190
TRIDC2BG007200
TRIDC2BG007210
TRIDC2BG007320
TRIDC2BG007330
TRIDC2BG007340
TRIDC2BG007360
TRIDC2BG007450
TRIDC2BG007460
TRIDC2BG007490
TRIDC2BG007500
TRIDC2BG007510
TRIDC2BG007520
TRIDC2BG007550
TRIDC2BG007980
TRIDC2BG008000
TRIDC2BG008010
TRIDC2BG008020
TRIDC2BG008040
TRIDC2BG008110
TRIDC2BG008120
TRIDC2BG008130
TRIDC2BG008960
TRIDC2BG009020
TRIDC2BG009060
TRIDC2BG009130
TRIDC2BG009170
TRIDC2BG009220
TRIDC2BG009570
TRIDC2BG009580
TRIDC2BG009780
TRIDC2BG009910
TRIDC2BG010030
TRIDC2BG010050
TRIDC2BG010070
TRIDC2BG010080
TRIDC2BG010100
TRIDC2BG010120
TRIDC2BG010150
TRIDC2BG010360
TRIDC2BG010370
TRIDC2BG010440
TRIDC2BG010450
TRIDC2BG010460
TRIDC2BG010480
TRIDC2BG010490
TRIDC2BG010500
TRIDC2BG010510
TRIDC2BG010520
TRIDC2BG010800
TRIDC2BG010970
TRIDC2BG010980
TRIDC2BG011630
TRIDC2BG011640
TRIDC2BG011810
TRIDC2BG011890
TRIDC2BG011910
TRIDC2BG011940
TRIDC2BG011950
TRIDC2BG012010
TRIDC2BG012070
TRIDC2BG012080
TRIDC2BG012190
TRIDC2BG012260
TRIDC2BG012420
TRIDC2BG012430
TRIDC2BG012470
TRIDC2BG012500
TRIDC2BG012550
TRIDC2BG012570
TRIDC2BG012590
TRIDC2BG012630
TRIDC2BG012650
TRIDC2BG012690
TRIDC2BG012700
TRIDC2BG012710
TRIDC2BG012720
TRIDC2BG012740
TRIDC2BG013030
TRIDC2BG014570
TRIDC2BG014960
TRIDC2BG014970
TRIDC2BG014980
TRIDC2BG015050
TRIDC2BG015060
TRIDC2BG015070
TRIDC2BG015300
TRIDC2BG015320
TRIDC2BG015330
TRIDC2BG015920
TRIDC2BG016270
TRIDC2BG016280
TRIDC2BG016730
TRIDC2BG016740
TRIDC2BG016750
TRIDC2BG016760
TRIDC2BG017060
TRIDC2BG017070
TRIDC2BG017080
TRIDC2BG017370
TRIDC2BG017450
TRIDC2BG017560
TRIDC2BG020300
TRIDC2BG020330
TRIDC2BG020990
TRIDC2BG021000
TRIDC2BG021020
TRIDC2BG021100
TRIDC2BG021120
TRIDC2BG021550
TRIDC2BG021560
TRIDC2BG021570
TRIDC2BG021730
TRIDC2BG021740
TRIDC2BG021750
TRIDC2BG021780
TRIDC2BG021790
TRIDC2BG021800
TRIDC2BG022020
TRIDC2BG023010
TRIDC2BG023140
TRIDC2BG023300
TRIDC2BG023590
TRIDC2BG023610
TRIDC2BG023940
TRIDC2BG024860
TRIDC2BG025240
TRIDC2BG026120
TRIDC2BG026140
TRIDC2BG026150
TRIDC2BG026160
TRIDC2BG026680
TRIDC2BG026700
TRIDC2BG026720
TRIDC2BG026740
TRIDC2BG029890
TRIDC2BG030960
TRIDC2BG030990
TRIDC2BG031000
TRIDC2BG031010
TRIDC2BG034970
TRIDC2BG034990
TRIDC2BG035270
TRIDC2BG036770
TRIDC2BG040130
TRIDC2BG042210
TRIDC2BG042470
TRIDC2BG042610
TRIDC2BG046400
TRIDC2BG047960
TRIDC2BG048190
TRIDC2BG048220
TRIDC2BG048910
TRIDC2BG048930
TRIDC2BG049510
TRIDC2BG049520
TRIDC2BG050540
TRIDC2BG050790
TRIDC2BG051440
TRIDC2BG051630
TRIDC2BG052110
TRIDC2BG052120
TRIDC2BG052150
TRIDC2BG052500
TRIDC2BG052510
TRIDC2BG052600
TRIDC2BG052870
TRIDC2BG052880
TRIDC2BG053520
TRIDC2BG053530
TRIDC2BG053720
TRIDC2BG053890
TRIDC2BG053900
TRIDC2BG053930
TRIDC2BG053940
TRIDC2BG053950
TRIDC2BG053960
TRIDC2BG053970
TRIDC2BG053980
TRIDC2BG054530
TRIDC2BG054690
TRIDC2BG055050
TRIDC2BG055790
TRIDC2BG055810
TRIDC2BG055830
TRIDC2BG055840
TRIDC2BG055850
TRIDC2BG055860
TRIDC2BG056770
TRIDC2BG058380
TRIDC2BG058390
TRIDC2BG058680
TRIDC2BG058690
TRIDC2BG058980
TRIDC2BG061220
TRIDC2BG062440
TRIDC2BG062450
TRIDC2BG063600
TRIDC2BG063610
TRIDC2BG063620
TRIDC2BG063630
TRIDC2BG063640
TRIDC2BG063880
TRIDC2BG063900
TRIDC2BG063930
TRIDC2BG063950
TRIDC2BG063960
TRIDC2BG063990
TRIDC2BG064010
TRIDC2BG064030
TRIDC2BG064050
TRIDC2BG064060
TRIDC2BG064070
TRIDC2BG064840
TRIDC2BG064980
TRIDC2BG065000
TRIDC2BG065010
TRIDC2BG065140
TRIDC2BG065500
TRIDC2BG065720
TRIDC2BG065740
TRIDC2BG065750
TRIDC2BG065770
TRIDC2BG065790
TRIDC2BG067290
TRIDC2BG067870
TRIDC2BG068250
TRIDC2BG068490
TRIDC2BG068610
TRIDC2BG068840
TRIDC2BG068860
TRIDC2BG068870
TRIDC2BG068910
TRIDC2BG068920
TRIDC2BG068960
TRIDC2BG068970
TRIDC2BG069120
TRIDC2BG069130
TRIDC2BG069140
TRIDC2BG070010
TRIDC2BG070030
TRIDC2BG070080
TRIDC2BG070100
TRIDC2BG070330
TRIDC2BG070350
TRIDC2BG070370
TRIDC2BG070430
TRIDC2BG070480
TRIDC2BG070540
TRIDC2BG070550
TRIDC2BG070560
TRIDC2BG070570
TRIDC2BG070580
TRIDC2BG070600
TRIDC2BG070610
TRIDC2BG070660
TRIDC2BG070710
TRIDC2BG070740
TRIDC2BG071210
TRIDC2BG071220
TRIDC2BG071230
TRIDC2BG071360
TRIDC2BG071500
TRIDC2BG071510
TRIDC2BG071530
TRIDC2BG071800
TRIDC2BG071810
TRIDC2BG071820
TRIDC2BG071900
TRIDC2BG071940
TRIDC2BG071960
TRIDC2BG072050
TRIDC2BG072060
TRIDC2BG072100
TRIDC2BG072110
TRIDC2BG072140
TRIDC2BG072250
TRIDC2BG072330
TRIDC2BG072340
TRIDC2BG072350
TRIDC2BG072450
TRIDC2BG072460
TRIDC2BG072500
TRIDC2BG072680
TRIDC2BG072760
TRIDC2BG072770
TRIDC2BG072790
TRIDC2BG073440
TRIDC2BG073510
TRIDC2BG073730
TRIDC2BG073970
TRIDC2BG074260
TRIDC2BG074270
TRIDC2BG074880
TRIDC2BG074940
TRIDC2BG075660
TRIDC2BG075670
TRIDC2BG075690
TRIDC2BG076000
TRIDC2BG076010
TRIDC2BG076020
TRIDC2BG076030
TRIDC2BG076620
TRIDC2BG076630
TRIDC2BG076640
TRIDC2BG076650
TRIDC2BG076670
TRIDC2BG076740
TRIDC2BG076750
TRIDC2BG076770
TRIDC2BG076780
TRIDC2BG076790
TRIDC2BG076800
TRIDC2BG076930
TRIDC2BG076970
TRIDC2BG077300
TRIDC2BG077310
TRIDC2BG077320
TRIDC2BG077560
TRIDC2BG077570
TRIDC2BG077580
TRIDC2BG077590
TRIDC2BG078240
TRIDC2BG078350
TRIDC2BG078360
TRIDC2BG078390
TRIDC2BG078420
TRIDC2BG078430
TRIDC2BG078440
TRIDC2BG078450
TRIDC2BG078460
TRIDC2BG078640
TRIDC2BG078650
TRIDC2BG078660
TRIDC2BG078670
TRIDC2BG078730
TRIDC2BG079070
TRIDC2BG079080
TRIDC2BG079090
TRIDC2BG079110
TRIDC2BG079170
TRIDC2BG079590
TRIDC2BG079720
TRIDC2BG079870
TRIDC2BG079880
TRIDC2BG079890
TRIDC2BG079910
TRIDC2BG080330
TRIDC2BG080590
TRIDC2BG080600
TRIDC2BG080630
TRIDC2BG080740
TRIDC2BG080770
TRIDC2BG080780
TRIDC2BG080800
TRIDC2BG080950
TRIDC2BG080960
TRIDC2BG080970
TRIDC2BG080980
TRIDC2BG081070
TRIDC2BG081100
TRIDC2BG081110
TRIDC2BG081120
TRIDC2BG081270
TRIDC2BG081360
TRIDC2BG081730
TRIDC2BG081800
TRIDC2BG081810
TRIDC2BG081820
TRIDC2BG081830
TRIDC2BG081840
TRIDC2BG081850
TRIDC2BG081860
TRIDC2BG081890
TRIDC2BG081900
TRIDC2BG081920
TRIDC2BG081930
TRIDC2BG081940
TRIDC2BG081950
TRIDC2BG082020
TRIDC2BG082230
TRIDC2BG082250
TRIDC2BG082360
TRIDC2BG082600
TRIDC2BG082610
TRIDC2BG082660
TRIDC2BG082670
TRIDC2BG082680
TRIDC2BG082690
TRIDC2BG082730
TRIDC2BG082790
TRIDC2BG082800
TRIDC2BG082820
TRIDC2BG082940
TRIDC2BG083010
TRIDC2BG083020
TRIDC2BG083030
TRIDC2BG083190
TRIDC2BG083490
TRIDC2BG083500
TRIDC2BG083640
TRIDC2BG083650
TRIDC2BG083660
TRIDC2BG083740
TRIDC2BG083750
TRIDC2BG083860
TRIDC2BG083870
TRIDC2BG083880
TRIDC2BG084160
TRIDC2BG084170
TRIDC2BG084350
TRIDC2BG084540
TRIDC2BG084550
TRIDC2BG084650
TRIDC2BG084660
TRIDC2BG084680
TRIDC2BG084690
TRIDC2BG084780
TRIDC2BG084820
TRIDC2BG084840
TRIDC2BG084870
TRIDC2BG084900
TRIDC2BG084910
TRIDC2BG084920
TRIDC2BG084980
TRIDC2BG085010
TRIDC2BG085020
TRIDC2BG085030
TRIDC2BG085040
TRIDC2BG085070
TRIDC2BG085440
TRIDC2BG085450
TRIDC2BG085540
TRIDC2BG085550
TRIDC2BG085560
TRIDC2BG085580
TRIDC2BG085800
TRIDC2BG085810
TRIDC2BG085990
TRIDC2BG086040
TRIDC2BG086050
TRIDC2BG086170
TRIDC2BG086200
TRIDC2BG086290
TRIDC2BG086540
TRIDC2BG086550
TRIDC2BG086560
TRIDC2BG086580
TRIDC2BG086620
TRIDC2BG086640
TRIDC2BG087070
TRIDC2BG087090
TRIDC2BG087410
TRIDC2BG087680
TRIDC2BG087690
TRIDC2BG087700
TRIDC2BG087740
TRIDC2BG087750
TRIDC2BG087930
TRIDC2BG087940
TRIDC2BG087950
TRIDC2BG087960
TRIDC2BG088010
TRIDC2BG088020
TRIDC2BG088030
TRIDC2BG088040
TRIDC2BG088060
TRIDC2BG088080
TRIDC2BG088100
TRIDC2BG088110
TRIDC2BG088120
TRIDC2BG088370
TRIDC2BG088380
TRIDC2BG088440
TRIDC2BG088450
TRIDC2BG088460
TRIDC2BG088530
TRIDC2BG088540
TRIDC2BG088590
TRIDC2BG088600
TRIDC2BG088620
TRIDC2BG088630
TRIDC2BG088640
TRIDC2BG088650
TRIDC2BG088660
TRIDC2BG088670
TRIDC2BG088680
TRIDC2BG088740
TRIDC2BG089040
TRIDC2BG089050
TRIDC2BG089080
TRIDC2BG089090
TRIDC2BG089250
TRIDC2BG089260
TRIDC2BG089300
TRIDC2BG089310
TRIDC2BG089330
TRIDC2BG089460
TRIDC2BG089480
TRIDC2BG089490
TRIDC2BG089690
TRIDC2BG089700
TRIDC2BG089710
TRIDC2BG089720
TRIDC2BG089740
TRIDC2BG089820
TRIDC2BG089850
TRIDC2BG089990
TRIDC2BG090000
TRIDC2BG090010
TRIDC2BG090020
TRIDC2BG090030
TRIDC2BG090050
TRIDC2BG090060
TRIDC2BG090080
TRIDC2BG090120
TRIDC2BG090140
TRIDC2BG090150
TRIDC2BG090190
TRIDC2BG090200
TRIDC2BG090210
TRIDC2BG090230
TRIDC2BG090240
TRIDC2BG090250
TRIDC2BG090260
TRIDC2BG090280
TRIDC2BG090290
TRIDC2BG090300
TRIDC2BG090310
TRIDC2BG090320
TRIDC2BG090340
TRIDC2BG090350
TRIDC2BG090420
TRIDC2BG090430
TRIDC2BG090550
TRIDC2BG090580
TRIDC2BG090590
TRIDC2BG090610
TRIDC2BG090630
TRIDC2BG090650
TRIDC2BG090660
TRIDC2BG090670
TRIDC2BG090680
TRIDC2BG090690
TRIDC2BG090720
TRIDC2BG090730
TRIDC2BG090750
TRIDC2BG090770
TRIDC2BG090870
TRIDC2BG090880
TRIDC2BG090890
TRIDC2BG090900
TRIDC2BG090950
TRIDC2BG090970
TRIDC2BG090980
TRIDC2BG091010
TRIDC2BG091020
TRIDC2BG091170
TRIDC2BG091190
TRIDC2BG091200
TRIDC3AG000030
TRIDC3AG000100
TRIDC3AG000160
TRIDC3AG000740
TRIDC3AG000990
TRIDC3AG001000
TRIDC3AG001080
TRIDC3AG001240
TRIDC3AG001360
TRIDC3AG001370
TRIDC3AG001380
TRIDC3AG001390
TRIDC3AG001670
TRIDC3AG001680
TRIDC3AG002190
TRIDC3AG002900
TRIDC3AG002910
TRIDC3AG003030
TRIDC3AG003280
TRIDC3AG003300
TRIDC3AG003310
TRIDC3AG003420
TRIDC3AG003570
TRIDC3AG003580
TRIDC3AG003790
TRIDC3AG004060
TRIDC3AG004210
TRIDC3AG005170
TRIDC3AG005350
TRIDC3AG005470
TRIDC3AG005480
TRIDC3AG005490
TRIDC3AG005600
TRIDC3AG005610
TRIDC3AG005620
TRIDC3AG005630
TRIDC3AG005640
TRIDC3AG005680
TRIDC3AG006100
TRIDC3AG006340
TRIDC3AG006350
TRIDC3AG006360
TRIDC3AG006720
TRIDC3AG006940
TRIDC3AG006950
TRIDC3AG007350
TRIDC3AG007360
TRIDC3AG007440
TRIDC3AG007450
TRIDC3AG007490
TRIDC3AG008090
TRIDC3AG008140
TRIDC3AG008290
TRIDC3AG008720
TRIDC3AG008730
TRIDC3AG009100
TRIDC3AG009640
TRIDC3AG009660
TRIDC3AG009680
TRIDC3AG009690
TRIDC3AG009760
TRIDC3AG009770
TRIDC3AG009780
TRIDC3AG009960
TRIDC3AG010250
TRIDC3AG010270
TRIDC3AG010280
TRIDC3AG010680
TRIDC3AG010900
TRIDC3AG011120
TRIDC3AG011300
TRIDC3AG011310
TRIDC3AG011320
TRIDC3AG013360
TRIDC3AG013620
TRIDC3AG013630
TRIDC3AG013650
TRIDC3AG013670
TRIDC3AG013700
TRIDC3AG015710
TRIDC3AG017340
TRIDC3AG018240
TRIDC3AG019550
TRIDC3AG022630
TRIDC3AG022640
TRIDC3AG022650
TRIDC3AG022660
TRIDC3AG022930
TRIDC3AG023940
TRIDC3AG024350
TRIDC3AG024610
TRIDC3AG024800
TRIDC3AG026640
TRIDC3AG028340
TRIDC3AG028880
TRIDC3AG031820
TRIDC3AG031830
TRIDC3AG031840
TRIDC3AG036610
TRIDC3AG037100
TRIDC3AG044580
TRIDC3AG044590
TRIDC3AG045140
TRIDC3AG046950
TRIDC3AG047370
TRIDC3AG047380
TRIDC3AG047650
TRIDC3AG048250
TRIDC3AG048710
TRIDC3AG049150
TRIDC3AG049160
TRIDC3AG049230
TRIDC3AG050580
TRIDC3AG050780
TRIDC3AG052180
TRIDC3AG052190
TRIDC3AG055180
TRIDC3AG055790
TRIDC3AG055840
TRIDC3AG056050
TRIDC3AG056080
TRIDC3AG056950
TRIDC3AG056960
TRIDC3AG057120
TRIDC3AG057130
TRIDC3AG059470
TRIDC3AG060160
TRIDC3AG060430
TRIDC3AG061800
TRIDC3AG061820
TRIDC3AG061960
TRIDC3AG062030
TRIDC3AG062260
TRIDC3AG063280
TRIDC3AG063440
TRIDC3AG064140
TRIDC3AG064960
TRIDC3AG064970
TRIDC3AG064980
TRIDC3AG065010
TRIDC3AG065020
TRIDC3AG065040
TRIDC3AG065050
TRIDC3AG065260
TRIDC3AG065280
TRIDC3AG066000
TRIDC3AG066320
TRIDC3AG066360
TRIDC3AG066380
TRIDC3AG066390
TRIDC3AG067110
TRIDC3AG067120
TRIDC3AG067330
TRIDC3AG067370
TRIDC3AG067840
TRIDC3AG068390
TRIDC3AG069200
TRIDC3AG069290
TRIDC3AG069670
TRIDC3AG069790
TRIDC3AG069800
TRIDC3AG069820
TRIDC3AG069830
TRIDC3AG069840
TRIDC3AG069850
TRIDC3AG070090
TRIDC3AG071400
TRIDC3AG071420
TRIDC3AG071430
TRIDC3AG071440
TRIDC3AG071690
TRIDC3AG071700
TRIDC3AG071710
TRIDC3AG071720
TRIDC3AG071730
TRIDC3AG071740
TRIDC3AG071750
TRIDC3AG071760
TRIDC3AG071770
TRIDC3AG071780
TRIDC3AG071800
TRIDC3AG071830
TRIDC3AG072410
TRIDC3AG072490
TRIDC3AG072500
TRIDC3AG072780
TRIDC3AG072790
TRIDC3AG072960
TRIDC3AG073020
TRIDC3AG073280
TRIDC3AG073910
TRIDC3AG073920
TRIDC3AG074430
TRIDC3AG074800
TRIDC3AG074900
TRIDC3AG074910
TRIDC3AG074920
TRIDC3AG074940
TRIDC3AG074950
TRIDC3AG074960
TRIDC3AG074970
TRIDC3AG074980
TRIDC3AG074990
TRIDC3AG075270
TRIDC3AG075280
TRIDC3AG075290
TRIDC3AG075340
TRIDC3AG076050
TRIDC3AG076170
TRIDC3AG076180
TRIDC3AG076210
TRIDC3BG000040
TRIDC3BG000050
TRIDC3BG000080
TRIDC3BG000150
TRIDC3BG000180
TRIDC3BG000220
TRIDC3BG000400
TRIDC3BG000410
TRIDC3BG000440
TRIDC3BG000480
TRIDC3BG000710
TRIDC3BG000720
TRIDC3BG000770
TRIDC3BG000800
TRIDC3BG001420
TRIDC3BG001430
TRIDC3BG001440
TRIDC3BG001510
TRIDC3BG001520
TRIDC3BG001640
TRIDC3BG001650
TRIDC3BG001880
TRIDC3BG001890
TRIDC3BG002080
TRIDC3BG002090
TRIDC3BG002100
TRIDC3BG002170
TRIDC3BG002180
TRIDC3BG002190
TRIDC3BG002240
TRIDC3BG002250
TRIDC3BG002270
TRIDC3BG002280
TRIDC3BG002320
TRIDC3BG002330
TRIDC3BG002360
TRIDC3BG002450
TRIDC3BG002460
TRIDC3BG002470
TRIDC3BG002870
TRIDC3BG002880
TRIDC3BG003110
TRIDC3BG003350
TRIDC3BG003400
TRIDC3BG003410
TRIDC3BG003620
TRIDC3BG003630
TRIDC3BG003790
TRIDC3BG003800
TRIDC3BG003810
TRIDC3BG003830
TRIDC3BG003910
TRIDC3BG003940
TRIDC3BG004160
TRIDC3BG004630
TRIDC3BG004640
TRIDC3BG004650
TRIDC3BG004660
TRIDC3BG004670
TRIDC3BG004730
TRIDC3BG004740
TRIDC3BG004750
TRIDC3BG004760
TRIDC3BG004770
TRIDC3BG004820
TRIDC3BG004830
TRIDC3BG005030
TRIDC3BG005050
TRIDC3BG005070
TRIDC3BG005080
TRIDC3BG005100
TRIDC3BG005110
TRIDC3BG005140
TRIDC3BG005260
TRIDC3BG005710
TRIDC3BG005850
TRIDC3BG005980
TRIDC3BG005990
TRIDC3BG006010
TRIDC3BG006020
TRIDC3BG006030
TRIDC3BG006050
TRIDC3BG006080
TRIDC3BG006150
TRIDC3BG006170
TRIDC3BG006350
TRIDC3BG006610
TRIDC3BG006660
TRIDC3BG006670
TRIDC3BG006880
TRIDC3BG007000
TRIDC3BG007030
TRIDC3BG007040
TRIDC3BG007080
TRIDC3BG007090
TRIDC3BG007100
TRIDC3BG007110
TRIDC3BG007120
TRIDC3BG007230
TRIDC3BG007260
TRIDC3BG007270
TRIDC3BG007290
TRIDC3BG007300
TRIDC3BG007310
TRIDC3BG007400
TRIDC3BG007470
TRIDC3BG007510
TRIDC3BG007520
TRIDC3BG007530
TRIDC3BG007540
TRIDC3BG007560
TRIDC3BG007580
TRIDC3BG007590
TRIDC3BG007600
TRIDC3BG007610
TRIDC3BG007630
TRIDC3BG007660
TRIDC3BG007670
TRIDC3BG007880
TRIDC3BG007930
TRIDC3BG008040
TRIDC3BG008130
TRIDC3BG008140
TRIDC3BG008170
TRIDC3BG008200
TRIDC3BG008210
TRIDC3BG008700
TRIDC3BG008860
TRIDC3BG008870
TRIDC3BG008930
TRIDC3BG009360
TRIDC3BG009450
TRIDC3BG009460
TRIDC3BG009550
TRIDC3BG009560
TRIDC3BG009800
TRIDC3BG009860
TRIDC3BG009870
TRIDC3BG009940
TRIDC3BG009950
TRIDC3BG009960
TRIDC3BG009970
TRIDC3BG010000
TRIDC3BG010010
TRIDC3BG010020
TRIDC3BG010030
TRIDC3BG010040
TRIDC3BG010050
TRIDC3BG010190
TRIDC3BG010210
TRIDC3BG010290
TRIDC3BG010360
TRIDC3BG010410
TRIDC3BG010440
TRIDC3BG010880
TRIDC3BG010920
TRIDC3BG010930
TRIDC3BG010940
TRIDC3BG010960
TRIDC3BG010970
TRIDC3BG010980
TRIDC3BG011020
TRIDC3BG011030
TRIDC3BG011040
TRIDC3BG011050
TRIDC3BG011250
TRIDC3BG011520
TRIDC3BG011760
TRIDC3BG011770
TRIDC3BG011790
TRIDC3BG011800
TRIDC3BG011810
TRIDC3BG012050
TRIDC3BG012100
TRIDC3BG012120
TRIDC3BG012130
TRIDC3BG012390
TRIDC3BG012660
TRIDC3BG012670
TRIDC3BG012680
TRIDC3BG012700
TRIDC3BG012790
TRIDC3BG012800
TRIDC3BG012920
TRIDC3BG012930
TRIDC3BG012950
TRIDC3BG013090
TRIDC3BG013110
TRIDC3BG013700
TRIDC3BG014600
TRIDC3BG014970
TRIDC3BG014980
TRIDC3BG016220
TRIDC3BG016230
TRIDC3BG016290
TRIDC3BG016300
TRIDC3BG016320
TRIDC3BG016740
TRIDC3BG017680
TRIDC3BG017700
TRIDC3BG017720
TRIDC3BG017730
TRIDC3BG018700
TRIDC3BG020250
TRIDC3BG020280
TRIDC3BG020290
TRIDC3BG020300
TRIDC3BG020310
TRIDC3BG020330
TRIDC3BG020580
TRIDC3BG020590
TRIDC3BG021730
TRIDC3BG022580
TRIDC3BG022910
TRIDC3BG023530
TRIDC3BG024070
TRIDC3BG024570
TRIDC3BG024580
TRIDC3BG024670
TRIDC3BG025630
TRIDC3BG025730
TRIDC3BG025750
TRIDC3BG025770
TRIDC3BG026460
TRIDC3BG026590
TRIDC3BG026610
TRIDC3BG027830
TRIDC3BG027840
TRIDC3BG028430
TRIDC3BG030060
TRIDC3BG032280
TRIDC3BG032330
TRIDC3BG033140
TRIDC3BG033150
TRIDC3BG033260
TRIDC3BG035140
TRIDC3BG037790
TRIDC3BG037810
TRIDC3BG037820
TRIDC3BG039480
TRIDC3BG039920
TRIDC3BG040030
TRIDC3BG041200
TRIDC3BG041270
TRIDC3BG042390
TRIDC3BG042400
TRIDC3BG042410
TRIDC3BG042430
TRIDC3BG042990
TRIDC3BG043600
TRIDC3BG044550
TRIDC3BG044560
TRIDC3BG044570
TRIDC3BG044580
TRIDC3BG044590
TRIDC3BG044600
TRIDC3BG044610
TRIDC3BG044630
TRIDC3BG044650
TRIDC3BG044660
TRIDC3BG044690
TRIDC3BG044700
TRIDC3BG044710
TRIDC3BG044730
TRIDC3BG044790
TRIDC3BG044820
TRIDC3BG044830
TRIDC3BG044840
TRIDC3BG045290
TRIDC3BG045330
TRIDC3BG045490
TRIDC3BG045520
TRIDC3BG045550
TRIDC3BG045560
TRIDC3BG046190
TRIDC3BG047510
TRIDC3BG047590
TRIDC3BG047600
TRIDC3BG047610
TRIDC3BG047790
TRIDC3BG047810
TRIDC3BG047860
TRIDC3BG047880
TRIDC3BG047920
TRIDC3BG047930
TRIDC3BG047980
TRIDC3BG047990
TRIDC3BG048000
TRIDC3BG048030
TRIDC3BG048040
TRIDC3BG048130
TRIDC3BG048140
TRIDC3BG048860
TRIDC3BG048870
TRIDC3BG048910
TRIDC3BG049300
TRIDC3BG050200
TRIDC3BG050860
TRIDC3BG050870
TRIDC3BG050890
TRIDC3BG050910
TRIDC3BG050950
TRIDC3BG050980
TRIDC3BG051250
TRIDC3BG051530
TRIDC3BG051760
TRIDC3BG052240
TRIDC3BG052250
TRIDC3BG052810
TRIDC3BG053190
TRIDC3BG053560
TRIDC3BG054160
TRIDC3BG055330
TRIDC3BG056570
TRIDC3BG056590
TRIDC3BG056610
TRIDC3BG056620
TRIDC3BG056870
TRIDC3BG056890
TRIDC3BG056900
TRIDC3BG056910
TRIDC3BG058710
TRIDC3BG060150
TRIDC3BG060990
TRIDC3BG061000
TRIDC3BG061480
TRIDC3BG061530
TRIDC3BG061540
TRIDC3BG062180
TRIDC3BG062230
TRIDC3BG062260
TRIDC3BG062280
TRIDC3BG063930
TRIDC3BG065760
TRIDC3BG065780
TRIDC3BG065790
TRIDC3BG065980
TRIDC3BG066940
TRIDC3BG066960
TRIDC3BG068590
TRIDC3BG068600
TRIDC3BG068610
TRIDC3BG069470
TRIDC3BG069940
TRIDC3BG069950
TRIDC3BG069960
TRIDC3BG069970
TRIDC3BG070410
TRIDC3BG070440
TRIDC3BG070450
TRIDC3BG070460
TRIDC3BG070860
TRIDC3BG070870
TRIDC3BG070880
TRIDC3BG070910
TRIDC3BG071090
TRIDC3BG071110
TRIDC3BG071120
TRIDC3BG071130
TRIDC3BG071220
TRIDC3BG071270
TRIDC3BG071280
TRIDC3BG071290
TRIDC3BG071520
TRIDC3BG071530
TRIDC3BG071640
TRIDC3BG071650
TRIDC3BG071990
TRIDC3BG072060
TRIDC3BG072120
TRIDC3BG072180
TRIDC3BG072530
TRIDC3BG072540
TRIDC3BG072670
TRIDC3BG073090
TRIDC3BG073100
TRIDC3BG073110
TRIDC3BG073120
TRIDC3BG073190
TRIDC3BG073200
TRIDC3BG073210
TRIDC3BG073370
TRIDC3BG073410
TRIDC3BG073510
TRIDC3BG073520
TRIDC3BG073530
TRIDC3BG074660
TRIDC3BG074670
TRIDC3BG074690
TRIDC3BG074700
TRIDC3BG074710
TRIDC3BG074750
TRIDC3BG074780
TRIDC3BG074840
TRIDC3BG074870
TRIDC3BG074890
TRIDC3BG074900
TRIDC3BG074930
TRIDC3BG074940
TRIDC3BG075060
TRIDC3BG075070
TRIDC3BG075250
TRIDC3BG075990
TRIDC3BG076000
TRIDC3BG076020
TRIDC3BG076030
TRIDC3BG076080
TRIDC3BG076090
TRIDC3BG076150
TRIDC3BG076160
TRIDC3BG076180
TRIDC3BG076350
TRIDC3BG076360
TRIDC3BG076630
TRIDC3BG076920
TRIDC3BG076970
TRIDC3BG077010
TRIDC3BG077040
TRIDC3BG077100
TRIDC3BG077110
TRIDC3BG077120
TRIDC3BG077570
TRIDC3BG077580
TRIDC3BG077590
TRIDC3BG077810
TRIDC3BG077910
TRIDC3BG078190
TRIDC3BG078230
TRIDC3BG078240
TRIDC3BG078250
TRIDC3BG078600
TRIDC3BG078810
TRIDC3BG078820
TRIDC3BG078840
TRIDC3BG078950
TRIDC3BG078960
TRIDC3BG078970
TRIDC3BG079070
TRIDC3BG079090
TRIDC3BG079100
TRIDC3BG079180
TRIDC3BG079190
TRIDC3BG079430
TRIDC3BG079590
TRIDC3BG079600
TRIDC3BG079640
TRIDC3BG080780
TRIDC3BG080880
TRIDC3BG080890
TRIDC3BG080900
TRIDC3BG081280
TRIDC3BG081290
TRIDC3BG081440
TRIDC3BG081450
TRIDC3BG081460
TRIDC3BG081560
TRIDC3BG081900
TRIDC3BG081960
TRIDC3BG082000
TRIDC3BG082020
TRIDC3BG082050
TRIDC3BG082470
TRIDC3BG082650
TRIDC3BG082660
TRIDC3BG082670
TRIDC3BG082680
TRIDC3BG082730
TRIDC3BG082740
TRIDC3BG082800
TRIDC3BG082810
TRIDC3BG082820
TRIDC3BG082840
TRIDC3BG082850
TRIDC3BG082890
TRIDC3BG082900
TRIDC3BG082920
TRIDC3BG082930
TRIDC3BG083010
TRIDC3BG083020
TRIDC3BG083220
TRIDC3BG083290
TRIDC3BG083300
TRIDC3BG083320
TRIDC3BG083330
TRIDC3BG083350
TRIDC3BG083360
TRIDC3BG083370
TRIDC3BG083400
TRIDC3BG083430
TRIDC3BG083440
TRIDC3BG083550
TRIDC3BG083560
TRIDC3BG083650
TRIDC3BG083890
TRIDC3BG083900
TRIDC3BG084400
TRIDC3BG084420
TRIDC3BG084430
TRIDC3BG084580
TRIDC3BG084670
TRIDC3BG084820
TRIDC3BG084840
TRIDC3BG084860
TRIDC3BG084890
TRIDC3BG084930
TRIDC3BG084940
TRIDC3BG084980
TRIDC3BG085000
TRIDC3BG085010
TRIDC3BG085030
TRIDC3BG085040
TRIDC3BG085090
TRIDC3BG085130
TRIDC3BG085160
TRIDC3BG085260
TRIDC3BG085360
TRIDC3BG085370
TRIDC3BG085760
TRIDC3BG086110
TRIDC3BG086200
TRIDC3BG086260
TRIDC3BG086270
TRIDC3BG086280
TRIDC3BG086290
TRIDC3BG086340
TRIDC3BG086390
TRIDC3BG086420
TRIDC3BG086430
TRIDC3BG086460
TRIDC3BG086480
TRIDC3BG086490
TRIDC3BG086540
TRIDC3BG086770
TRIDC3BG087020
TRIDC3BG087220
TRIDC3BG087350
TRIDC3BG087360
TRIDC3BG087370
TRIDC3BG087380
TRIDC3BG087390
TRIDC4AG000300
TRIDC4AG001700
TRIDC4AG002620
TRIDC4AG002640
TRIDC4AG002650
TRIDC4AG002660
TRIDC4AG003070
TRIDC4AG005940
TRIDC4AG007550
TRIDC4AG009020
TRIDC4AG010560
TRIDC4AG010570
TRIDC4AG010970
TRIDC4AG011020
TRIDC4AG011580
TRIDC4AG014900
TRIDC4AG015760
TRIDC4AG017210
TRIDC4AG019250
TRIDC4AG021210
TRIDC4AG024490
TRIDC4AG024570
TRIDC4AG026130
TRIDC4AG026600
TRIDC4AG026800
TRIDC4AG026960
TRIDC4AG029370
TRIDC4AG029860
TRIDC4AG031300
TRIDC4AG031500
TRIDC4AG033790
TRIDC4AG033800
TRIDC4AG033810
TRIDC4AG033820
TRIDC4AG033830
TRIDC4AG033850
TRIDC4AG033880
TRIDC4AG033900
TRIDC4AG034730
TRIDC4AG034750
TRIDC4AG034770
TRIDC4AG035590
TRIDC4AG037380
TRIDC4AG037390
TRIDC4AG037420
TRIDC4AG037510
TRIDC4AG040540
TRIDC4AG040550
TRIDC4AG040730
TRIDC4AG043230
TRIDC4AG043240
TRIDC4AG043430
TRIDC4AG043450
TRIDC4AG043460
TRIDC4AG043480
TRIDC4AG043500
TRIDC4AG044980
TRIDC4AG045810
TRIDC4AG045950
TRIDC4AG045960
TRIDC4AG045970
TRIDC4AG046380
TRIDC4AG046390
TRIDC4AG046480
TRIDC4AG046490
TRIDC4AG046620
TRIDC4AG046630
TRIDC4AG046650
TRIDC4AG046960
TRIDC4AG046970
TRIDC4AG046980
TRIDC4AG048040
TRIDC4AG048080
TRIDC4AG049710
TRIDC4AG049900
TRIDC4AG049910
TRIDC4AG050170
TRIDC4AG051140
TRIDC4AG051240
TRIDC4AG051260
TRIDC4AG051300
TRIDC4AG051710
TRIDC4AG051720
TRIDC4AG051910
TRIDC4AG052340
TRIDC4AG052460
TRIDC4AG056080
TRIDC4AG056520
TRIDC4AG056530
TRIDC4AG056620
TRIDC4AG056930
TRIDC4AG057150
TRIDC4AG057180
TRIDC4AG057190
TRIDC4AG057200
TRIDC4AG057340
TRIDC4AG057350
TRIDC4AG057380
TRIDC4AG057400
TRIDC4AG057430
TRIDC4AG057470
TRIDC4AG057610
TRIDC4AG057670
TRIDC4AG057680
TRIDC4AG058210
TRIDC4AG058420
TRIDC4AG058430
TRIDC4AG058480
TRIDC4AG058850
TRIDC4AG059560
TRIDC4AG059590
TRIDC4AG059610
TRIDC4AG059620
TRIDC4AG059630
TRIDC4AG059640
TRIDC4AG059650
TRIDC4AG059680
TRIDC4AG059700
TRIDC4AG059720
TRIDC4AG059730
TRIDC4AG059750
TRIDC4AG060630
TRIDC4AG060640
TRIDC4AG060650
TRIDC4AG060660
TRIDC4AG060670
TRIDC4AG060720
TRIDC4AG060730
TRIDC4AG060740
TRIDC4AG060760
TRIDC4AG060770
TRIDC4AG060780
TRIDC4AG060800
TRIDC4AG060820
TRIDC4AG060830
TRIDC4AG060860
TRIDC4AG060910
TRIDC4AG060920
TRIDC4AG061060
TRIDC4AG061070
TRIDC4AG061120
TRIDC4AG061130
TRIDC4AG062050
TRIDC4AG062120
TRIDC4AG062140
TRIDC4AG062150
TRIDC4AG062190
TRIDC4AG062200
TRIDC4AG062210
TRIDC4AG062940
TRIDC4AG063010
TRIDC4AG063020
TRIDC4AG063120
TRIDC4AG063130
TRIDC4AG063140
TRIDC4AG063150
TRIDC4AG063160
TRIDC4AG063170
TRIDC4AG063210
TRIDC4AG063240
TRIDC4AG063260
TRIDC4AG063270
TRIDC4AG063290
TRIDC4AG063360
TRIDC4AG063370
TRIDC4AG063490
TRIDC4AG063770
TRIDC4AG063790
TRIDC4AG063980
TRIDC4AG064000
TRIDC4AG064080
TRIDC4AG064200
TRIDC4AG064250
TRIDC4AG064640
TRIDC4AG065210
TRIDC4AG065220
TRIDC4AG065230
TRIDC4AG065580
TRIDC4AG065590
TRIDC4AG065610
TRIDC4AG065620
TRIDC4AG065630
TRIDC4AG065680
TRIDC4AG065690
TRIDC4AG065700
TRIDC4AG065710
TRIDC4AG065750
TRIDC4AG065760
TRIDC4AG065780
TRIDC4AG065790
TRIDC4AG065870
TRIDC4AG065960
TRIDC4AG065970
TRIDC4AG066030
TRIDC4AG066200
TRIDC4AG066230
TRIDC4AG066290
TRIDC4AG066340
TRIDC4AG066360
TRIDC4AG066380
TRIDC4AG066390
TRIDC4AG066400
TRIDC4AG066420
TRIDC4AG066440
TRIDC4AG066460
TRIDC4AG066480
TRIDC4AG066500
TRIDC4AG066530
TRIDC4AG066550
TRIDC4AG066570
TRIDC4AG066580
TRIDC4AG066600
TRIDC4AG066610
TRIDC4AG066690
TRIDC4AG066710
TRIDC4AG066720
TRIDC4AG066740
TRIDC4AG066750
TRIDC4AG066760
TRIDC4AG066790
TRIDC4AG066800
TRIDC4AG067110
TRIDC4AG067170
TRIDC4AG067180
TRIDC4AG067190
TRIDC4AG067240
TRIDC4AG067250
TRIDC4AG067310
TRIDC4AG067320
TRIDC4AG067330
TRIDC4AG067360
TRIDC4AG067370
TRIDC4AG067380
TRIDC4AG067390
TRIDC4AG067400
TRIDC4AG067580
TRIDC4AG067590
TRIDC4AG067680
TRIDC4AG067710
TRIDC4AG067840
TRIDC4AG067940
TRIDC4AG067960
TRIDC4AG068050
TRIDC4AG068060
TRIDC4AG068210
TRIDC4AG068220
TRIDC4AG068250
TRIDC4AG068260
TRIDC4AG068270
TRIDC4AG068290
TRIDC4AG068320
TRIDC4AG068330
TRIDC4AG068360
TRIDC4AG068370
TRIDC4AG068380
TRIDC4AG068420
TRIDC4AG068430
TRIDC4AG068440
TRIDC4AG068510
TRIDC4AG068650
TRIDC4AG068680
TRIDC4AG068720
TRIDC4AG068730
TRIDC4AG068740
TRIDC4AG068750
TRIDC4AG068820
TRIDC4AG068830
TRIDC4AG068840
TRIDC4AG068850
TRIDC4AG068870
TRIDC4AG068970
TRIDC4AG068980
TRIDC4AG068990
TRIDC4AG069000
TRIDC4AG069010
TRIDC4AG069030
TRIDC4AG069090
TRIDC4AG069170
TRIDC4AG069460
TRIDC4AG069470
TRIDC4AG069480
TRIDC4AG069500
TRIDC4AG069600
TRIDC4AG069740
TRIDC4AG069750
TRIDC4AG069760
TRIDC4AG069770
TRIDC4AG069780
TRIDC4AG069790
TRIDC4AG069800
TRIDC4AG069810
TRIDC4AG069820
TRIDC4AG069830
TRIDC4AG069840
TRIDC4AG069850
TRIDC4AG069870
TRIDC4AG069890
TRIDC4AG069900
TRIDC4AG069910
TRIDC4AG069940
TRIDC4AG069950
TRIDC4AG069960
TRIDC4AG069970
TRIDC4AG069980
TRIDC4AG069990
TRIDC4AG070030
TRIDC4AG070050
TRIDC4AG070060
TRIDC4AG070110
TRIDC4AG070120
TRIDC4AG070130
TRIDC4AG070150
TRIDC4AG070160
TRIDC4AG070170
TRIDC4AG070180
TRIDC4AG070210
TRIDC4AG070240
TRIDC4AG070250
TRIDC4AG070260
TRIDC4AG070290
TRIDC4AG070300
TRIDC4AG070310
TRIDC4AG070320
TRIDC4AG070380
TRIDC4AG070390
TRIDC4AG070400
TRIDC4AG070410
TRIDC4AG070420
TRIDC4AG070430
TRIDC4AG070440
TRIDC4AG070450
TRIDC4AG070460
TRIDC4AG070470
TRIDC4AG070520
TRIDC4AG070530
TRIDC4AG070550
TRIDC4AG070560
TRIDC4AG070620
TRIDC4AG070630
TRIDC4AG070650
TRIDC4AG070660
TRIDC4AG070680
TRIDC4AG070700
TRIDC4AG070710
TRIDC4AG070720
TRIDC4AG070740
TRIDC4AG070750
TRIDC4AG070760
TRIDC4AG070770
TRIDC4AG070800
TRIDC4AG070840
TRIDC4AG070850
TRIDC4AG070860
TRIDC4AG070870
TRIDC4AG070880
TRIDC4AG070900
TRIDC4AG070910
TRIDC4AG070920
TRIDC4AG070930
TRIDC4AG070950
TRIDC4AG070980
TRIDC4AG070990
TRIDC4AG071000
TRIDC4AG071010
TRIDC4AG071020
TRIDC4AG071040
TRIDC4AG071050
TRIDC4AG071070
TRIDC4AG071100
TRIDC4AG071290
TRIDC4AG071300
TRIDC4AG071310
TRIDC4AG071330
TRIDC4AG071390
TRIDC4AG071420
TRIDC4AG071440
TRIDC4AG071490
TRIDC4AG071510
TRIDC4AG071520
TRIDC4AG071530
TRIDC4AG071550
TRIDC4AG071670
TRIDC4AG071700
TRIDC4AG071710
TRIDC4AG071720
TRIDC4AG071730
TRIDC4AG071760
TRIDC4AG071790
TRIDC4AG071800
TRIDC4AG071840
TRIDC4AG071850
TRIDC4AG071870
TRIDC4AG072020
TRIDC4AG072030
TRIDC4AG072200
TRIDC4AG072240
TRIDC4AG072350
TRIDC4AG072370
TRIDC4AG072410
TRIDC4AG072470
TRIDC4AG072480
TRIDC4AG072490
TRIDC4AG072500
TRIDC4AG072510
TRIDC4AG072530
TRIDC4AG072540
TRIDC4AG072550
TRIDC4AG072630
TRIDC4AG072640
TRIDC4AG072680
TRIDC4BG000100
TRIDC4BG000150
TRIDC4BG000160
TRIDC4BG000450
TRIDC4BG000460
TRIDC4BG000470
TRIDC4BG000480
TRIDC4BG000490
TRIDC4BG000500
TRIDC4BG000510
TRIDC4BG000520
TRIDC4BG000540
TRIDC4BG000550
TRIDC4BG000650
TRIDC4BG000660
TRIDC4BG000700
TRIDC4BG000760
TRIDC4BG000770
TRIDC4BG001070
TRIDC4BG001140
TRIDC4BG001150
TRIDC4BG001190
TRIDC4BG001220
TRIDC4BG001240
TRIDC4BG001310
TRIDC4BG001330
TRIDC4BG001340
TRIDC4BG001350
TRIDC4BG001380
TRIDC4BG001390
TRIDC4BG001400
TRIDC4BG001410
TRIDC4BG001420
TRIDC4BG001430
TRIDC4BG001440
TRIDC4BG001480
TRIDC4BG001550
TRIDC4BG001590
TRIDC4BG001710
TRIDC4BG001720
TRIDC4BG002650
TRIDC4BG003990
TRIDC4BG004000
TRIDC4BG004010
TRIDC4BG004020
TRIDC4BG004150
TRIDC4BG004390
TRIDC4BG004420
TRIDC4BG004470
TRIDC4BG004530
TRIDC4BG004540
TRIDC4BG004550
TRIDC4BG004570
TRIDC4BG005010
TRIDC4BG006410
TRIDC4BG006420
TRIDC4BG006430
TRIDC4BG006450
TRIDC4BG006830
TRIDC4BG006920
TRIDC4BG007430
TRIDC4BG007470
TRIDC4BG007480
TRIDC4BG007580
TRIDC4BG007600
TRIDC4BG007620
TRIDC4BG007630
TRIDC4BG007650
TRIDC4BG007660
TRIDC4BG007670
TRIDC4BG007810
TRIDC4BG007820
TRIDC4BG007830
TRIDC4BG007850
TRIDC4BG008400
TRIDC4BG008420
TRIDC4BG009600
TRIDC4BG010480
TRIDC4BG010490
TRIDC4BG010500
TRIDC4BG010510
TRIDC4BG010530
TRIDC4BG010630
TRIDC4BG010870
TRIDC4BG010880
TRIDC4BG010890
TRIDC4BG010900
TRIDC4BG010910
TRIDC4BG011270
TRIDC4BG011290
TRIDC4BG012270
TRIDC4BG013760
TRIDC4BG013770
TRIDC4BG014360
TRIDC4BG014450
TRIDC4BG014460
TRIDC4BG014470
TRIDC4BG014920
TRIDC4BG015310
TRIDC4BG015900
TRIDC4BG015910
TRIDC4BG015930
TRIDC4BG015980
TRIDC4BG015990
TRIDC4BG016010
TRIDC4BG016020
TRIDC4BG016030
TRIDC4BG018330
TRIDC4BG022950
TRIDC4BG026650
TRIDC4BG026680
TRIDC4BG028080
TRIDC4BG028120
TRIDC4BG028770
TRIDC4BG029620
TRIDC4BG031150
TRIDC4BG031650
TRIDC4BG032080
TRIDC4BG035640
TRIDC4BG036360
TRIDC4BG044160
TRIDC4BG044180
TRIDC4BG044190
TRIDC4BG044200
TRIDC4BG044290
TRIDC4BG044300
TRIDC4BG044750
TRIDC4BG046170
TRIDC4BG046190
TRIDC4BG047360
TRIDC4BG048480
TRIDC4BG048490
TRIDC4BG049110
TRIDC4BG049120
TRIDC4BG050240
TRIDC4BG050250
TRIDC4BG051020
TRIDC4BG051380
TRIDC4BG051570
TRIDC4BG052930
TRIDC4BG052940
TRIDC4BG053100
TRIDC4BG053430
TRIDC4BG053460
TRIDC4BG053630
TRIDC4BG054950
TRIDC4BG055090
TRIDC4BG055350
TRIDC4BG056040
TRIDC4BG056370
TRIDC4BG056380
TRIDC4BG056390
TRIDC4BG056660
TRIDC4BG056670
TRIDC4BG056680
TRIDC4BG056690
TRIDC4BG057250
TRIDC4BG057260
TRIDC4BG057680
TRIDC4BG058070
TRIDC4BG058150
TRIDC4BG058260
TRIDC4BG058530
TRIDC4BG058840
TRIDC4BG058860
TRIDC4BG058970
TRIDC4BG058990
TRIDC4BG059000
TRIDC4BG059030
TRIDC4BG059080
TRIDC4BG059160
TRIDC4BG059210
TRIDC4BG059330
TRIDC4BG059340
TRIDC4BG059370
TRIDC4BG059380
TRIDC4BG059430
TRIDC4BG059440
TRIDC4BG059600
TRIDC4BG060000
TRIDC4BG060010
TRIDC4BG060080
TRIDC4BG060090
TRIDC4BG060270
TRIDC4BG060290
TRIDC4BG060530
TRIDC4BG060540
TRIDC4BG060850
TRIDC4BG060870
TRIDC4BG060880
TRIDC4BG060890
TRIDC4BG061080
TRIDC4BG061090
TRIDC4BG061100
TRIDC4BG061330
TRIDC4BG061340
TRIDC4BG061360
TRIDC4BG061480
TRIDC4BG061550
TRIDC4BG061560
TRIDC4BG062430
TRIDC4BG062440
TRIDC4BG062450
TRIDC4BG062460
TRIDC4BG062640
TRIDC4BG062650
TRIDC4BG062660
TRIDC4BG062670
TRIDC4BG063000
TRIDC4BG063010
TRIDC4BG063050
TRIDC4BG063060
TRIDC4BG063070
TRIDC4BG063080
TRIDC4BG063250
TRIDC4BG063320
TRIDC4BG063430
TRIDC4BG063770
TRIDC4BG063810
TRIDC4BG064160
TRIDC4BG064200
TRIDC4BG064210
TRIDC4BG064290
TRIDC4BG064310
TRIDC5AG001280
TRIDC5AG001310
TRIDC5AG001560
TRIDC5AG001570
TRIDC5AG001580
TRIDC5AG001590
TRIDC5AG001600
TRIDC5AG001620
TRIDC5AG001630
TRIDC5AG001640
TRIDC5AG001660
TRIDC5AG001670
TRIDC5AG002400
TRIDC5AG002480
TRIDC5AG002550
TRIDC5AG003000
TRIDC5AG003190
TRIDC5AG003200
TRIDC5AG003220
TRIDC5AG003240
TRIDC5AG003320
TRIDC5AG004990
TRIDC5AG005010
TRIDC5AG005050
TRIDC5AG005060
TRIDC5AG005070
TRIDC5AG006370
TRIDC5AG006800
TRIDC5AG007370
TRIDC5AG007380
TRIDC5AG007390
TRIDC5AG007720
TRIDC5AG007730
TRIDC5AG007980
TRIDC5AG008000
TRIDC5AG008290
TRIDC5AG009370
TRIDC5AG009380
TRIDC5AG010160
TRIDC5AG011620
TRIDC5AG013400
TRIDC5AG019130
TRIDC5AG022760
TRIDC5AG023280
TRIDC5AG025140
TRIDC5AG026640
TRIDC5AG031190
TRIDC5AG032520
TRIDC5AG034490
TRIDC5AG035130
TRIDC5AG035140
TRIDC5AG039010
TRIDC5AG039750
TRIDC5AG041310
TRIDC5AG041320
TRIDC5AG041450
TRIDC5AG043070
TRIDC5AG043090
TRIDC5AG043480
TRIDC5AG043490
TRIDC5AG044160
TRIDC5AG044170
TRIDC5AG044180
TRIDC5AG044520
TRIDC5AG044690
TRIDC5AG044720
TRIDC5AG045370
TRIDC5AG045490
TRIDC5AG045970
TRIDC5AG046140
TRIDC5AG047510
TRIDC5AG049570
TRIDC5AG049580
TRIDC5AG049590
TRIDC5AG049600
TRIDC5AG050330
TRIDC5AG050400
TRIDC5AG051200
TRIDC5AG051310
TRIDC5AG051320
TRIDC5AG051350
TRIDC5AG054100
TRIDC5AG054110
TRIDC5AG054150
TRIDC5AG055550
TRIDC5AG057330
TRIDC5AG059830
TRIDC5AG059840
TRIDC5AG059850
TRIDC5AG060700
TRIDC5AG060710
TRIDC5AG062230
TRIDC5AG062380
TRIDC5AG062390
TRIDC5AG063170
TRIDC5AG063180
TRIDC5AG063590
TRIDC5AG064190
TRIDC5AG064200
TRIDC5AG064220
TRIDC5AG064230
TRIDC5AG064260
TRIDC5AG064370
TRIDC5AG064550
TRIDC5AG064640
TRIDC5AG064710
TRIDC5AG064720
TRIDC5AG064740
TRIDC5AG064790
TRIDC5AG064800
TRIDC5AG064810
TRIDC5AG065420
TRIDC5AG067310
TRIDC5AG070280
TRIDC5AG071140
TRIDC5AG071250
TRIDC5AG071690
TRIDC5AG072210
TRIDC5AG073700
TRIDC5AG073710
TRIDC5AG073720
TRIDC5AG073730
TRIDC5AG074480
TRIDC5AG076700
TRIDC5AG077010
TRIDC5AG077020
TRIDC5AG077570
TRIDC5AG077690
TRIDC5AG077980
TRIDC5AG078280
TRIDC5AG078300
TRIDC5AG078420
TRIDC5AG078530
TRIDC5AG078670
TRIDC5AG078900
TRIDC5BG000230
TRIDC5BG000310
TRIDC5BG000790
TRIDC5BG000830
TRIDC5BG000840
TRIDC5BG000850
TRIDC5BG000860
TRIDC5BG000870
TRIDC5BG000920
TRIDC5BG000930
TRIDC5BG000940
TRIDC5BG000990
TRIDC5BG001090
TRIDC5BG001100
TRIDC5BG001140
TRIDC5BG001300
TRIDC5BG001460
TRIDC5BG001470
TRIDC5BG001490
TRIDC5BG001550
TRIDC5BG002170
TRIDC5BG002190
TRIDC5BG002210
TRIDC5BG002220
TRIDC5BG002370
TRIDC5BG002380
TRIDC5BG002550
TRIDC5BG002620
TRIDC5BG002630
TRIDC5BG002640
TRIDC5BG003070
TRIDC5BG003080
TRIDC5BG003090
TRIDC5BG003200
TRIDC5BG003210
TRIDC5BG003220
TRIDC5BG003330
TRIDC5BG003340
TRIDC5BG003380
TRIDC5BG003390
TRIDC5BG003650
TRIDC5BG003670
TRIDC5BG003900
TRIDC5BG003910
TRIDC5BG004350
TRIDC5BG004360
TRIDC5BG004560
TRIDC5BG004920
TRIDC5BG005090
TRIDC5BG005290
TRIDC5BG005400
TRIDC5BG005410
TRIDC5BG005580
TRIDC5BG005810
TRIDC5BG005920
TRIDC5BG005970
TRIDC5BG005980
TRIDC5BG006010
TRIDC5BG006060
TRIDC5BG006090
TRIDC5BG006430
TRIDC5BG006440
TRIDC5BG006490
TRIDC5BG007020
TRIDC5BG007030
TRIDC5BG007040
TRIDC5BG007060
TRIDC5BG007530
TRIDC5BG007590
TRIDC5BG007770
TRIDC5BG007780
TRIDC5BG007850
TRIDC5BG007860
TRIDC5BG007880
TRIDC5BG007890
TRIDC5BG007900
TRIDC5BG007910
TRIDC5BG007920
TRIDC5BG007930
TRIDC5BG007940
TRIDC5BG007950
TRIDC5BG008380
TRIDC5BG008390
TRIDC5BG008460
TRIDC5BG008530
TRIDC5BG008550
TRIDC5BG008560
TRIDC5BG008590
TRIDC5BG008640
TRIDC5BG008820
TRIDC5BG008960
TRIDC5BG009290
TRIDC5BG009360
TRIDC5BG009370
TRIDC5BG009440
TRIDC5BG009450
TRIDC5BG009460
TRIDC5BG009500
TRIDC5BG009510
TRIDC5BG009520
TRIDC5BG009530
TRIDC5BG010320
TRIDC5BG010710
TRIDC5BG011170
TRIDC5BG011320
TRIDC5BG011640
TRIDC5BG011770
TRIDC5BG011820
TRIDC5BG012300
TRIDC5BG012780
TRIDC5BG013740
TRIDC5BG025860
TRIDC5BG026220
TRIDC5BG026680
TRIDC5BG026690
TRIDC5BG026700
TRIDC5BG026720
TRIDC5BG026730
TRIDC5BG027060
TRIDC5BG028520
TRIDC5BG028530
TRIDC5BG028590
TRIDC5BG031390
TRIDC5BG031930
TRIDC5BG032130
TRIDC5BG032150
TRIDC5BG032320
TRIDC5BG032510
TRIDC5BG032530
TRIDC5BG032540
TRIDC5BG032550
TRIDC5BG032580
TRIDC5BG032950
TRIDC5BG032960
TRIDC5BG033150
TRIDC5BG035110
TRIDC5BG035740
TRIDC5BG036990
TRIDC5BG037000
TRIDC5BG037010
TRIDC5BG037040
TRIDC5BG037220
TRIDC5BG037590
TRIDC5BG037770
TRIDC5BG038060
TRIDC5BG038630
TRIDC5BG038840
TRIDC5BG038850
TRIDC5BG040060
TRIDC5BG040070
TRIDC5BG040090
TRIDC5BG040160
TRIDC5BG040180
TRIDC5BG040530
TRIDC5BG041210
TRIDC5BG041220
TRIDC5BG041230
TRIDC5BG041240
TRIDC5BG042050
TRIDC5BG042070
TRIDC5BG042580
TRIDC5BG044580
TRIDC5BG044590
TRIDC5BG044920
TRIDC5BG044950
TRIDC5BG045110
TRIDC5BG045460
TRIDC5BG045500
TRIDC5BG046010
TRIDC5BG046020
TRIDC5BG046030
TRIDC5BG046050
TRIDC5BG046060
TRIDC5BG046090
TRIDC5BG046220
TRIDC5BG046230
TRIDC5BG047140
TRIDC5BG047890
TRIDC5BG047900
TRIDC5BG047910
TRIDC5BG048120
TRIDC5BG048320
TRIDC5BG048330
TRIDC5BG048350
TRIDC5BG048900
TRIDC5BG048910
TRIDC5BG048940
TRIDC5BG049300
TRIDC5BG049370
TRIDC5BG049680
TRIDC5BG050500
TRIDC5BG051060
TRIDC5BG051180
TRIDC5BG051190
TRIDC5BG051410
TRIDC5BG051420
TRIDC5BG051530
TRIDC5BG051540
TRIDC5BG051940
TRIDC5BG051950
TRIDC5BG051980
TRIDC5BG052010
TRIDC5BG052030
TRIDC5BG052050
TRIDC5BG053030
TRIDC5BG053040
TRIDC5BG053250
TRIDC5BG053310
TRIDC5BG054030
TRIDC5BG054040
TRIDC5BG054140
TRIDC5BG054400
TRIDC5BG054430
TRIDC5BG054530
TRIDC5BG054540
TRIDC5BG054560
TRIDC5BG054570
TRIDC5BG054580
TRIDC5BG054590
TRIDC5BG054600
TRIDC5BG054610
TRIDC5BG054640
TRIDC5BG054650
TRIDC5BG054660
TRIDC5BG054670
TRIDC5BG054680
TRIDC5BG054690
TRIDC5BG054700
TRIDC5BG054710
TRIDC5BG054720
TRIDC5BG054730
TRIDC5BG054750
TRIDC5BG054770
TRIDC5BG054780
TRIDC5BG054800
TRIDC5BG054900
TRIDC5BG054980
TRIDC5BG054990
TRIDC5BG055540
TRIDC5BG055610
TRIDC5BG055630
TRIDC5BG055640
TRIDC5BG055650
TRIDC5BG055660
TRIDC5BG055730
TRIDC5BG055800
TRIDC5BG055880
TRIDC5BG055900
TRIDC5BG055930
TRIDC5BG056050
TRIDC5BG056510
TRIDC5BG056540
TRIDC5BG056550
TRIDC5BG056560
TRIDC5BG056590
TRIDC5BG056600
TRIDC5BG056610
TRIDC5BG056790
TRIDC5BG056800
TRIDC5BG057410
TRIDC5BG057420
TRIDC5BG057430
TRIDC5BG057450
TRIDC5BG057740
TRIDC5BG057880
TRIDC5BG057990
TRIDC5BG058200
TRIDC5BG058350
TRIDC5BG058890
TRIDC5BG059460
TRIDC5BG059470
TRIDC5BG059480
TRIDC5BG059490
TRIDC5BG060360
TRIDC5BG060630
TRIDC5BG060790
TRIDC5BG060920
TRIDC5BG061510
TRIDC5BG061530
TRIDC5BG062010
TRIDC5BG062030
TRIDC5BG063570
TRIDC5BG063620
TRIDC5BG063650
TRIDC5BG063710
TRIDC5BG063780
TRIDC5BG063990
TRIDC5BG064000
TRIDC5BG064070
TRIDC5BG064080
TRIDC5BG064090
TRIDC5BG064370
TRIDC5BG064460
TRIDC5BG064880
TRIDC5BG064890
TRIDC5BG064930
TRIDC5BG065690
TRIDC5BG066030
TRIDC5BG066580
TRIDC5BG066590
TRIDC5BG066610
TRIDC5BG066620
TRIDC5BG066700
TRIDC5BG066930
TRIDC5BG066990
TRIDC5BG067000
TRIDC5BG067010
TRIDC5BG067020
TRIDC5BG067400
TRIDC5BG067660
TRIDC5BG067670
TRIDC5BG067700
TRIDC5BG067710
TRIDC5BG067720
TRIDC5BG067810
TRIDC5BG067820
TRIDC5BG067860
TRIDC5BG068240
TRIDC5BG068570
TRIDC5BG068680
TRIDC5BG069390
TRIDC5BG069800
TRIDC5BG069990
TRIDC5BG070000
TRIDC5BG070010
TRIDC5BG070320
TRIDC5BG070530
TRIDC5BG070730
TRIDC5BG070740
TRIDC5BG071310
TRIDC5BG071320
TRIDC5BG071410
TRIDC5BG071420
TRIDC5BG071430
TRIDC5BG071450
TRIDC5BG071470
TRIDC5BG071480
TRIDC5BG071500
TRIDC5BG071510
TRIDC5BG071520
TRIDC5BG071530
TRIDC5BG071540
TRIDC5BG071600
TRIDC5BG071620
TRIDC5BG071960
TRIDC5BG072000
TRIDC5BG072010
TRIDC5BG072240
TRIDC5BG072570
TRIDC5BG072670
TRIDC5BG072770
TRIDC5BG072780
TRIDC5BG072950
TRIDC5BG072960
TRIDC5BG073050
TRIDC5BG073070
TRIDC5BG073500
TRIDC5BG074350
TRIDC5BG074390
TRIDC5BG074420
TRIDC5BG074520
TRIDC5BG074530
TRIDC5BG074610
TRIDC5BG074620
TRIDC5BG074630
TRIDC5BG074840
TRIDC5BG074860
TRIDC5BG074870
TRIDC5BG074880
TRIDC5BG075500
TRIDC5BG075510
TRIDC5BG075560
TRIDC5BG075640
TRIDC5BG075690
TRIDC5BG075700
TRIDC5BG075710
TRIDC5BG075720
TRIDC5BG075760
TRIDC5BG076160
TRIDC5BG076180
TRIDC5BG076250
TRIDC5BG076260
TRIDC5BG076500
TRIDC5BG076580
TRIDC5BG076590
TRIDC5BG076600
TRIDC5BG076940
TRIDC5BG076960
TRIDC5BG076970
TRIDC5BG077100
TRIDC5BG077120
TRIDC5BG077290
TRIDC5BG077300
TRIDC5BG077310
TRIDC5BG077320
TRIDC5BG077820
TRIDC5BG077830
TRIDC5BG077840
TRIDC5BG077850
TRIDC5BG077900
TRIDC5BG077910
TRIDC5BG078030
TRIDC5BG078130
TRIDC5BG078180
TRIDC5BG078820
TRIDC5BG078830
TRIDC5BG078860
TRIDC5BG079200
TRIDC5BG079220
TRIDC5BG079420
TRIDC5BG079470
TRIDC5BG079620
TRIDC5BG079630
TRIDC5BG079780
TRIDC5BG079870
TRIDC5BG079880
TRIDC5BG080060
TRIDC5BG080180
TRIDC5BG080190
TRIDC5BG080200
TRIDC5BG080220
TRIDC5BG080230
TRIDC5BG080360
TRIDC5BG080400
TRIDC5BG080700
TRIDC5BG080770
TRIDC5BG080800
TRIDC5BG080810
TRIDC5BG080820
TRIDC5BG080860
TRIDC5BG080870
TRIDC5BG080890
TRIDC5BG080910
TRIDC5BG080930
TRIDC5BG081000
TRIDC5BG081040
TRIDC5BG081050
TRIDC5BG081060
TRIDC5BG081130
TRIDC5BG081160
TRIDC5BG081190
TRIDC5BG081200
TRIDC5BG081250
TRIDC5BG081330
TRIDC5BG081460
TRIDC5BG081500
TRIDC5BG081510
TRIDC5BG081520
TRIDC5BG081570
TRIDC5BG081580
TRIDC5BG081590
TRIDC5BG081600
TRIDC5BG081610
TRIDC5BG081620
TRIDC5BG081650
TRIDC5BG081690
TRIDC5BG081700
TRIDC5BG081810
TRIDC5BG081960
TRIDC5BG082020
TRIDC5BG082030
TRIDC5BG082070
TRIDC5BG082240
TRIDC5BG082360
TRIDC5BG082550
TRIDC5BG082700
TRIDC5BG082710
TRIDC5BG082740
TRIDC5BG082750
TRIDC5BG082760
TRIDC5BG082780
TRIDC5BG083030
TRIDC5BG083200
TRIDC5BG083240
TRIDC5BG083260
TRIDC5BG083500
TRIDC5BG083530
TRIDC5BG083630
TRIDC5BG083640
TRIDC5BG083650
TRIDC5BG083820
TRIDC5BG083840
TRIDC5BG083870
TRIDC5BG083900
TRIDC5BG083930
TRIDC5BG083940
TRIDC5BG083950
TRIDC5BG083960
TRIDC5BG083970
TRIDC5BG083980
TRIDC5BG083990
TRIDC5BG084020
TRIDC5BG084190
TRIDC6AG000440
TRIDC6AG000480
TRIDC6AG000490
TRIDC6AG000500
TRIDC6AG000530
TRIDC6AG000630
TRIDC6AG000650
TRIDC6AG000690
TRIDC6AG000960
TRIDC6AG000980
TRIDC6AG001260
TRIDC6AG001300
TRIDC6AG001560
TRIDC6AG002380
TRIDC6AG002390
TRIDC6AG002450
TRIDC6AG002510
TRIDC6AG002520
TRIDC6AG002560
TRIDC6AG002570
TRIDC6AG002600
TRIDC6AG002610
TRIDC6AG002620
TRIDC6AG002630
TRIDC6AG002640
TRIDC6AG002970
TRIDC6AG003180
TRIDC6AG003430
TRIDC6AG003460
TRIDC6AG003470
TRIDC6AG003680
TRIDC6AG003980
TRIDC6AG003990
TRIDC6AG004300
TRIDC6AG004310
TRIDC6AG004730
TRIDC6AG004740
TRIDC6AG004770
TRIDC6AG004780
TRIDC6AG005240
TRIDC6AG005450
TRIDC6AG006020
TRIDC6AG006340
TRIDC6AG006350
TRIDC6AG006400
TRIDC6AG006460
TRIDC6AG006470
TRIDC6AG006820
TRIDC6AG006830
TRIDC6AG006860
TRIDC6AG006870
TRIDC6AG006890
TRIDC6AG006900
TRIDC6AG007530
TRIDC6AG007550
TRIDC6AG007700
TRIDC6AG008860
TRIDC6AG008910
TRIDC6AG009020
TRIDC6AG009030
TRIDC6AG009140
TRIDC6AG009200
TRIDC6AG009920
TRIDC6AG009930
TRIDC6AG010220
TRIDC6AG012550
TRIDC6AG015120
TRIDC6AG015660
TRIDC6AG016120
TRIDC6AG016270
TRIDC6AG017340
TRIDC6AG018300
TRIDC6AG018340
TRIDC6AG018350
TRIDC6AG020310
TRIDC6AG020630
TRIDC6AG020670
TRIDC6AG023010
TRIDC6AG023460
TRIDC6AG023490
TRIDC6AG026760
TRIDC6AG026770
TRIDC6AG028120
TRIDC6AG029490
TRIDC6AG029500
TRIDC6AG029540
TRIDC6AG031480
TRIDC6AG032970
TRIDC6AG033910
TRIDC6AG034740
TRIDC6AG035240
TRIDC6AG041200
TRIDC6AG041210
TRIDC6AG041700
TRIDC6AG042630
TRIDC6AG043270
TRIDC6AG043740
TRIDC6AG048510
TRIDC6AG050700
TRIDC6AG050710
TRIDC6AG050740
TRIDC6AG051070
TRIDC6AG051210
TRIDC6AG051270
TRIDC6AG051440
TRIDC6AG052350
TRIDC6AG052460
TRIDC6AG053600
TRIDC6AG053760
TRIDC6AG053950
TRIDC6AG053960
TRIDC6AG054300
TRIDC6AG054310
TRIDC6AG054320
TRIDC6AG054630
TRIDC6AG055460
TRIDC6AG055470
TRIDC6AG055480
TRIDC6AG057500
TRIDC6AG057510
TRIDC6AG057780
TRIDC6AG058410
TRIDC6AG059000
TRIDC6AG059200
TRIDC6AG059210
TRIDC6AG059350
TRIDC6AG059710
TRIDC6AG059720
TRIDC6AG059740
TRIDC6AG059750
TRIDC6AG059770
TRIDC6AG059790
TRIDC6AG059830
TRIDC6AG060250
TRIDC6AG060280
TRIDC6AG060290
TRIDC6AG060330
TRIDC6AG060340
TRIDC6AG060480
TRIDC6AG060750
TRIDC6AG060820
TRIDC6AG060830
TRIDC6AG060840
TRIDC6AG060850
TRIDC6AG060870
TRIDC6AG060880
TRIDC6AG060900
TRIDC6AG060910
TRIDC6AG061340
TRIDC6AG061350
TRIDC6AG061360
TRIDC6AG061410
TRIDC6AG061440
TRIDC6AG061480
TRIDC6AG061490
TRIDC6AG061670
TRIDC6AG061680
TRIDC6AG061690
TRIDC6AG061830
TRIDC6AG061840
TRIDC6AG061850
TRIDC6AG061870
TRIDC6BG000030
TRIDC6BG000050
TRIDC6BG000070
TRIDC6BG000080
TRIDC6BG000090
TRIDC6BG000100
TRIDC6BG000110
TRIDC6BG000120
TRIDC6BG000130
TRIDC6BG000140
TRIDC6BG000150
TRIDC6BG000170
TRIDC6BG000180
TRIDC6BG000190
TRIDC6BG000210
TRIDC6BG000320
TRIDC6BG000330
TRIDC6BG000340
TRIDC6BG000350
TRIDC6BG000380
TRIDC6BG000400
TRIDC6BG000410
TRIDC6BG000440
TRIDC6BG000450
TRIDC6BG000470
TRIDC6BG000480
TRIDC6BG000490
TRIDC6BG000500
TRIDC6BG000510
TRIDC6BG000520
TRIDC6BG000530
TRIDC6BG000550
TRIDC6BG000560
TRIDC6BG000570
TRIDC6BG000580
TRIDC6BG000590
TRIDC6BG000620
TRIDC6BG000650
TRIDC6BG000660
TRIDC6BG000740
TRIDC6BG000750
TRIDC6BG000760
TRIDC6BG000770
TRIDC6BG000780
TRIDC6BG001150
TRIDC6BG001490
TRIDC6BG001510
TRIDC6BG001820
TRIDC6BG001880
TRIDC6BG001890
TRIDC6BG001900
TRIDC6BG001930
TRIDC6BG001970
TRIDC6BG002030
TRIDC6BG002110
TRIDC6BG002120
TRIDC6BG002130
TRIDC6BG002140
TRIDC6BG002150
TRIDC6BG002160
TRIDC6BG002170
TRIDC6BG002180
TRIDC6BG002190
TRIDC6BG002200
TRIDC6BG002420
TRIDC6BG002490
TRIDC6BG002640
TRIDC6BG002690
TRIDC6BG002710
TRIDC6BG002730
TRIDC6BG002740
TRIDC6BG002770
TRIDC6BG002780
TRIDC6BG002790
TRIDC6BG003170
TRIDC6BG003200
TRIDC6BG003210
TRIDC6BG003230
TRIDC6BG003340
TRIDC6BG003550
TRIDC6BG003560
TRIDC6BG003790
TRIDC6BG003810
TRIDC6BG003950
TRIDC6BG004040
TRIDC6BG004050
TRIDC6BG004110
TRIDC6BG004120
TRIDC6BG004130
TRIDC6BG004280
TRIDC6BG004290
TRIDC6BG004310
TRIDC6BG004320
TRIDC6BG004490
TRIDC6BG004500
TRIDC6BG004730
TRIDC6BG004780
TRIDC6BG005000
TRIDC6BG005040
TRIDC6BG005050
TRIDC6BG005060
TRIDC6BG005070
TRIDC6BG005110
TRIDC6BG005170
TRIDC6BG005180
TRIDC6BG005190
TRIDC6BG005240
TRIDC6BG005250
TRIDC6BG005400
TRIDC6BG005540
TRIDC6BG005550
TRIDC6BG005570
TRIDC6BG005660
TRIDC6BG005670
TRIDC6BG005740
TRIDC6BG005750
TRIDC6BG005770
TRIDC6BG005780
TRIDC6BG005790
TRIDC6BG005800
TRIDC6BG005870
TRIDC6BG006040
TRIDC6BG006070
TRIDC6BG006080
TRIDC6BG006090
TRIDC6BG006140
TRIDC6BG006150
TRIDC6BG006180
TRIDC6BG006190
TRIDC6BG006200
TRIDC6BG006460
TRIDC6BG006530
TRIDC6BG006630
TRIDC6BG006670
TRIDC6BG006680
TRIDC6BG006710
TRIDC6BG006750
TRIDC6BG006810
TRIDC6BG006840
TRIDC6BG006960
TRIDC6BG007220
TRIDC6BG007240
TRIDC6BG007260
TRIDC6BG007270
TRIDC6BG007300
TRIDC6BG007320
TRIDC6BG007330
TRIDC6BG007380
TRIDC6BG007600
TRIDC6BG007630
TRIDC6BG007640
TRIDC6BG007730
TRIDC6BG007950
TRIDC6BG007960
TRIDC6BG007970
TRIDC6BG007980
TRIDC6BG008030
TRIDC6BG008060
TRIDC6BG008070
TRIDC6BG008180
TRIDC6BG008270
TRIDC6BG008280
TRIDC6BG008290
TRIDC6BG008420
TRIDC6BG008600
TRIDC6BG008620
TRIDC6BG008660
TRIDC6BG008820
TRIDC6BG008850
TRIDC6BG008970
TRIDC6BG008990
TRIDC6BG009140
TRIDC6BG009150
TRIDC6BG009160
TRIDC6BG009580
TRIDC6BG009590
TRIDC6BG009730
TRIDC6BG010150
TRIDC6BG010370
TRIDC6BG010400
TRIDC6BG010780
TRIDC6BG010830
TRIDC6BG010850
TRIDC6BG010890
TRIDC6BG010910
TRIDC6BG010940
TRIDC6BG010990
TRIDC6BG011030
TRIDC6BG011060
TRIDC6BG011070
TRIDC6BG011080
TRIDC6BG011090
TRIDC6BG011100
TRIDC6BG011110
TRIDC6BG012010
TRIDC6BG012500
TRIDC6BG012510
TRIDC6BG012540
TRIDC6BG012900
TRIDC6BG012910
TRIDC6BG013000
TRIDC6BG013010
TRIDC6BG013050
TRIDC6BG013270
TRIDC6BG013300
TRIDC6BG014350
TRIDC6BG015080
TRIDC6BG015090
TRIDC6BG015100
TRIDC6BG015140
TRIDC6BG015150
TRIDC6BG015160
TRIDC6BG015200
TRIDC6BG015220
TRIDC6BG015230
TRIDC6BG015240
TRIDC6BG015260
TRIDC6BG015270
TRIDC6BG015290
TRIDC6BG015300
TRIDC6BG015340
TRIDC6BG015420
TRIDC6BG015430
TRIDC6BG015440
TRIDC6BG015450
TRIDC6BG015470
TRIDC6BG015580
TRIDC6BG015700
TRIDC6BG015710
TRIDC6BG015720
TRIDC6BG015770
TRIDC6BG015920
TRIDC6BG015960
TRIDC6BG016140
TRIDC6BG016160
TRIDC6BG016210
TRIDC6BG016250
TRIDC6BG016520
TRIDC6BG016530
TRIDC6BG016590
TRIDC6BG017000
TRIDC6BG017520
TRIDC6BG017650
TRIDC6BG017810
TRIDC6BG017850
TRIDC6BG018070
TRIDC6BG018100
TRIDC6BG018120
TRIDC6BG018150
TRIDC6BG018180
TRIDC6BG018210
TRIDC6BG018220
TRIDC6BG018280
TRIDC6BG018290
TRIDC6BG018620
TRIDC6BG018630
TRIDC6BG018650
TRIDC6BG019040
TRIDC6BG019650
TRIDC6BG019660
TRIDC6BG019670
TRIDC6BG020010
TRIDC6BG020020
TRIDC6BG020480
TRIDC6BG020580
TRIDC6BG020640
TRIDC6BG020660
TRIDC6BG020680
TRIDC6BG020700
TRIDC6BG020710
TRIDC6BG020730
TRIDC6BG020740
TRIDC6BG020760
TRIDC6BG020770
TRIDC6BG020780
TRIDC6BG020790
TRIDC6BG020800
TRIDC6BG020810
TRIDC6BG020830
TRIDC6BG020850
TRIDC6BG020870
TRIDC6BG020900
TRIDC6BG020910
TRIDC6BG020940
TRIDC6BG021260
TRIDC6BG021330
TRIDC6BG021540
TRIDC6BG021550
TRIDC6BG021580
TRIDC6BG022220
TRIDC6BG022260
TRIDC6BG022280
TRIDC6BG022700
TRIDC6BG022730
TRIDC6BG022740
TRIDC6BG022780
TRIDC6BG022800
TRIDC6BG022820
TRIDC6BG022830
TRIDC6BG022840
TRIDC6BG022920
TRIDC6BG022950
TRIDC6BG022980
TRIDC6BG023130
TRIDC6BG023170
TRIDC6BG024840
TRIDC6BG024850
TRIDC6BG025580
TRIDC6BG025590
TRIDC6BG025600
TRIDC6BG025610
TRIDC6BG028120
TRIDC6BG028190
TRIDC6BG028490
TRIDC6BG029960
TRIDC6BG030980
TRIDC6BG030990
TRIDC6BG031180
TRIDC6BG031260
TRIDC6BG031270
TRIDC6BG031290
TRIDC6BG031350
TRIDC6BG032760
TRIDC6BG032770
TRIDC6BG034390
TRIDC6BG036470
TRIDC6BG039630
TRIDC6BG039650
TRIDC6BG040690
TRIDC6BG041170
TRIDC6BG041200
TRIDC6BG041210
TRIDC6BG042070
TRIDC6BG042200
TRIDC6BG043270
TRIDC6BG044420
TRIDC6BG044480
TRIDC6BG044770
TRIDC6BG044980
TRIDC6BG045030
TRIDC6BG049380
TRIDC6BG049390
TRIDC6BG049560
TRIDC6BG049570
TRIDC6BG053980
TRIDC6BG054450
TRIDC6BG054470
TRIDC6BG054490
TRIDC6BG054510
TRIDC6BG054530
TRIDC6BG054540
TRIDC6BG054570
TRIDC6BG054900
TRIDC6BG055100
TRIDC6BG055120
TRIDC6BG055130
TRIDC6BG055150
TRIDC6BG055170
TRIDC6BG055180
TRIDC6BG055200
TRIDC6BG055210
TRIDC6BG055220
TRIDC6BG055270
TRIDC6BG056490
TRIDC6BG056510
TRIDC6BG057270
TRIDC6BG057280
TRIDC6BG057290
TRIDC6BG057300
TRIDC6BG057310
TRIDC6BG057320
TRIDC6BG057330
TRIDC6BG057340
TRIDC6BG057540
TRIDC6BG058170
TRIDC6BG058180
TRIDC6BG058190
TRIDC6BG058200
TRIDC6BG058230
TRIDC6BG058350
TRIDC6BG058370
TRIDC6BG058380
TRIDC6BG058390
TRIDC6BG058400
TRIDC6BG058410
TRIDC6BG058420
TRIDC6BG058430
TRIDC6BG059390
TRIDC6BG059410
TRIDC6BG060040
TRIDC6BG060050
TRIDC6BG060060
TRIDC6BG060070
TRIDC6BG060140
TRIDC6BG060350
TRIDC6BG060360
TRIDC6BG061220
TRIDC6BG061240
TRIDC6BG061270
TRIDC6BG061280
TRIDC6BG061290
TRIDC6BG061300
TRIDC6BG061310
TRIDC6BG061320
TRIDC6BG061390
TRIDC6BG061400
TRIDC6BG061680
TRIDC6BG061790
TRIDC6BG061820
TRIDC6BG061930
TRIDC6BG061940
TRIDC6BG061950
TRIDC6BG062250
TRIDC6BG062260
TRIDC6BG062310
TRIDC6BG062630
TRIDC6BG062640
TRIDC6BG062660
TRIDC6BG062690
TRIDC6BG063050
TRIDC6BG063470
TRIDC6BG063480
TRIDC6BG063550
TRIDC6BG063580
TRIDC6BG063600
TRIDC6BG063610
TRIDC6BG064040
TRIDC6BG064360
TRIDC6BG064460
TRIDC6BG064520
TRIDC6BG064600
TRIDC6BG064660
TRIDC6BG065070
TRIDC6BG065100
TRIDC6BG065110
TRIDC6BG065700
TRIDC6BG065710
TRIDC6BG065880
TRIDC6BG065940
TRIDC6BG066040
TRIDC6BG066230
TRIDC6BG066240
TRIDC6BG066270
TRIDC6BG066280
TRIDC6BG066290
TRIDC6BG066300
TRIDC6BG066480
TRIDC6BG066490
TRIDC6BG066540
TRIDC6BG066700
TRIDC6BG066900
TRIDC6BG067030
TRIDC6BG067040
TRIDC6BG067110
TRIDC6BG067120
TRIDC6BG067140
TRIDC6BG067170
TRIDC6BG067250
TRIDC6BG067280
TRIDC6BG067290
TRIDC6BG067410
TRIDC6BG067420
TRIDC6BG067430
TRIDC6BG067440
TRIDC6BG067470
TRIDC6BG067480
TRIDC6BG068300
TRIDC6BG068330
TRIDC6BG068340
TRIDC6BG068350
TRIDC6BG068560
TRIDC6BG068570
TRIDC6BG068580
TRIDC6BG068590
TRIDC6BG068830
TRIDC6BG068840
TRIDC6BG068850
TRIDC6BG068870
TRIDC6BG068880
TRIDC6BG068890
TRIDC6BG068910
TRIDC6BG068920
TRIDC6BG068930
TRIDC6BG068950
TRIDC6BG069000
TRIDC6BG069010
TRIDC6BG069030
TRIDC6BG069040
TRIDC6BG069060
TRIDC6BG069160
TRIDC6BG069250
TRIDC6BG069260
TRIDC6BG069290
TRIDC6BG069310
TRIDC6BG069320
TRIDC6BG069330
TRIDC6BG069340
TRIDC6BG069400
TRIDC6BG069410
TRIDC6BG069580
TRIDC6BG069590
TRIDC6BG069600
TRIDC6BG069610
TRIDC6BG069630
TRIDC6BG069640
TRIDC6BG069700
TRIDC6BG069730
TRIDC6BG069740
TRIDC6BG069750
TRIDC6BG069840
TRIDC6BG069880
TRIDC6BG069890
TRIDC6BG069900
TRIDC6BG069930
TRIDC6BG070080
TRIDC6BG070100
TRIDC6BG070110
TRIDC6BG070120
TRIDC6BG070130
TRIDC6BG070150
TRIDC6BG070160
TRIDC6BG070170
TRIDC6BG070460
TRIDC6BG070550
TRIDC6BG070570
TRIDC6BG070690
TRIDC6BG070740
TRIDC6BG070870
TRIDC6BG070920
TRIDC6BG070930
TRIDC6BG071010
TRIDC6BG071020
TRIDC6BG071430
TRIDC6BG071460
TRIDC6BG071630
TRIDC6BG071640
TRIDC6BG071680
TRIDC6BG071690
TRIDC6BG071710
TRIDC6BG071720
TRIDC6BG071730
TRIDC6BG071750
TRIDC6BG071960
TRIDC6BG071980
TRIDC6BG071990
TRIDC6BG072000
TRIDC6BG072010
TRIDC6BG072020
TRIDC6BG072030
TRIDC6BG072040
TRIDC6BG072070
TRIDC6BG072080
TRIDC6BG072090
TRIDC6BG072110
TRIDC6BG072130
TRIDC6BG072140
TRIDC6BG072150
TRIDC6BG072160
TRIDC6BG072180
TRIDC6BG072190
TRIDC6BG072200
TRIDC6BG072270
TRIDC6BG072280
TRIDC6BG072290
TRIDC6BG072300
TRIDC6BG072310
TRIDC6BG072320
TRIDC6BG072330
TRIDC6BG072390
TRIDC6BG072400
TRIDC6BG072410
TRIDC6BG072440
TRIDC6BG072470
TRIDC6BG072510
TRIDC6BG072520
TRIDC6BG072530
TRIDC6BG072540
TRIDC6BG072690
TRIDC6BG072700
TRIDC6BG072710
TRIDC6BG072800
TRIDC6BG072820
TRIDC6BG072880
TRIDC6BG072990
TRIDC6BG073080
TRIDC6BG073130
TRIDC6BG073140
TRIDC6BG073150
TRIDC6BG073170
TRIDC6BG073190
TRIDC6BG073200
TRIDC6BG073210
TRIDC6BG073220
TRIDC6BG073230
TRIDC6BG073250
TRIDC6BG073260
TRIDC6BG073280
TRIDC6BG073290
TRIDC6BG073300
TRIDC6BG073330
TRIDC6BG073340
TRIDC6BG073350
TRIDC6BG073360
TRIDC6BG073370
TRIDC6BG073410
TRIDC6BG073420
TRIDC6BG073430
TRIDC6BG073440
TRIDC6BG073450
TRIDC6BG073460
TRIDC6BG073560
TRIDC7AG000010
TRIDC7AG000080
TRIDC7AG000100
TRIDC7AG000110
TRIDC7AG000120
TRIDC7AG000130
TRIDC7AG000150
TRIDC7AG000370
TRIDC7AG000390
TRIDC7AG000400
TRIDC7AG000420
TRIDC7AG000590
TRIDC7AG000600
TRIDC7AG000610
TRIDC7AG000620
TRIDC7AG000630
TRIDC7AG000640
TRIDC7AG000680
TRIDC7AG000690
TRIDC7AG001070
TRIDC7AG001650
TRIDC7AG002660
TRIDC7AG002670
TRIDC7AG002680
TRIDC7AG002690
TRIDC7AG002700
TRIDC7AG002730
TRIDC7AG002740
TRIDC7AG002990
TRIDC7AG003010
TRIDC7AG003070
TRIDC7AG003080
TRIDC7AG003110
TRIDC7AG003220
TRIDC7AG003230
TRIDC7AG003270
TRIDC7AG003300
TRIDC7AG003860
TRIDC7AG003880
TRIDC7AG003920
TRIDC7AG003960
TRIDC7AG003970
TRIDC7AG003980
TRIDC7AG003990
TRIDC7AG004000
TRIDC7AG004050
TRIDC7AG004150
TRIDC7AG004170
TRIDC7AG004370
TRIDC7AG004390
TRIDC7AG004400
TRIDC7AG004410
TRIDC7AG004420
TRIDC7AG004430
TRIDC7AG004580
TRIDC7AG004600
TRIDC7AG004610
TRIDC7AG004710
TRIDC7AG005370
TRIDC7AG005410
TRIDC7AG005430
TRIDC7AG005440
TRIDC7AG005470
TRIDC7AG005480
TRIDC7AG005490
TRIDC7AG005840
TRIDC7AG005850
TRIDC7AG005860
TRIDC7AG005980
TRIDC7AG006780
TRIDC7AG006790
TRIDC7AG006800
TRIDC7AG007070
TRIDC7AG007540
TRIDC7AG008270
TRIDC7AG008370
TRIDC7AG008390
TRIDC7AG008410
TRIDC7AG009670
TRIDC7AG009680
TRIDC7AG009690
TRIDC7AG009700
TRIDC7AG009710
TRIDC7AG009780
TRIDC7AG009840
TRIDC7AG009860
TRIDC7AG009920
TRIDC7AG009930
TRIDC7AG009940
TRIDC7AG010050
TRIDC7AG010630
TRIDC7AG011450
TRIDC7AG011570
TRIDC7AG011680
TRIDC7AG011690
TRIDC7AG011700
TRIDC7AG011790
TRIDC7AG011800
TRIDC7AG011930
TRIDC7AG012290
TRIDC7AG012560
TRIDC7AG012890
TRIDC7AG012910
TRIDC7AG012920
TRIDC7AG013260
TRIDC7AG013550
TRIDC7AG013640
TRIDC7AG013740
TRIDC7AG013880
TRIDC7AG013900
TRIDC7AG014640
TRIDC7AG014690
TRIDC7AG014700
TRIDC7AG014740
TRIDC7AG014750
TRIDC7AG015260
TRIDC7AG016460
TRIDC7AG018410
TRIDC7AG018430
TRIDC7AG019070
TRIDC7AG019720
TRIDC7AG021380
TRIDC7AG021760
TRIDC7AG022040
TRIDC7AG022640
TRIDC7AG022910
TRIDC7AG023180
TRIDC7AG025160
TRIDC7AG027900
TRIDC7AG028820
TRIDC7AG030290
TRIDC7AG031530
TRIDC7AG032360
TRIDC7AG033520
TRIDC7AG036070
TRIDC7AG036090
TRIDC7AG036100
TRIDC7AG037420
TRIDC7AG037490
TRIDC7AG038730
TRIDC7AG038770
TRIDC7AG039340
TRIDC7AG040230
TRIDC7AG040710
TRIDC7AG041780
TRIDC7AG042350
TRIDC7AG049440
TRIDC7AG050750
TRIDC7AG053270
TRIDC7AG056620
TRIDC7AG058450
TRIDC7AG061200
TRIDC7AG061210
TRIDC7AG061500
TRIDC7AG061540
TRIDC7AG062200
TRIDC7AG062220
TRIDC7AG062390
TRIDC7AG062900
TRIDC7AG062980
TRIDC7AG063920
TRIDC7AG064670
TRIDC7AG065570
TRIDC7AG065590
TRIDC7AG066010
TRIDC7AG066650
TRIDC7AG067180
TRIDC7AG067190
TRIDC7AG067200
TRIDC7AG067580
TRIDC7AG067590
TRIDC7AG067610
TRIDC7AG067760
TRIDC7AG068260
TRIDC7AG068820
TRIDC7AG068830
TRIDC7AG071920
TRIDC7AG072160
TRIDC7AG072990
TRIDC7AG073390
TRIDC7AG073760
TRIDC7AG074380
TRIDC7AG074640
TRIDC7AG074660
TRIDC7AG074830
TRIDC7AG074940
TRIDC7AG074950
TRIDC7AG074980
TRIDC7AG074990
TRIDC7AG075000
TRIDC7AG075040
TRIDC7AG075070
TRIDC7AG075080
TRIDC7AG075090
TRIDC7AG075100
TRIDC7AG075130
TRIDC7AG075240
TRIDC7AG075260
TRIDC7AG075270
TRIDC7AG075350
TRIDC7AG075360
TRIDC7AG075440
TRIDC7AG075550
TRIDC7AG075580
TRIDC7AG076340
TRIDC7AG076520
TRIDC7AG076630
TRIDC7AG076880
TRIDC7AG077130
TRIDC7AG077140
TRIDC7AG077150
TRIDC7AG077160
TRIDC7AG077180
TRIDC7AG077280
TRIDC7AG077290
TRIDC7AG077880
TRIDC7AG077930
TRIDC7AG077940
TRIDC7AG077960
TRIDC7AG077970
TRIDC7AG078040
TRIDC7AG078070
TRIDC7AG078180
TRIDC7AG078260
TRIDC7AG078270
TRIDC7AG078600
TRIDC7AG078610
TRIDC7BG000270
TRIDC7BG000300
TRIDC7BG000310
TRIDC7BG000320
TRIDC7BG000410
TRIDC7BG000470
TRIDC7BG000480
TRIDC7BG000610
TRIDC7BG000700
TRIDC7BG000710
TRIDC7BG000720
TRIDC7BG000730
TRIDC7BG000770
TRIDC7BG000800
TRIDC7BG000880
TRIDC7BG000890
TRIDC7BG000900
TRIDC7BG000910
TRIDC7BG001050
TRIDC7BG001060
TRIDC7BG001080
TRIDC7BG001090
TRIDC7BG001110
TRIDC7BG001120
TRIDC7BG001130
TRIDC7BG001140
TRIDC7BG001160
TRIDC7BG001170
TRIDC7BG001570
TRIDC7BG001600
TRIDC7BG001750
TRIDC7BG001780
TRIDC7BG001790
TRIDC7BG002100
TRIDC7BG002410
TRIDC7BG002510
TRIDC7BG002700
TRIDC7BG002720
TRIDC7BG002730
TRIDC7BG002760
TRIDC7BG002830
TRIDC7BG002840
TRIDC7BG003110
TRIDC7BG003480
TRIDC7BG003590
TRIDC7BG003660
TRIDC7BG003840
TRIDC7BG004150
TRIDC7BG004160
TRIDC7BG004170
TRIDC7BG004180
TRIDC7BG004320
TRIDC7BG004690
TRIDC7BG004700
TRIDC7BG005330
TRIDC7BG005650
TRIDC7BG005780
TRIDC7BG006120
TRIDC7BG006560
TRIDC7BG006610
TRIDC7BG008260
TRIDC7BG008270
TRIDC7BG008320
TRIDC7BG008330
TRIDC7BG008350
TRIDC7BG008360
TRIDC7BG008370
TRIDC7BG008380
TRIDC7BG008420
TRIDC7BG008440
TRIDC7BG008780
TRIDC7BG008820
TRIDC7BG008860
TRIDC7BG008880
TRIDC7BG009630
TRIDC7BG009660
TRIDC7BG010030
TRIDC7BG010200
TRIDC7BG010580
TRIDC7BG010610
TRIDC7BG011590
TRIDC7BG013260
TRIDC7BG014580
TRIDC7BG015090
TRIDC7BG015100
TRIDC7BG015110
TRIDC7BG015120
TRIDC7BG015140
TRIDC7BG015150
TRIDC7BG015160
TRIDC7BG015170
TRIDC7BG015180
TRIDC7BG015190
TRIDC7BG015270
TRIDC7BG015820
TRIDC7BG016550
TRIDC7BG016570
TRIDC7BG016890
TRIDC7BG016900
TRIDC7BG017360
TRIDC7BG017640
TRIDC7BG018220
TRIDC7BG019730
TRIDC7BG020000
TRIDC7BG020710
TRIDC7BG020760
TRIDC7BG023670
TRIDC7BG024900
TRIDC7BG028170
TRIDC7BG029300
TRIDC7BG029320
TRIDC7BG032440
TRIDC7BG032450
TRIDC7BG032460
TRIDC7BG032470
TRIDC7BG032490
TRIDC7BG032500
TRIDC7BG032550
TRIDC7BG032570
TRIDC7BG032580
TRIDC7BG032600
TRIDC7BG032610
TRIDC7BG032620
TRIDC7BG032640
TRIDC7BG032660
TRIDC7BG032690
TRIDC7BG032720
TRIDC7BG032770
TRIDC7BG033110
TRIDC7BG033530
TRIDC7BG035680
TRIDC7BG036270
TRIDC7BG036280
TRIDC7BG036360
TRIDC7BG036370
TRIDC7BG036380
TRIDC7BG036820
TRIDC7BG036830
TRIDC7BG036890
TRIDC7BG036900
TRIDC7BG036980
TRIDC7BG036990
TRIDC7BG037080
TRIDC7BG037110
TRIDC7BG038100
TRIDC7BG038440
TRIDC7BG038710
TRIDC7BG038890
TRIDC7BG038900
TRIDC7BG038910
TRIDC7BG040030
TRIDC7BG040280
TRIDC7BG040320
TRIDC7BG040340
TRIDC7BG040520
TRIDC7BG040530
TRIDC7BG040780
TRIDC7BG040920
TRIDC7BG041120
TRIDC7BG041420
TRIDC7BG041440
TRIDC7BG041450
TRIDC7BG041490
TRIDC7BG041500
TRIDC7BG041510
TRIDC7BG041550
TRIDC7BG041750
TRIDC7BG042560
TRIDC7BG042570
TRIDC7BG042580
TRIDC7BG042620
TRIDC7BG042690
TRIDC7BG042710
TRIDC7BG042740
TRIDC7BG042810
TRIDC7BG043180
TRIDC7BG043660
TRIDC7BG045180
TRIDC7BG045660
TRIDC7BG045680
TRIDC7BG045690
TRIDC7BG045700
TRIDC7BG045720
TRIDC7BG045740
TRIDC7BG045750
TRIDC7BG045760
TRIDC7BG045770
TRIDC7BG045780
TRIDC7BG045810
TRIDC7BG046000
TRIDC7BG046030
TRIDC7BG046910
TRIDC7BG046920
TRIDC7BG046930
TRIDC7BG047030
TRIDC7BG047270
TRIDC7BG047420
TRIDC7BG047670
TRIDC7BG048230
TRIDC7BG048320
TRIDC7BG048480
TRIDC7BG048490
TRIDC7BG048610
TRIDC7BG049390
TRIDC7BG049910
TRIDC7BG050070
TRIDC7BG051030
TRIDC7BG051050
TRIDC7BG051060
TRIDC7BG051740
TRIDC7BG052050
TRIDC7BG052120
TRIDC7BG052130
TRIDC7BG052240
TRIDC7BG052250
TRIDC7BG052260
TRIDC7BG052270
TRIDC7BG052510
TRIDC7BG052590
TRIDC7BG052610
TRIDC7BG052620
TRIDC7BG052630
TRIDC7BG052900
TRIDC7BG052970
TRIDC7BG052990
TRIDC7BG053000
TRIDC7BG053040
TRIDC7BG053050
TRIDC7BG053070
TRIDC7BG053150
TRIDC7BG053160
TRIDC7BG053170
TRIDC7BG053180
TRIDC7BG053250
TRIDC7BG053330
TRIDC7BG053340
TRIDC7BG053350
TRIDC7BG053360
TRIDC7BG053380
TRIDC7BG053400
TRIDC7BG053570
TRIDC7BG053580
TRIDC7BG053600
TRIDC7BG053610
TRIDC7BG053630
TRIDC7BG053640
TRIDC7BG053650
TRIDC7BG053660
TRIDC7BG053690
TRIDC7BG053700
TRIDC7BG053890
TRIDC7BG053900
TRIDC7BG053910
TRIDC7BG053920
TRIDC7BG053960
TRIDC7BG053970
TRIDC7BG053980
TRIDC7BG053990
TRIDC7BG054030
TRIDC7BG054090
TRIDC7BG054110
TRIDC7BG054210
TRIDC7BG054220
TRIDC7BG054240
TRIDC7BG054280
TRIDC7BG054370
TRIDC7BG055170
TRIDC7BG055200
TRIDC7BG055210
TRIDC7BG055240
TRIDC7BG055450
TRIDC7BG055470
TRIDC7BG055630
TRIDC7BG055640
TRIDC7BG055650
TRIDC7BG055660
TRIDC7BG055740
TRIDC7BG055750
TRIDC7BG055830
TRIDC7BG055840
TRIDC7BG055850
TRIDC7BG055860
TRIDC7BG056010
TRIDC7BG056160
TRIDC7BG056250
TRIDC7BG056330
TRIDC7BG056350
TRIDC7BG056760
TRIDC7BG056850
TRIDC7BG056880
TRIDC7BG057170
TRIDC7BG057180
TRIDC7BG057190
TRIDC7BG057510
TRIDC7BG058270
TRIDC7BG058280
TRIDC7BG058510
TRIDC7BG058730
TRIDC7BG058840
TRIDC7BG059060
TRIDC7BG059350
TRIDC7BG059360
TRIDC7BG059430
TRIDC7BG059440
TRIDC7BG059510
TRIDC7BG059520
TRIDC7BG059530
TRIDC7BG059540
TRIDC7BG059580
TRIDC7BG059650
TRIDC7BG059710
TRIDC7BG059730
TRIDC7BG059750
TRIDC7BG059770
TRIDC7BG059780
TRIDC7BG059800
TRIDC7BG059870
TRIDC7BG059940
TRIDC7BG060200
TRIDC7BG060730
TRIDC7BG060740
TRIDC7BG060790
TRIDC7BG060890
TRIDC7BG061630
TRIDC7BG061640
TRIDC7BG061850
TRIDC7BG061910
TRIDC7BG062000
TRIDC7BG062010
TRIDC7BG062020
TRIDC7BG062030
TRIDC7BG062080
TRIDC7BG062090
TRIDC7BG062420
TRIDC7BG062450
TRIDC7BG062460
TRIDC7BG062640
TRIDC7BG062730
TRIDC7BG063080
TRIDC7BG063110
TRIDC7BG063140
TRIDC7BG063150
TRIDC7BG063160
TRIDC7BG063240
TRIDC7BG063250
TRIDC7BG063260
TRIDC7BG063270
TRIDC7BG063530
TRIDC7BG063670
TRIDC7BG063770
TRIDC7BG063880
TRIDC7BG063940
TRIDC7BG064170
TRIDC7BG064180
TRIDC7BG064200
TRIDC7BG064220
TRIDC7BG064250
TRIDC7BG064260
TRIDC7BG064270
TRIDC7BG064290
TRIDC7BG064400
TRIDC7BG064530
TRIDC7BG064540
TRIDC7BG064620
TRIDC7BG065020
TRIDC7BG065190
TRIDC7BG065200
TRIDC7BG065210
TRIDC7BG065430
TRIDC7BG065600
TRIDC7BG065610
TRIDC7BG065630
TRIDC7BG065730
TRIDC7BG065790
TRIDC7BG065800
TRIDC7BG065830
TRIDC7BG065840
TRIDC7BG065850
TRIDC7BG066120
TRIDC7BG066690
TRIDC7BG066710
TRIDC7BG066840
TRIDC7BG066860
TRIDC7BG066930
TRIDC7BG067180
TRIDC7BG067190
TRIDC7BG067260
TRIDC7BG067290
TRIDC7BG067440
TRIDC7BG067450
TRIDC7BG067480
TRIDC7BG067490
TRIDC7BG067550
TRIDC7BG067590
TRIDC7BG067610
TRIDC7BG067620
TRIDC7BG067650
TRIDC7BG067700
TRIDC7BG067780
TRIDC7BG067790
TRIDC7BG067940
TRIDC7BG068020
TRIDC7BG068030
TRIDC7BG068160
TRIDC7BG068170
TRIDC7BG068400
TRIDC7BG068410
TRIDC7BG068420
TRIDC7BG068430
TRIDC7BG068530
TRIDC7BG068540
TRIDC7BG068650
TRIDC7BG068660
TRIDC7BG068810
TRIDC7BG068820
TRIDC7BG068860
TRIDC7BG069140
TRIDC7BG069150
TRIDC7BG069240
TRIDC7BG069250
TRIDC7BG069400
TRIDC7BG069410
TRIDC7BG069420
TRIDC7BG069440
TRIDC7BG069540
TRIDC7BG069550
TRIDC7BG069560
TRIDC7BG069610
TRIDC7BG069680
TRIDC7BG069740
TRIDC7BG069760
TRIDC7BG069770
TRIDC7BG069780
TRIDC7BG069870
TRIDC7BG069980
TRIDC7BG069990
TRIDC7BG070270
TRIDC7BG070280
TRIDC7BG070290
TRIDC7BG070310
TRIDC7BG070320
TRIDC7BG070340
TRIDC7BG070370
TRIDC7BG070380
TRIDC7BG070390
TRIDC7BG070410
TRIDC7BG070440
TRIDC7BG070460
TRIDC7BG070470
TRIDC7BG070760
TRIDC7BG070770
TRIDC7BG070780
TRIDC7BG070800
TRIDC7BG070850
TRIDC7BG070900
TRIDC7BG070910
TRIDC7BG070920
TRIDC7BG070930
TRIDC7BG070950
TRIDC7BG070960
TRIDC7BG070980
TRIDC7BG070990
TRIDC7BG071000
TRIDC7BG071030
TRIDC7BG071040
TRIDC7BG071070
TRIDC7BG071080
TRIDC7BG071090
TRIDC7BG071100
TRIDC7BG071110
TRIDC7BG071130
TRIDC7BG071180
TRIDC7BG071510
TRIDC7BG071580
TRIDC7BG071590
TRIDC7BG071600
TRIDC7BG071620
TRIDC7BG071630
TRIDC7BG071650
TRIDC7BG071660
TRIDC7BG071690
TRIDC7BG071790
TRIDC7BG071850
TRIDC7BG071860
TRIDC7BG071870
TRIDC7BG071920
TRIDC7BG071950
TRIDC7BG071990
TRIDC7BG072000
TRIDC7BG072330
TRIDC7BG072590
TRIDC7BG072660
TRIDC7BG072670
TRIDC7BG072680
TRIDC7BG072690
TRIDC7BG072700
TRIDC7BG072750
TRIDC7BG072820
TRIDC7BG072850
TRIDC7BG072900
TRIDC7BG072970
TRIDC7BG072990
TRIDC7BG073000
TRIDC7BG073030
TRIDC7BG073140
TRIDC7BG073240
TRIDC7BG073250
TRIDC7BG073490
TRIDC7BG073500
TRIDC7BG073510
TRIDC7BG073530
TRIDC7BG073550
TRIDC7BG073620
TRIDC7BG073800
TRIDC7BG073870
TRIDC7BG073880
TRIDC7BG073900
TRIDC7BG074040
TRIDC7BG074050
TRIDC7BG074060
TRIDC7BG074070
TRIDC7BG074170
TRIDC7BG074180
TRIDC7BG074240
TRIDC7BG074260
TRIDC7BG074320
TRIDC7BG074330
TRIDC7BG074350
TRIDC7BG074360
TRIDC7BG074370
TRIDC7BG074440
TRIDC7BG074480
TRIDC7BG074490
TRIDC7BG074610
TRIDC7BG074620
TRIDC7BG074630
TRIDC7BG074670
TRIDC7BG074680
TRIDC7BG074690
TRIDC7BG075060
TRIDC7BG075390
TRIDC7BG075400
TRIDC7BG075440
TRIDC7BG075470
TRIDC7BG075480
TRIDC7BG075520
TRIDC7BG075550
TRIDC7BG075560
TRIDC7BG075570
TRIDC7BG075580
TRIDC7BG075620
TRIDC7BG075630
TRIDC7BG075860
TRIDC7BG075880
TRIDC7BG075900
TRIDC7BG075910
TRIDC7BG075920
TRIDC7BG075940
TRIDC7BG076060
TRIDC7BG076220
TRIDC7BG076380
TRIDC7BG076390
TRIDC7BG076400
TRIDC7BG076440
TRIDC7BG076450
TRIDC7BG076470
TRIDC7BG076480
TRIDC7BG076490
TRIDC7BG076510
TRIDC7BG076570
TRIDC7BG076600
TRIDC7BG076660
TRIDC7BG076670
TRIDC7BG076680
TRIDC7BG076690
TRIDC7BG076700
TRIDC7BG076710
TRIDC7BG076750
TRIDC7BG076770
TRIDC7BG076870
TRIDC7BG076980
TRIDC7BG077020
TRIDC7BG077030
TRIDC7BG077050
TRIDC7BG077070
TRIDC7BG077080
TRIDC7BG077090
TRIDC7BG077100
TRIDC7BG077120
