# Supplementary material for: Comparative gene retention analysis in barley, wild emmer, and bread wheat pangenome lines reveals factors affecting gene retention following gene duplication
Source: BMC Biol. 2023 Feb 6;21:25. doi: 10.1186/s12915-022-01503-z (PMC9903521; doi:10.1186/s12915-022-01503-z)
Supplement: Supplementary file 7 — Additional file 7. Orthologous gene matrix (presence/absence) in barley, wild emmer, and bread wheat pangenome lines. [file 12915_2022_1503_MOESM7_ESM.zip › Files_S5/SRR7478316.deletion_gene.list]

TRIDC0UG000240
TRIDC0UG000410
TRIDC0UG000420
TRIDC0UG000450
TRIDC0UG000470
TRIDC0UG000530
TRIDC0UG000700
TRIDC0UG000720
TRIDC0UG000730
TRIDC0UG000740
TRIDC0UG000970
TRIDC0UG000990
TRIDC0UG001180
TRIDC0UG001280
TRIDC0UG001300
TRIDC0UG001320
TRIDC0UG001330
TRIDC0UG001450
TRIDC0UG001760
TRIDC0UG001770
TRIDC0UG001780
TRIDC0UG001790
TRIDC0UG001800
TRIDC0UG001810
TRIDC0UG001820
TRIDC0UG002200
TRIDC0UG002340
TRIDC0UG002440
TRIDC0UG002450
TRIDC0UG002460
TRIDC0UG002630
TRIDC0UG002670
TRIDC0UG002890
TRIDC0UG002910
TRIDC0UG002930
TRIDC0UG003120
TRIDC0UG003150
TRIDC0UG003320
TRIDC0UG003330
TRIDC0UG003350
TRIDC0UG003360
TRIDC0UG003370
TRIDC0UG003380
TRIDC0UG003430
TRIDC0UG003440
TRIDC0UG003490
TRIDC0UG003600
TRIDC0UG003650
TRIDC0UG003850
TRIDC0UG003860
TRIDC0UG003890
TRIDC0UG004150
TRIDC0UG004170
TRIDC0UG004180
TRIDC0UG004190
TRIDC0UG004200
TRIDC0UG004290
TRIDC0UG004300
TRIDC0UG004310
TRIDC0UG004320
TRIDC0UG004360
TRIDC0UG004530
TRIDC0UG004540
TRIDC0UG004610
TRIDC0UG004770
TRIDC0UG004800
TRIDC0UG004850
TRIDC0UG004870
TRIDC0UG004880
TRIDC0UG004970
TRIDC0UG004990
TRIDC0UG005020
TRIDC0UG005030
TRIDC0UG005040
TRIDC0UG005190
TRIDC0UG005200
TRIDC0UG005210
TRIDC0UG005230
TRIDC0UG005280
TRIDC0UG005290
TRIDC0UG005300
TRIDC0UG005310
TRIDC0UG005320
TRIDC0UG005400
TRIDC0UG005420
TRIDC0UG005580
TRIDC0UG005590
TRIDC0UG005600
TRIDC0UG005610
TRIDC0UG005810
TRIDC0UG005830
TRIDC0UG005910
TRIDC0UG005920
TRIDC0UG005960
TRIDC0UG006060
TRIDC0UG006070
TRIDC0UG006280
TRIDC0UG006290
TRIDC0UG006380
TRIDC0UG006410
TRIDC0UG006420
TRIDC0UG006440
TRIDC0UG006500
TRIDC0UG006620
TRIDC0UG006630
TRIDC0UG006640
TRIDC0UG006740
TRIDC0UG006760
TRIDC0UG006770
TRIDC0UG006780
TRIDC0UG006860
TRIDC0UG006880
TRIDC0UG006890
TRIDC0UG006910
TRIDC0UG006930
TRIDC0UG007010
TRIDC0UG007040
TRIDC0UG007200
TRIDC0UG007230
TRIDC0UG007240
TRIDC0UG007260
TRIDC0UG007280
TRIDC0UG007310
TRIDC0UG007630
TRIDC0UG007810
TRIDC0UG007940
TRIDC0UG008000
TRIDC0UG008370
TRIDC0UG008380
TRIDC0UG008520
TRIDC0UG008570
TRIDC0UG008590
TRIDC0UG008610
TRIDC0UG008620
TRIDC0UG008630
TRIDC0UG008640
TRIDC0UG008660
TRIDC0UG008750
TRIDC0UG008900
TRIDC0UG008950
TRIDC0UG009050
TRIDC0UG009120
TRIDC0UG009150
TRIDC0UG009300
TRIDC0UG009310
TRIDC0UG009420
TRIDC0UG009430
TRIDC0UG009440
TRIDC0UG009520
TRIDC0UG009590
TRIDC0UG009740
TRIDC0UG009860
TRIDC0UG009910
TRIDC0UG009960
TRIDC0UG009970
TRIDC0UG010030
TRIDC0UG010080
TRIDC0UG010090
TRIDC0UG010100
TRIDC0UG010110
TRIDC0UG010120
TRIDC0UG010150
TRIDC0UG010170
TRIDC0UG010180
TRIDC0UG010350
TRIDC0UG010400
TRIDC0UG010420
TRIDC0UG010430
TRIDC0UG010460
TRIDC0UG010540
TRIDC0UG010550
TRIDC0UG010630
TRIDC0UG010640
TRIDC0UG010690
TRIDC0UG010720
TRIDC0UG010730
TRIDC0UG010910
TRIDC0UG010930
TRIDC0UG010940
TRIDC0UG010970
TRIDC0UG010980
TRIDC0UG010990
TRIDC0UG011000
TRIDC0UG011320
TRIDC0UG011330
TRIDC0UG011340
TRIDC0UG011350
TRIDC0UG011710
TRIDC0UG012040
TRIDC0UG012050
TRIDC0UG012080
TRIDC0UG012090
TRIDC0UG012100
TRIDC0UG012110
TRIDC0UG012120
TRIDC0UG012140
TRIDC0UG012150
TRIDC0UG012160
TRIDC0UG012170
TRIDC0UG012180
TRIDC0UG012190
TRIDC0UG012200
TRIDC0UG012260
TRIDC0UG012410
TRIDC0UG012440
TRIDC0UG012460
TRIDC0UG012500
TRIDC0UG012900
TRIDC0UG013100
TRIDC0UG013240
TRIDC0UG013360
TRIDC0UG013460
TRIDC0UG013480
TRIDC0UG013930
TRIDC0UG013940
TRIDC0UG013990
TRIDC0UG014000
TRIDC0UG014030
TRIDC0UG014180
TRIDC0UG014280
TRIDC0UG014290
TRIDC0UG014300
TRIDC0UG014360
TRIDC0UG014420
TRIDC0UG014430
TRIDC0UG014530
TRIDC0UG014550
TRIDC0UG014900
TRIDC0UG015050
TRIDC0UG015120
TRIDC0UG015150
TRIDC0UG015240
TRIDC0UG015460
TRIDC0UG015550
TRIDC0UG015790
TRIDC0UG015830
TRIDC0UG015850
TRIDC0UG015870
TRIDC0UG015980
TRIDC0UG015990
TRIDC0UG016450
TRIDC0UG016470
TRIDC0UG016560
TRIDC0UG016570
TRIDC0UG016590
TRIDC0UG016600
TRIDC0UG016610
TRIDC0UG016620
TRIDC0UG016630
TRIDC0UG016850
TRIDC0UG016880
TRIDC0UG017000
TRIDC0UG017010
TRIDC0UG017030
TRIDC0UG017040
TRIDC0UG017050
TRIDC0UG017150
TRIDC0UG017160
TRIDC0UG017170
TRIDC0UG017180
TRIDC0UG017190
TRIDC0UG017200
TRIDC0UG017210
TRIDC0UG017220
TRIDC0UG017230
TRIDC0UG017280
TRIDC0UG017290
TRIDC0UG017300
TRIDC0UG017530
TRIDC0UG017580
TRIDC0UG017590
TRIDC0UG018000
TRIDC0UG018150
TRIDC0UG018160
TRIDC0UG018220
TRIDC0UG018420
TRIDC0UG018430
TRIDC0UG018490
TRIDC0UG018550
TRIDC0UG018580
TRIDC0UG018590
TRIDC0UG018670
TRIDC0UG018760
TRIDC0UG018810
TRIDC0UG018900
TRIDC0UG019040
TRIDC0UG019050
TRIDC0UG019070
TRIDC0UG019080
TRIDC0UG019110
TRIDC0UG019230
TRIDC0UG019260
TRIDC0UG019280
TRIDC0UG019570
TRIDC0UG019580
TRIDC0UG019630
TRIDC0UG019650
TRIDC0UG019680
TRIDC0UG019700
TRIDC0UG019710
TRIDC0UG019740
TRIDC0UG020010
TRIDC0UG020020
TRIDC0UG020030
TRIDC0UG020090
TRIDC0UG020260
TRIDC0UG020270
TRIDC0UG020280
TRIDC0UG020300
TRIDC0UG020310
TRIDC0UG020330
TRIDC0UG020360
TRIDC0UG020370
TRIDC0UG020380
TRIDC0UG020440
TRIDC0UG020450
TRIDC0UG020460
TRIDC0UG020470
TRIDC0UG020480
TRIDC0UG020500
TRIDC0UG020510
TRIDC0UG020520
TRIDC0UG020530
TRIDC0UG020540
TRIDC0UG020560
TRIDC0UG020570
TRIDC0UG020580
TRIDC0UG020630
TRIDC0UG020640
TRIDC0UG020650
TRIDC0UG020660
TRIDC0UG020670
TRIDC0UG020680
TRIDC0UG020690
TRIDC0UG020710
TRIDC0UG020720
TRIDC0UG020740
TRIDC0UG020750
TRIDC0UG020760
TRIDC0UG020770
TRIDC0UG020820
TRIDC0UG020830
TRIDC0UG020840
TRIDC0UG020850
TRIDC0UG020870
TRIDC0UG020890
TRIDC0UG020910
TRIDC0UG020930
TRIDC0UG020940
TRIDC0UG020960
TRIDC0UG020970
TRIDC0UG021010
TRIDC0UG021020
TRIDC0UG021030
TRIDC0UG021040
TRIDC0UG021050
TRIDC0UG021060
TRIDC0UG021080
TRIDC0UG021100
TRIDC0UG021110
TRIDC0UG021140
TRIDC0UG021150
TRIDC0UG021180
TRIDC0UG021190
TRIDC0UG021250
TRIDC0UG021280
TRIDC0UG021290
TRIDC0UG021310
TRIDC0UG021320
TRIDC0UG021330
TRIDC0UG021340
TRIDC0UG021350
TRIDC0UG021360
TRIDC0UG021370
TRIDC0UG021380
TRIDC0UG021390
TRIDC0UG021410
TRIDC0UG021420
TRIDC0UG021430
TRIDC0UG021460
TRIDC0UG021470
TRIDC0UG021480
TRIDC0UG021490
TRIDC0UG021500
TRIDC0UG021510
TRIDC0UG021550
TRIDC0UG021560
TRIDC0UG021570
TRIDC0UG021580
TRIDC0UG021590
TRIDC0UG021610
TRIDC0UG021620
TRIDC0UG021630
TRIDC0UG021640
TRIDC0UG021660
TRIDC0UG021680
TRIDC0UG021720
TRIDC0UG021730
TRIDC0UG021740
TRIDC0UG021760
TRIDC0UG021770
TRIDC0UG021780
TRIDC0UG021790
TRIDC0UG021800
TRIDC0UG021820
TRIDC0UG021840
TRIDC0UG021850
TRIDC0UG021860
TRIDC0UG021880
TRIDC0UG021910
TRIDC0UG021920
TRIDC0UG021930
TRIDC0UG021980
TRIDC0UG021990
TRIDC0UG022000
TRIDC0UG022010
TRIDC0UG022070
TRIDC0UG022080
TRIDC0UG022090
TRIDC0UG022100
TRIDC0UG022110
TRIDC0UG022130
TRIDC0UG022140
TRIDC0UG022160
TRIDC0UG022170
TRIDC0UG022180
TRIDC0UG022210
TRIDC0UG022220
TRIDC0UG022240
TRIDC0UG022250
TRIDC0UG022260
TRIDC0UG022370
TRIDC0UG022380
TRIDC0UG022390
TRIDC0UG022400
TRIDC0UG022420
TRIDC0UG022430
TRIDC0UG022480
TRIDC0UG022490
TRIDC0UG022500
TRIDC0UG022510
TRIDC0UG022520
TRIDC0UG022530
TRIDC0UG022540
TRIDC0UG022560
TRIDC0UG022580
TRIDC0UG022590
TRIDC0UG022620
TRIDC0UG022640
TRIDC0UG022650
TRIDC0UG022660
TRIDC0UG022680
TRIDC0UG022730
TRIDC0UG022740
TRIDC0UG022760
TRIDC0UG022780
TRIDC0UG022790
TRIDC0UG022820
TRIDC0UG022830
TRIDC0UG022840
TRIDC0UG022860
TRIDC0UG022870
TRIDC0UG022880
TRIDC0UG022890
TRIDC0UG022900
TRIDC0UG022910
TRIDC0UG022920
TRIDC0UG022930
TRIDC0UG022940
TRIDC0UG022950
TRIDC0UG022970
TRIDC0UG022980
TRIDC0UG023030
TRIDC0UG023040
TRIDC0UG023050
TRIDC0UG023080
TRIDC0UG023100
TRIDC0UG023150
TRIDC0UG023160
TRIDC0UG023190
TRIDC0UG023200
TRIDC0UG023230
TRIDC0UG023260
TRIDC0UG023280
TRIDC0UG023300
TRIDC0UG023310
TRIDC0UG023320
TRIDC0UG023330
TRIDC0UG023340
TRIDC0UG023350
TRIDC0UG023360
TRIDC0UG023370
TRIDC0UG023380
TRIDC0UG023390
TRIDC0UG023410
TRIDC0UG023420
TRIDC0UG023440
TRIDC0UG023470
TRIDC0UG023510
TRIDC0UG023520
TRIDC0UG023530
TRIDC0UG023580
TRIDC0UG023590
TRIDC0UG023600
TRIDC0UG023630
TRIDC0UG023640
TRIDC0UG023650
TRIDC0UG023660
TRIDC0UG023680
TRIDC0UG023690
TRIDC0UG023720
TRIDC0UG023740
TRIDC0UG023760
TRIDC0UG023770
TRIDC0UG023780
TRIDC0UG023800
TRIDC0UG023830
TRIDC0UG023840
TRIDC0UG023860
TRIDC0UG023890
TRIDC0UG023900
TRIDC0UG023910
TRIDC0UG023920
TRIDC0UG023930
TRIDC0UG023940
TRIDC0UG023960
TRIDC0UG023970
TRIDC0UG023980
TRIDC0UG024020
TRIDC0UG024030
TRIDC0UG024040
TRIDC0UG024050
TRIDC0UG024060
TRIDC0UG024070
TRIDC0UG024080
TRIDC0UG024090
TRIDC0UG024100
TRIDC0UG024120
TRIDC0UG024160
TRIDC0UG024170
TRIDC0UG024190
TRIDC0UG024210
TRIDC0UG024240
TRIDC0UG024250
TRIDC0UG024310
TRIDC0UG024350
TRIDC0UG024360
TRIDC0UG024380
TRIDC0UG024390
TRIDC0UG024400
TRIDC0UG024410
TRIDC0UG024430
TRIDC0UG024450
TRIDC0UG024460
TRIDC0UG024480
TRIDC0UG024500
TRIDC0UG024510
TRIDC0UG024520
TRIDC0UG024540
TRIDC0UG024550
TRIDC0UG024560
TRIDC0UG024570
TRIDC0UG024590
TRIDC0UG024620
TRIDC0UG024630
TRIDC0UG024670
TRIDC0UG024680
TRIDC0UG024690
TRIDC0UG024710
TRIDC0UG024720
TRIDC0UG024730
TRIDC0UG024770
TRIDC0UG024780
TRIDC0UG024800
TRIDC0UG024820
TRIDC0UG024850
TRIDC0UG024860
TRIDC0UG024890
TRIDC0UG024950
TRIDC0UG024970
TRIDC0UG024980
TRIDC0UG024990
TRIDC0UG025020
TRIDC0UG025040
TRIDC0UG025050
TRIDC0UG025080
TRIDC0UG025100
TRIDC0UG025110
TRIDC0UG025140
TRIDC0UG025160
TRIDC0UG025170
TRIDC0UG025180
TRIDC0UG025190
TRIDC0UG025200
TRIDC0UG025220
TRIDC0UG025230
TRIDC0UG025240
TRIDC0UG025250
TRIDC0UG025260
TRIDC0UG025270
TRIDC0UG025280
TRIDC0UG025290
TRIDC0UG025310
TRIDC0UG025320
TRIDC0UG025330
TRIDC0UG025350
TRIDC0UG025390
TRIDC0UG025410
TRIDC0UG025450
TRIDC0UG025470
TRIDC0UG025480
TRIDC0UG025530
TRIDC0UG025560
TRIDC0UG025570
TRIDC0UG025580
TRIDC0UG025600
TRIDC0UG025610
TRIDC0UG025630
TRIDC0UG025640
TRIDC0UG025650
TRIDC0UG025670
TRIDC0UG025680
TRIDC0UG025690
TRIDC0UG025700
TRIDC0UG025710
TRIDC0UG025720
TRIDC0UG025740
TRIDC0UG025760
TRIDC0UG025790
TRIDC0UG025800
TRIDC0UG025810
TRIDC0UG025830
TRIDC0UG025850
TRIDC0UG025880
TRIDC0UG025920
TRIDC0UG025960
TRIDC0UG025970
TRIDC0UG025990
TRIDC0UG026000
TRIDC0UG026030
TRIDC0UG026040
TRIDC0UG026090
TRIDC0UG026130
TRIDC0UG026160
TRIDC0UG026190
TRIDC0UG026210
TRIDC0UG026220
TRIDC0UG026230
TRIDC0UG026240
TRIDC0UG026260
TRIDC0UG026270
TRIDC0UG026280
TRIDC0UG026300
TRIDC0UG026320
TRIDC0UG026330
TRIDC0UG026350
TRIDC0UG026400
TRIDC0UG026410
TRIDC0UG026450
TRIDC0UG026460
TRIDC0UG026470
TRIDC0UG026480
TRIDC0UG026500
TRIDC0UG026510
TRIDC0UG026520
TRIDC0UG026530
TRIDC0UG026550
TRIDC0UG026560
TRIDC0UG026570
TRIDC0UG026600
TRIDC0UG026610
TRIDC0UG026620
TRIDC0UG026630
TRIDC0UG026640
TRIDC0UG026650
TRIDC0UG026670
TRIDC0UG026680
TRIDC0UG026740
TRIDC0UG026770
TRIDC0UG026780
TRIDC0UG026830
TRIDC0UG026840
TRIDC0UG026860
TRIDC0UG026870
TRIDC0UG026880
TRIDC0UG026890
TRIDC0UG026910
TRIDC0UG026940
TRIDC0UG026950
TRIDC0UG026960
TRIDC0UG026970
TRIDC0UG026980
TRIDC0UG026990
TRIDC0UG027020
TRIDC0UG027030
TRIDC0UG027040
TRIDC0UG027060
TRIDC0UG027080
TRIDC0UG027120
TRIDC0UG027140
TRIDC0UG027150
TRIDC0UG027160
TRIDC0UG027170
TRIDC0UG027180
TRIDC0UG027200
TRIDC0UG027250
TRIDC0UG027270
TRIDC0UG027280
TRIDC0UG027290
TRIDC0UG027310
TRIDC0UG027320
TRIDC0UG027340
TRIDC0UG027350
TRIDC0UG027380
TRIDC0UG027400
TRIDC0UG027410
TRIDC0UG027440
TRIDC0UG027450
TRIDC0UG027460
TRIDC0UG027470
TRIDC0UG027480
TRIDC0UG027490
TRIDC0UG027530
TRIDC0UG027540
TRIDC0UG027570
TRIDC0UG027580
TRIDC0UG027590
TRIDC0UG027600
TRIDC0UG027610
TRIDC0UG027630
TRIDC0UG027640
TRIDC0UG027650
TRIDC0UG027720
TRIDC0UG027730
TRIDC0UG027740
TRIDC0UG027750
TRIDC0UG027760
TRIDC0UG027770
TRIDC0UG027790
TRIDC0UG027800
TRIDC0UG027810
TRIDC0UG027830
TRIDC0UG027840
TRIDC0UG027850
TRIDC0UG027860
TRIDC0UG027880
TRIDC0UG027890
TRIDC0UG027910
TRIDC0UG027930
TRIDC0UG027940
TRIDC0UG027960
TRIDC0UG028010
TRIDC0UG028020
TRIDC0UG028030
TRIDC0UG028040
TRIDC0UG028050
TRIDC0UG028060
TRIDC0UG028080
TRIDC0UG028090
TRIDC0UG028100
TRIDC0UG028110
TRIDC0UG028120
TRIDC0UG028140
TRIDC0UG028160
TRIDC0UG028170
TRIDC0UG028190
TRIDC0UG028200
TRIDC0UG028210
TRIDC0UG028220
TRIDC0UG028230
TRIDC0UG028240
TRIDC0UG028270
TRIDC0UG028280
TRIDC0UG028290
TRIDC0UG028300
TRIDC0UG028310
TRIDC0UG028340
TRIDC0UG028360
TRIDC0UG028370
TRIDC0UG028380
TRIDC0UG028390
TRIDC0UG028400
TRIDC0UG028410
TRIDC0UG028430
TRIDC0UG028440
TRIDC0UG028470
TRIDC0UG028490
TRIDC0UG028510
TRIDC0UG028520
TRIDC0UG028560
TRIDC0UG028570
TRIDC0UG028580
TRIDC0UG028590
TRIDC0UG028600
TRIDC0UG028610
TRIDC0UG028620
TRIDC0UG028640
TRIDC0UG028650
TRIDC0UG028660
TRIDC0UG028680
TRIDC0UG028690
TRIDC0UG028700
TRIDC0UG028740
TRIDC0UG028770
TRIDC0UG028780
TRIDC0UG028790
TRIDC0UG028800
TRIDC0UG028810
TRIDC0UG028820
TRIDC0UG028830
TRIDC0UG028860
TRIDC0UG028870
TRIDC0UG028880
TRIDC0UG028890
TRIDC0UG028920
TRIDC0UG028940
TRIDC0UG028970
TRIDC0UG028980
TRIDC0UG028990
TRIDC0UG029000
TRIDC0UG029020
TRIDC0UG029040
TRIDC0UG029060
TRIDC0UG029070
TRIDC0UG029090
TRIDC0UG029110
TRIDC0UG029120
TRIDC0UG029130
TRIDC0UG029150
TRIDC0UG029160
TRIDC0UG029170
TRIDC0UG029220
TRIDC0UG029230
TRIDC0UG029240
TRIDC0UG029280
TRIDC0UG029300
TRIDC0UG029330
TRIDC0UG029360
TRIDC0UG029390
TRIDC0UG029400
TRIDC0UG029420
TRIDC0UG029450
TRIDC0UG029490
TRIDC0UG029520
TRIDC0UG029540
TRIDC0UG029550
TRIDC0UG029600
TRIDC0UG029640
TRIDC0UG029650
TRIDC0UG029690
TRIDC0UG029720
TRIDC0UG029730
TRIDC0UG029740
TRIDC0UG029750
TRIDC0UG029760
TRIDC0UG029810
TRIDC0UG029830
TRIDC0UG029850
TRIDC0UG029870
TRIDC0UG029920
TRIDC0UG029930
TRIDC0UG029960
TRIDC0UG029980
TRIDC0UG029990
TRIDC0UG030010
TRIDC0UG030030
TRIDC0UG030040
TRIDC0UG030110
TRIDC0UG030130
TRIDC0UG030140
TRIDC0UG030150
TRIDC0UG030180
TRIDC0UG030190
TRIDC0UG030200
TRIDC0UG030280
TRIDC0UG030300
TRIDC0UG030310
TRIDC0UG030330
TRIDC0UG030370
TRIDC0UG030380
TRIDC0UG030410
TRIDC0UG030420
TRIDC0UG030430
TRIDC0UG030460
TRIDC0UG030470
TRIDC0UG030520
TRIDC0UG030540
TRIDC0UG030550
TRIDC0UG030700
TRIDC0UG030730
TRIDC0UG030750
TRIDC0UG030760
TRIDC0UG030800
TRIDC0UG030810
TRIDC0UG030860
TRIDC0UG030890
TRIDC0UG030970
TRIDC0UG030990
TRIDC0UG031000
TRIDC0UG031060
TRIDC0UG031070
TRIDC0UG031110
TRIDC0UG031120
TRIDC0UG031150
TRIDC0UG031160
TRIDC0UG031170
TRIDC0UG031190
TRIDC0UG031210
TRIDC0UG031230
TRIDC0UG031240
TRIDC0UG031250
TRIDC0UG031260
TRIDC0UG031270
TRIDC0UG031290
TRIDC0UG031300
TRIDC0UG031320
TRIDC0UG031340
TRIDC0UG031360
TRIDC0UG031380
TRIDC0UG031390
TRIDC0UG031400
TRIDC0UG031410
TRIDC0UG031430
TRIDC0UG031460
TRIDC0UG031490
TRIDC0UG031510
TRIDC0UG031540
TRIDC0UG031550
TRIDC0UG031570
TRIDC0UG031620
TRIDC0UG031630
TRIDC0UG031690
TRIDC0UG031700
TRIDC0UG031750
TRIDC0UG031780
TRIDC0UG031790
TRIDC0UG031810
TRIDC0UG031830
TRIDC0UG031900
TRIDC0UG031950
TRIDC0UG032020
TRIDC0UG032040
TRIDC0UG032050
TRIDC0UG032060
TRIDC0UG032070
TRIDC0UG032090
TRIDC0UG032110
TRIDC0UG032120
TRIDC0UG032180
TRIDC0UG032200
TRIDC0UG032220
TRIDC0UG032230
TRIDC0UG032240
TRIDC0UG032320
TRIDC0UG032340
TRIDC0UG032430
TRIDC0UG032440
TRIDC0UG032490
TRIDC0UG032500
TRIDC0UG032510
TRIDC0UG032530
TRIDC0UG032570
TRIDC0UG032590
TRIDC0UG032600
TRIDC0UG032620
TRIDC0UG032630
TRIDC0UG032640
TRIDC0UG032660
TRIDC0UG032710
TRIDC0UG032750
TRIDC0UG032790
TRIDC0UG032820
TRIDC0UG032840
TRIDC0UG032850
TRIDC0UG032860
TRIDC0UG032930
TRIDC0UG033010
TRIDC0UG033020
TRIDC0UG033060
TRIDC0UG033090
TRIDC0UG033120
TRIDC0UG033180
TRIDC0UG033260
TRIDC0UG033290
TRIDC0UG033320
TRIDC0UG033360
TRIDC0UG033410
TRIDC0UG033420
TRIDC0UG033470
TRIDC0UG033510
TRIDC0UG033520
TRIDC0UG033650
TRIDC0UG033680
TRIDC0UG033690
TRIDC0UG033750
TRIDC0UG033760
TRIDC0UG033790
TRIDC0UG033800
TRIDC0UG033830
TRIDC0UG033850
TRIDC0UG033880
TRIDC0UG033910
TRIDC0UG033920
TRIDC0UG033940
TRIDC0UG034010
TRIDC0UG034060
TRIDC0UG034070
TRIDC0UG034130
TRIDC0UG034150
TRIDC0UG034180
TRIDC0UG034190
TRIDC0UG034220
TRIDC0UG034260
TRIDC0UG034270
TRIDC0UG034310
TRIDC0UG034330
TRIDC0UG034360
TRIDC0UG034470
TRIDC0UG034510
TRIDC0UG034710
TRIDC0UG034730
TRIDC0UG034740
TRIDC0UG034830
TRIDC0UG034870
TRIDC0UG035070
TRIDC0UG035150
TRIDC0UG035180
TRIDC0UG035290
TRIDC0UG035300
TRIDC0UG035310
TRIDC0UG035320
TRIDC0UG035350
TRIDC0UG035380
TRIDC0UG035390
TRIDC0UG035400
TRIDC0UG035410
TRIDC0UG035430
TRIDC0UG035440
TRIDC0UG035450
TRIDC0UG035460
TRIDC0UG035470
TRIDC0UG035490
TRIDC0UG035510
TRIDC1AG000030
TRIDC1AG000040
TRIDC1AG000060
TRIDC1AG000090
TRIDC1AG000100
TRIDC1AG000110
TRIDC1AG000120
TRIDC1AG000200
TRIDC1AG000210
TRIDC1AG000240
TRIDC1AG000250
TRIDC1AG000270
TRIDC1AG000280
TRIDC1AG000400
TRIDC1AG000420
TRIDC1AG000550
TRIDC1AG000900
TRIDC1AG000990
TRIDC1AG001000
TRIDC1AG001120
TRIDC1AG001210
TRIDC1AG001810
TRIDC1AG001820
TRIDC1AG001840
TRIDC1AG001850
TRIDC1AG002230
TRIDC1AG002570
TRIDC1AG002580
TRIDC1AG002720
TRIDC1AG002750
TRIDC1AG002790
TRIDC1AG002900
TRIDC1AG002910
TRIDC1AG002930
TRIDC1AG003280
TRIDC1AG003340
TRIDC1AG003350
TRIDC1AG003360
TRIDC1AG003380
TRIDC1AG003390
TRIDC1AG003400
TRIDC1AG003580
TRIDC1AG003760
TRIDC1AG003770
TRIDC1AG003780
TRIDC1AG003890
TRIDC1AG004060
TRIDC1AG004090
TRIDC1AG004210
TRIDC1AG004220
TRIDC1AG004250
TRIDC1AG004270
TRIDC1AG004340
TRIDC1AG004380
TRIDC1AG004460
TRIDC1AG004470
TRIDC1AG004500
TRIDC1AG004510
TRIDC1AG004520
TRIDC1AG004710
TRIDC1AG004720
TRIDC1AG005390
TRIDC1AG005430
TRIDC1AG005460
TRIDC1AG005480
TRIDC1AG005540
TRIDC1AG005550
TRIDC1AG005590
TRIDC1AG005660
TRIDC1AG005690
TRIDC1AG005770
TRIDC1AG005800
TRIDC1AG005860
TRIDC1AG005890
TRIDC1AG005990
TRIDC1AG006030
TRIDC1AG006040
TRIDC1AG006070
TRIDC1AG006090
TRIDC1AG006290
TRIDC1AG006300
TRIDC1AG007240
TRIDC1AG008500
TRIDC1AG008520
TRIDC1AG008960
TRIDC1AG009930
TRIDC1AG010020
TRIDC1AG010460
TRIDC1AG014830
TRIDC1AG018780
TRIDC1AG019230
TRIDC1AG019290
TRIDC1AG019300
TRIDC1AG020800
TRIDC1AG020810
TRIDC1AG020820
TRIDC1AG020830
TRIDC1AG021610
TRIDC1AG022610
TRIDC1AG027650
TRIDC1AG028090
TRIDC1AG031760
TRIDC1AG032700
TRIDC1AG035790
TRIDC1AG036260
TRIDC1AG037790
TRIDC1AG037800
TRIDC1AG040710
TRIDC1AG041310
TRIDC1AG041550
TRIDC1AG041830
TRIDC1AG042250
TRIDC1AG043810
TRIDC1AG043840
TRIDC1AG043850
TRIDC1AG045950
TRIDC1AG047430
TRIDC1AG047700
TRIDC1AG047710
TRIDC1AG048230
TRIDC1AG048240
TRIDC1AG048250
TRIDC1AG048950
TRIDC1AG049450
TRIDC1AG049720
TRIDC1AG049880
TRIDC1AG050900
TRIDC1AG050910
TRIDC1AG051300
TRIDC1AG051440
TRIDC1AG051460
TRIDC1AG051470
TRIDC1AG051480
TRIDC1AG053170
TRIDC1AG053950
TRIDC1AG054200
TRIDC1AG054220
TRIDC1AG054260
TRIDC1AG054270
TRIDC1AG054280
TRIDC1AG055600
TRIDC1AG055990
TRIDC1AG057010
TRIDC1AG057020
TRIDC1AG057230
TRIDC1AG058010
TRIDC1AG058020
TRIDC1AG058260
TRIDC1AG058830
TRIDC1AG058840
TRIDC1AG058850
TRIDC1AG058890
TRIDC1AG059050
TRIDC1AG059090
TRIDC1AG059370
TRIDC1AG060980
TRIDC1AG061640
TRIDC1AG062040
TRIDC1AG062200
TRIDC1AG062650
TRIDC1AG062660
TRIDC1AG062670
TRIDC1AG063380
TRIDC1AG063560
TRIDC1AG063570
TRIDC1AG063590
TRIDC1AG063940
TRIDC1AG064080
TRIDC1AG064140
TRIDC1AG064150
TRIDC1AG064470
TRIDC1AG064480
TRIDC1AG064710
TRIDC1AG064770
TRIDC1AG064810
TRIDC1AG064830
TRIDC1BG000060
TRIDC1BG000070
TRIDC1BG000090
TRIDC1BG000120
TRIDC1BG000130
TRIDC1BG000150
TRIDC1BG000160
TRIDC1BG000180
TRIDC1BG000210
TRIDC1BG000220
TRIDC1BG000230
TRIDC1BG000240
TRIDC1BG000580
TRIDC1BG000620
TRIDC1BG000630
TRIDC1BG000690
TRIDC1BG000700
TRIDC1BG000720
TRIDC1BG000730
TRIDC1BG000740
TRIDC1BG000830
TRIDC1BG000850
TRIDC1BG000860
TRIDC1BG000870
TRIDC1BG000880
TRIDC1BG000890
TRIDC1BG000900
TRIDC1BG000910
TRIDC1BG000920
TRIDC1BG001070
TRIDC1BG001090
TRIDC1BG001110
TRIDC1BG001370
TRIDC1BG001380
TRIDC1BG001490
TRIDC1BG001500
TRIDC1BG001510
TRIDC1BG001620
TRIDC1BG001670
TRIDC1BG001830
TRIDC1BG001850
TRIDC1BG001900
TRIDC1BG001910
TRIDC1BG001920
TRIDC1BG001930
TRIDC1BG001940
TRIDC1BG001950
TRIDC1BG001970
TRIDC1BG002030
TRIDC1BG002110
TRIDC1BG002150
TRIDC1BG002350
TRIDC1BG002370
TRIDC1BG002380
TRIDC1BG002390
TRIDC1BG002400
TRIDC1BG002410
TRIDC1BG002680
TRIDC1BG002690
TRIDC1BG002700
TRIDC1BG002760
TRIDC1BG002770
TRIDC1BG002780
TRIDC1BG002940
TRIDC1BG003130
TRIDC1BG003270
TRIDC1BG003380
TRIDC1BG003390
TRIDC1BG003700
TRIDC1BG003710
TRIDC1BG003720
TRIDC1BG003810
TRIDC1BG003820
TRIDC1BG003840
TRIDC1BG003850
TRIDC1BG003910
TRIDC1BG003920
TRIDC1BG003930
TRIDC1BG003950
TRIDC1BG003960
TRIDC1BG003980
TRIDC1BG004030
TRIDC1BG004050
TRIDC1BG004130
TRIDC1BG004140
TRIDC1BG004240
TRIDC1BG004260
TRIDC1BG004720
TRIDC1BG004730
TRIDC1BG004750
TRIDC1BG004760
TRIDC1BG005110
TRIDC1BG005120
TRIDC1BG005380
TRIDC1BG005390
TRIDC1BG005400
TRIDC1BG005410
TRIDC1BG005480
TRIDC1BG005510
TRIDC1BG005620
TRIDC1BG005820
TRIDC1BG005830
TRIDC1BG005920
TRIDC1BG006030
TRIDC1BG006080
TRIDC1BG006100
TRIDC1BG006120
TRIDC1BG006200
TRIDC1BG006210
TRIDC1BG006320
TRIDC1BG006330
TRIDC1BG006410
TRIDC1BG006440
TRIDC1BG006540
TRIDC1BG006550
TRIDC1BG006570
TRIDC1BG006590
TRIDC1BG006630
TRIDC1BG006640
TRIDC1BG006960
TRIDC1BG006970
TRIDC1BG007030
TRIDC1BG007040
TRIDC1BG007330
TRIDC1BG007340
TRIDC1BG007400
TRIDC1BG007610
TRIDC1BG007890
TRIDC1BG007900
TRIDC1BG007910
TRIDC1BG007960
TRIDC1BG008090
TRIDC1BG008120
TRIDC1BG008140
TRIDC1BG008160
TRIDC1BG008170
TRIDC1BG008190
TRIDC1BG008240
TRIDC1BG008250
TRIDC1BG008300
TRIDC1BG008350
TRIDC1BG008360
TRIDC1BG008390
TRIDC1BG008400
TRIDC1BG008550
TRIDC1BG008640
TRIDC1BG008650
TRIDC1BG008670
TRIDC1BG008720
TRIDC1BG008730
TRIDC1BG008740
TRIDC1BG008750
TRIDC1BG008790
TRIDC1BG008800
TRIDC1BG008880
TRIDC1BG009780
TRIDC1BG009990
TRIDC1BG010000
TRIDC1BG010010
TRIDC1BG010020
TRIDC1BG010090
TRIDC1BG010200
TRIDC1BG010460
TRIDC1BG010470
TRIDC1BG010480
TRIDC1BG010600
TRIDC1BG010610
TRIDC1BG010620
TRIDC1BG011960
TRIDC1BG011990
TRIDC1BG012020
TRIDC1BG012040
TRIDC1BG012370
TRIDC1BG012700
TRIDC1BG012740
TRIDC1BG012840
TRIDC1BG013210
TRIDC1BG013620
TRIDC1BG014190
TRIDC1BG014350
TRIDC1BG014970
TRIDC1BG015650
TRIDC1BG015660
TRIDC1BG015830
TRIDC1BG016060
TRIDC1BG016110
TRIDC1BG016150
TRIDC1BG016180
TRIDC1BG016200
TRIDC1BG016220
TRIDC1BG016230
TRIDC1BG016890
TRIDC1BG016900
TRIDC1BG016910
TRIDC1BG017020
TRIDC1BG017320
TRIDC1BG017330
TRIDC1BG017510
TRIDC1BG018400
TRIDC1BG019730
TRIDC1BG022770
TRIDC1BG022960
TRIDC1BG024350
TRIDC1BG024880
TRIDC1BG025380
TRIDC1BG025620
TRIDC1BG025820
TRIDC1BG026120
TRIDC1BG026630
TRIDC1BG026830
TRIDC1BG027650
TRIDC1BG027660
TRIDC1BG027670
TRIDC1BG029220
TRIDC1BG029270
TRIDC1BG029300
TRIDC1BG029370
TRIDC1BG029410
TRIDC1BG029440
TRIDC1BG029450
TRIDC1BG029460
TRIDC1BG029490
TRIDC1BG030050
TRIDC1BG030100
TRIDC1BG030130
TRIDC1BG030140
TRIDC1BG030260
TRIDC1BG030910
TRIDC1BG031300
TRIDC1BG031310
TRIDC1BG035750
TRIDC1BG036170
TRIDC1BG037040
TRIDC1BG037800
TRIDC1BG037970
TRIDC1BG042370
TRIDC1BG042400
TRIDC1BG042550
TRIDC1BG042960
TRIDC1BG044720
TRIDC1BG045800
TRIDC1BG046880
TRIDC1BG046970
TRIDC1BG046980
TRIDC1BG047010
TRIDC1BG047020
TRIDC1BG047030
TRIDC1BG049030
TRIDC1BG049120
TRIDC1BG049890
TRIDC1BG050480
TRIDC1BG050490
TRIDC1BG050500
TRIDC1BG050530
TRIDC1BG050540
TRIDC1BG050560
TRIDC1BG050580
TRIDC1BG050590
TRIDC1BG050640
TRIDC1BG050650
TRIDC1BG050660
TRIDC1BG050690
TRIDC1BG050710
TRIDC1BG050730
TRIDC1BG051090
TRIDC1BG051230
TRIDC1BG051240
TRIDC1BG051840
TRIDC1BG051850
TRIDC1BG051860
TRIDC1BG051900
TRIDC1BG051910
TRIDC1BG051920
TRIDC1BG051940
TRIDC1BG052010
TRIDC1BG052050
TRIDC1BG052060
TRIDC1BG053160
TRIDC1BG053260
TRIDC1BG054240
TRIDC1BG054260
TRIDC1BG054270
TRIDC1BG054280
TRIDC1BG054290
TRIDC1BG054300
TRIDC1BG055150
TRIDC1BG055160
TRIDC1BG055250
TRIDC1BG055270
TRIDC1BG055380
TRIDC1BG055400
TRIDC1BG055410
TRIDC1BG055460
TRIDC1BG055470
TRIDC1BG055520
TRIDC1BG055880
TRIDC1BG055890
TRIDC1BG056000
TRIDC1BG056010
TRIDC1BG056020
TRIDC1BG056040
TRIDC1BG056050
TRIDC1BG056230
TRIDC1BG057430
TRIDC1BG057800
TRIDC1BG057980
TRIDC1BG057990
TRIDC1BG058000
TRIDC1BG058020
TRIDC1BG058160
TRIDC1BG058170
TRIDC1BG058630
TRIDC1BG058730
TRIDC1BG059390
TRIDC1BG059470
TRIDC1BG059940
TRIDC1BG059990
TRIDC1BG060040
TRIDC1BG060050
TRIDC1BG060400
TRIDC1BG060410
TRIDC1BG060420
TRIDC1BG060430
TRIDC1BG060440
TRIDC1BG060540
TRIDC1BG060550
TRIDC1BG060700
TRIDC1BG060710
TRIDC1BG060730
TRIDC1BG060740
TRIDC1BG060780
TRIDC1BG060790
TRIDC1BG060800
TRIDC1BG060810
TRIDC1BG061050
TRIDC1BG061060
TRIDC1BG061090
TRIDC1BG061140
TRIDC1BG061360
TRIDC1BG061370
TRIDC1BG061380
TRIDC1BG061590
TRIDC1BG062300
TRIDC1BG062310
TRIDC1BG062860
TRIDC1BG062870
TRIDC1BG062890
TRIDC1BG062900
TRIDC1BG062910
TRIDC1BG062930
TRIDC1BG062940
TRIDC1BG062980
TRIDC1BG063040
TRIDC1BG063050
TRIDC1BG063060
TRIDC1BG063090
TRIDC1BG063610
TRIDC1BG063930
TRIDC1BG064180
TRIDC1BG064210
TRIDC1BG064220
TRIDC1BG064240
TRIDC1BG064280
TRIDC1BG064300
TRIDC1BG064320
TRIDC1BG064450
TRIDC1BG064460
TRIDC1BG064820
TRIDC1BG065560
TRIDC1BG065570
TRIDC1BG065780
TRIDC1BG065860
TRIDC1BG065900
TRIDC1BG065910
TRIDC1BG065920
TRIDC1BG065930
TRIDC1BG066140
TRIDC1BG066240
TRIDC1BG066250
TRIDC1BG066370
TRIDC1BG066380
TRIDC1BG066390
TRIDC1BG066890
TRIDC1BG066900
TRIDC1BG066910
TRIDC1BG066950
TRIDC1BG067010
TRIDC1BG067020
TRIDC1BG067030
TRIDC1BG067100
TRIDC1BG067120
TRIDC1BG067430
TRIDC1BG067440
TRIDC1BG067710
TRIDC1BG067720
TRIDC1BG067870
TRIDC1BG067880
TRIDC1BG067930
TRIDC1BG068040
TRIDC1BG068130
TRIDC1BG068140
TRIDC1BG068150
TRIDC1BG068160
TRIDC1BG068170
TRIDC1BG068330
TRIDC1BG068350
TRIDC1BG068360
TRIDC1BG068930
TRIDC1BG068940
TRIDC1BG068950
TRIDC1BG068970
TRIDC1BG068990
TRIDC1BG069000
TRIDC1BG069010
TRIDC1BG069020
TRIDC1BG069090
TRIDC1BG069340
TRIDC1BG069420
TRIDC1BG069980
TRIDC1BG069990
TRIDC1BG070010
TRIDC1BG070170
TRIDC1BG070190
TRIDC1BG070260
TRIDC1BG070270
TRIDC1BG070280
TRIDC1BG070300
TRIDC1BG070760
TRIDC1BG070840
TRIDC1BG071250
TRIDC1BG071260
TRIDC1BG071270
TRIDC1BG071290
TRIDC1BG071300
TRIDC1BG071310
TRIDC1BG071330
TRIDC1BG071340
TRIDC1BG071350
TRIDC1BG071360
TRIDC1BG071410
TRIDC1BG071530
TRIDC1BG071550
TRIDC1BG071840
TRIDC1BG071850
TRIDC1BG071900
TRIDC1BG071910
TRIDC1BG071920
TRIDC1BG071950
TRIDC1BG072380
TRIDC1BG072420
TRIDC1BG072530
TRIDC1BG072540
TRIDC1BG072550
TRIDC1BG072560
TRIDC1BG072580
TRIDC1BG072600
TRIDC1BG072680
TRIDC1BG072710
TRIDC1BG072720
TRIDC1BG072730
TRIDC1BG072740
TRIDC1BG072750
TRIDC1BG072760
TRIDC1BG072910
TRIDC1BG073060
TRIDC1BG073070
TRIDC1BG073130
TRIDC1BG073140
TRIDC1BG073240
TRIDC1BG073470
TRIDC1BG073490
TRIDC1BG073500
TRIDC1BG073510
TRIDC1BG073540
TRIDC1BG073760
TRIDC1BG074120
TRIDC1BG074130
TRIDC1BG074190
TRIDC1BG074230
TRIDC1BG074240
TRIDC1BG074250
TRIDC1BG074270
TRIDC1BG074810
TRIDC2AG000040
TRIDC2AG000060
TRIDC2AG000080
TRIDC2AG000090
TRIDC2AG000200
TRIDC2AG000420
TRIDC2AG000430
TRIDC2AG000440
TRIDC2AG000510
TRIDC2AG000670
TRIDC2AG000680
TRIDC2AG000690
TRIDC2AG000700
TRIDC2AG000710
TRIDC2AG000960
TRIDC2AG001030
TRIDC2AG001140
TRIDC2AG001380
TRIDC2AG001470
TRIDC2AG001670
TRIDC2AG001950
TRIDC2AG001960
TRIDC2AG002010
TRIDC2AG002270
TRIDC2AG002280
TRIDC2AG003230
TRIDC2AG003240
TRIDC2AG003470
TRIDC2AG003810
TRIDC2AG003820
TRIDC2AG003830
TRIDC2AG003900
TRIDC2AG004500
TRIDC2AG004520
TRIDC2AG004550
TRIDC2AG004560
TRIDC2AG005170
TRIDC2AG005180
TRIDC2AG005190
TRIDC2AG005200
TRIDC2AG005290
TRIDC2AG005440
TRIDC2AG005480
TRIDC2AG005490
TRIDC2AG005500
TRIDC2AG005570
TRIDC2AG005580
TRIDC2AG005870
TRIDC2AG006530
TRIDC2AG006890
TRIDC2AG006990
TRIDC2AG007700
TRIDC2AG007760
TRIDC2AG007790
TRIDC2AG007810
TRIDC2AG007880
TRIDC2AG008580
TRIDC2AG008590
TRIDC2AG008610
TRIDC2AG009080
TRIDC2AG009100
TRIDC2AG009310
TRIDC2AG009840
TRIDC2AG009910
TRIDC2AG009920
TRIDC2AG009940
TRIDC2AG010000
TRIDC2AG010160
TRIDC2AG010300
TRIDC2AG010400
TRIDC2AG011990
TRIDC2AG012600
TRIDC2AG012930
TRIDC2AG014130
TRIDC2AG014490
TRIDC2AG014630
TRIDC2AG014850
TRIDC2AG014870
TRIDC2AG016240
TRIDC2AG016650
TRIDC2AG017010
TRIDC2AG017260
TRIDC2AG017780
TRIDC2AG018170
TRIDC2AG018690
TRIDC2AG019100
TRIDC2AG019190
TRIDC2AG021360
TRIDC2AG021560
TRIDC2AG023100
TRIDC2AG026200
TRIDC2AG026860
TRIDC2AG027170
TRIDC2AG029700
TRIDC2AG030480
TRIDC2AG034350
TRIDC2AG036290
TRIDC2AG036560
TRIDC2AG036610
TRIDC2AG043230
TRIDC2AG043250
TRIDC2AG045880
TRIDC2AG045890
TRIDC2AG047060
TRIDC2AG047500
TRIDC2AG047970
TRIDC2AG050730
TRIDC2AG052240
TRIDC2AG052480
TRIDC2AG052510
TRIDC2AG053130
TRIDC2AG053700
TRIDC2AG053720
TRIDC2AG055790
TRIDC2AG055810
TRIDC2AG055820
TRIDC2AG056460
TRIDC2AG056480
TRIDC2AG056490
TRIDC2AG056590
TRIDC2AG056670
TRIDC2AG058890
TRIDC2AG059750
TRIDC2AG063190
TRIDC2AG063470
TRIDC2AG063490
TRIDC2AG063500
TRIDC2AG063740
TRIDC2AG064280
TRIDC2AG064780
TRIDC2AG066110
TRIDC2AG066120
TRIDC2AG069620
TRIDC2AG069630
TRIDC2AG070640
TRIDC2AG070750
TRIDC2AG070800
TRIDC2AG070840
TRIDC2AG070850
TRIDC2AG071290
TRIDC2AG071470
TRIDC2AG071740
TRIDC2AG071750
TRIDC2AG071800
TRIDC2AG071900
TRIDC2AG071920
TRIDC2AG071950
TRIDC2AG073010
TRIDC2AG074610
TRIDC2AG074930
TRIDC2AG074940
TRIDC2AG074950
TRIDC2AG075270
TRIDC2AG075400
TRIDC2AG075420
TRIDC2AG075500
TRIDC2AG075510
TRIDC2AG075520
TRIDC2AG075580
TRIDC2AG075760
TRIDC2AG075770
TRIDC2AG075780
TRIDC2AG075790
TRIDC2AG075810
TRIDC2AG075820
TRIDC2AG075860
TRIDC2AG075870
TRIDC2AG075880
TRIDC2AG075890
TRIDC2AG075960
TRIDC2AG076380
TRIDC2AG076540
TRIDC2AG076550
TRIDC2AG076640
TRIDC2AG076660
TRIDC2AG076690
TRIDC2AG077760
TRIDC2AG078190
TRIDC2AG078610
TRIDC2AG078620
TRIDC2AG078630
TRIDC2AG078870
TRIDC2AG078880
TRIDC2AG078910
TRIDC2AG079030
TRIDC2AG079040
TRIDC2AG079050
TRIDC2AG079060
TRIDC2AG079400
TRIDC2AG079410
TRIDC2AG079420
TRIDC2AG079430
TRIDC2AG079440
TRIDC2AG079500
TRIDC2AG079530
TRIDC2AG079570
TRIDC2AG079580
TRIDC2AG079590
TRIDC2AG079610
TRIDC2AG079820
TRIDC2AG079830
TRIDC2AG079850
TRIDC2AG079900
TRIDC2AG080520
TRIDC2AG080530
TRIDC2AG080880
TRIDC2AG080890
TRIDC2AG081210
TRIDC2AG081280
TRIDC2AG081290
TRIDC2AG081350
TRIDC2AG081540
TRIDC2AG081590
TRIDC2AG081620
TRIDC2AG081630
TRIDC2AG081640
TRIDC2AG081650
TRIDC2AG081660
TRIDC2AG081670
TRIDC2AG081680
TRIDC2AG081700
TRIDC2AG081720
TRIDC2AG081850
TRIDC2AG082000
TRIDC2AG082010
TRIDC2AG082020
TRIDC2AG082030
TRIDC2AG082430
TRIDC2AG082440
TRIDC2BG000030
TRIDC2BG000040
TRIDC2BG000150
TRIDC2BG000160
TRIDC2BG000170
TRIDC2BG000180
TRIDC2BG000240
TRIDC2BG000250
TRIDC2BG000260
TRIDC2BG000270
TRIDC2BG000280
TRIDC2BG000530
TRIDC2BG000540
TRIDC2BG000550
TRIDC2BG000560
TRIDC2BG000570
TRIDC2BG000580
TRIDC2BG000590
TRIDC2BG000650
TRIDC2BG000660
TRIDC2BG000670
TRIDC2BG000930
TRIDC2BG000940
TRIDC2BG000950
TRIDC2BG001050
TRIDC2BG001200
TRIDC2BG001370
TRIDC2BG001440
TRIDC2BG001460
TRIDC2BG001520
TRIDC2BG001600
TRIDC2BG001610
TRIDC2BG001620
TRIDC2BG001630
TRIDC2BG001640
TRIDC2BG001650
TRIDC2BG001660
TRIDC2BG001700
TRIDC2BG001720
TRIDC2BG001730
TRIDC2BG001740
TRIDC2BG002110
TRIDC2BG002290
TRIDC2BG002300
TRIDC2BG002520
TRIDC2BG002560
TRIDC2BG002570
TRIDC2BG002580
TRIDC2BG002590
TRIDC2BG002600
TRIDC2BG002610
TRIDC2BG002630
TRIDC2BG002640
TRIDC2BG002650
TRIDC2BG002690
TRIDC2BG002720
TRIDC2BG002730
TRIDC2BG002740
TRIDC2BG002790
TRIDC2BG002800
TRIDC2BG002830
TRIDC2BG002840
TRIDC2BG002850
TRIDC2BG002860
TRIDC2BG002880
TRIDC2BG002890
TRIDC2BG002910
TRIDC2BG002920
TRIDC2BG002960
TRIDC2BG002970
TRIDC2BG002980
TRIDC2BG002990
TRIDC2BG003100
TRIDC2BG003310
TRIDC2BG003320
TRIDC2BG003400
TRIDC2BG003420
TRIDC2BG003430
TRIDC2BG003440
TRIDC2BG003450
TRIDC2BG003460
TRIDC2BG003470
TRIDC2BG003480
TRIDC2BG003490
TRIDC2BG003510
TRIDC2BG003530
TRIDC2BG003540
TRIDC2BG003550
TRIDC2BG003560
TRIDC2BG003570
TRIDC2BG003580
TRIDC2BG003600
TRIDC2BG003610
TRIDC2BG003620
TRIDC2BG003630
TRIDC2BG003680
TRIDC2BG003690
TRIDC2BG003710
TRIDC2BG003720
TRIDC2BG003730
TRIDC2BG003740
TRIDC2BG003770
TRIDC2BG003780
TRIDC2BG003820
TRIDC2BG003830
TRIDC2BG003840
TRIDC2BG003850
TRIDC2BG003870
TRIDC2BG003880
TRIDC2BG003890
TRIDC2BG003900
TRIDC2BG003910
TRIDC2BG003930
TRIDC2BG003950
TRIDC2BG003970
TRIDC2BG003990
TRIDC2BG004110
TRIDC2BG004130
TRIDC2BG004140
TRIDC2BG004160
TRIDC2BG004170
TRIDC2BG004440
TRIDC2BG004730
TRIDC2BG004750
TRIDC2BG004770
TRIDC2BG004780
TRIDC2BG004930
TRIDC2BG004950
TRIDC2BG005090
TRIDC2BG005100
TRIDC2BG005110
TRIDC2BG005120
TRIDC2BG005190
TRIDC2BG005430
TRIDC2BG005470
TRIDC2BG005490
TRIDC2BG005500
TRIDC2BG005520
TRIDC2BG005550
TRIDC2BG005560
TRIDC2BG005760
TRIDC2BG005970
TRIDC2BG006050
TRIDC2BG006060
TRIDC2BG006070
TRIDC2BG006110
TRIDC2BG006130
TRIDC2BG006180
TRIDC2BG006200
TRIDC2BG006220
TRIDC2BG006240
TRIDC2BG006250
TRIDC2BG006330
TRIDC2BG006460
TRIDC2BG006480
TRIDC2BG006490
TRIDC2BG006570
TRIDC2BG006650
TRIDC2BG006680
TRIDC2BG006730
TRIDC2BG006780
TRIDC2BG006880
TRIDC2BG006890
TRIDC2BG006900
TRIDC2BG007090
TRIDC2BG007130
TRIDC2BG007320
TRIDC2BG007330
TRIDC2BG007340
TRIDC2BG007350
TRIDC2BG007450
TRIDC2BG007460
TRIDC2BG007490
TRIDC2BG007500
TRIDC2BG007510
TRIDC2BG007520
TRIDC2BG007550
TRIDC2BG007570
TRIDC2BG007580
TRIDC2BG007590
TRIDC2BG007600
TRIDC2BG007640
TRIDC2BG007910
TRIDC2BG007920
TRIDC2BG008000
TRIDC2BG008020
TRIDC2BG008040
TRIDC2BG008050
TRIDC2BG008850
TRIDC2BG008860
TRIDC2BG008880
TRIDC2BG008910
TRIDC2BG009220
TRIDC2BG009350
TRIDC2BG009390
TRIDC2BG009410
TRIDC2BG009420
TRIDC2BG009580
TRIDC2BG009850
TRIDC2BG009880
TRIDC2BG009970
TRIDC2BG010070
TRIDC2BG010080
TRIDC2BG010150
TRIDC2BG010360
TRIDC2BG010370
TRIDC2BG010450
TRIDC2BG010460
TRIDC2BG010490
TRIDC2BG010500
TRIDC2BG010510
TRIDC2BG010520
TRIDC2BG010580
TRIDC2BG010590
TRIDC2BG010610
TRIDC2BG010720
TRIDC2BG010850
TRIDC2BG010880
TRIDC2BG010890
TRIDC2BG010980
TRIDC2BG011160
TRIDC2BG011760
TRIDC2BG011810
TRIDC2BG011890
TRIDC2BG011900
TRIDC2BG011910
TRIDC2BG011920
TRIDC2BG011940
TRIDC2BG011950
TRIDC2BG012260
TRIDC2BG012420
TRIDC2BG012430
TRIDC2BG012470
TRIDC2BG012500
TRIDC2BG012550
TRIDC2BG012570
TRIDC2BG012590
TRIDC2BG012630
TRIDC2BG012650
TRIDC2BG012690
TRIDC2BG012700
TRIDC2BG012710
TRIDC2BG012720
TRIDC2BG012740
TRIDC2BG012770
TRIDC2BG013030
TRIDC2BG013430
TRIDC2BG014190
TRIDC2BG014200
TRIDC2BG014210
TRIDC2BG014220
TRIDC2BG014790
TRIDC2BG014930
TRIDC2BG014960
TRIDC2BG014970
TRIDC2BG014980
TRIDC2BG015300
TRIDC2BG015320
TRIDC2BG015330
TRIDC2BG015550
TRIDC2BG015900
TRIDC2BG015920
TRIDC2BG015930
TRIDC2BG016260
TRIDC2BG016270
TRIDC2BG016280
TRIDC2BG016290
TRIDC2BG016820
TRIDC2BG017450
TRIDC2BG018920
TRIDC2BG018930
TRIDC2BG019410
TRIDC2BG020300
TRIDC2BG020330
TRIDC2BG020570
TRIDC2BG020590
TRIDC2BG020610
TRIDC2BG020620
TRIDC2BG020630
TRIDC2BG020640
TRIDC2BG020650
TRIDC2BG020660
TRIDC2BG020670
TRIDC2BG020720
TRIDC2BG020740
TRIDC2BG020750
TRIDC2BG020770
TRIDC2BG020990
TRIDC2BG021000
TRIDC2BG021020
TRIDC2BG021030
TRIDC2BG021070
TRIDC2BG021100
TRIDC2BG021120
TRIDC2BG021170
TRIDC2BG021400
TRIDC2BG021800
TRIDC2BG022020
TRIDC2BG022320
TRIDC2BG022350
TRIDC2BG022360
TRIDC2BG022380
TRIDC2BG022540
TRIDC2BG023300
TRIDC2BG023470
TRIDC2BG024120
TRIDC2BG024250
TRIDC2BG026680
TRIDC2BG030950
TRIDC2BG030960
TRIDC2BG030990
TRIDC2BG031000
TRIDC2BG031010
TRIDC2BG033270
TRIDC2BG034970
TRIDC2BG034990
TRIDC2BG042470
TRIDC2BG042480
TRIDC2BG042610
TRIDC2BG046230
TRIDC2BG046280
TRIDC2BG046380
TRIDC2BG046390
TRIDC2BG046400
TRIDC2BG048190
TRIDC2BG048220
TRIDC2BG048910
TRIDC2BG048930
TRIDC2BG049510
TRIDC2BG049520
TRIDC2BG050670
TRIDC2BG050690
TRIDC2BG050790
TRIDC2BG051410
TRIDC2BG051420
TRIDC2BG051430
TRIDC2BG051440
TRIDC2BG051460
TRIDC2BG051630
TRIDC2BG051880
TRIDC2BG051930
TRIDC2BG051940
TRIDC2BG052030
TRIDC2BG052040
TRIDC2BG052050
TRIDC2BG052110
TRIDC2BG052120
TRIDC2BG052150
TRIDC2BG052510
TRIDC2BG052870
TRIDC2BG052880
TRIDC2BG053240
TRIDC2BG053250
TRIDC2BG053520
TRIDC2BG053720
TRIDC2BG054530
TRIDC2BG055790
TRIDC2BG055810
TRIDC2BG055840
TRIDC2BG055850
TRIDC2BG055860
TRIDC2BG056060
TRIDC2BG056070
TRIDC2BG056090
TRIDC2BG056650
TRIDC2BG057320
TRIDC2BG058160
TRIDC2BG058320
TRIDC2BG058680
TRIDC2BG058690
TRIDC2BG059450
TRIDC2BG060900
TRIDC2BG062190
TRIDC2BG062440
TRIDC2BG062450
TRIDC2BG063580
TRIDC2BG063590
TRIDC2BG063600
TRIDC2BG063610
TRIDC2BG063620
TRIDC2BG063640
TRIDC2BG063880
TRIDC2BG063900
TRIDC2BG063930
TRIDC2BG063950
TRIDC2BG063960
TRIDC2BG063990
TRIDC2BG064030
TRIDC2BG064050
TRIDC2BG064070
TRIDC2BG064910
TRIDC2BG064970
TRIDC2BG064980
TRIDC2BG065010
TRIDC2BG065140
TRIDC2BG065710
TRIDC2BG065740
TRIDC2BG065750
TRIDC2BG065770
TRIDC2BG065790
TRIDC2BG067000
TRIDC2BG067010
TRIDC2BG067290
TRIDC2BG067870
TRIDC2BG068250
TRIDC2BG068570
TRIDC2BG068580
TRIDC2BG068590
TRIDC2BG068600
TRIDC2BG068610
TRIDC2BG068760
TRIDC2BG068770
TRIDC2BG068780
TRIDC2BG068840
TRIDC2BG068860
TRIDC2BG068870
TRIDC2BG068910
TRIDC2BG068920
TRIDC2BG068960
TRIDC2BG068970
TRIDC2BG069140
TRIDC2BG070430
TRIDC2BG070480
TRIDC2BG070580
TRIDC2BG070710
TRIDC2BG070740
TRIDC2BG070970
TRIDC2BG070980
TRIDC2BG071000
TRIDC2BG071010
TRIDC2BG071030
TRIDC2BG071040
TRIDC2BG071050
TRIDC2BG071070
TRIDC2BG071140
TRIDC2BG071150
TRIDC2BG071220
TRIDC2BG071230
TRIDC2BG071360
TRIDC2BG071530
TRIDC2BG071590
TRIDC2BG071800
TRIDC2BG071810
TRIDC2BG071820
TRIDC2BG071830
TRIDC2BG071900
TRIDC2BG071940
TRIDC2BG071960
TRIDC2BG072000
TRIDC2BG072050
TRIDC2BG072140
TRIDC2BG072250
TRIDC2BG072350
TRIDC2BG072400
TRIDC2BG072420
TRIDC2BG072430
TRIDC2BG072440
TRIDC2BG072450
TRIDC2BG072460
TRIDC2BG072700
TRIDC2BG072710
TRIDC2BG072740
TRIDC2BG072760
TRIDC2BG072770
TRIDC2BG072980
TRIDC2BG073070
TRIDC2BG073080
TRIDC2BG073090
TRIDC2BG073440
TRIDC2BG073730
TRIDC2BG073830
TRIDC2BG074000
TRIDC2BG074010
TRIDC2BG074020
TRIDC2BG074900
TRIDC2BG074910
TRIDC2BG074920
TRIDC2BG074930
TRIDC2BG074970
TRIDC2BG075290
TRIDC2BG075330
TRIDC2BG075710
TRIDC2BG075720
TRIDC2BG075740
TRIDC2BG076000
TRIDC2BG076580
TRIDC2BG076620
TRIDC2BG076640
TRIDC2BG076650
TRIDC2BG076670
TRIDC2BG076740
TRIDC2BG076750
TRIDC2BG076770
TRIDC2BG076780
TRIDC2BG076790
TRIDC2BG076800
TRIDC2BG077250
TRIDC2BG077270
TRIDC2BG077280
TRIDC2BG077310
TRIDC2BG077320
TRIDC2BG077330
TRIDC2BG077560
TRIDC2BG078240
TRIDC2BG078350
TRIDC2BG078360
TRIDC2BG078390
TRIDC2BG078420
TRIDC2BG078430
TRIDC2BG078450
TRIDC2BG078460
TRIDC2BG078470
TRIDC2BG078640
TRIDC2BG078650
TRIDC2BG078730
TRIDC2BG079070
TRIDC2BG079080
TRIDC2BG079090
TRIDC2BG079110
TRIDC2BG079170
TRIDC2BG079590
TRIDC2BG079720
TRIDC2BG079890
TRIDC2BG080630
TRIDC2BG080660
TRIDC2BG080740
TRIDC2BG080770
TRIDC2BG080910
TRIDC2BG081070
TRIDC2BG081120
TRIDC2BG081130
TRIDC2BG081140
TRIDC2BG081160
TRIDC2BG081270
TRIDC2BG081360
TRIDC2BG081550
TRIDC2BG081730
TRIDC2BG081840
TRIDC2BG081850
TRIDC2BG081860
TRIDC2BG081890
TRIDC2BG081900
TRIDC2BG081920
TRIDC2BG081930
TRIDC2BG081940
TRIDC2BG081950
TRIDC2BG082040
TRIDC2BG082180
TRIDC2BG082200
TRIDC2BG082250
TRIDC2BG082360
TRIDC2BG082370
TRIDC2BG082380
TRIDC2BG082390
TRIDC2BG082730
TRIDC2BG082800
TRIDC2BG082810
TRIDC2BG082820
TRIDC2BG082900
TRIDC2BG082910
TRIDC2BG082930
TRIDC2BG083010
TRIDC2BG083020
TRIDC2BG083400
TRIDC2BG083410
TRIDC2BG083430
TRIDC2BG083640
TRIDC2BG083650
TRIDC2BG083660
TRIDC2BG083730
TRIDC2BG083740
TRIDC2BG083750
TRIDC2BG083860
TRIDC2BG084250
TRIDC2BG084350
TRIDC2BG084550
TRIDC2BG084570
TRIDC2BG084580
TRIDC2BG084590
TRIDC2BG084600
TRIDC2BG084730
TRIDC2BG084740
TRIDC2BG084780
TRIDC2BG084790
TRIDC2BG084820
TRIDC2BG084840
TRIDC2BG084900
TRIDC2BG084910
TRIDC2BG084920
TRIDC2BG084980
TRIDC2BG085000
TRIDC2BG085010
TRIDC2BG085020
TRIDC2BG085030
TRIDC2BG085040
TRIDC2BG085320
TRIDC2BG085340
TRIDC2BG085350
TRIDC2BG085450
TRIDC2BG085500
TRIDC2BG085540
TRIDC2BG085550
TRIDC2BG085560
TRIDC2BG085580
TRIDC2BG085710
TRIDC2BG085800
TRIDC2BG085810
TRIDC2BG086080
TRIDC2BG086110
TRIDC2BG086170
TRIDC2BG086180
TRIDC2BG086190
TRIDC2BG086200
TRIDC2BG086210
TRIDC2BG086290
TRIDC2BG086560
TRIDC2BG086580
TRIDC2BG086620
TRIDC2BG086640
TRIDC2BG087070
TRIDC2BG087350
TRIDC2BG087370
TRIDC2BG087680
TRIDC2BG087690
TRIDC2BG087700
TRIDC2BG087750
TRIDC2BG087800
TRIDC2BG087930
TRIDC2BG087940
TRIDC2BG088010
TRIDC2BG088020
TRIDC2BG088030
TRIDC2BG088040
TRIDC2BG088060
TRIDC2BG088080
TRIDC2BG088100
TRIDC2BG088110
TRIDC2BG088120
TRIDC2BG088140
TRIDC2BG088370
TRIDC2BG088380
TRIDC2BG088450
TRIDC2BG088460
TRIDC2BG088510
TRIDC2BG088520
TRIDC2BG088530
TRIDC2BG088540
TRIDC2BG088600
TRIDC2BG088620
TRIDC2BG088630
TRIDC2BG088640
TRIDC2BG088650
TRIDC2BG088660
TRIDC2BG088670
TRIDC2BG088720
TRIDC2BG088730
TRIDC2BG088740
TRIDC2BG089040
TRIDC2BG089050
TRIDC2BG089080
TRIDC2BG089090
TRIDC2BG089100
TRIDC2BG089110
TRIDC2BG089120
TRIDC2BG089130
TRIDC2BG089140
TRIDC2BG089260
TRIDC2BG089280
TRIDC2BG089290
TRIDC2BG089300
TRIDC2BG089310
TRIDC2BG089330
TRIDC2BG089390
TRIDC2BG089460
TRIDC2BG089690
TRIDC2BG089700
TRIDC2BG089740
TRIDC2BG089820
TRIDC2BG089850
TRIDC2BG089990
TRIDC2BG090000
TRIDC2BG090010
TRIDC2BG090020
TRIDC2BG090030
TRIDC2BG090040
TRIDC2BG090050
TRIDC2BG090060
TRIDC2BG090080
TRIDC2BG090100
TRIDC2BG090110
TRIDC2BG090120
TRIDC2BG090140
TRIDC2BG090150
TRIDC2BG090180
TRIDC2BG090190
TRIDC2BG090200
TRIDC2BG090210
TRIDC2BG090230
TRIDC2BG090240
TRIDC2BG090250
TRIDC2BG090260
TRIDC2BG090280
TRIDC2BG090290
TRIDC2BG090300
TRIDC2BG090310
TRIDC2BG090320
TRIDC2BG090340
TRIDC2BG090350
TRIDC2BG090390
TRIDC2BG090420
TRIDC2BG090430
TRIDC2BG090450
TRIDC2BG090550
TRIDC2BG090570
TRIDC2BG090580
TRIDC2BG090630
TRIDC2BG090670
TRIDC2BG090720
TRIDC2BG090730
TRIDC2BG090750
TRIDC2BG090870
TRIDC2BG090880
TRIDC2BG090950
TRIDC2BG090980
TRIDC2BG091010
TRIDC2BG091020
TRIDC2BG091170
TRIDC2BG091190
TRIDC2BG091200
TRIDC3AG000030
TRIDC3AG000160
TRIDC3AG000190
TRIDC3AG000510
TRIDC3AG000990
TRIDC3AG001000
TRIDC3AG001170
TRIDC3AG001240
TRIDC3AG001480
TRIDC3AG001490
TRIDC3AG001670
TRIDC3AG001780
TRIDC3AG001830
TRIDC3AG001940
TRIDC3AG001960
TRIDC3AG002000
TRIDC3AG002190
TRIDC3AG002330
TRIDC3AG002470
TRIDC3AG002610
TRIDC3AG002620
TRIDC3AG002880
TRIDC3AG002900
TRIDC3AG002910
TRIDC3AG003280
TRIDC3AG003300
TRIDC3AG003310
TRIDC3AG003340
TRIDC3AG003350
TRIDC3AG003360
TRIDC3AG003370
TRIDC3AG003570
TRIDC3AG003580
TRIDC3AG003700
TRIDC3AG003730
TRIDC3AG003790
TRIDC3AG004760
TRIDC3AG005170
TRIDC3AG005470
TRIDC3AG005480
TRIDC3AG005490
TRIDC3AG006350
TRIDC3AG006360
TRIDC3AG006440
TRIDC3AG006450
TRIDC3AG006720
TRIDC3AG006940
TRIDC3AG006950
TRIDC3AG007130
TRIDC3AG007990
TRIDC3AG008010
TRIDC3AG008020
TRIDC3AG008090
TRIDC3AG008110
TRIDC3AG008140
TRIDC3AG009100
TRIDC3AG009640
TRIDC3AG009680
TRIDC3AG009770
TRIDC3AG009780
TRIDC3AG009810
TRIDC3AG009820
TRIDC3AG009960
TRIDC3AG010120
TRIDC3AG010250
TRIDC3AG010280
TRIDC3AG010900
TRIDC3AG010990
TRIDC3AG011120
TRIDC3AG011300
TRIDC3AG011310
TRIDC3AG011490
TRIDC3AG012240
TRIDC3AG012250
TRIDC3AG013630
TRIDC3AG013880
TRIDC3AG014150
TRIDC3AG014170
TRIDC3AG014180
TRIDC3AG014630
TRIDC3AG016300
TRIDC3AG017110
TRIDC3AG017340
TRIDC3AG017760
TRIDC3AG017930
TRIDC3AG018240
TRIDC3AG021380
TRIDC3AG022630
TRIDC3AG022640
TRIDC3AG022930
TRIDC3AG023940
TRIDC3AG024350
TRIDC3AG024800
TRIDC3AG025050
TRIDC3AG025410
TRIDC3AG026640
TRIDC3AG028340
TRIDC3AG031820
TRIDC3AG031830
TRIDC3AG031840
TRIDC3AG036610
TRIDC3AG037100
TRIDC3AG040540
TRIDC3AG040550
TRIDC3AG040560
TRIDC3AG044590
TRIDC3AG044600
TRIDC3AG044610
TRIDC3AG044990
TRIDC3AG045000
TRIDC3AG045140
TRIDC3AG046190
TRIDC3AG046950
TRIDC3AG051570
TRIDC3AG055180
TRIDC3AG055790
TRIDC3AG055840
TRIDC3AG056080
TRIDC3AG056950
TRIDC3AG056960
TRIDC3AG057140
TRIDC3AG057190
TRIDC3AG058460
TRIDC3AG058700
TRIDC3AG058990
TRIDC3AG061960
TRIDC3AG062470
TRIDC3AG062560
TRIDC3AG062760
TRIDC3AG062770
TRIDC3AG062780
TRIDC3AG063190
TRIDC3AG063280
TRIDC3AG063910
TRIDC3AG064140
TRIDC3AG064160
TRIDC3AG064960
TRIDC3AG064970
TRIDC3AG064980
TRIDC3AG065280
TRIDC3AG066360
TRIDC3AG066390
TRIDC3AG066780
TRIDC3AG066830
TRIDC3AG067050
TRIDC3AG067370
TRIDC3AG067840
TRIDC3AG068770
TRIDC3AG069420
TRIDC3AG069540
TRIDC3AG069550
TRIDC3AG069790
TRIDC3AG069800
TRIDC3AG069820
TRIDC3AG069830
TRIDC3AG069840
TRIDC3AG069850
TRIDC3AG069890
TRIDC3AG069930
TRIDC3AG070410
TRIDC3AG070640
TRIDC3AG070670
TRIDC3AG071290
TRIDC3AG071420
TRIDC3AG071430
TRIDC3AG071440
TRIDC3AG071450
TRIDC3AG071750
TRIDC3AG071760
TRIDC3AG071780
TRIDC3AG071800
TRIDC3AG071830
TRIDC3AG071890
TRIDC3AG071910
TRIDC3AG071920
TRIDC3AG071940
TRIDC3AG071950
TRIDC3AG072260
TRIDC3AG072410
TRIDC3AG072490
TRIDC3AG072500
TRIDC3AG072780
TRIDC3AG072790
TRIDC3AG072930
TRIDC3AG072940
TRIDC3AG072960
TRIDC3AG073020
TRIDC3AG073280
TRIDC3AG073510
TRIDC3AG073620
TRIDC3AG073660
TRIDC3AG073790
TRIDC3AG073800
TRIDC3AG073810
TRIDC3AG073850
TRIDC3AG073860
TRIDC3AG073870
TRIDC3AG073880
TRIDC3AG073910
TRIDC3AG073920
TRIDC3AG073950
TRIDC3AG073960
TRIDC3AG073970
TRIDC3AG073980
TRIDC3AG074010
TRIDC3AG074030
TRIDC3AG074040
TRIDC3AG074070
TRIDC3AG074340
TRIDC3AG074470
TRIDC3AG074520
TRIDC3AG074630
TRIDC3AG074800
TRIDC3AG074900
TRIDC3AG074910
TRIDC3AG074990
TRIDC3AG075060
TRIDC3AG075270
TRIDC3AG075280
TRIDC3AG075290
TRIDC3AG075340
TRIDC3AG075350
TRIDC3AG075730
TRIDC3AG075910
TRIDC3AG075920
TRIDC3AG076020
TRIDC3AG076030
TRIDC3AG076050
TRIDC3AG076060
TRIDC3AG076170
TRIDC3AG076180
TRIDC3AG076210
TRIDC3AG076250
TRIDC3BG000040
TRIDC3BG000050
TRIDC3BG000080
TRIDC3BG000160
TRIDC3BG000350
TRIDC3BG000360
TRIDC3BG000370
TRIDC3BG000410
TRIDC3BG000710
TRIDC3BG001420
TRIDC3BG001430
TRIDC3BG001440
TRIDC3BG001510
TRIDC3BG001520
TRIDC3BG001530
TRIDC3BG001590
TRIDC3BG002240
TRIDC3BG002250
TRIDC3BG002450
TRIDC3BG002460
TRIDC3BG002470
TRIDC3BG003340
TRIDC3BG003350
TRIDC3BG003410
TRIDC3BG003490
TRIDC3BG003500
TRIDC3BG003770
TRIDC3BG003790
TRIDC3BG003800
TRIDC3BG003810
TRIDC3BG003830
TRIDC3BG003910
TRIDC3BG003940
TRIDC3BG003960
TRIDC3BG004080
TRIDC3BG004160
TRIDC3BG004620
TRIDC3BG004680
TRIDC3BG004690
TRIDC3BG004700
TRIDC3BG004730
TRIDC3BG005030
TRIDC3BG005050
TRIDC3BG005070
TRIDC3BG005080
TRIDC3BG005100
TRIDC3BG005110
TRIDC3BG005120
TRIDC3BG005220
TRIDC3BG005250
TRIDC3BG005260
TRIDC3BG005280
TRIDC3BG005290
TRIDC3BG005310
TRIDC3BG005320
TRIDC3BG005430
TRIDC3BG005450
TRIDC3BG005940
TRIDC3BG005980
TRIDC3BG005990
TRIDC3BG006030
TRIDC3BG006050
TRIDC3BG006070
TRIDC3BG006080
TRIDC3BG006150
TRIDC3BG006170
TRIDC3BG006190
TRIDC3BG006350
TRIDC3BG006360
TRIDC3BG006370
TRIDC3BG006600
TRIDC3BG006660
TRIDC3BG006670
TRIDC3BG006950
TRIDC3BG007000
TRIDC3BG007030
TRIDC3BG007040
TRIDC3BG007050
TRIDC3BG007060
TRIDC3BG007080
TRIDC3BG007090
TRIDC3BG007100
TRIDC3BG007110
TRIDC3BG007120
TRIDC3BG007230
TRIDC3BG007260
TRIDC3BG007270
TRIDC3BG007290
TRIDC3BG007300
TRIDC3BG007310
TRIDC3BG007400
TRIDC3BG007470
TRIDC3BG007510
TRIDC3BG007520
TRIDC3BG007530
TRIDC3BG007540
TRIDC3BG007560
TRIDC3BG007590
TRIDC3BG007600
TRIDC3BG007610
TRIDC3BG007630
TRIDC3BG007650
TRIDC3BG007660
TRIDC3BG007670
TRIDC3BG007880
TRIDC3BG007930
TRIDC3BG007960
TRIDC3BG008130
TRIDC3BG008140
TRIDC3BG008170
TRIDC3BG008440
TRIDC3BG009450
TRIDC3BG009460
TRIDC3BG009490
TRIDC3BG009920
TRIDC3BG010020
TRIDC3BG010190
TRIDC3BG010210
TRIDC3BG010220
TRIDC3BG010290
TRIDC3BG010360
TRIDC3BG010410
TRIDC3BG010440
TRIDC3BG010610
TRIDC3BG010620
TRIDC3BG010640
TRIDC3BG010680
TRIDC3BG010690
TRIDC3BG010700
TRIDC3BG010920
TRIDC3BG010930
TRIDC3BG010940
TRIDC3BG010960
TRIDC3BG010970
TRIDC3BG010980
TRIDC3BG011040
TRIDC3BG011050
TRIDC3BG011140
TRIDC3BG011150
TRIDC3BG011160
TRIDC3BG011170
TRIDC3BG011190
TRIDC3BG011200
TRIDC3BG011270
TRIDC3BG011280
TRIDC3BG011450
TRIDC3BG011480
TRIDC3BG011490
TRIDC3BG011760
TRIDC3BG011770
TRIDC3BG011790
TRIDC3BG011800
TRIDC3BG011810
TRIDC3BG011930
TRIDC3BG011980
TRIDC3BG012100
TRIDC3BG012120
TRIDC3BG012130
TRIDC3BG012340
TRIDC3BG012660
TRIDC3BG012670
TRIDC3BG012680
TRIDC3BG012700
TRIDC3BG012780
TRIDC3BG012790
TRIDC3BG012800
TRIDC3BG012840
TRIDC3BG012920
TRIDC3BG012950
TRIDC3BG013110
TRIDC3BG013200
TRIDC3BG014230
TRIDC3BG014240
TRIDC3BG014970
TRIDC3BG014980
TRIDC3BG016220
TRIDC3BG016230
TRIDC3BG016270
TRIDC3BG016290
TRIDC3BG016300
TRIDC3BG016350
TRIDC3BG016360
TRIDC3BG016370
TRIDC3BG016400
TRIDC3BG016410
TRIDC3BG016420
TRIDC3BG016430
TRIDC3BG016440
TRIDC3BG016450
TRIDC3BG016460
TRIDC3BG016470
TRIDC3BG016740
TRIDC3BG017540
TRIDC3BG017550
TRIDC3BG017680
TRIDC3BG017700
TRIDC3BG017720
TRIDC3BG017730
TRIDC3BG017960
TRIDC3BG018630
TRIDC3BG018700
TRIDC3BG019700
TRIDC3BG020250
TRIDC3BG020280
TRIDC3BG020290
TRIDC3BG020300
TRIDC3BG020310
TRIDC3BG020330
TRIDC3BG020580
TRIDC3BG020590
TRIDC3BG021410
TRIDC3BG021730
TRIDC3BG022580
TRIDC3BG022910
TRIDC3BG023120
TRIDC3BG023150
TRIDC3BG023170
TRIDC3BG023200
TRIDC3BG024070
TRIDC3BG024570
TRIDC3BG024580
TRIDC3BG024640
TRIDC3BG024650
TRIDC3BG024670
TRIDC3BG025220
TRIDC3BG025600
TRIDC3BG025630
TRIDC3BG025650
TRIDC3BG025730
TRIDC3BG025750
TRIDC3BG025770
TRIDC3BG026070
TRIDC3BG026080
TRIDC3BG026100
TRIDC3BG026460
TRIDC3BG026590
TRIDC3BG026600
TRIDC3BG026610
TRIDC3BG028430
TRIDC3BG028890
TRIDC3BG030060
TRIDC3BG030670
TRIDC3BG030680
TRIDC3BG032280
TRIDC3BG032330
TRIDC3BG033140
TRIDC3BG033150
TRIDC3BG033200
TRIDC3BG033260
TRIDC3BG035140
TRIDC3BG038880
TRIDC3BG038890
TRIDC3BG039480
TRIDC3BG039920
TRIDC3BG041270
TRIDC3BG041410
TRIDC3BG042390
TRIDC3BG042400
TRIDC3BG042410
TRIDC3BG042430
TRIDC3BG043050
TRIDC3BG043060
TRIDC3BG043070
TRIDC3BG043080
TRIDC3BG043200
TRIDC3BG043220
TRIDC3BG043310
TRIDC3BG043770
TRIDC3BG043920
TRIDC3BG043950
TRIDC3BG043970
TRIDC3BG044550
TRIDC3BG044560
TRIDC3BG044570
TRIDC3BG044580
TRIDC3BG044590
TRIDC3BG044600
TRIDC3BG044610
TRIDC3BG044630
TRIDC3BG044650
TRIDC3BG044660
TRIDC3BG044690
TRIDC3BG044700
TRIDC3BG044710
TRIDC3BG044730
TRIDC3BG044760
TRIDC3BG044770
TRIDC3BG044780
TRIDC3BG044790
TRIDC3BG045290
TRIDC3BG045310
TRIDC3BG045330
TRIDC3BG045490
TRIDC3BG045520
TRIDC3BG047330
TRIDC3BG047590
TRIDC3BG047600
TRIDC3BG047610
TRIDC3BG047770
TRIDC3BG047780
TRIDC3BG047790
TRIDC3BG047810
TRIDC3BG047860
TRIDC3BG047880
TRIDC3BG047890
TRIDC3BG047920
TRIDC3BG047930
TRIDC3BG047980
TRIDC3BG047990
TRIDC3BG048000
TRIDC3BG048030
TRIDC3BG048040
TRIDC3BG048060
TRIDC3BG048120
TRIDC3BG048130
TRIDC3BG048140
TRIDC3BG048860
TRIDC3BG048870
TRIDC3BG048880
TRIDC3BG048910
TRIDC3BG049300
TRIDC3BG050660
TRIDC3BG050670
TRIDC3BG050800
TRIDC3BG050910
TRIDC3BG051250
TRIDC3BG052810
TRIDC3BG053670
TRIDC3BG054160
TRIDC3BG055100
TRIDC3BG055380
TRIDC3BG055460
TRIDC3BG055840
TRIDC3BG055990
TRIDC3BG056870
TRIDC3BG056890
TRIDC3BG056900
TRIDC3BG056910
TRIDC3BG058710
TRIDC3BG060060
TRIDC3BG060150
TRIDC3BG060160
TRIDC3BG060180
TRIDC3BG060990
TRIDC3BG061000
TRIDC3BG061120
TRIDC3BG061400
TRIDC3BG061410
TRIDC3BG061420
TRIDC3BG061430
TRIDC3BG061440
TRIDC3BG061450
TRIDC3BG061480
TRIDC3BG061530
TRIDC3BG061540
TRIDC3BG062180
TRIDC3BG062230
TRIDC3BG062260
TRIDC3BG062280
TRIDC3BG062300
TRIDC3BG062310
TRIDC3BG062500
TRIDC3BG063210
TRIDC3BG063490
TRIDC3BG064620
TRIDC3BG064630
TRIDC3BG064640
TRIDC3BG064660
TRIDC3BG065760
TRIDC3BG065790
TRIDC3BG066170
TRIDC3BG066180
TRIDC3BG066230
TRIDC3BG066240
TRIDC3BG066390
TRIDC3BG066960
TRIDC3BG066970
TRIDC3BG067020
TRIDC3BG067030
TRIDC3BG067040
TRIDC3BG067090
TRIDC3BG067110
TRIDC3BG067250
TRIDC3BG067300
TRIDC3BG067330
TRIDC3BG068350
TRIDC3BG068360
TRIDC3BG068380
TRIDC3BG068390
TRIDC3BG068430
TRIDC3BG068600
TRIDC3BG068610
TRIDC3BG069180
TRIDC3BG069470
TRIDC3BG070490
TRIDC3BG070910
TRIDC3BG071040
TRIDC3BG071220
TRIDC3BG071270
TRIDC3BG071280
TRIDC3BG071290
TRIDC3BG071310
TRIDC3BG071330
TRIDC3BG071340
TRIDC3BG071350
TRIDC3BG071420
TRIDC3BG071520
TRIDC3BG071530
TRIDC3BG071660
TRIDC3BG072180
TRIDC3BG072490
TRIDC3BG072510
TRIDC3BG072530
TRIDC3BG072540
TRIDC3BG072560
TRIDC3BG072620
TRIDC3BG072640
TRIDC3BG072650
TRIDC3BG072670
TRIDC3BG072810
TRIDC3BG073190
TRIDC3BG073200
TRIDC3BG073210
TRIDC3BG073320
TRIDC3BG073370
TRIDC3BG073480
TRIDC3BG073490
TRIDC3BG073530
TRIDC3BG073540
TRIDC3BG073560
TRIDC3BG074660
TRIDC3BG074670
TRIDC3BG074690
TRIDC3BG074700
TRIDC3BG074710
TRIDC3BG074750
TRIDC3BG074780
TRIDC3BG074840
TRIDC3BG074850
TRIDC3BG074870
TRIDC3BG074930
TRIDC3BG074940
TRIDC3BG075060
TRIDC3BG075070
TRIDC3BG075160
TRIDC3BG075270
TRIDC3BG075310
TRIDC3BG075800
TRIDC3BG075820
TRIDC3BG075990
TRIDC3BG076000
TRIDC3BG076020
TRIDC3BG076030
TRIDC3BG076090
TRIDC3BG076160
TRIDC3BG076180
TRIDC3BG076350
TRIDC3BG076360
TRIDC3BG076630
TRIDC3BG076750
TRIDC3BG076800
TRIDC3BG076890
TRIDC3BG077370
TRIDC3BG077460
TRIDC3BG077550
TRIDC3BG077560
TRIDC3BG077570
TRIDC3BG077580
TRIDC3BG077590
TRIDC3BG077810
TRIDC3BG077910
TRIDC3BG078230
TRIDC3BG078240
TRIDC3BG078250
TRIDC3BG078350
TRIDC3BG078360
TRIDC3BG078590
TRIDC3BG078600
TRIDC3BG078820
TRIDC3BG078840
TRIDC3BG079060
TRIDC3BG079180
TRIDC3BG079520
TRIDC3BG079530
TRIDC3BG079560
TRIDC3BG079580
TRIDC3BG079600
TRIDC3BG079640
TRIDC3BG079710
TRIDC3BG079790
TRIDC3BG079820
TRIDC3BG079830
TRIDC3BG079850
TRIDC3BG079870
TRIDC3BG079880
TRIDC3BG079890
TRIDC3BG079940
TRIDC3BG080500
TRIDC3BG080520
TRIDC3BG080550
TRIDC3BG080570
TRIDC3BG080580
TRIDC3BG080630
TRIDC3BG080640
TRIDC3BG080700
TRIDC3BG080780
TRIDC3BG081100
TRIDC3BG081290
TRIDC3BG081440
TRIDC3BG081450
TRIDC3BG081460
TRIDC3BG081740
TRIDC3BG081750
TRIDC3BG081760
TRIDC3BG081790
TRIDC3BG081800
TRIDC3BG081840
TRIDC3BG081870
TRIDC3BG081880
TRIDC3BG081890
TRIDC3BG081900
TRIDC3BG081960
TRIDC3BG082000
TRIDC3BG082010
TRIDC3BG082020
TRIDC3BG082060
TRIDC3BG082190
TRIDC3BG082340
TRIDC3BG082730
TRIDC3BG082740
TRIDC3BG082800
TRIDC3BG083020
TRIDC3BG083030
TRIDC3BG083120
TRIDC3BG083140
TRIDC3BG083160
TRIDC3BG083180
TRIDC3BG083200
TRIDC3BG083210
TRIDC3BG083220
TRIDC3BG083230
TRIDC3BG083290
TRIDC3BG083320
TRIDC3BG083550
TRIDC3BG083620
TRIDC3BG083800
TRIDC3BG084210
TRIDC3BG084670
TRIDC3BG084820
TRIDC3BG084840
TRIDC3BG084860
TRIDC3BG084870
TRIDC3BG085040
TRIDC3BG085130
TRIDC3BG085340
TRIDC3BG085350
TRIDC3BG085360
TRIDC3BG085370
TRIDC3BG085450
TRIDC3BG085760
TRIDC3BG085780
TRIDC3BG085890
TRIDC3BG086110
TRIDC3BG086200
TRIDC3BG086210
TRIDC3BG086230
TRIDC3BG086260
TRIDC3BG086270
TRIDC3BG086280
TRIDC3BG086290
TRIDC3BG086300
TRIDC3BG086310
TRIDC3BG086330
TRIDC3BG086340
TRIDC3BG086390
TRIDC3BG086420
TRIDC3BG086430
TRIDC3BG086490
TRIDC3BG086770
TRIDC3BG086810
TRIDC3BG086880
TRIDC3BG086890
TRIDC3BG086910
TRIDC3BG086920
TRIDC3BG087140
TRIDC3BG087190
TRIDC3BG087210
TRIDC3BG087220
TRIDC3BG087230
TRIDC3BG087310
TRIDC3BG087350
TRIDC3BG087360
TRIDC3BG087370
TRIDC3BG087380
TRIDC3BG087390
TRIDC4AG001170
TRIDC4AG001180
TRIDC4AG001430
TRIDC4AG001670
TRIDC4AG002610
TRIDC4AG002620
TRIDC4AG002640
TRIDC4AG002650
TRIDC4AG002660
TRIDC4AG002790
TRIDC4AG003070
TRIDC4AG005940
TRIDC4AG006860
TRIDC4AG007550
TRIDC4AG008910
TRIDC4AG009930
TRIDC4AG011020
TRIDC4AG014900
TRIDC4AG015100
TRIDC4AG016030
TRIDC4AG016170
TRIDC4AG016370
TRIDC4AG018650
TRIDC4AG019250
TRIDC4AG021210
TRIDC4AG023590
TRIDC4AG024570
TRIDC4AG024660
TRIDC4AG024710
TRIDC4AG026130
TRIDC4AG026600
TRIDC4AG026800
TRIDC4AG031500
TRIDC4AG032660
TRIDC4AG033790
TRIDC4AG033800
TRIDC4AG033810
TRIDC4AG033820
TRIDC4AG033830
TRIDC4AG033850
TRIDC4AG033880
TRIDC4AG033900
TRIDC4AG034730
TRIDC4AG034770
TRIDC4AG035570
TRIDC4AG035580
TRIDC4AG035590
TRIDC4AG037380
TRIDC4AG037390
TRIDC4AG037420
TRIDC4AG037510
TRIDC4AG038640
TRIDC4AG039490
TRIDC4AG040610
TRIDC4AG042100
TRIDC4AG044920
TRIDC4AG044970
TRIDC4AG044980
TRIDC4AG045810
TRIDC4AG046320
TRIDC4AG046480
TRIDC4AG046490
TRIDC4AG046620
TRIDC4AG046980
TRIDC4AG048070
TRIDC4AG048080
TRIDC4AG049430
TRIDC4AG049710
TRIDC4AG049900
TRIDC4AG050170
TRIDC4AG050190
TRIDC4AG050210
TRIDC4AG050430
TRIDC4AG050550
TRIDC4AG050570
TRIDC4AG051240
TRIDC4AG051250
TRIDC4AG051710
TRIDC4AG051720
TRIDC4AG051910
TRIDC4AG052310
TRIDC4AG056620
TRIDC4AG056900
TRIDC4AG056950
TRIDC4AG057090
TRIDC4AG058470
TRIDC4AG058850
TRIDC4AG059260
TRIDC4AG060630
TRIDC4AG060640
TRIDC4AG060650
TRIDC4AG060660
TRIDC4AG060670
TRIDC4AG060720
TRIDC4AG060730
TRIDC4AG060740
TRIDC4AG060760
TRIDC4AG060770
TRIDC4AG060780
TRIDC4AG060800
TRIDC4AG060910
TRIDC4AG060920
TRIDC4AG061120
TRIDC4AG061130
TRIDC4AG061700
TRIDC4AG062040
TRIDC4AG062050
TRIDC4AG062060
TRIDC4AG062120
TRIDC4AG062140
TRIDC4AG062150
TRIDC4AG062210
TRIDC4AG062230
TRIDC4AG062450
TRIDC4AG062460
TRIDC4AG062940
TRIDC4AG063260
TRIDC4AG063270
TRIDC4AG063290
TRIDC4AG063360
TRIDC4AG063370
TRIDC4AG063430
TRIDC4AG063490
TRIDC4AG063800
TRIDC4AG063810
TRIDC4AG063840
TRIDC4AG063850
TRIDC4AG063980
TRIDC4AG064000
TRIDC4AG064380
TRIDC4AG064440
TRIDC4AG064460
TRIDC4AG064470
TRIDC4AG064880
TRIDC4AG064890
TRIDC4AG064900
TRIDC4AG064910
TRIDC4AG064920
TRIDC4AG065210
TRIDC4AG065220
TRIDC4AG065230
TRIDC4AG065340
TRIDC4AG065470
TRIDC4AG065550
TRIDC4AG065560
TRIDC4AG065630
TRIDC4AG065680
TRIDC4AG065710
TRIDC4AG065750
TRIDC4AG065760
TRIDC4AG065790
TRIDC4AG065800
TRIDC4AG065870
TRIDC4AG065960
TRIDC4AG066310
TRIDC4AG066330
TRIDC4AG066340
TRIDC4AG066360
TRIDC4AG066420
TRIDC4AG066440
TRIDC4AG066460
TRIDC4AG066480
TRIDC4AG066500
TRIDC4AG066530
TRIDC4AG066570
TRIDC4AG066580
TRIDC4AG066600
TRIDC4AG066610
TRIDC4AG066740
TRIDC4AG066750
TRIDC4AG066760
TRIDC4AG066790
TRIDC4AG066800
TRIDC4AG067040
TRIDC4AG067170
TRIDC4AG067180
TRIDC4AG067190
TRIDC4AG067290
TRIDC4AG067310
TRIDC4AG067320
TRIDC4AG067330
TRIDC4AG067360
TRIDC4AG067370
TRIDC4AG067500
TRIDC4AG067570
TRIDC4AG067580
TRIDC4AG067590
TRIDC4AG067710
TRIDC4AG068000
TRIDC4AG068010
TRIDC4AG068020
TRIDC4AG068050
TRIDC4AG068060
TRIDC4AG068100
TRIDC4AG068110
TRIDC4AG068170
TRIDC4AG068180
TRIDC4AG068190
TRIDC4AG068220
TRIDC4AG068320
TRIDC4AG068420
TRIDC4AG068430
TRIDC4AG068440
TRIDC4AG068510
TRIDC4AG068600
TRIDC4AG068650
TRIDC4AG068680
TRIDC4AG068720
TRIDC4AG068730
TRIDC4AG068740
TRIDC4AG068750
TRIDC4AG068820
TRIDC4AG068830
TRIDC4AG068840
TRIDC4AG068850
TRIDC4AG068870
TRIDC4AG068970
TRIDC4AG068980
TRIDC4AG068990
TRIDC4AG069000
TRIDC4AG069010
TRIDC4AG069030
TRIDC4AG069080
TRIDC4AG069090
TRIDC4AG069140
TRIDC4AG069170
TRIDC4AG069320
TRIDC4AG069460
TRIDC4AG069470
TRIDC4AG069480
TRIDC4AG069500
TRIDC4AG069600
TRIDC4AG069740
TRIDC4AG069750
TRIDC4AG069760
TRIDC4AG069770
TRIDC4AG069780
TRIDC4AG069790
TRIDC4AG069800
TRIDC4AG069810
TRIDC4AG069830
TRIDC4AG069840
TRIDC4AG069850
TRIDC4AG069870
TRIDC4AG069890
TRIDC4AG069900
TRIDC4AG069910
TRIDC4AG069940
TRIDC4AG069950
TRIDC4AG069960
TRIDC4AG069970
TRIDC4AG069980
TRIDC4AG069990
TRIDC4AG070000
TRIDC4AG070010
TRIDC4AG070030
TRIDC4AG070050
TRIDC4AG070110
TRIDC4AG070120
TRIDC4AG070130
TRIDC4AG070150
TRIDC4AG070160
TRIDC4AG070170
TRIDC4AG070180
TRIDC4AG070210
TRIDC4AG070260
TRIDC4AG070300
TRIDC4AG070320
TRIDC4AG070370
TRIDC4AG070380
TRIDC4AG070390
TRIDC4AG070400
TRIDC4AG070410
TRIDC4AG070420
TRIDC4AG070430
TRIDC4AG070440
TRIDC4AG070450
TRIDC4AG070460
TRIDC4AG070470
TRIDC4AG070520
TRIDC4AG070530
TRIDC4AG070550
TRIDC4AG070560
TRIDC4AG070620
TRIDC4AG070630
TRIDC4AG070650
TRIDC4AG070660
TRIDC4AG070680
TRIDC4AG070740
TRIDC4AG070750
TRIDC4AG070760
TRIDC4AG070770
TRIDC4AG070790
TRIDC4AG070800
TRIDC4AG070840
TRIDC4AG070850
TRIDC4AG070860
TRIDC4AG070870
TRIDC4AG070880
TRIDC4AG070900
TRIDC4AG070910
TRIDC4AG070920
TRIDC4AG070930
TRIDC4AG070950
TRIDC4AG071000
TRIDC4AG071020
TRIDC4AG071040
TRIDC4AG071050
TRIDC4AG071240
TRIDC4AG071250
TRIDC4AG071260
TRIDC4AG071280
TRIDC4AG071300
TRIDC4AG071310
TRIDC4AG071390
TRIDC4AG071440
TRIDC4AG071460
TRIDC4AG071480
TRIDC4AG071510
TRIDC4AG071520
TRIDC4AG071540
TRIDC4AG071550
TRIDC4AG071570
TRIDC4AG071580
TRIDC4AG071630
TRIDC4AG071690
TRIDC4AG071700
TRIDC4AG072030
TRIDC4AG072470
TRIDC4AG072480
TRIDC4AG072490
TRIDC4AG072500
TRIDC4AG072540
TRIDC4AG072550
TRIDC4AG072640
TRIDC4AG072680
TRIDC4BG000090
TRIDC4BG000150
TRIDC4BG000160
TRIDC4BG000180
TRIDC4BG000230
TRIDC4BG000310
TRIDC4BG000320
TRIDC4BG000330
TRIDC4BG000340
TRIDC4BG000350
TRIDC4BG000450
TRIDC4BG000460
TRIDC4BG000470
TRIDC4BG000480
TRIDC4BG000490
TRIDC4BG000500
TRIDC4BG000510
TRIDC4BG000520
TRIDC4BG000550
TRIDC4BG000610
TRIDC4BG000650
TRIDC4BG000660
TRIDC4BG000670
TRIDC4BG000680
TRIDC4BG000700
TRIDC4BG000760
TRIDC4BG000770
TRIDC4BG001070
TRIDC4BG001090
TRIDC4BG001130
TRIDC4BG001140
TRIDC4BG001200
TRIDC4BG001220
TRIDC4BG001240
TRIDC4BG001300
TRIDC4BG001310
TRIDC4BG001330
TRIDC4BG001340
TRIDC4BG001350
TRIDC4BG001380
TRIDC4BG001390
TRIDC4BG001400
TRIDC4BG001410
TRIDC4BG001420
TRIDC4BG001430
TRIDC4BG001440
TRIDC4BG001480
TRIDC4BG001650
TRIDC4BG002560
TRIDC4BG002650
TRIDC4BG003600
TRIDC4BG003610
TRIDC4BG003750
TRIDC4BG004150
TRIDC4BG004180
TRIDC4BG004290
TRIDC4BG004320
TRIDC4BG004390
TRIDC4BG004530
TRIDC4BG004540
TRIDC4BG004550
TRIDC4BG004570
TRIDC4BG005010
TRIDC4BG006410
TRIDC4BG006920
TRIDC4BG007430
TRIDC4BG007440
TRIDC4BG007580
TRIDC4BG007600
TRIDC4BG007620
TRIDC4BG007630
TRIDC4BG007650
TRIDC4BG007810
TRIDC4BG007820
TRIDC4BG008400
TRIDC4BG008420
TRIDC4BG009250
TRIDC4BG009370
TRIDC4BG009390
TRIDC4BG009600
TRIDC4BG009650
TRIDC4BG010180
TRIDC4BG010340
TRIDC4BG010350
TRIDC4BG010440
TRIDC4BG010450
TRIDC4BG010480
TRIDC4BG010490
TRIDC4BG010500
TRIDC4BG010510
TRIDC4BG010530
TRIDC4BG010630
TRIDC4BG010880
TRIDC4BG010890
TRIDC4BG010990
TRIDC4BG013760
TRIDC4BG013770
TRIDC4BG015650
TRIDC4BG015660
TRIDC4BG015980
TRIDC4BG015990
TRIDC4BG016010
TRIDC4BG016020
TRIDC4BG016030
TRIDC4BG018490
TRIDC4BG019100
TRIDC4BG020440
TRIDC4BG022950
TRIDC4BG023050
TRIDC4BG023060
TRIDC4BG026650
TRIDC4BG026680
TRIDC4BG028080
TRIDC4BG028120
TRIDC4BG028770
TRIDC4BG029620
TRIDC4BG031150
TRIDC4BG031650
TRIDC4BG032080
TRIDC4BG033050
TRIDC4BG033660
TRIDC4BG036800
TRIDC4BG040260
TRIDC4BG040270
TRIDC4BG040280
TRIDC4BG041780
TRIDC4BG044190
TRIDC4BG044200
TRIDC4BG044210
TRIDC4BG044290
TRIDC4BG044300
TRIDC4BG044750
TRIDC4BG045940
TRIDC4BG045950
TRIDC4BG045980
TRIDC4BG046280
TRIDC4BG046490
TRIDC4BG048100
TRIDC4BG049540
TRIDC4BG050830
TRIDC4BG051340
TRIDC4BG051380
TRIDC4BG051570
TRIDC4BG053460
TRIDC4BG055090
TRIDC4BG055140
TRIDC4BG055150
TRIDC4BG055160
TRIDC4BG055170
TRIDC4BG055180
TRIDC4BG055190
TRIDC4BG055360
TRIDC4BG055470
TRIDC4BG055480
TRIDC4BG056350
TRIDC4BG056370
TRIDC4BG056620
TRIDC4BG056660
TRIDC4BG056670
TRIDC4BG056680
TRIDC4BG056690
TRIDC4BG057250
TRIDC4BG057260
TRIDC4BG057430
TRIDC4BG057450
TRIDC4BG057460
TRIDC4BG057610
TRIDC4BG057620
TRIDC4BG057640
TRIDC4BG057680
TRIDC4BG057750
TRIDC4BG057890
TRIDC4BG058070
TRIDC4BG058260
TRIDC4BG058580
TRIDC4BG058600
TRIDC4BG058710
TRIDC4BG059030
TRIDC4BG059210
TRIDC4BG059340
TRIDC4BG059370
TRIDC4BG059380
TRIDC4BG059430
TRIDC4BG059440
TRIDC4BG059460
TRIDC4BG059470
TRIDC4BG059480
TRIDC4BG059930
TRIDC4BG060000
TRIDC4BG060010
TRIDC4BG060180
TRIDC4BG060370
TRIDC4BG060410
TRIDC4BG060530
TRIDC4BG060540
TRIDC4BG060780
TRIDC4BG060790
TRIDC4BG060830
TRIDC4BG060850
TRIDC4BG061060
TRIDC4BG061070
TRIDC4BG061080
TRIDC4BG061090
TRIDC4BG061100
TRIDC4BG062170
TRIDC4BG062240
TRIDC4BG062440
TRIDC4BG062450
TRIDC4BG062460
TRIDC4BG062480
TRIDC4BG062720
TRIDC4BG063250
TRIDC4BG063320
TRIDC4BG063380
TRIDC4BG063430
TRIDC4BG063680
TRIDC4BG063840
TRIDC4BG064160
TRIDC4BG064290
TRIDC4BG064310
TRIDC4BG064570
TRIDC5AG001560
TRIDC5AG001570
TRIDC5AG001580
TRIDC5AG001590
TRIDC5AG001600
TRIDC5AG001620
TRIDC5AG001630
TRIDC5AG001640
TRIDC5AG001730
TRIDC5AG002480
TRIDC5AG002550
TRIDC5AG003190
TRIDC5AG003240
TRIDC5AG003260
TRIDC5AG003320
TRIDC5AG004990
TRIDC5AG005010
TRIDC5AG005050
TRIDC5AG005060
TRIDC5AG005070
TRIDC5AG005520
TRIDC5AG005530
TRIDC5AG005550
TRIDC5AG006620
TRIDC5AG007300
TRIDC5AG007370
TRIDC5AG007380
TRIDC5AG007390
TRIDC5AG007980
TRIDC5AG009640
TRIDC5AG010160
TRIDC5AG010170
TRIDC5AG013400
TRIDC5AG018000
TRIDC5AG018890
TRIDC5AG018900
TRIDC5AG019130
TRIDC5AG019420
TRIDC5AG019440
TRIDC5AG019460
TRIDC5AG022760
TRIDC5AG022780
TRIDC5AG023280
TRIDC5AG025520
TRIDC5AG025530
TRIDC5AG025540
TRIDC5AG028220
TRIDC5AG030560
TRIDC5AG030930
TRIDC5AG031590
TRIDC5AG035130
TRIDC5AG035140
TRIDC5AG038280
TRIDC5AG038290
TRIDC5AG038300
TRIDC5AG039750
TRIDC5AG039760
TRIDC5AG039780
TRIDC5AG039800
TRIDC5AG040750
TRIDC5AG041310
TRIDC5AG041320
TRIDC5AG041340
TRIDC5AG042270
TRIDC5AG042290
TRIDC5AG043070
TRIDC5AG043130
TRIDC5AG043140
TRIDC5AG043480
TRIDC5AG043490
TRIDC5AG043930
TRIDC5AG043950
TRIDC5AG044170
TRIDC5AG044520
TRIDC5AG044720
TRIDC5AG045370
TRIDC5AG045610
TRIDC5AG045970
TRIDC5AG046100
TRIDC5AG046120
TRIDC5AG046140
TRIDC5AG046150
TRIDC5AG046160
TRIDC5AG046170
TRIDC5AG046180
TRIDC5AG046190
TRIDC5AG046200
TRIDC5AG046210
TRIDC5AG046220
TRIDC5AG046230
TRIDC5AG046240
TRIDC5AG047510
TRIDC5AG047800
TRIDC5AG047810
TRIDC5AG047820
TRIDC5AG047830
TRIDC5AG048290
TRIDC5AG049570
TRIDC5AG049580
TRIDC5AG049590
TRIDC5AG049600
TRIDC5AG050200
TRIDC5AG050330
TRIDC5AG051290
TRIDC5AG051320
TRIDC5AG051350
TRIDC5AG051360
TRIDC5AG054040
TRIDC5AG054050
TRIDC5AG054100
TRIDC5AG054110
TRIDC5AG056670
TRIDC5AG056760
TRIDC5AG057410
TRIDC5AG057420
TRIDC5AG057430
TRIDC5AG057580
TRIDC5AG059830
TRIDC5AG059840
TRIDC5AG059850
TRIDC5AG061020
TRIDC5AG062230
TRIDC5AG062380
TRIDC5AG063170
TRIDC5AG063590
TRIDC5AG065420
TRIDC5AG068220
TRIDC5AG069670
TRIDC5AG070270
TRIDC5AG071290
TRIDC5AG072810
TRIDC5AG073210
TRIDC5AG073220
TRIDC5AG073700
TRIDC5AG073710
TRIDC5AG073720
TRIDC5AG073730
TRIDC5AG074760
TRIDC5AG074980
TRIDC5AG075020
TRIDC5AG076100
TRIDC5AG076860
TRIDC5AG077010
TRIDC5AG077570
TRIDC5AG077690
TRIDC5AG078180
TRIDC5AG078300
TRIDC5AG078520
TRIDC5AG078530
TRIDC5AG078720
TRIDC5AG078740
TRIDC5AG078890
TRIDC5AG078900
TRIDC5BG000310
TRIDC5BG000790
TRIDC5BG000830
TRIDC5BG000840
TRIDC5BG000850
TRIDC5BG000860
TRIDC5BG000880
TRIDC5BG000920
TRIDC5BG000930
TRIDC5BG000940
TRIDC5BG000990
TRIDC5BG001090
TRIDC5BG001100
TRIDC5BG001140
TRIDC5BG001150
TRIDC5BG001300
TRIDC5BG001490
TRIDC5BG001550
TRIDC5BG002050
TRIDC5BG002170
TRIDC5BG002190
TRIDC5BG002210
TRIDC5BG002220
TRIDC5BG002370
TRIDC5BG002460
TRIDC5BG002480
TRIDC5BG002580
TRIDC5BG002630
TRIDC5BG002640
TRIDC5BG002680
TRIDC5BG002780
TRIDC5BG002840
TRIDC5BG002900
TRIDC5BG002980
TRIDC5BG002990
TRIDC5BG003080
TRIDC5BG003090
TRIDC5BG003200
TRIDC5BG003210
TRIDC5BG003220
TRIDC5BG003330
TRIDC5BG003340
TRIDC5BG003380
TRIDC5BG003390
TRIDC5BG003410
TRIDC5BG003650
TRIDC5BG003670
TRIDC5BG003910
TRIDC5BG004560
TRIDC5BG004830
TRIDC5BG004920
TRIDC5BG005090
TRIDC5BG005160
TRIDC5BG005200
TRIDC5BG005270
TRIDC5BG005290
TRIDC5BG005370
TRIDC5BG005380
TRIDC5BG005760
TRIDC5BG005810
TRIDC5BG005900
TRIDC5BG005920
TRIDC5BG005970
TRIDC5BG005980
TRIDC5BG006010
TRIDC5BG006050
TRIDC5BG006060
TRIDC5BG006190
TRIDC5BG006230
TRIDC5BG006240
TRIDC5BG006430
TRIDC5BG006440
TRIDC5BG006490
TRIDC5BG007060
TRIDC5BG007270
TRIDC5BG007590
TRIDC5BG007680
TRIDC5BG007850
TRIDC5BG007860
TRIDC5BG007880
TRIDC5BG007890
TRIDC5BG007900
TRIDC5BG007910
TRIDC5BG007920
TRIDC5BG007930
TRIDC5BG007940
TRIDC5BG007950
TRIDC5BG008380
TRIDC5BG008390
TRIDC5BG008460
TRIDC5BG008530
TRIDC5BG008550
TRIDC5BG008560
TRIDC5BG008590
TRIDC5BG008640
TRIDC5BG008820
TRIDC5BG009440
TRIDC5BG009450
TRIDC5BG009460
TRIDC5BG010450
TRIDC5BG010710
TRIDC5BG011170
TRIDC5BG011320
TRIDC5BG012300
TRIDC5BG013740
TRIDC5BG025860
TRIDC5BG026220
TRIDC5BG026680
TRIDC5BG026690
TRIDC5BG026700
TRIDC5BG026720
TRIDC5BG026730
TRIDC5BG027060
TRIDC5BG028520
TRIDC5BG028530
TRIDC5BG031390
TRIDC5BG031930
TRIDC5BG032290
TRIDC5BG032320
TRIDC5BG032510
TRIDC5BG032530
TRIDC5BG032540
TRIDC5BG032550
TRIDC5BG032580
TRIDC5BG032950
TRIDC5BG032960
TRIDC5BG032990
TRIDC5BG033150
TRIDC5BG035110
TRIDC5BG036350
TRIDC5BG036360
TRIDC5BG036370
TRIDC5BG036380
TRIDC5BG036390
TRIDC5BG036400
TRIDC5BG036420
TRIDC5BG036440
TRIDC5BG036450
TRIDC5BG036480
TRIDC5BG036990
TRIDC5BG037000
TRIDC5BG037010
TRIDC5BG037020
TRIDC5BG037630
TRIDC5BG037760
TRIDC5BG037770
TRIDC5BG038060
TRIDC5BG038630
TRIDC5BG038640
TRIDC5BG040050
TRIDC5BG040060
TRIDC5BG040070
TRIDC5BG040180
TRIDC5BG041240
TRIDC5BG041320
TRIDC5BG041450
TRIDC5BG041910
TRIDC5BG041940
TRIDC5BG042050
TRIDC5BG042070
TRIDC5BG042560
TRIDC5BG042580
TRIDC5BG042770
TRIDC5BG043660
TRIDC5BG043680
TRIDC5BG044570
TRIDC5BG044670
TRIDC5BG045640
TRIDC5BG045690
TRIDC5BG046050
TRIDC5BG046060
TRIDC5BG046230
TRIDC5BG046590
TRIDC5BG047300
TRIDC5BG047880
TRIDC5BG048120
TRIDC5BG048320
TRIDC5BG048890
TRIDC5BG048900
TRIDC5BG048910
TRIDC5BG048920
TRIDC5BG048940
TRIDC5BG048980
TRIDC5BG048990
TRIDC5BG049300
TRIDC5BG049690
TRIDC5BG049830
TRIDC5BG050120
TRIDC5BG050140
TRIDC5BG050150
TRIDC5BG050160
TRIDC5BG051550
TRIDC5BG051560
TRIDC5BG051700
TRIDC5BG051740
TRIDC5BG051750
TRIDC5BG051810
TRIDC5BG051980
TRIDC5BG052010
TRIDC5BG052030
TRIDC5BG052050
TRIDC5BG052090
TRIDC5BG052290
TRIDC5BG053030
TRIDC5BG053040
TRIDC5BG053050
TRIDC5BG053290
TRIDC5BG053310
TRIDC5BG053730
TRIDC5BG054100
TRIDC5BG054110
TRIDC5BG054140
TRIDC5BG054400
TRIDC5BG054560
TRIDC5BG054570
TRIDC5BG054580
TRIDC5BG054590
TRIDC5BG054600
TRIDC5BG054610
TRIDC5BG054620
TRIDC5BG054900
TRIDC5BG054980
TRIDC5BG054990
TRIDC5BG055320
TRIDC5BG055330
TRIDC5BG055340
TRIDC5BG055370
TRIDC5BG055420
TRIDC5BG055430
TRIDC5BG055450
TRIDC5BG055540
TRIDC5BG055570
TRIDC5BG055590
TRIDC5BG055610
TRIDC5BG055630
TRIDC5BG055640
TRIDC5BG055650
TRIDC5BG055660
TRIDC5BG055730
TRIDC5BG055800
TRIDC5BG055810
TRIDC5BG055880
TRIDC5BG055900
TRIDC5BG055930
TRIDC5BG056060
TRIDC5BG056070
TRIDC5BG056080
TRIDC5BG056150
TRIDC5BG056460
TRIDC5BG056510
TRIDC5BG056560
TRIDC5BG056590
TRIDC5BG056600
TRIDC5BG056610
TRIDC5BG056870
TRIDC5BG057140
TRIDC5BG057400
TRIDC5BG057450
TRIDC5BG057700
TRIDC5BG057720
TRIDC5BG057740
TRIDC5BG058200
TRIDC5BG058270
TRIDC5BG059470
TRIDC5BG059480
TRIDC5BG059490
TRIDC5BG060450
TRIDC5BG060920
TRIDC5BG061540
TRIDC5BG061700
TRIDC5BG061980
TRIDC5BG062130
TRIDC5BG062150
TRIDC5BG063070
TRIDC5BG063090
TRIDC5BG063420
TRIDC5BG063620
TRIDC5BG063650
TRIDC5BG063680
TRIDC5BG063690
TRIDC5BG063700
TRIDC5BG063710
TRIDC5BG063780
TRIDC5BG063990
TRIDC5BG064000
TRIDC5BG064050
TRIDC5BG064060
TRIDC5BG064190
TRIDC5BG064370
TRIDC5BG064490
TRIDC5BG064520
TRIDC5BG064530
TRIDC5BG064540
TRIDC5BG064550
TRIDC5BG064620
TRIDC5BG064880
TRIDC5BG064930
TRIDC5BG064950
TRIDC5BG065000
TRIDC5BG065030
TRIDC5BG065040
TRIDC5BG065700
TRIDC5BG065710
TRIDC5BG065850
TRIDC5BG066580
TRIDC5BG066590
TRIDC5BG066610
TRIDC5BG066620
TRIDC5BG066700
TRIDC5BG066930
TRIDC5BG066990
TRIDC5BG067050
TRIDC5BG067700
TRIDC5BG067710
TRIDC5BG067720
TRIDC5BG067750
TRIDC5BG067760
TRIDC5BG067860
TRIDC5BG067970
TRIDC5BG068240
TRIDC5BG068680
TRIDC5BG069800
TRIDC5BG069870
TRIDC5BG070110
TRIDC5BG070120
TRIDC5BG070730
TRIDC5BG070740
TRIDC5BG071480
TRIDC5BG071500
TRIDC5BG071510
TRIDC5BG071520
TRIDC5BG071530
TRIDC5BG071540
TRIDC5BG071630
TRIDC5BG071640
TRIDC5BG071950
TRIDC5BG071960
TRIDC5BG072000
TRIDC5BG072010
TRIDC5BG072210
TRIDC5BG072360
TRIDC5BG072460
TRIDC5BG072480
TRIDC5BG072540
TRIDC5BG072550
TRIDC5BG072560
TRIDC5BG072670
TRIDC5BG072770
TRIDC5BG072780
TRIDC5BG072980
TRIDC5BG073050
TRIDC5BG073110
TRIDC5BG073190
TRIDC5BG073200
TRIDC5BG073500
TRIDC5BG073590
TRIDC5BG074100
TRIDC5BG074110
TRIDC5BG074610
TRIDC5BG074620
TRIDC5BG074840
TRIDC5BG074860
TRIDC5BG074870
TRIDC5BG074880
TRIDC5BG075060
TRIDC5BG075240
TRIDC5BG075480
TRIDC5BG075500
TRIDC5BG075510
TRIDC5BG075560
TRIDC5BG075640
TRIDC5BG075660
TRIDC5BG075680
TRIDC5BG075690
TRIDC5BG075700
TRIDC5BG075710
TRIDC5BG075720
TRIDC5BG075730
TRIDC5BG075740
TRIDC5BG076000
TRIDC5BG076140
TRIDC5BG076510
TRIDC5BG076520
TRIDC5BG076530
TRIDC5BG076540
TRIDC5BG076580
TRIDC5BG076590
TRIDC5BG076600
TRIDC5BG076640
TRIDC5BG076660
TRIDC5BG076670
TRIDC5BG076800
TRIDC5BG076940
TRIDC5BG076960
TRIDC5BG076970
TRIDC5BG077310
TRIDC5BG077320
TRIDC5BG077350
TRIDC5BG077430
TRIDC5BG077780
TRIDC5BG077820
TRIDC5BG077830
TRIDC5BG077840
TRIDC5BG077850
TRIDC5BG077900
TRIDC5BG077990
TRIDC5BG078020
TRIDC5BG078030
TRIDC5BG078050
TRIDC5BG078060
TRIDC5BG078190
TRIDC5BG078490
TRIDC5BG079220
TRIDC5BG079420
TRIDC5BG079470
TRIDC5BG079530
TRIDC5BG079620
TRIDC5BG079630
TRIDC5BG079640
TRIDC5BG079650
TRIDC5BG079720
TRIDC5BG079780
TRIDC5BG079940
TRIDC5BG080290
TRIDC5BG080360
TRIDC5BG080400
TRIDC5BG080680
TRIDC5BG080700
TRIDC5BG080770
TRIDC5BG080800
TRIDC5BG080810
TRIDC5BG080860
TRIDC5BG080870
TRIDC5BG080930
TRIDC5BG081060
TRIDC5BG081130
TRIDC5BG081190
TRIDC5BG081200
TRIDC5BG081250
TRIDC5BG081260
TRIDC5BG081300
TRIDC5BG081310
TRIDC5BG081620
TRIDC5BG082070
TRIDC5BG082360
TRIDC5BG082800
TRIDC5BG082830
TRIDC5BG083030
TRIDC5BG083200
TRIDC5BG083490
TRIDC5BG083500
TRIDC5BG083630
TRIDC5BG083640
TRIDC5BG083650
TRIDC5BG083690
TRIDC5BG083820
TRIDC5BG083890
TRIDC5BG083900
TRIDC5BG083930
TRIDC5BG083940
TRIDC5BG083990
TRIDC5BG084020
TRIDC6AG000360
TRIDC6AG000440
TRIDC6AG000960
TRIDC6AG001260
TRIDC6AG001300
TRIDC6AG001840
TRIDC6AG002360
TRIDC6AG002380
TRIDC6AG002390
TRIDC6AG002450
TRIDC6AG002810
TRIDC6AG003430
TRIDC6AG003630
TRIDC6AG003680
TRIDC6AG003700
TRIDC6AG004110
TRIDC6AG004450
TRIDC6AG004550
TRIDC6AG004710
TRIDC6AG004730
TRIDC6AG004740
TRIDC6AG004770
TRIDC6AG004780
TRIDC6AG005000
TRIDC6AG005050
TRIDC6AG005260
TRIDC6AG005450
TRIDC6AG005710
TRIDC6AG005890
TRIDC6AG005900
TRIDC6AG005910
TRIDC6AG005920
TRIDC6AG005930
TRIDC6AG005940
TRIDC6AG006020
TRIDC6AG006260
TRIDC6AG006400
TRIDC6AG006420
TRIDC6AG006430
TRIDC6AG006460
TRIDC6AG006470
TRIDC6AG006720
TRIDC6AG006860
TRIDC6AG006870
TRIDC6AG006890
TRIDC6AG007350
TRIDC6AG008010
TRIDC6AG008760
TRIDC6AG008860
TRIDC6AG009020
TRIDC6AG009030
TRIDC6AG009140
TRIDC6AG009200
TRIDC6AG009550
TRIDC6AG009920
TRIDC6AG010300
TRIDC6AG015900
TRIDC6AG016120
TRIDC6AG016270
TRIDC6AG016480
TRIDC6AG017340
TRIDC6AG018300
TRIDC6AG018960
TRIDC6AG020310
TRIDC6AG020630
TRIDC6AG020670
TRIDC6AG026760
TRIDC6AG026770
TRIDC6AG028120
TRIDC6AG028660
TRIDC6AG028770
TRIDC6AG028950
TRIDC6AG029490
TRIDC6AG029540
TRIDC6AG029740
TRIDC6AG030790
TRIDC6AG032970
TRIDC6AG033910
TRIDC6AG034740
TRIDC6AG036000
TRIDC6AG037130
TRIDC6AG037490
TRIDC6AG041300
TRIDC6AG041310
TRIDC6AG041320
TRIDC6AG041700
TRIDC6AG043020
TRIDC6AG044050
TRIDC6AG048510
TRIDC6AG050700
TRIDC6AG050710
TRIDC6AG051210
TRIDC6AG051270
TRIDC6AG051280
TRIDC6AG051360
TRIDC6AG051370
TRIDC6AG052120
TRIDC6AG053600
TRIDC6AG053760
TRIDC6AG053950
TRIDC6AG054820
TRIDC6AG055460
TRIDC6AG055590
TRIDC6AG057040
TRIDC6AG057050
TRIDC6AG057170
TRIDC6AG057180
TRIDC6AG057500
TRIDC6AG057510
TRIDC6AG057580
TRIDC6AG057780
TRIDC6AG058690
TRIDC6AG059200
TRIDC6AG059210
TRIDC6AG059260
TRIDC6AG059270
TRIDC6AG059390
TRIDC6AG059560
TRIDC6AG060720
TRIDC6AG060730
TRIDC6AG060750
TRIDC6AG060770
TRIDC6AG060790
TRIDC6AG060800
TRIDC6AG060810
TRIDC6AG060820
TRIDC6AG060830
TRIDC6AG060840
TRIDC6AG060850
TRIDC6AG060870
TRIDC6AG061340
TRIDC6AG061350
TRIDC6AG061680
TRIDC6AG061690
TRIDC6AG061830
TRIDC6AG061840
TRIDC6AG061850
TRIDC6AG061870
TRIDC6BG000030
TRIDC6BG000050
TRIDC6BG000070
TRIDC6BG000080
TRIDC6BG000090
TRIDC6BG000100
TRIDC6BG000110
TRIDC6BG000120
TRIDC6BG000130
TRIDC6BG000140
TRIDC6BG000150
TRIDC6BG000170
TRIDC6BG000180
TRIDC6BG000190
TRIDC6BG000210
TRIDC6BG000290
TRIDC6BG000300
TRIDC6BG000330
TRIDC6BG000340
TRIDC6BG000400
TRIDC6BG000410
TRIDC6BG000440
TRIDC6BG000480
TRIDC6BG000490
TRIDC6BG000500
TRIDC6BG000510
TRIDC6BG000520
TRIDC6BG000550
TRIDC6BG000560
TRIDC6BG000570
TRIDC6BG000740
TRIDC6BG000780
TRIDC6BG001180
TRIDC6BG001190
TRIDC6BG001200
TRIDC6BG001210
TRIDC6BG001230
TRIDC6BG001240
TRIDC6BG001250
TRIDC6BG001260
TRIDC6BG001290
TRIDC6BG001300
TRIDC6BG001320
TRIDC6BG001430
TRIDC6BG001450
TRIDC6BG001820
TRIDC6BG001890
TRIDC6BG001900
TRIDC6BG001960
TRIDC6BG002170
TRIDC6BG002360
TRIDC6BG002640
TRIDC6BG002820
TRIDC6BG002860
TRIDC6BG003100
TRIDC6BG003370
TRIDC6BG003390
TRIDC6BG003420
TRIDC6BG003430
TRIDC6BG003440
TRIDC6BG003450
TRIDC6BG003460
TRIDC6BG003470
TRIDC6BG003490
TRIDC6BG003500
TRIDC6BG003520
TRIDC6BG003530
TRIDC6BG003540
TRIDC6BG003550
TRIDC6BG003560
TRIDC6BG003790
TRIDC6BG003810
TRIDC6BG003850
TRIDC6BG003950
TRIDC6BG004040
TRIDC6BG004050
TRIDC6BG004070
TRIDC6BG004100
TRIDC6BG004110
TRIDC6BG004120
TRIDC6BG004130
TRIDC6BG004140
TRIDC6BG004200
TRIDC6BG004290
TRIDC6BG004310
TRIDC6BG004490
TRIDC6BG004500
TRIDC6BG005240
TRIDC6BG005250
TRIDC6BG005400
TRIDC6BG005540
TRIDC6BG005550
TRIDC6BG005690
TRIDC6BG005700
TRIDC6BG005750
TRIDC6BG005770
TRIDC6BG005780
TRIDC6BG005790
TRIDC6BG006070
TRIDC6BG006080
TRIDC6BG006090
TRIDC6BG006140
TRIDC6BG006150
TRIDC6BG006180
TRIDC6BG006190
TRIDC6BG006200
TRIDC6BG006530
TRIDC6BG006630
TRIDC6BG006670
TRIDC6BG006680
TRIDC6BG006710
TRIDC6BG006960
TRIDC6BG006990
TRIDC6BG007010
TRIDC6BG007070
TRIDC6BG007090
TRIDC6BG007130
TRIDC6BG007140
TRIDC6BG007270
TRIDC6BG007320
TRIDC6BG007380
TRIDC6BG007400
TRIDC6BG007560
TRIDC6BG007570
TRIDC6BG007600
TRIDC6BG007610
TRIDC6BG007620
TRIDC6BG007630
TRIDC6BG007640
TRIDC6BG007680
TRIDC6BG007690
TRIDC6BG007900
TRIDC6BG007940
TRIDC6BG007960
TRIDC6BG007970
TRIDC6BG007980
TRIDC6BG008030
TRIDC6BG008060
TRIDC6BG008070
TRIDC6BG008180
TRIDC6BG008220
TRIDC6BG008250
TRIDC6BG008270
TRIDC6BG008300
TRIDC6BG008330
TRIDC6BG008390
TRIDC6BG008420
TRIDC6BG008620
TRIDC6BG008650
TRIDC6BG008820
TRIDC6BG008850
TRIDC6BG008860
TRIDC6BG008970
TRIDC6BG008990
TRIDC6BG009140
TRIDC6BG009150
TRIDC6BG009160
TRIDC6BG009580
TRIDC6BG009680
TRIDC6BG009930
TRIDC6BG009990
TRIDC6BG010020
TRIDC6BG010080
TRIDC6BG010370
TRIDC6BG010400
TRIDC6BG010850
TRIDC6BG010910
TRIDC6BG010940
TRIDC6BG010950
TRIDC6BG010960
TRIDC6BG010970
TRIDC6BG010990
TRIDC6BG011010
TRIDC6BG011020
TRIDC6BG011030
TRIDC6BG011060
TRIDC6BG011070
TRIDC6BG011080
TRIDC6BG011090
TRIDC6BG011100
TRIDC6BG011110
TRIDC6BG012500
TRIDC6BG012510
TRIDC6BG012540
TRIDC6BG012900
TRIDC6BG012910
TRIDC6BG013000
TRIDC6BG013010
TRIDC6BG013050
TRIDC6BG013560
TRIDC6BG013580
TRIDC6BG015080
TRIDC6BG015090
TRIDC6BG015100
TRIDC6BG015140
TRIDC6BG015200
TRIDC6BG015220
TRIDC6BG015230
TRIDC6BG015240
TRIDC6BG015250
TRIDC6BG015260
TRIDC6BG015270
TRIDC6BG015290
TRIDC6BG015310
TRIDC6BG015340
TRIDC6BG015350
TRIDC6BG015420
TRIDC6BG015430
TRIDC6BG015440
TRIDC6BG015450
TRIDC6BG015470
TRIDC6BG015580
TRIDC6BG015610
TRIDC6BG015620
TRIDC6BG015630
TRIDC6BG015640
TRIDC6BG015650
TRIDC6BG015660
TRIDC6BG015690
TRIDC6BG015700
TRIDC6BG015710
TRIDC6BG015720
TRIDC6BG015770
TRIDC6BG015880
TRIDC6BG015900
TRIDC6BG015920
TRIDC6BG015960
TRIDC6BG016110
TRIDC6BG016140
TRIDC6BG016210
TRIDC6BG016250
TRIDC6BG017000
TRIDC6BG017810
TRIDC6BG018150
TRIDC6BG018180
TRIDC6BG018210
TRIDC6BG018220
TRIDC6BG018280
TRIDC6BG018290
TRIDC6BG019040
TRIDC6BG019050
TRIDC6BG019360
TRIDC6BG019650
TRIDC6BG019660
TRIDC6BG019670
TRIDC6BG019890
TRIDC6BG019910
TRIDC6BG019920
TRIDC6BG020020
TRIDC6BG020480
TRIDC6BG020490
TRIDC6BG020580
TRIDC6BG020640
TRIDC6BG020660
TRIDC6BG020680
TRIDC6BG020700
TRIDC6BG020710
TRIDC6BG020730
TRIDC6BG020740
TRIDC6BG020760
TRIDC6BG020770
TRIDC6BG020780
TRIDC6BG020790
TRIDC6BG020800
TRIDC6BG020810
TRIDC6BG020830
TRIDC6BG020850
TRIDC6BG020870
TRIDC6BG020900
TRIDC6BG020940
TRIDC6BG021270
TRIDC6BG021290
TRIDC6BG022220
TRIDC6BG022230
TRIDC6BG022240
TRIDC6BG022300
TRIDC6BG022310
TRIDC6BG022390
TRIDC6BG022430
TRIDC6BG022730
TRIDC6BG022740
TRIDC6BG022780
TRIDC6BG022800
TRIDC6BG022820
TRIDC6BG022830
TRIDC6BG022840
TRIDC6BG022950
TRIDC6BG023170
TRIDC6BG024840
TRIDC6BG024850
TRIDC6BG025720
TRIDC6BG027380
TRIDC6BG027920
TRIDC6BG028120
TRIDC6BG028190
TRIDC6BG028210
TRIDC6BG028220
TRIDC6BG028490
TRIDC6BG028530
TRIDC6BG029960
TRIDC6BG030460
TRIDC6BG030490
TRIDC6BG032760
TRIDC6BG032770
TRIDC6BG036470
TRIDC6BG036710
TRIDC6BG038220
TRIDC6BG039180
TRIDC6BG039240
TRIDC6BG039250
TRIDC6BG039300
TRIDC6BG039620
TRIDC6BG039630
TRIDC6BG039690
TRIDC6BG040170
TRIDC6BG040190
TRIDC6BG040240
TRIDC6BG040290
TRIDC6BG040690
TRIDC6BG041120
TRIDC6BG041170
TRIDC6BG041200
TRIDC6BG041560
TRIDC6BG042070
TRIDC6BG044420
TRIDC6BG044430
TRIDC6BG044450
TRIDC6BG044480
TRIDC6BG044500
TRIDC6BG044980
TRIDC6BG045200
TRIDC6BG045210
TRIDC6BG046360
TRIDC6BG049380
TRIDC6BG049390
TRIDC6BG049400
TRIDC6BG052940
TRIDC6BG052950
TRIDC6BG053980
TRIDC6BG054470
TRIDC6BG054490
TRIDC6BG054510
TRIDC6BG054530
TRIDC6BG054540
TRIDC6BG054560
TRIDC6BG054570
TRIDC6BG055150
TRIDC6BG055170
TRIDC6BG055180
TRIDC6BG055550
TRIDC6BG056490
TRIDC6BG056510
TRIDC6BG057090
TRIDC6BG057540
TRIDC6BG058220
TRIDC6BG058230
TRIDC6BG058350
TRIDC6BG058370
TRIDC6BG058380
TRIDC6BG058390
TRIDC6BG058400
TRIDC6BG058410
TRIDC6BG058420
TRIDC6BG058430
TRIDC6BG058440
TRIDC6BG060040
TRIDC6BG060050
TRIDC6BG060060
TRIDC6BG060070
TRIDC6BG060600
TRIDC6BG060720
TRIDC6BG060730
TRIDC6BG060750
TRIDC6BG060810
TRIDC6BG060930
TRIDC6BG060950
TRIDC6BG061290
TRIDC6BG061320
TRIDC6BG061340
TRIDC6BG061390
TRIDC6BG061400
TRIDC6BG061410
TRIDC6BG061430
TRIDC6BG062250
TRIDC6BG062260
TRIDC6BG063470
TRIDC6BG063480
TRIDC6BG063500
TRIDC6BG063550
TRIDC6BG063580
TRIDC6BG063610
TRIDC6BG063700
TRIDC6BG064260
TRIDC6BG064360
TRIDC6BG064460
TRIDC6BG064600
TRIDC6BG064700
TRIDC6BG065110
TRIDC6BG065700
TRIDC6BG065710
TRIDC6BG066290
TRIDC6BG066360
TRIDC6BG066480
TRIDC6BG066490
TRIDC6BG066900
TRIDC6BG067030
TRIDC6BG067040
TRIDC6BG067110
TRIDC6BG067140
TRIDC6BG067170
TRIDC6BG067290
TRIDC6BG067380
TRIDC6BG067410
TRIDC6BG067420
TRIDC6BG067430
TRIDC6BG067440
TRIDC6BG067820
TRIDC6BG067830
TRIDC6BG067930
TRIDC6BG068300
TRIDC6BG068360
TRIDC6BG068370
TRIDC6BG068380
TRIDC6BG068390
TRIDC6BG068530
TRIDC6BG068560
TRIDC6BG068570
TRIDC6BG068580
TRIDC6BG068830
TRIDC6BG068840
TRIDC6BG068850
TRIDC6BG068870
TRIDC6BG068880
TRIDC6BG068890
TRIDC6BG069030
TRIDC6BG069040
TRIDC6BG069160
TRIDC6BG069250
TRIDC6BG069310
TRIDC6BG069320
TRIDC6BG069330
TRIDC6BG069340
TRIDC6BG069400
TRIDC6BG069410
TRIDC6BG069640
TRIDC6BG069690
TRIDC6BG069700
TRIDC6BG069730
TRIDC6BG069740
TRIDC6BG069750
TRIDC6BG069840
TRIDC6BG069880
TRIDC6BG069940
TRIDC6BG069950
TRIDC6BG070040
TRIDC6BG070050
TRIDC6BG070080
TRIDC6BG070100
TRIDC6BG070110
TRIDC6BG070120
TRIDC6BG070150
TRIDC6BG070160
TRIDC6BG070170
TRIDC6BG070270
TRIDC6BG070280
TRIDC6BG070330
TRIDC6BG070450
TRIDC6BG070550
TRIDC6BG070700
TRIDC6BG070710
TRIDC6BG070740
TRIDC6BG070750
TRIDC6BG070830
TRIDC6BG070850
TRIDC6BG070870
TRIDC6BG071250
TRIDC6BG071630
TRIDC6BG071640
TRIDC6BG071710
TRIDC6BG071730
TRIDC6BG071750
TRIDC6BG071810
TRIDC6BG071820
TRIDC6BG071830
TRIDC6BG071930
TRIDC6BG071940
TRIDC6BG071950
TRIDC6BG071960
TRIDC6BG071980
TRIDC6BG071990
TRIDC6BG072000
TRIDC6BG072010
TRIDC6BG072020
TRIDC6BG072030
TRIDC6BG072040
TRIDC6BG072070
TRIDC6BG072080
TRIDC6BG072090
TRIDC6BG072110
TRIDC6BG072130
TRIDC6BG072140
TRIDC6BG072150
TRIDC6BG072160
TRIDC6BG072180
TRIDC6BG072190
TRIDC6BG072200
TRIDC6BG072220
TRIDC6BG072270
TRIDC6BG072280
TRIDC6BG072330
TRIDC6BG072390
TRIDC6BG072400
TRIDC6BG072410
TRIDC6BG072450
TRIDC6BG072470
TRIDC6BG072510
TRIDC6BG072520
TRIDC6BG072530
TRIDC6BG072540
TRIDC6BG072690
TRIDC6BG072700
TRIDC6BG072800
TRIDC6BG072820
TRIDC6BG072850
TRIDC6BG072940
TRIDC6BG072950
TRIDC6BG072960
TRIDC6BG072980
TRIDC6BG072990
TRIDC6BG073000
TRIDC6BG073130
TRIDC6BG073140
TRIDC6BG073150
TRIDC6BG073190
TRIDC6BG073200
TRIDC6BG073210
TRIDC6BG073220
TRIDC6BG073230
TRIDC6BG073250
TRIDC6BG073260
TRIDC6BG073280
TRIDC6BG073290
TRIDC6BG073300
TRIDC6BG073330
TRIDC6BG073340
TRIDC6BG073350
TRIDC6BG073360
TRIDC6BG073370
TRIDC6BG073380
TRIDC6BG073390
TRIDC6BG073410
TRIDC6BG073420
TRIDC7AG000060
TRIDC7AG000070
TRIDC7AG000080
TRIDC7AG000130
TRIDC7AG000150
TRIDC7AG000160
TRIDC7AG000220
TRIDC7AG000240
TRIDC7AG000330
TRIDC7AG000350
TRIDC7AG000370
TRIDC7AG000390
TRIDC7AG000400
TRIDC7AG000420
TRIDC7AG000590
TRIDC7AG000600
TRIDC7AG000610
TRIDC7AG000620
TRIDC7AG000630
TRIDC7AG000640
TRIDC7AG000680
TRIDC7AG000690
TRIDC7AG000800
TRIDC7AG001080
TRIDC7AG001150
TRIDC7AG001350
TRIDC7AG001380
TRIDC7AG001390
TRIDC7AG001440
TRIDC7AG001450
TRIDC7AG001650
TRIDC7AG001980
TRIDC7AG001990
TRIDC7AG002130
TRIDC7AG002140
TRIDC7AG002150
TRIDC7AG002190
TRIDC7AG002350
TRIDC7AG002380
TRIDC7AG002390
TRIDC7AG002420
TRIDC7AG002430
TRIDC7AG002610
TRIDC7AG002620
TRIDC7AG002660
TRIDC7AG002670
TRIDC7AG002680
TRIDC7AG002690
TRIDC7AG002700
TRIDC7AG002730
TRIDC7AG002740
TRIDC7AG002960
TRIDC7AG003010
TRIDC7AG003060
TRIDC7AG003070
TRIDC7AG003080
TRIDC7AG003220
TRIDC7AG003230
TRIDC7AG003350
TRIDC7AG003380
TRIDC7AG003400
TRIDC7AG003780
TRIDC7AG003820
TRIDC7AG003830
TRIDC7AG003860
TRIDC7AG003880
TRIDC7AG003910
TRIDC7AG003920
TRIDC7AG003960
TRIDC7AG003970
TRIDC7AG004150
TRIDC7AG004370
TRIDC7AG004390
TRIDC7AG005020
TRIDC7AG005150
TRIDC7AG005860
TRIDC7AG005980
TRIDC7AG006290
TRIDC7AG006300
TRIDC7AG007070
TRIDC7AG007350
TRIDC7AG007380
TRIDC7AG007390
TRIDC7AG007440
TRIDC7AG007510
TRIDC7AG007540
TRIDC7AG008270
TRIDC7AG008370
TRIDC7AG008410
TRIDC7AG009200
TRIDC7AG009420
TRIDC7AG009480
TRIDC7AG009670
TRIDC7AG009680
TRIDC7AG009690
TRIDC7AG009840
TRIDC7AG009930
TRIDC7AG009940
TRIDC7AG011450
TRIDC7AG011570
TRIDC7AG011590
TRIDC7AG011610
TRIDC7AG011630
TRIDC7AG011900
TRIDC7AG011920
TRIDC7AG011930
TRIDC7AG011950
TRIDC7AG012200
TRIDC7AG012290
TRIDC7AG012560
TRIDC7AG012890
TRIDC7AG012910
TRIDC7AG012920
TRIDC7AG012960
TRIDC7AG012980
TRIDC7AG012990
TRIDC7AG013250
TRIDC7AG013260
TRIDC7AG014180
TRIDC7AG014200
TRIDC7AG014210
TRIDC7AG014550
TRIDC7AG014640
TRIDC7AG014690
TRIDC7AG014700
TRIDC7AG015090
TRIDC7AG016460
TRIDC7AG017520
TRIDC7AG018410
TRIDC7AG018430
TRIDC7AG018960
TRIDC7AG019060
TRIDC7AG019070
TRIDC7AG019720
TRIDC7AG021700
TRIDC7AG021710
TRIDC7AG021760
TRIDC7AG021770
TRIDC7AG022030
TRIDC7AG022040
TRIDC7AG022050
TRIDC7AG022070
TRIDC7AG022640
TRIDC7AG022680
TRIDC7AG022940
TRIDC7AG026250
TRIDC7AG026260
TRIDC7AG026780
TRIDC7AG027900
TRIDC7AG028820
TRIDC7AG028930
TRIDC7AG028980
TRIDC7AG028990
TRIDC7AG029480
TRIDC7AG030530
TRIDC7AG030540
TRIDC7AG033270
TRIDC7AG033520
TRIDC7AG035870
TRIDC7AG037420
TRIDC7AG037490
TRIDC7AG038030
TRIDC7AG038770
TRIDC7AG040230
TRIDC7AG040830
TRIDC7AG040850
TRIDC7AG042350
TRIDC7AG046160
TRIDC7AG051160
TRIDC7AG054190
TRIDC7AG054200
TRIDC7AG054490
TRIDC7AG055780
TRIDC7AG055790
TRIDC7AG055800
TRIDC7AG055820
TRIDC7AG057350
TRIDC7AG059320
TRIDC7AG059330
TRIDC7AG059340
TRIDC7AG059460
TRIDC7AG059470
TRIDC7AG059480
TRIDC7AG059490
TRIDC7AG059500
TRIDC7AG059530
TRIDC7AG060630
TRIDC7AG061020
TRIDC7AG062390
TRIDC7AG065260
TRIDC7AG065290
TRIDC7AG065730
TRIDC7AG065910
TRIDC7AG065920
TRIDC7AG065940
TRIDC7AG065950
TRIDC7AG065960
TRIDC7AG067050
TRIDC7AG067180
TRIDC7AG067190
TRIDC7AG067200
TRIDC7AG067510
TRIDC7AG067580
TRIDC7AG067590
TRIDC7AG067760
TRIDC7AG067770
TRIDC7AG068260
TRIDC7AG068530
TRIDC7AG068840
TRIDC7AG069780
TRIDC7AG069790
TRIDC7AG069810
TRIDC7AG070750
TRIDC7AG070760
TRIDC7AG073390
TRIDC7AG074380
TRIDC7AG074580
TRIDC7AG074600
TRIDC7AG074630
TRIDC7AG074640
TRIDC7AG074650
TRIDC7AG074660
TRIDC7AG074690
TRIDC7AG074940
TRIDC7AG074950
TRIDC7AG074980
TRIDC7AG075000
TRIDC7AG075040
TRIDC7AG075050
TRIDC7AG075060
TRIDC7AG075200
TRIDC7AG075210
TRIDC7AG075260
TRIDC7AG075270
TRIDC7AG075290
TRIDC7AG075300
TRIDC7AG075330
TRIDC7AG075340
TRIDC7AG075350
TRIDC7AG075360
TRIDC7AG075380
TRIDC7AG075390
TRIDC7AG076520
TRIDC7AG076630
TRIDC7AG076870
TRIDC7AG077130
TRIDC7AG077140
TRIDC7AG077150
TRIDC7AG077160
TRIDC7AG077270
TRIDC7AG077280
TRIDC7AG077290
TRIDC7AG077650
TRIDC7AG077660
TRIDC7AG077720
TRIDC7AG077730
TRIDC7AG077930
TRIDC7AG077940
TRIDC7AG078100
TRIDC7AG078120
TRIDC7AG078190
TRIDC7AG078570
TRIDC7AG078580
TRIDC7AG078600
TRIDC7AG078610
TRIDC7BG000270
TRIDC7BG000300
TRIDC7BG000380
TRIDC7BG000390
TRIDC7BG000460
TRIDC7BG000560
TRIDC7BG000700
TRIDC7BG000710
TRIDC7BG000720
TRIDC7BG000730
TRIDC7BG000770
TRIDC7BG000810
TRIDC7BG000910
TRIDC7BG001050
TRIDC7BG001060
TRIDC7BG001140
TRIDC7BG001150
TRIDC7BG001160
TRIDC7BG001170
TRIDC7BG001320
TRIDC7BG001330
TRIDC7BG001600
TRIDC7BG001620
TRIDC7BG001630
TRIDC7BG001650
TRIDC7BG001750
TRIDC7BG001780
TRIDC7BG001790
TRIDC7BG001810
TRIDC7BG001820
TRIDC7BG002410
TRIDC7BG002430
TRIDC7BG002490
TRIDC7BG002510
TRIDC7BG002520
TRIDC7BG002530
TRIDC7BG002540
TRIDC7BG002550
TRIDC7BG002760
TRIDC7BG002830
TRIDC7BG003110
TRIDC7BG003480
TRIDC7BG003570
TRIDC7BG003590
TRIDC7BG003620
TRIDC7BG003840
TRIDC7BG003950
TRIDC7BG003960
TRIDC7BG004030
TRIDC7BG004150
TRIDC7BG004160
TRIDC7BG004170
TRIDC7BG004180
TRIDC7BG004690
TRIDC7BG004700
TRIDC7BG005620
TRIDC7BG005650
TRIDC7BG005680
TRIDC7BG005690
TRIDC7BG005720
TRIDC7BG005730
TRIDC7BG005780
TRIDC7BG006090
TRIDC7BG006100
TRIDC7BG006120
TRIDC7BG006180
TRIDC7BG006560
TRIDC7BG006760
TRIDC7BG007740
TRIDC7BG008240
TRIDC7BG008260
TRIDC7BG008270
TRIDC7BG008280
TRIDC7BG008290
TRIDC7BG008320
TRIDC7BG008330
TRIDC7BG008350
TRIDC7BG008360
TRIDC7BG008370
TRIDC7BG008380
TRIDC7BG008400
TRIDC7BG008420
TRIDC7BG008440
TRIDC7BG008820
TRIDC7BG008860
TRIDC7BG008880
TRIDC7BG008900
TRIDC7BG010030
TRIDC7BG010200
TRIDC7BG010580
TRIDC7BG010610
TRIDC7BG011960
TRIDC7BG011970
TRIDC7BG013960
TRIDC7BG014580
TRIDC7BG015160
TRIDC7BG015170
TRIDC7BG015180
TRIDC7BG015190
TRIDC7BG016550
TRIDC7BG016570
TRIDC7BG016890
TRIDC7BG016900
TRIDC7BG018220
TRIDC7BG020000
TRIDC7BG020670
TRIDC7BG020710
TRIDC7BG021990
TRIDC7BG022020
TRIDC7BG022030
TRIDC7BG022080
TRIDC7BG022090
TRIDC7BG023250
TRIDC7BG023670
TRIDC7BG024840
TRIDC7BG024870
TRIDC7BG024900
TRIDC7BG027910
TRIDC7BG028170
TRIDC7BG028950
TRIDC7BG029320
TRIDC7BG031490
TRIDC7BG032440
TRIDC7BG032450
TRIDC7BG032460
TRIDC7BG032470
TRIDC7BG032490
TRIDC7BG032500
TRIDC7BG032550
TRIDC7BG032570
TRIDC7BG032580
TRIDC7BG032600
TRIDC7BG032610
TRIDC7BG032620
TRIDC7BG032640
TRIDC7BG032660
TRIDC7BG032690
TRIDC7BG032720
TRIDC7BG032770
TRIDC7BG033110
TRIDC7BG034680
TRIDC7BG035680
TRIDC7BG036160
TRIDC7BG036170
TRIDC7BG036190
TRIDC7BG036270
TRIDC7BG036280
TRIDC7BG036340
TRIDC7BG036360
TRIDC7BG036370
TRIDC7BG036380
TRIDC7BG036890
TRIDC7BG036980
TRIDC7BG036990
TRIDC7BG037080
TRIDC7BG037110
TRIDC7BG038100
TRIDC7BG038890
TRIDC7BG038900
TRIDC7BG038910
TRIDC7BG038960
TRIDC7BG038970
TRIDC7BG039340
TRIDC7BG039930
TRIDC7BG040030
TRIDC7BG040160
TRIDC7BG040280
TRIDC7BG040290
TRIDC7BG040300
TRIDC7BG040320
TRIDC7BG040340
TRIDC7BG040390
TRIDC7BG040780
TRIDC7BG040830
TRIDC7BG040920
TRIDC7BG041420
TRIDC7BG041440
TRIDC7BG041450
TRIDC7BG041460
TRIDC7BG041490
TRIDC7BG041500
TRIDC7BG041510
TRIDC7BG041520
TRIDC7BG041550
TRIDC7BG042560
TRIDC7BG042580
TRIDC7BG042620
TRIDC7BG042650
TRIDC7BG042710
TRIDC7BG042740
TRIDC7BG042880
TRIDC7BG043180
TRIDC7BG043660
TRIDC7BG045660
TRIDC7BG045680
TRIDC7BG045690
TRIDC7BG045700
TRIDC7BG045720
TRIDC7BG045740
TRIDC7BG045780
TRIDC7BG046030
TRIDC7BG046660
TRIDC7BG046910
TRIDC7BG046920
TRIDC7BG046930
TRIDC7BG046980
TRIDC7BG048010
TRIDC7BG048230
TRIDC7BG048320
TRIDC7BG048480
TRIDC7BG048490
TRIDC7BG048990
TRIDC7BG049390
TRIDC7BG049500
TRIDC7BG049910
TRIDC7BG050220
TRIDC7BG050230
TRIDC7BG050680
TRIDC7BG050690
TRIDC7BG051030
TRIDC7BG051050
TRIDC7BG052180
TRIDC7BG052240
TRIDC7BG052260
TRIDC7BG052270
TRIDC7BG052290
TRIDC7BG052430
TRIDC7BG052440
TRIDC7BG052860
TRIDC7BG052870
TRIDC7BG052900
TRIDC7BG053170
TRIDC7BG053180
TRIDC7BG053250
TRIDC7BG053350
TRIDC7BG053360
TRIDC7BG053380
TRIDC7BG053400
TRIDC7BG053410
TRIDC7BG053430
TRIDC7BG053440
TRIDC7BG053450
TRIDC7BG053570
TRIDC7BG053580
TRIDC7BG053600
TRIDC7BG053610
TRIDC7BG053630
TRIDC7BG053640
TRIDC7BG053650
TRIDC7BG053660
TRIDC7BG053690
TRIDC7BG053700
TRIDC7BG053890
TRIDC7BG053900
TRIDC7BG053910
TRIDC7BG053920
TRIDC7BG053930
TRIDC7BG053940
TRIDC7BG053950
TRIDC7BG053970
TRIDC7BG053980
TRIDC7BG053990
TRIDC7BG054020
TRIDC7BG054030
TRIDC7BG054110
TRIDC7BG054210
TRIDC7BG054220
TRIDC7BG054240
TRIDC7BG054370
TRIDC7BG054440
TRIDC7BG054450
TRIDC7BG054720
TRIDC7BG054900
TRIDC7BG054920
TRIDC7BG054970
TRIDC7BG054980
TRIDC7BG055210
TRIDC7BG055230
TRIDC7BG055240
TRIDC7BG055390
TRIDC7BG055400
TRIDC7BG055480
TRIDC7BG055490
TRIDC7BG055500
TRIDC7BG055630
TRIDC7BG055640
TRIDC7BG055650
TRIDC7BG055660
TRIDC7BG055720
TRIDC7BG055740
TRIDC7BG055750
TRIDC7BG056010
TRIDC7BG056190
TRIDC7BG056250
TRIDC7BG056330
TRIDC7BG056350
TRIDC7BG056370
TRIDC7BG057170
TRIDC7BG057180
TRIDC7BG057210
TRIDC7BG058210
TRIDC7BG058220
TRIDC7BG058230
TRIDC7BG058240
TRIDC7BG058250
TRIDC7BG058510
TRIDC7BG058730
TRIDC7BG058760
TRIDC7BG059060
TRIDC7BG059360
TRIDC7BG059480
TRIDC7BG059490
TRIDC7BG059510
TRIDC7BG059520
TRIDC7BG059530
TRIDC7BG059540
TRIDC7BG059710
TRIDC7BG059730
TRIDC7BG059750
TRIDC7BG059770
TRIDC7BG059780
TRIDC7BG059940
TRIDC7BG060130
TRIDC7BG060150
TRIDC7BG060170
TRIDC7BG060200
TRIDC7BG060300
TRIDC7BG060340
TRIDC7BG060380
TRIDC7BG060400
TRIDC7BG060410
TRIDC7BG060420
TRIDC7BG060560
TRIDC7BG060570
TRIDC7BG060600
TRIDC7BG060730
TRIDC7BG060740
TRIDC7BG060760
TRIDC7BG060770
TRIDC7BG060780
TRIDC7BG061060
TRIDC7BG061460
TRIDC7BG061550
TRIDC7BG061560
TRIDC7BG061580
TRIDC7BG061590
TRIDC7BG061850
TRIDC7BG062000
TRIDC7BG062010
TRIDC7BG062080
TRIDC7BG062090
TRIDC7BG062170
TRIDC7BG062180
TRIDC7BG062200
TRIDC7BG062450
TRIDC7BG062460
TRIDC7BG062640
TRIDC7BG062780
TRIDC7BG062820
TRIDC7BG062830
TRIDC7BG063140
TRIDC7BG063150
TRIDC7BG063160
TRIDC7BG063770
TRIDC7BG063940
TRIDC7BG064170
TRIDC7BG064180
TRIDC7BG064220
TRIDC7BG064250
TRIDC7BG064260
TRIDC7BG064270
TRIDC7BG064300
TRIDC7BG064410
TRIDC7BG064420
TRIDC7BG064530
TRIDC7BG064540
TRIDC7BG064620
TRIDC7BG064840
TRIDC7BG065300
TRIDC7BG065310
TRIDC7BG065400
TRIDC7BG065490
TRIDC7BG065500
TRIDC7BG065520
TRIDC7BG065530
TRIDC7BG065550
TRIDC7BG065560
TRIDC7BG065600
TRIDC7BG065610
TRIDC7BG065630
TRIDC7BG065660
TRIDC7BG065740
TRIDC7BG065790
TRIDC7BG065800
TRIDC7BG065830
TRIDC7BG065850
TRIDC7BG066510
TRIDC7BG066900
TRIDC7BG066930
TRIDC7BG066940
TRIDC7BG067440
TRIDC7BG067450
TRIDC7BG067480
TRIDC7BG067490
TRIDC7BG067550
TRIDC7BG067590
TRIDC7BG067610
TRIDC7BG067620
TRIDC7BG067650
TRIDC7BG067660
TRIDC7BG067700
TRIDC7BG067720
TRIDC7BG067770
TRIDC7BG067780
TRIDC7BG067790
TRIDC7BG067850
TRIDC7BG067860
TRIDC7BG067930
TRIDC7BG067940
TRIDC7BG067990
TRIDC7BG068020
TRIDC7BG068030
TRIDC7BG068530
TRIDC7BG068540
TRIDC7BG068800
TRIDC7BG068810
TRIDC7BG068820
TRIDC7BG068840
TRIDC7BG069140
TRIDC7BG069150
TRIDC7BG069240
TRIDC7BG069250
TRIDC7BG069260
TRIDC7BG069420
TRIDC7BG069450
TRIDC7BG069460
TRIDC7BG069550
TRIDC7BG069560
TRIDC7BG069680
TRIDC7BG069700
TRIDC7BG069710
TRIDC7BG069730
TRIDC7BG069740
TRIDC7BG069760
TRIDC7BG069770
TRIDC7BG069820
TRIDC7BG069870
TRIDC7BG069900
TRIDC7BG069980
TRIDC7BG069990
TRIDC7BG070290
TRIDC7BG070310
TRIDC7BG070320
TRIDC7BG070340
TRIDC7BG070370
TRIDC7BG070380
TRIDC7BG070390
TRIDC7BG070410
TRIDC7BG070470
TRIDC7BG070620
TRIDC7BG070720
TRIDC7BG070780
TRIDC7BG070800
TRIDC7BG070810
TRIDC7BG070820
TRIDC7BG070850
TRIDC7BG070880
TRIDC7BG070890
TRIDC7BG070900
TRIDC7BG070910
TRIDC7BG070920
TRIDC7BG070930
TRIDC7BG070950
TRIDC7BG070960
TRIDC7BG070980
TRIDC7BG070990
TRIDC7BG071000
TRIDC7BG071030
TRIDC7BG071040
TRIDC7BG071080
TRIDC7BG071090
TRIDC7BG071100
TRIDC7BG071180
TRIDC7BG071190
TRIDC7BG071580
TRIDC7BG071600
TRIDC7BG071620
TRIDC7BG071630
TRIDC7BG071650
TRIDC7BG071660
TRIDC7BG071690
TRIDC7BG071700
TRIDC7BG071710
TRIDC7BG071790
TRIDC7BG071840
TRIDC7BG071850
TRIDC7BG071860
TRIDC7BG071870
TRIDC7BG071920
TRIDC7BG071930
TRIDC7BG071950
TRIDC7BG071990
TRIDC7BG072000
TRIDC7BG072010
TRIDC7BG072230
TRIDC7BG072330
TRIDC7BG072750
TRIDC7BG072900
TRIDC7BG072970
TRIDC7BG072990
TRIDC7BG073000
TRIDC7BG073070
TRIDC7BG073140
TRIDC7BG073240
TRIDC7BG073250
TRIDC7BG073490
TRIDC7BG073500
TRIDC7BG073510
TRIDC7BG073530
TRIDC7BG073550
TRIDC7BG073620
TRIDC7BG073860
TRIDC7BG073880
TRIDC7BG073900
TRIDC7BG073960
TRIDC7BG074030
TRIDC7BG074150
TRIDC7BG074200
TRIDC7BG074440
TRIDC7BG074480
TRIDC7BG074490
TRIDC7BG074530
TRIDC7BG074540
TRIDC7BG074560
TRIDC7BG074600
TRIDC7BG074610
TRIDC7BG074620
TRIDC7BG074670
TRIDC7BG074680
TRIDC7BG074690
TRIDC7BG074710
TRIDC7BG074740
TRIDC7BG074760
TRIDC7BG074770
TRIDC7BG075190
TRIDC7BG075200
TRIDC7BG075210
TRIDC7BG075390
TRIDC7BG075400
TRIDC7BG075440
TRIDC7BG075450
TRIDC7BG075480
TRIDC7BG075520
TRIDC7BG075550
TRIDC7BG075560
TRIDC7BG075570
TRIDC7BG075620
TRIDC7BG075630
TRIDC7BG075640
TRIDC7BG075650
TRIDC7BG075840
TRIDC7BG075850
TRIDC7BG075860
TRIDC7BG075880
TRIDC7BG075900
TRIDC7BG075910
TRIDC7BG075920
TRIDC7BG075940
TRIDC7BG076060
TRIDC7BG076220
TRIDC7BG076250
TRIDC7BG076390
TRIDC7BG076400
TRIDC7BG076410
TRIDC7BG076440
TRIDC7BG076480
TRIDC7BG076570
TRIDC7BG076600
TRIDC7BG076650
TRIDC7BG076660
TRIDC7BG076670
TRIDC7BG076680
TRIDC7BG076690
TRIDC7BG076700
TRIDC7BG076710
TRIDC7BG076770
TRIDC7BG076840
TRIDC7BG076850
TRIDC7BG076870
TRIDC7BG076920
TRIDC7BG077010
TRIDC7BG077020
TRIDC7BG077030
TRIDC7BG077050
TRIDC7BG077070
TRIDC7BG077080
TRIDC7BG077090
TRIDC7BG077100
TRIDC7BG077120
