# Supplementary material for: Comparative gene retention analysis in barley, wild emmer, and bread wheat pangenome lines reveals factors affecting gene retention following gene duplication
Source: BMC Biol. 2023 Feb 6;21:25. doi: 10.1186/s12915-022-01503-z (PMC9903521; doi:10.1186/s12915-022-01503-z)
Supplement: Supplementary file 7 — Additional file 7. Orthologous gene matrix (presence/absence) in barley, wild emmer, and bread wheat pangenome lines. [file 12915_2022_1503_MOESM7_ESM.zip › Files_S5/SRR7478263.deletion_gene.list]

TRIDC0UG000240
TRIDC0UG000270
TRIDC0UG000280
TRIDC0UG000400
TRIDC0UG000410
TRIDC0UG000420
TRIDC0UG000450
TRIDC0UG000680
TRIDC0UG000700
TRIDC0UG000720
TRIDC0UG000730
TRIDC0UG000740
TRIDC0UG000830
TRIDC0UG000870
TRIDC0UG000930
TRIDC0UG000940
TRIDC0UG000950
TRIDC0UG000970
TRIDC0UG001280
TRIDC0UG001300
TRIDC0UG001330
TRIDC0UG001640
TRIDC0UG001780
TRIDC0UG001790
TRIDC0UG001910
TRIDC0UG001950
TRIDC0UG001960
TRIDC0UG001980
TRIDC0UG001990
TRIDC0UG002200
TRIDC0UG002280
TRIDC0UG002290
TRIDC0UG002310
TRIDC0UG002460
TRIDC0UG002930
TRIDC0UG003110
TRIDC0UG003120
TRIDC0UG003140
TRIDC0UG003320
TRIDC0UG003330
TRIDC0UG003370
TRIDC0UG003380
TRIDC0UG003600
TRIDC0UG003640
TRIDC0UG003760
TRIDC0UG003770
TRIDC0UG003860
TRIDC0UG003890
TRIDC0UG004000
TRIDC0UG004010
TRIDC0UG004150
TRIDC0UG004160
TRIDC0UG004170
TRIDC0UG004180
TRIDC0UG004190
TRIDC0UG004200
TRIDC0UG004280
TRIDC0UG004290
TRIDC0UG004310
TRIDC0UG004360
TRIDC0UG004560
TRIDC0UG004700
TRIDC0UG004710
TRIDC0UG004770
TRIDC0UG004850
TRIDC0UG004870
TRIDC0UG004880
TRIDC0UG004970
TRIDC0UG004990
TRIDC0UG005020
TRIDC0UG005030
TRIDC0UG005200
TRIDC0UG005230
TRIDC0UG005250
TRIDC0UG005310
TRIDC0UG005320
TRIDC0UG005400
TRIDC0UG005410
TRIDC0UG005420
TRIDC0UG005530
TRIDC0UG005580
TRIDC0UG005590
TRIDC0UG005600
TRIDC0UG005610
TRIDC0UG005810
TRIDC0UG005830
TRIDC0UG005910
TRIDC0UG005920
TRIDC0UG005930
TRIDC0UG005960
TRIDC0UG006060
TRIDC0UG006070
TRIDC0UG006100
TRIDC0UG006120
TRIDC0UG006160
TRIDC0UG006190
TRIDC0UG006210
TRIDC0UG006280
TRIDC0UG006290
TRIDC0UG006380
TRIDC0UG006390
TRIDC0UG006410
TRIDC0UG006420
TRIDC0UG006500
TRIDC0UG006680
TRIDC0UG006690
TRIDC0UG006740
TRIDC0UG006870
TRIDC0UG006910
TRIDC0UG006930
TRIDC0UG006980
TRIDC0UG007110
TRIDC0UG007120
TRIDC0UG007150
TRIDC0UG007160
TRIDC0UG007170
TRIDC0UG007200
TRIDC0UG007230
TRIDC0UG007240
TRIDC0UG007580
TRIDC0UG007640
TRIDC0UG007650
TRIDC0UG007920
TRIDC0UG007940
TRIDC0UG007950
TRIDC0UG008000
TRIDC0UG008230
TRIDC0UG008240
TRIDC0UG008250
TRIDC0UG008370
TRIDC0UG008380
TRIDC0UG008570
TRIDC0UG008620
TRIDC0UG008630
TRIDC0UG008640
TRIDC0UG008750
TRIDC0UG008900
TRIDC0UG008950
TRIDC0UG008990
TRIDC0UG009000
TRIDC0UG009040
TRIDC0UG009050
TRIDC0UG009120
TRIDC0UG009150
TRIDC0UG009300
TRIDC0UG009310
TRIDC0UG009590
TRIDC0UG009700
TRIDC0UG009740
TRIDC0UG009770
TRIDC0UG009860
TRIDC0UG009910
TRIDC0UG009930
TRIDC0UG009960
TRIDC0UG009970
TRIDC0UG010030
TRIDC0UG010090
TRIDC0UG010100
TRIDC0UG010110
TRIDC0UG010150
TRIDC0UG010170
TRIDC0UG010180
TRIDC0UG010400
TRIDC0UG010460
TRIDC0UG010550
TRIDC0UG010610
TRIDC0UG010790
TRIDC0UG010800
TRIDC0UG010820
TRIDC0UG010830
TRIDC0UG010870
TRIDC0UG010910
TRIDC0UG010930
TRIDC0UG010940
TRIDC0UG010970
TRIDC0UG010990
TRIDC0UG011000
TRIDC0UG011200
TRIDC0UG011320
TRIDC0UG011330
TRIDC0UG011340
TRIDC0UG011350
TRIDC0UG011710
TRIDC0UG011760
TRIDC0UG011820
TRIDC0UG011890
TRIDC0UG012040
TRIDC0UG012050
TRIDC0UG012080
TRIDC0UG012090
TRIDC0UG012100
TRIDC0UG012110
TRIDC0UG012200
TRIDC0UG012260
TRIDC0UG012320
TRIDC0UG012410
TRIDC0UG012420
TRIDC0UG012490
TRIDC0UG012500
TRIDC0UG012650
TRIDC0UG012900
TRIDC0UG013100
TRIDC0UG013110
TRIDC0UG013380
TRIDC0UG013460
TRIDC0UG013480
TRIDC0UG013660
TRIDC0UG013930
TRIDC0UG013940
TRIDC0UG013990
TRIDC0UG014000
TRIDC0UG014030
TRIDC0UG014530
TRIDC0UG014550
TRIDC0UG014810
TRIDC0UG015050
TRIDC0UG015120
TRIDC0UG015150
TRIDC0UG015460
TRIDC0UG015590
TRIDC0UG015600
TRIDC0UG015790
TRIDC0UG015830
TRIDC0UG015850
TRIDC0UG015980
TRIDC0UG016100
TRIDC0UG016120
TRIDC0UG016360
TRIDC0UG016450
TRIDC0UG016520
TRIDC0UG016600
TRIDC0UG016610
TRIDC0UG016620
TRIDC0UG016700
TRIDC0UG016750
TRIDC0UG016830
TRIDC0UG016840
TRIDC0UG016850
TRIDC0UG017000
TRIDC0UG017010
TRIDC0UG017030
TRIDC0UG017050
TRIDC0UG017170
TRIDC0UG017180
TRIDC0UG017190
TRIDC0UG017200
TRIDC0UG017230
TRIDC0UG017290
TRIDC0UG017300
TRIDC0UG017440
TRIDC0UG017450
TRIDC0UG017480
TRIDC0UG017490
TRIDC0UG017500
TRIDC0UG017510
TRIDC0UG017520
TRIDC0UG017690
TRIDC0UG017850
TRIDC0UG017860
TRIDC0UG017870
TRIDC0UG018000
TRIDC0UG018010
TRIDC0UG018360
TRIDC0UG018370
TRIDC0UG018380
TRIDC0UG018390
TRIDC0UG018400
TRIDC0UG018410
TRIDC0UG018420
TRIDC0UG018430
TRIDC0UG018440
TRIDC0UG018450
TRIDC0UG018490
TRIDC0UG018500
TRIDC0UG018530
TRIDC0UG018550
TRIDC0UG018580
TRIDC0UG018590
TRIDC0UG018700
TRIDC0UG018830
TRIDC0UG018870
TRIDC0UG019050
TRIDC0UG019070
TRIDC0UG019110
TRIDC0UG019230
TRIDC0UG019260
TRIDC0UG019280
TRIDC0UG019570
TRIDC0UG019580
TRIDC0UG019630
TRIDC0UG019650
TRIDC0UG019700
TRIDC0UG019770
TRIDC0UG019910
TRIDC0UG019920
TRIDC0UG020050
TRIDC0UG020090
TRIDC0UG020270
TRIDC0UG020280
TRIDC0UG020290
TRIDC0UG020310
TRIDC0UG020330
TRIDC0UG020360
TRIDC0UG020370
TRIDC0UG020380
TRIDC0UG020450
TRIDC0UG020460
TRIDC0UG020480
TRIDC0UG020490
TRIDC0UG020500
TRIDC0UG020510
TRIDC0UG020520
TRIDC0UG020530
TRIDC0UG020540
TRIDC0UG020560
TRIDC0UG020570
TRIDC0UG020580
TRIDC0UG020630
TRIDC0UG020640
TRIDC0UG020670
TRIDC0UG020680
TRIDC0UG020710
TRIDC0UG020720
TRIDC0UG020740
TRIDC0UG020750
TRIDC0UG020760
TRIDC0UG020770
TRIDC0UG020820
TRIDC0UG020870
TRIDC0UG020900
TRIDC0UG020910
TRIDC0UG020930
TRIDC0UG020940
TRIDC0UG020960
TRIDC0UG020970
TRIDC0UG021000
TRIDC0UG021010
TRIDC0UG021020
TRIDC0UG021030
TRIDC0UG021040
TRIDC0UG021050
TRIDC0UG021060
TRIDC0UG021080
TRIDC0UG021090
TRIDC0UG021100
TRIDC0UG021110
TRIDC0UG021130
TRIDC0UG021140
TRIDC0UG021180
TRIDC0UG021190
TRIDC0UG021200
TRIDC0UG021250
TRIDC0UG021290
TRIDC0UG021340
TRIDC0UG021370
TRIDC0UG021380
TRIDC0UG021410
TRIDC0UG021420
TRIDC0UG021430
TRIDC0UG021490
TRIDC0UG021500
TRIDC0UG021510
TRIDC0UG021550
TRIDC0UG021560
TRIDC0UG021580
TRIDC0UG021590
TRIDC0UG021610
TRIDC0UG021620
TRIDC0UG021630
TRIDC0UG021640
TRIDC0UG021660
TRIDC0UG021670
TRIDC0UG021690
TRIDC0UG021700
TRIDC0UG021720
TRIDC0UG021730
TRIDC0UG021740
TRIDC0UG021760
TRIDC0UG021770
TRIDC0UG021780
TRIDC0UG021790
TRIDC0UG021800
TRIDC0UG021820
TRIDC0UG021840
TRIDC0UG021850
TRIDC0UG021860
TRIDC0UG021900
TRIDC0UG021910
TRIDC0UG021920
TRIDC0UG021930
TRIDC0UG021940
TRIDC0UG022070
TRIDC0UG022080
TRIDC0UG022090
TRIDC0UG022100
TRIDC0UG022130
TRIDC0UG022140
TRIDC0UG022160
TRIDC0UG022170
TRIDC0UG022210
TRIDC0UG022220
TRIDC0UG022240
TRIDC0UG022250
TRIDC0UG022260
TRIDC0UG022290
TRIDC0UG022300
TRIDC0UG022320
TRIDC0UG022330
TRIDC0UG022340
TRIDC0UG022380
TRIDC0UG022390
TRIDC0UG022400
TRIDC0UG022420
TRIDC0UG022430
TRIDC0UG022440
TRIDC0UG022450
TRIDC0UG022480
TRIDC0UG022490
TRIDC0UG022500
TRIDC0UG022510
TRIDC0UG022520
TRIDC0UG022530
TRIDC0UG022550
TRIDC0UG022560
TRIDC0UG022590
TRIDC0UG022620
TRIDC0UG022640
TRIDC0UG022650
TRIDC0UG022660
TRIDC0UG022670
TRIDC0UG022680
TRIDC0UG022720
TRIDC0UG022730
TRIDC0UG022740
TRIDC0UG022750
TRIDC0UG022760
TRIDC0UG022780
TRIDC0UG022790
TRIDC0UG022830
TRIDC0UG022840
TRIDC0UG022860
TRIDC0UG022870
TRIDC0UG022880
TRIDC0UG022890
TRIDC0UG022900
TRIDC0UG022910
TRIDC0UG022920
TRIDC0UG022930
TRIDC0UG022940
TRIDC0UG022970
TRIDC0UG022980
TRIDC0UG023030
TRIDC0UG023040
TRIDC0UG023050
TRIDC0UG023080
TRIDC0UG023100
TRIDC0UG023110
TRIDC0UG023150
TRIDC0UG023160
TRIDC0UG023190
TRIDC0UG023200
TRIDC0UG023230
TRIDC0UG023240
TRIDC0UG023260
TRIDC0UG023280
TRIDC0UG023300
TRIDC0UG023310
TRIDC0UG023320
TRIDC0UG023330
TRIDC0UG023340
TRIDC0UG023350
TRIDC0UG023360
TRIDC0UG023370
TRIDC0UG023380
TRIDC0UG023390
TRIDC0UG023410
TRIDC0UG023420
TRIDC0UG023440
TRIDC0UG023470
TRIDC0UG023510
TRIDC0UG023520
TRIDC0UG023530
TRIDC0UG023540
TRIDC0UG023600
TRIDC0UG023630
TRIDC0UG023640
TRIDC0UG023650
TRIDC0UG023680
TRIDC0UG023690
TRIDC0UG023720
TRIDC0UG023740
TRIDC0UG023780
TRIDC0UG023830
TRIDC0UG023850
TRIDC0UG023860
TRIDC0UG023910
TRIDC0UG023920
TRIDC0UG023940
TRIDC0UG023950
TRIDC0UG023960
TRIDC0UG023970
TRIDC0UG024020
TRIDC0UG024030
TRIDC0UG024040
TRIDC0UG024050
TRIDC0UG024080
TRIDC0UG024090
TRIDC0UG024100
TRIDC0UG024120
TRIDC0UG024160
TRIDC0UG024170
TRIDC0UG024210
TRIDC0UG024240
TRIDC0UG024300
TRIDC0UG024390
TRIDC0UG024400
TRIDC0UG024430
TRIDC0UG024460
TRIDC0UG024480
TRIDC0UG024500
TRIDC0UG024510
TRIDC0UG024520
TRIDC0UG024540
TRIDC0UG024550
TRIDC0UG024560
TRIDC0UG024590
TRIDC0UG024620
TRIDC0UG024630
TRIDC0UG024670
TRIDC0UG024680
TRIDC0UG024710
TRIDC0UG024720
TRIDC0UG024730
TRIDC0UG024750
TRIDC0UG024770
TRIDC0UG024780
TRIDC0UG024800
TRIDC0UG024820
TRIDC0UG024860
TRIDC0UG024890
TRIDC0UG024920
TRIDC0UG024970
TRIDC0UG024980
TRIDC0UG024990
TRIDC0UG025020
TRIDC0UG025040
TRIDC0UG025050
TRIDC0UG025080
TRIDC0UG025100
TRIDC0UG025140
TRIDC0UG025160
TRIDC0UG025170
TRIDC0UG025190
TRIDC0UG025200
TRIDC0UG025220
TRIDC0UG025230
TRIDC0UG025240
TRIDC0UG025250
TRIDC0UG025260
TRIDC0UG025280
TRIDC0UG025310
TRIDC0UG025320
TRIDC0UG025350
TRIDC0UG025390
TRIDC0UG025400
TRIDC0UG025410
TRIDC0UG025450
TRIDC0UG025470
TRIDC0UG025480
TRIDC0UG025560
TRIDC0UG025570
TRIDC0UG025600
TRIDC0UG025610
TRIDC0UG025630
TRIDC0UG025640
TRIDC0UG025650
TRIDC0UG025670
TRIDC0UG025680
TRIDC0UG025710
TRIDC0UG025720
TRIDC0UG025740
TRIDC0UG025770
TRIDC0UG025780
TRIDC0UG025790
TRIDC0UG025800
TRIDC0UG025810
TRIDC0UG025830
TRIDC0UG025850
TRIDC0UG025920
TRIDC0UG025960
TRIDC0UG025970
TRIDC0UG025990
TRIDC0UG026000
TRIDC0UG026030
TRIDC0UG026040
TRIDC0UG026130
TRIDC0UG026150
TRIDC0UG026160
TRIDC0UG026210
TRIDC0UG026220
TRIDC0UG026260
TRIDC0UG026270
TRIDC0UG026280
TRIDC0UG026300
TRIDC0UG026320
TRIDC0UG026330
TRIDC0UG026340
TRIDC0UG026350
TRIDC0UG026400
TRIDC0UG026410
TRIDC0UG026450
TRIDC0UG026470
TRIDC0UG026480
TRIDC0UG026500
TRIDC0UG026510
TRIDC0UG026530
TRIDC0UG026550
TRIDC0UG026560
TRIDC0UG026570
TRIDC0UG026600
TRIDC0UG026610
TRIDC0UG026630
TRIDC0UG026680
TRIDC0UG026690
TRIDC0UG026720
TRIDC0UG026730
TRIDC0UG026740
TRIDC0UG026750
TRIDC0UG026770
TRIDC0UG026780
TRIDC0UG026830
TRIDC0UG026840
TRIDC0UG026880
TRIDC0UG026910
TRIDC0UG026940
TRIDC0UG026950
TRIDC0UG026960
TRIDC0UG026970
TRIDC0UG026980
TRIDC0UG026990
TRIDC0UG027020
TRIDC0UG027030
TRIDC0UG027080
TRIDC0UG027150
TRIDC0UG027160
TRIDC0UG027170
TRIDC0UG027180
TRIDC0UG027200
TRIDC0UG027250
TRIDC0UG027270
TRIDC0UG027280
TRIDC0UG027320
TRIDC0UG027340
TRIDC0UG027380
TRIDC0UG027400
TRIDC0UG027410
TRIDC0UG027450
TRIDC0UG027460
TRIDC0UG027490
TRIDC0UG027530
TRIDC0UG027540
TRIDC0UG027570
TRIDC0UG027580
TRIDC0UG027590
TRIDC0UG027600
TRIDC0UG027610
TRIDC0UG027640
TRIDC0UG027650
TRIDC0UG027690
TRIDC0UG027720
TRIDC0UG027730
TRIDC0UG027740
TRIDC0UG027750
TRIDC0UG027760
TRIDC0UG027770
TRIDC0UG027790
TRIDC0UG027800
TRIDC0UG027810
TRIDC0UG027830
TRIDC0UG027840
TRIDC0UG027860
TRIDC0UG027880
TRIDC0UG027890
TRIDC0UG027910
TRIDC0UG027930
TRIDC0UG027940
TRIDC0UG028020
TRIDC0UG028040
TRIDC0UG028050
TRIDC0UG028060
TRIDC0UG028080
TRIDC0UG028100
TRIDC0UG028110
TRIDC0UG028120
TRIDC0UG028140
TRIDC0UG028160
TRIDC0UG028190
TRIDC0UG028210
TRIDC0UG028220
TRIDC0UG028230
TRIDC0UG028240
TRIDC0UG028270
TRIDC0UG028280
TRIDC0UG028290
TRIDC0UG028300
TRIDC0UG028310
TRIDC0UG028340
TRIDC0UG028360
TRIDC0UG028370
TRIDC0UG028380
TRIDC0UG028390
TRIDC0UG028400
TRIDC0UG028430
TRIDC0UG028440
TRIDC0UG028470
TRIDC0UG028490
TRIDC0UG028510
TRIDC0UG028520
TRIDC0UG028560
TRIDC0UG028580
TRIDC0UG028590
TRIDC0UG028600
TRIDC0UG028610
TRIDC0UG028620
TRIDC0UG028640
TRIDC0UG028650
TRIDC0UG028690
TRIDC0UG028700
TRIDC0UG028720
TRIDC0UG028740
TRIDC0UG028770
TRIDC0UG028780
TRIDC0UG028790
TRIDC0UG028800
TRIDC0UG028810
TRIDC0UG028860
TRIDC0UG028870
TRIDC0UG028880
TRIDC0UG028890
TRIDC0UG028920
TRIDC0UG028960
TRIDC0UG028980
TRIDC0UG028990
TRIDC0UG029000
TRIDC0UG029060
TRIDC0UG029070
TRIDC0UG029090
TRIDC0UG029110
TRIDC0UG029150
TRIDC0UG029160
TRIDC0UG029190
TRIDC0UG029210
TRIDC0UG029230
TRIDC0UG029240
TRIDC0UG029280
TRIDC0UG029290
TRIDC0UG029390
TRIDC0UG029410
TRIDC0UG029420
TRIDC0UG029450
TRIDC0UG029470
TRIDC0UG029490
TRIDC0UG029500
TRIDC0UG029520
TRIDC0UG029540
TRIDC0UG029550
TRIDC0UG029600
TRIDC0UG029640
TRIDC0UG029650
TRIDC0UG029670
TRIDC0UG029690
TRIDC0UG029720
TRIDC0UG029730
TRIDC0UG029740
TRIDC0UG029750
TRIDC0UG029760
TRIDC0UG029810
TRIDC0UG029830
TRIDC0UG029850
TRIDC0UG029870
TRIDC0UG029930
TRIDC0UG029940
TRIDC0UG029990
TRIDC0UG030010
TRIDC0UG030040
TRIDC0UG030110
TRIDC0UG030130
TRIDC0UG030140
TRIDC0UG030150
TRIDC0UG030190
TRIDC0UG030200
TRIDC0UG030280
TRIDC0UG030300
TRIDC0UG030330
TRIDC0UG030370
TRIDC0UG030380
TRIDC0UG030400
TRIDC0UG030410
TRIDC0UG030430
TRIDC0UG030460
TRIDC0UG030470
TRIDC0UG030520
TRIDC0UG030530
TRIDC0UG030540
TRIDC0UG030550
TRIDC0UG030700
TRIDC0UG030730
TRIDC0UG030750
TRIDC0UG030760
TRIDC0UG030860
TRIDC0UG030890
TRIDC0UG030990
TRIDC0UG031000
TRIDC0UG031060
TRIDC0UG031070
TRIDC0UG031110
TRIDC0UG031120
TRIDC0UG031160
TRIDC0UG031170
TRIDC0UG031180
TRIDC0UG031190
TRIDC0UG031210
TRIDC0UG031220
TRIDC0UG031230
TRIDC0UG031240
TRIDC0UG031250
TRIDC0UG031260
TRIDC0UG031270
TRIDC0UG031300
TRIDC0UG031320
TRIDC0UG031340
TRIDC0UG031360
TRIDC0UG031380
TRIDC0UG031400
TRIDC0UG031410
TRIDC0UG031460
TRIDC0UG031490
TRIDC0UG031540
TRIDC0UG031550
TRIDC0UG031570
TRIDC0UG031620
TRIDC0UG031630
TRIDC0UG031660
TRIDC0UG031690
TRIDC0UG031700
TRIDC0UG031720
TRIDC0UG031780
TRIDC0UG031790
TRIDC0UG031810
TRIDC0UG031830
TRIDC0UG031950
TRIDC0UG032040
TRIDC0UG032070
TRIDC0UG032090
TRIDC0UG032140
TRIDC0UG032180
TRIDC0UG032200
TRIDC0UG032220
TRIDC0UG032230
TRIDC0UG032240
TRIDC0UG032290
TRIDC0UG032340
TRIDC0UG032430
TRIDC0UG032440
TRIDC0UG032450
TRIDC0UG032490
TRIDC0UG032500
TRIDC0UG032530
TRIDC0UG032590
TRIDC0UG032600
TRIDC0UG032630
TRIDC0UG032640
TRIDC0UG032660
TRIDC0UG032700
TRIDC0UG032720
TRIDC0UG032740
TRIDC0UG032790
TRIDC0UG032820
TRIDC0UG032840
TRIDC0UG032850
TRIDC0UG032860
TRIDC0UG032930
TRIDC0UG033010
TRIDC0UG033020
TRIDC0UG033060
TRIDC0UG033090
TRIDC0UG033120
TRIDC0UG033140
TRIDC0UG033170
TRIDC0UG033180
TRIDC0UG033290
TRIDC0UG033320
TRIDC0UG033380
TRIDC0UG033480
TRIDC0UG033520
TRIDC0UG033650
TRIDC0UG033680
TRIDC0UG033690
TRIDC0UG033760
TRIDC0UG033790
TRIDC0UG033850
TRIDC0UG033880
TRIDC0UG033910
TRIDC0UG033920
TRIDC0UG033930
TRIDC0UG033940
TRIDC0UG034010
TRIDC0UG034030
TRIDC0UG034190
TRIDC0UG034220
TRIDC0UG034260
TRIDC0UG034360
TRIDC0UG034480
TRIDC0UG034580
TRIDC0UG034740
TRIDC0UG034870
TRIDC0UG034980
TRIDC0UG035000
TRIDC0UG035060
TRIDC0UG035180
TRIDC0UG035270
TRIDC0UG035290
TRIDC0UG035300
TRIDC0UG035310
TRIDC0UG035320
TRIDC0UG035350
TRIDC0UG035380
TRIDC0UG035390
TRIDC0UG035400
TRIDC0UG035410
TRIDC0UG035430
TRIDC0UG035440
TRIDC0UG035450
TRIDC0UG035460
TRIDC0UG035470
TRIDC0UG035490
TRIDC0UG035510
TRIDC1AG000030
TRIDC1AG000050
TRIDC1AG000060
TRIDC1AG000090
TRIDC1AG000100
TRIDC1AG000110
TRIDC1AG000120
TRIDC1AG000210
TRIDC1AG000240
TRIDC1AG000250
TRIDC1AG000270
TRIDC1AG000280
TRIDC1AG000400
TRIDC1AG000420
TRIDC1AG000440
TRIDC1AG000450
TRIDC1AG000460
TRIDC1AG000470
TRIDC1AG000480
TRIDC1AG000490
TRIDC1AG000500
TRIDC1AG000510
TRIDC1AG000520
TRIDC1AG000530
TRIDC1AG000550
TRIDC1AG000560
TRIDC1AG000580
TRIDC1AG000590
TRIDC1AG000610
TRIDC1AG000620
TRIDC1AG000630
TRIDC1AG000640
TRIDC1AG000650
TRIDC1AG000670
TRIDC1AG000680
TRIDC1AG000690
TRIDC1AG000900
TRIDC1AG001000
TRIDC1AG001010
TRIDC1AG001070
TRIDC1AG001090
TRIDC1AG001210
TRIDC1AG001350
TRIDC1AG001370
TRIDC1AG001390
TRIDC1AG001400
TRIDC1AG001730
TRIDC1AG001740
TRIDC1AG001880
TRIDC1AG001890
TRIDC1AG001930
TRIDC1AG001950
TRIDC1AG001960
TRIDC1AG002110
TRIDC1AG002120
TRIDC1AG002180
TRIDC1AG002230
TRIDC1AG002750
TRIDC1AG002790
TRIDC1AG002840
TRIDC1AG002850
TRIDC1AG002870
TRIDC1AG002890
TRIDC1AG002910
TRIDC1AG002930
TRIDC1AG003230
TRIDC1AG003280
TRIDC1AG003340
TRIDC1AG003350
TRIDC1AG003410
TRIDC1AG003580
TRIDC1AG003770
TRIDC1AG004060
TRIDC1AG004220
TRIDC1AG004340
TRIDC1AG004380
TRIDC1AG004440
TRIDC1AG004450
TRIDC1AG004460
TRIDC1AG004470
TRIDC1AG004500
TRIDC1AG004510
TRIDC1AG004520
TRIDC1AG004710
TRIDC1AG004720
TRIDC1AG005250
TRIDC1AG006070
TRIDC1AG006090
TRIDC1AG006290
TRIDC1AG006300
TRIDC1AG006460
TRIDC1AG007240
TRIDC1AG008410
TRIDC1AG008500
TRIDC1AG008510
TRIDC1AG010020
TRIDC1AG010460
TRIDC1AG014150
TRIDC1AG014220
TRIDC1AG014830
TRIDC1AG016350
TRIDC1AG016640
TRIDC1AG018780
TRIDC1AG019230
TRIDC1AG019290
TRIDC1AG020810
TRIDC1AG020820
TRIDC1AG020830
TRIDC1AG021610
TRIDC1AG022610
TRIDC1AG026270
TRIDC1AG027520
TRIDC1AG027830
TRIDC1AG032700
TRIDC1AG033680
TRIDC1AG034590
TRIDC1AG035510
TRIDC1AG035790
TRIDC1AG040220
TRIDC1AG040450
TRIDC1AG040710
TRIDC1AG040850
TRIDC1AG041550
TRIDC1AG042290
TRIDC1AG042330
TRIDC1AG042750
TRIDC1AG043810
TRIDC1AG043840
TRIDC1AG043850
TRIDC1AG044270
TRIDC1AG046070
TRIDC1AG047430
TRIDC1AG047630
TRIDC1AG047700
TRIDC1AG048140
TRIDC1AG048230
TRIDC1AG048240
TRIDC1AG048250
TRIDC1AG049430
TRIDC1AG049450
TRIDC1AG049720
TRIDC1AG049880
TRIDC1AG051540
TRIDC1AG053780
TRIDC1AG054200
TRIDC1AG054220
TRIDC1AG054250
TRIDC1AG054260
TRIDC1AG054270
TRIDC1AG054550
TRIDC1AG054890
TRIDC1AG054940
TRIDC1AG054950
TRIDC1AG054980
TRIDC1AG054990
TRIDC1AG055010
TRIDC1AG055050
TRIDC1AG055600
TRIDC1AG057010
TRIDC1AG057230
TRIDC1AG058600
TRIDC1AG058830
TRIDC1AG058850
TRIDC1AG060200
TRIDC1AG060270
TRIDC1AG062290
TRIDC1AG062650
TRIDC1AG062660
TRIDC1AG062670
TRIDC1AG062930
TRIDC1AG063240
TRIDC1AG063250
TRIDC1AG063420
TRIDC1AG063700
TRIDC1AG063710
TRIDC1AG063720
TRIDC1AG063850
TRIDC1AG063870
TRIDC1AG064080
TRIDC1AG064140
TRIDC1AG064150
TRIDC1AG064450
TRIDC1AG064710
TRIDC1AG064770
TRIDC1AG064810
TRIDC1AG064840
TRIDC1AG065420
TRIDC1BG000060
TRIDC1BG000070
TRIDC1BG000090
TRIDC1BG000130
TRIDC1BG000160
TRIDC1BG000230
TRIDC1BG000250
TRIDC1BG000260
TRIDC1BG000320
TRIDC1BG000330
TRIDC1BG000360
TRIDC1BG000370
TRIDC1BG000620
TRIDC1BG000630
TRIDC1BG000690
TRIDC1BG000700
TRIDC1BG000720
TRIDC1BG000730
TRIDC1BG000740
TRIDC1BG000770
TRIDC1BG000790
TRIDC1BG000800
TRIDC1BG000810
TRIDC1BG000820
TRIDC1BG000830
TRIDC1BG000880
TRIDC1BG000890
TRIDC1BG000900
TRIDC1BG000910
TRIDC1BG000920
TRIDC1BG000930
TRIDC1BG000940
TRIDC1BG001020
TRIDC1BG001030
TRIDC1BG001040
TRIDC1BG001050
TRIDC1BG001060
TRIDC1BG001070
TRIDC1BG001080
TRIDC1BG001090
TRIDC1BG001110
TRIDC1BG001120
TRIDC1BG001130
TRIDC1BG001140
TRIDC1BG001160
TRIDC1BG001170
TRIDC1BG001390
TRIDC1BG001490
TRIDC1BG001500
TRIDC1BG001510
TRIDC1BG001650
TRIDC1BG001670
TRIDC1BG001830
TRIDC1BG001850
TRIDC1BG001890
TRIDC1BG001900
TRIDC1BG001910
TRIDC1BG001920
TRIDC1BG001930
TRIDC1BG001940
TRIDC1BG001950
TRIDC1BG001970
TRIDC1BG001990
TRIDC1BG002030
TRIDC1BG002370
TRIDC1BG002380
TRIDC1BG002390
TRIDC1BG002400
TRIDC1BG002410
TRIDC1BG002530
TRIDC1BG002540
TRIDC1BG002550
TRIDC1BG002560
TRIDC1BG002590
TRIDC1BG002600
TRIDC1BG002620
TRIDC1BG002680
TRIDC1BG002690
TRIDC1BG002700
TRIDC1BG002710
TRIDC1BG002750
TRIDC1BG002760
TRIDC1BG003030
TRIDC1BG003350
TRIDC1BG003380
TRIDC1BG003410
TRIDC1BG003440
TRIDC1BG003710
TRIDC1BG003720
TRIDC1BG003790
TRIDC1BG003810
TRIDC1BG003820
TRIDC1BG003840
TRIDC1BG003850
TRIDC1BG003920
TRIDC1BG003930
TRIDC1BG003950
TRIDC1BG003960
TRIDC1BG003980
TRIDC1BG004000
TRIDC1BG004050
TRIDC1BG004060
TRIDC1BG004070
TRIDC1BG004090
TRIDC1BG004180
TRIDC1BG004240
TRIDC1BG004260
TRIDC1BG004450
TRIDC1BG004470
TRIDC1BG004730
TRIDC1BG004750
TRIDC1BG005510
TRIDC1BG005530
TRIDC1BG005620
TRIDC1BG005820
TRIDC1BG005830
TRIDC1BG005920
TRIDC1BG006030
TRIDC1BG006200
TRIDC1BG006210
TRIDC1BG006230
TRIDC1BG006250
TRIDC1BG006270
TRIDC1BG006320
TRIDC1BG006330
TRIDC1BG006440
TRIDC1BG006540
TRIDC1BG006550
TRIDC1BG006560
TRIDC1BG006570
TRIDC1BG006610
TRIDC1BG006930
TRIDC1BG006960
TRIDC1BG006970
TRIDC1BG007030
TRIDC1BG007040
TRIDC1BG007110
TRIDC1BG007250
TRIDC1BG007280
TRIDC1BG007330
TRIDC1BG007340
TRIDC1BG007520
TRIDC1BG007890
TRIDC1BG008140
TRIDC1BG008300
TRIDC1BG008390
TRIDC1BG008400
TRIDC1BG008450
TRIDC1BG008460
TRIDC1BG008470
TRIDC1BG008490
TRIDC1BG008640
TRIDC1BG008650
TRIDC1BG008720
TRIDC1BG008730
TRIDC1BG008740
TRIDC1BG008750
TRIDC1BG008790
TRIDC1BG008800
TRIDC1BG008880
TRIDC1BG009630
TRIDC1BG009640
TRIDC1BG009650
TRIDC1BG009740
TRIDC1BG009770
TRIDC1BG009980
TRIDC1BG009990
TRIDC1BG010000
TRIDC1BG010010
TRIDC1BG010020
TRIDC1BG010030
TRIDC1BG010090
TRIDC1BG010460
TRIDC1BG010470
TRIDC1BG010600
TRIDC1BG010830
TRIDC1BG011460
TRIDC1BG011470
TRIDC1BG011960
TRIDC1BG011990
TRIDC1BG012020
TRIDC1BG012040
TRIDC1BG012370
TRIDC1BG012700
TRIDC1BG012840
TRIDC1BG013080
TRIDC1BG013120
TRIDC1BG013210
TRIDC1BG013480
TRIDC1BG013620
TRIDC1BG014970
TRIDC1BG015320
TRIDC1BG015330
TRIDC1BG015340
TRIDC1BG015650
TRIDC1BG015660
TRIDC1BG015830
TRIDC1BG016060
TRIDC1BG016110
TRIDC1BG016150
TRIDC1BG016200
TRIDC1BG016220
TRIDC1BG016230
TRIDC1BG016890
TRIDC1BG016900
TRIDC1BG016910
TRIDC1BG017130
TRIDC1BG022770
TRIDC1BG024880
TRIDC1BG025230
TRIDC1BG025620
TRIDC1BG026120
TRIDC1BG027350
TRIDC1BG027380
TRIDC1BG027650
TRIDC1BG027920
TRIDC1BG027990
TRIDC1BG028060
TRIDC1BG028070
TRIDC1BG028130
TRIDC1BG028430
TRIDC1BG028470
TRIDC1BG028490
TRIDC1BG028500
TRIDC1BG028530
TRIDC1BG028540
TRIDC1BG028670
TRIDC1BG028690
TRIDC1BG028710
TRIDC1BG028730
TRIDC1BG028820
TRIDC1BG029150
TRIDC1BG029220
TRIDC1BG029270
TRIDC1BG029300
TRIDC1BG029370
TRIDC1BG029400
TRIDC1BG029410
TRIDC1BG029440
TRIDC1BG029450
TRIDC1BG029460
TRIDC1BG029520
TRIDC1BG029530
TRIDC1BG029540
TRIDC1BG029620
TRIDC1BG029630
TRIDC1BG030050
TRIDC1BG030100
TRIDC1BG030130
TRIDC1BG030140
TRIDC1BG030170
TRIDC1BG030340
TRIDC1BG030420
TRIDC1BG032520
TRIDC1BG033970
TRIDC1BG035750
TRIDC1BG037540
TRIDC1BG042550
TRIDC1BG043710
TRIDC1BG044710
TRIDC1BG044720
TRIDC1BG046880
TRIDC1BG046970
TRIDC1BG046980
TRIDC1BG047010
TRIDC1BG047020
TRIDC1BG047030
TRIDC1BG047810
TRIDC1BG047910
TRIDC1BG047960
TRIDC1BG047990
TRIDC1BG049030
TRIDC1BG049120
TRIDC1BG049470
TRIDC1BG049480
TRIDC1BG050530
TRIDC1BG050540
TRIDC1BG050560
TRIDC1BG050580
TRIDC1BG050590
TRIDC1BG050640
TRIDC1BG050650
TRIDC1BG050660
TRIDC1BG050690
TRIDC1BG050710
TRIDC1BG050730
TRIDC1BG051090
TRIDC1BG051230
TRIDC1BG051240
TRIDC1BG051260
TRIDC1BG051740
TRIDC1BG051840
TRIDC1BG051850
TRIDC1BG051860
TRIDC1BG051900
TRIDC1BG051910
TRIDC1BG051920
TRIDC1BG052060
TRIDC1BG053010
TRIDC1BG053050
TRIDC1BG054230
TRIDC1BG054260
TRIDC1BG054360
TRIDC1BG054820
TRIDC1BG055150
TRIDC1BG055160
TRIDC1BG055330
TRIDC1BG055380
TRIDC1BG055400
TRIDC1BG055410
TRIDC1BG055460
TRIDC1BG055470
TRIDC1BG056000
TRIDC1BG056010
TRIDC1BG056020
TRIDC1BG056040
TRIDC1BG056070
TRIDC1BG056390
TRIDC1BG056540
TRIDC1BG056560
TRIDC1BG056570
TRIDC1BG056600
TRIDC1BG056650
TRIDC1BG056660
TRIDC1BG056670
TRIDC1BG056910
TRIDC1BG056960
TRIDC1BG056980
TRIDC1BG057710
TRIDC1BG057800
TRIDC1BG058160
TRIDC1BG058170
TRIDC1BG058280
TRIDC1BG058290
TRIDC1BG058310
TRIDC1BG058330
TRIDC1BG058340
TRIDC1BG058630
TRIDC1BG059390
TRIDC1BG059990
TRIDC1BG060000
TRIDC1BG060400
TRIDC1BG060410
TRIDC1BG060420
TRIDC1BG060440
TRIDC1BG060450
TRIDC1BG060540
TRIDC1BG060550
TRIDC1BG060700
TRIDC1BG060710
TRIDC1BG060730
TRIDC1BG060740
TRIDC1BG060780
TRIDC1BG060790
TRIDC1BG060800
TRIDC1BG060810
TRIDC1BG060850
TRIDC1BG060860
TRIDC1BG060900
TRIDC1BG061040
TRIDC1BG061050
TRIDC1BG061060
TRIDC1BG061140
TRIDC1BG061170
TRIDC1BG061390
TRIDC1BG061400
TRIDC1BG061560
TRIDC1BG061590
TRIDC1BG061700
TRIDC1BG062080
TRIDC1BG062090
TRIDC1BG062100
TRIDC1BG062110
TRIDC1BG062130
TRIDC1BG062140
TRIDC1BG062240
TRIDC1BG062290
TRIDC1BG062300
TRIDC1BG062310
TRIDC1BG062340
TRIDC1BG062350
TRIDC1BG062360
TRIDC1BG062370
TRIDC1BG062380
TRIDC1BG062390
TRIDC1BG062400
TRIDC1BG062700
TRIDC1BG062870
TRIDC1BG063040
TRIDC1BG063050
TRIDC1BG063060
TRIDC1BG063090
TRIDC1BG063310
TRIDC1BG063340
TRIDC1BG063350
TRIDC1BG063360
TRIDC1BG063560
TRIDC1BG063610
TRIDC1BG063900
TRIDC1BG063930
TRIDC1BG064010
TRIDC1BG064020
TRIDC1BG064030
TRIDC1BG064170
TRIDC1BG064180
TRIDC1BG064320
TRIDC1BG064340
TRIDC1BG065210
TRIDC1BG065350
TRIDC1BG065560
TRIDC1BG065570
TRIDC1BG065700
TRIDC1BG065720
TRIDC1BG065920
TRIDC1BG066240
TRIDC1BG066250
TRIDC1BG066540
TRIDC1BG066720
TRIDC1BG066740
TRIDC1BG067010
TRIDC1BG067020
TRIDC1BG067030
TRIDC1BG067360
TRIDC1BG067430
TRIDC1BG067440
TRIDC1BG067490
TRIDC1BG067580
TRIDC1BG067600
TRIDC1BG067610
TRIDC1BG067620
TRIDC1BG067880
TRIDC1BG067960
TRIDC1BG067970
TRIDC1BG068160
TRIDC1BG068170
TRIDC1BG068210
TRIDC1BG068680
TRIDC1BG068690
TRIDC1BG068710
TRIDC1BG068840
TRIDC1BG069020
TRIDC1BG069360
TRIDC1BG069860
TRIDC1BG070010
TRIDC1BG070070
TRIDC1BG070090
TRIDC1BG070100
TRIDC1BG070260
TRIDC1BG070270
TRIDC1BG070280
TRIDC1BG070290
TRIDC1BG070300
TRIDC1BG070760
TRIDC1BG070800
TRIDC1BG070840
TRIDC1BG070880
TRIDC1BG070890
TRIDC1BG071030
TRIDC1BG071060
TRIDC1BG071070
TRIDC1BG071080
TRIDC1BG071100
TRIDC1BG071110
TRIDC1BG071120
TRIDC1BG071270
TRIDC1BG071290
TRIDC1BG071300
TRIDC1BG071310
TRIDC1BG071330
TRIDC1BG071340
TRIDC1BG071350
TRIDC1BG071360
TRIDC1BG071530
TRIDC1BG071960
TRIDC1BG072380
TRIDC1BG072420
TRIDC1BG072460
TRIDC1BG072470
TRIDC1BG072620
TRIDC1BG072630
TRIDC1BG072640
TRIDC1BG072650
TRIDC1BG072680
TRIDC1BG072710
TRIDC1BG072720
TRIDC1BG072730
TRIDC1BG072740
TRIDC1BG072750
TRIDC1BG072760
TRIDC1BG072810
TRIDC1BG072890
TRIDC1BG072910
TRIDC1BG073140
TRIDC1BG073160
TRIDC1BG073180
TRIDC1BG073190
TRIDC1BG073200
TRIDC1BG073240
TRIDC1BG073260
TRIDC1BG073470
TRIDC1BG073490
TRIDC1BG073510
TRIDC1BG073540
TRIDC1BG073760
TRIDC1BG073770
TRIDC1BG073910
TRIDC1BG074190
TRIDC1BG074230
TRIDC1BG074240
TRIDC1BG074250
TRIDC1BG074810
TRIDC2AG000010
TRIDC2AG000020
TRIDC2AG000030
TRIDC2AG000060
TRIDC2AG000080
TRIDC2AG000090
TRIDC2AG000100
TRIDC2AG000120
TRIDC2AG000130
TRIDC2AG000200
TRIDC2AG000220
TRIDC2AG000250
TRIDC2AG000260
TRIDC2AG000330
TRIDC2AG000340
TRIDC2AG000420
TRIDC2AG000430
TRIDC2AG000440
TRIDC2AG000510
TRIDC2AG000660
TRIDC2AG000670
TRIDC2AG000920
TRIDC2AG000960
TRIDC2AG000970
TRIDC2AG001140
TRIDC2AG001270
TRIDC2AG001380
TRIDC2AG001470
TRIDC2AG001950
TRIDC2AG001960
TRIDC2AG002200
TRIDC2AG002270
TRIDC2AG002280
TRIDC2AG003220
TRIDC2AG003230
TRIDC2AG003240
TRIDC2AG003470
TRIDC2AG003750
TRIDC2AG003760
TRIDC2AG003770
TRIDC2AG003810
TRIDC2AG003820
TRIDC2AG004500
TRIDC2AG004520
TRIDC2AG004550
TRIDC2AG004570
TRIDC2AG004580
TRIDC2AG004600
TRIDC2AG004620
TRIDC2AG004660
TRIDC2AG004670
TRIDC2AG004870
TRIDC2AG004970
TRIDC2AG005290
TRIDC2AG005440
TRIDC2AG005480
TRIDC2AG005490
TRIDC2AG005500
TRIDC2AG005580
TRIDC2AG005750
TRIDC2AG005870
TRIDC2AG006250
TRIDC2AG006890
TRIDC2AG006990
TRIDC2AG007500
TRIDC2AG007600
TRIDC2AG007700
TRIDC2AG007760
TRIDC2AG007790
TRIDC2AG007810
TRIDC2AG007820
TRIDC2AG007830
TRIDC2AG007840
TRIDC2AG007920
TRIDC2AG008350
TRIDC2AG008610
TRIDC2AG009310
TRIDC2AG009840
TRIDC2AG009920
TRIDC2AG009940
TRIDC2AG010000
TRIDC2AG010300
TRIDC2AG010750
TRIDC2AG010800
TRIDC2AG011560
TRIDC2AG011960
TRIDC2AG011990
TRIDC2AG012930
TRIDC2AG013320
TRIDC2AG013780
TRIDC2AG014130
TRIDC2AG014490
TRIDC2AG014630
TRIDC2AG016070
TRIDC2AG016240
TRIDC2AG016930
TRIDC2AG016940
TRIDC2AG016950
TRIDC2AG017010
TRIDC2AG017070
TRIDC2AG017080
TRIDC2AG017100
TRIDC2AG017200
TRIDC2AG017250
TRIDC2AG017260
TRIDC2AG017780
TRIDC2AG018090
TRIDC2AG018100
TRIDC2AG018150
TRIDC2AG018690
TRIDC2AG019100
TRIDC2AG021540
TRIDC2AG021560
TRIDC2AG021700
TRIDC2AG022820
TRIDC2AG023100
TRIDC2AG026200
TRIDC2AG028380
TRIDC2AG028820
TRIDC2AG030480
TRIDC2AG034100
TRIDC2AG036290
TRIDC2AG036610
TRIDC2AG042040
TRIDC2AG043230
TRIDC2AG043250
TRIDC2AG045880
TRIDC2AG045890
TRIDC2AG046290
TRIDC2AG047060
TRIDC2AG047970
TRIDC2AG048780
TRIDC2AG048790
TRIDC2AG050050
TRIDC2AG053700
TRIDC2AG053720
TRIDC2AG055790
TRIDC2AG055810
TRIDC2AG055820
TRIDC2AG056460
TRIDC2AG056590
TRIDC2AG056850
TRIDC2AG057550
TRIDC2AG061260
TRIDC2AG063500
TRIDC2AG063890
TRIDC2AG064610
TRIDC2AG065330
TRIDC2AG065880
TRIDC2AG065960
TRIDC2AG065980
TRIDC2AG066000
TRIDC2AG066110
TRIDC2AG067110
TRIDC2AG068810
TRIDC2AG069360
TRIDC2AG069450
TRIDC2AG069620
TRIDC2AG069630
TRIDC2AG070750
TRIDC2AG070770
TRIDC2AG071290
TRIDC2AG071440
TRIDC2AG071450
TRIDC2AG071670
TRIDC2AG071680
TRIDC2AG071730
TRIDC2AG071740
TRIDC2AG071750
TRIDC2AG072250
TRIDC2AG073010
TRIDC2AG073550
TRIDC2AG074760
TRIDC2AG074980
TRIDC2AG075460
TRIDC2AG075470
TRIDC2AG075480
TRIDC2AG075500
TRIDC2AG075510
TRIDC2AG075520
TRIDC2AG075530
TRIDC2AG075550
TRIDC2AG075630
TRIDC2AG076640
TRIDC2AG076660
TRIDC2AG076690
TRIDC2AG077670
TRIDC2AG078060
TRIDC2AG078190
TRIDC2AG078610
TRIDC2AG078620
TRIDC2AG078630
TRIDC2AG078690
TRIDC2AG078710
TRIDC2AG078720
TRIDC2AG078900
TRIDC2AG078910
TRIDC2AG079030
TRIDC2AG079040
TRIDC2AG079050
TRIDC2AG079060
TRIDC2AG079070
TRIDC2AG079400
TRIDC2AG079420
TRIDC2AG079430
TRIDC2AG079440
TRIDC2AG079500
TRIDC2AG079530
TRIDC2AG079570
TRIDC2AG079580
TRIDC2AG079610
TRIDC2AG079820
TRIDC2AG079830
TRIDC2AG079990
TRIDC2AG080060
TRIDC2AG080090
TRIDC2AG080880
TRIDC2AG080890
TRIDC2AG081240
TRIDC2AG081410
TRIDC2AG081540
TRIDC2AG081590
TRIDC2AG081630
TRIDC2AG081640
TRIDC2AG081650
TRIDC2AG081680
TRIDC2AG081700
TRIDC2AG081720
TRIDC2AG081870
TRIDC2AG081890
TRIDC2AG081920
TRIDC2AG081930
TRIDC2AG081940
TRIDC2AG081960
TRIDC2AG081970
TRIDC2AG082000
TRIDC2AG082010
TRIDC2AG082020
TRIDC2AG082030
TRIDC2AG082070
TRIDC2AG082180
TRIDC2AG082190
TRIDC2AG082280
TRIDC2AG082290
TRIDC2AG082310
TRIDC2AG082320
TRIDC2AG082340
TRIDC2AG082410
TRIDC2BG000030
TRIDC2BG000040
TRIDC2BG000150
TRIDC2BG000160
TRIDC2BG000170
TRIDC2BG000180
TRIDC2BG000240
TRIDC2BG000250
TRIDC2BG000260
TRIDC2BG000530
TRIDC2BG000540
TRIDC2BG000550
TRIDC2BG000560
TRIDC2BG000570
TRIDC2BG000580
TRIDC2BG000600
TRIDC2BG000610
TRIDC2BG000650
TRIDC2BG000660
TRIDC2BG000920
TRIDC2BG000930
TRIDC2BG000940
TRIDC2BG000950
TRIDC2BG000970
TRIDC2BG000980
TRIDC2BG001190
TRIDC2BG001200
TRIDC2BG001220
TRIDC2BG001330
TRIDC2BG001360
TRIDC2BG001440
TRIDC2BG001460
TRIDC2BG001470
TRIDC2BG001480
TRIDC2BG001600
TRIDC2BG001610
TRIDC2BG001620
TRIDC2BG001630
TRIDC2BG001640
TRIDC2BG001650
TRIDC2BG001660
TRIDC2BG001700
TRIDC2BG001720
TRIDC2BG001730
TRIDC2BG001740
TRIDC2BG001790
TRIDC2BG001810
TRIDC2BG001820
TRIDC2BG001950
TRIDC2BG001960
TRIDC2BG001970
TRIDC2BG001980
TRIDC2BG002000
TRIDC2BG002150
TRIDC2BG002240
TRIDC2BG002250
TRIDC2BG002290
TRIDC2BG002300
TRIDC2BG002320
TRIDC2BG002330
TRIDC2BG002340
TRIDC2BG002350
TRIDC2BG002380
TRIDC2BG002390
TRIDC2BG002570
TRIDC2BG002580
TRIDC2BG002590
TRIDC2BG002600
TRIDC2BG002610
TRIDC2BG002640
TRIDC2BG002650
TRIDC2BG002690
TRIDC2BG002720
TRIDC2BG002830
TRIDC2BG002840
TRIDC2BG002850
TRIDC2BG002860
TRIDC2BG002890
TRIDC2BG002990
TRIDC2BG003080
TRIDC2BG003090
TRIDC2BG003240
TRIDC2BG003250
TRIDC2BG003260
TRIDC2BG003280
TRIDC2BG003290
TRIDC2BG003300
TRIDC2BG003310
TRIDC2BG003320
TRIDC2BG003350
TRIDC2BG003360
TRIDC2BG003400
TRIDC2BG003420
TRIDC2BG003430
TRIDC2BG003440
TRIDC2BG003450
TRIDC2BG003460
TRIDC2BG003470
TRIDC2BG003480
TRIDC2BG003490
TRIDC2BG003510
TRIDC2BG003530
TRIDC2BG003540
TRIDC2BG003550
TRIDC2BG003560
TRIDC2BG003570
TRIDC2BG003580
TRIDC2BG003600
TRIDC2BG003610
TRIDC2BG003620
TRIDC2BG003630
TRIDC2BG003680
TRIDC2BG003690
TRIDC2BG003710
TRIDC2BG003720
TRIDC2BG003730
TRIDC2BG003740
TRIDC2BG003770
TRIDC2BG003780
TRIDC2BG003820
TRIDC2BG003830
TRIDC2BG003840
TRIDC2BG003850
TRIDC2BG003870
TRIDC2BG003880
TRIDC2BG003890
TRIDC2BG003900
TRIDC2BG003910
TRIDC2BG003930
TRIDC2BG003950
TRIDC2BG003970
TRIDC2BG003990
TRIDC2BG004000
TRIDC2BG004050
TRIDC2BG004090
TRIDC2BG004110
TRIDC2BG004130
TRIDC2BG004140
TRIDC2BG004160
TRIDC2BG004750
TRIDC2BG004810
TRIDC2BG004960
TRIDC2BG004970
TRIDC2BG005090
TRIDC2BG005100
TRIDC2BG005110
TRIDC2BG005120
TRIDC2BG005190
TRIDC2BG005370
TRIDC2BG005560
TRIDC2BG005770
TRIDC2BG006110
TRIDC2BG006220
TRIDC2BG006230
TRIDC2BG006310
TRIDC2BG006320
TRIDC2BG006330
TRIDC2BG006480
TRIDC2BG006570
TRIDC2BG006650
TRIDC2BG006660
TRIDC2BG006680
TRIDC2BG006880
TRIDC2BG006890
TRIDC2BG006900
TRIDC2BG007120
TRIDC2BG007130
TRIDC2BG007140
TRIDC2BG007150
TRIDC2BG007170
TRIDC2BG007180
TRIDC2BG007190
TRIDC2BG007200
TRIDC2BG007210
TRIDC2BG007320
TRIDC2BG007330
TRIDC2BG007340
TRIDC2BG007350
TRIDC2BG007370
TRIDC2BG007380
TRIDC2BG007400
TRIDC2BG007410
TRIDC2BG007430
TRIDC2BG007450
TRIDC2BG007460
TRIDC2BG007490
TRIDC2BG007510
TRIDC2BG007520
TRIDC2BG007550
TRIDC2BG007590
TRIDC2BG007600
TRIDC2BG007970
TRIDC2BG008000
TRIDC2BG008010
TRIDC2BG008020
TRIDC2BG008040
TRIDC2BG008110
TRIDC2BG008120
TRIDC2BG008130
TRIDC2BG008370
TRIDC2BG008390
TRIDC2BG008850
TRIDC2BG008860
TRIDC2BG008880
TRIDC2BG009340
TRIDC2BG009350
TRIDC2BG009360
TRIDC2BG009410
TRIDC2BG009420
TRIDC2BG009760
TRIDC2BG009850
TRIDC2BG009880
TRIDC2BG010030
TRIDC2BG010070
TRIDC2BG010080
TRIDC2BG010330
TRIDC2BG010450
TRIDC2BG010460
TRIDC2BG010480
TRIDC2BG010500
TRIDC2BG010510
TRIDC2BG010520
TRIDC2BG010720
TRIDC2BG010860
TRIDC2BG010880
TRIDC2BG011140
TRIDC2BG011150
TRIDC2BG011160
TRIDC2BG011220
TRIDC2BG011230
TRIDC2BG011270
TRIDC2BG011340
TRIDC2BG011360
TRIDC2BG011370
TRIDC2BG011630
TRIDC2BG011640
TRIDC2BG011810
TRIDC2BG011940
TRIDC2BG012190
TRIDC2BG012260
TRIDC2BG012420
TRIDC2BG012430
TRIDC2BG012470
TRIDC2BG012500
TRIDC2BG012550
TRIDC2BG012570
TRIDC2BG012590
TRIDC2BG012630
TRIDC2BG012690
TRIDC2BG012700
TRIDC2BG012720
TRIDC2BG012740
TRIDC2BG012770
TRIDC2BG013120
TRIDC2BG013130
TRIDC2BG013140
TRIDC2BG013480
TRIDC2BG013490
TRIDC2BG013870
TRIDC2BG014190
TRIDC2BG014200
TRIDC2BG014210
TRIDC2BG014470
TRIDC2BG014480
TRIDC2BG014490
TRIDC2BG014500
TRIDC2BG014570
TRIDC2BG014790
TRIDC2BG014960
TRIDC2BG014970
TRIDC2BG014980
TRIDC2BG015050
TRIDC2BG015060
TRIDC2BG015070
TRIDC2BG015900
TRIDC2BG015920
TRIDC2BG015930
TRIDC2BG015940
TRIDC2BG016270
TRIDC2BG016280
TRIDC2BG016410
TRIDC2BG016730
TRIDC2BG016740
TRIDC2BG016750
TRIDC2BG016760
TRIDC2BG017450
TRIDC2BG020330
TRIDC2BG020430
TRIDC2BG020520
TRIDC2BG020540
TRIDC2BG020550
TRIDC2BG020570
TRIDC2BG020580
TRIDC2BG020590
TRIDC2BG020610
TRIDC2BG020620
TRIDC2BG020630
TRIDC2BG020640
TRIDC2BG020650
TRIDC2BG020660
TRIDC2BG020670
TRIDC2BG020720
TRIDC2BG020740
TRIDC2BG020750
TRIDC2BG020770
TRIDC2BG020780
TRIDC2BG020990
TRIDC2BG021000
TRIDC2BG021020
TRIDC2BG021030
TRIDC2BG021070
TRIDC2BG021100
TRIDC2BG021120
TRIDC2BG021400
TRIDC2BG021550
TRIDC2BG021560
TRIDC2BG021570
TRIDC2BG021590
TRIDC2BG021600
TRIDC2BG021730
TRIDC2BG021740
TRIDC2BG021750
TRIDC2BG021880
TRIDC2BG022020
TRIDC2BG022320
TRIDC2BG022360
TRIDC2BG022540
TRIDC2BG023300
TRIDC2BG023610
TRIDC2BG024250
TRIDC2BG026680
TRIDC2BG027000
TRIDC2BG027010
TRIDC2BG030490
TRIDC2BG030960
TRIDC2BG031000
TRIDC2BG031010
TRIDC2BG033270
TRIDC2BG034720
TRIDC2BG034970
TRIDC2BG034990
TRIDC2BG040960
TRIDC2BG041350
TRIDC2BG042470
TRIDC2BG042480
TRIDC2BG042490
TRIDC2BG042500
TRIDC2BG046230
TRIDC2BG046380
TRIDC2BG046400
TRIDC2BG048190
TRIDC2BG048220
TRIDC2BG048930
TRIDC2BG049510
TRIDC2BG050670
TRIDC2BG050790
TRIDC2BG052030
TRIDC2BG052040
TRIDC2BG052050
TRIDC2BG052150
TRIDC2BG052500
TRIDC2BG052510
TRIDC2BG052600
TRIDC2BG053240
TRIDC2BG053250
TRIDC2BG053520
TRIDC2BG053530
TRIDC2BG053940
TRIDC2BG053960
TRIDC2BG053970
TRIDC2BG053980
TRIDC2BG055840
TRIDC2BG055850
TRIDC2BG055860
TRIDC2BG056060
TRIDC2BG057360
TRIDC2BG057600
TRIDC2BG058300
TRIDC2BG058320
TRIDC2BG058680
TRIDC2BG058690
TRIDC2BG061220
TRIDC2BG061820
TRIDC2BG061970
TRIDC2BG062440
TRIDC2BG062450
TRIDC2BG062470
TRIDC2BG063070
TRIDC2BG063580
TRIDC2BG063590
TRIDC2BG063600
TRIDC2BG063610
TRIDC2BG063620
TRIDC2BG063880
TRIDC2BG063950
TRIDC2BG063960
TRIDC2BG063990
TRIDC2BG064080
TRIDC2BG064910
TRIDC2BG065140
TRIDC2BG065710
TRIDC2BG065720
TRIDC2BG067000
TRIDC2BG067010
TRIDC2BG067290
TRIDC2BG067740
TRIDC2BG067870
TRIDC2BG068250
TRIDC2BG068570
TRIDC2BG068580
TRIDC2BG068590
TRIDC2BG068600
TRIDC2BG068610
TRIDC2BG068640
TRIDC2BG068860
TRIDC2BG068870
TRIDC2BG068910
TRIDC2BG068920
TRIDC2BG068960
TRIDC2BG068970
TRIDC2BG069000
TRIDC2BG069140
TRIDC2BG069970
TRIDC2BG070010
TRIDC2BG070030
TRIDC2BG070100
TRIDC2BG070330
TRIDC2BG070350
TRIDC2BG070370
TRIDC2BG070580
TRIDC2BG070970
TRIDC2BG070980
TRIDC2BG071010
TRIDC2BG071030
TRIDC2BG071040
TRIDC2BG071050
TRIDC2BG071070
TRIDC2BG071140
TRIDC2BG071150
TRIDC2BG071180
TRIDC2BG071430
TRIDC2BG071500
TRIDC2BG071510
TRIDC2BG071650
TRIDC2BG071800
TRIDC2BG071810
TRIDC2BG071820
TRIDC2BG071850
TRIDC2BG071860
TRIDC2BG071870
TRIDC2BG071900
TRIDC2BG071910
TRIDC2BG071940
TRIDC2BG071960
TRIDC2BG072050
TRIDC2BG072140
TRIDC2BG072250
TRIDC2BG072330
TRIDC2BG072340
TRIDC2BG072350
TRIDC2BG072500
TRIDC2BG072680
TRIDC2BG072690
TRIDC2BG072700
TRIDC2BG072710
TRIDC2BG072760
TRIDC2BG072770
TRIDC2BG072790
TRIDC2BG072980
TRIDC2BG073070
TRIDC2BG073080
TRIDC2BG073090
TRIDC2BG073100
TRIDC2BG073110
TRIDC2BG073440
TRIDC2BG073510
TRIDC2BG073730
TRIDC2BG073940
TRIDC2BG073980
TRIDC2BG074010
TRIDC2BG074020
TRIDC2BG074970
TRIDC2BG075240
TRIDC2BG075710
TRIDC2BG076580
TRIDC2BG076620
TRIDC2BG076740
TRIDC2BG076750
TRIDC2BG076760
TRIDC2BG076770
TRIDC2BG076780
TRIDC2BG076790
TRIDC2BG076800
TRIDC2BG077250
TRIDC2BG077270
TRIDC2BG077300
TRIDC2BG077310
TRIDC2BG077320
TRIDC2BG077560
TRIDC2BG077570
TRIDC2BG077630
TRIDC2BG077640
TRIDC2BG077690
TRIDC2BG077700
TRIDC2BG078240
TRIDC2BG078390
TRIDC2BG078740
TRIDC2BG079070
TRIDC2BG079080
TRIDC2BG079090
TRIDC2BG079110
TRIDC2BG079170
TRIDC2BG079490
TRIDC2BG079670
TRIDC2BG079720
TRIDC2BG080370
TRIDC2BG080630
TRIDC2BG080740
TRIDC2BG080770
TRIDC2BG080780
TRIDC2BG080800
TRIDC2BG080910
TRIDC2BG080930
TRIDC2BG080980
TRIDC2BG081270
TRIDC2BG081360
TRIDC2BG081730
TRIDC2BG081840
TRIDC2BG081850
TRIDC2BG081860
TRIDC2BG081890
TRIDC2BG081900
TRIDC2BG081920
TRIDC2BG081930
TRIDC2BG081940
TRIDC2BG081950
TRIDC2BG082030
TRIDC2BG082040
TRIDC2BG082180
TRIDC2BG082230
TRIDC2BG082240
TRIDC2BG082250
TRIDC2BG082360
TRIDC2BG082560
TRIDC2BG082730
TRIDC2BG082800
TRIDC2BG082810
TRIDC2BG082820
TRIDC2BG082900
TRIDC2BG082910
TRIDC2BG082930
TRIDC2BG083020
TRIDC2BG083030
TRIDC2BG083190
TRIDC2BG083210
TRIDC2BG083470
TRIDC2BG083480
TRIDC2BG083490
TRIDC2BG083500
TRIDC2BG083640
TRIDC2BG083650
TRIDC2BG083660
TRIDC2BG083730
TRIDC2BG083740
TRIDC2BG083750
TRIDC2BG083860
TRIDC2BG083870
TRIDC2BG083880
TRIDC2BG084250
TRIDC2BG084350
TRIDC2BG084540
TRIDC2BG084550
TRIDC2BG084570
TRIDC2BG084580
TRIDC2BG084590
TRIDC2BG084600
TRIDC2BG084650
TRIDC2BG084660
TRIDC2BG084690
TRIDC2BG084780
TRIDC2BG084820
TRIDC2BG084840
TRIDC2BG084920
TRIDC2BG084980
TRIDC2BG085010
TRIDC2BG085020
TRIDC2BG085030
TRIDC2BG085040
TRIDC2BG085070
TRIDC2BG085450
TRIDC2BG085560
TRIDC2BG085580
TRIDC2BG085590
TRIDC2BG085600
TRIDC2BG085640
TRIDC2BG085800
TRIDC2BG085810
TRIDC2BG085990
TRIDC2BG086040
TRIDC2BG086050
TRIDC2BG086170
TRIDC2BG086200
TRIDC2BG086550
TRIDC2BG086560
TRIDC2BG086580
TRIDC2BG086620
TRIDC2BG086640
TRIDC2BG087060
TRIDC2BG087070
TRIDC2BG087120
TRIDC2BG087220
TRIDC2BG087350
TRIDC2BG087400
TRIDC2BG087680
TRIDC2BG087690
TRIDC2BG087700
TRIDC2BG087930
TRIDC2BG087940
TRIDC2BG088010
TRIDC2BG088020
TRIDC2BG088030
TRIDC2BG088040
TRIDC2BG088060
TRIDC2BG088080
TRIDC2BG088100
TRIDC2BG088110
TRIDC2BG088120
TRIDC2BG089460
TRIDC2BG089710
TRIDC2BG089720
TRIDC2BG089740
TRIDC2BG089820
TRIDC2BG089840
TRIDC2BG089890
TRIDC2BG089900
TRIDC2BG089930
TRIDC2BG089940
TRIDC2BG089960
TRIDC2BG089990
TRIDC2BG090000
TRIDC2BG090010
TRIDC2BG090020
TRIDC2BG090030
TRIDC2BG090040
TRIDC2BG090050
TRIDC2BG090060
TRIDC2BG090080
TRIDC2BG090230
TRIDC2BG090240
TRIDC2BG090250
TRIDC2BG090260
TRIDC2BG090280
TRIDC2BG090420
TRIDC2BG090450
TRIDC2BG090480
TRIDC2BG090550
TRIDC2BG090580
TRIDC2BG090870
TRIDC2BG090880
TRIDC2BG090890
TRIDC2BG090900
TRIDC2BG090980
TRIDC2BG091010
TRIDC2BG091020
TRIDC2BG091030
TRIDC2BG091040
TRIDC2BG091090
TRIDC2BG091110
TRIDC2BG091170
TRIDC2BG091230
TRIDC3AG000030
TRIDC3AG000990
TRIDC3AG001240
TRIDC3AG001350
TRIDC3AG001380
TRIDC3AG001480
TRIDC3AG001490
TRIDC3AG001560
TRIDC3AG001570
TRIDC3AG001580
TRIDC3AG001600
TRIDC3AG001610
TRIDC3AG001620
TRIDC3AG001660
TRIDC3AG001670
TRIDC3AG001680
TRIDC3AG001960
TRIDC3AG002050
TRIDC3AG002060
TRIDC3AG002470
TRIDC3AG002570
TRIDC3AG002610
TRIDC3AG002620
TRIDC3AG002640
TRIDC3AG002660
TRIDC3AG002690
TRIDC3AG002720
TRIDC3AG002880
TRIDC3AG002900
TRIDC3AG002910
TRIDC3AG003280
TRIDC3AG003300
TRIDC3AG003310
TRIDC3AG003420
TRIDC3AG004210
TRIDC3AG004390
TRIDC3AG004400
TRIDC3AG004820
TRIDC3AG005170
TRIDC3AG005350
TRIDC3AG005470
TRIDC3AG005480
TRIDC3AG005490
TRIDC3AG005620
TRIDC3AG005630
TRIDC3AG005640
TRIDC3AG005650
TRIDC3AG005680
TRIDC3AG005990
TRIDC3AG006000
TRIDC3AG006020
TRIDC3AG006350
TRIDC3AG006360
TRIDC3AG006720
TRIDC3AG006940
TRIDC3AG006950
TRIDC3AG007130
TRIDC3AG008020
TRIDC3AG008060
TRIDC3AG008080
TRIDC3AG008090
TRIDC3AG008110
TRIDC3AG008300
TRIDC3AG009000
TRIDC3AG009010
TRIDC3AG009020
TRIDC3AG009040
TRIDC3AG009060
TRIDC3AG009100
TRIDC3AG009120
TRIDC3AG009640
TRIDC3AG009660
TRIDC3AG009680
TRIDC3AG009770
TRIDC3AG009780
TRIDC3AG010250
TRIDC3AG010270
TRIDC3AG010280
TRIDC3AG010650
TRIDC3AG011180
TRIDC3AG011290
TRIDC3AG011300
TRIDC3AG013630
TRIDC3AG017340
TRIDC3AG017930
TRIDC3AG019610
TRIDC3AG019770
TRIDC3AG022930
TRIDC3AG023940
TRIDC3AG024350
TRIDC3AG024800
TRIDC3AG025050
TRIDC3AG025410
TRIDC3AG026460
TRIDC3AG026640
TRIDC3AG028340
TRIDC3AG028880
TRIDC3AG031820
TRIDC3AG031830
TRIDC3AG031840
TRIDC3AG033570
TRIDC3AG035030
TRIDC3AG036610
TRIDC3AG037100
TRIDC3AG042720
TRIDC3AG044060
TRIDC3AG044990
TRIDC3AG045000
TRIDC3AG045140
TRIDC3AG045150
TRIDC3AG045160
TRIDC3AG046950
TRIDC3AG047640
TRIDC3AG048650
TRIDC3AG049230
TRIDC3AG054840
TRIDC3AG055840
TRIDC3AG056950
TRIDC3AG056960
TRIDC3AG057120
TRIDC3AG057130
TRIDC3AG057140
TRIDC3AG058460
TRIDC3AG058660
TRIDC3AG058670
TRIDC3AG058680
TRIDC3AG058690
TRIDC3AG059690
TRIDC3AG061800
TRIDC3AG061820
TRIDC3AG061960
TRIDC3AG061980
TRIDC3AG062030
TRIDC3AG062060
TRIDC3AG062560
TRIDC3AG062640
TRIDC3AG063480
TRIDC3AG063490
TRIDC3AG063510
TRIDC3AG063530
TRIDC3AG063850
TRIDC3AG063890
TRIDC3AG063910
TRIDC3AG064140
TRIDC3AG064480
TRIDC3AG065720
TRIDC3AG066320
TRIDC3AG066360
TRIDC3AG066380
TRIDC3AG066390
TRIDC3AG066780
TRIDC3AG066830
TRIDC3AG066840
TRIDC3AG067110
TRIDC3AG067120
TRIDC3AG067210
TRIDC3AG067220
TRIDC3AG067370
TRIDC3AG067450
TRIDC3AG067840
TRIDC3AG068570
TRIDC3AG068580
TRIDC3AG069790
TRIDC3AG069800
TRIDC3AG069820
TRIDC3AG069830
TRIDC3AG069840
TRIDC3AG069850
TRIDC3AG070640
TRIDC3AG070740
TRIDC3AG070890
TRIDC3AG071400
TRIDC3AG071430
TRIDC3AG071440
TRIDC3AG071700
TRIDC3AG071780
TRIDC3AG071800
TRIDC3AG071830
TRIDC3AG071950
TRIDC3AG072260
TRIDC3AG072490
TRIDC3AG072500
TRIDC3AG072780
TRIDC3AG072790
TRIDC3AG072840
TRIDC3AG073340
TRIDC3AG073350
TRIDC3AG073510
TRIDC3AG073810
TRIDC3AG073850
TRIDC3AG073860
TRIDC3AG073870
TRIDC3AG073880
TRIDC3AG073910
TRIDC3AG073920
TRIDC3AG073950
TRIDC3AG073960
TRIDC3AG073970
TRIDC3AG073980
TRIDC3AG073990
TRIDC3AG074010
TRIDC3AG074030
TRIDC3AG074040
TRIDC3AG074190
TRIDC3AG074340
TRIDC3AG074430
TRIDC3AG074800
TRIDC3AG074900
TRIDC3AG074910
TRIDC3AG074920
TRIDC3AG074940
TRIDC3AG074950
TRIDC3AG074960
TRIDC3AG074970
TRIDC3AG074980
TRIDC3AG074990
TRIDC3AG075270
TRIDC3AG075330
TRIDC3AG075340
TRIDC3AG075760
TRIDC3AG075910
TRIDC3AG075920
TRIDC3AG076170
TRIDC3AG076180
TRIDC3AG076210
TRIDC3AG076220
TRIDC3AG076230
TRIDC3AG076250
TRIDC3BG000040
TRIDC3BG000050
TRIDC3BG000150
TRIDC3BG000180
TRIDC3BG000190
TRIDC3BG000210
TRIDC3BG000220
TRIDC3BG000230
TRIDC3BG000410
TRIDC3BG000440
TRIDC3BG000480
TRIDC3BG000710
TRIDC3BG000770
TRIDC3BG000800
TRIDC3BG000920
TRIDC3BG000930
TRIDC3BG001220
TRIDC3BG001230
TRIDC3BG001440
TRIDC3BG001640
TRIDC3BG001650
TRIDC3BG001780
TRIDC3BG001790
TRIDC3BG002070
TRIDC3BG002080
TRIDC3BG002090
TRIDC3BG002100
TRIDC3BG002190
TRIDC3BG002240
TRIDC3BG002250
TRIDC3BG002270
TRIDC3BG002280
TRIDC3BG002460
TRIDC3BG002470
TRIDC3BG002490
TRIDC3BG003620
TRIDC3BG003630
TRIDC3BG003860
TRIDC3BG003890
TRIDC3BG003900
TRIDC3BG003910
TRIDC3BG004080
TRIDC3BG004110
TRIDC3BG004160
TRIDC3BG004450
TRIDC3BG004460
TRIDC3BG004470
TRIDC3BG004490
TRIDC3BG004500
TRIDC3BG004510
TRIDC3BG004630
TRIDC3BG005030
TRIDC3BG005050
TRIDC3BG005070
TRIDC3BG005080
TRIDC3BG005100
TRIDC3BG005110
TRIDC3BG005260
TRIDC3BG005850
TRIDC3BG005910
TRIDC3BG005920
TRIDC3BG005930
TRIDC3BG006030
TRIDC3BG006050
TRIDC3BG006070
TRIDC3BG006090
TRIDC3BG006100
TRIDC3BG006110
TRIDC3BG006130
TRIDC3BG006150
TRIDC3BG006170
TRIDC3BG006200
TRIDC3BG006320
TRIDC3BG006350
TRIDC3BG006360
TRIDC3BG006660
TRIDC3BG006670
TRIDC3BG006680
TRIDC3BG006690
TRIDC3BG006850
TRIDC3BG006860
TRIDC3BG006870
TRIDC3BG006880
TRIDC3BG006890
TRIDC3BG007000
TRIDC3BG007030
TRIDC3BG007040
TRIDC3BG007050
TRIDC3BG007080
TRIDC3BG007090
TRIDC3BG007100
TRIDC3BG007110
TRIDC3BG007120
TRIDC3BG007230
TRIDC3BG007260
TRIDC3BG007270
TRIDC3BG007290
TRIDC3BG007300
TRIDC3BG007310
TRIDC3BG007510
TRIDC3BG007520
TRIDC3BG007530
TRIDC3BG007540
TRIDC3BG007550
TRIDC3BG007560
TRIDC3BG007580
TRIDC3BG007590
TRIDC3BG007600
TRIDC3BG007610
TRIDC3BG008040
TRIDC3BG008100
TRIDC3BG008130
TRIDC3BG008140
TRIDC3BG008170
TRIDC3BG008200
TRIDC3BG008210
TRIDC3BG008440
TRIDC3BG008700
TRIDC3BG008860
TRIDC3BG008930
TRIDC3BG009250
TRIDC3BG009260
TRIDC3BG009270
TRIDC3BG009450
TRIDC3BG009460
TRIDC3BG009480
TRIDC3BG009490
TRIDC3BG009550
TRIDC3BG009560
TRIDC3BG009790
TRIDC3BG009920
TRIDC3BG010190
TRIDC3BG010210
TRIDC3BG010220
TRIDC3BG010290
TRIDC3BG010360
TRIDC3BG010530
TRIDC3BG010600
TRIDC3BG010920
TRIDC3BG011020
TRIDC3BG011030
TRIDC3BG011040
TRIDC3BG011050
TRIDC3BG011250
TRIDC3BG011300
TRIDC3BG011310
TRIDC3BG011810
TRIDC3BG012050
TRIDC3BG012390
TRIDC3BG012660
TRIDC3BG012670
TRIDC3BG012680
TRIDC3BG012840
TRIDC3BG012920
TRIDC3BG012930
TRIDC3BG012950
TRIDC3BG012990
TRIDC3BG013000
TRIDC3BG013090
TRIDC3BG013110
TRIDC3BG014230
TRIDC3BG014240
TRIDC3BG014970
TRIDC3BG014980
TRIDC3BG016220
TRIDC3BG016230
TRIDC3BG016270
TRIDC3BG016290
TRIDC3BG016300
TRIDC3BG016320
TRIDC3BG016740
TRIDC3BG016770
TRIDC3BG017680
TRIDC3BG017720
TRIDC3BG017730
TRIDC3BG018700
TRIDC3BG020030
TRIDC3BG020250
TRIDC3BG020280
TRIDC3BG020290
TRIDC3BG020300
TRIDC3BG020310
TRIDC3BG020330
TRIDC3BG020580
TRIDC3BG020590
TRIDC3BG021730
TRIDC3BG022580
TRIDC3BG022910
TRIDC3BG024070
TRIDC3BG024570
TRIDC3BG024580
TRIDC3BG024620
TRIDC3BG024640
TRIDC3BG024670
TRIDC3BG025630
TRIDC3BG025650
TRIDC3BG025730
TRIDC3BG025750
TRIDC3BG025770
TRIDC3BG025780
TRIDC3BG026080
TRIDC3BG026100
TRIDC3BG026590
TRIDC3BG026610
TRIDC3BG028430
TRIDC3BG028850
TRIDC3BG030060
TRIDC3BG030700
TRIDC3BG031670
TRIDC3BG032070
TRIDC3BG032280
TRIDC3BG033140
TRIDC3BG033150
TRIDC3BG033330
TRIDC3BG033720
TRIDC3BG033730
TRIDC3BG037790
TRIDC3BG037810
TRIDC3BG037820
TRIDC3BG039120
TRIDC3BG039130
TRIDC3BG039920
TRIDC3BG039940
TRIDC3BG040090
TRIDC3BG041200
TRIDC3BG041270
TRIDC3BG041410
TRIDC3BG043030
TRIDC3BG043050
TRIDC3BG043060
TRIDC3BG043070
TRIDC3BG043080
TRIDC3BG043200
TRIDC3BG043220
TRIDC3BG043600
TRIDC3BG043770
TRIDC3BG044270
TRIDC3BG044290
TRIDC3BG044550
TRIDC3BG044560
TRIDC3BG044570
TRIDC3BG044580
TRIDC3BG044590
TRIDC3BG044600
TRIDC3BG044610
TRIDC3BG044630
TRIDC3BG044650
TRIDC3BG044660
TRIDC3BG044690
TRIDC3BG044700
TRIDC3BG044710
TRIDC3BG044730
TRIDC3BG044760
TRIDC3BG044770
TRIDC3BG044790
TRIDC3BG044820
TRIDC3BG045260
TRIDC3BG045280
TRIDC3BG045290
TRIDC3BG045330
TRIDC3BG045430
TRIDC3BG045490
TRIDC3BG045520
TRIDC3BG045550
TRIDC3BG045560
TRIDC3BG047080
TRIDC3BG047090
TRIDC3BG047790
TRIDC3BG047810
TRIDC3BG047860
TRIDC3BG047880
TRIDC3BG047920
TRIDC3BG047930
TRIDC3BG047980
TRIDC3BG047990
TRIDC3BG048000
TRIDC3BG048030
TRIDC3BG048040
TRIDC3BG048060
TRIDC3BG048120
TRIDC3BG048130
TRIDC3BG048140
TRIDC3BG049220
TRIDC3BG049300
TRIDC3BG050140
TRIDC3BG050150
TRIDC3BG050200
TRIDC3BG050730
TRIDC3BG050820
TRIDC3BG050860
TRIDC3BG050870
TRIDC3BG050890
TRIDC3BG050910
TRIDC3BG050980
TRIDC3BG051760
TRIDC3BG052240
TRIDC3BG052250
TRIDC3BG053190
TRIDC3BG054110
TRIDC3BG054120
TRIDC3BG054140
TRIDC3BG054480
TRIDC3BG055170
TRIDC3BG055180
TRIDC3BG055990
TRIDC3BG056590
TRIDC3BG056870
TRIDC3BG056900
TRIDC3BG056910
TRIDC3BG058710
TRIDC3BG060150
TRIDC3BG060990
TRIDC3BG061120
TRIDC3BG061140
TRIDC3BG061480
TRIDC3BG061530
TRIDC3BG061540
TRIDC3BG062180
TRIDC3BG062230
TRIDC3BG062260
TRIDC3BG062280
TRIDC3BG062860
TRIDC3BG063210
TRIDC3BG065750
TRIDC3BG065760
TRIDC3BG066940
TRIDC3BG066960
TRIDC3BG066970
TRIDC3BG067010
TRIDC3BG067020
TRIDC3BG067030
TRIDC3BG067040
TRIDC3BG067090
TRIDC3BG067110
TRIDC3BG067250
TRIDC3BG067300
TRIDC3BG067330
TRIDC3BG069470
TRIDC3BG069560
TRIDC3BG069570
TRIDC3BG069580
TRIDC3BG069590
TRIDC3BG070290
TRIDC3BG070440
TRIDC3BG070450
TRIDC3BG070490
TRIDC3BG070870
TRIDC3BG071140
TRIDC3BG071420
TRIDC3BG071520
TRIDC3BG071530
TRIDC3BG071660
TRIDC3BG072180
TRIDC3BG072710
TRIDC3BG072720
TRIDC3BG073030
TRIDC3BG073040
TRIDC3BG073100
TRIDC3BG073110
TRIDC3BG073120
TRIDC3BG073200
TRIDC3BG073210
TRIDC3BG073290
TRIDC3BG073300
TRIDC3BG073310
TRIDC3BG073320
TRIDC3BG073370
TRIDC3BG073410
TRIDC3BG073530
TRIDC3BG074110
TRIDC3BG074660
TRIDC3BG074670
TRIDC3BG074690
TRIDC3BG074700
TRIDC3BG074710
TRIDC3BG074750
TRIDC3BG074780
TRIDC3BG074840
TRIDC3BG074850
TRIDC3BG074870
TRIDC3BG074930
TRIDC3BG074940
TRIDC3BG075060
TRIDC3BG075070
TRIDC3BG075140
TRIDC3BG075160
TRIDC3BG075280
TRIDC3BG075310
TRIDC3BG075330
TRIDC3BG075380
TRIDC3BG075480
TRIDC3BG075820
TRIDC3BG075990
TRIDC3BG076000
TRIDC3BG076020
TRIDC3BG076030
TRIDC3BG076080
TRIDC3BG076090
TRIDC3BG076130
TRIDC3BG076160
TRIDC3BG076180
TRIDC3BG076210
TRIDC3BG076230
TRIDC3BG076250
TRIDC3BG076260
TRIDC3BG076290
TRIDC3BG076330
TRIDC3BG076350
TRIDC3BG076360
TRIDC3BG076420
TRIDC3BG076440
TRIDC3BG076630
TRIDC3BG076910
TRIDC3BG076920
TRIDC3BG077010
TRIDC3BG077040
TRIDC3BG077200
TRIDC3BG077540
TRIDC3BG077550
TRIDC3BG077560
TRIDC3BG077570
TRIDC3BG077580
TRIDC3BG077590
TRIDC3BG077910
TRIDC3BG078110
TRIDC3BG078120
TRIDC3BG078190
TRIDC3BG078230
TRIDC3BG078240
TRIDC3BG078250
TRIDC3BG078350
TRIDC3BG078360
TRIDC3BG078380
TRIDC3BG078390
TRIDC3BG078840
TRIDC3BG078950
TRIDC3BG079030
TRIDC3BG079390
TRIDC3BG079560
TRIDC3BG079580
TRIDC3BG079640
TRIDC3BG079680
TRIDC3BG079710
TRIDC3BG079720
TRIDC3BG079750
TRIDC3BG079760
TRIDC3BG079770
TRIDC3BG079790
TRIDC3BG079810
TRIDC3BG079820
TRIDC3BG079870
TRIDC3BG079880
TRIDC3BG079890
TRIDC3BG079940
TRIDC3BG079960
TRIDC3BG079990
TRIDC3BG080000
TRIDC3BG080010
TRIDC3BG080780
TRIDC3BG080960
TRIDC3BG080970
TRIDC3BG080980
TRIDC3BG080990
TRIDC3BG081100
TRIDC3BG081290
TRIDC3BG081440
TRIDC3BG081450
TRIDC3BG081460
TRIDC3BG081540
TRIDC3BG081550
TRIDC3BG081560
TRIDC3BG081660
TRIDC3BG081770
TRIDC3BG081840
TRIDC3BG081870
TRIDC3BG081900
TRIDC3BG081930
TRIDC3BG081960
TRIDC3BG082000
TRIDC3BG082010
TRIDC3BG082020
TRIDC3BG082040
TRIDC3BG082050
TRIDC3BG082620
TRIDC3BG082630
TRIDC3BG082640
TRIDC3BG082650
TRIDC3BG082660
TRIDC3BG082730
TRIDC3BG082740
TRIDC3BG082800
TRIDC3BG082810
TRIDC3BG082820
TRIDC3BG082840
TRIDC3BG082890
TRIDC3BG082900
TRIDC3BG082920
TRIDC3BG082930
TRIDC3BG082960
TRIDC3BG083020
TRIDC3BG083030
TRIDC3BG083090
TRIDC3BG083140
TRIDC3BG083160
TRIDC3BG083180
TRIDC3BG083290
TRIDC3BG083300
TRIDC3BG083320
TRIDC3BG083330
TRIDC3BG083340
TRIDC3BG083350
TRIDC3BG083360
TRIDC3BG083370
TRIDC3BG083550
TRIDC3BG083560
TRIDC3BG083620
TRIDC3BG084320
TRIDC3BG084330
TRIDC3BG084390
TRIDC3BG084400
TRIDC3BG084430
TRIDC3BG084460
TRIDC3BG084540
TRIDC3BG084550
TRIDC3BG084570
TRIDC3BG084590
TRIDC3BG084600
TRIDC3BG084610
TRIDC3BG084620
TRIDC3BG084640
TRIDC3BG084670
TRIDC3BG084730
TRIDC3BG084820
TRIDC3BG084840
TRIDC3BG084860
TRIDC3BG084890
TRIDC3BG084930
TRIDC3BG084940
TRIDC3BG084980
TRIDC3BG085000
TRIDC3BG085010
TRIDC3BG085030
TRIDC3BG085040
TRIDC3BG085090
TRIDC3BG085100
TRIDC3BG085130
TRIDC3BG085140
TRIDC3BG085260
TRIDC3BG085340
TRIDC3BG085350
TRIDC3BG085360
TRIDC3BG085370
TRIDC3BG085760
TRIDC3BG085780
TRIDC3BG085790
TRIDC3BG085870
TRIDC3BG086050
TRIDC3BG086070
TRIDC3BG086280
TRIDC3BG086290
TRIDC3BG086300
TRIDC3BG086310
TRIDC3BG086330
TRIDC3BG086340
TRIDC3BG086380
TRIDC3BG086480
TRIDC3BG086490
TRIDC3BG086560
TRIDC3BG086570
TRIDC3BG086580
TRIDC3BG086590
TRIDC3BG086610
TRIDC3BG086630
TRIDC3BG086770
TRIDC3BG086830
TRIDC3BG086910
TRIDC3BG086920
TRIDC3BG087310
TRIDC3BG087340
TRIDC3BG087350
TRIDC3BG087360
TRIDC3BG087370
TRIDC3BG087380
TRIDC3BG087390
TRIDC3BG087600
TRIDC3BG087610
TRIDC3BG087620
TRIDC3BG087690
TRIDC3BG087700
TRIDC3BG087710
TRIDC3BG087720
TRIDC4AG000270
TRIDC4AG000480
TRIDC4AG001430
TRIDC4AG001700
TRIDC4AG002480
TRIDC4AG002790
TRIDC4AG004420
TRIDC4AG005180
TRIDC4AG005200
TRIDC4AG005940
TRIDC4AG007480
TRIDC4AG007550
TRIDC4AG009930
TRIDC4AG010560
TRIDC4AG010570
TRIDC4AG011020
TRIDC4AG015100
TRIDC4AG016030
TRIDC4AG016170
TRIDC4AG018650
TRIDC4AG019250
TRIDC4AG021210
TRIDC4AG023590
TRIDC4AG026130
TRIDC4AG026600
TRIDC4AG026770
TRIDC4AG026800
TRIDC4AG031500
TRIDC4AG032660
TRIDC4AG033790
TRIDC4AG033800
TRIDC4AG033810
TRIDC4AG033820
TRIDC4AG033830
TRIDC4AG033850
TRIDC4AG033880
TRIDC4AG033900
TRIDC4AG037380
TRIDC4AG037390
TRIDC4AG037420
TRIDC4AG037510
TRIDC4AG040540
TRIDC4AG040550
TRIDC4AG042820
TRIDC4AG042830
TRIDC4AG042850
TRIDC4AG042900
TRIDC4AG044350
TRIDC4AG044380
TRIDC4AG044390
TRIDC4AG044430
TRIDC4AG044980
TRIDC4AG045810
TRIDC4AG046200
TRIDC4AG046230
TRIDC4AG046620
TRIDC4AG046630
TRIDC4AG046650
TRIDC4AG046660
TRIDC4AG046960
TRIDC4AG046970
TRIDC4AG046980
TRIDC4AG046990
TRIDC4AG047810
TRIDC4AG048080
TRIDC4AG049430
TRIDC4AG049490
TRIDC4AG049510
TRIDC4AG049520
TRIDC4AG049570
TRIDC4AG049640
TRIDC4AG049650
TRIDC4AG049670
TRIDC4AG049790
TRIDC4AG049800
TRIDC4AG049810
TRIDC4AG049820
TRIDC4AG049840
TRIDC4AG049900
TRIDC4AG050170
TRIDC4AG050550
TRIDC4AG050570
TRIDC4AG051140
TRIDC4AG051200
TRIDC4AG051240
TRIDC4AG051250
TRIDC4AG051260
TRIDC4AG051710
TRIDC4AG051720
TRIDC4AG051910
TRIDC4AG052310
TRIDC4AG055780
TRIDC4AG056620
TRIDC4AG057010
TRIDC4AG057020
TRIDC4AG057090
TRIDC4AG057150
TRIDC4AG057300
TRIDC4AG057670
TRIDC4AG058040
TRIDC4AG058110
TRIDC4AG058230
TRIDC4AG058420
TRIDC4AG058430
TRIDC4AG058470
TRIDC4AG058490
TRIDC4AG058510
TRIDC4AG058850
TRIDC4AG059260
TRIDC4AG059350
TRIDC4AG059360
TRIDC4AG059550
TRIDC4AG059560
TRIDC4AG059590
TRIDC4AG059610
TRIDC4AG059620
TRIDC4AG059630
TRIDC4AG059640
TRIDC4AG059650
TRIDC4AG059680
TRIDC4AG059700
TRIDC4AG059720
TRIDC4AG059730
TRIDC4AG060630
TRIDC4AG060640
TRIDC4AG060650
TRIDC4AG060680
TRIDC4AG060720
TRIDC4AG060780
TRIDC4AG060820
TRIDC4AG060830
TRIDC4AG060860
TRIDC4AG060910
TRIDC4AG060920
TRIDC4AG061360
TRIDC4AG061570
TRIDC4AG062050
TRIDC4AG062120
TRIDC4AG062140
TRIDC4AG062150
TRIDC4AG062190
TRIDC4AG062200
TRIDC4AG062210
TRIDC4AG063300
TRIDC4AG063310
TRIDC4AG063490
TRIDC4AG064250
TRIDC4AG064440
TRIDC4AG064460
TRIDC4AG064470
TRIDC4AG064570
TRIDC4AG064590
TRIDC4AG064690
TRIDC4AG064700
TRIDC4AG065210
TRIDC4AG065220
TRIDC4AG065230
TRIDC4AG065250
TRIDC4AG065260
TRIDC4AG065310
TRIDC4AG065370
TRIDC4AG065380
TRIDC4AG065410
TRIDC4AG065560
TRIDC4AG065680
TRIDC4AG065690
TRIDC4AG065700
TRIDC4AG065800
TRIDC4AG065870
TRIDC4AG065920
TRIDC4AG065970
TRIDC4AG066110
TRIDC4AG066130
TRIDC4AG066200
TRIDC4AG066340
TRIDC4AG066360
TRIDC4AG066440
TRIDC4AG066500
TRIDC4AG066530
TRIDC4AG066550
TRIDC4AG066570
TRIDC4AG066580
TRIDC4AG066600
TRIDC4AG066610
TRIDC4AG066630
TRIDC4AG066640
TRIDC4AG066650
TRIDC4AG066660
TRIDC4AG066670
TRIDC4AG066680
TRIDC4AG066690
TRIDC4AG066830
TRIDC4AG066990
TRIDC4AG067040
TRIDC4AG067110
TRIDC4AG067160
TRIDC4AG067170
TRIDC4AG067180
TRIDC4AG067190
TRIDC4AG067220
TRIDC4AG067230
TRIDC4AG067240
TRIDC4AG067250
TRIDC4AG067310
TRIDC4AG067320
TRIDC4AG067330
TRIDC4AG067360
TRIDC4AG067370
TRIDC4AG067380
TRIDC4AG067390
TRIDC4AG067400
TRIDC4AG067550
TRIDC4AG067570
TRIDC4AG067580
TRIDC4AG067590
TRIDC4AG067660
TRIDC4AG067840
TRIDC4AG067940
TRIDC4AG067950
TRIDC4AG067960
TRIDC4AG068000
TRIDC4AG068020
TRIDC4AG068040
TRIDC4AG068070
TRIDC4AG068100
TRIDC4AG068110
TRIDC4AG068150
TRIDC4AG068170
TRIDC4AG068210
TRIDC4AG068220
TRIDC4AG068250
TRIDC4AG068260
TRIDC4AG068270
TRIDC4AG068290
TRIDC4AG068320
TRIDC4AG068360
TRIDC4AG068370
TRIDC4AG068380
TRIDC4AG068420
TRIDC4AG068430
TRIDC4AG068440
TRIDC4AG068510
TRIDC4AG068590
TRIDC4AG068600
TRIDC4AG068620
TRIDC4AG068630
TRIDC4AG068640
TRIDC4AG068650
TRIDC4AG068720
TRIDC4AG068730
TRIDC4AG068740
TRIDC4AG068750
TRIDC4AG068820
TRIDC4AG068830
TRIDC4AG068840
TRIDC4AG068870
TRIDC4AG068910
TRIDC4AG068920
TRIDC4AG068980
TRIDC4AG068990
TRIDC4AG069000
TRIDC4AG069010
TRIDC4AG069030
TRIDC4AG069080
TRIDC4AG069090
TRIDC4AG069140
TRIDC4AG069170
TRIDC4AG069210
TRIDC4AG069300
TRIDC4AG069320
TRIDC4AG069340
TRIDC4AG069370
TRIDC4AG069380
TRIDC4AG069400
TRIDC4AG069420
TRIDC4AG069440
TRIDC4AG069460
TRIDC4AG069470
TRIDC4AG069480
TRIDC4AG069500
TRIDC4AG069520
TRIDC4AG069550
TRIDC4AG069570
TRIDC4AG069600
TRIDC4AG069680
TRIDC4AG069690
TRIDC4AG069700
TRIDC4AG069710
TRIDC4AG069720
TRIDC4AG069730
TRIDC4AG069740
TRIDC4AG069750
TRIDC4AG069760
TRIDC4AG069770
TRIDC4AG069780
TRIDC4AG069790
TRIDC4AG069830
TRIDC4AG069840
TRIDC4AG069850
TRIDC4AG069870
TRIDC4AG069890
TRIDC4AG069900
TRIDC4AG069910
TRIDC4AG069940
TRIDC4AG069950
TRIDC4AG069960
TRIDC4AG069970
TRIDC4AG069980
TRIDC4AG069990
TRIDC4AG070000
TRIDC4AG070010
TRIDC4AG070030
TRIDC4AG070050
TRIDC4AG070060
TRIDC4AG070100
TRIDC4AG070130
TRIDC4AG070150
TRIDC4AG070160
TRIDC4AG070170
TRIDC4AG070180
TRIDC4AG070210
TRIDC4AG070240
TRIDC4AG070250
TRIDC4AG070260
TRIDC4AG070300
TRIDC4AG070310
TRIDC4AG070320
TRIDC4AG070370
TRIDC4AG070380
TRIDC4AG070390
TRIDC4AG070400
TRIDC4AG070410
TRIDC4AG070420
TRIDC4AG070460
TRIDC4AG070470
TRIDC4AG070510
TRIDC4AG070520
TRIDC4AG070530
TRIDC4AG070630
TRIDC4AG070650
TRIDC4AG070660
TRIDC4AG070680
TRIDC4AG070700
TRIDC4AG070710
TRIDC4AG070720
TRIDC4AG070740
TRIDC4AG070750
TRIDC4AG070760
TRIDC4AG070770
TRIDC4AG070790
TRIDC4AG070800
TRIDC4AG070840
TRIDC4AG070870
TRIDC4AG070880
TRIDC4AG071010
TRIDC4AG071020
TRIDC4AG071040
TRIDC4AG071050
TRIDC4AG071070
TRIDC4AG071090
TRIDC4AG071120
TRIDC4AG071140
TRIDC4AG071150
TRIDC4AG071190
TRIDC4AG071280
TRIDC4AG071290
TRIDC4AG071300
TRIDC4AG071310
TRIDC4AG071390
TRIDC4AG071420
TRIDC4AG071440
TRIDC4AG071460
TRIDC4AG071480
TRIDC4AG071500
TRIDC4AG071510
TRIDC4AG071520
TRIDC4AG071530
TRIDC4AG071540
TRIDC4AG071550
TRIDC4AG071560
TRIDC4AG071570
TRIDC4AG071580
TRIDC4AG071690
TRIDC4AG071700
TRIDC4AG071710
TRIDC4AG071720
TRIDC4AG071760
TRIDC4AG071790
TRIDC4AG071800
TRIDC4AG071840
TRIDC4AG071850
TRIDC4AG071870
TRIDC4AG071880
TRIDC4AG071890
TRIDC4AG071910
TRIDC4AG071920
TRIDC4AG071950
TRIDC4AG071970
TRIDC4AG071990
TRIDC4AG072000
TRIDC4AG072020
TRIDC4AG072030
TRIDC4AG072040
TRIDC4AG072050
TRIDC4AG072070
TRIDC4AG072090
TRIDC4AG072100
TRIDC4AG072160
TRIDC4AG072170
TRIDC4AG072190
TRIDC4AG072200
TRIDC4AG072240
TRIDC4AG072350
TRIDC4AG072370
TRIDC4AG072410
TRIDC4AG072470
TRIDC4AG072480
TRIDC4AG072490
TRIDC4AG072500
TRIDC4AG072510
TRIDC4AG072530
TRIDC4AG072540
TRIDC4AG072550
TRIDC4AG072590
TRIDC4AG072600
TRIDC4AG072610
TRIDC4AG072630
TRIDC4AG072640
TRIDC4AG072670
TRIDC4AG072680
TRIDC4BG000150
TRIDC4BG000160
TRIDC4BG000190
TRIDC4BG000230
TRIDC4BG000340
TRIDC4BG000350
TRIDC4BG000480
TRIDC4BG000510
TRIDC4BG000520
TRIDC4BG000550
TRIDC4BG000600
TRIDC4BG000610
TRIDC4BG000620
TRIDC4BG000630
TRIDC4BG000640
TRIDC4BG000650
TRIDC4BG000660
TRIDC4BG000670
TRIDC4BG000680
TRIDC4BG000700
TRIDC4BG000760
TRIDC4BG000770
TRIDC4BG000800
TRIDC4BG000810
TRIDC4BG001070
TRIDC4BG001130
TRIDC4BG001140
TRIDC4BG001200
TRIDC4BG001220
TRIDC4BG001240
TRIDC4BG001310
TRIDC4BG001330
TRIDC4BG001340
TRIDC4BG001350
TRIDC4BG001380
TRIDC4BG001390
TRIDC4BG001400
TRIDC4BG001440
TRIDC4BG001480
TRIDC4BG001490
TRIDC4BG001500
TRIDC4BG001550
TRIDC4BG001590
TRIDC4BG001630
TRIDC4BG002090
TRIDC4BG002380
TRIDC4BG002560
TRIDC4BG002650
TRIDC4BG002680
TRIDC4BG002950
TRIDC4BG002960
TRIDC4BG003650
TRIDC4BG003740
TRIDC4BG004100
TRIDC4BG004150
TRIDC4BG004160
TRIDC4BG004220
TRIDC4BG004290
TRIDC4BG004420
TRIDC4BG004470
TRIDC4BG004530
TRIDC4BG004540
TRIDC4BG004550
TRIDC4BG004570
TRIDC4BG004590
TRIDC4BG005010
TRIDC4BG005610
TRIDC4BG005780
TRIDC4BG005790
TRIDC4BG006310
TRIDC4BG007340
TRIDC4BG007430
TRIDC4BG007580
TRIDC4BG007600
TRIDC4BG007620
TRIDC4BG007630
TRIDC4BG007810
TRIDC4BG007820
TRIDC4BG008050
TRIDC4BG009370
TRIDC4BG010460
TRIDC4BG010480
TRIDC4BG010490
TRIDC4BG010500
TRIDC4BG010510
TRIDC4BG010530
TRIDC4BG010630
TRIDC4BG010880
TRIDC4BG010890
TRIDC4BG011290
TRIDC4BG014450
TRIDC4BG014460
TRIDC4BG014470
TRIDC4BG014920
TRIDC4BG015900
TRIDC4BG015910
TRIDC4BG015930
TRIDC4BG015980
TRIDC4BG015990
TRIDC4BG016010
TRIDC4BG016020
TRIDC4BG016030
TRIDC4BG018040
TRIDC4BG019100
TRIDC4BG022950
TRIDC4BG026650
TRIDC4BG026680
TRIDC4BG028080
TRIDC4BG028120
TRIDC4BG028770
TRIDC4BG029620
TRIDC4BG031650
TRIDC4BG032080
TRIDC4BG035640
TRIDC4BG036800
TRIDC4BG040750
TRIDC4BG042010
TRIDC4BG044180
TRIDC4BG044190
TRIDC4BG044200
TRIDC4BG044210
TRIDC4BG044750
TRIDC4BG046730
TRIDC4BG047530
TRIDC4BG049710
TRIDC4BG050240
TRIDC4BG050250
TRIDC4BG050580
TRIDC4BG050660
TRIDC4BG051380
TRIDC4BG052930
TRIDC4BG052940
TRIDC4BG053630
TRIDC4BG054880
TRIDC4BG055140
TRIDC4BG055150
TRIDC4BG055170
TRIDC4BG055180
TRIDC4BG055190
TRIDC4BG055250
TRIDC4BG055260
TRIDC4BG055270
TRIDC4BG055350
TRIDC4BG056370
TRIDC4BG056660
TRIDC4BG056670
TRIDC4BG056680
TRIDC4BG057250
TRIDC4BG057260
TRIDC4BG057430
TRIDC4BG057460
TRIDC4BG057680
TRIDC4BG057710
TRIDC4BG057810
TRIDC4BG057890
TRIDC4BG058070
TRIDC4BG058260
TRIDC4BG058270
TRIDC4BG058280
TRIDC4BG058530
TRIDC4BG058620
TRIDC4BG058640
TRIDC4BG058760
TRIDC4BG058770
TRIDC4BG059160
TRIDC4BG059330
TRIDC4BG059340
TRIDC4BG059370
TRIDC4BG059380
TRIDC4BG059430
TRIDC4BG059440
TRIDC4BG059460
TRIDC4BG059600
TRIDC4BG059660
TRIDC4BG060370
TRIDC4BG060410
TRIDC4BG060530
TRIDC4BG060540
TRIDC4BG061080
TRIDC4BG061090
TRIDC4BG061100
TRIDC4BG061480
TRIDC4BG061490
TRIDC4BG061560
TRIDC4BG062440
TRIDC4BG062450
TRIDC4BG062460
TRIDC4BG062480
TRIDC4BG062570
TRIDC4BG062580
TRIDC4BG062640
TRIDC4BG062660
TRIDC4BG062670
TRIDC4BG063000
TRIDC4BG063010
TRIDC4BG063050
TRIDC4BG063060
TRIDC4BG063070
TRIDC4BG063080
TRIDC4BG063250
TRIDC4BG063320
TRIDC4BG063330
TRIDC4BG063430
TRIDC4BG063840
TRIDC4BG064160
TRIDC4BG064200
TRIDC4BG064210
TRIDC5AG000410
TRIDC5AG000420
TRIDC5AG000450
TRIDC5AG000910
TRIDC5AG000930
TRIDC5AG001040
TRIDC5AG001050
TRIDC5AG001150
TRIDC5AG001360
TRIDC5AG001370
TRIDC5AG001380
TRIDC5AG001560
TRIDC5AG001570
TRIDC5AG001580
TRIDC5AG001590
TRIDC5AG001600
TRIDC5AG001620
TRIDC5AG001630
TRIDC5AG001640
TRIDC5AG001660
TRIDC5AG001670
TRIDC5AG002480
TRIDC5AG002550
TRIDC5AG002580
TRIDC5AG003220
TRIDC5AG003240
TRIDC5AG003320
TRIDC5AG003800
TRIDC5AG004630
TRIDC5AG004950
TRIDC5AG004960
TRIDC5AG004990
TRIDC5AG005010
TRIDC5AG005050
TRIDC5AG005060
TRIDC5AG005070
TRIDC5AG005490
TRIDC5AG005930
TRIDC5AG006170
TRIDC5AG006620
TRIDC5AG007300
TRIDC5AG007370
TRIDC5AG007380
TRIDC5AG007390
TRIDC5AG007710
TRIDC5AG007980
TRIDC5AG008000
TRIDC5AG008820
TRIDC5AG009360
TRIDC5AG009370
TRIDC5AG009380
TRIDC5AG009400
TRIDC5AG009410
TRIDC5AG009630
TRIDC5AG010130
TRIDC5AG010160
TRIDC5AG010170
TRIDC5AG013400
TRIDC5AG019130
TRIDC5AG019420
TRIDC5AG019440
TRIDC5AG019460
TRIDC5AG020900
TRIDC5AG022760
TRIDC5AG022950
TRIDC5AG023280
TRIDC5AG025520
TRIDC5AG026630
TRIDC5AG028220
TRIDC5AG030560
TRIDC5AG031620
TRIDC5AG032660
TRIDC5AG033930
TRIDC5AG038990
TRIDC5AG039010
TRIDC5AG039080
TRIDC5AG039520
TRIDC5AG039750
TRIDC5AG039760
TRIDC5AG039780
TRIDC5AG039800
TRIDC5AG041930
TRIDC5AG043070
TRIDC5AG043130
TRIDC5AG043140
TRIDC5AG044520
TRIDC5AG044690
TRIDC5AG044720
TRIDC5AG044740
TRIDC5AG045520
TRIDC5AG045970
TRIDC5AG046140
TRIDC5AG046870
TRIDC5AG047510
TRIDC5AG048290
TRIDC5AG049040
TRIDC5AG049050
TRIDC5AG049580
TRIDC5AG049980
TRIDC5AG049990
TRIDC5AG050000
TRIDC5AG050380
TRIDC5AG050400
TRIDC5AG050430
TRIDC5AG051290
TRIDC5AG051300
TRIDC5AG051310
TRIDC5AG051320
TRIDC5AG051350
TRIDC5AG051930
TRIDC5AG051940
TRIDC5AG052380
TRIDC5AG052440
TRIDC5AG053040
TRIDC5AG053290
TRIDC5AG053670
TRIDC5AG057330
TRIDC5AG057630
TRIDC5AG058100
TRIDC5AG058110
TRIDC5AG059710
TRIDC5AG059810
TRIDC5AG060700
TRIDC5AG061020
TRIDC5AG061180
TRIDC5AG062230
TRIDC5AG062380
TRIDC5AG062390
TRIDC5AG062570
TRIDC5AG063170
TRIDC5AG063590
TRIDC5AG063670
TRIDC5AG065270
TRIDC5AG065420
TRIDC5AG066480
TRIDC5AG066490
TRIDC5AG068930
TRIDC5AG069670
TRIDC5AG070270
TRIDC5AG071290
TRIDC5AG071710
TRIDC5AG072810
TRIDC5AG073360
TRIDC5AG073700
TRIDC5AG073710
TRIDC5AG073720
TRIDC5AG073730
TRIDC5AG073740
TRIDC5AG074480
TRIDC5AG076700
TRIDC5AG077000
TRIDC5AG077050
TRIDC5AG077060
TRIDC5AG077570
TRIDC5AG077670
TRIDC5AG077690
TRIDC5AG077980
TRIDC5AG078110
TRIDC5AG078300
TRIDC5AG078530
TRIDC5AG078680
TRIDC5AG078720
TRIDC5AG078740
TRIDC5AG078760
TRIDC5AG078770
TRIDC5AG078780
TRIDC5AG078890
TRIDC5BG000230
TRIDC5BG000310
TRIDC5BG000780
TRIDC5BG000830
TRIDC5BG000840
TRIDC5BG000850
TRIDC5BG000860
TRIDC5BG000880
TRIDC5BG000920
TRIDC5BG000930
TRIDC5BG000940
TRIDC5BG001090
TRIDC5BG001100
TRIDC5BG001180
TRIDC5BG001200
TRIDC5BG001300
TRIDC5BG001350
TRIDC5BG001550
TRIDC5BG001870
TRIDC5BG002050
TRIDC5BG002190
TRIDC5BG002210
TRIDC5BG002220
TRIDC5BG002370
TRIDC5BG002460
TRIDC5BG002580
TRIDC5BG002640
TRIDC5BG002780
TRIDC5BG002800
TRIDC5BG002810
TRIDC5BG002830
TRIDC5BG002840
TRIDC5BG002930
TRIDC5BG002990
TRIDC5BG003030
TRIDC5BG003070
TRIDC5BG003080
TRIDC5BG003090
TRIDC5BG003150
TRIDC5BG003330
TRIDC5BG003340
TRIDC5BG003380
TRIDC5BG003390
TRIDC5BG003650
TRIDC5BG003670
TRIDC5BG003700
TRIDC5BG004390
TRIDC5BG004560
TRIDC5BG004870
TRIDC5BG004880
TRIDC5BG004890
TRIDC5BG004900
TRIDC5BG004920
TRIDC5BG005070
TRIDC5BG005090
TRIDC5BG005400
TRIDC5BG005410
TRIDC5BG005580
TRIDC5BG005810
TRIDC5BG005920
TRIDC5BG005970
TRIDC5BG005980
TRIDC5BG006010
TRIDC5BG006060
TRIDC5BG006300
TRIDC5BG006430
TRIDC5BG006440
TRIDC5BG006450
TRIDC5BG006490
TRIDC5BG006900
TRIDC5BG007020
TRIDC5BG007030
TRIDC5BG007040
TRIDC5BG007060
TRIDC5BG007590
TRIDC5BG007780
TRIDC5BG007850
TRIDC5BG007860
TRIDC5BG007880
TRIDC5BG007890
TRIDC5BG007900
TRIDC5BG007910
TRIDC5BG007920
TRIDC5BG007930
TRIDC5BG007940
TRIDC5BG007950
TRIDC5BG008140
TRIDC5BG008150
TRIDC5BG008160
TRIDC5BG008460
TRIDC5BG008530
TRIDC5BG008550
TRIDC5BG008560
TRIDC5BG008590
TRIDC5BG008640
TRIDC5BG008940
TRIDC5BG008960
TRIDC5BG009150
TRIDC5BG009160
TRIDC5BG009180
TRIDC5BG009210
TRIDC5BG009220
TRIDC5BG009240
TRIDC5BG009290
TRIDC5BG009320
TRIDC5BG009330
TRIDC5BG009370
TRIDC5BG009390
TRIDC5BG009400
TRIDC5BG009420
TRIDC5BG009430
TRIDC5BG009440
TRIDC5BG009450
TRIDC5BG009460
TRIDC5BG009500
TRIDC5BG009510
TRIDC5BG009520
TRIDC5BG009530
TRIDC5BG010250
TRIDC5BG010450
TRIDC5BG010460
TRIDC5BG010710
TRIDC5BG011170
TRIDC5BG011320
TRIDC5BG011640
TRIDC5BG012020
TRIDC5BG012300
TRIDC5BG013740
TRIDC5BG017400
TRIDC5BG018310
TRIDC5BG022770
TRIDC5BG022920
TRIDC5BG024490
TRIDC5BG026220
TRIDC5BG026680
TRIDC5BG026690
TRIDC5BG026700
TRIDC5BG026720
TRIDC5BG026730
TRIDC5BG026830
TRIDC5BG027060
TRIDC5BG028520
TRIDC5BG028530
TRIDC5BG028590
TRIDC5BG032510
TRIDC5BG032530
TRIDC5BG032540
TRIDC5BG032550
TRIDC5BG032580
TRIDC5BG032950
TRIDC5BG032960
TRIDC5BG032990
TRIDC5BG033150
TRIDC5BG035110
TRIDC5BG036500
TRIDC5BG036990
TRIDC5BG037000
TRIDC5BG037010
TRIDC5BG037020
TRIDC5BG037040
TRIDC5BG037220
TRIDC5BG037770
TRIDC5BG038060
TRIDC5BG038630
TRIDC5BG040530
TRIDC5BG041210
TRIDC5BG041220
TRIDC5BG041230
TRIDC5BG041240
TRIDC5BG042070
TRIDC5BG042780
TRIDC5BG042790
TRIDC5BG044590
TRIDC5BG044670
TRIDC5BG044950
TRIDC5BG045640
TRIDC5BG045680
TRIDC5BG045690
TRIDC5BG046230
TRIDC5BG047300
TRIDC5BG048120
TRIDC5BG048250
TRIDC5BG048260
TRIDC5BG048270
TRIDC5BG048280
TRIDC5BG048510
TRIDC5BG048520
TRIDC5BG048890
TRIDC5BG048900
TRIDC5BG048910
TRIDC5BG048920
TRIDC5BG048940
TRIDC5BG048970
TRIDC5BG049080
TRIDC5BG049300
TRIDC5BG051060
TRIDC5BG051180
TRIDC5BG051190
TRIDC5BG051550
TRIDC5BG051560
TRIDC5BG051700
TRIDC5BG051840
TRIDC5BG051940
TRIDC5BG051950
TRIDC5BG051970
TRIDC5BG051980
TRIDC5BG052010
TRIDC5BG052030
TRIDC5BG052090
TRIDC5BG052680
TRIDC5BG052710
TRIDC5BG053030
TRIDC5BG053040
TRIDC5BG053210
TRIDC5BG053280
TRIDC5BG053360
TRIDC5BG054030
TRIDC5BG054040
TRIDC5BG054110
TRIDC5BG054140
TRIDC5BG054240
TRIDC5BG054400
TRIDC5BG054560
TRIDC5BG054570
TRIDC5BG054580
TRIDC5BG054590
TRIDC5BG054600
TRIDC5BG054610
TRIDC5BG054640
TRIDC5BG054700
TRIDC5BG054710
TRIDC5BG054720
TRIDC5BG054730
TRIDC5BG054750
TRIDC5BG054770
TRIDC5BG054780
TRIDC5BG054990
TRIDC5BG055020
TRIDC5BG055030
TRIDC5BG055040
TRIDC5BG055050
TRIDC5BG055150
TRIDC5BG055450
TRIDC5BG055540
TRIDC5BG055610
TRIDC5BG055630
TRIDC5BG055640
TRIDC5BG055650
TRIDC5BG055660
TRIDC5BG055730
TRIDC5BG055800
TRIDC5BG055880
TRIDC5BG055900
TRIDC5BG055930
TRIDC5BG056060
TRIDC5BG056070
TRIDC5BG056110
TRIDC5BG056140
TRIDC5BG056150
TRIDC5BG056170
TRIDC5BG056190
TRIDC5BG056560
TRIDC5BG056590
TRIDC5BG056600
TRIDC5BG056610
TRIDC5BG056790
TRIDC5BG056800
TRIDC5BG057150
TRIDC5BG057450
TRIDC5BG057560
TRIDC5BG057700
TRIDC5BG057720
TRIDC5BG057740
TRIDC5BG057880
TRIDC5BG057890
TRIDC5BG057900
TRIDC5BG057920
TRIDC5BG058200
TRIDC5BG058890
TRIDC5BG059470
TRIDC5BG059480
TRIDC5BG059490
TRIDC5BG059840
TRIDC5BG060450
TRIDC5BG060790
TRIDC5BG060920
TRIDC5BG061080
TRIDC5BG062130
TRIDC5BG063220
TRIDC5BG063420
TRIDC5BG063620
TRIDC5BG063640
TRIDC5BG063650
TRIDC5BG063700
TRIDC5BG063710
TRIDC5BG063780
TRIDC5BG064000
TRIDC5BG064190
TRIDC5BG064370
TRIDC5BG064520
TRIDC5BG064530
TRIDC5BG064890
TRIDC5BG064930
TRIDC5BG065000
TRIDC5BG065690
TRIDC5BG066580
TRIDC5BG066590
TRIDC5BG066610
TRIDC5BG066620
TRIDC5BG066700
TRIDC5BG066930
TRIDC5BG066990
TRIDC5BG067000
TRIDC5BG067020
TRIDC5BG067360
TRIDC5BG067370
TRIDC5BG067400
TRIDC5BG067700
TRIDC5BG067710
TRIDC5BG067720
TRIDC5BG067750
TRIDC5BG067760
TRIDC5BG067770
TRIDC5BG067780
TRIDC5BG067790
TRIDC5BG067800
TRIDC5BG067810
TRIDC5BG067880
TRIDC5BG067910
TRIDC5BG067970
TRIDC5BG067990
TRIDC5BG068010
TRIDC5BG068020
TRIDC5BG068030
TRIDC5BG068680
TRIDC5BG069200
TRIDC5BG069800
TRIDC5BG069870
TRIDC5BG069990
TRIDC5BG070000
TRIDC5BG070010
TRIDC5BG070050
TRIDC5BG070730
TRIDC5BG070740
TRIDC5BG070920
TRIDC5BG071480
TRIDC5BG071500
TRIDC5BG071510
TRIDC5BG071520
TRIDC5BG071530
TRIDC5BG071540
TRIDC5BG071950
TRIDC5BG071960
TRIDC5BG072000
TRIDC5BG072010
TRIDC5BG072570
TRIDC5BG072670
TRIDC5BG072780
TRIDC5BG072890
TRIDC5BG072980
TRIDC5BG073050
TRIDC5BG073070
TRIDC5BG073500
TRIDC5BG073510
TRIDC5BG073540
TRIDC5BG073550
TRIDC5BG073560
TRIDC5BG073570
TRIDC5BG073580
TRIDC5BG073590
TRIDC5BG073740
TRIDC5BG074110
TRIDC5BG074280
TRIDC5BG074290
TRIDC5BG074340
TRIDC5BG074350
TRIDC5BG074390
TRIDC5BG074410
TRIDC5BG074520
TRIDC5BG074530
TRIDC5BG074610
TRIDC5BG074630
TRIDC5BG074870
TRIDC5BG074880
TRIDC5BG074990
TRIDC5BG075010
TRIDC5BG075240
TRIDC5BG075480
TRIDC5BG075500
TRIDC5BG075560
TRIDC5BG075580
TRIDC5BG075690
TRIDC5BG075700
TRIDC5BG075710
TRIDC5BG075720
TRIDC5BG076000
TRIDC5BG076580
TRIDC5BG076590
TRIDC5BG076600
TRIDC5BG076940
TRIDC5BG076960
TRIDC5BG076970
TRIDC5BG077070
TRIDC5BG077080
TRIDC5BG077100
TRIDC5BG077120
TRIDC5BG077150
TRIDC5BG077270
TRIDC5BG077320
TRIDC5BG077350
TRIDC5BG077450
TRIDC5BG077470
TRIDC5BG077490
TRIDC5BG077720
TRIDC5BG077750
TRIDC5BG077760
TRIDC5BG077770
TRIDC5BG077780
TRIDC5BG077900
TRIDC5BG078190
TRIDC5BG078230
TRIDC5BG078260
TRIDC5BG078270
TRIDC5BG079220
TRIDC5BG079470
TRIDC5BG079530
TRIDC5BG079720
TRIDC5BG079780
TRIDC5BG079940
TRIDC5BG080040
TRIDC5BG080160
TRIDC5BG080180
TRIDC5BG080290
TRIDC5BG080360
TRIDC5BG080400
TRIDC5BG080700
TRIDC5BG080770
TRIDC5BG080800
TRIDC5BG080810
TRIDC5BG080930
TRIDC5BG081050
TRIDC5BG081060
TRIDC5BG081130
TRIDC5BG081190
TRIDC5BG081200
TRIDC5BG081250
TRIDC5BG081260
TRIDC5BG081620
TRIDC5BG081690
TRIDC5BG081710
TRIDC5BG082070
TRIDC5BG082240
TRIDC5BG082320
TRIDC5BG082360
TRIDC5BG082520
TRIDC5BG082540
TRIDC5BG082800
TRIDC5BG083030
TRIDC5BG083200
TRIDC5BG083240
TRIDC5BG083500
TRIDC5BG083530
TRIDC5BG083560
TRIDC5BG083570
TRIDC5BG083580
TRIDC5BG083630
TRIDC5BG083640
TRIDC5BG083650
TRIDC5BG083710
TRIDC5BG083820
TRIDC5BG083840
TRIDC5BG083870
TRIDC5BG083990
TRIDC6AG000120
TRIDC6AG000130
TRIDC6AG000500
TRIDC6AG000530
TRIDC6AG000540
TRIDC6AG000660
TRIDC6AG000960
TRIDC6AG001530
TRIDC6AG001560
TRIDC6AG001800
TRIDC6AG001810
TRIDC6AG002190
TRIDC6AG002240
TRIDC6AG002270
TRIDC6AG002280
TRIDC6AG002290
TRIDC6AG002340
TRIDC6AG002380
TRIDC6AG002390
TRIDC6AG002450
TRIDC6AG002510
TRIDC6AG002540
TRIDC6AG002550
TRIDC6AG002600
TRIDC6AG002610
TRIDC6AG002620
TRIDC6AG002630
TRIDC6AG002640
TRIDC6AG003130
TRIDC6AG003430
TRIDC6AG003620
TRIDC6AG003670
TRIDC6AG003700
TRIDC6AG003710
TRIDC6AG003990
TRIDC6AG004280
TRIDC6AG004450
TRIDC6AG004660
TRIDC6AG004710
TRIDC6AG004730
TRIDC6AG004740
TRIDC6AG004770
TRIDC6AG004780
TRIDC6AG005290
TRIDC6AG005450
TRIDC6AG005500
TRIDC6AG005820
TRIDC6AG005880
TRIDC6AG005890
TRIDC6AG005900
TRIDC6AG005910
TRIDC6AG005920
TRIDC6AG005930
TRIDC6AG005940
TRIDC6AG006020
TRIDC6AG006400
TRIDC6AG006420
TRIDC6AG006430
TRIDC6AG006460
TRIDC6AG006470
TRIDC6AG006810
TRIDC6AG006820
TRIDC6AG006860
TRIDC6AG006870
TRIDC6AG006890
TRIDC6AG007480
TRIDC6AG007550
TRIDC6AG007640
TRIDC6AG008010
TRIDC6AG008220
TRIDC6AG008230
TRIDC6AG008240
TRIDC6AG008550
TRIDC6AG008570
TRIDC6AG008860
TRIDC6AG009020
TRIDC6AG009030
TRIDC6AG009550
TRIDC6AG009600
TRIDC6AG009630
TRIDC6AG009680
TRIDC6AG009910
TRIDC6AG009920
TRIDC6AG011560
TRIDC6AG012550
TRIDC6AG016100
TRIDC6AG016120
TRIDC6AG016260
TRIDC6AG016270
TRIDC6AG017120
TRIDC6AG017130
TRIDC6AG017320
TRIDC6AG017330
TRIDC6AG017340
TRIDC6AG017350
TRIDC6AG018300
TRIDC6AG018960
TRIDC6AG020630
TRIDC6AG020670
TRIDC6AG023070
TRIDC6AG026760
TRIDC6AG026770
TRIDC6AG029490
TRIDC6AG029740
TRIDC6AG030790
TRIDC6AG031480
TRIDC6AG032970
TRIDC6AG033910
TRIDC6AG034740
TRIDC6AG035240
TRIDC6AG037500
TRIDC6AG041200
TRIDC6AG041210
TRIDC6AG041700
TRIDC6AG041800
TRIDC6AG043270
TRIDC6AG043330
TRIDC6AG043740
TRIDC6AG043990
TRIDC6AG044050
TRIDC6AG045420
TRIDC6AG045430
TRIDC6AG045860
TRIDC6AG045870
TRIDC6AG048390
TRIDC6AG048510
TRIDC6AG049040
TRIDC6AG049060
TRIDC6AG049080
TRIDC6AG050700
TRIDC6AG050710
TRIDC6AG050910
TRIDC6AG050940
TRIDC6AG051210
TRIDC6AG051280
TRIDC6AG051360
TRIDC6AG051370
TRIDC6AG052270
TRIDC6AG052460
TRIDC6AG053600
TRIDC6AG053760
TRIDC6AG053950
TRIDC6AG054770
TRIDC6AG055590
TRIDC6AG056150
TRIDC6AG057040
TRIDC6AG057050
TRIDC6AG057500
TRIDC6AG057510
TRIDC6AG057780
TRIDC6AG058690
TRIDC6AG058700
TRIDC6AG059170
TRIDC6AG059200
TRIDC6AG059210
TRIDC6AG059260
TRIDC6AG059350
TRIDC6AG059390
TRIDC6AG060040
TRIDC6AG060160
TRIDC6AG060250
TRIDC6AG060280
TRIDC6AG060290
TRIDC6AG060380
TRIDC6AG060450
TRIDC6AG060460
TRIDC6AG060480
TRIDC6AG060750
TRIDC6AG060770
TRIDC6AG060790
TRIDC6AG060800
TRIDC6AG060810
TRIDC6AG060820
TRIDC6AG060830
TRIDC6AG060840
TRIDC6AG060850
TRIDC6AG060870
TRIDC6AG060880
TRIDC6AG060900
TRIDC6AG061340
TRIDC6AG061350
TRIDC6AG061360
TRIDC6AG061410
TRIDC6AG061440
TRIDC6AG061450
TRIDC6AG061480
TRIDC6AG061670
TRIDC6AG061680
TRIDC6AG061690
TRIDC6BG000030
TRIDC6BG000050
TRIDC6BG000060
TRIDC6BG000080
TRIDC6BG000090
TRIDC6BG000100
TRIDC6BG000110
TRIDC6BG000120
TRIDC6BG000130
TRIDC6BG000140
TRIDC6BG000150
TRIDC6BG000170
TRIDC6BG000180
TRIDC6BG000190
TRIDC6BG000210
TRIDC6BG000300
TRIDC6BG000320
TRIDC6BG000330
TRIDC6BG000340
TRIDC6BG000380
TRIDC6BG000400
TRIDC6BG000410
TRIDC6BG000440
TRIDC6BG000450
TRIDC6BG000470
TRIDC6BG000480
TRIDC6BG000490
TRIDC6BG000500
TRIDC6BG000510
TRIDC6BG000520
TRIDC6BG000530
TRIDC6BG000550
TRIDC6BG000560
TRIDC6BG000570
TRIDC6BG000580
TRIDC6BG000590
TRIDC6BG000740
TRIDC6BG000870
TRIDC6BG000890
TRIDC6BG001010
TRIDC6BG001030
TRIDC6BG001100
TRIDC6BG001110
TRIDC6BG001190
TRIDC6BG001200
TRIDC6BG001210
TRIDC6BG001230
TRIDC6BG001240
TRIDC6BG001250
TRIDC6BG001260
TRIDC6BG001290
TRIDC6BG001300
TRIDC6BG001320
TRIDC6BG001340
TRIDC6BG001370
TRIDC6BG001450
TRIDC6BG001650
TRIDC6BG001820
TRIDC6BG001870
TRIDC6BG001880
TRIDC6BG001890
TRIDC6BG001900
TRIDC6BG002170
TRIDC6BG002490
TRIDC6BG002500
TRIDC6BG002540
TRIDC6BG002640
TRIDC6BG002660
TRIDC6BG002670
TRIDC6BG002680
TRIDC6BG002690
TRIDC6BG003030
TRIDC6BG003040
TRIDC6BG003050
TRIDC6BG003060
TRIDC6BG003070
TRIDC6BG003080
TRIDC6BG003100
TRIDC6BG003130
TRIDC6BG003340
TRIDC6BG003420
TRIDC6BG003430
TRIDC6BG003440
TRIDC6BG003460
TRIDC6BG003490
TRIDC6BG003500
TRIDC6BG003520
TRIDC6BG003530
TRIDC6BG003540
TRIDC6BG003550
TRIDC6BG003560
TRIDC6BG003740
TRIDC6BG003780
TRIDC6BG003790
TRIDC6BG003810
TRIDC6BG003820
TRIDC6BG003940
TRIDC6BG003950
TRIDC6BG004040
TRIDC6BG004050
TRIDC6BG004070
TRIDC6BG004100
TRIDC6BG004110
TRIDC6BG004120
TRIDC6BG004130
TRIDC6BG004140
TRIDC6BG004170
TRIDC6BG004180
TRIDC6BG004190
TRIDC6BG004200
TRIDC6BG004220
TRIDC6BG004250
TRIDC6BG004260
TRIDC6BG004270
TRIDC6BG004290
TRIDC6BG004310
TRIDC6BG004490
TRIDC6BG004500
TRIDC6BG004730
TRIDC6BG004780
TRIDC6BG005110
TRIDC6BG005330
TRIDC6BG005350
TRIDC6BG005360
TRIDC6BG005370
TRIDC6BG005390
TRIDC6BG005400
TRIDC6BG005410
TRIDC6BG005500
TRIDC6BG005510
TRIDC6BG005520
TRIDC6BG005530
TRIDC6BG005540
TRIDC6BG005550
TRIDC6BG005570
TRIDC6BG005600
TRIDC6BG005610
TRIDC6BG005640
TRIDC6BG005650
TRIDC6BG005690
TRIDC6BG005700
TRIDC6BG005740
TRIDC6BG005750
TRIDC6BG005770
TRIDC6BG005780
TRIDC6BG005790
TRIDC6BG006030
TRIDC6BG006070
TRIDC6BG006080
TRIDC6BG006090
TRIDC6BG006140
TRIDC6BG006150
TRIDC6BG006180
TRIDC6BG006190
TRIDC6BG006360
TRIDC6BG006590
TRIDC6BG006630
TRIDC6BG006670
TRIDC6BG006680
TRIDC6BG006710
TRIDC6BG006750
TRIDC6BG006760
TRIDC6BG007040
TRIDC6BG007060
TRIDC6BG007070
TRIDC6BG007090
TRIDC6BG007100
TRIDC6BG007240
TRIDC6BG007260
TRIDC6BG007270
TRIDC6BG007320
TRIDC6BG007330
TRIDC6BG007380
TRIDC6BG007470
TRIDC6BG007520
TRIDC6BG007570
TRIDC6BG007600
TRIDC6BG007610
TRIDC6BG007620
TRIDC6BG007630
TRIDC6BG007640
TRIDC6BG007900
TRIDC6BG007950
TRIDC6BG008150
TRIDC6BG008160
TRIDC6BG008180
TRIDC6BG008190
TRIDC6BG008220
TRIDC6BG008250
TRIDC6BG008260
TRIDC6BG008270
TRIDC6BG008330
TRIDC6BG008390
TRIDC6BG008620
TRIDC6BG008650
TRIDC6BG008660
TRIDC6BG008820
TRIDC6BG008840
TRIDC6BG008850
TRIDC6BG008860
TRIDC6BG009230
TRIDC6BG009240
TRIDC6BG009580
TRIDC6BG009730
TRIDC6BG009930
TRIDC6BG009990
TRIDC6BG010020
TRIDC6BG010080
TRIDC6BG010150
TRIDC6BG010280
TRIDC6BG010400
TRIDC6BG010760
TRIDC6BG010780
TRIDC6BG010830
TRIDC6BG010850
TRIDC6BG010870
TRIDC6BG010910
TRIDC6BG010940
TRIDC6BG010950
TRIDC6BG010960
TRIDC6BG010970
TRIDC6BG010990
TRIDC6BG011030
TRIDC6BG011060
TRIDC6BG011070
TRIDC6BG011080
TRIDC6BG011090
TRIDC6BG011100
TRIDC6BG011110
TRIDC6BG011430
TRIDC6BG013040
TRIDC6BG013050
TRIDC6BG013230
TRIDC6BG013240
TRIDC6BG013300
TRIDC6BG014390
TRIDC6BG014880
TRIDC6BG014890
TRIDC6BG015090
TRIDC6BG015140
TRIDC6BG015150
TRIDC6BG015160
TRIDC6BG015200
TRIDC6BG015220
TRIDC6BG015230
TRIDC6BG015240
TRIDC6BG015260
TRIDC6BG015270
TRIDC6BG015290
TRIDC6BG015310
TRIDC6BG015340
TRIDC6BG015350
TRIDC6BG015410
TRIDC6BG015420
TRIDC6BG015430
TRIDC6BG015440
TRIDC6BG015450
TRIDC6BG015470
TRIDC6BG015580
TRIDC6BG015710
TRIDC6BG015770
TRIDC6BG015810
TRIDC6BG015920
TRIDC6BG015960
TRIDC6BG016140
TRIDC6BG016160
TRIDC6BG016210
TRIDC6BG016250
TRIDC6BG016420
TRIDC6BG016590
TRIDC6BG016630
TRIDC6BG016930
TRIDC6BG017000
TRIDC6BG017180
TRIDC6BG017430
TRIDC6BG017440
TRIDC6BG017450
TRIDC6BG017490
TRIDC6BG017660
TRIDC6BG017710
TRIDC6BG018210
TRIDC6BG018280
TRIDC6BG018290
TRIDC6BG019040
TRIDC6BG019230
TRIDC6BG019330
TRIDC6BG019350
TRIDC6BG019360
TRIDC6BG019650
TRIDC6BG019660
TRIDC6BG019670
TRIDC6BG019910
TRIDC6BG019920
TRIDC6BG020000
TRIDC6BG020020
TRIDC6BG020510
TRIDC6BG020530
TRIDC6BG020580
TRIDC6BG020640
TRIDC6BG020680
TRIDC6BG020700
TRIDC6BG020710
TRIDC6BG020730
TRIDC6BG020740
TRIDC6BG020760
TRIDC6BG020770
TRIDC6BG020780
TRIDC6BG020790
TRIDC6BG020800
TRIDC6BG020810
TRIDC6BG020830
TRIDC6BG020850
TRIDC6BG020870
TRIDC6BG020900
TRIDC6BG020910
TRIDC6BG020940
TRIDC6BG020960
TRIDC6BG020970
TRIDC6BG020980
TRIDC6BG021290
TRIDC6BG021540
TRIDC6BG021550
TRIDC6BG021580
TRIDC6BG022220
TRIDC6BG022230
TRIDC6BG022240
TRIDC6BG022300
TRIDC6BG022310
TRIDC6BG022730
TRIDC6BG022740
TRIDC6BG022780
TRIDC6BG022800
TRIDC6BG022820
TRIDC6BG022830
TRIDC6BG022840
TRIDC6BG022950
TRIDC6BG023170
TRIDC6BG023970
TRIDC6BG023980
TRIDC6BG024180
TRIDC6BG025580
TRIDC6BG025590
TRIDC6BG025600
TRIDC6BG025610
TRIDC6BG027360
TRIDC6BG027590
TRIDC6BG027620
TRIDC6BG027920
TRIDC6BG028120
TRIDC6BG028190
TRIDC6BG028220
TRIDC6BG029960
TRIDC6BG030460
TRIDC6BG030490
TRIDC6BG030540
TRIDC6BG030800
TRIDC6BG030810
TRIDC6BG030900
TRIDC6BG030920
TRIDC6BG030940
TRIDC6BG030970
TRIDC6BG030980
TRIDC6BG030990
TRIDC6BG031000
TRIDC6BG031960
TRIDC6BG031980
TRIDC6BG031990
TRIDC6BG032020
TRIDC6BG032040
TRIDC6BG032250
TRIDC6BG032290
TRIDC6BG032760
TRIDC6BG032770
TRIDC6BG034390
TRIDC6BG034590
TRIDC6BG036470
TRIDC6BG036710
TRIDC6BG039600
TRIDC6BG039630
TRIDC6BG039650
TRIDC6BG040170
TRIDC6BG040190
TRIDC6BG040240
TRIDC6BG040290
TRIDC6BG040300
TRIDC6BG041090
TRIDC6BG041120
TRIDC6BG041170
TRIDC6BG041200
TRIDC6BG041210
TRIDC6BG041560
TRIDC6BG042070
TRIDC6BG044420
TRIDC6BG044450
TRIDC6BG044980
TRIDC6BG048640
TRIDC6BG048650
TRIDC6BG048660
TRIDC6BG048670
TRIDC6BG049380
TRIDC6BG049390
TRIDC6BG049520
TRIDC6BG050700
TRIDC6BG050750
TRIDC6BG051990
TRIDC6BG052000
TRIDC6BG054470
TRIDC6BG054490
TRIDC6BG054510
TRIDC6BG054530
TRIDC6BG054560
TRIDC6BG054570
TRIDC6BG055100
TRIDC6BG055120
TRIDC6BG055130
TRIDC6BG055150
TRIDC6BG055170
TRIDC6BG055180
TRIDC6BG055270
TRIDC6BG057090
TRIDC6BG057420
TRIDC6BG057540
TRIDC6BG057770
TRIDC6BG058120
TRIDC6BG058170
TRIDC6BG058250
TRIDC6BG058260
TRIDC6BG058350
TRIDC6BG058370
TRIDC6BG058380
TRIDC6BG058390
TRIDC6BG058400
TRIDC6BG058410
TRIDC6BG058420
TRIDC6BG058440
TRIDC6BG058620
TRIDC6BG058630
TRIDC6BG059840
TRIDC6BG059860
TRIDC6BG059870
TRIDC6BG060040
TRIDC6BG060060
TRIDC6BG060070
TRIDC6BG060350
TRIDC6BG060360
TRIDC6BG060480
TRIDC6BG060490
TRIDC6BG060510
TRIDC6BG060520
TRIDC6BG060930
TRIDC6BG060950
TRIDC6BG060960
TRIDC6BG061180
TRIDC6BG061220
TRIDC6BG061240
TRIDC6BG061250
TRIDC6BG061270
TRIDC6BG061280
TRIDC6BG061320
TRIDC6BG061780
TRIDC6BG061790
TRIDC6BG061810
TRIDC6BG061820
TRIDC6BG061930
TRIDC6BG061940
TRIDC6BG061950
TRIDC6BG062000
TRIDC6BG062240
TRIDC6BG062250
TRIDC6BG062260
TRIDC6BG062310
TRIDC6BG062320
TRIDC6BG062350
TRIDC6BG062450
TRIDC6BG062630
TRIDC6BG062640
TRIDC6BG062660
TRIDC6BG062690
TRIDC6BG062730
TRIDC6BG063470
TRIDC6BG063480
TRIDC6BG063500
TRIDC6BG063550
TRIDC6BG063580
TRIDC6BG064700
TRIDC6BG064830
TRIDC6BG065070
TRIDC6BG065710
TRIDC6BG065880
TRIDC6BG066040
TRIDC6BG066290
TRIDC6BG066480
TRIDC6BG066490
TRIDC6BG066630
TRIDC6BG066670
TRIDC6BG066900
TRIDC6BG066940
TRIDC6BG066950
TRIDC6BG067030
TRIDC6BG067040
TRIDC6BG067110
TRIDC6BG067120
TRIDC6BG067140
TRIDC6BG067170
TRIDC6BG067250
TRIDC6BG067280
TRIDC6BG067300
TRIDC6BG067410
TRIDC6BG067420
TRIDC6BG067430
TRIDC6BG067440
TRIDC6BG067820
TRIDC6BG067830
TRIDC6BG068250
TRIDC6BG068330
TRIDC6BG068340
TRIDC6BG068350
TRIDC6BG068530
TRIDC6BG068560
TRIDC6BG068570
TRIDC6BG068580
TRIDC6BG068600
TRIDC6BG068770
TRIDC6BG068780
TRIDC6BG068800
TRIDC6BG068820
TRIDC6BG068840
TRIDC6BG068880
TRIDC6BG068890
TRIDC6BG068910
TRIDC6BG068920
TRIDC6BG068930
TRIDC6BG068950
TRIDC6BG069030
TRIDC6BG069040
TRIDC6BG069310
TRIDC6BG069410
TRIDC6BG069640
TRIDC6BG069650
TRIDC6BG069660
TRIDC6BG069670
TRIDC6BG069680
TRIDC6BG069690
TRIDC6BG069700
TRIDC6BG069710
TRIDC6BG069720
TRIDC6BG069730
TRIDC6BG069740
TRIDC6BG069750
TRIDC6BG069840
TRIDC6BG069860
TRIDC6BG069870
TRIDC6BG069880
TRIDC6BG069990
TRIDC6BG070080
TRIDC6BG070100
TRIDC6BG070120
TRIDC6BG070130
TRIDC6BG070150
TRIDC6BG070200
TRIDC6BG070210
TRIDC6BG070340
TRIDC6BG070550
TRIDC6BG070570
TRIDC6BG070700
TRIDC6BG070710
TRIDC6BG070730
TRIDC6BG070740
TRIDC6BG070750
TRIDC6BG070760
TRIDC6BG070830
TRIDC6BG070850
TRIDC6BG070860
TRIDC6BG070870
TRIDC6BG070880
TRIDC6BG070920
TRIDC6BG070930
TRIDC6BG071010
TRIDC6BG071020
TRIDC6BG071040
TRIDC6BG071050
TRIDC6BG071180
TRIDC6BG071330
TRIDC6BG071340
TRIDC6BG071630
TRIDC6BG071640
TRIDC6BG071710
TRIDC6BG071730
TRIDC6BG071750
TRIDC6BG071810
TRIDC6BG071820
TRIDC6BG071830
TRIDC6BG071840
TRIDC6BG071850
TRIDC6BG071860
TRIDC6BG071880
TRIDC6BG071900
TRIDC6BG071910
TRIDC6BG071930
TRIDC6BG071940
TRIDC6BG071950
TRIDC6BG071960
TRIDC6BG071980
TRIDC6BG071990
TRIDC6BG072000
TRIDC6BG072010
TRIDC6BG072020
TRIDC6BG072030
TRIDC6BG072040
TRIDC6BG072070
TRIDC6BG072080
TRIDC6BG072090
TRIDC6BG072160
TRIDC6BG072180
TRIDC6BG072190
TRIDC6BG072200
TRIDC6BG072220
TRIDC6BG072270
TRIDC6BG072280
TRIDC6BG072290
TRIDC6BG072310
TRIDC6BG072390
TRIDC6BG072400
TRIDC6BG072410
TRIDC6BG072440
TRIDC6BG072560
TRIDC6BG072570
TRIDC6BG072580
TRIDC6BG072600
TRIDC6BG072610
TRIDC6BG072990
TRIDC6BG073000
TRIDC6BG073020
TRIDC6BG073130
TRIDC6BG073140
TRIDC6BG073150
TRIDC6BG073190
TRIDC6BG073200
TRIDC6BG073210
TRIDC6BG073220
TRIDC6BG073230
TRIDC6BG073250
TRIDC6BG073260
TRIDC6BG073280
TRIDC6BG073290
TRIDC6BG073300
TRIDC6BG073310
TRIDC6BG073330
TRIDC6BG073340
TRIDC6BG073350
TRIDC6BG073360
TRIDC6BG073370
TRIDC6BG073380
TRIDC6BG073390
TRIDC6BG073400
TRIDC6BG073410
TRIDC6BG073420
TRIDC6BG073430
TRIDC6BG073440
TRIDC6BG073450
TRIDC6BG073460
TRIDC6BG073470
TRIDC6BG073490
TRIDC6BG073500
TRIDC6BG073560
TRIDC7AG000060
TRIDC7AG000080
TRIDC7AG000100
TRIDC7AG000130
TRIDC7AG000150
TRIDC7AG000180
TRIDC7AG000190
TRIDC7AG000220
TRIDC7AG000240
TRIDC7AG000390
TRIDC7AG000450
TRIDC7AG000590
TRIDC7AG000640
TRIDC7AG000680
TRIDC7AG000830
TRIDC7AG000850
TRIDC7AG000910
TRIDC7AG001070
TRIDC7AG001080
TRIDC7AG001350
TRIDC7AG001380
TRIDC7AG001440
TRIDC7AG001450
TRIDC7AG001470
TRIDC7AG001650
TRIDC7AG001980
TRIDC7AG003010
TRIDC7AG003080
TRIDC7AG003150
TRIDC7AG003220
TRIDC7AG003230
TRIDC7AG003250
TRIDC7AG003270
TRIDC7AG003290
TRIDC7AG003300
TRIDC7AG003350
TRIDC7AG003680
TRIDC7AG003690
TRIDC7AG003780
TRIDC7AG003820
TRIDC7AG003830
TRIDC7AG003860
TRIDC7AG003880
TRIDC7AG003910
TRIDC7AG003920
TRIDC7AG003970
TRIDC7AG004240
TRIDC7AG004360
TRIDC7AG004370
TRIDC7AG004390
TRIDC7AG004580
TRIDC7AG004600
TRIDC7AG004610
TRIDC7AG004770
TRIDC7AG004830
TRIDC7AG005860
TRIDC7AG005980
TRIDC7AG006120
TRIDC7AG006130
TRIDC7AG006290
TRIDC7AG006300
TRIDC7AG006370
TRIDC7AG006380
TRIDC7AG006390
TRIDC7AG006400
TRIDC7AG006410
TRIDC7AG006450
TRIDC7AG006470
TRIDC7AG006830
TRIDC7AG007070
TRIDC7AG007090
TRIDC7AG007400
TRIDC7AG007410
TRIDC7AG007540
TRIDC7AG008270
TRIDC7AG008370
TRIDC7AG008390
TRIDC7AG008410
TRIDC7AG009010
TRIDC7AG009020
TRIDC7AG009410
TRIDC7AG009670
TRIDC7AG009700
TRIDC7AG009840
TRIDC7AG010050
TRIDC7AG010630
TRIDC7AG011130
TRIDC7AG011450
TRIDC7AG011590
TRIDC7AG011610
TRIDC7AG011680
TRIDC7AG011690
TRIDC7AG011700
TRIDC7AG011770
TRIDC7AG011790
TRIDC7AG011800
TRIDC7AG011900
TRIDC7AG011920
TRIDC7AG011930
TRIDC7AG011950
TRIDC7AG012550
TRIDC7AG012560
TRIDC7AG012890
TRIDC7AG012910
TRIDC7AG012920
TRIDC7AG013250
TRIDC7AG013260
TRIDC7AG013640
TRIDC7AG013740
TRIDC7AG013880
TRIDC7AG013940
TRIDC7AG013980
TRIDC7AG014180
TRIDC7AG014200
TRIDC7AG014210
TRIDC7AG014640
TRIDC7AG014660
TRIDC7AG014690
TRIDC7AG014700
TRIDC7AG016460
TRIDC7AG016780
TRIDC7AG016790
TRIDC7AG017400
TRIDC7AG017410
TRIDC7AG018410
TRIDC7AG018430
TRIDC7AG018650
TRIDC7AG018660
TRIDC7AG018960
TRIDC7AG019070
TRIDC7AG019790
TRIDC7AG020730
TRIDC7AG021760
TRIDC7AG022030
TRIDC7AG022040
TRIDC7AG022050
TRIDC7AG022070
TRIDC7AG022940
TRIDC7AG025440
TRIDC7AG028980
TRIDC7AG028990
TRIDC7AG031530
TRIDC7AG033520
TRIDC7AG036070
TRIDC7AG036090
TRIDC7AG036100
TRIDC7AG037420
TRIDC7AG037490
TRIDC7AG038730
TRIDC7AG038770
TRIDC7AG039490
TRIDC7AG040230
TRIDC7AG040710
TRIDC7AG040830
TRIDC7AG040850
TRIDC7AG042350
TRIDC7AG045790
TRIDC7AG051210
TRIDC7AG052170
TRIDC7AG056090
TRIDC7AG056120
TRIDC7AG057260
TRIDC7AG057290
TRIDC7AG060350
TRIDC7AG060940
TRIDC7AG060950
TRIDC7AG060970
TRIDC7AG061010
TRIDC7AG061200
TRIDC7AG061210
TRIDC7AG061230
TRIDC7AG061650
TRIDC7AG062390
TRIDC7AG065340
TRIDC7AG065350
TRIDC7AG065960
TRIDC7AG066010
TRIDC7AG067580
TRIDC7AG067590
TRIDC7AG067610
TRIDC7AG067760
TRIDC7AG068220
TRIDC7AG069060
TRIDC7AG070460
TRIDC7AG070750
TRIDC7AG070760
TRIDC7AG071920
TRIDC7AG071990
TRIDC7AG072000
TRIDC7AG072010
TRIDC7AG073720
TRIDC7AG073730
TRIDC7AG074300
TRIDC7AG074320
TRIDC7AG074370
TRIDC7AG074620
TRIDC7AG074630
TRIDC7AG074640
TRIDC7AG074650
TRIDC7AG074660
TRIDC7AG074870
TRIDC7AG074940
TRIDC7AG074950
TRIDC7AG074980
TRIDC7AG074990
TRIDC7AG075000
TRIDC7AG075050
TRIDC7AG075060
TRIDC7AG075080
TRIDC7AG075090
TRIDC7AG075100
TRIDC7AG075130
TRIDC7AG075190
TRIDC7AG075200
TRIDC7AG075210
TRIDC7AG075240
TRIDC7AG075260
TRIDC7AG075270
TRIDC7AG075290
TRIDC7AG075300
TRIDC7AG075330
TRIDC7AG075340
TRIDC7AG075350
TRIDC7AG075360
TRIDC7AG075380
TRIDC7AG075390
TRIDC7AG075580
TRIDC7AG076120
TRIDC7AG076130
TRIDC7AG076140
TRIDC7AG076360
TRIDC7AG076520
TRIDC7AG076530
TRIDC7AG076630
TRIDC7AG077130
TRIDC7AG077140
TRIDC7AG077150
TRIDC7AG077160
TRIDC7AG077280
TRIDC7AG077720
TRIDC7AG077730
TRIDC7AG077960
TRIDC7AG078040
TRIDC7AG078100
TRIDC7AG078120
TRIDC7AG078160
TRIDC7AG078180
TRIDC7AG078260
TRIDC7AG078270
TRIDC7AG078290
TRIDC7AG078310
TRIDC7AG078320
TRIDC7AG078330
TRIDC7AG078560
TRIDC7AG078600
TRIDC7AG078610
TRIDC7BG000270
TRIDC7BG000300
TRIDC7BG000380
TRIDC7BG000390
TRIDC7BG000410
TRIDC7BG000420
TRIDC7BG000440
TRIDC7BG000450
TRIDC7BG000480
TRIDC7BG000490
TRIDC7BG000700
TRIDC7BG000730
TRIDC7BG000740
TRIDC7BG000770
TRIDC7BG000800
TRIDC7BG000810
TRIDC7BG000840
TRIDC7BG001100
TRIDC7BG001110
TRIDC7BG001120
TRIDC7BG001130
TRIDC7BG001140
TRIDC7BG001150
TRIDC7BG001160
TRIDC7BG001170
TRIDC7BG001180
TRIDC7BG001190
TRIDC7BG001200
TRIDC7BG001210
TRIDC7BG001220
TRIDC7BG001240
TRIDC7BG001590
TRIDC7BG001600
TRIDC7BG001750
TRIDC7BG001810
TRIDC7BG001820
TRIDC7BG002000
TRIDC7BG002100
TRIDC7BG002410
TRIDC7BG002760
TRIDC7BG002830
TRIDC7BG002900
TRIDC7BG003110
TRIDC7BG003480
TRIDC7BG003530
TRIDC7BG003590
TRIDC7BG003620
TRIDC7BG003840
TRIDC7BG004030
TRIDC7BG004150
TRIDC7BG004160
TRIDC7BG004170
TRIDC7BG004180
TRIDC7BG004320
TRIDC7BG004690
TRIDC7BG004700
TRIDC7BG005650
TRIDC7BG005680
TRIDC7BG005690
TRIDC7BG005720
TRIDC7BG005730
TRIDC7BG005780
TRIDC7BG006060
TRIDC7BG006090
TRIDC7BG006100
TRIDC7BG006120
TRIDC7BG006410
TRIDC7BG006630
TRIDC7BG006670
TRIDC7BG007050
TRIDC7BG007740
TRIDC7BG007830
TRIDC7BG008130
TRIDC7BG008260
TRIDC7BG008270
TRIDC7BG008280
TRIDC7BG008290
TRIDC7BG008330
TRIDC7BG008350
TRIDC7BG008360
TRIDC7BG008370
TRIDC7BG008380
TRIDC7BG008400
TRIDC7BG008420
TRIDC7BG008440
TRIDC7BG008780
TRIDC7BG008820
TRIDC7BG008850
TRIDC7BG008860
TRIDC7BG008880
TRIDC7BG008940
TRIDC7BG009130
TRIDC7BG010200
TRIDC7BG010580
TRIDC7BG010610
TRIDC7BG010910
TRIDC7BG010920
TRIDC7BG011590
TRIDC7BG011940
TRIDC7BG011960
TRIDC7BG011970
TRIDC7BG014580
TRIDC7BG014940
TRIDC7BG015170
TRIDC7BG015180
TRIDC7BG015190
TRIDC7BG016890
TRIDC7BG016900
TRIDC7BG017360
TRIDC7BG020000
TRIDC7BG020710
TRIDC7BG020760
TRIDC7BG021880
TRIDC7BG022180
TRIDC7BG024290
TRIDC7BG024480
TRIDC7BG024900
TRIDC7BG028170
TRIDC7BG031810
TRIDC7BG032440
TRIDC7BG032450
TRIDC7BG032460
TRIDC7BG032470
TRIDC7BG032490
TRIDC7BG032500
TRIDC7BG032520
TRIDC7BG032530
TRIDC7BG032550
TRIDC7BG032570
TRIDC7BG032580
TRIDC7BG032600
TRIDC7BG032610
TRIDC7BG032620
TRIDC7BG032640
TRIDC7BG032660
TRIDC7BG032690
TRIDC7BG032720
TRIDC7BG032770
TRIDC7BG033110
TRIDC7BG035250
TRIDC7BG035340
TRIDC7BG035350
TRIDC7BG035650
TRIDC7BG035670
TRIDC7BG035680
TRIDC7BG035690
TRIDC7BG035710
TRIDC7BG035720
TRIDC7BG035740
TRIDC7BG036270
TRIDC7BG036280
TRIDC7BG036360
TRIDC7BG036370
TRIDC7BG036380
TRIDC7BG036390
TRIDC7BG036410
TRIDC7BG036980
TRIDC7BG036990
TRIDC7BG037080
TRIDC7BG037110
TRIDC7BG038100
TRIDC7BG038710
TRIDC7BG038890
TRIDC7BG038900
TRIDC7BG038910
TRIDC7BG038940
TRIDC7BG038960
TRIDC7BG038970
TRIDC7BG039930
TRIDC7BG040070
TRIDC7BG040080
TRIDC7BG040090
TRIDC7BG040280
TRIDC7BG040290
TRIDC7BG040300
TRIDC7BG040320
TRIDC7BG040340
TRIDC7BG040390
TRIDC7BG040410
TRIDC7BG040420
TRIDC7BG040780
TRIDC7BG040940
TRIDC7BG041420
TRIDC7BG041440
TRIDC7BG041450
TRIDC7BG041490
TRIDC7BG041500
TRIDC7BG041510
TRIDC7BG041520
TRIDC7BG041550
TRIDC7BG042560
TRIDC7BG042620
TRIDC7BG042650
TRIDC7BG042670
TRIDC7BG042690
TRIDC7BG042710
TRIDC7BG042740
TRIDC7BG042880
TRIDC7BG043180
TRIDC7BG043250
TRIDC7BG043660
TRIDC7BG044390
TRIDC7BG045680
TRIDC7BG045690
TRIDC7BG045700
TRIDC7BG045720
TRIDC7BG045740
TRIDC7BG045780
TRIDC7BG046030
TRIDC7BG046640
TRIDC7BG046910
TRIDC7BG046920
TRIDC7BG046930
TRIDC7BG047030
TRIDC7BG048140
TRIDC7BG048150
TRIDC7BG048160
TRIDC7BG048320
TRIDC7BG048420
TRIDC7BG048480
TRIDC7BG048490
TRIDC7BG048990
TRIDC7BG049390
TRIDC7BG050070
TRIDC7BG051030
TRIDC7BG051050
TRIDC7BG051060
TRIDC7BG051380
TRIDC7BG051740
TRIDC7BG052050
TRIDC7BG052120
TRIDC7BG052130
TRIDC7BG052240
TRIDC7BG052260
TRIDC7BG052270
TRIDC7BG052430
TRIDC7BG052440
TRIDC7BG052460
TRIDC7BG052510
TRIDC7BG052590
TRIDC7BG052610
TRIDC7BG052620
TRIDC7BG052630
TRIDC7BG052860
TRIDC7BG052900
TRIDC7BG053160
TRIDC7BG053170
TRIDC7BG053180
TRIDC7BG053290
TRIDC7BG053350
TRIDC7BG053360
TRIDC7BG053380
TRIDC7BG053400
TRIDC7BG053410
TRIDC7BG053430
TRIDC7BG053440
TRIDC7BG053450
TRIDC7BG053470
TRIDC7BG053570
TRIDC7BG053580
TRIDC7BG053600
TRIDC7BG053610
TRIDC7BG053630
TRIDC7BG053640
TRIDC7BG053650
TRIDC7BG053660
TRIDC7BG053890
TRIDC7BG053900
TRIDC7BG053910
TRIDC7BG053920
TRIDC7BG053960
TRIDC7BG053990
TRIDC7BG054020
TRIDC7BG054030
TRIDC7BG054060
TRIDC7BG054110
TRIDC7BG054210
TRIDC7BG054220
TRIDC7BG054230
TRIDC7BG054240
TRIDC7BG054370
TRIDC7BG054970
TRIDC7BG054980
TRIDC7BG055000
TRIDC7BG055010
TRIDC7BG055150
TRIDC7BG055170
TRIDC7BG055200
TRIDC7BG055210
TRIDC7BG055240
TRIDC7BG055630
TRIDC7BG055640
TRIDC7BG055650
TRIDC7BG055660
TRIDC7BG055720
TRIDC7BG055740
TRIDC7BG056010
TRIDC7BG056160
TRIDC7BG056170
TRIDC7BG056190
TRIDC7BG056250
TRIDC7BG056330
TRIDC7BG056350
TRIDC7BG056370
TRIDC7BG056380
TRIDC7BG056720
TRIDC7BG056880
TRIDC7BG056890
TRIDC7BG057170
TRIDC7BG057180
TRIDC7BG057190
TRIDC7BG058210
TRIDC7BG058220
TRIDC7BG058230
TRIDC7BG058240
TRIDC7BG058250
TRIDC7BG058730
TRIDC7BG059360
TRIDC7BG059400
TRIDC7BG059430
TRIDC7BG059510
TRIDC7BG059520
TRIDC7BG059730
TRIDC7BG059750
TRIDC7BG059770
TRIDC7BG059780
TRIDC7BG060010
TRIDC7BG060020
TRIDC7BG060130
TRIDC7BG060150
TRIDC7BG060170
TRIDC7BG060200
TRIDC7BG060560
TRIDC7BG060730
TRIDC7BG060790
TRIDC7BG060820
TRIDC7BG060890
TRIDC7BG061060
TRIDC7BG061240
TRIDC7BG061280
TRIDC7BG061490
TRIDC7BG061500
TRIDC7BG061510
TRIDC7BG061550
TRIDC7BG061560
TRIDC7BG061580
TRIDC7BG062000
TRIDC7BG062450
TRIDC7BG062460
TRIDC7BG062470
TRIDC7BG062640
TRIDC7BG062730
TRIDC7BG062820
TRIDC7BG062830
TRIDC7BG063140
TRIDC7BG063150
TRIDC7BG063160
TRIDC7BG063240
TRIDC7BG063250
TRIDC7BG063260
TRIDC7BG063270
TRIDC7BG063490
TRIDC7BG063530
TRIDC7BG063880
TRIDC7BG063940
TRIDC7BG064180
TRIDC7BG064200
TRIDC7BG064220
TRIDC7BG064410
TRIDC7BG064460
TRIDC7BG064470
TRIDC7BG064620
TRIDC7BG065100
TRIDC7BG065120
TRIDC7BG065180
TRIDC7BG065520
TRIDC7BG065630
TRIDC7BG065830
TRIDC7BG065840
TRIDC7BG065850
TRIDC7BG066840
TRIDC7BG066930
TRIDC7BG066940
TRIDC7BG067440
TRIDC7BG067450
TRIDC7BG067480
TRIDC7BG067490
TRIDC7BG067550
TRIDC7BG067590
TRIDC7BG067610
TRIDC7BG067620
TRIDC7BG067650
TRIDC7BG067700
TRIDC7BG067720
TRIDC7BG067890
TRIDC7BG067930
TRIDC7BG067940
TRIDC7BG068020
TRIDC7BG068030
TRIDC7BG068160
TRIDC7BG068400
TRIDC7BG068410
TRIDC7BG068420
TRIDC7BG068430
TRIDC7BG068440
TRIDC7BG068500
TRIDC7BG068530
TRIDC7BG068540
TRIDC7BG068670
TRIDC7BG068800
TRIDC7BG068810
TRIDC7BG068820
TRIDC7BG068890
TRIDC7BG068910
TRIDC7BG068920
TRIDC7BG069140
TRIDC7BG069150
TRIDC7BG069170
TRIDC7BG069260
TRIDC7BG069420
TRIDC7BG069450
TRIDC7BG069460
TRIDC7BG069470
TRIDC7BG069480
TRIDC7BG069490
TRIDC7BG069500
TRIDC7BG069550
TRIDC7BG069560
TRIDC7BG069680
TRIDC7BG069700
TRIDC7BG069710
TRIDC7BG069730
TRIDC7BG069740
TRIDC7BG069760
TRIDC7BG069770
TRIDC7BG069980
TRIDC7BG069990
TRIDC7BG070130
TRIDC7BG070270
TRIDC7BG070280
TRIDC7BG070290
TRIDC7BG070310
TRIDC7BG070320
TRIDC7BG070340
TRIDC7BG070370
TRIDC7BG070380
TRIDC7BG070410
TRIDC7BG070470
TRIDC7BG070500
TRIDC7BG070510
TRIDC7BG070520
TRIDC7BG070530
TRIDC7BG070580
TRIDC7BG070760
TRIDC7BG070770
TRIDC7BG070780
TRIDC7BG070800
TRIDC7BG070850
TRIDC7BG070890
TRIDC7BG070900
TRIDC7BG070920
TRIDC7BG070960
TRIDC7BG070980
TRIDC7BG070990
TRIDC7BG071000
TRIDC7BG071030
TRIDC7BG071040
TRIDC7BG071180
TRIDC7BG071190
TRIDC7BG071580
TRIDC7BG071590
TRIDC7BG071600
TRIDC7BG071620
TRIDC7BG071630
TRIDC7BG071650
TRIDC7BG071660
TRIDC7BG071700
TRIDC7BG071710
TRIDC7BG071790
TRIDC7BG071840
TRIDC7BG071850
TRIDC7BG071860
TRIDC7BG071870
TRIDC7BG071920
TRIDC7BG071930
TRIDC7BG071990
TRIDC7BG072000
TRIDC7BG072230
TRIDC7BG072290
TRIDC7BG072300
TRIDC7BG072310
TRIDC7BG072330
TRIDC7BG072340
TRIDC7BG072370
TRIDC7BG072380
TRIDC7BG072630
TRIDC7BG072640
TRIDC7BG072660
TRIDC7BG072670
TRIDC7BG072680
TRIDC7BG072730
TRIDC7BG072750
TRIDC7BG072820
TRIDC7BG073030
TRIDC7BG073040
TRIDC7BG073080
TRIDC7BG073180
TRIDC7BG073240
TRIDC7BG073250
TRIDC7BG073260
TRIDC7BG073490
TRIDC7BG073500
TRIDC7BG073510
TRIDC7BG073550
TRIDC7BG073560
TRIDC7BG073570
TRIDC7BG073620
TRIDC7BG073760
TRIDC7BG073800
TRIDC7BG073840
TRIDC7BG073850
TRIDC7BG073990
TRIDC7BG074030
TRIDC7BG074040
TRIDC7BG074050
TRIDC7BG074060
TRIDC7BG074070
TRIDC7BG074080
TRIDC7BG074090
TRIDC7BG074170
TRIDC7BG074180
TRIDC7BG074190
TRIDC7BG074240
TRIDC7BG074410
TRIDC7BG074430
TRIDC7BG074440
TRIDC7BG074480
TRIDC7BG074490
TRIDC7BG074530
TRIDC7BG074540
TRIDC7BG074560
TRIDC7BG074600
TRIDC7BG074610
TRIDC7BG074630
TRIDC7BG074670
TRIDC7BG074680
TRIDC7BG074690
TRIDC7BG074740
TRIDC7BG074760
TRIDC7BG074770
TRIDC7BG074780
TRIDC7BG075310
TRIDC7BG075390
TRIDC7BG075470
TRIDC7BG075480
TRIDC7BG075490
TRIDC7BG075620
TRIDC7BG075630
TRIDC7BG075710
TRIDC7BG075840
TRIDC7BG075850
TRIDC7BG075860
TRIDC7BG075880
TRIDC7BG075900
TRIDC7BG075910
TRIDC7BG075920
TRIDC7BG075940
TRIDC7BG076060
TRIDC7BG076110
TRIDC7BG076220
TRIDC7BG076440
TRIDC7BG076450
TRIDC7BG076470
TRIDC7BG076480
TRIDC7BG076490
TRIDC7BG076570
TRIDC7BG076600
TRIDC7BG076650
TRIDC7BG076660
TRIDC7BG076670
TRIDC7BG076680
TRIDC7BG076690
TRIDC7BG076700
TRIDC7BG076710
TRIDC7BG076870
TRIDC7BG076920
TRIDC7BG076990
TRIDC7BG077030
TRIDC7BG077050
TRIDC7BG077070
TRIDC7BG077080
TRIDC7BG077090
TRIDC7BG077120
