# Supplementary material for: Comparative gene retention analysis in barley, wild emmer, and bread wheat pangenome lines reveals factors affecting gene retention following gene duplication
Source: BMC Biol. 2023 Feb 6;21:25. doi: 10.1186/s12915-022-01503-z (PMC9903521; doi:10.1186/s12915-022-01503-z)
Supplement: Supplementary file 7 — Additional file 7. Orthologous gene matrix (presence/absence) in barley, wild emmer, and bread wheat pangenome lines. [file 12915_2022_1503_MOESM7_ESM.zip › Files_S5/SRR7478273.deletion_gene.list]

TRIDC0UG000270
TRIDC0UG000280
TRIDC0UG000290
TRIDC0UG000310
TRIDC0UG000700
TRIDC0UG000720
TRIDC0UG000730
TRIDC0UG000740
TRIDC0UG000970
TRIDC0UG000990
TRIDC0UG001260
TRIDC0UG001280
TRIDC0UG001310
TRIDC0UG001320
TRIDC0UG001480
TRIDC0UG001650
TRIDC0UG001660
TRIDC0UG001670
TRIDC0UG001680
TRIDC0UG001740
TRIDC0UG001760
TRIDC0UG001770
TRIDC0UG001780
TRIDC0UG001790
TRIDC0UG002440
TRIDC0UG002450
TRIDC0UG003130
TRIDC0UG003140
TRIDC0UG003150
TRIDC0UG003450
TRIDC0UG003510
TRIDC0UG003550
TRIDC0UG003560
TRIDC0UG003570
TRIDC0UG003600
TRIDC0UG003850
TRIDC0UG004180
TRIDC0UG004190
TRIDC0UG004200
TRIDC0UG004280
TRIDC0UG004290
TRIDC0UG004300
TRIDC0UG004310
TRIDC0UG004760
TRIDC0UG004980
TRIDC0UG004990
TRIDC0UG005110
TRIDC0UG005200
TRIDC0UG005230
TRIDC0UG005280
TRIDC0UG005290
TRIDC0UG005300
TRIDC0UG005310
TRIDC0UG005320
TRIDC0UG005380
TRIDC0UG005390
TRIDC0UG005470
TRIDC0UG005530
TRIDC0UG005550
TRIDC0UG005600
TRIDC0UG005610
TRIDC0UG005890
TRIDC0UG005960
TRIDC0UG006070
TRIDC0UG006100
TRIDC0UG006120
TRIDC0UG006190
TRIDC0UG006500
TRIDC0UG006740
TRIDC0UG006760
TRIDC0UG006770
TRIDC0UG006780
TRIDC0UG006930
TRIDC0UG006980
TRIDC0UG007010
TRIDC0UG007110
TRIDC0UG007120
TRIDC0UG007140
TRIDC0UG007190
TRIDC0UG007200
TRIDC0UG007800
TRIDC0UG007810
TRIDC0UG007920
TRIDC0UG007950
TRIDC0UG008000
TRIDC0UG008180
TRIDC0UG008240
TRIDC0UG008250
TRIDC0UG008900
TRIDC0UG008950
TRIDC0UG009860
TRIDC0UG010030
TRIDC0UG010090
TRIDC0UG010100
TRIDC0UG010110
TRIDC0UG010170
TRIDC0UG010290
TRIDC0UG010460
TRIDC0UG010540
TRIDC0UG010550
TRIDC0UG010650
TRIDC0UG010690
TRIDC0UG010720
TRIDC0UG010730
TRIDC0UG010770
TRIDC0UG010790
TRIDC0UG010870
TRIDC0UG010890
TRIDC0UG010910
TRIDC0UG010930
TRIDC0UG010940
TRIDC0UG011320
TRIDC0UG011330
TRIDC0UG011340
TRIDC0UG011350
TRIDC0UG011890
TRIDC0UG011920
TRIDC0UG011930
TRIDC0UG012100
TRIDC0UG012280
TRIDC0UG012320
TRIDC0UG012380
TRIDC0UG012430
TRIDC0UG012500
TRIDC0UG013380
TRIDC0UG013650
TRIDC0UG013660
TRIDC0UG013770
TRIDC0UG013940
TRIDC0UG013990
TRIDC0UG014020
TRIDC0UG014030
TRIDC0UG015920
TRIDC0UG015940
TRIDC0UG015950
TRIDC0UG015970
TRIDC0UG015980
TRIDC0UG016120
TRIDC0UG016450
TRIDC0UG016470
TRIDC0UG016490
TRIDC0UG016600
TRIDC0UG016610
TRIDC0UG016950
TRIDC0UG017000
TRIDC0UG017200
TRIDC0UG017230
TRIDC0UG017290
TRIDC0UG017300
TRIDC0UG017690
TRIDC0UG017860
TRIDC0UG017870
TRIDC0UG018420
TRIDC0UG018430
TRIDC0UG018460
TRIDC0UG018490
TRIDC0UG018500
TRIDC0UG018580
TRIDC0UG018590
TRIDC0UG018670
TRIDC0UG018760
TRIDC0UG018810
TRIDC0UG018930
TRIDC0UG019080
TRIDC0UG019650
TRIDC0UG019740
TRIDC0UG020010
TRIDC0UG020020
TRIDC0UG020310
TRIDC0UG020380
TRIDC0UG020420
TRIDC0UG020430
TRIDC0UG020440
TRIDC0UG020480
TRIDC0UG020520
TRIDC0UG020540
TRIDC0UG020560
TRIDC0UG020570
TRIDC0UG020580
TRIDC0UG020630
TRIDC0UG020650
TRIDC0UG020670
TRIDC0UG020680
TRIDC0UG020710
TRIDC0UG020720
TRIDC0UG020820
TRIDC0UG020850
TRIDC0UG020870
TRIDC0UG020910
TRIDC0UG020930
TRIDC0UG020940
TRIDC0UG020970
TRIDC0UG020990
TRIDC0UG021000
TRIDC0UG021020
TRIDC0UG021030
TRIDC0UG021080
TRIDC0UG021100
TRIDC0UG021110
TRIDC0UG021150
TRIDC0UG021190
TRIDC0UG021200
TRIDC0UG021230
TRIDC0UG021270
TRIDC0UG021280
TRIDC0UG021290
TRIDC0UG021300
TRIDC0UG021310
TRIDC0UG021340
TRIDC0UG021350
TRIDC0UG021360
TRIDC0UG021390
TRIDC0UG021410
TRIDC0UG021430
TRIDC0UG021480
TRIDC0UG021490
TRIDC0UG021510
TRIDC0UG021550
TRIDC0UG021560
TRIDC0UG021570
TRIDC0UG021580
TRIDC0UG021610
TRIDC0UG021620
TRIDC0UG021630
TRIDC0UG021640
TRIDC0UG021690
TRIDC0UG021740
TRIDC0UG021760
TRIDC0UG021780
TRIDC0UG021840
TRIDC0UG021850
TRIDC0UG021860
TRIDC0UG021910
TRIDC0UG021920
TRIDC0UG021980
TRIDC0UG021990
TRIDC0UG022070
TRIDC0UG022090
TRIDC0UG022110
TRIDC0UG022140
TRIDC0UG022210
TRIDC0UG022220
TRIDC0UG022250
TRIDC0UG022260
TRIDC0UG022270
TRIDC0UG022290
TRIDC0UG022300
TRIDC0UG022370
TRIDC0UG022390
TRIDC0UG022400
TRIDC0UG022430
TRIDC0UG022440
TRIDC0UG022450
TRIDC0UG022480
TRIDC0UG022490
TRIDC0UG022540
TRIDC0UG022560
TRIDC0UG022580
TRIDC0UG022590
TRIDC0UG022650
TRIDC0UG022660
TRIDC0UG022680
TRIDC0UG022820
TRIDC0UG022830
TRIDC0UG022860
TRIDC0UG022870
TRIDC0UG022880
TRIDC0UG022910
TRIDC0UG022930
TRIDC0UG022940
TRIDC0UG022970
TRIDC0UG022980
TRIDC0UG023030
TRIDC0UG023040
TRIDC0UG023050
TRIDC0UG023110
TRIDC0UG023200
TRIDC0UG023260
TRIDC0UG023280
TRIDC0UG023300
TRIDC0UG023320
TRIDC0UG023330
TRIDC0UG023340
TRIDC0UG023350
TRIDC0UG023360
TRIDC0UG023370
TRIDC0UG023380
TRIDC0UG023390
TRIDC0UG023420
TRIDC0UG023470
TRIDC0UG023520
TRIDC0UG023530
TRIDC0UG023540
TRIDC0UG023580
TRIDC0UG023600
TRIDC0UG023630
TRIDC0UG023720
TRIDC0UG023740
TRIDC0UG023760
TRIDC0UG023770
TRIDC0UG023780
TRIDC0UG023830
TRIDC0UG023840
TRIDC0UG023910
TRIDC0UG023930
TRIDC0UG024030
TRIDC0UG024060
TRIDC0UG024070
TRIDC0UG024190
TRIDC0UG024240
TRIDC0UG024310
TRIDC0UG024360
TRIDC0UG024380
TRIDC0UG024390
TRIDC0UG024400
TRIDC0UG024430
TRIDC0UG024450
TRIDC0UG024480
TRIDC0UG024540
TRIDC0UG024550
TRIDC0UG024590
TRIDC0UG024620
TRIDC0UG024630
TRIDC0UG024780
TRIDC0UG024800
TRIDC0UG024860
TRIDC0UG024920
TRIDC0UG025020
TRIDC0UG025040
TRIDC0UG025050
TRIDC0UG025080
TRIDC0UG025100
TRIDC0UG025140
TRIDC0UG025180
TRIDC0UG025190
TRIDC0UG025250
TRIDC0UG025340
TRIDC0UG025350
TRIDC0UG025390
TRIDC0UG025400
TRIDC0UG025410
TRIDC0UG025470
TRIDC0UG025560
TRIDC0UG025570
TRIDC0UG025610
TRIDC0UG025630
TRIDC0UG025680
TRIDC0UG025690
TRIDC0UG025700
TRIDC0UG025710
TRIDC0UG025720
TRIDC0UG025780
TRIDC0UG025830
TRIDC0UG025960
TRIDC0UG026090
TRIDC0UG026130
TRIDC0UG026150
TRIDC0UG026160
TRIDC0UG026210
TRIDC0UG026230
TRIDC0UG026260
TRIDC0UG026330
TRIDC0UG026340
TRIDC0UG026450
TRIDC0UG026470
TRIDC0UG026500
TRIDC0UG026530
TRIDC0UG026560
TRIDC0UG026670
TRIDC0UG026770
TRIDC0UG026780
TRIDC0UG026840
TRIDC0UG026870
TRIDC0UG026880
TRIDC0UG026950
TRIDC0UG026960
TRIDC0UG026970
TRIDC0UG026980
TRIDC0UG026990
TRIDC0UG027120
TRIDC0UG027140
TRIDC0UG027170
TRIDC0UG027180
TRIDC0UG027200
TRIDC0UG027310
TRIDC0UG027320
TRIDC0UG027340
TRIDC0UG027380
TRIDC0UG027450
TRIDC0UG027460
TRIDC0UG027490
TRIDC0UG027530
TRIDC0UG027540
TRIDC0UG027580
TRIDC0UG027600
TRIDC0UG027640
TRIDC0UG027650
TRIDC0UG027730
TRIDC0UG027760
TRIDC0UG027850
TRIDC0UG027860
TRIDC0UG027880
TRIDC0UG027930
TRIDC0UG027940
TRIDC0UG027960
TRIDC0UG028010
TRIDC0UG028020
TRIDC0UG028060
TRIDC0UG028090
TRIDC0UG028120
TRIDC0UG028230
TRIDC0UG028240
TRIDC0UG028280
TRIDC0UG028290
TRIDC0UG028300
TRIDC0UG028310
TRIDC0UG028340
TRIDC0UG028370
TRIDC0UG028470
TRIDC0UG028490
TRIDC0UG028510
TRIDC0UG028520
TRIDC0UG028540
TRIDC0UG028580
TRIDC0UG028650
TRIDC0UG028690
TRIDC0UG028740
TRIDC0UG028770
TRIDC0UG028780
TRIDC0UG028800
TRIDC0UG028810
TRIDC0UG028830
TRIDC0UG028880
TRIDC0UG028890
TRIDC0UG028920
TRIDC0UG028940
TRIDC0UG028990
TRIDC0UG029090
TRIDC0UG029120
TRIDC0UG029150
TRIDC0UG029160
TRIDC0UG029220
TRIDC0UG029280
TRIDC0UG029420
TRIDC0UG029450
TRIDC0UG029600
TRIDC0UG029640
TRIDC0UG029720
TRIDC0UG029750
TRIDC0UG029760
TRIDC0UG029850
TRIDC0UG029870
TRIDC0UG029920
TRIDC0UG030030
TRIDC0UG030140
TRIDC0UG030150
TRIDC0UG030180
TRIDC0UG030230
TRIDC0UG030310
TRIDC0UG030330
TRIDC0UG030370
TRIDC0UG030380
TRIDC0UG030400
TRIDC0UG030410
TRIDC0UG030460
TRIDC0UG030470
TRIDC0UG030530
TRIDC0UG030540
TRIDC0UG030650
TRIDC0UG030730
TRIDC0UG030860
TRIDC0UG030890
TRIDC0UG030970
TRIDC0UG031110
TRIDC0UG031150
TRIDC0UG031170
TRIDC0UG031180
TRIDC0UG031210
TRIDC0UG031240
TRIDC0UG031250
TRIDC0UG031260
TRIDC0UG031270
TRIDC0UG031360
TRIDC0UG031460
TRIDC0UG031540
TRIDC0UG031550
TRIDC0UG031570
TRIDC0UG031630
TRIDC0UG031660
TRIDC0UG031690
TRIDC0UG031700
TRIDC0UG031720
TRIDC0UG031750
TRIDC0UG031780
TRIDC0UG031810
TRIDC0UG031900
TRIDC0UG032030
TRIDC0UG032070
TRIDC0UG032140
TRIDC0UG032260
TRIDC0UG032290
TRIDC0UG032310
TRIDC0UG032320
TRIDC0UG032340
TRIDC0UG032410
TRIDC0UG032450
TRIDC0UG032490
TRIDC0UG032500
TRIDC0UG032640
TRIDC0UG032650
TRIDC0UG032660
TRIDC0UG032670
TRIDC0UG032700
TRIDC0UG032710
TRIDC0UG032720
TRIDC0UG032740
TRIDC0UG032910
TRIDC0UG032930
TRIDC0UG032960
TRIDC0UG033010
TRIDC0UG033180
TRIDC0UG033190
TRIDC0UG033280
TRIDC0UG033290
TRIDC0UG033380
TRIDC0UG033430
TRIDC0UG033440
TRIDC0UG033470
TRIDC0UG033480
TRIDC0UG033510
TRIDC0UG033590
TRIDC0UG033690
TRIDC0UG033760
TRIDC0UG033800
TRIDC0UG033840
TRIDC0UG033850
TRIDC0UG034060
TRIDC0UG034070
TRIDC0UG034080
TRIDC0UG034190
TRIDC0UG034220
TRIDC0UG034270
TRIDC0UG034330
TRIDC0UG034360
TRIDC0UG034470
TRIDC0UG034480
TRIDC0UG034540
TRIDC0UG035290
TRIDC0UG035300
TRIDC0UG035310
TRIDC0UG035320
TRIDC0UG035350
TRIDC0UG035380
TRIDC0UG035390
TRIDC0UG035400
TRIDC0UG035410
TRIDC0UG035430
TRIDC0UG035440
TRIDC0UG035450
TRIDC0UG035460
TRIDC0UG035470
TRIDC0UG035490
TRIDC0UG035510
TRIDC1AG000030
TRIDC1AG000050
TRIDC1AG000060
TRIDC1AG000100
TRIDC1AG000110
TRIDC1AG000240
TRIDC1AG000250
TRIDC1AG000560
TRIDC1AG001130
TRIDC1AG001140
TRIDC1AG001190
TRIDC1AG001200
TRIDC1AG001210
TRIDC1AG001640
TRIDC1AG001680
TRIDC1AG001690
TRIDC1AG001730
TRIDC1AG001740
TRIDC1AG001870
TRIDC1AG001880
TRIDC1AG001890
TRIDC1AG001930
TRIDC1AG001950
TRIDC1AG001960
TRIDC1AG002010
TRIDC1AG002080
TRIDC1AG002910
TRIDC1AG002930
TRIDC1AG002960
TRIDC1AG002970
TRIDC1AG002980
TRIDC1AG002990
TRIDC1AG003000
TRIDC1AG003020
TRIDC1AG003030
TRIDC1AG003280
TRIDC1AG003340
TRIDC1AG003350
TRIDC1AG003360
TRIDC1AG003380
TRIDC1AG003390
TRIDC1AG003400
TRIDC1AG003580
TRIDC1AG003750
TRIDC1AG003760
TRIDC1AG003770
TRIDC1AG003830
TRIDC1AG004450
TRIDC1AG004460
TRIDC1AG004470
TRIDC1AG004500
TRIDC1AG004510
TRIDC1AG004520
TRIDC1AG004710
TRIDC1AG004720
TRIDC1AG004770
TRIDC1AG005020
TRIDC1AG005090
TRIDC1AG006460
TRIDC1AG007160
TRIDC1AG007240
TRIDC1AG007360
TRIDC1AG007990
TRIDC1AG012410
TRIDC1AG018580
TRIDC1AG021390
TRIDC1AG023960
TRIDC1AG034510
TRIDC1AG034590
TRIDC1AG035430
TRIDC1AG036480
TRIDC1AG041550
TRIDC1AG043900
TRIDC1AG046950
TRIDC1AG048140
TRIDC1AG048230
TRIDC1AG048240
TRIDC1AG049640
TRIDC1AG050830
TRIDC1AG050860
TRIDC1AG050870
TRIDC1AG050880
TRIDC1AG050910
TRIDC1AG051400
TRIDC1AG051410
TRIDC1AG051960
TRIDC1AG052980
TRIDC1AG053180
TRIDC1AG053190
TRIDC1AG053200
TRIDC1AG054200
TRIDC1AG054220
TRIDC1AG054260
TRIDC1AG054600
TRIDC1AG054610
TRIDC1AG055600
TRIDC1AG055990
TRIDC1AG056020
TRIDC1AG056430
TRIDC1AG057210
TRIDC1AG057230
TRIDC1AG057970
TRIDC1AG057980
TRIDC1AG060710
TRIDC1AG062650
TRIDC1AG062660
TRIDC1AG062670
TRIDC1AG063240
TRIDC1AG064500
TRIDC1AG064510
TRIDC1AG064650
TRIDC1AG064890
TRIDC1AG065080
TRIDC1AG065090
TRIDC1AG065240
TRIDC1AG065420
TRIDC1BG000060
TRIDC1BG000070
TRIDC1BG000080
TRIDC1BG000090
TRIDC1BG000120
TRIDC1BG000180
TRIDC1BG000620
TRIDC1BG000630
TRIDC1BG000690
TRIDC1BG000700
TRIDC1BG000720
TRIDC1BG000730
TRIDC1BG000740
TRIDC1BG000790
TRIDC1BG000800
TRIDC1BG000810
TRIDC1BG000820
TRIDC1BG000830
TRIDC1BG000840
TRIDC1BG000850
TRIDC1BG000860
TRIDC1BG000870
TRIDC1BG000880
TRIDC1BG000890
TRIDC1BG000900
TRIDC1BG000910
TRIDC1BG000920
TRIDC1BG000930
TRIDC1BG000940
TRIDC1BG000950
TRIDC1BG000960
TRIDC1BG000970
TRIDC1BG000990
TRIDC1BG001000
TRIDC1BG001020
TRIDC1BG001030
TRIDC1BG001070
TRIDC1BG001850
TRIDC1BG001920
TRIDC1BG001930
TRIDC1BG001940
TRIDC1BG001950
TRIDC1BG001970
TRIDC1BG001980
TRIDC1BG001990
TRIDC1BG002000
TRIDC1BG002010
TRIDC1BG002030
TRIDC1BG002060
TRIDC1BG002070
TRIDC1BG002080
TRIDC1BG002200
TRIDC1BG002290
TRIDC1BG002380
TRIDC1BG002400
TRIDC1BG002530
TRIDC1BG002540
TRIDC1BG002550
TRIDC1BG002560
TRIDC1BG002590
TRIDC1BG002600
TRIDC1BG002610
TRIDC1BG002620
TRIDC1BG002770
TRIDC1BG002940
TRIDC1BG003920
TRIDC1BG004110
TRIDC1BG004120
TRIDC1BG004280
TRIDC1BG004810
TRIDC1BG005090
TRIDC1BG005110
TRIDC1BG005120
TRIDC1BG006200
TRIDC1BG006210
TRIDC1BG006320
TRIDC1BG006330
TRIDC1BG006930
TRIDC1BG006960
TRIDC1BG006970
TRIDC1BG007030
TRIDC1BG007040
TRIDC1BG007280
TRIDC1BG007960
TRIDC1BG008140
TRIDC1BG008170
TRIDC1BG008190
TRIDC1BG008400
TRIDC1BG008450
TRIDC1BG010550
TRIDC1BG010600
TRIDC1BG013050
TRIDC1BG017510
TRIDC1BG024350
TRIDC1BG024750
TRIDC1BG030470
TRIDC1BG039730
TRIDC1BG039740
TRIDC1BG039760
TRIDC1BG046880
TRIDC1BG047910
TRIDC1BG049510
TRIDC1BG049890
TRIDC1BG051230
TRIDC1BG051240
TRIDC1BG051250
TRIDC1BG057380
TRIDC1BG057390
TRIDC1BG057400
TRIDC1BG057450
TRIDC1BG058000
TRIDC1BG058020
TRIDC1BG058710
TRIDC1BG062010
TRIDC1BG062030
TRIDC1BG062090
TRIDC1BG062110
TRIDC1BG062130
TRIDC1BG062140
TRIDC1BG062850
TRIDC1BG062870
TRIDC1BG063040
TRIDC1BG063050
TRIDC1BG063060
TRIDC1BG063090
TRIDC1BG063110
TRIDC1BG063140
TRIDC1BG063360
TRIDC1BG063560
TRIDC1BG063610
TRIDC1BG063890
TRIDC1BG064010
TRIDC1BG064020
TRIDC1BG064030
TRIDC1BG064080
TRIDC1BG064170
TRIDC1BG064180
TRIDC1BG064210
TRIDC1BG064220
TRIDC1BG066740
TRIDC1BG067010
TRIDC1BG067040
TRIDC1BG067120
TRIDC1BG067430
TRIDC1BG067620
TRIDC1BG067710
TRIDC1BG067720
TRIDC1BG067730
TRIDC1BG068040
TRIDC1BG068150
TRIDC1BG068160
TRIDC1BG068170
TRIDC1BG069020
TRIDC1BG069030
TRIDC1BG069220
TRIDC1BG069240
TRIDC1BG070070
TRIDC1BG070130
TRIDC1BG070170
TRIDC1BG070190
TRIDC1BG070200
TRIDC1BG070220
TRIDC1BG070270
TRIDC1BG070280
TRIDC1BG070300
TRIDC1BG070360
TRIDC1BG070370
TRIDC1BG071310
TRIDC1BG071330
TRIDC1BG071520
TRIDC1BG071550
TRIDC1BG072280
TRIDC1BG072300
TRIDC1BG072310
TRIDC1BG072940
TRIDC1BG072950
TRIDC1BG073220
TRIDC1BG073240
TRIDC1BG073490
TRIDC1BG073510
TRIDC1BG073540
TRIDC1BG074130
TRIDC1BG074190
TRIDC1BG074230
TRIDC1BG074240
TRIDC1BG074250
TRIDC1BG074810
TRIDC1BG074820
TRIDC2AG000080
TRIDC2AG000090
TRIDC2AG000100
TRIDC2AG000120
TRIDC2AG000130
TRIDC2AG000220
TRIDC2AG000250
TRIDC2AG000260
TRIDC2AG000420
TRIDC2AG000510
TRIDC2AG000670
TRIDC2AG000960
TRIDC2AG001030
TRIDC2AG001140
TRIDC2AG001250
TRIDC2AG001270
TRIDC2AG001380
TRIDC2AG001470
TRIDC2AG001480
TRIDC2AG001530
TRIDC2AG001630
TRIDC2AG001670
TRIDC2AG001720
TRIDC2AG001910
TRIDC2AG001950
TRIDC2AG002010
TRIDC2AG002200
TRIDC2AG002270
TRIDC2AG002890
TRIDC2AG003470
TRIDC2AG004180
TRIDC2AG004340
TRIDC2AG004450
TRIDC2AG004490
TRIDC2AG004500
TRIDC2AG004520
TRIDC2AG004550
TRIDC2AG004560
TRIDC2AG004570
TRIDC2AG004580
TRIDC2AG004600
TRIDC2AG004620
TRIDC2AG004650
TRIDC2AG004660
TRIDC2AG004670
TRIDC2AG004680
TRIDC2AG004710
TRIDC2AG004730
TRIDC2AG004740
TRIDC2AG004750
TRIDC2AG004760
TRIDC2AG004830
TRIDC2AG004870
TRIDC2AG006750
TRIDC2AG006890
TRIDC2AG008640
TRIDC2AG009310
TRIDC2AG009840
TRIDC2AG009940
TRIDC2AG010160
TRIDC2AG010300
TRIDC2AG010320
TRIDC2AG010870
TRIDC2AG012750
TRIDC2AG012930
TRIDC2AG012990
TRIDC2AG014490
TRIDC2AG016070
TRIDC2AG019670
TRIDC2AG027680
TRIDC2AG036560
TRIDC2AG036610
TRIDC2AG044400
TRIDC2AG044980
TRIDC2AG045880
TRIDC2AG045890
TRIDC2AG054800
TRIDC2AG059470
TRIDC2AG060760
TRIDC2AG060770
TRIDC2AG065320
TRIDC2AG065960
TRIDC2AG068220
TRIDC2AG068810
TRIDC2AG069340
TRIDC2AG071380
TRIDC2AG071390
TRIDC2AG071440
TRIDC2AG071450
TRIDC2AG073010
TRIDC2AG073070
TRIDC2AG074510
TRIDC2AG074760
TRIDC2AG075230
TRIDC2AG075250
TRIDC2AG075270
TRIDC2AG076380
TRIDC2AG076640
TRIDC2AG076780
TRIDC2AG078610
TRIDC2AG078620
TRIDC2AG078630
TRIDC2AG079400
TRIDC2AG079420
TRIDC2AG079480
TRIDC2AG079500
TRIDC2AG079510
TRIDC2AG079570
TRIDC2AG079580
TRIDC2AG079590
TRIDC2AG079690
TRIDC2AG080130
TRIDC2BG000030
TRIDC2BG000040
TRIDC2BG000920
TRIDC2BG000930
TRIDC2BG000940
TRIDC2BG000950
TRIDC2BG000980
TRIDC2BG001190
TRIDC2BG001200
TRIDC2BG001220
TRIDC2BG001280
TRIDC2BG001290
TRIDC2BG001310
TRIDC2BG001320
TRIDC2BG001330
TRIDC2BG001370
TRIDC2BG001850
TRIDC2BG001870
TRIDC2BG002210
TRIDC2BG002600
TRIDC2BG002990
TRIDC2BG003020
TRIDC2BG003060
TRIDC2BG003080
TRIDC2BG003090
TRIDC2BG003100
TRIDC2BG003240
TRIDC2BG003280
TRIDC2BG003460
TRIDC2BG003470
TRIDC2BG003710
TRIDC2BG003720
TRIDC2BG003730
TRIDC2BG003740
TRIDC2BG004170
TRIDC2BG005090
TRIDC2BG005100
TRIDC2BG005120
TRIDC2BG005230
TRIDC2BG005370
TRIDC2BG005380
TRIDC2BG005390
TRIDC2BG005400
TRIDC2BG005430
TRIDC2BG005470
TRIDC2BG005490
TRIDC2BG005500
TRIDC2BG005520
TRIDC2BG005550
TRIDC2BG005560
TRIDC2BG005760
TRIDC2BG005770
TRIDC2BG006200
TRIDC2BG006240
TRIDC2BG006250
TRIDC2BG006460
TRIDC2BG006480
TRIDC2BG006490
TRIDC2BG006520
TRIDC2BG006680
TRIDC2BG006800
TRIDC2BG006810
TRIDC2BG006820
TRIDC2BG006880
TRIDC2BG006890
TRIDC2BG006900
TRIDC2BG006910
TRIDC2BG007130
TRIDC2BG007970
TRIDC2BG008000
TRIDC2BG008010
TRIDC2BG008020
TRIDC2BG008040
TRIDC2BG008050
TRIDC2BG008080
TRIDC2BG008110
TRIDC2BG008120
TRIDC2BG008130
TRIDC2BG008160
TRIDC2BG008230
TRIDC2BG008450
TRIDC2BG008540
TRIDC2BG008630
TRIDC2BG008660
TRIDC2BG008690
TRIDC2BG008750
TRIDC2BG008940
TRIDC2BG009050
TRIDC2BG009060
TRIDC2BG009320
TRIDC2BG009340
TRIDC2BG009350
TRIDC2BG009360
TRIDC2BG009800
TRIDC2BG009810
TRIDC2BG010150
TRIDC2BG010330
TRIDC2BG010370
TRIDC2BG010480
TRIDC2BG010490
TRIDC2BG010500
TRIDC2BG011360
TRIDC2BG011450
TRIDC2BG011630
TRIDC2BG013000
TRIDC2BG013030
TRIDC2BG013120
TRIDC2BG013130
TRIDC2BG013430
TRIDC2BG015900
TRIDC2BG022020
TRIDC2BG022950
TRIDC2BG023010
TRIDC2BG023300
TRIDC2BG026680
TRIDC2BG038340
TRIDC2BG052890
TRIDC2BG054530
TRIDC2BG054690
TRIDC2BG055810
TRIDC2BG055840
TRIDC2BG062780
TRIDC2BG063210
TRIDC2BG063220
TRIDC2BG066350
TRIDC2BG067290
TRIDC2BG068250
TRIDC2BG068610
TRIDC2BG068860
TRIDC2BG068870
TRIDC2BG068910
TRIDC2BG068920
TRIDC2BG069730
TRIDC2BG069960
TRIDC2BG069970
TRIDC2BG070010
TRIDC2BG070030
TRIDC2BG070080
TRIDC2BG070100
TRIDC2BG070350
TRIDC2BG070370
TRIDC2BG070580
TRIDC2BG070820
TRIDC2BG070910
TRIDC2BG071520
TRIDC2BG071530
TRIDC2BG071550
TRIDC2BG071610
TRIDC2BG071650
TRIDC2BG071860
TRIDC2BG071870
TRIDC2BG071900
TRIDC2BG071960
TRIDC2BG072100
TRIDC2BG072110
TRIDC2BG072140
TRIDC2BG072250
TRIDC2BG072330
TRIDC2BG072340
TRIDC2BG072350
TRIDC2BG072760
TRIDC2BG073100
TRIDC2BG073110
TRIDC2BG073510
TRIDC2BG073660
TRIDC2BG073670
TRIDC2BG073680
TRIDC2BG073730
TRIDC2BG073930
TRIDC2BG074050
TRIDC2BG077170
TRIDC2BG077310
TRIDC2BG077400
TRIDC2BG077430
TRIDC2BG077440
TRIDC2BG077490
TRIDC2BG078350
TRIDC2BG078360
TRIDC2BG078390
TRIDC2BG078420
TRIDC2BG078430
TRIDC2BG078440
TRIDC2BG078450
TRIDC2BG078460
TRIDC2BG078470
TRIDC2BG078730
TRIDC2BG078740
TRIDC2BG079070
TRIDC2BG079080
TRIDC2BG079090
TRIDC2BG079110
TRIDC2BG079180
TRIDC2BG080630
TRIDC2BG081070
TRIDC2BG081120
TRIDC2BG081130
TRIDC2BG081140
TRIDC2BG081160
TRIDC2BG081240
TRIDC2BG081270
TRIDC2BG081550
TRIDC2BG081840
TRIDC2BG082250
TRIDC2BG082600
TRIDC2BG082610
TRIDC2BG082820
TRIDC2BG082970
TRIDC2BG083480
TRIDC2BG083500
TRIDC2BG083640
TRIDC2BG083650
TRIDC2BG083660
TRIDC2BG083740
TRIDC2BG083750
TRIDC2BG084350
TRIDC2BG084410
TRIDC2BG084460
TRIDC2BG084650
TRIDC2BG084660
TRIDC2BG084680
TRIDC2BG084690
TRIDC2BG084700
TRIDC2BG084740
TRIDC2BG084780
TRIDC2BG084790
TRIDC2BG084820
TRIDC2BG084840
TRIDC2BG084850
TRIDC2BG084870
TRIDC2BG084900
TRIDC2BG084910
TRIDC2BG084920
TRIDC2BG085210
TRIDC2BG086560
TRIDC2BG086580
TRIDC2BG086620
TRIDC2BG086640
TRIDC2BG086650
TRIDC2BG086660
TRIDC2BG086900
TRIDC2BG087020
TRIDC2BG087060
TRIDC2BG087890
TRIDC2BG087900
TRIDC2BG087950
TRIDC2BG087960
TRIDC2BG088010
TRIDC2BG088020
TRIDC2BG088110
TRIDC2BG089460
TRIDC2BG089560
TRIDC2BG090150
TRIDC2BG090170
TRIDC2BG090200
TRIDC2BG090210
TRIDC2BG090230
TRIDC2BG090240
TRIDC2BG090250
TRIDC2BG090260
TRIDC2BG090280
TRIDC2BG090290
TRIDC2BG090300
TRIDC2BG090310
TRIDC2BG090320
TRIDC2BG090350
TRIDC2BG090450
TRIDC2BG090480
TRIDC2BG090950
TRIDC2BG090970
TRIDC2BG090980
TRIDC2BG091010
TRIDC2BG091020
TRIDC2BG091090
TRIDC2BG091100
TRIDC2BG091200
TRIDC2BG091230
TRIDC2BG091340
TRIDC3AG000030
TRIDC3AG000910
TRIDC3AG001170
TRIDC3AG001240
TRIDC3AG001480
TRIDC3AG001520
TRIDC3AG002190
TRIDC3AG003420
TRIDC3AG003480
TRIDC3AG003520
TRIDC3AG003570
TRIDC3AG003580
TRIDC3AG003700
TRIDC3AG005190
TRIDC3AG005200
TRIDC3AG005350
TRIDC3AG005470
TRIDC3AG005480
TRIDC3AG005490
TRIDC3AG005510
TRIDC3AG005880
TRIDC3AG005890
TRIDC3AG006720
TRIDC3AG006940
TRIDC3AG006950
TRIDC3AG007070
TRIDC3AG007080
TRIDC3AG007130
TRIDC3AG007180
TRIDC3AG007190
TRIDC3AG007240
TRIDC3AG007620
TRIDC3AG007680
TRIDC3AG007690
TRIDC3AG008090
TRIDC3AG008100
TRIDC3AG008140
TRIDC3AG008180
TRIDC3AG009570
TRIDC3AG009610
TRIDC3AG009680
TRIDC3AG009690
TRIDC3AG010900
TRIDC3AG021380
TRIDC3AG025050
TRIDC3AG036610
TRIDC3AG038680
TRIDC3AG042760
TRIDC3AG045560
TRIDC3AG050140
TRIDC3AG050150
TRIDC3AG054370
TRIDC3AG054380
TRIDC3AG054400
TRIDC3AG054410
TRIDC3AG054420
TRIDC3AG054440
TRIDC3AG054450
TRIDC3AG054460
TRIDC3AG054470
TRIDC3AG054480
TRIDC3AG054500
TRIDC3AG054510
TRIDC3AG054590
TRIDC3AG054600
TRIDC3AG058150
TRIDC3AG058200
TRIDC3AG058220
TRIDC3AG058910
TRIDC3AG058940
TRIDC3AG058950
TRIDC3AG058960
TRIDC3AG059000
TRIDC3AG059340
TRIDC3AG059350
TRIDC3AG059690
TRIDC3AG060150
TRIDC3AG060160
TRIDC3AG062000
TRIDC3AG062470
TRIDC3AG062560
TRIDC3AG062770
TRIDC3AG063180
TRIDC3AG063440
TRIDC3AG063480
TRIDC3AG063490
TRIDC3AG063510
TRIDC3AG063810
TRIDC3AG063850
TRIDC3AG063860
TRIDC3AG064110
TRIDC3AG064590
TRIDC3AG064980
TRIDC3AG065070
TRIDC3AG065250
TRIDC3AG065260
TRIDC3AG065280
TRIDC3AG066260
TRIDC3AG066360
TRIDC3AG066780
TRIDC3AG067840
TRIDC3AG068040
TRIDC3AG068210
TRIDC3AG068240
TRIDC3AG068900
TRIDC3AG068940
TRIDC3AG068970
TRIDC3AG068990
TRIDC3AG070640
TRIDC3AG071290
TRIDC3AG071370
TRIDC3AG071400
TRIDC3AG071420
TRIDC3AG071430
TRIDC3AG071440
TRIDC3AG071830
TRIDC3AG072410
TRIDC3AG072490
TRIDC3AG072500
TRIDC3AG073790
TRIDC3AG073800
TRIDC3AG073810
TRIDC3AG073850
TRIDC3AG073860
TRIDC3AG073870
TRIDC3AG073880
TRIDC3AG073910
TRIDC3AG073920
TRIDC3AG074480
TRIDC3AG074520
TRIDC3AG075490
TRIDC3AG075760
TRIDC3AG075780
TRIDC3AG075990
TRIDC3AG076170
TRIDC3AG076180
TRIDC3AG076210
TRIDC3AG076250
TRIDC3BG000040
TRIDC3BG000050
TRIDC3BG000130
TRIDC3BG000140
TRIDC3BG000150
TRIDC3BG000160
TRIDC3BG000390
TRIDC3BG000410
TRIDC3BG000710
TRIDC3BG001480
TRIDC3BG001500
TRIDC3BG001510
TRIDC3BG001520
TRIDC3BG001530
TRIDC3BG001570
TRIDC3BG001640
TRIDC3BG001780
TRIDC3BG001790
TRIDC3BG001950
TRIDC3BG001960
TRIDC3BG001970
TRIDC3BG001980
TRIDC3BG001990
TRIDC3BG002030
TRIDC3BG002080
TRIDC3BG002090
TRIDC3BG002170
TRIDC3BG002180
TRIDC3BG002190
TRIDC3BG002240
TRIDC3BG002250
TRIDC3BG002330
TRIDC3BG002360
TRIDC3BG002370
TRIDC3BG002450
TRIDC3BG002460
TRIDC3BG002470
TRIDC3BG002490
TRIDC3BG002540
TRIDC3BG002550
TRIDC3BG002870
TRIDC3BG002880
TRIDC3BG003060
TRIDC3BG003110
TRIDC3BG003560
TRIDC3BG003620
TRIDC3BG003630
TRIDC3BG003650
TRIDC3BG003770
TRIDC3BG004120
TRIDC3BG004730
TRIDC3BG004810
TRIDC3BG005010
TRIDC3BG005020
TRIDC3BG005030
TRIDC3BG005050
TRIDC3BG005100
TRIDC3BG005110
TRIDC3BG005120
TRIDC3BG005260
TRIDC3BG005290
TRIDC3BG005430
TRIDC3BG005510
TRIDC3BG005530
TRIDC3BG006710
TRIDC3BG007030
TRIDC3BG007040
TRIDC3BG007050
TRIDC3BG007060
TRIDC3BG007080
TRIDC3BG007090
TRIDC3BG007100
TRIDC3BG007110
TRIDC3BG007120
TRIDC3BG007200
TRIDC3BG007210
TRIDC3BG007260
TRIDC3BG007300
TRIDC3BG007310
TRIDC3BG007350
TRIDC3BG007650
TRIDC3BG007660
TRIDC3BG007670
TRIDC3BG008440
TRIDC3BG008860
TRIDC3BG008930
TRIDC3BG009240
TRIDC3BG009360
TRIDC3BG009450
TRIDC3BG009460
TRIDC3BG009490
TRIDC3BG009500
TRIDC3BG009950
TRIDC3BG014180
TRIDC3BG014550
TRIDC3BG014560
TRIDC3BG014640
TRIDC3BG014710
TRIDC3BG016220
TRIDC3BG016740
TRIDC3BG020030
TRIDC3BG021730
TRIDC3BG022580
TRIDC3BG026610
TRIDC3BG028010
TRIDC3BG028290
TRIDC3BG035670
TRIDC3BG041410
TRIDC3BG043410
TRIDC3BG043950
TRIDC3BG043970
TRIDC3BG044270
TRIDC3BG058710
TRIDC3BG064000
TRIDC3BG066560
TRIDC3BG070290
TRIDC3BG072060
TRIDC3BG072180
TRIDC3BG072540
TRIDC3BG072620
TRIDC3BG072640
TRIDC3BG072650
TRIDC3BG072670
TRIDC3BG072710
TRIDC3BG072720
TRIDC3BG072820
TRIDC3BG073320
TRIDC3BG073370
TRIDC3BG074200
TRIDC3BG075000
TRIDC3BG075480
TRIDC3BG075800
TRIDC3BG075990
TRIDC3BG076000
TRIDC3BG076020
TRIDC3BG076090
TRIDC3BG076130
TRIDC3BG076150
TRIDC3BG076160
TRIDC3BG076230
TRIDC3BG076250
TRIDC3BG076260
TRIDC3BG076290
TRIDC3BG076330
TRIDC3BG076350
TRIDC3BG076360
TRIDC3BG076420
TRIDC3BG076430
TRIDC3BG076500
TRIDC3BG076630
TRIDC3BG076800
TRIDC3BG076890
TRIDC3BG076920
TRIDC3BG076980
TRIDC3BG077200
TRIDC3BG077370
TRIDC3BG078110
TRIDC3BG078120
TRIDC3BG078840
TRIDC3BG079370
TRIDC3BG079430
TRIDC3BG079940
TRIDC3BG079990
TRIDC3BG080000
TRIDC3BG080110
TRIDC3BG080780
TRIDC3BG080990
TRIDC3BG081090
TRIDC3BG081100
TRIDC3BG082610
TRIDC3BG082620
TRIDC3BG082630
TRIDC3BG082640
TRIDC3BG082650
TRIDC3BG082660
TRIDC3BG082670
TRIDC3BG082680
TRIDC3BG083020
TRIDC3BG085750
TRIDC3BG085870
TRIDC3BG085890
TRIDC3BG086190
TRIDC3BG086200
TRIDC3BG086270
TRIDC3BG086280
TRIDC3BG086290
TRIDC3BG086300
TRIDC3BG086310
TRIDC3BG086330
TRIDC3BG086340
TRIDC3BG086370
TRIDC3BG086380
TRIDC3BG086390
TRIDC3BG086530
TRIDC3BG086770
TRIDC3BG087610
TRIDC3BG087710
TRIDC4AG000270
TRIDC4AG000370
TRIDC4AG001810
TRIDC4AG002280
TRIDC4AG009630
TRIDC4AG009640
TRIDC4AG014900
TRIDC4AG023590
TRIDC4AG045720
TRIDC4AG045810
TRIDC4AG045960
TRIDC4AG047770
TRIDC4AG049490
TRIDC4AG049640
TRIDC4AG050170
TRIDC4AG051250
TRIDC4AG051260
TRIDC4AG051290
TRIDC4AG051300
TRIDC4AG051710
TRIDC4AG051720
TRIDC4AG052460
TRIDC4AG052540
TRIDC4AG055780
TRIDC4AG056580
TRIDC4AG056620
TRIDC4AG057010
TRIDC4AG057020
TRIDC4AG057090
TRIDC4AG058300
TRIDC4AG058470
TRIDC4AG058740
TRIDC4AG058850
TRIDC4AG058950
TRIDC4AG058970
TRIDC4AG059260
TRIDC4AG059280
TRIDC4AG059340
TRIDC4AG059350
TRIDC4AG059360
TRIDC4AG059490
TRIDC4AG059560
TRIDC4AG059590
TRIDC4AG060630
TRIDC4AG060640
TRIDC4AG060650
TRIDC4AG060680
TRIDC4AG060690
TRIDC4AG060720
TRIDC4AG060730
TRIDC4AG060770
TRIDC4AG060780
TRIDC4AG060820
TRIDC4AG060830
TRIDC4AG060860
TRIDC4AG060910
TRIDC4AG060920
TRIDC4AG061200
TRIDC4AG061580
TRIDC4AG061700
TRIDC4AG061780
TRIDC4AG062120
TRIDC4AG062140
TRIDC4AG062150
TRIDC4AG062190
TRIDC4AG062200
TRIDC4AG062210
TRIDC4AG062230
TRIDC4AG063430
TRIDC4AG063490
TRIDC4AG063800
TRIDC4AG064200
TRIDC4AG064250
TRIDC4AG065380
TRIDC4AG065790
TRIDC4AG065800
TRIDC4AG065850
TRIDC4AG065870
TRIDC4AG065920
TRIDC4AG066150
TRIDC4AG066340
TRIDC4AG066360
TRIDC4AG066420
TRIDC4AG066440
TRIDC4AG066460
TRIDC4AG066480
TRIDC4AG066500
TRIDC4AG066530
TRIDC4AG066550
TRIDC4AG066570
TRIDC4AG066600
TRIDC4AG066610
TRIDC4AG066640
TRIDC4AG066690
TRIDC4AG066710
TRIDC4AG066720
TRIDC4AG066740
TRIDC4AG066750
TRIDC4AG066760
TRIDC4AG066790
TRIDC4AG066800
TRIDC4AG067040
TRIDC4AG067110
TRIDC4AG067170
TRIDC4AG067180
TRIDC4AG067190
TRIDC4AG067200
TRIDC4AG067230
TRIDC4AG067310
TRIDC4AG067320
TRIDC4AG067330
TRIDC4AG067360
TRIDC4AG067370
TRIDC4AG067380
TRIDC4AG067390
TRIDC4AG067400
TRIDC4AG067840
TRIDC4AG067900
TRIDC4AG067910
TRIDC4AG067920
TRIDC4AG067930
TRIDC4AG067960
TRIDC4AG068650
TRIDC4AG068680
TRIDC4AG068720
TRIDC4AG068730
TRIDC4AG068750
TRIDC4AG068820
TRIDC4AG068830
TRIDC4AG068840
TRIDC4AG068850
TRIDC4AG068870
TRIDC4AG068910
TRIDC4AG068920
TRIDC4AG068930
TRIDC4AG068940
TRIDC4AG068980
TRIDC4AG069130
TRIDC4AG069140
TRIDC4AG069170
TRIDC4AG069210
TRIDC4AG069320
TRIDC4AG069390
TRIDC4AG069460
TRIDC4AG069470
TRIDC4AG069480
TRIDC4AG069500
TRIDC4AG069520
TRIDC4AG069550
TRIDC4AG069570
TRIDC4AG069840
TRIDC4AG069850
TRIDC4AG069870
TRIDC4AG069890
TRIDC4AG069900
TRIDC4AG069910
TRIDC4AG069960
TRIDC4AG069970
TRIDC4AG069980
TRIDC4AG069990
TRIDC4AG070000
TRIDC4AG070010
TRIDC4AG070030
TRIDC4AG070050
TRIDC4AG070060
TRIDC4AG070080
TRIDC4AG070100
TRIDC4AG070110
TRIDC4AG070120
TRIDC4AG070130
TRIDC4AG070150
TRIDC4AG070170
TRIDC4AG070180
TRIDC4AG070210
TRIDC4AG070230
TRIDC4AG070240
TRIDC4AG070250
TRIDC4AG070260
TRIDC4AG070290
TRIDC4AG070300
TRIDC4AG070310
TRIDC4AG070320
TRIDC4AG070340
TRIDC4AG070370
TRIDC4AG070380
TRIDC4AG070390
TRIDC4AG070410
TRIDC4AG070420
TRIDC4AG070430
TRIDC4AG070510
TRIDC4AG070520
TRIDC4AG070530
TRIDC4AG070550
TRIDC4AG070560
TRIDC4AG070620
TRIDC4AG070630
TRIDC4AG070650
TRIDC4AG070660
TRIDC4AG070680
TRIDC4AG070700
TRIDC4AG071190
TRIDC4AG071540
TRIDC4AG071550
TRIDC4AG071560
TRIDC4AG071570
TRIDC4AG071580
TRIDC4AG071590
TRIDC4AG071610
TRIDC4AG071630
TRIDC4AG071650
TRIDC4AG071660
TRIDC4AG071670
TRIDC4AG071680
TRIDC4AG071690
TRIDC4AG071700
TRIDC4AG071710
TRIDC4AG071720
TRIDC4AG071730
TRIDC4AG071740
TRIDC4AG071750
TRIDC4AG072030
TRIDC4AG072200
TRIDC4AG072240
TRIDC4AG072350
TRIDC4AG072370
TRIDC4AG072410
TRIDC4BG000190
TRIDC4BG000230
TRIDC4BG002650
TRIDC4BG003120
TRIDC4BG003160
TRIDC4BG003880
TRIDC4BG003930
TRIDC4BG004150
TRIDC4BG004160
TRIDC4BG004210
TRIDC4BG004220
TRIDC4BG004290
TRIDC4BG004320
TRIDC4BG004380
TRIDC4BG004390
TRIDC4BG004470
TRIDC4BG004530
TRIDC4BG004540
TRIDC4BG004550
TRIDC4BG004570
TRIDC4BG004590
TRIDC4BG005010
TRIDC4BG006310
TRIDC4BG006410
TRIDC4BG006420
TRIDC4BG006430
TRIDC4BG006450
TRIDC4BG006950
TRIDC4BG011290
TRIDC4BG018490
TRIDC4BG018500
TRIDC4BG028770
TRIDC4BG036010
TRIDC4BG041850
TRIDC4BG046120
TRIDC4BG046960
TRIDC4BG053530
TRIDC4BG056690
TRIDC4BG058750
TRIDC4BG058760
TRIDC4BG059110
TRIDC4BG059210
TRIDC4BG059340
TRIDC4BG059370
TRIDC4BG059380
TRIDC4BG059430
TRIDC4BG059440
TRIDC4BG059460
TRIDC4BG059470
TRIDC4BG059480
TRIDC4BG059510
TRIDC4BG059520
TRIDC4BG059600
TRIDC4BG059630
TRIDC4BG059810
TRIDC4BG059820
TRIDC4BG060000
TRIDC4BG062170
TRIDC4BG062180
TRIDC4BG062440
TRIDC4BG062450
TRIDC4BG062460
TRIDC4BG062490
TRIDC4BG062590
TRIDC4BG062600
TRIDC4BG062720
TRIDC4BG062790
TRIDC4BG063250
TRIDC4BG063320
TRIDC4BG063360
TRIDC4BG063370
TRIDC4BG063430
TRIDC4BG063490
TRIDC4BG064200
TRIDC4BG064210
TRIDC5AG000230
TRIDC5AG000790
TRIDC5AG001110
TRIDC5AG001150
TRIDC5AG001790
TRIDC5AG002270
TRIDC5AG002280
TRIDC5AG002400
TRIDC5AG002550
TRIDC5AG003240
TRIDC5AG003260
TRIDC5AG003320
TRIDC5AG003380
TRIDC5AG003430
TRIDC5AG003790
TRIDC5AG003800
TRIDC5AG018000
TRIDC5AG019130
TRIDC5AG033430
TRIDC5AG033930
TRIDC5AG036450
TRIDC5AG039080
TRIDC5AG039760
TRIDC5AG039780
TRIDC5AG040100
TRIDC5AG041450
TRIDC5AG043070
TRIDC5AG043090
TRIDC5AG045370
TRIDC5AG045400
TRIDC5AG045520
TRIDC5AG045690
TRIDC5AG045970
TRIDC5AG046100
TRIDC5AG046120
TRIDC5AG046140
TRIDC5AG046150
TRIDC5AG046160
TRIDC5AG046170
TRIDC5AG046180
TRIDC5AG046190
TRIDC5AG046200
TRIDC5AG046210
TRIDC5AG046220
TRIDC5AG046230
TRIDC5AG046240
TRIDC5AG046330
TRIDC5AG046480
TRIDC5AG046850
TRIDC5AG047290
TRIDC5AG047760
TRIDC5AG047770
TRIDC5AG051320
TRIDC5AG051450
TRIDC5AG051480
TRIDC5AG051920
TRIDC5AG052550
TRIDC5AG052560
TRIDC5AG052570
TRIDC5AG053140
TRIDC5AG053440
TRIDC5AG053580
TRIDC5AG054310
TRIDC5AG056760
TRIDC5AG057330
TRIDC5AG065030
TRIDC5AG065040
TRIDC5AG065420
TRIDC5AG067800
TRIDC5AG070270
TRIDC5AG071140
TRIDC5AG073700
TRIDC5AG073710
TRIDC5AG073720
TRIDC5AG073730
TRIDC5AG076560
TRIDC5AG077570
TRIDC5AG078280
TRIDC5AG078300
TRIDC5AG078520
TRIDC5AG078530
TRIDC5AG078890
TRIDC5AG078900
TRIDC5BG001030
TRIDC5BG001040
TRIDC5BG001070
TRIDC5BG001080
TRIDC5BG001090
TRIDC5BG001100
TRIDC5BG001580
TRIDC5BG002050
TRIDC5BG002370
TRIDC5BG002460
TRIDC5BG002550
TRIDC5BG002580
TRIDC5BG002630
TRIDC5BG002640
TRIDC5BG005070
TRIDC5BG007770
TRIDC5BG007780
TRIDC5BG007850
TRIDC5BG007860
TRIDC5BG007880
TRIDC5BG007890
TRIDC5BG007900
TRIDC5BG007910
TRIDC5BG007920
TRIDC5BG007930
TRIDC5BG007940
TRIDC5BG007950
TRIDC5BG009290
TRIDC5BG009470
TRIDC5BG009480
TRIDC5BG009490
TRIDC5BG009500
TRIDC5BG010710
TRIDC5BG011750
TRIDC5BG018390
TRIDC5BG035950
TRIDC5BG037040
TRIDC5BG038500
TRIDC5BG038630
TRIDC5BG040060
TRIDC5BG041320
TRIDC5BG045230
TRIDC5BG045290
TRIDC5BG045300
TRIDC5BG045310
TRIDC5BG045420
TRIDC5BG045460
TRIDC5BG045540
TRIDC5BG045550
TRIDC5BG045580
TRIDC5BG045640
TRIDC5BG045650
TRIDC5BG045670
TRIDC5BG045680
TRIDC5BG045690
TRIDC5BG046240
TRIDC5BG046290
TRIDC5BG046670
TRIDC5BG046730
TRIDC5BG048260
TRIDC5BG048270
TRIDC5BG048280
TRIDC5BG050500
TRIDC5BG051970
TRIDC5BG052110
TRIDC5BG053020
TRIDC5BG053030
TRIDC5BG053040
TRIDC5BG053050
TRIDC5BG053080
TRIDC5BG053090
TRIDC5BG053250
TRIDC5BG053310
TRIDC5BG054370
TRIDC5BG054400
TRIDC5BG054900
TRIDC5BG055090
TRIDC5BG055100
TRIDC5BG055110
TRIDC5BG055150
TRIDC5BG055160
TRIDC5BG055540
TRIDC5BG056070
TRIDC5BG057990
TRIDC5BG060630
TRIDC5BG063620
TRIDC5BG063650
TRIDC5BG065720
TRIDC5BG065890
TRIDC5BG066990
TRIDC5BG067000
TRIDC5BG067010
TRIDC5BG067020
TRIDC5BG067400
TRIDC5BG067510
TRIDC5BG068240
TRIDC5BG070580
TRIDC5BG070590
TRIDC5BG070600
TRIDC5BG070710
TRIDC5BG070730
TRIDC5BG070740
TRIDC5BG070800
TRIDC5BG071520
TRIDC5BG071530
TRIDC5BG071540
TRIDC5BG072640
TRIDC5BG072670
TRIDC5BG072770
TRIDC5BG072780
TRIDC5BG072800
TRIDC5BG072850
TRIDC5BG072890
TRIDC5BG072950
TRIDC5BG073200
TRIDC5BG073250
TRIDC5BG073370
TRIDC5BG077320
TRIDC5BG077430
TRIDC5BG077530
TRIDC5BG077830
TRIDC5BG077840
TRIDC5BG077850
TRIDC5BG078180
TRIDC5BG078190
TRIDC5BG080950
TRIDC5BG080970
TRIDC5BG081330
TRIDC5BG081550
TRIDC5BG081560
TRIDC5BG081570
TRIDC5BG081580
TRIDC5BG081590
TRIDC5BG081600
TRIDC5BG081610
TRIDC5BG081620
TRIDC5BG082070
TRIDC5BG082340
TRIDC5BG082550
TRIDC5BG083530
TRIDC6AG000690
TRIDC6AG000960
TRIDC6AG000980
TRIDC6AG001200
TRIDC6AG001260
TRIDC6AG001300
TRIDC6AG001360
TRIDC6AG001840
TRIDC6AG002280
TRIDC6AG002290
TRIDC6AG003120
TRIDC6AG003130
TRIDC6AG003640
TRIDC6AG003650
TRIDC6AG003670
TRIDC6AG003680
TRIDC6AG003700
TRIDC6AG003710
TRIDC6AG003720
TRIDC6AG003820
TRIDC6AG004290
TRIDC6AG004300
TRIDC6AG004310
TRIDC6AG004710
TRIDC6AG004730
TRIDC6AG004740
TRIDC6AG004770
TRIDC6AG004780
TRIDC6AG004800
TRIDC6AG005450
TRIDC6AG007110
TRIDC6AG009020
TRIDC6AG009480
TRIDC6AG009770
TRIDC6AG009860
TRIDC6AG009870
TRIDC6AG012550
TRIDC6AG016120
TRIDC6AG018260
TRIDC6AG018300
TRIDC6AG020670
TRIDC6AG024280
TRIDC6AG025130
TRIDC6AG025850
TRIDC6AG026150
TRIDC6AG031240
TRIDC6AG032970
TRIDC6AG033910
TRIDC6AG043990
TRIDC6AG050910
TRIDC6AG050940
TRIDC6AG051210
TRIDC6AG051320
TRIDC6AG051360
TRIDC6AG051370
TRIDC6AG051390
TRIDC6AG051780
TRIDC6AG051790
TRIDC6AG051800
TRIDC6AG051820
TRIDC6AG051860
TRIDC6AG051880
TRIDC6AG051890
TRIDC6AG052270
TRIDC6AG053530
TRIDC6AG053600
TRIDC6AG053640
TRIDC6AG055460
TRIDC6AG055470
TRIDC6AG056030
TRIDC6AG056230
TRIDC6AG057780
TRIDC6AG058790
TRIDC6AG059350
TRIDC6AG059710
TRIDC6AG059740
TRIDC6AG059750
TRIDC6AG059770
TRIDC6AG059790
TRIDC6AG059830
TRIDC6AG059860
TRIDC6AG060160
TRIDC6AG060170
TRIDC6AG060190
TRIDC6AG060220
TRIDC6AG060330
TRIDC6AG060340
TRIDC6AG060480
TRIDC6AG060720
TRIDC6AG060730
TRIDC6AG060750
TRIDC6AG060770
TRIDC6AG060820
TRIDC6AG060830
TRIDC6AG060840
TRIDC6AG060850
TRIDC6AG060870
TRIDC6AG060880
TRIDC6AG060900
TRIDC6AG060910
TRIDC6AG060970
TRIDC6AG061180
TRIDC6AG061330
TRIDC6AG061350
TRIDC6AG061360
TRIDC6AG061410
TRIDC6AG061440
TRIDC6AG061480
TRIDC6AG061670
TRIDC6AG061680
TRIDC6AG061710
TRIDC6BG000010
TRIDC6BG000030
TRIDC6BG000050
TRIDC6BG000080
TRIDC6BG000090
TRIDC6BG000100
TRIDC6BG000110
TRIDC6BG000120
TRIDC6BG000130
TRIDC6BG000140
TRIDC6BG000150
TRIDC6BG000170
TRIDC6BG000180
TRIDC6BG000190
TRIDC6BG000210
TRIDC6BG000280
TRIDC6BG000290
TRIDC6BG000550
TRIDC6BG000560
TRIDC6BG000590
TRIDC6BG000710
TRIDC6BG000740
TRIDC6BG000750
TRIDC6BG000760
TRIDC6BG000770
TRIDC6BG000780
TRIDC6BG000820
TRIDC6BG001110
TRIDC6BG001120
TRIDC6BG001130
TRIDC6BG001180
TRIDC6BG001190
TRIDC6BG001200
TRIDC6BG001230
TRIDC6BG001240
TRIDC6BG001250
TRIDC6BG001260
TRIDC6BG001290
TRIDC6BG001300
TRIDC6BG001320
TRIDC6BG001370
TRIDC6BG001450
TRIDC6BG001650
TRIDC6BG001710
TRIDC6BG001720
TRIDC6BG001730
TRIDC6BG001800
TRIDC6BG001810
TRIDC6BG001820
TRIDC6BG001880
TRIDC6BG001890
TRIDC6BG001900
TRIDC6BG002100
TRIDC6BG002300
TRIDC6BG002330
TRIDC6BG002430
TRIDC6BG002490
TRIDC6BG002500
TRIDC6BG002510
TRIDC6BG002690
TRIDC6BG002780
TRIDC6BG002790
TRIDC6BG003010
TRIDC6BG003030
TRIDC6BG003100
TRIDC6BG003340
TRIDC6BG003550
TRIDC6BG003560
TRIDC6BG003610
TRIDC6BG003620
TRIDC6BG004040
TRIDC6BG004050
TRIDC6BG004110
TRIDC6BG004120
TRIDC6BG004130
TRIDC6BG004220
TRIDC6BG004290
TRIDC6BG004310
TRIDC6BG004320
TRIDC6BG004360
TRIDC6BG004490
TRIDC6BG004500
TRIDC6BG005350
TRIDC6BG005360
TRIDC6BG005370
TRIDC6BG008270
TRIDC6BG008420
TRIDC6BG009150
TRIDC6BG009160
TRIDC6BG009220
TRIDC6BG009350
TRIDC6BG009360
TRIDC6BG009480
TRIDC6BG009900
TRIDC6BG009920
TRIDC6BG009930
TRIDC6BG009970
TRIDC6BG010020
TRIDC6BG010400
TRIDC6BG010770
TRIDC6BG010780
TRIDC6BG010850
TRIDC6BG010870
TRIDC6BG010940
TRIDC6BG010950
TRIDC6BG010960
TRIDC6BG010970
TRIDC6BG010990
TRIDC6BG011000
TRIDC6BG011010
TRIDC6BG011020
TRIDC6BG011030
TRIDC6BG011060
TRIDC6BG011070
TRIDC6BG011080
TRIDC6BG011090
TRIDC6BG011100
TRIDC6BG012360
TRIDC6BG012510
TRIDC6BG012540
TRIDC6BG012600
TRIDC6BG012620
TRIDC6BG012630
TRIDC6BG012640
TRIDC6BG012700
TRIDC6BG012900
TRIDC6BG012910
TRIDC6BG013050
TRIDC6BG013120
TRIDC6BG013160
TRIDC6BG013230
TRIDC6BG013270
TRIDC6BG013300
TRIDC6BG013560
TRIDC6BG013580
TRIDC6BG017350
TRIDC6BG017360
TRIDC6BG017370
TRIDC6BG017380
TRIDC6BG017430
TRIDC6BG017440
TRIDC6BG017450
TRIDC6BG018940
TRIDC6BG019910
TRIDC6BG019920
TRIDC6BG020000
TRIDC6BG020020
TRIDC6BG020090
TRIDC6BG020300
TRIDC6BG020510
TRIDC6BG020580
TRIDC6BG020640
TRIDC6BG020660
TRIDC6BG020680
TRIDC6BG020700
TRIDC6BG020710
TRIDC6BG020730
TRIDC6BG020740
TRIDC6BG020760
TRIDC6BG020770
TRIDC6BG020780
TRIDC6BG020790
TRIDC6BG020800
TRIDC6BG020810
TRIDC6BG020830
TRIDC6BG020850
TRIDC6BG020870
TRIDC6BG020900
TRIDC6BG020910
TRIDC6BG020940
TRIDC6BG020960
TRIDC6BG020970
TRIDC6BG020980
TRIDC6BG021130
TRIDC6BG021290
TRIDC6BG021550
TRIDC6BG021910
TRIDC6BG022220
TRIDC6BG022310
TRIDC6BG028310
TRIDC6BG028710
TRIDC6BG029170
TRIDC6BG032870
TRIDC6BG032880
TRIDC6BG032930
TRIDC6BG034390
TRIDC6BG034400
TRIDC6BG040690
TRIDC6BG041090
TRIDC6BG041120
TRIDC6BG041170
TRIDC6BG041200
TRIDC6BG041760
TRIDC6BG042070
TRIDC6BG047450
TRIDC6BG047810
TRIDC6BG055270
TRIDC6BG060660
TRIDC6BG060680
TRIDC6BG060720
TRIDC6BG060730
TRIDC6BG060750
TRIDC6BG060810
TRIDC6BG060830
TRIDC6BG060930
TRIDC6BG060990
TRIDC6BG061350
TRIDC6BG061370
TRIDC6BG061390
TRIDC6BG061400
TRIDC6BG061940
TRIDC6BG061950
TRIDC6BG061960
TRIDC6BG061970
TRIDC6BG062210
TRIDC6BG062950
TRIDC6BG063500
TRIDC6BG064040
TRIDC6BG064830
TRIDC6BG065070
TRIDC6BG065510
TRIDC6BG066040
TRIDC6BG066290
TRIDC6BG066540
TRIDC6BG066630
TRIDC6BG066670
TRIDC6BG066870
TRIDC6BG067010
TRIDC6BG067060
TRIDC6BG067070
TRIDC6BG067080
TRIDC6BG067110
TRIDC6BG067120
TRIDC6BG067140
TRIDC6BG067170
TRIDC6BG067180
TRIDC6BG067240
TRIDC6BG067250
TRIDC6BG067280
TRIDC6BG067380
TRIDC6BG068060
TRIDC6BG068140
TRIDC6BG068280
TRIDC6BG068310
TRIDC6BG068330
TRIDC6BG068340
TRIDC6BG068350
TRIDC6BG068560
TRIDC6BG068570
TRIDC6BG068580
TRIDC6BG068600
TRIDC6BG068620
TRIDC6BG068660
TRIDC6BG068670
TRIDC6BG068770
TRIDC6BG068780
TRIDC6BG068840
TRIDC6BG068850
TRIDC6BG068870
TRIDC6BG068880
TRIDC6BG068890
TRIDC6BG068910
TRIDC6BG069010
TRIDC6BG069030
TRIDC6BG069040
TRIDC6BG069070
TRIDC6BG069080
TRIDC6BG069100
TRIDC6BG069250
TRIDC6BG069320
TRIDC6BG069330
TRIDC6BG069340
TRIDC6BG069400
TRIDC6BG069420
TRIDC6BG069580
TRIDC6BG069590
TRIDC6BG070020
TRIDC6BG070040
TRIDC6BG070050
TRIDC6BG070080
TRIDC6BG070100
TRIDC6BG070110
TRIDC6BG070120
TRIDC6BG070130
TRIDC6BG070150
TRIDC6BG070200
TRIDC6BG070210
TRIDC6BG070330
TRIDC6BG070340
TRIDC6BG070410
TRIDC6BG070730
TRIDC6BG070740
TRIDC6BG070750
TRIDC6BG070870
TRIDC6BG071010
TRIDC6BG071140
TRIDC6BG071220
TRIDC6BG071250
TRIDC6BG071330
TRIDC6BG071340
TRIDC6BG071460
TRIDC6BG071480
TRIDC6BG071630
TRIDC6BG071640
TRIDC6BG071690
TRIDC6BG071710
TRIDC6BG071720
TRIDC6BG071730
TRIDC6BG071840
TRIDC6BG071880
TRIDC6BG071930
TRIDC6BG071940
TRIDC6BG071950
TRIDC6BG071960
TRIDC6BG071980
TRIDC6BG071990
TRIDC6BG072000
TRIDC6BG072010
TRIDC6BG072020
TRIDC6BG072030
TRIDC6BG072040
TRIDC6BG072070
TRIDC6BG072080
TRIDC6BG072090
TRIDC6BG072110
TRIDC6BG072130
TRIDC6BG072140
TRIDC6BG072150
TRIDC6BG072160
TRIDC6BG072180
TRIDC6BG072190
TRIDC6BG072200
TRIDC6BG072220
TRIDC6BG072270
TRIDC6BG072280
TRIDC6BG072290
TRIDC6BG072300
TRIDC6BG072310
TRIDC6BG072320
TRIDC6BG072330
TRIDC6BG072390
TRIDC6BG072400
TRIDC6BG072410
TRIDC6BG072560
TRIDC6BG072570
TRIDC6BG072580
TRIDC6BG072690
TRIDC6BG072700
TRIDC6BG072730
TRIDC6BG072820
TRIDC6BG072850
TRIDC6BG072880
TRIDC6BG072940
TRIDC6BG072950
TRIDC6BG072960
TRIDC6BG072980
TRIDC6BG072990
TRIDC6BG073000
TRIDC6BG073020
TRIDC6BG073030
TRIDC6BG073120
TRIDC6BG073130
TRIDC6BG073140
TRIDC6BG073150
TRIDC6BG073190
TRIDC6BG073200
TRIDC6BG073210
TRIDC6BG073220
TRIDC6BG073230
TRIDC6BG073250
TRIDC6BG073260
TRIDC6BG073280
TRIDC6BG073290
TRIDC6BG073300
TRIDC6BG073310
TRIDC6BG073330
TRIDC6BG073340
TRIDC6BG073350
TRIDC6BG073360
TRIDC6BG073370
TRIDC6BG073380
TRIDC6BG073390
TRIDC6BG073400
TRIDC6BG073410
TRIDC6BG073420
TRIDC6BG073430
TRIDC6BG073440
TRIDC6BG073450
TRIDC6BG073460
TRIDC6BG073470
TRIDC6BG073480
TRIDC6BG073560
TRIDC7AG000120
TRIDC7AG000130
TRIDC7AG000150
TRIDC7AG000160
TRIDC7AG000220
TRIDC7AG000240
TRIDC7AG000260
TRIDC7AG000270
TRIDC7AG000330
TRIDC7AG000350
TRIDC7AG000370
TRIDC7AG000390
TRIDC7AG000400
TRIDC7AG000420
TRIDC7AG000440
TRIDC7AG000470
TRIDC7AG000590
TRIDC7AG001190
TRIDC7AG002350
TRIDC7AG002380
TRIDC7AG002390
TRIDC7AG002420
TRIDC7AG002430
TRIDC7AG002690
TRIDC7AG002700
TRIDC7AG003010
TRIDC7AG003070
TRIDC7AG003080
TRIDC7AG003100
TRIDC7AG004050
TRIDC7AG004230
TRIDC7AG004340
TRIDC7AG004360
TRIDC7AG004370
TRIDC7AG004390
TRIDC7AG004580
TRIDC7AG004600
TRIDC7AG004610
TRIDC7AG004620
TRIDC7AG004640
TRIDC7AG004710
TRIDC7AG004770
TRIDC7AG005050
TRIDC7AG005290
TRIDC7AG005370
TRIDC7AG005380
TRIDC7AG005390
TRIDC7AG005410
TRIDC7AG005430
TRIDC7AG005440
TRIDC7AG005470
TRIDC7AG005480
TRIDC7AG005490
TRIDC7AG006120
TRIDC7AG006130
TRIDC7AG006290
TRIDC7AG006300
TRIDC7AG006830
TRIDC7AG007050
TRIDC7AG007060
TRIDC7AG007070
TRIDC7AG007860
TRIDC7AG007970
TRIDC7AG008030
TRIDC7AG008410
TRIDC7AG009340
TRIDC7AG009360
TRIDC7AG009410
TRIDC7AG009670
TRIDC7AG009680
TRIDC7AG009700
TRIDC7AG009800
TRIDC7AG009840
TRIDC7AG010240
TRIDC7AG010740
TRIDC7AG010760
TRIDC7AG012150
TRIDC7AG012290
TRIDC7AG012840
TRIDC7AG012850
TRIDC7AG014520
TRIDC7AG014640
TRIDC7AG014690
TRIDC7AG014700
TRIDC7AG016330
TRIDC7AG016460
TRIDC7AG016790
TRIDC7AG022640
TRIDC7AG033520
TRIDC7AG035990
TRIDC7AG036000
TRIDC7AG036070
TRIDC7AG036090
TRIDC7AG036100
TRIDC7AG039330
TRIDC7AG053150
TRIDC7AG054420
TRIDC7AG054620
TRIDC7AG054630
TRIDC7AG054660
TRIDC7AG054670
TRIDC7AG054680
TRIDC7AG054690
TRIDC7AG056620
TRIDC7AG058010
TRIDC7AG058020
TRIDC7AG058130
TRIDC7AG058240
TRIDC7AG058380
TRIDC7AG058390
TRIDC7AG058420
TRIDC7AG061700
TRIDC7AG062900
TRIDC7AG066650
TRIDC7AG066660
TRIDC7AG067180
TRIDC7AG067190
TRIDC7AG067200
TRIDC7AG068410
TRIDC7AG068420
TRIDC7AG069780
TRIDC7AG069790
TRIDC7AG069810
TRIDC7AG069820
TRIDC7AG069840
TRIDC7AG069980
TRIDC7AG070470
TRIDC7AG070590
TRIDC7AG071250
TRIDC7AG071330
TRIDC7AG071340
TRIDC7AG072550
TRIDC7AG072910
TRIDC7AG073040
TRIDC7AG073390
TRIDC7AG073660
TRIDC7AG073980
TRIDC7AG074000
TRIDC7AG074020
TRIDC7AG074120
TRIDC7AG074300
TRIDC7AG074640
TRIDC7AG074660
TRIDC7AG074690
TRIDC7AG074940
TRIDC7AG074950
TRIDC7AG074980
TRIDC7AG074990
TRIDC7AG075000
TRIDC7AG075010
TRIDC7AG075020
TRIDC7AG075090
TRIDC7AG075100
TRIDC7AG075130
TRIDC7AG075190
TRIDC7AG075200
TRIDC7AG075210
TRIDC7AG075260
TRIDC7AG075580
TRIDC7AG076120
TRIDC7AG076340
TRIDC7AG076360
TRIDC7AG076400
TRIDC7AG076630
TRIDC7AG077130
TRIDC7AG077140
TRIDC7AG077150
TRIDC7AG077160
TRIDC7AG077180
TRIDC7AG077980
TRIDC7AG078040
TRIDC7AG078160
TRIDC7AG078330
TRIDC7AG078560
TRIDC7AG078570
TRIDC7AG078580
TRIDC7AG078590
TRIDC7AG078600
TRIDC7AG078610
TRIDC7BG000690
TRIDC7BG000880
TRIDC7BG000890
TRIDC7BG000900
TRIDC7BG000910
TRIDC7BG002100
TRIDC7BG003110
TRIDC7BG004490
TRIDC7BG004780
TRIDC7BG005650
TRIDC7BG007080
TRIDC7BG007100
TRIDC7BG008330
TRIDC7BG009630
TRIDC7BG011590
TRIDC7BG013860
TRIDC7BG013870
TRIDC7BG014800
TRIDC7BG015170
TRIDC7BG015180
TRIDC7BG015270
TRIDC7BG016170
TRIDC7BG024280
TRIDC7BG024290
TRIDC7BG029300
TRIDC7BG030780
TRIDC7BG033110
TRIDC7BG036710
TRIDC7BG036730
TRIDC7BG038960
TRIDC7BG040830
TRIDC7BG042760
TRIDC7BG042810
TRIDC7BG044390
TRIDC7BG044440
TRIDC7BG044810
TRIDC7BG044880
TRIDC7BG045180
TRIDC7BG045290
TRIDC7BG047620
TRIDC7BG048320
TRIDC7BG050220
TRIDC7BG053040
TRIDC7BG053400
TRIDC7BG053650
TRIDC7BG056370
TRIDC7BG057190
TRIDC7BG058230
TRIDC7BG058240
TRIDC7BG059580
TRIDC7BG059870
TRIDC7BG060010
TRIDC7BG061030
TRIDC7BG061060
TRIDC7BG061090
TRIDC7BG061910
TRIDC7BG062010
TRIDC7BG062020
TRIDC7BG062080
TRIDC7BG063770
TRIDC7BG063880
TRIDC7BG063900
TRIDC7BG064180
TRIDC7BG064200
TRIDC7BG064220
TRIDC7BG064250
TRIDC7BG064260
TRIDC7BG064270
TRIDC7BG065610
TRIDC7BG065740
TRIDC7BG065830
TRIDC7BG065840
TRIDC7BG065850
TRIDC7BG068150
TRIDC7BG068160
TRIDC7BG068170
TRIDC7BG068200
TRIDC7BG068430
TRIDC7BG068440
TRIDC7BG068500
TRIDC7BG068530
TRIDC7BG069420
TRIDC7BG070750
TRIDC7BG070760
TRIDC7BG070770
TRIDC7BG070800
TRIDC7BG070890
TRIDC7BG070900
TRIDC7BG070980
TRIDC7BG070990
TRIDC7BG071000
TRIDC7BG071030
TRIDC7BG071040
TRIDC7BG071070
TRIDC7BG071080
TRIDC7BG071090
TRIDC7BG071100
TRIDC7BG071130
TRIDC7BG071180
TRIDC7BG071190
TRIDC7BG071450
TRIDC7BG071490
TRIDC7BG071500
TRIDC7BG071510
TRIDC7BG071550
TRIDC7BG071580
TRIDC7BG071690
TRIDC7BG071700
TRIDC7BG071710
TRIDC7BG071730
TRIDC7BG071790
TRIDC7BG071840
TRIDC7BG071860
TRIDC7BG072230
TRIDC7BG072330
TRIDC7BG072390
TRIDC7BG072400
