# Supplementary material for: Comparative gene retention analysis in barley, wild emmer, and bread wheat pangenome lines reveals factors affecting gene retention following gene duplication
Source: BMC Biol. 2023 Feb 6;21:25. doi: 10.1186/s12915-022-01503-z (PMC9903521; doi:10.1186/s12915-022-01503-z)
Supplement: Supplementary file 7 — Additional file 7. Orthologous gene matrix (presence/absence) in barley, wild emmer, and bread wheat pangenome lines. [file 12915_2022_1503_MOESM7_ESM.zip › Files_S5/SRR7478280.deletion_gene.list]

TRIDC0UG000240
TRIDC0UG000270
TRIDC0UG000280
TRIDC0UG000290
TRIDC0UG000300
TRIDC0UG000310
TRIDC0UG000320
TRIDC0UG000410
TRIDC0UG000420
TRIDC0UG000730
TRIDC0UG000740
TRIDC0UG000970
TRIDC0UG000990
TRIDC0UG001180
TRIDC0UG001280
TRIDC0UG001310
TRIDC0UG001320
TRIDC0UG001330
TRIDC0UG001610
TRIDC0UG001640
TRIDC0UG001780
TRIDC0UG001790
TRIDC0UG001800
TRIDC0UG001810
TRIDC0UG001820
TRIDC0UG001910
TRIDC0UG001950
TRIDC0UG001960
TRIDC0UG001980
TRIDC0UG001990
TRIDC0UG002010
TRIDC0UG002020
TRIDC0UG002100
TRIDC0UG002200
TRIDC0UG002280
TRIDC0UG002290
TRIDC0UG002320
TRIDC0UG002560
TRIDC0UG002930
TRIDC0UG003110
TRIDC0UG003120
TRIDC0UG003140
TRIDC0UG003150
TRIDC0UG003320
TRIDC0UG003330
TRIDC0UG003370
TRIDC0UG003380
TRIDC0UG003440
TRIDC0UG003510
TRIDC0UG003550
TRIDC0UG003560
TRIDC0UG003570
TRIDC0UG003600
TRIDC0UG003750
TRIDC0UG003760
TRIDC0UG003770
TRIDC0UG003850
TRIDC0UG003860
TRIDC0UG003890
TRIDC0UG003960
TRIDC0UG004000
TRIDC0UG004010
TRIDC0UG004150
TRIDC0UG004160
TRIDC0UG004170
TRIDC0UG004180
TRIDC0UG004190
TRIDC0UG004200
TRIDC0UG004280
TRIDC0UG004290
TRIDC0UG004300
TRIDC0UG004310
TRIDC0UG004360
TRIDC0UG004520
TRIDC0UG004540
TRIDC0UG004690
TRIDC0UG004700
TRIDC0UG004710
TRIDC0UG004850
TRIDC0UG004870
TRIDC0UG004880
TRIDC0UG005020
TRIDC0UG005030
TRIDC0UG005040
TRIDC0UG005200
TRIDC0UG005210
TRIDC0UG005230
TRIDC0UG005320
TRIDC0UG005610
TRIDC0UG005910
TRIDC0UG005920
TRIDC0UG005930
TRIDC0UG006060
TRIDC0UG006100
TRIDC0UG006120
TRIDC0UG006140
TRIDC0UG006150
TRIDC0UG006160
TRIDC0UG006280
TRIDC0UG006290
TRIDC0UG006380
TRIDC0UG006390
TRIDC0UG006410
TRIDC0UG006420
TRIDC0UG006500
TRIDC0UG006600
TRIDC0UG006630
TRIDC0UG006640
TRIDC0UG006740
TRIDC0UG006760
TRIDC0UG006770
TRIDC0UG006780
TRIDC0UG006870
TRIDC0UG006880
TRIDC0UG006890
TRIDC0UG006910
TRIDC0UG007000
TRIDC0UG007200
TRIDC0UG007230
TRIDC0UG007240
TRIDC0UG007330
TRIDC0UG007370
TRIDC0UG007630
TRIDC0UG007920
TRIDC0UG007940
TRIDC0UG007950
TRIDC0UG008000
TRIDC0UG008030
TRIDC0UG008230
TRIDC0UG008290
TRIDC0UG008370
TRIDC0UG008380
TRIDC0UG008440
TRIDC0UG008570
TRIDC0UG008590
TRIDC0UG008610
TRIDC0UG008620
TRIDC0UG008630
TRIDC0UG008640
TRIDC0UG008660
TRIDC0UG008750
TRIDC0UG008900
TRIDC0UG008950
TRIDC0UG009040
TRIDC0UG009050
TRIDC0UG009120
TRIDC0UG009150
TRIDC0UG009300
TRIDC0UG009310
TRIDC0UG009420
TRIDC0UG009430
TRIDC0UG009530
TRIDC0UG009590
TRIDC0UG009650
TRIDC0UG009700
TRIDC0UG009740
TRIDC0UG009910
TRIDC0UG009930
TRIDC0UG009960
TRIDC0UG009970
TRIDC0UG010030
TRIDC0UG010080
TRIDC0UG010090
TRIDC0UG010110
TRIDC0UG010120
TRIDC0UG010150
TRIDC0UG010170
TRIDC0UG010350
TRIDC0UG010460
TRIDC0UG010540
TRIDC0UG010550
TRIDC0UG010650
TRIDC0UG010690
TRIDC0UG010720
TRIDC0UG010730
TRIDC0UG010750
TRIDC0UG010770
TRIDC0UG010790
TRIDC0UG010800
TRIDC0UG010820
TRIDC0UG010830
TRIDC0UG010910
TRIDC0UG010930
TRIDC0UG010940
TRIDC0UG011710
TRIDC0UG011760
TRIDC0UG011820
TRIDC0UG012040
TRIDC0UG012050
TRIDC0UG012080
TRIDC0UG012090
TRIDC0UG012100
TRIDC0UG012110
TRIDC0UG012120
TRIDC0UG012140
TRIDC0UG012150
TRIDC0UG012160
TRIDC0UG012170
TRIDC0UG012180
TRIDC0UG012190
TRIDC0UG012200
TRIDC0UG012260
TRIDC0UG012280
TRIDC0UG012320
TRIDC0UG012380
TRIDC0UG012410
TRIDC0UG012450
TRIDC0UG012500
TRIDC0UG012930
TRIDC0UG012940
TRIDC0UG013110
TRIDC0UG013300
TRIDC0UG013360
TRIDC0UG013460
TRIDC0UG013650
TRIDC0UG013660
TRIDC0UG013930
TRIDC0UG013940
TRIDC0UG013970
TRIDC0UG013990
TRIDC0UG014000
TRIDC0UG014030
TRIDC0UG014060
TRIDC0UG014110
TRIDC0UG014200
TRIDC0UG014210
TRIDC0UG014430
TRIDC0UG014530
TRIDC0UG014550
TRIDC0UG014910
TRIDC0UG015050
TRIDC0UG015120
TRIDC0UG015150
TRIDC0UG015460
TRIDC0UG015470
TRIDC0UG015490
TRIDC0UG015660
TRIDC0UG015790
TRIDC0UG015830
TRIDC0UG015850
TRIDC0UG015980
TRIDC0UG015990
TRIDC0UG016120
TRIDC0UG016360
TRIDC0UG016450
TRIDC0UG016470
TRIDC0UG016490
TRIDC0UG016530
TRIDC0UG016540
TRIDC0UG016600
TRIDC0UG016610
TRIDC0UG016620
TRIDC0UG016750
TRIDC0UG016830
TRIDC0UG016840
TRIDC0UG016850
TRIDC0UG016880
TRIDC0UG017000
TRIDC0UG017030
TRIDC0UG017160
TRIDC0UG017170
TRIDC0UG017180
TRIDC0UG017190
TRIDC0UG017210
TRIDC0UG017220
TRIDC0UG017290
TRIDC0UG017480
TRIDC0UG017580
TRIDC0UG017590
TRIDC0UG017990
TRIDC0UG018110
TRIDC0UG018150
TRIDC0UG018160
TRIDC0UG018250
TRIDC0UG018260
TRIDC0UG018360
TRIDC0UG018370
TRIDC0UG018380
TRIDC0UG018420
TRIDC0UG018430
TRIDC0UG018490
TRIDC0UG018500
TRIDC0UG018550
TRIDC0UG018580
TRIDC0UG018590
TRIDC0UG018670
TRIDC0UG018710
TRIDC0UG018760
TRIDC0UG018830
TRIDC0UG018900
TRIDC0UG019000
TRIDC0UG019050
TRIDC0UG019070
TRIDC0UG019080
TRIDC0UG019110
TRIDC0UG019230
TRIDC0UG019570
TRIDC0UG019580
TRIDC0UG019630
TRIDC0UG019650
TRIDC0UG019700
TRIDC0UG019740
TRIDC0UG019760
TRIDC0UG019770
TRIDC0UG020010
TRIDC0UG020040
TRIDC0UG020090
TRIDC0UG020190
TRIDC0UG020210
TRIDC0UG020260
TRIDC0UG020270
TRIDC0UG020280
TRIDC0UG020290
TRIDC0UG020300
TRIDC0UG020310
TRIDC0UG020330
TRIDC0UG020360
TRIDC0UG020370
TRIDC0UG020380
TRIDC0UG020450
TRIDC0UG020460
TRIDC0UG020480
TRIDC0UG020490
TRIDC0UG020500
TRIDC0UG020510
TRIDC0UG020520
TRIDC0UG020530
TRIDC0UG020540
TRIDC0UG020560
TRIDC0UG020570
TRIDC0UG020580
TRIDC0UG020630
TRIDC0UG020640
TRIDC0UG020670
TRIDC0UG020680
TRIDC0UG020710
TRIDC0UG020720
TRIDC0UG020760
TRIDC0UG020770
TRIDC0UG020810
TRIDC0UG020820
TRIDC0UG020830
TRIDC0UG020840
TRIDC0UG020850
TRIDC0UG020860
TRIDC0UG020870
TRIDC0UG020890
TRIDC0UG020900
TRIDC0UG020910
TRIDC0UG020930
TRIDC0UG020940
TRIDC0UG020960
TRIDC0UG020970
TRIDC0UG020990
TRIDC0UG021000
TRIDC0UG021010
TRIDC0UG021050
TRIDC0UG021080
TRIDC0UG021090
TRIDC0UG021100
TRIDC0UG021110
TRIDC0UG021140
TRIDC0UG021150
TRIDC0UG021180
TRIDC0UG021190
TRIDC0UG021200
TRIDC0UG021230
TRIDC0UG021250
TRIDC0UG021280
TRIDC0UG021290
TRIDC0UG021300
TRIDC0UG021310
TRIDC0UG021340
TRIDC0UG021350
TRIDC0UG021360
TRIDC0UG021370
TRIDC0UG021380
TRIDC0UG021410
TRIDC0UG021420
TRIDC0UG021430
TRIDC0UG021490
TRIDC0UG021500
TRIDC0UG021550
TRIDC0UG021560
TRIDC0UG021570
TRIDC0UG021580
TRIDC0UG021590
TRIDC0UG021610
TRIDC0UG021620
TRIDC0UG021630
TRIDC0UG021660
TRIDC0UG021700
TRIDC0UG021720
TRIDC0UG021730
TRIDC0UG021740
TRIDC0UG021760
TRIDC0UG021770
TRIDC0UG021780
TRIDC0UG021790
TRIDC0UG021800
TRIDC0UG021820
TRIDC0UG021840
TRIDC0UG021850
TRIDC0UG021860
TRIDC0UG021880
TRIDC0UG021910
TRIDC0UG021920
TRIDC0UG021940
TRIDC0UG021980
TRIDC0UG021990
TRIDC0UG022000
TRIDC0UG022010
TRIDC0UG022070
TRIDC0UG022080
TRIDC0UG022090
TRIDC0UG022100
TRIDC0UG022110
TRIDC0UG022130
TRIDC0UG022140
TRIDC0UG022170
TRIDC0UG022180
TRIDC0UG022210
TRIDC0UG022220
TRIDC0UG022230
TRIDC0UG022240
TRIDC0UG022250
TRIDC0UG022260
TRIDC0UG022270
TRIDC0UG022280
TRIDC0UG022290
TRIDC0UG022300
TRIDC0UG022320
TRIDC0UG022330
TRIDC0UG022370
TRIDC0UG022380
TRIDC0UG022390
TRIDC0UG022400
TRIDC0UG022420
TRIDC0UG022440
TRIDC0UG022450
TRIDC0UG022480
TRIDC0UG022490
TRIDC0UG022510
TRIDC0UG022520
TRIDC0UG022530
TRIDC0UG022540
TRIDC0UG022550
TRIDC0UG022560
TRIDC0UG022580
TRIDC0UG022590
TRIDC0UG022620
TRIDC0UG022640
TRIDC0UG022650
TRIDC0UG022670
TRIDC0UG022690
TRIDC0UG022720
TRIDC0UG022730
TRIDC0UG022740
TRIDC0UG022760
TRIDC0UG022770
TRIDC0UG022780
TRIDC0UG022790
TRIDC0UG022820
TRIDC0UG022830
TRIDC0UG022840
TRIDC0UG022860
TRIDC0UG022870
TRIDC0UG022880
TRIDC0UG022890
TRIDC0UG022900
TRIDC0UG022910
TRIDC0UG022930
TRIDC0UG022940
TRIDC0UG022950
TRIDC0UG022970
TRIDC0UG022980
TRIDC0UG023030
TRIDC0UG023040
TRIDC0UG023050
TRIDC0UG023080
TRIDC0UG023110
TRIDC0UG023150
TRIDC0UG023160
TRIDC0UG023190
TRIDC0UG023210
TRIDC0UG023230
TRIDC0UG023240
TRIDC0UG023260
TRIDC0UG023280
TRIDC0UG023300
TRIDC0UG023310
TRIDC0UG023320
TRIDC0UG023330
TRIDC0UG023340
TRIDC0UG023350
TRIDC0UG023360
TRIDC0UG023370
TRIDC0UG023380
TRIDC0UG023390
TRIDC0UG023410
TRIDC0UG023420
TRIDC0UG023440
TRIDC0UG023510
TRIDC0UG023520
TRIDC0UG023530
TRIDC0UG023540
TRIDC0UG023580
TRIDC0UG023600
TRIDC0UG023630
TRIDC0UG023640
TRIDC0UG023650
TRIDC0UG023660
TRIDC0UG023680
TRIDC0UG023690
TRIDC0UG023720
TRIDC0UG023740
TRIDC0UG023760
TRIDC0UG023770
TRIDC0UG023830
TRIDC0UG023840
TRIDC0UG023850
TRIDC0UG023860
TRIDC0UG023890
TRIDC0UG023900
TRIDC0UG023910
TRIDC0UG023920
TRIDC0UG023930
TRIDC0UG023940
TRIDC0UG023950
TRIDC0UG023960
TRIDC0UG023970
TRIDC0UG023980
TRIDC0UG024020
TRIDC0UG024030
TRIDC0UG024050
TRIDC0UG024080
TRIDC0UG024090
TRIDC0UG024120
TRIDC0UG024160
TRIDC0UG024170
TRIDC0UG024190
TRIDC0UG024210
TRIDC0UG024240
TRIDC0UG024250
TRIDC0UG024300
TRIDC0UG024310
TRIDC0UG024360
TRIDC0UG024380
TRIDC0UG024390
TRIDC0UG024400
TRIDC0UG024410
TRIDC0UG024430
TRIDC0UG024450
TRIDC0UG024460
TRIDC0UG024480
TRIDC0UG024500
TRIDC0UG024510
TRIDC0UG024520
TRIDC0UG024540
TRIDC0UG024550
TRIDC0UG024560
TRIDC0UG024570
TRIDC0UG024590
TRIDC0UG024620
TRIDC0UG024630
TRIDC0UG024670
TRIDC0UG024680
TRIDC0UG024690
TRIDC0UG024710
TRIDC0UG024720
TRIDC0UG024730
TRIDC0UG024770
TRIDC0UG024780
TRIDC0UG024800
TRIDC0UG024820
TRIDC0UG024850
TRIDC0UG024860
TRIDC0UG024890
TRIDC0UG024910
TRIDC0UG024920
TRIDC0UG024950
TRIDC0UG024970
TRIDC0UG024980
TRIDC0UG024990
TRIDC0UG025020
TRIDC0UG025040
TRIDC0UG025050
TRIDC0UG025080
TRIDC0UG025100
TRIDC0UG025140
TRIDC0UG025160
TRIDC0UG025170
TRIDC0UG025180
TRIDC0UG025190
TRIDC0UG025200
TRIDC0UG025220
TRIDC0UG025230
TRIDC0UG025250
TRIDC0UG025260
TRIDC0UG025270
TRIDC0UG025280
TRIDC0UG025290
TRIDC0UG025310
TRIDC0UG025320
TRIDC0UG025330
TRIDC0UG025350
TRIDC0UG025390
TRIDC0UG025410
TRIDC0UG025450
TRIDC0UG025480
TRIDC0UG025560
TRIDC0UG025570
TRIDC0UG025610
TRIDC0UG025630
TRIDC0UG025640
TRIDC0UG025650
TRIDC0UG025680
TRIDC0UG025690
TRIDC0UG025700
TRIDC0UG025710
TRIDC0UG025720
TRIDC0UG025740
TRIDC0UG025760
TRIDC0UG025770
TRIDC0UG025790
TRIDC0UG025800
TRIDC0UG025810
TRIDC0UG025830
TRIDC0UG025850
TRIDC0UG025880
TRIDC0UG025920
TRIDC0UG025960
TRIDC0UG025970
TRIDC0UG025990
TRIDC0UG026000
TRIDC0UG026030
TRIDC0UG026040
TRIDC0UG026150
TRIDC0UG026160
TRIDC0UG026190
TRIDC0UG026210
TRIDC0UG026220
TRIDC0UG026230
TRIDC0UG026240
TRIDC0UG026260
TRIDC0UG026280
TRIDC0UG026320
TRIDC0UG026330
TRIDC0UG026400
TRIDC0UG026410
TRIDC0UG026450
TRIDC0UG026460
TRIDC0UG026470
TRIDC0UG026500
TRIDC0UG026510
TRIDC0UG026520
TRIDC0UG026530
TRIDC0UG026550
TRIDC0UG026560
TRIDC0UG026570
TRIDC0UG026600
TRIDC0UG026610
TRIDC0UG026620
TRIDC0UG026650
TRIDC0UG026670
TRIDC0UG026690
TRIDC0UG026720
TRIDC0UG026730
TRIDC0UG026750
TRIDC0UG026830
TRIDC0UG026840
TRIDC0UG026860
TRIDC0UG026870
TRIDC0UG026880
TRIDC0UG026890
TRIDC0UG026910
TRIDC0UG026940
TRIDC0UG026950
TRIDC0UG026960
TRIDC0UG026970
TRIDC0UG026980
TRIDC0UG027020
TRIDC0UG027030
TRIDC0UG027060
TRIDC0UG027080
TRIDC0UG027120
TRIDC0UG027140
TRIDC0UG027150
TRIDC0UG027170
TRIDC0UG027200
TRIDC0UG027270
TRIDC0UG027280
TRIDC0UG027290
TRIDC0UG027320
TRIDC0UG027340
TRIDC0UG027350
TRIDC0UG027410
TRIDC0UG027440
TRIDC0UG027450
TRIDC0UG027460
TRIDC0UG027490
TRIDC0UG027510
TRIDC0UG027530
TRIDC0UG027540
TRIDC0UG027570
TRIDC0UG027580
TRIDC0UG027590
TRIDC0UG027600
TRIDC0UG027610
TRIDC0UG027630
TRIDC0UG027640
TRIDC0UG027650
TRIDC0UG027690
TRIDC0UG027720
TRIDC0UG027730
TRIDC0UG027740
TRIDC0UG027750
TRIDC0UG027760
TRIDC0UG027770
TRIDC0UG027800
TRIDC0UG027810
TRIDC0UG027830
TRIDC0UG027840
TRIDC0UG027850
TRIDC0UG027860
TRIDC0UG027880
TRIDC0UG027910
TRIDC0UG027930
TRIDC0UG027940
TRIDC0UG027960
TRIDC0UG028020
TRIDC0UG028030
TRIDC0UG028040
TRIDC0UG028050
TRIDC0UG028080
TRIDC0UG028090
TRIDC0UG028100
TRIDC0UG028120
TRIDC0UG028140
TRIDC0UG028160
TRIDC0UG028190
TRIDC0UG028210
TRIDC0UG028220
TRIDC0UG028230
TRIDC0UG028240
TRIDC0UG028270
TRIDC0UG028280
TRIDC0UG028290
TRIDC0UG028300
TRIDC0UG028310
TRIDC0UG028340
TRIDC0UG028360
TRIDC0UG028370
TRIDC0UG028390
TRIDC0UG028400
TRIDC0UG028440
TRIDC0UG028470
TRIDC0UG028490
TRIDC0UG028520
TRIDC0UG028560
TRIDC0UG028570
TRIDC0UG028580
TRIDC0UG028590
TRIDC0UG028600
TRIDC0UG028610
TRIDC0UG028620
TRIDC0UG028640
TRIDC0UG028650
TRIDC0UG028660
TRIDC0UG028680
TRIDC0UG028690
TRIDC0UG028700
TRIDC0UG028740
TRIDC0UG028770
TRIDC0UG028780
TRIDC0UG028790
TRIDC0UG028800
TRIDC0UG028810
TRIDC0UG028820
TRIDC0UG028830
TRIDC0UG028860
TRIDC0UG028870
TRIDC0UG028880
TRIDC0UG028890
TRIDC0UG028910
TRIDC0UG028920
TRIDC0UG028960
TRIDC0UG028970
TRIDC0UG028980
TRIDC0UG028990
TRIDC0UG029000
TRIDC0UG029020
TRIDC0UG029040
TRIDC0UG029060
TRIDC0UG029070
TRIDC0UG029090
TRIDC0UG029110
TRIDC0UG029120
TRIDC0UG029130
TRIDC0UG029150
TRIDC0UG029160
TRIDC0UG029190
TRIDC0UG029210
TRIDC0UG029220
TRIDC0UG029230
TRIDC0UG029240
TRIDC0UG029280
TRIDC0UG029290
TRIDC0UG029300
TRIDC0UG029360
TRIDC0UG029390
TRIDC0UG029400
TRIDC0UG029410
TRIDC0UG029420
TRIDC0UG029440
TRIDC0UG029450
TRIDC0UG029470
TRIDC0UG029490
TRIDC0UG029500
TRIDC0UG029520
TRIDC0UG029540
TRIDC0UG029550
TRIDC0UG029600
TRIDC0UG029640
TRIDC0UG029650
TRIDC0UG029690
TRIDC0UG029720
TRIDC0UG029730
TRIDC0UG029740
TRIDC0UG029750
TRIDC0UG029760
TRIDC0UG029770
TRIDC0UG029810
TRIDC0UG029830
TRIDC0UG029850
TRIDC0UG029870
TRIDC0UG029890
TRIDC0UG029900
TRIDC0UG029930
TRIDC0UG029960
TRIDC0UG029980
TRIDC0UG029990
TRIDC0UG030010
TRIDC0UG030030
TRIDC0UG030040
TRIDC0UG030130
TRIDC0UG030140
TRIDC0UG030150
TRIDC0UG030180
TRIDC0UG030200
TRIDC0UG030230
TRIDC0UG030280
TRIDC0UG030290
TRIDC0UG030300
TRIDC0UG030330
TRIDC0UG030370
TRIDC0UG030380
TRIDC0UG030400
TRIDC0UG030420
TRIDC0UG030430
TRIDC0UG030460
TRIDC0UG030520
TRIDC0UG030530
TRIDC0UG030540
TRIDC0UG030630
TRIDC0UG030650
TRIDC0UG030700
TRIDC0UG030730
TRIDC0UG030750
TRIDC0UG030760
TRIDC0UG030800
TRIDC0UG030810
TRIDC0UG030860
TRIDC0UG030890
TRIDC0UG030960
TRIDC0UG030970
TRIDC0UG031000
TRIDC0UG031060
TRIDC0UG031070
TRIDC0UG031110
TRIDC0UG031120
TRIDC0UG031150
TRIDC0UG031170
TRIDC0UG031190
TRIDC0UG031210
TRIDC0UG031220
TRIDC0UG031240
TRIDC0UG031250
TRIDC0UG031260
TRIDC0UG031270
TRIDC0UG031290
TRIDC0UG031300
TRIDC0UG031320
TRIDC0UG031360
TRIDC0UG031380
TRIDC0UG031400
TRIDC0UG031410
TRIDC0UG031510
TRIDC0UG031540
TRIDC0UG031550
TRIDC0UG031570
TRIDC0UG031620
TRIDC0UG031630
TRIDC0UG031660
TRIDC0UG031690
TRIDC0UG031700
TRIDC0UG031720
TRIDC0UG031750
TRIDC0UG031780
TRIDC0UG031810
TRIDC0UG031830
TRIDC0UG031900
TRIDC0UG031950
TRIDC0UG032020
TRIDC0UG032040
TRIDC0UG032050
TRIDC0UG032060
TRIDC0UG032090
TRIDC0UG032140
TRIDC0UG032180
TRIDC0UG032200
TRIDC0UG032220
TRIDC0UG032240
TRIDC0UG032290
TRIDC0UG032340
TRIDC0UG032390
TRIDC0UG032440
TRIDC0UG032450
TRIDC0UG032490
TRIDC0UG032500
TRIDC0UG032510
TRIDC0UG032530
TRIDC0UG032570
TRIDC0UG032590
TRIDC0UG032600
TRIDC0UG032630
TRIDC0UG032640
TRIDC0UG032660
TRIDC0UG032700
TRIDC0UG032710
TRIDC0UG032720
TRIDC0UG032790
TRIDC0UG032820
TRIDC0UG032840
TRIDC0UG032850
TRIDC0UG032860
TRIDC0UG032930
TRIDC0UG032960
TRIDC0UG033010
TRIDC0UG033020
TRIDC0UG033050
TRIDC0UG033060
TRIDC0UG033090
TRIDC0UG033120
TRIDC0UG033170
TRIDC0UG033180
TRIDC0UG033230
TRIDC0UG033260
TRIDC0UG033320
TRIDC0UG033380
TRIDC0UG033440
TRIDC0UG033470
TRIDC0UG033520
TRIDC0UG033560
TRIDC0UG033590
TRIDC0UG033650
TRIDC0UG033690
TRIDC0UG033750
TRIDC0UG033760
TRIDC0UG033790
TRIDC0UG033800
TRIDC0UG033850
TRIDC0UG033880
TRIDC0UG033900
TRIDC0UG033910
TRIDC0UG033920
TRIDC0UG033940
TRIDC0UG034010
TRIDC0UG034030
TRIDC0UG034060
TRIDC0UG034070
TRIDC0UG034080
TRIDC0UG034100
TRIDC0UG034130
TRIDC0UG034180
TRIDC0UG034220
TRIDC0UG034230
TRIDC0UG034260
TRIDC0UG034310
TRIDC0UG034330
TRIDC0UG034470
TRIDC0UG034510
TRIDC0UG034570
TRIDC0UG034730
TRIDC0UG034760
TRIDC0UG034790
TRIDC0UG034810
TRIDC0UG034830
TRIDC0UG034870
TRIDC0UG034980
TRIDC0UG035000
TRIDC0UG035060
TRIDC0UG035070
TRIDC0UG035150
TRIDC0UG035180
TRIDC0UG035290
TRIDC0UG035300
TRIDC0UG035310
TRIDC0UG035320
TRIDC0UG035350
TRIDC0UG035380
TRIDC0UG035390
TRIDC0UG035400
TRIDC0UG035410
TRIDC0UG035430
TRIDC0UG035440
TRIDC0UG035450
TRIDC0UG035460
TRIDC0UG035470
TRIDC0UG035490
TRIDC0UG035510
TRIDC1AG000030
TRIDC1AG000040
TRIDC1AG000060
TRIDC1AG000090
TRIDC1AG000100
TRIDC1AG000110
TRIDC1AG000120
TRIDC1AG000210
TRIDC1AG000270
TRIDC1AG000280
TRIDC1AG000490
TRIDC1AG000500
TRIDC1AG000510
TRIDC1AG000520
TRIDC1AG000530
TRIDC1AG000550
TRIDC1AG000560
TRIDC1AG000580
TRIDC1AG000590
TRIDC1AG000610
TRIDC1AG000620
TRIDC1AG000630
TRIDC1AG000640
TRIDC1AG000650
TRIDC1AG000670
TRIDC1AG000680
TRIDC1AG000700
TRIDC1AG000710
TRIDC1AG000730
TRIDC1AG000740
TRIDC1AG000750
TRIDC1AG000760
TRIDC1AG000900
TRIDC1AG000990
TRIDC1AG001000
TRIDC1AG001010
TRIDC1AG001190
TRIDC1AG001210
TRIDC1AG001450
TRIDC1AG001460
TRIDC1AG001480
TRIDC1AG001500
TRIDC1AG001510
TRIDC1AG001520
TRIDC1AG001560
TRIDC1AG001640
TRIDC1AG001650
TRIDC1AG001720
TRIDC1AG001730
TRIDC1AG001740
TRIDC1AG001810
TRIDC1AG001840
TRIDC1AG001980
TRIDC1AG002080
TRIDC1AG002120
TRIDC1AG002130
TRIDC1AG002140
TRIDC1AG002180
TRIDC1AG002230
TRIDC1AG002370
TRIDC1AG002380
TRIDC1AG002390
TRIDC1AG002750
TRIDC1AG002790
TRIDC1AG002840
TRIDC1AG002850
TRIDC1AG002870
TRIDC1AG002890
TRIDC1AG002910
TRIDC1AG002930
TRIDC1AG002990
TRIDC1AG003230
TRIDC1AG003340
TRIDC1AG003350
TRIDC1AG003360
TRIDC1AG003380
TRIDC1AG003390
TRIDC1AG003400
TRIDC1AG003410
TRIDC1AG003580
TRIDC1AG003890
TRIDC1AG004060
TRIDC1AG004090
TRIDC1AG004120
TRIDC1AG004130
TRIDC1AG004140
TRIDC1AG004210
TRIDC1AG004250
TRIDC1AG004270
TRIDC1AG004340
TRIDC1AG004380
TRIDC1AG004460
TRIDC1AG004470
TRIDC1AG004500
TRIDC1AG004510
TRIDC1AG004520
TRIDC1AG004540
TRIDC1AG004710
TRIDC1AG004720
TRIDC1AG005390
TRIDC1AG005430
TRIDC1AG005460
TRIDC1AG005480
TRIDC1AG005540
TRIDC1AG005550
TRIDC1AG005590
TRIDC1AG005660
TRIDC1AG005690
TRIDC1AG005770
TRIDC1AG005800
TRIDC1AG005860
TRIDC1AG005990
TRIDC1AG006030
TRIDC1AG006040
TRIDC1AG006070
TRIDC1AG006090
TRIDC1AG007240
TRIDC1AG007310
TRIDC1AG008500
TRIDC1AG010020
TRIDC1AG010460
TRIDC1AG010740
TRIDC1AG014660
TRIDC1AG014830
TRIDC1AG018080
TRIDC1AG019290
TRIDC1AG020800
TRIDC1AG020810
TRIDC1AG021370
TRIDC1AG021610
TRIDC1AG022610
TRIDC1AG022620
TRIDC1AG026480
TRIDC1AG026530
TRIDC1AG032700
TRIDC1AG033070
TRIDC1AG033530
TRIDC1AG034590
TRIDC1AG035790
TRIDC1AG037480
TRIDC1AG040710
TRIDC1AG041550
TRIDC1AG042250
TRIDC1AG043810
TRIDC1AG047430
TRIDC1AG047440
TRIDC1AG047450
TRIDC1AG047490
TRIDC1AG047700
TRIDC1AG047710
TRIDC1AG048240
TRIDC1AG048250
TRIDC1AG048950
TRIDC1AG049450
TRIDC1AG050220
TRIDC1AG050910
TRIDC1AG051480
TRIDC1AG051920
TRIDC1AG052530
TRIDC1AG053780
TRIDC1AG054200
TRIDC1AG054220
TRIDC1AG054550
TRIDC1AG055600
TRIDC1AG055990
TRIDC1AG056280
TRIDC1AG057210
TRIDC1AG057230
TRIDC1AG057340
TRIDC1AG057410
TRIDC1AG058830
TRIDC1AG058850
TRIDC1AG061640
TRIDC1AG062280
TRIDC1AG062290
TRIDC1AG062650
TRIDC1AG062660
TRIDC1AG062670
TRIDC1AG062740
TRIDC1AG063610
TRIDC1AG063660
TRIDC1AG063700
TRIDC1AG063720
TRIDC1AG064080
TRIDC1AG064300
TRIDC1AG064310
TRIDC1AG064320
TRIDC1AG064470
TRIDC1AG064500
TRIDC1AG064510
TRIDC1AG064520
TRIDC1AG064540
TRIDC1AG064710
TRIDC1AG064770
TRIDC1AG064810
TRIDC1AG065320
TRIDC1AG065330
TRIDC1AG065340
TRIDC1BG000060
TRIDC1BG000070
TRIDC1BG000090
TRIDC1BG000120
TRIDC1BG000130
TRIDC1BG000150
TRIDC1BG000160
TRIDC1BG000250
TRIDC1BG000260
TRIDC1BG000300
TRIDC1BG000320
TRIDC1BG000330
TRIDC1BG000360
TRIDC1BG000370
TRIDC1BG000620
TRIDC1BG000630
TRIDC1BG000690
TRIDC1BG000700
TRIDC1BG000720
TRIDC1BG000730
TRIDC1BG000740
TRIDC1BG000770
TRIDC1BG000790
TRIDC1BG000800
TRIDC1BG000810
TRIDC1BG000820
TRIDC1BG000830
TRIDC1BG000880
TRIDC1BG000890
TRIDC1BG000900
TRIDC1BG000910
TRIDC1BG000920
TRIDC1BG000930
TRIDC1BG000940
TRIDC1BG001020
TRIDC1BG001030
TRIDC1BG001040
TRIDC1BG001050
TRIDC1BG001060
TRIDC1BG001080
TRIDC1BG001090
TRIDC1BG001110
TRIDC1BG001120
TRIDC1BG001810
TRIDC1BG001820
TRIDC1BG001830
TRIDC1BG001850
TRIDC1BG001890
TRIDC1BG001900
TRIDC1BG001910
TRIDC1BG001920
TRIDC1BG001930
TRIDC1BG001940
TRIDC1BG001950
TRIDC1BG001970
TRIDC1BG001990
TRIDC1BG002000
TRIDC1BG002010
TRIDC1BG002030
TRIDC1BG002060
TRIDC1BG002070
TRIDC1BG002080
TRIDC1BG002090
TRIDC1BG002100
TRIDC1BG002110
TRIDC1BG002150
TRIDC1BG002160
TRIDC1BG002290
TRIDC1BG002300
TRIDC1BG002310
TRIDC1BG002340
TRIDC1BG002530
TRIDC1BG002540
TRIDC1BG002550
TRIDC1BG002560
TRIDC1BG002610
TRIDC1BG002620
TRIDC1BG002640
TRIDC1BG002680
TRIDC1BG002690
TRIDC1BG002700
TRIDC1BG002760
TRIDC1BG002770
TRIDC1BG002780
TRIDC1BG003030
TRIDC1BG003070
TRIDC1BG003080
TRIDC1BG003090
TRIDC1BG003100
TRIDC1BG003110
TRIDC1BG003130
TRIDC1BG003270
TRIDC1BG003280
TRIDC1BG003290
TRIDC1BG003300
TRIDC1BG003380
TRIDC1BG003390
TRIDC1BG003420
TRIDC1BG003430
TRIDC1BG003440
TRIDC1BG003520
TRIDC1BG003530
TRIDC1BG003540
TRIDC1BG003560
TRIDC1BG003700
TRIDC1BG003710
TRIDC1BG003720
TRIDC1BG003810
TRIDC1BG003820
TRIDC1BG003840
TRIDC1BG003850
TRIDC1BG003910
TRIDC1BG003920
TRIDC1BG003930
TRIDC1BG003950
TRIDC1BG003960
TRIDC1BG003980
TRIDC1BG004000
TRIDC1BG004030
TRIDC1BG004050
TRIDC1BG004060
TRIDC1BG004070
TRIDC1BG004090
TRIDC1BG004240
TRIDC1BG004260
TRIDC1BG004450
TRIDC1BG004840
TRIDC1BG004970
TRIDC1BG005010
TRIDC1BG005030
TRIDC1BG005110
TRIDC1BG005120
TRIDC1BG005380
TRIDC1BG005390
TRIDC1BG005400
TRIDC1BG005410
TRIDC1BG005460
TRIDC1BG005480
TRIDC1BG005490
TRIDC1BG005500
TRIDC1BG005510
TRIDC1BG005560
TRIDC1BG005570
TRIDC1BG005820
TRIDC1BG005830
TRIDC1BG005920
TRIDC1BG006030
TRIDC1BG006040
TRIDC1BG006080
TRIDC1BG006100
TRIDC1BG006120
TRIDC1BG006160
TRIDC1BG006200
TRIDC1BG006210
TRIDC1BG006250
TRIDC1BG006270
TRIDC1BG006330
TRIDC1BG006410
TRIDC1BG006440
TRIDC1BG006540
TRIDC1BG006550
TRIDC1BG006570
TRIDC1BG006610
TRIDC1BG006930
TRIDC1BG007030
TRIDC1BG007040
TRIDC1BG007280
TRIDC1BG007330
TRIDC1BG007340
TRIDC1BG007960
TRIDC1BG008000
TRIDC1BG008120
TRIDC1BG008140
TRIDC1BG008160
TRIDC1BG008170
TRIDC1BG008190
TRIDC1BG008240
TRIDC1BG008250
TRIDC1BG008260
TRIDC1BG008300
TRIDC1BG008350
TRIDC1BG008360
TRIDC1BG008390
TRIDC1BG008400
TRIDC1BG008640
TRIDC1BG008650
TRIDC1BG008670
TRIDC1BG008720
TRIDC1BG008730
TRIDC1BG008740
TRIDC1BG008750
TRIDC1BG008790
TRIDC1BG008800
TRIDC1BG008880
TRIDC1BG010000
TRIDC1BG010010
TRIDC1BG010020
TRIDC1BG010030
TRIDC1BG010090
TRIDC1BG010210
TRIDC1BG010460
TRIDC1BG010470
TRIDC1BG010600
TRIDC1BG010610
TRIDC1BG010620
TRIDC1BG010830
TRIDC1BG011810
TRIDC1BG011960
TRIDC1BG011990
TRIDC1BG012020
TRIDC1BG012040
TRIDC1BG012370
TRIDC1BG012700
TRIDC1BG012840
TRIDC1BG012850
TRIDC1BG013210
TRIDC1BG013260
TRIDC1BG013630
TRIDC1BG013640
TRIDC1BG015340
TRIDC1BG015650
TRIDC1BG015660
TRIDC1BG015870
TRIDC1BG016060
TRIDC1BG016110
TRIDC1BG016150
TRIDC1BG016200
TRIDC1BG016220
TRIDC1BG016230
TRIDC1BG016890
TRIDC1BG016910
TRIDC1BG017320
TRIDC1BG017510
TRIDC1BG019120
TRIDC1BG019730
TRIDC1BG022770
TRIDC1BG025620
TRIDC1BG025630
TRIDC1BG026120
TRIDC1BG027380
TRIDC1BG027660
TRIDC1BG027720
TRIDC1BG028090
TRIDC1BG028130
TRIDC1BG028150
TRIDC1BG028400
TRIDC1BG028430
TRIDC1BG028500
TRIDC1BG028530
TRIDC1BG028540
TRIDC1BG028670
TRIDC1BG028690
TRIDC1BG028710
TRIDC1BG028730
TRIDC1BG028820
TRIDC1BG029150
TRIDC1BG029270
TRIDC1BG029370
TRIDC1BG029390
TRIDC1BG029410
TRIDC1BG029440
TRIDC1BG029490
TRIDC1BG029510
TRIDC1BG029520
TRIDC1BG029530
TRIDC1BG029540
TRIDC1BG029600
TRIDC1BG029610
TRIDC1BG030050
TRIDC1BG030100
TRIDC1BG030130
TRIDC1BG030260
TRIDC1BG030420
TRIDC1BG037970
TRIDC1BG042550
TRIDC1BG042890
TRIDC1BG042900
TRIDC1BG042910
TRIDC1BG042920
TRIDC1BG042930
TRIDC1BG043710
TRIDC1BG043720
TRIDC1BG044680
TRIDC1BG044710
TRIDC1BG044720
TRIDC1BG045690
TRIDC1BG046880
TRIDC1BG046970
TRIDC1BG046980
TRIDC1BG047010
TRIDC1BG047020
TRIDC1BG047790
TRIDC1BG047810
TRIDC1BG047910
TRIDC1BG047960
TRIDC1BG047990
TRIDC1BG049030
TRIDC1BG049120
TRIDC1BG049470
TRIDC1BG049480
TRIDC1BG049520
TRIDC1BG049560
TRIDC1BG049850
TRIDC1BG049990
TRIDC1BG050160
TRIDC1BG050170
TRIDC1BG050320
TRIDC1BG050530
TRIDC1BG050540
TRIDC1BG050560
TRIDC1BG050580
TRIDC1BG050590
TRIDC1BG050640
TRIDC1BG050650
TRIDC1BG050660
TRIDC1BG050690
TRIDC1BG050710
TRIDC1BG050730
TRIDC1BG051740
TRIDC1BG051970
TRIDC1BG051980
TRIDC1BG054160
TRIDC1BG054240
TRIDC1BG054260
TRIDC1BG054270
TRIDC1BG054280
TRIDC1BG054290
TRIDC1BG054300
TRIDC1BG054420
TRIDC1BG054430
TRIDC1BG054600
TRIDC1BG054820
TRIDC1BG055150
TRIDC1BG055160
TRIDC1BG055460
TRIDC1BG055470
TRIDC1BG055660
TRIDC1BG055670
TRIDC1BG055690
TRIDC1BG055700
TRIDC1BG055720
TRIDC1BG056040
TRIDC1BG056150
TRIDC1BG056190
TRIDC1BG056390
TRIDC1BG056980
TRIDC1BG057630
TRIDC1BG057710
TRIDC1BG057750
TRIDC1BG057760
TRIDC1BG057780
TRIDC1BG057790
TRIDC1BG057800
TRIDC1BG058190
TRIDC1BG058200
TRIDC1BG058210
TRIDC1BG058250
TRIDC1BG058260
TRIDC1BG058270
TRIDC1BG058280
TRIDC1BG058290
TRIDC1BG058310
TRIDC1BG058630
TRIDC1BG059450
TRIDC1BG059460
TRIDC1BG059470
TRIDC1BG060040
TRIDC1BG060050
TRIDC1BG060140
TRIDC1BG060400
TRIDC1BG060410
TRIDC1BG060420
TRIDC1BG060430
TRIDC1BG060540
TRIDC1BG060550
TRIDC1BG060700
TRIDC1BG060710
TRIDC1BG060730
TRIDC1BG061050
TRIDC1BG061060
TRIDC1BG061140
TRIDC1BG061260
TRIDC1BG061380
TRIDC1BG061390
TRIDC1BG061400
TRIDC1BG061590
TRIDC1BG061780
TRIDC1BG062130
TRIDC1BG062140
TRIDC1BG062620
TRIDC1BG062630
TRIDC1BG062860
TRIDC1BG062870
TRIDC1BG062890
TRIDC1BG062900
TRIDC1BG062910
TRIDC1BG062930
TRIDC1BG063040
TRIDC1BG063050
TRIDC1BG063060
TRIDC1BG063090
TRIDC1BG063310
TRIDC1BG063340
TRIDC1BG063350
TRIDC1BG063360
TRIDC1BG063610
TRIDC1BG063900
TRIDC1BG063910
TRIDC1BG063930
TRIDC1BG064170
TRIDC1BG064180
TRIDC1BG064320
TRIDC1BG064340
TRIDC1BG064650
TRIDC1BG064660
TRIDC1BG064820
TRIDC1BG064850
TRIDC1BG064920
TRIDC1BG064990
TRIDC1BG065720
TRIDC1BG065730
TRIDC1BG066120
TRIDC1BG066420
TRIDC1BG066430
TRIDC1BG066740
TRIDC1BG066910
TRIDC1BG067010
TRIDC1BG067020
TRIDC1BG067030
TRIDC1BG067100
TRIDC1BG067120
TRIDC1BG067430
TRIDC1BG067490
TRIDC1BG067710
TRIDC1BG067720
TRIDC1BG067880
TRIDC1BG068040
TRIDC1BG068150
TRIDC1BG068160
TRIDC1BG068320
TRIDC1BG068330
TRIDC1BG068350
TRIDC1BG068390
TRIDC1BG068580
TRIDC1BG068640
TRIDC1BG068860
TRIDC1BG068930
TRIDC1BG068940
TRIDC1BG068950
TRIDC1BG068970
TRIDC1BG069030
TRIDC1BG069090
TRIDC1BG069200
TRIDC1BG069280
TRIDC1BG069300
TRIDC1BG069310
TRIDC1BG069430
TRIDC1BG069440
TRIDC1BG069450
TRIDC1BG069860
TRIDC1BG069950
TRIDC1BG069960
TRIDC1BG069970
TRIDC1BG069980
TRIDC1BG070100
TRIDC1BG070170
TRIDC1BG070190
TRIDC1BG070200
TRIDC1BG070220
TRIDC1BG070230
TRIDC1BG070270
TRIDC1BG070280
TRIDC1BG070760
TRIDC1BG070890
TRIDC1BG071100
TRIDC1BG071110
TRIDC1BG071120
TRIDC1BG071140
TRIDC1BG071150
TRIDC1BG071180
TRIDC1BG071200
TRIDC1BG071210
TRIDC1BG071230
TRIDC1BG071310
TRIDC1BG071330
TRIDC1BG071530
TRIDC1BG071550
TRIDC1BG071720
TRIDC1BG071730
TRIDC1BG071780
TRIDC1BG071850
TRIDC1BG071870
TRIDC1BG071900
TRIDC1BG071910
TRIDC1BG071920
TRIDC1BG071940
TRIDC1BG071950
TRIDC1BG071960
TRIDC1BG072220
TRIDC1BG072510
TRIDC1BG072530
TRIDC1BG072540
TRIDC1BG072550
TRIDC1BG072560
TRIDC1BG072600
TRIDC1BG072620
TRIDC1BG072680
TRIDC1BG072710
TRIDC1BG072720
TRIDC1BG072730
TRIDC1BG072740
TRIDC1BG072750
TRIDC1BG072760
TRIDC1BG072810
TRIDC1BG072990
TRIDC1BG073180
TRIDC1BG073190
TRIDC1BG073200
TRIDC1BG073220
TRIDC1BG073240
TRIDC1BG073260
TRIDC1BG073320
TRIDC1BG073470
TRIDC1BG073490
TRIDC1BG073540
TRIDC1BG073760
TRIDC1BG073770
TRIDC1BG074190
TRIDC1BG074230
TRIDC1BG074240
TRIDC1BG074250
TRIDC1BG074810
TRIDC2AG000010
TRIDC2AG000040
TRIDC2AG000060
TRIDC2AG000080
TRIDC2AG000090
TRIDC2AG000100
TRIDC2AG000420
TRIDC2AG000440
TRIDC2AG000510
TRIDC2AG000660
TRIDC2AG000670
TRIDC2AG000780
TRIDC2AG000960
TRIDC2AG001030
TRIDC2AG001100
TRIDC2AG001140
TRIDC2AG001380
TRIDC2AG001470
TRIDC2AG001480
TRIDC2AG001950
TRIDC2AG002270
TRIDC2AG002280
TRIDC2AG002430
TRIDC2AG003090
TRIDC2AG003230
TRIDC2AG003240
TRIDC2AG003470
TRIDC2AG003810
TRIDC2AG003820
TRIDC2AG003850
TRIDC2AG004500
TRIDC2AG004520
TRIDC2AG004550
TRIDC2AG004560
TRIDC2AG004600
TRIDC2AG004620
TRIDC2AG004650
TRIDC2AG004660
TRIDC2AG004670
TRIDC2AG004970
TRIDC2AG005170
TRIDC2AG005180
TRIDC2AG005290
TRIDC2AG005440
TRIDC2AG005870
TRIDC2AG005960
TRIDC2AG006990
TRIDC2AG007220
TRIDC2AG007500
TRIDC2AG007760
TRIDC2AG007790
TRIDC2AG008300
TRIDC2AG008610
TRIDC2AG008870
TRIDC2AG009840
TRIDC2AG009920
TRIDC2AG009930
TRIDC2AG009940
TRIDC2AG010300
TRIDC2AG010320
TRIDC2AG010920
TRIDC2AG011560
TRIDC2AG011990
TRIDC2AG012010
TRIDC2AG012020
TRIDC2AG012930
TRIDC2AG014490
TRIDC2AG014630
TRIDC2AG014850
TRIDC2AG014870
TRIDC2AG016390
TRIDC2AG016650
TRIDC2AG016940
TRIDC2AG017260
TRIDC2AG018690
TRIDC2AG023100
TRIDC2AG023120
TRIDC2AG026200
TRIDC2AG027970
TRIDC2AG027980
TRIDC2AG028820
TRIDC2AG031710
TRIDC2AG031790
TRIDC2AG034100
TRIDC2AG036290
TRIDC2AG036560
TRIDC2AG036610
TRIDC2AG037940
TRIDC2AG038560
TRIDC2AG043230
TRIDC2AG043250
TRIDC2AG045290
TRIDC2AG045300
TRIDC2AG045880
TRIDC2AG045890
TRIDC2AG047060
TRIDC2AG047970
TRIDC2AG049680
TRIDC2AG049690
TRIDC2AG052240
TRIDC2AG052510
TRIDC2AG053700
TRIDC2AG053720
TRIDC2AG054070
TRIDC2AG058880
TRIDC2AG061260
TRIDC2AG065960
TRIDC2AG065980
TRIDC2AG066000
TRIDC2AG067320
TRIDC2AG067330
TRIDC2AG067440
TRIDC2AG067520
TRIDC2AG067530
TRIDC2AG067550
TRIDC2AG068050
TRIDC2AG068470
TRIDC2AG068810
TRIDC2AG068840
TRIDC2AG069100
TRIDC2AG069110
TRIDC2AG069120
TRIDC2AG069620
TRIDC2AG069630
TRIDC2AG069780
TRIDC2AG070640
TRIDC2AG070780
TRIDC2AG070790
TRIDC2AG071470
TRIDC2AG071740
TRIDC2AG072590
TRIDC2AG073010
TRIDC2AG073550
TRIDC2AG073570
TRIDC2AG073720
TRIDC2AG074270
TRIDC2AG074610
TRIDC2AG075760
TRIDC2AG075770
TRIDC2AG075780
TRIDC2AG075790
TRIDC2AG075810
TRIDC2AG075820
TRIDC2AG075860
TRIDC2AG075870
TRIDC2AG075880
TRIDC2AG075890
TRIDC2AG075960
TRIDC2AG076640
TRIDC2AG077560
TRIDC2AG077670
TRIDC2AG078610
TRIDC2AG078620
TRIDC2AG078630
TRIDC2AG078710
TRIDC2AG078720
TRIDC2AG078770
TRIDC2AG079370
TRIDC2AG079400
TRIDC2AG079420
TRIDC2AG079430
TRIDC2AG079440
TRIDC2AG079500
TRIDC2AG079510
TRIDC2AG079530
TRIDC2AG079580
TRIDC2AG079590
TRIDC2AG079610
TRIDC2AG079810
TRIDC2AG079820
TRIDC2AG079830
TRIDC2AG079850
TRIDC2AG079890
TRIDC2AG079900
TRIDC2AG080060
TRIDC2AG080090
TRIDC2AG080840
TRIDC2AG080880
TRIDC2AG080890
TRIDC2AG081020
TRIDC2AG081040
TRIDC2AG081050
TRIDC2AG081210
TRIDC2AG081250
TRIDC2AG081460
TRIDC2AG081470
TRIDC2AG081540
TRIDC2AG081590
TRIDC2AG081620
TRIDC2AG081630
TRIDC2AG081640
TRIDC2AG081650
TRIDC2AG081660
TRIDC2AG081670
TRIDC2AG081830
TRIDC2AG081850
TRIDC2AG081870
TRIDC2AG081890
TRIDC2AG081920
TRIDC2AG081930
TRIDC2AG082000
TRIDC2AG082010
TRIDC2AG082020
TRIDC2AG082030
TRIDC2AG082310
TRIDC2BG000030
TRIDC2BG000040
TRIDC2BG000150
TRIDC2BG000160
TRIDC2BG000170
TRIDC2BG000180
TRIDC2BG000470
TRIDC2BG000530
TRIDC2BG000540
TRIDC2BG000550
TRIDC2BG000560
TRIDC2BG000570
TRIDC2BG000580
TRIDC2BG000590
TRIDC2BG000650
TRIDC2BG000670
TRIDC2BG000680
TRIDC2BG000700
TRIDC2BG000720
TRIDC2BG000740
TRIDC2BG000920
TRIDC2BG000930
TRIDC2BG000940
TRIDC2BG000950
TRIDC2BG000970
TRIDC2BG000980
TRIDC2BG001200
TRIDC2BG001330
TRIDC2BG001420
TRIDC2BG001440
TRIDC2BG001470
TRIDC2BG001480
TRIDC2BG001520
TRIDC2BG001600
TRIDC2BG001610
TRIDC2BG001620
TRIDC2BG001630
TRIDC2BG001640
TRIDC2BG001650
TRIDC2BG001660
TRIDC2BG001700
TRIDC2BG001720
TRIDC2BG001730
TRIDC2BG001740
TRIDC2BG001790
TRIDC2BG001810
TRIDC2BG002110
TRIDC2BG002120
TRIDC2BG002290
TRIDC2BG002300
TRIDC2BG002520
TRIDC2BG002570
TRIDC2BG002580
TRIDC2BG002590
TRIDC2BG002600
TRIDC2BG002610
TRIDC2BG002630
TRIDC2BG002640
TRIDC2BG002650
TRIDC2BG002690
TRIDC2BG002720
TRIDC2BG002730
TRIDC2BG002740
TRIDC2BG002790
TRIDC2BG002800
TRIDC2BG002830
TRIDC2BG002840
TRIDC2BG002850
TRIDC2BG002860
TRIDC2BG002880
TRIDC2BG002890
TRIDC2BG002960
TRIDC2BG002970
TRIDC2BG002980
TRIDC2BG002990
TRIDC2BG003080
TRIDC2BG003090
TRIDC2BG003240
TRIDC2BG003250
TRIDC2BG003260
TRIDC2BG003280
TRIDC2BG003290
TRIDC2BG003300
TRIDC2BG003310
TRIDC2BG003320
TRIDC2BG003350
TRIDC2BG003360
TRIDC2BG003400
TRIDC2BG003450
TRIDC2BG003460
TRIDC2BG003470
TRIDC2BG003540
TRIDC2BG003550
TRIDC2BG003710
TRIDC2BG003720
TRIDC2BG003740
TRIDC2BG003770
TRIDC2BG003870
TRIDC2BG003910
TRIDC2BG003930
TRIDC2BG003950
TRIDC2BG003970
TRIDC2BG003990
TRIDC2BG004000
TRIDC2BG004030
TRIDC2BG004090
TRIDC2BG004110
TRIDC2BG004130
TRIDC2BG004140
TRIDC2BG004160
TRIDC2BG004320
TRIDC2BG004440
TRIDC2BG004490
TRIDC2BG004530
TRIDC2BG004730
TRIDC2BG004750
TRIDC2BG004770
TRIDC2BG004780
TRIDC2BG004810
TRIDC2BG004930
TRIDC2BG004950
TRIDC2BG004960
TRIDC2BG005000
TRIDC2BG005010
TRIDC2BG005040
TRIDC2BG005090
TRIDC2BG005100
TRIDC2BG005190
TRIDC2BG005320
TRIDC2BG005360
TRIDC2BG005370
TRIDC2BG005500
TRIDC2BG005560
TRIDC2BG005750
TRIDC2BG005760
TRIDC2BG005860
TRIDC2BG005870
TRIDC2BG005970
TRIDC2BG006220
TRIDC2BG006330
TRIDC2BG006380
TRIDC2BG006480
TRIDC2BG006570
TRIDC2BG006650
TRIDC2BG006660
TRIDC2BG006680
TRIDC2BG006780
TRIDC2BG006810
TRIDC2BG006820
TRIDC2BG006880
TRIDC2BG006890
TRIDC2BG006900
TRIDC2BG007050
TRIDC2BG007060
TRIDC2BG007080
TRIDC2BG007090
TRIDC2BG007120
TRIDC2BG007130
TRIDC2BG007200
TRIDC2BG007210
TRIDC2BG007310
TRIDC2BG007320
TRIDC2BG007330
TRIDC2BG007340
TRIDC2BG007350
TRIDC2BG007360
TRIDC2BG007370
TRIDC2BG007450
TRIDC2BG007460
TRIDC2BG007490
TRIDC2BG007500
TRIDC2BG007510
TRIDC2BG007520
TRIDC2BG007550
TRIDC2BG007590
TRIDC2BG007600
TRIDC2BG007640
TRIDC2BG007920
TRIDC2BG008010
TRIDC2BG008020
TRIDC2BG008040
TRIDC2BG008050
TRIDC2BG008080
TRIDC2BG008110
TRIDC2BG008120
TRIDC2BG008130
TRIDC2BG008490
TRIDC2BG008690
TRIDC2BG008700
TRIDC2BG008730
TRIDC2BG008750
TRIDC2BG008760
TRIDC2BG008770
TRIDC2BG008850
TRIDC2BG008860
TRIDC2BG008880
TRIDC2BG008960
TRIDC2BG009030
TRIDC2BG009040
TRIDC2BG009050
TRIDC2BG009060
TRIDC2BG009080
TRIDC2BG009130
TRIDC2BG009170
TRIDC2BG009220
TRIDC2BG009230
TRIDC2BG009240
TRIDC2BG009270
TRIDC2BG009340
TRIDC2BG009350
TRIDC2BG009360
TRIDC2BG009390
TRIDC2BG009580
TRIDC2BG009800
TRIDC2BG010070
TRIDC2BG010080
TRIDC2BG010150
TRIDC2BG010180
TRIDC2BG010330
TRIDC2BG010360
TRIDC2BG010370
TRIDC2BG010450
TRIDC2BG010460
TRIDC2BG010470
TRIDC2BG010480
TRIDC2BG010490
TRIDC2BG010500
TRIDC2BG010510
TRIDC2BG010520
TRIDC2BG010850
TRIDC2BG010880
TRIDC2BG011020
TRIDC2BG011120
TRIDC2BG011140
TRIDC2BG011160
TRIDC2BG011220
TRIDC2BG011230
TRIDC2BG011270
TRIDC2BG011340
TRIDC2BG011360
TRIDC2BG011370
TRIDC2BG011420
TRIDC2BG011810
TRIDC2BG011840
TRIDC2BG011890
TRIDC2BG011940
TRIDC2BG011950
TRIDC2BG012070
TRIDC2BG012080
TRIDC2BG012190
TRIDC2BG012260
TRIDC2BG012420
TRIDC2BG012430
TRIDC2BG012470
TRIDC2BG012500
TRIDC2BG012550
TRIDC2BG012570
TRIDC2BG012590
TRIDC2BG012630
TRIDC2BG012640
TRIDC2BG012650
TRIDC2BG012690
TRIDC2BG012700
TRIDC2BG012710
TRIDC2BG012720
TRIDC2BG012740
TRIDC2BG012770
TRIDC2BG012880
TRIDC2BG013030
TRIDC2BG013120
TRIDC2BG013140
TRIDC2BG014960
TRIDC2BG014970
TRIDC2BG014980
TRIDC2BG015240
TRIDC2BG015550
TRIDC2BG016260
TRIDC2BG016270
TRIDC2BG016280
TRIDC2BG016550
TRIDC2BG016580
TRIDC2BG016590
TRIDC2BG017050
TRIDC2BG017060
TRIDC2BG017070
TRIDC2BG017080
TRIDC2BG017450
TRIDC2BG017540
TRIDC2BG017560
TRIDC2BG017900
TRIDC2BG017910
TRIDC2BG017920
TRIDC2BG019010
TRIDC2BG020300
TRIDC2BG020330
TRIDC2BG020510
TRIDC2BG020520
TRIDC2BG020540
TRIDC2BG020550
TRIDC2BG020610
TRIDC2BG020620
TRIDC2BG020630
TRIDC2BG020640
TRIDC2BG020660
TRIDC2BG020720
TRIDC2BG020740
TRIDC2BG020750
TRIDC2BG020770
TRIDC2BG020780
TRIDC2BG021100
TRIDC2BG021120
TRIDC2BG021220
TRIDC2BG022350
TRIDC2BG022360
TRIDC2BG023010
TRIDC2BG023300
TRIDC2BG023580
TRIDC2BG026140
TRIDC2BG026150
TRIDC2BG026160
TRIDC2BG026170
TRIDC2BG026180
TRIDC2BG026190
TRIDC2BG026200
TRIDC2BG026240
TRIDC2BG026680
TRIDC2BG027140
TRIDC2BG028430
TRIDC2BG029540
TRIDC2BG030950
TRIDC2BG030960
TRIDC2BG031000
TRIDC2BG031010
TRIDC2BG046390
TRIDC2BG046400
TRIDC2BG046410
TRIDC2BG046890
TRIDC2BG049120
TRIDC2BG050300
TRIDC2BG050310
TRIDC2BG050320
TRIDC2BG050330
TRIDC2BG050540
TRIDC2BG051240
TRIDC2BG051320
TRIDC2BG051580
TRIDC2BG051590
TRIDC2BG051880
TRIDC2BG051900
TRIDC2BG051930
TRIDC2BG051940
TRIDC2BG051980
TRIDC2BG052030
TRIDC2BG052040
TRIDC2BG053240
TRIDC2BG053250
TRIDC2BG053520
TRIDC2BG053530
TRIDC2BG053860
TRIDC2BG053870
TRIDC2BG054920
TRIDC2BG055790
TRIDC2BG055810
TRIDC2BG055840
TRIDC2BG055850
TRIDC2BG055860
TRIDC2BG056650
TRIDC2BG056900
TRIDC2BG056910
TRIDC2BG057310
TRIDC2BG058160
TRIDC2BG058380
TRIDC2BG058390
TRIDC2BG058680
TRIDC2BG058690
TRIDC2BG059450
TRIDC2BG061220
TRIDC2BG061880
TRIDC2BG061940
TRIDC2BG061950
TRIDC2BG061970
TRIDC2BG061990
TRIDC2BG062440
TRIDC2BG062450
TRIDC2BG062470
TRIDC2BG062510
TRIDC2BG062580
TRIDC2BG062660
TRIDC2BG062670
TRIDC2BG063580
TRIDC2BG063590
TRIDC2BG063600
TRIDC2BG063610
TRIDC2BG063880
TRIDC2BG063990
TRIDC2BG064330
TRIDC2BG064910
TRIDC2BG065130
TRIDC2BG065300
TRIDC2BG065630
TRIDC2BG065770
TRIDC2BG066190
TRIDC2BG067290
TRIDC2BG067870
TRIDC2BG067890
TRIDC2BG068250
TRIDC2BG068570
TRIDC2BG068580
TRIDC2BG068590
TRIDC2BG068600
TRIDC2BG068610
TRIDC2BG068630
TRIDC2BG068640
TRIDC2BG069100
TRIDC2BG069110
TRIDC2BG069120
TRIDC2BG069130
TRIDC2BG069140
TRIDC2BG069970
TRIDC2BG070010
TRIDC2BG070030
TRIDC2BG070080
TRIDC2BG070320
TRIDC2BG070330
TRIDC2BG070350
TRIDC2BG070370
TRIDC2BG070430
TRIDC2BG070480
TRIDC2BG070570
TRIDC2BG070580
TRIDC2BG070970
TRIDC2BG070980
TRIDC2BG071040
TRIDC2BG071050
TRIDC2BG071070
TRIDC2BG071140
TRIDC2BG071150
TRIDC2BG071180
TRIDC2BG071190
TRIDC2BG071210
TRIDC2BG071220
TRIDC2BG071230
TRIDC2BG071240
TRIDC2BG071250
TRIDC2BG071290
TRIDC2BG071500
TRIDC2BG071510
TRIDC2BG071660
TRIDC2BG071800
TRIDC2BG071810
TRIDC2BG071820
TRIDC2BG071830
TRIDC2BG071900
TRIDC2BG072050
TRIDC2BG072100
TRIDC2BG072110
TRIDC2BG072140
TRIDC2BG072250
TRIDC2BG072310
TRIDC2BG072320
TRIDC2BG072330
TRIDC2BG072340
TRIDC2BG072350
TRIDC2BG072760
TRIDC2BG072770
TRIDC2BG072980
TRIDC2BG073070
TRIDC2BG073080
TRIDC2BG073090
TRIDC2BG073100
TRIDC2BG073440
TRIDC2BG073510
TRIDC2BG073730
TRIDC2BG073980
TRIDC2BG074000
TRIDC2BG074010
TRIDC2BG074020
TRIDC2BG075290
TRIDC2BG075440
TRIDC2BG075490
TRIDC2BG075710
TRIDC2BG075720
TRIDC2BG075740
TRIDC2BG076580
TRIDC2BG076620
TRIDC2BG076640
TRIDC2BG076650
TRIDC2BG076670
TRIDC2BG076740
TRIDC2BG076750
TRIDC2BG076760
TRIDC2BG076770
TRIDC2BG076780
TRIDC2BG076800
TRIDC2BG077300
TRIDC2BG077310
TRIDC2BG077320
TRIDC2BG077560
TRIDC2BG077590
TRIDC2BG077610
TRIDC2BG077630
TRIDC2BG077640
TRIDC2BG077690
TRIDC2BG077700
TRIDC2BG077720
TRIDC2BG078010
TRIDC2BG078030
TRIDC2BG078240
TRIDC2BG078350
TRIDC2BG078360
TRIDC2BG078390
TRIDC2BG078420
TRIDC2BG078430
TRIDC2BG078450
TRIDC2BG078460
TRIDC2BG078470
TRIDC2BG078640
TRIDC2BG078650
TRIDC2BG078660
TRIDC2BG078670
TRIDC2BG078740
TRIDC2BG079320
TRIDC2BG079490
TRIDC2BG079500
TRIDC2BG079520
TRIDC2BG079530
TRIDC2BG079590
TRIDC2BG079890
TRIDC2BG080330
TRIDC2BG080350
TRIDC2BG080570
TRIDC2BG080590
TRIDC2BG080600
TRIDC2BG080610
TRIDC2BG080620
TRIDC2BG080630
TRIDC2BG080640
TRIDC2BG080650
TRIDC2BG080740
TRIDC2BG080770
TRIDC2BG081040
TRIDC2BG081050
TRIDC2BG081060
TRIDC2BG081070
TRIDC2BG081160
TRIDC2BG081360
TRIDC2BG081730
TRIDC2BG081840
TRIDC2BG081850
TRIDC2BG081860
TRIDC2BG081890
TRIDC2BG081900
TRIDC2BG081920
TRIDC2BG081930
TRIDC2BG081940
TRIDC2BG081950
TRIDC2BG082020
TRIDC2BG082110
TRIDC2BG082170
TRIDC2BG082210
TRIDC2BG082220
TRIDC2BG082230
TRIDC2BG082260
TRIDC2BG082360
TRIDC2BG082370
TRIDC2BG082380
TRIDC2BG082390
TRIDC2BG082790
TRIDC2BG082820
TRIDC2BG083010
TRIDC2BG083020
TRIDC2BG083210
TRIDC2BG083240
TRIDC2BG083250
TRIDC2BG083260
TRIDC2BG083270
TRIDC2BG083280
TRIDC2BG083290
TRIDC2BG083300
TRIDC2BG083480
TRIDC2BG083490
TRIDC2BG083500
TRIDC2BG083640
TRIDC2BG083650
TRIDC2BG083730
TRIDC2BG083740
TRIDC2BG083750
TRIDC2BG083860
TRIDC2BG083870
TRIDC2BG083880
TRIDC2BG083940
TRIDC2BG083950
TRIDC2BG084250
TRIDC2BG084350
TRIDC2BG084600
TRIDC2BG084650
TRIDC2BG084660
TRIDC2BG084680
TRIDC2BG084690
TRIDC2BG084700
TRIDC2BG084720
TRIDC2BG084730
TRIDC2BG084740
TRIDC2BG084780
TRIDC2BG084790
TRIDC2BG084820
TRIDC2BG084840
TRIDC2BG084850
TRIDC2BG084870
TRIDC2BG084900
TRIDC2BG084910
TRIDC2BG084920
TRIDC2BG085160
TRIDC2BG085170
TRIDC2BG085210
TRIDC2BG085260
TRIDC2BG085320
TRIDC2BG085340
TRIDC2BG085350
TRIDC2BG085360
TRIDC2BG085990
TRIDC2BG086040
TRIDC2BG086050
TRIDC2BG086100
TRIDC2BG086110
TRIDC2BG086170
TRIDC2BG086180
TRIDC2BG086190
TRIDC2BG086200
TRIDC2BG086270
TRIDC2BG086290
TRIDC2BG086540
TRIDC2BG086550
TRIDC2BG086560
TRIDC2BG086580
TRIDC2BG086620
TRIDC2BG086640
TRIDC2BG086650
TRIDC2BG086660
TRIDC2BG086830
TRIDC2BG086840
TRIDC2BG086850
TRIDC2BG086870
TRIDC2BG086880
TRIDC2BG086900
TRIDC2BG086950
TRIDC2BG086970
TRIDC2BG087020
TRIDC2BG087030
TRIDC2BG087060
TRIDC2BG087070
TRIDC2BG087120
TRIDC2BG087220
TRIDC2BG087310
TRIDC2BG087320
TRIDC2BG087430
TRIDC2BG087440
TRIDC2BG087460
TRIDC2BG087680
TRIDC2BG087690
TRIDC2BG087700
TRIDC2BG087850
TRIDC2BG087910
TRIDC2BG087950
TRIDC2BG087960
TRIDC2BG088010
TRIDC2BG088020
TRIDC2BG088030
TRIDC2BG088040
TRIDC2BG088060
TRIDC2BG088100
TRIDC2BG088110
TRIDC2BG088120
TRIDC2BG088320
TRIDC2BG088330
TRIDC2BG088350
TRIDC2BG088440
TRIDC2BG088450
TRIDC2BG088460
TRIDC2BG088510
TRIDC2BG088520
TRIDC2BG088530
TRIDC2BG088540
TRIDC2BG088590
TRIDC2BG088600
TRIDC2BG088620
TRIDC2BG088630
TRIDC2BG088640
TRIDC2BG088650
TRIDC2BG088660
TRIDC2BG088670
TRIDC2BG088680
TRIDC2BG088710
TRIDC2BG088720
TRIDC2BG088730
TRIDC2BG089040
TRIDC2BG089050
TRIDC2BG089080
TRIDC2BG089090
TRIDC2BG089100
TRIDC2BG089110
TRIDC2BG089120
TRIDC2BG089130
TRIDC2BG089140
TRIDC2BG089260
TRIDC2BG089280
TRIDC2BG089290
TRIDC2BG089300
TRIDC2BG089310
TRIDC2BG089330
TRIDC2BG089460
TRIDC2BG089480
TRIDC2BG089490
TRIDC2BG089580
TRIDC2BG089710
TRIDC2BG089720
TRIDC2BG089740
TRIDC2BG089760
TRIDC2BG089820
TRIDC2BG089870
TRIDC2BG089890
TRIDC2BG089900
TRIDC2BG089960
TRIDC2BG089990
TRIDC2BG090000
TRIDC2BG090010
TRIDC2BG090020
TRIDC2BG090030
TRIDC2BG090040
TRIDC2BG090050
TRIDC2BG090060
TRIDC2BG090080
TRIDC2BG090140
TRIDC2BG090150
TRIDC2BG090200
TRIDC2BG090210
TRIDC2BG090230
TRIDC2BG090240
TRIDC2BG090250
TRIDC2BG090350
TRIDC2BG090420
TRIDC2BG090450
TRIDC2BG090480
TRIDC2BG090550
TRIDC2BG090580
TRIDC2BG090590
TRIDC2BG090610
TRIDC2BG090630
TRIDC2BG090690
TRIDC2BG090720
TRIDC2BG090790
TRIDC2BG090840
TRIDC2BG090850
TRIDC2BG090870
TRIDC2BG090880
TRIDC2BG090890
TRIDC2BG090900
TRIDC2BG090950
TRIDC2BG090970
TRIDC2BG090980
TRIDC2BG091010
TRIDC2BG091020
TRIDC2BG091090
TRIDC2BG091100
TRIDC2BG091200
TRIDC2BG091230
TRIDC2BG091280
TRIDC3AG000030
TRIDC3AG000080
TRIDC3AG000090
TRIDC3AG000160
TRIDC3AG000990
TRIDC3AG001000
TRIDC3AG001010
TRIDC3AG001160
TRIDC3AG001170
TRIDC3AG001230
TRIDC3AG001240
TRIDC3AG001300
TRIDC3AG001310
TRIDC3AG001360
TRIDC3AG001420
TRIDC3AG001460
TRIDC3AG001480
TRIDC3AG001490
TRIDC3AG001520
TRIDC3AG001650
TRIDC3AG001660
TRIDC3AG001670
TRIDC3AG001680
TRIDC3AG001940
TRIDC3AG001960
TRIDC3AG002100
TRIDC3AG002190
TRIDC3AG002610
TRIDC3AG002620
TRIDC3AG002640
TRIDC3AG002660
TRIDC3AG002690
TRIDC3AG002880
TRIDC3AG002900
TRIDC3AG002910
TRIDC3AG003030
TRIDC3AG003050
TRIDC3AG003080
TRIDC3AG003280
TRIDC3AG003310
TRIDC3AG004060
TRIDC3AG004220
TRIDC3AG004230
TRIDC3AG005320
TRIDC3AG005330
TRIDC3AG005350
TRIDC3AG005470
TRIDC3AG005490
TRIDC3AG005620
TRIDC3AG005640
TRIDC3AG005650
TRIDC3AG005680
TRIDC3AG005990
TRIDC3AG006000
TRIDC3AG006720
TRIDC3AG006940
TRIDC3AG006950
TRIDC3AG008090
TRIDC3AG008100
TRIDC3AG008110
TRIDC3AG008140
TRIDC3AG008160
TRIDC3AG008180
TRIDC3AG008720
TRIDC3AG008730
TRIDC3AG009100
TRIDC3AG009550
TRIDC3AG009560
TRIDC3AG009640
TRIDC3AG009660
TRIDC3AG009680
TRIDC3AG009690
TRIDC3AG009770
TRIDC3AG009780
TRIDC3AG010250
TRIDC3AG010270
TRIDC3AG010280
TRIDC3AG010900
TRIDC3AG011120
TRIDC3AG011300
TRIDC3AG011310
TRIDC3AG012070
TRIDC3AG012090
TRIDC3AG012130
TRIDC3AG013360
TRIDC3AG013630
TRIDC3AG014150
TRIDC3AG014170
TRIDC3AG014180
TRIDC3AG016300
TRIDC3AG017340
TRIDC3AG018240
TRIDC3AG019960
TRIDC3AG021530
TRIDC3AG022630
TRIDC3AG022640
TRIDC3AG022930
TRIDC3AG023940
TRIDC3AG024350
TRIDC3AG024800
TRIDC3AG025050
TRIDC3AG025410
TRIDC3AG026640
TRIDC3AG028880
TRIDC3AG031820
TRIDC3AG031830
TRIDC3AG031840
TRIDC3AG033570
TRIDC3AG034210
TRIDC3AG036260
TRIDC3AG036610
TRIDC3AG037100
TRIDC3AG044600
TRIDC3AG048250
TRIDC3AG048260
TRIDC3AG048600
TRIDC3AG049850
TRIDC3AG054380
TRIDC3AG054400
TRIDC3AG054410
TRIDC3AG054420
TRIDC3AG054440
TRIDC3AG054470
TRIDC3AG054590
TRIDC3AG054600
TRIDC3AG054930
TRIDC3AG055470
TRIDC3AG055580
TRIDC3AG055790
TRIDC3AG055840
TRIDC3AG056090
TRIDC3AG056960
TRIDC3AG057120
TRIDC3AG057130
TRIDC3AG057140
TRIDC3AG057160
TRIDC3AG057170
TRIDC3AG057180
TRIDC3AG057190
TRIDC3AG057570
TRIDC3AG058510
TRIDC3AG058520
TRIDC3AG058670
TRIDC3AG058700
TRIDC3AG058950
TRIDC3AG058960
TRIDC3AG060430
TRIDC3AG061960
TRIDC3AG061980
TRIDC3AG062470
TRIDC3AG063440
TRIDC3AG064160
TRIDC3AG064480
TRIDC3AG065010
TRIDC3AG065020
TRIDC3AG065040
TRIDC3AG065050
TRIDC3AG065260
TRIDC3AG065280
TRIDC3AG065730
TRIDC3AG066120
TRIDC3AG066270
TRIDC3AG066360
TRIDC3AG066470
TRIDC3AG066480
TRIDC3AG066490
TRIDC3AG066780
TRIDC3AG066830
TRIDC3AG066840
TRIDC3AG067050
TRIDC3AG067210
TRIDC3AG067220
TRIDC3AG067330
TRIDC3AG067450
TRIDC3AG067470
TRIDC3AG068570
TRIDC3AG068810
TRIDC3AG069200
TRIDC3AG069540
TRIDC3AG069740
TRIDC3AG069790
TRIDC3AG069800
TRIDC3AG069820
TRIDC3AG069830
TRIDC3AG069840
TRIDC3AG069850
TRIDC3AG069880
TRIDC3AG070480
TRIDC3AG071290
TRIDC3AG071400
TRIDC3AG071420
TRIDC3AG071430
TRIDC3AG071440
TRIDC3AG071450
TRIDC3AG071690
TRIDC3AG071700
TRIDC3AG071710
TRIDC3AG071720
TRIDC3AG071730
TRIDC3AG071740
TRIDC3AG071750
TRIDC3AG071760
TRIDC3AG071770
TRIDC3AG071780
TRIDC3AG071800
TRIDC3AG071830
TRIDC3AG071950
TRIDC3AG072230
TRIDC3AG072490
TRIDC3AG072500
TRIDC3AG072590
TRIDC3AG072770
TRIDC3AG072780
TRIDC3AG072790
TRIDC3AG073350
TRIDC3AG073510
TRIDC3AG073620
TRIDC3AG073630
TRIDC3AG073640
TRIDC3AG073660
TRIDC3AG073920
TRIDC3AG073950
TRIDC3AG073970
TRIDC3AG073990
TRIDC3AG074010
TRIDC3AG074030
TRIDC3AG074040
TRIDC3AG074340
TRIDC3AG074800
TRIDC3AG074900
TRIDC3AG074910
TRIDC3AG074990
TRIDC3AG075180
TRIDC3AG075220
TRIDC3AG075270
TRIDC3AG075280
TRIDC3AG075290
TRIDC3AG075340
TRIDC3AG075610
TRIDC3AG076170
TRIDC3AG076180
TRIDC3AG076210
TRIDC3AG076220
TRIDC3AG076250
TRIDC3BG000040
TRIDC3BG000050
TRIDC3BG000150
TRIDC3BG000160
TRIDC3BG000180
TRIDC3BG000410
TRIDC3BG000480
TRIDC3BG000710
TRIDC3BG000720
TRIDC3BG000770
TRIDC3BG000800
TRIDC3BG000890
TRIDC3BG001280
TRIDC3BG001320
TRIDC3BG001440
TRIDC3BG001520
TRIDC3BG001530
TRIDC3BG001640
TRIDC3BG001650
TRIDC3BG001890
TRIDC3BG001950
TRIDC3BG001960
TRIDC3BG001970
TRIDC3BG001980
TRIDC3BG001990
TRIDC3BG002080
TRIDC3BG002090
TRIDC3BG002100
TRIDC3BG002130
TRIDC3BG002870
TRIDC3BG003250
TRIDC3BG003260
TRIDC3BG003270
TRIDC3BG003280
TRIDC3BG003350
TRIDC3BG003380
TRIDC3BG003390
TRIDC3BG003400
TRIDC3BG003450
TRIDC3BG003460
TRIDC3BG003490
TRIDC3BG003500
TRIDC3BG003510
TRIDC3BG003520
TRIDC3BG003620
TRIDC3BG003630
TRIDC3BG004110
TRIDC3BG004120
TRIDC3BG004160
TRIDC3BG004220
TRIDC3BG004230
TRIDC3BG004240
TRIDC3BG004470
TRIDC3BG004490
TRIDC3BG004500
TRIDC3BG004510
TRIDC3BG004620
TRIDC3BG004630
TRIDC3BG004730
TRIDC3BG004840
TRIDC3BG005030
TRIDC3BG005050
TRIDC3BG005070
TRIDC3BG005080
TRIDC3BG005100
TRIDC3BG005110
TRIDC3BG005120
TRIDC3BG005330
TRIDC3BG005430
TRIDC3BG005910
TRIDC3BG005920
TRIDC3BG005930
TRIDC3BG005940
TRIDC3BG006030
TRIDC3BG006050
TRIDC3BG006090
TRIDC3BG006100
TRIDC3BG006110
TRIDC3BG006150
TRIDC3BG006170
TRIDC3BG006190
TRIDC3BG006200
TRIDC3BG006360
TRIDC3BG006880
TRIDC3BG006950
TRIDC3BG007030
TRIDC3BG007040
TRIDC3BG007050
TRIDC3BG007060
TRIDC3BG007080
TRIDC3BG007090
TRIDC3BG007100
TRIDC3BG007110
TRIDC3BG007120
TRIDC3BG007230
TRIDC3BG007260
TRIDC3BG007270
TRIDC3BG007290
TRIDC3BG007300
TRIDC3BG007310
TRIDC3BG007420
TRIDC3BG007430
TRIDC3BG007450
TRIDC3BG007470
TRIDC3BG007520
TRIDC3BG007530
TRIDC3BG007540
TRIDC3BG007550
TRIDC3BG007560
TRIDC3BG007660
TRIDC3BG007670
TRIDC3BG007940
TRIDC3BG007960
TRIDC3BG008040
TRIDC3BG008100
TRIDC3BG008130
TRIDC3BG008140
TRIDC3BG008170
TRIDC3BG008200
TRIDC3BG008210
TRIDC3BG008440
TRIDC3BG008450
TRIDC3BG008860
TRIDC3BG008870
TRIDC3BG009000
TRIDC3BG009230
TRIDC3BG009240
TRIDC3BG009250
TRIDC3BG009260
TRIDC3BG009270
TRIDC3BG009280
TRIDC3BG009360
TRIDC3BG009490
TRIDC3BG009790
TRIDC3BG009920
TRIDC3BG010190
TRIDC3BG010210
TRIDC3BG010290
TRIDC3BG010360
TRIDC3BG010530
TRIDC3BG010600
TRIDC3BG010880
TRIDC3BG010890
TRIDC3BG010910
TRIDC3BG010920
TRIDC3BG010930
TRIDC3BG010940
TRIDC3BG010960
TRIDC3BG010970
TRIDC3BG010980
TRIDC3BG011040
TRIDC3BG011050
TRIDC3BG011140
TRIDC3BG011150
TRIDC3BG011160
TRIDC3BG011170
TRIDC3BG011180
TRIDC3BG011190
TRIDC3BG011200
TRIDC3BG011240
TRIDC3BG011250
TRIDC3BG011270
TRIDC3BG011280
TRIDC3BG011760
TRIDC3BG011770
TRIDC3BG011790
TRIDC3BG011800
TRIDC3BG011810
TRIDC3BG011930
TRIDC3BG011980
TRIDC3BG011990
TRIDC3BG012100
TRIDC3BG012120
TRIDC3BG012130
TRIDC3BG012390
TRIDC3BG012660
TRIDC3BG012670
TRIDC3BG012680
TRIDC3BG012780
TRIDC3BG012790
TRIDC3BG012800
TRIDC3BG013090
TRIDC3BG013110
TRIDC3BG013290
TRIDC3BG013310
TRIDC3BG013320
TRIDC3BG013360
TRIDC3BG013370
TRIDC3BG013380
TRIDC3BG013390
TRIDC3BG013700
TRIDC3BG014220
TRIDC3BG014230
TRIDC3BG014240
TRIDC3BG014480
TRIDC3BG014490
TRIDC3BG014970
TRIDC3BG014980
TRIDC3BG016220
TRIDC3BG016230
TRIDC3BG016270
TRIDC3BG016290
TRIDC3BG016300
TRIDC3BG016320
TRIDC3BG016740
TRIDC3BG017540
TRIDC3BG017680
TRIDC3BG017700
TRIDC3BG017720
TRIDC3BG017730
TRIDC3BG020250
TRIDC3BG020280
TRIDC3BG020290
TRIDC3BG020300
TRIDC3BG020310
TRIDC3BG020330
TRIDC3BG020580
TRIDC3BG020590
TRIDC3BG022580
TRIDC3BG022770
TRIDC3BG022890
TRIDC3BG022910
TRIDC3BG023150
TRIDC3BG023170
TRIDC3BG023530
TRIDC3BG023630
TRIDC3BG024070
TRIDC3BG024570
TRIDC3BG024580
TRIDC3BG024670
TRIDC3BG025600
TRIDC3BG025650
TRIDC3BG025730
TRIDC3BG025770
TRIDC3BG025780
TRIDC3BG025900
TRIDC3BG026080
TRIDC3BG026100
TRIDC3BG026460
TRIDC3BG026590
TRIDC3BG026610
TRIDC3BG027830
TRIDC3BG027840
TRIDC3BG028430
TRIDC3BG030060
TRIDC3BG030680
TRIDC3BG030700
TRIDC3BG030790
TRIDC3BG032280
TRIDC3BG032330
TRIDC3BG033140
TRIDC3BG033150
TRIDC3BG033200
TRIDC3BG033260
TRIDC3BG035140
TRIDC3BG039480
TRIDC3BG039600
TRIDC3BG039920
TRIDC3BG040790
TRIDC3BG041270
TRIDC3BG041410
TRIDC3BG042400
TRIDC3BG042410
TRIDC3BG042430
TRIDC3BG043770
TRIDC3BG044290
TRIDC3BG044310
TRIDC3BG044550
TRIDC3BG044590
TRIDC3BG044600
TRIDC3BG044610
TRIDC3BG044630
TRIDC3BG044650
TRIDC3BG044660
TRIDC3BG044700
TRIDC3BG044710
TRIDC3BG044730
TRIDC3BG044760
TRIDC3BG044770
TRIDC3BG044780
TRIDC3BG044790
TRIDC3BG044820
TRIDC3BG045290
TRIDC3BG045310
TRIDC3BG045320
TRIDC3BG045330
TRIDC3BG045490
TRIDC3BG045520
TRIDC3BG045550
TRIDC3BG045560
TRIDC3BG047590
TRIDC3BG047600
TRIDC3BG047610
TRIDC3BG047790
TRIDC3BG047810
TRIDC3BG047860
TRIDC3BG047880
TRIDC3BG047890
TRIDC3BG047920
TRIDC3BG047930
TRIDC3BG047980
TRIDC3BG047990
TRIDC3BG048000
TRIDC3BG048030
TRIDC3BG048040
TRIDC3BG048060
TRIDC3BG048120
TRIDC3BG048130
TRIDC3BG048140
TRIDC3BG048860
TRIDC3BG048870
TRIDC3BG048880
TRIDC3BG048910
TRIDC3BG049300
TRIDC3BG050200
TRIDC3BG050370
TRIDC3BG050860
TRIDC3BG050870
TRIDC3BG050890
TRIDC3BG050910
TRIDC3BG050950
TRIDC3BG050980
TRIDC3BG051000
TRIDC3BG051990
TRIDC3BG052230
TRIDC3BG052240
TRIDC3BG052250
TRIDC3BG054160
TRIDC3BG055220
TRIDC3BG055380
TRIDC3BG056010
TRIDC3BG056820
TRIDC3BG056830
TRIDC3BG056840
TRIDC3BG056860
TRIDC3BG056870
TRIDC3BG056890
TRIDC3BG056900
TRIDC3BG056910
TRIDC3BG058710
TRIDC3BG059660
TRIDC3BG060060
TRIDC3BG060790
TRIDC3BG060990
TRIDC3BG061000
TRIDC3BG061300
TRIDC3BG061650
TRIDC3BG062500
TRIDC3BG062530
TRIDC3BG063210
TRIDC3BG065760
TRIDC3BG066110
TRIDC3BG066130
TRIDC3BG066170
TRIDC3BG066180
TRIDC3BG066230
TRIDC3BG066940
TRIDC3BG066960
TRIDC3BG066970
TRIDC3BG067040
TRIDC3BG067090
TRIDC3BG067110
TRIDC3BG067250
TRIDC3BG067300
TRIDC3BG067330
TRIDC3BG069250
TRIDC3BG069620
TRIDC3BG070410
TRIDC3BG070450
TRIDC3BG070490
TRIDC3BG070860
TRIDC3BG070870
TRIDC3BG070880
TRIDC3BG070900
TRIDC3BG071420
TRIDC3BG071520
TRIDC3BG071530
TRIDC3BG071660
TRIDC3BG072060
TRIDC3BG072120
TRIDC3BG072180
TRIDC3BG072270
TRIDC3BG072400
TRIDC3BG072440
TRIDC3BG072450
TRIDC3BG072480
TRIDC3BG072490
TRIDC3BG072510
TRIDC3BG072530
TRIDC3BG072560
TRIDC3BG072810
TRIDC3BG073050
TRIDC3BG073290
TRIDC3BG073300
TRIDC3BG073310
TRIDC3BG073320
TRIDC3BG073370
TRIDC3BG073410
TRIDC3BG073520
TRIDC3BG074430
TRIDC3BG074660
TRIDC3BG074670
TRIDC3BG074690
TRIDC3BG074700
TRIDC3BG074710
TRIDC3BG074750
TRIDC3BG074780
TRIDC3BG074840
TRIDC3BG074850
TRIDC3BG074870
TRIDC3BG074890
TRIDC3BG074900
TRIDC3BG074930
TRIDC3BG074940
TRIDC3BG075060
TRIDC3BG075070
TRIDC3BG075140
TRIDC3BG075190
TRIDC3BG075250
TRIDC3BG075270
TRIDC3BG075280
TRIDC3BG075310
TRIDC3BG075480
TRIDC3BG075990
TRIDC3BG076000
TRIDC3BG076020
TRIDC3BG076030
TRIDC3BG076080
TRIDC3BG076090
TRIDC3BG076130
TRIDC3BG076150
TRIDC3BG076160
TRIDC3BG076180
TRIDC3BG076210
TRIDC3BG076230
TRIDC3BG076250
TRIDC3BG076260
TRIDC3BG076290
TRIDC3BG076330
TRIDC3BG076350
TRIDC3BG076360
TRIDC3BG076420
TRIDC3BG076440
TRIDC3BG076800
TRIDC3BG076890
TRIDC3BG076910
TRIDC3BG076920
TRIDC3BG077040
TRIDC3BG077200
TRIDC3BG077230
TRIDC3BG077270
TRIDC3BG077450
TRIDC3BG077540
TRIDC3BG077550
TRIDC3BG077560
TRIDC3BG077570
TRIDC3BG077580
TRIDC3BG077590
TRIDC3BG077870
TRIDC3BG077910
TRIDC3BG078140
TRIDC3BG078190
TRIDC3BG078210
TRIDC3BG078230
TRIDC3BG078240
TRIDC3BG078250
TRIDC3BG078350
TRIDC3BG078360
TRIDC3BG078380
TRIDC3BG078390
TRIDC3BG078590
TRIDC3BG078600
TRIDC3BG078750
TRIDC3BG078810
TRIDC3BG078820
TRIDC3BG078830
TRIDC3BG078840
TRIDC3BG079060
TRIDC3BG079370
TRIDC3BG079580
TRIDC3BG079790
TRIDC3BG079810
TRIDC3BG079820
TRIDC3BG079830
TRIDC3BG079850
TRIDC3BG079870
TRIDC3BG079880
TRIDC3BG079890
TRIDC3BG079920
TRIDC3BG079940
TRIDC3BG080110
TRIDC3BG080760
TRIDC3BG080880
TRIDC3BG080890
TRIDC3BG080900
TRIDC3BG081090
TRIDC3BG081100
TRIDC3BG081200
TRIDC3BG081210
TRIDC3BG081280
TRIDC3BG081290
TRIDC3BG081440
TRIDC3BG081450
TRIDC3BG081460
TRIDC3BG081560
TRIDC3BG081840
TRIDC3BG081870
TRIDC3BG081880
TRIDC3BG081890
TRIDC3BG081900
TRIDC3BG081960
TRIDC3BG082000
TRIDC3BG082010
TRIDC3BG082020
TRIDC3BG082050
TRIDC3BG082060
TRIDC3BG082190
TRIDC3BG082650
TRIDC3BG082780
TRIDC3BG082790
TRIDC3BG082800
TRIDC3BG082810
TRIDC3BG082820
TRIDC3BG082840
TRIDC3BG082850
TRIDC3BG082890
TRIDC3BG082900
TRIDC3BG082910
TRIDC3BG082920
TRIDC3BG082930
TRIDC3BG083020
TRIDC3BG083030
TRIDC3BG083050
TRIDC3BG083200
TRIDC3BG083210
TRIDC3BG083220
TRIDC3BG083230
TRIDC3BG083290
TRIDC3BG083300
TRIDC3BG083320
TRIDC3BG083360
TRIDC3BG083370
TRIDC3BG083550
TRIDC3BG083560
TRIDC3BG083800
TRIDC3BG083830
TRIDC3BG084210
TRIDC3BG084230
TRIDC3BG084320
TRIDC3BG084330
TRIDC3BG084340
TRIDC3BG084350
TRIDC3BG084370
TRIDC3BG084390
TRIDC3BG084430
TRIDC3BG084570
TRIDC3BG084580
TRIDC3BG084770
TRIDC3BG084800
TRIDC3BG084810
TRIDC3BG084820
TRIDC3BG084840
TRIDC3BG084860
TRIDC3BG084870
TRIDC3BG084880
TRIDC3BG084890
TRIDC3BG084930
TRIDC3BG084940
TRIDC3BG084980
TRIDC3BG085000
TRIDC3BG085010
TRIDC3BG085030
TRIDC3BG085040
TRIDC3BG085090
TRIDC3BG085100
TRIDC3BG085130
TRIDC3BG085140
TRIDC3BG085260
TRIDC3BG085310
TRIDC3BG085340
TRIDC3BG085350
TRIDC3BG085360
TRIDC3BG085370
TRIDC3BG085760
TRIDC3BG085780
TRIDC3BG085790
TRIDC3BG085820
TRIDC3BG085890
TRIDC3BG085920
TRIDC3BG085930
TRIDC3BG085940
TRIDC3BG086200
TRIDC3BG086260
TRIDC3BG086270
TRIDC3BG086280
TRIDC3BG086290
TRIDC3BG086390
TRIDC3BG086420
TRIDC3BG086460
TRIDC3BG086480
TRIDC3BG086490
TRIDC3BG086770
TRIDC3BG086880
TRIDC3BG086890
TRIDC3BG086910
TRIDC3BG086920
TRIDC3BG087340
TRIDC3BG087350
TRIDC3BG087360
TRIDC3BG087370
TRIDC3BG087380
TRIDC3BG087390
TRIDC3BG087610
TRIDC3BG087700
TRIDC3BG087710
TRIDC4AG000250
TRIDC4AG000270
TRIDC4AG000480
TRIDC4AG000810
TRIDC4AG001700
TRIDC4AG001750
TRIDC4AG002610
TRIDC4AG002620
TRIDC4AG002650
TRIDC4AG002660
TRIDC4AG002790
TRIDC4AG007550
TRIDC4AG009930
TRIDC4AG011020
TRIDC4AG011580
TRIDC4AG014900
TRIDC4AG015100
TRIDC4AG015760
TRIDC4AG018650
TRIDC4AG019250
TRIDC4AG021210
TRIDC4AG022450
TRIDC4AG023590
TRIDC4AG024570
TRIDC4AG025240
TRIDC4AG026600
TRIDC4AG026800
TRIDC4AG031500
TRIDC4AG032250
TRIDC4AG032660
TRIDC4AG035590
TRIDC4AG037380
TRIDC4AG037390
TRIDC4AG037420
TRIDC4AG037510
TRIDC4AG037530
TRIDC4AG040550
TRIDC4AG042100
TRIDC4AG043230
TRIDC4AG043240
TRIDC4AG043430
TRIDC4AG043450
TRIDC4AG043460
TRIDC4AG043480
TRIDC4AG043500
TRIDC4AG044980
TRIDC4AG044990
TRIDC4AG045000
TRIDC4AG045520
TRIDC4AG045530
TRIDC4AG045810
TRIDC4AG046050
TRIDC4AG046110
TRIDC4AG046790
TRIDC4AG046800
TRIDC4AG046810
TRIDC4AG046820
TRIDC4AG046950
TRIDC4AG046960
TRIDC4AG046970
TRIDC4AG046980
TRIDC4AG046990
TRIDC4AG047700
TRIDC4AG047720
TRIDC4AG047740
TRIDC4AG048070
TRIDC4AG048080
TRIDC4AG049430
TRIDC4AG049900
TRIDC4AG050430
TRIDC4AG050440
TRIDC4AG051140
TRIDC4AG051240
TRIDC4AG051710
TRIDC4AG051720
TRIDC4AG051910
TRIDC4AG052310
TRIDC4AG053750
TRIDC4AG055780
TRIDC4AG056530
TRIDC4AG056540
TRIDC4AG056620
TRIDC4AG056900
TRIDC4AG056930
TRIDC4AG056950
TRIDC4AG057090
TRIDC4AG057130
TRIDC4AG057150
TRIDC4AG057430
TRIDC4AG057680
TRIDC4AG058500
TRIDC4AG058510
TRIDC4AG058850
TRIDC4AG059250
TRIDC4AG059280
TRIDC4AG059550
TRIDC4AG059560
TRIDC4AG059590
TRIDC4AG059620
TRIDC4AG059630
TRIDC4AG059640
TRIDC4AG059650
TRIDC4AG059680
TRIDC4AG059700
TRIDC4AG059720
TRIDC4AG059730
TRIDC4AG059750
TRIDC4AG060630
TRIDC4AG060640
TRIDC4AG060650
TRIDC4AG060660
TRIDC4AG060670
TRIDC4AG060680
TRIDC4AG060720
TRIDC4AG060820
TRIDC4AG060830
TRIDC4AG060860
TRIDC4AG061570
TRIDC4AG062050
TRIDC4AG062060
TRIDC4AG062120
TRIDC4AG062140
TRIDC4AG062150
TRIDC4AG062190
TRIDC4AG062200
TRIDC4AG062210
TRIDC4AG063290
TRIDC4AG063300
TRIDC4AG063310
TRIDC4AG063430
TRIDC4AG063800
TRIDC4AG063810
TRIDC4AG064150
TRIDC4AG064250
TRIDC4AG064440
TRIDC4AG064460
TRIDC4AG064470
TRIDC4AG064690
TRIDC4AG064700
TRIDC4AG064870
TRIDC4AG064880
TRIDC4AG064890
TRIDC4AG064900
TRIDC4AG064910
TRIDC4AG064920
TRIDC4AG065010
TRIDC4AG065020
TRIDC4AG065190
TRIDC4AG065210
TRIDC4AG065220
TRIDC4AG065230
TRIDC4AG065250
TRIDC4AG065260
TRIDC4AG065270
TRIDC4AG065310
TRIDC4AG065320
TRIDC4AG065380
TRIDC4AG065550
TRIDC4AG065560
TRIDC4AG065570
TRIDC4AG065580
TRIDC4AG065590
TRIDC4AG065610
TRIDC4AG065620
TRIDC4AG065680
TRIDC4AG065690
TRIDC4AG065700
TRIDC4AG065750
TRIDC4AG065760
TRIDC4AG065870
TRIDC4AG065960
TRIDC4AG066070
TRIDC4AG066160
TRIDC4AG066170
TRIDC4AG066180
TRIDC4AG066200
TRIDC4AG066230
TRIDC4AG066340
TRIDC4AG066360
TRIDC4AG066380
TRIDC4AG066390
TRIDC4AG066400
TRIDC4AG066420
TRIDC4AG066440
TRIDC4AG066460
TRIDC4AG066480
TRIDC4AG066500
TRIDC4AG066530
TRIDC4AG066550
TRIDC4AG066570
TRIDC4AG066580
TRIDC4AG066600
TRIDC4AG066610
TRIDC4AG066690
TRIDC4AG066700
TRIDC4AG066710
TRIDC4AG066720
TRIDC4AG066740
TRIDC4AG066750
TRIDC4AG066760
TRIDC4AG066790
TRIDC4AG066800
TRIDC4AG066830
TRIDC4AG066840
TRIDC4AG067040
TRIDC4AG067170
TRIDC4AG067180
TRIDC4AG067190
TRIDC4AG067290
TRIDC4AG067310
TRIDC4AG067320
TRIDC4AG067330
TRIDC4AG067360
TRIDC4AG067370
TRIDC4AG067400
TRIDC4AG067500
TRIDC4AG067580
TRIDC4AG067590
TRIDC4AG067840
TRIDC4AG067950
TRIDC4AG067960
TRIDC4AG068010
TRIDC4AG068020
TRIDC4AG068030
TRIDC4AG068040
TRIDC4AG068100
TRIDC4AG068110
TRIDC4AG068210
TRIDC4AG068220
TRIDC4AG068420
TRIDC4AG068430
TRIDC4AG068440
TRIDC4AG068590
TRIDC4AG068600
TRIDC4AG068680
TRIDC4AG068720
TRIDC4AG068730
TRIDC4AG068740
TRIDC4AG068750
TRIDC4AG068820
TRIDC4AG068830
TRIDC4AG068840
TRIDC4AG068850
TRIDC4AG068910
TRIDC4AG068920
TRIDC4AG068930
TRIDC4AG068940
TRIDC4AG068960
TRIDC4AG068970
TRIDC4AG068980
TRIDC4AG068990
TRIDC4AG069080
TRIDC4AG069170
TRIDC4AG069460
TRIDC4AG069470
TRIDC4AG069480
TRIDC4AG069500
TRIDC4AG069520
TRIDC4AG069550
TRIDC4AG069570
TRIDC4AG069740
TRIDC4AG069750
TRIDC4AG069760
TRIDC4AG069770
TRIDC4AG069780
TRIDC4AG069790
TRIDC4AG069800
TRIDC4AG069830
TRIDC4AG069840
TRIDC4AG069850
TRIDC4AG069870
TRIDC4AG069890
TRIDC4AG069900
TRIDC4AG069910
TRIDC4AG069940
TRIDC4AG069950
TRIDC4AG069960
TRIDC4AG069980
TRIDC4AG069990
TRIDC4AG070000
TRIDC4AG070010
TRIDC4AG070030
TRIDC4AG070050
TRIDC4AG070060
TRIDC4AG070080
TRIDC4AG070100
TRIDC4AG070110
TRIDC4AG070120
TRIDC4AG070130
TRIDC4AG070150
TRIDC4AG070180
TRIDC4AG070210
TRIDC4AG070260
TRIDC4AG070300
TRIDC4AG070310
TRIDC4AG070320
TRIDC4AG070380
TRIDC4AG070390
TRIDC4AG070400
TRIDC4AG070410
TRIDC4AG070420
TRIDC4AG070460
TRIDC4AG070520
TRIDC4AG070530
TRIDC4AG070550
TRIDC4AG070560
TRIDC4AG070620
TRIDC4AG070630
TRIDC4AG070650
TRIDC4AG070660
TRIDC4AG070680
TRIDC4AG070700
TRIDC4AG070710
TRIDC4AG070720
TRIDC4AG070730
TRIDC4AG070840
TRIDC4AG070880
TRIDC4AG070920
TRIDC4AG070930
TRIDC4AG070950
TRIDC4AG071010
TRIDC4AG071020
TRIDC4AG071040
TRIDC4AG071070
TRIDC4AG071230
TRIDC4AG071240
TRIDC4AG071250
TRIDC4AG071280
TRIDC4AG071290
TRIDC4AG071300
TRIDC4AG071310
TRIDC4AG071440
TRIDC4AG071460
TRIDC4AG071480
TRIDC4AG071490
TRIDC4AG071510
TRIDC4AG071520
TRIDC4AG071530
TRIDC4AG071540
TRIDC4AG071550
TRIDC4AG071580
TRIDC4AG071680
TRIDC4AG071700
TRIDC4AG071760
TRIDC4AG071790
TRIDC4AG071800
TRIDC4AG071840
TRIDC4AG071850
TRIDC4AG072030
TRIDC4AG072240
TRIDC4AG072470
TRIDC4AG072480
TRIDC4AG072490
TRIDC4AG072500
TRIDC4AG072510
TRIDC4AG072530
TRIDC4AG072540
TRIDC4AG072550
TRIDC4AG072600
TRIDC4AG072630
TRIDC4AG072640
TRIDC4AG072680
TRIDC4BG000130
TRIDC4BG000190
TRIDC4BG000230
TRIDC4BG000310
TRIDC4BG000350
TRIDC4BG000480
TRIDC4BG000510
TRIDC4BG000520
TRIDC4BG000540
TRIDC4BG000570
TRIDC4BG000600
TRIDC4BG000660
TRIDC4BG000670
TRIDC4BG000680
TRIDC4BG000700
TRIDC4BG000760
TRIDC4BG000770
TRIDC4BG001070
TRIDC4BG001090
TRIDC4BG001130
TRIDC4BG001140
TRIDC4BG001200
TRIDC4BG001220
TRIDC4BG001240
TRIDC4BG001390
TRIDC4BG001400
TRIDC4BG001410
TRIDC4BG001420
TRIDC4BG001430
TRIDC4BG001440
TRIDC4BG001480
TRIDC4BG001630
TRIDC4BG002370
TRIDC4BG002380
TRIDC4BG002390
TRIDC4BG002650
TRIDC4BG002680
TRIDC4BG003600
TRIDC4BG003610
TRIDC4BG004140
TRIDC4BG004220
TRIDC4BG004290
TRIDC4BG004390
TRIDC4BG005010
TRIDC4BG005160
TRIDC4BG005240
TRIDC4BG005610
TRIDC4BG005630
TRIDC4BG005670
TRIDC4BG005680
TRIDC4BG006180
TRIDC4BG006190
TRIDC4BG006310
TRIDC4BG006400
TRIDC4BG006410
TRIDC4BG006420
TRIDC4BG006780
TRIDC4BG006790
TRIDC4BG006800
TRIDC4BG006830
TRIDC4BG006840
TRIDC4BG006920
TRIDC4BG007430
TRIDC4BG007660
TRIDC4BG007770
TRIDC4BG007810
TRIDC4BG007820
TRIDC4BG007830
TRIDC4BG007850
TRIDC4BG009250
TRIDC4BG009370
TRIDC4BG010440
TRIDC4BG010450
TRIDC4BG010460
TRIDC4BG010480
TRIDC4BG010490
TRIDC4BG010500
TRIDC4BG010510
TRIDC4BG010530
TRIDC4BG010630
TRIDC4BG010880
TRIDC4BG010890
TRIDC4BG010990
TRIDC4BG013760
TRIDC4BG013770
TRIDC4BG014440
TRIDC4BG014470
TRIDC4BG015900
TRIDC4BG015910
TRIDC4BG015930
TRIDC4BG015980
TRIDC4BG015990
TRIDC4BG016010
TRIDC4BG016020
TRIDC4BG016030
TRIDC4BG019100
TRIDC4BG020440
TRIDC4BG022950
TRIDC4BG023050
TRIDC4BG023060
TRIDC4BG026650
TRIDC4BG026680
TRIDC4BG028080
TRIDC4BG028120
TRIDC4BG028770
TRIDC4BG029840
TRIDC4BG031150
TRIDC4BG031180
TRIDC4BG031650
TRIDC4BG032080
TRIDC4BG034680
TRIDC4BG035920
TRIDC4BG037610
TRIDC4BG038360
TRIDC4BG040180
TRIDC4BG043690
TRIDC4BG043790
TRIDC4BG044160
TRIDC4BG044180
TRIDC4BG044190
TRIDC4BG044200
TRIDC4BG044210
TRIDC4BG044220
TRIDC4BG044230
TRIDC4BG044300
TRIDC4BG044750
TRIDC4BG045940
TRIDC4BG045950
TRIDC4BG046120
TRIDC4BG048100
TRIDC4BG048320
TRIDC4BG048330
TRIDC4BG048990
TRIDC4BG051020
TRIDC4BG052300
TRIDC4BG052930
TRIDC4BG052940
TRIDC4BG053100
TRIDC4BG053450
TRIDC4BG054060
TRIDC4BG054280
TRIDC4BG054290
TRIDC4BG054300
TRIDC4BG054740
TRIDC4BG055140
TRIDC4BG055150
TRIDC4BG055350
TRIDC4BG056100
TRIDC4BG056120
TRIDC4BG056130
TRIDC4BG056160
TRIDC4BG056670
TRIDC4BG056690
TRIDC4BG056700
TRIDC4BG056910
TRIDC4BG057430
TRIDC4BG057450
TRIDC4BG057460
TRIDC4BG057610
TRIDC4BG057620
TRIDC4BG057680
TRIDC4BG057710
TRIDC4BG057870
TRIDC4BG057890
TRIDC4BG058070
TRIDC4BG058080
TRIDC4BG058260
TRIDC4BG058270
TRIDC4BG058280
TRIDC4BG058840
TRIDC4BG058860
TRIDC4BG059030
TRIDC4BG059080
TRIDC4BG059210
TRIDC4BG059340
TRIDC4BG059370
TRIDC4BG059380
TRIDC4BG059430
TRIDC4BG059440
TRIDC4BG059450
TRIDC4BG059510
TRIDC4BG059880
TRIDC4BG060530
TRIDC4BG060540
TRIDC4BG060980
TRIDC4BG061060
TRIDC4BG061070
TRIDC4BG061080
TRIDC4BG061090
TRIDC4BG061100
TRIDC4BG061330
TRIDC4BG061340
TRIDC4BG061360
TRIDC4BG061950
TRIDC4BG062200
TRIDC4BG062240
TRIDC4BG062310
TRIDC4BG062440
TRIDC4BG062450
TRIDC4BG062460
TRIDC4BG062480
TRIDC4BG062580
TRIDC4BG062630
TRIDC4BG062640
TRIDC4BG062660
TRIDC4BG062670
TRIDC4BG062900
TRIDC4BG062920
TRIDC4BG063250
TRIDC4BG063320
TRIDC4BG063330
TRIDC4BG063430
TRIDC4BG063960
TRIDC4BG064160
TRIDC4BG064200
TRIDC4BG064210
TRIDC5AG000170
TRIDC5AG001150
TRIDC5AG001570
TRIDC5AG001580
TRIDC5AG001590
TRIDC5AG001600
TRIDC5AG001660
TRIDC5AG001670
TRIDC5AG001730
TRIDC5AG002270
TRIDC5AG002280
TRIDC5AG002400
TRIDC5AG002480
TRIDC5AG002550
TRIDC5AG004990
TRIDC5AG005010
TRIDC5AG005050
TRIDC5AG005060
TRIDC5AG005070
TRIDC5AG005190
TRIDC5AG005530
TRIDC5AG005550
TRIDC5AG005970
TRIDC5AG005980
TRIDC5AG006170
TRIDC5AG006370
TRIDC5AG006700
TRIDC5AG007370
TRIDC5AG007380
TRIDC5AG007390
TRIDC5AG007980
TRIDC5AG009380
TRIDC5AG009780
TRIDC5AG009800
TRIDC5AG009820
TRIDC5AG010160
TRIDC5AG012940
TRIDC5AG013400
TRIDC5AG018860
TRIDC5AG018890
TRIDC5AG018900
TRIDC5AG018990
TRIDC5AG019130
TRIDC5AG019440
TRIDC5AG019460
TRIDC5AG022760
TRIDC5AG023280
TRIDC5AG025140
TRIDC5AG028220
TRIDC5AG029890
TRIDC5AG030560
TRIDC5AG030930
TRIDC5AG035130
TRIDC5AG035140
TRIDC5AG035690
TRIDC5AG037950
TRIDC5AG037960
TRIDC5AG038990
TRIDC5AG039010
TRIDC5AG039520
TRIDC5AG039750
TRIDC5AG039760
TRIDC5AG039780
TRIDC5AG039800
TRIDC5AG039930
TRIDC5AG041310
TRIDC5AG041320
TRIDC5AG041340
TRIDC5AG041450
TRIDC5AG042160
TRIDC5AG042420
TRIDC5AG043070
TRIDC5AG043090
TRIDC5AG044690
TRIDC5AG044720
TRIDC5AG045370
TRIDC5AG045490
TRIDC5AG045500
TRIDC5AG045610
TRIDC5AG045970
TRIDC5AG046140
TRIDC5AG046870
TRIDC5AG047240
TRIDC5AG047260
TRIDC5AG047270
TRIDC5AG047290
TRIDC5AG047510
TRIDC5AG049570
TRIDC5AG049580
TRIDC5AG049590
TRIDC5AG049600
TRIDC5AG049930
TRIDC5AG050400
TRIDC5AG050580
TRIDC5AG051320
TRIDC5AG051480
TRIDC5AG052550
TRIDC5AG052560
TRIDC5AG052570
TRIDC5AG052900
TRIDC5AG053440
TRIDC5AG053670
TRIDC5AG053680
TRIDC5AG054040
TRIDC5AG054050
TRIDC5AG054400
TRIDC5AG054410
TRIDC5AG054430
TRIDC5AG056880
TRIDC5AG057030
TRIDC5AG057640
TRIDC5AG059680
TRIDC5AG059710
TRIDC5AG060700
TRIDC5AG060710
TRIDC5AG061020
TRIDC5AG061900
TRIDC5AG061910
TRIDC5AG062160
TRIDC5AG062230
TRIDC5AG062360
TRIDC5AG062380
TRIDC5AG062390
TRIDC5AG062570
TRIDC5AG063590
TRIDC5AG063670
TRIDC5AG063760
TRIDC5AG065300
TRIDC5AG065310
TRIDC5AG065420
TRIDC5AG065960
TRIDC5AG066490
TRIDC5AG067180
TRIDC5AG069130
TRIDC5AG069670
TRIDC5AG070270
TRIDC5AG071250
TRIDC5AG071270
TRIDC5AG071600
TRIDC5AG071610
TRIDC5AG073700
TRIDC5AG073710
TRIDC5AG073720
TRIDC5AG073730
TRIDC5AG073740
TRIDC5AG074760
TRIDC5AG075060
TRIDC5AG076860
TRIDC5AG076930
TRIDC5AG077430
TRIDC5AG077570
TRIDC5AG077980
TRIDC5AG078110
TRIDC5AG078180
TRIDC5AG078530
TRIDC5AG078580
TRIDC5AG078590
TRIDC5AG078890
TRIDC5BG000310
TRIDC5BG000610
TRIDC5BG000640
TRIDC5BG000890
TRIDC5BG000900
TRIDC5BG000910
TRIDC5BG000920
TRIDC5BG000930
TRIDC5BG000940
TRIDC5BG000990
TRIDC5BG001030
TRIDC5BG001040
TRIDC5BG001090
TRIDC5BG001100
TRIDC5BG001180
TRIDC5BG001300
TRIDC5BG001420
TRIDC5BG001440
TRIDC5BG001450
TRIDC5BG001460
TRIDC5BG001470
TRIDC5BG001490
TRIDC5BG001550
TRIDC5BG001870
TRIDC5BG002170
TRIDC5BG002190
TRIDC5BG002210
TRIDC5BG002220
TRIDC5BG002350
TRIDC5BG002370
TRIDC5BG002380
TRIDC5BG002460
TRIDC5BG002580
TRIDC5BG002640
TRIDC5BG002880
TRIDC5BG002930
TRIDC5BG002960
TRIDC5BG002990
TRIDC5BG003020
TRIDC5BG003030
TRIDC5BG003040
TRIDC5BG003050
TRIDC5BG003060
TRIDC5BG003070
TRIDC5BG003080
TRIDC5BG003090
TRIDC5BG003130
TRIDC5BG003140
TRIDC5BG003150
TRIDC5BG003200
TRIDC5BG003220
TRIDC5BG003520
TRIDC5BG003530
TRIDC5BG003540
TRIDC5BG003570
TRIDC5BG003650
TRIDC5BG003670
TRIDC5BG003700
TRIDC5BG003760
TRIDC5BG004190
TRIDC5BG004360
TRIDC5BG004390
TRIDC5BG004560
TRIDC5BG004790
TRIDC5BG004920
TRIDC5BG005080
TRIDC5BG005090
TRIDC5BG005150
TRIDC5BG005160
TRIDC5BG005290
TRIDC5BG005580
TRIDC5BG005760
TRIDC5BG005900
TRIDC5BG005920
TRIDC5BG005970
TRIDC5BG005980
TRIDC5BG006010
TRIDC5BG006050
TRIDC5BG006060
TRIDC5BG006090
TRIDC5BG006380
TRIDC5BG006430
TRIDC5BG006440
TRIDC5BG006700
TRIDC5BG006710
TRIDC5BG006900
TRIDC5BG006910
TRIDC5BG007060
TRIDC5BG007580
TRIDC5BG007770
TRIDC5BG007780
TRIDC5BG007850
TRIDC5BG007860
TRIDC5BG007880
TRIDC5BG007890
TRIDC5BG007900
TRIDC5BG007910
TRIDC5BG007920
TRIDC5BG007930
TRIDC5BG007940
TRIDC5BG007950
TRIDC5BG008080
TRIDC5BG008460
TRIDC5BG008530
TRIDC5BG008550
TRIDC5BG008560
TRIDC5BG008590
TRIDC5BG008640
TRIDC5BG008960
TRIDC5BG009290
TRIDC5BG009440
TRIDC5BG009450
TRIDC5BG009460
TRIDC5BG009500
TRIDC5BG009510
TRIDC5BG009520
TRIDC5BG009530
TRIDC5BG010450
TRIDC5BG010460
TRIDC5BG010710
TRIDC5BG011170
TRIDC5BG011320
TRIDC5BG011340
TRIDC5BG011640
TRIDC5BG012020
TRIDC5BG012300
TRIDC5BG017400
TRIDC5BG018310
TRIDC5BG018390
TRIDC5BG022690
TRIDC5BG022700
TRIDC5BG022770
TRIDC5BG022920
TRIDC5BG024490
TRIDC5BG025860
TRIDC5BG026220
TRIDC5BG026680
TRIDC5BG026690
TRIDC5BG026700
TRIDC5BG026720
TRIDC5BG026730
TRIDC5BG027060
TRIDC5BG027270
TRIDC5BG028590
TRIDC5BG031390
TRIDC5BG032320
TRIDC5BG032440
TRIDC5BG032510
TRIDC5BG032530
TRIDC5BG032550
TRIDC5BG032580
TRIDC5BG032650
TRIDC5BG032670
TRIDC5BG032950
TRIDC5BG032960
TRIDC5BG032990
TRIDC5BG033150
TRIDC5BG035660
TRIDC5BG035740
TRIDC5BG035750
TRIDC5BG036330
TRIDC5BG036350
TRIDC5BG036360
TRIDC5BG036370
TRIDC5BG036380
TRIDC5BG036390
TRIDC5BG036400
TRIDC5BG036420
TRIDC5BG036440
TRIDC5BG036450
TRIDC5BG036480
TRIDC5BG036500
TRIDC5BG036650
TRIDC5BG037630
TRIDC5BG037970
TRIDC5BG038050
TRIDC5BG038060
TRIDC5BG038630
TRIDC5BG038640
TRIDC5BG038700
TRIDC5BG038710
TRIDC5BG038920
TRIDC5BG040050
TRIDC5BG040060
TRIDC5BG040070
TRIDC5BG040310
TRIDC5BG040830
TRIDC5BG041240
TRIDC5BG041640
TRIDC5BG042050
TRIDC5BG042070
TRIDC5BG042580
TRIDC5BG042690
TRIDC5BG042700
TRIDC5BG043660
TRIDC5BG043680
TRIDC5BG045290
TRIDC5BG045460
TRIDC5BG045650
TRIDC5BG045680
TRIDC5BG045830
TRIDC5BG045840
TRIDC5BG046090
TRIDC5BG046430
TRIDC5BG047300
TRIDC5BG048120
TRIDC5BG048510
TRIDC5BG048720
TRIDC5BG049300
TRIDC5BG050000
TRIDC5BG050500
TRIDC5BG051060
TRIDC5BG051400
TRIDC5BG051410
TRIDC5BG051420
TRIDC5BG051530
TRIDC5BG051540
TRIDC5BG051650
TRIDC5BG051740
TRIDC5BG051750
TRIDC5BG052090
TRIDC5BG052220
TRIDC5BG052240
TRIDC5BG052340
TRIDC5BG052890
TRIDC5BG052900
TRIDC5BG053310
TRIDC5BG053650
TRIDC5BG053680
TRIDC5BG053690
TRIDC5BG053700
TRIDC5BG054030
TRIDC5BG054040
TRIDC5BG054100
TRIDC5BG054110
TRIDC5BG054140
TRIDC5BG054400
TRIDC5BG054430
TRIDC5BG054470
TRIDC5BG054900
TRIDC5BG054910
TRIDC5BG054940
TRIDC5BG054990
TRIDC5BG055010
TRIDC5BG055020
TRIDC5BG055050
TRIDC5BG055150
TRIDC5BG055220
TRIDC5BG055230
TRIDC5BG055250
TRIDC5BG055280
TRIDC5BG055290
TRIDC5BG055300
TRIDC5BG055320
TRIDC5BG055330
TRIDC5BG055360
TRIDC5BG055370
TRIDC5BG055380
TRIDC5BG055420
TRIDC5BG055430
TRIDC5BG055450
TRIDC5BG055460
TRIDC5BG055540
TRIDC5BG055570
TRIDC5BG055610
TRIDC5BG055630
TRIDC5BG055640
TRIDC5BG055650
TRIDC5BG055660
TRIDC5BG055800
TRIDC5BG056060
TRIDC5BG056070
TRIDC5BG056080
TRIDC5BG056130
TRIDC5BG056140
TRIDC5BG056150
TRIDC5BG056170
TRIDC5BG056190
TRIDC5BG056460
TRIDC5BG056470
TRIDC5BG056560
TRIDC5BG056590
TRIDC5BG056600
TRIDC5BG056610
TRIDC5BG056790
TRIDC5BG056800
TRIDC5BG056890
TRIDC5BG056900
TRIDC5BG056910
TRIDC5BG057310
TRIDC5BG057400
TRIDC5BG057450
TRIDC5BG057540
TRIDC5BG057550
TRIDC5BG057560
TRIDC5BG057700
TRIDC5BG057740
TRIDC5BG057820
TRIDC5BG057830
TRIDC5BG057880
TRIDC5BG057990
TRIDC5BG058200
TRIDC5BG059270
TRIDC5BG059290
TRIDC5BG059470
TRIDC5BG059480
TRIDC5BG059490
TRIDC5BG059520
TRIDC5BG059660
TRIDC5BG060330
TRIDC5BG060340
TRIDC5BG060360
TRIDC5BG060450
TRIDC5BG060780
TRIDC5BG061650
TRIDC5BG061970
TRIDC5BG061980
TRIDC5BG062000
TRIDC5BG062010
TRIDC5BG062030
TRIDC5BG062580
TRIDC5BG062590
TRIDC5BG062610
TRIDC5BG062630
TRIDC5BG062660
TRIDC5BG062810
TRIDC5BG062830
TRIDC5BG063220
TRIDC5BG063420
TRIDC5BG063780
TRIDC5BG064000
TRIDC5BG064050
TRIDC5BG064060
TRIDC5BG064070
TRIDC5BG064080
TRIDC5BG064090
TRIDC5BG064110
TRIDC5BG064180
TRIDC5BG064370
TRIDC5BG064930
TRIDC5BG064950
TRIDC5BG065000
TRIDC5BG065610
TRIDC5BG065950
TRIDC5BG065960
TRIDC5BG066810
TRIDC5BG066820
TRIDC5BG066840
TRIDC5BG067120
TRIDC5BG067170
TRIDC5BG067970
TRIDC5BG067990
TRIDC5BG068010
TRIDC5BG068020
TRIDC5BG068030
TRIDC5BG068130
TRIDC5BG068160
TRIDC5BG068170
TRIDC5BG068180
TRIDC5BG068200
TRIDC5BG068570
TRIDC5BG068680
TRIDC5BG068720
TRIDC5BG069870
TRIDC5BG070190
TRIDC5BG070350
TRIDC5BG070460
TRIDC5BG070580
TRIDC5BG070590
TRIDC5BG070600
TRIDC5BG070630
TRIDC5BG070710
TRIDC5BG070730
TRIDC5BG070740
TRIDC5BG070870
TRIDC5BG071020
TRIDC5BG071030
TRIDC5BG071050
TRIDC5BG072210
TRIDC5BG072360
TRIDC5BG072460
TRIDC5BG072480
TRIDC5BG072540
TRIDC5BG072550
TRIDC5BG072720
TRIDC5BG072730
TRIDC5BG072740
TRIDC5BG072750
TRIDC5BG072760
TRIDC5BG072770
TRIDC5BG072780
TRIDC5BG072930
TRIDC5BG072940
TRIDC5BG072950
TRIDC5BG073050
TRIDC5BG073070
TRIDC5BG073110
TRIDC5BG073160
TRIDC5BG073170
TRIDC5BG073260
TRIDC5BG073270
TRIDC5BG073320
TRIDC5BG073500
TRIDC5BG074100
TRIDC5BG074110
TRIDC5BG074420
TRIDC5BG074480
TRIDC5BG074490
TRIDC5BG074610
TRIDC5BG074620
TRIDC5BG074840
TRIDC5BG074860
TRIDC5BG074870
TRIDC5BG074880
TRIDC5BG075220
TRIDC5BG075240
TRIDC5BG075480
TRIDC5BG075500
TRIDC5BG075510
TRIDC5BG075690
TRIDC5BG075700
TRIDC5BG075710
TRIDC5BG075720
TRIDC5BG075990
TRIDC5BG076000
TRIDC5BG076120
TRIDC5BG076130
TRIDC5BG076140
TRIDC5BG076800
TRIDC5BG076940
TRIDC5BG076960
TRIDC5BG076970
TRIDC5BG077070
TRIDC5BG077080
TRIDC5BG077310
TRIDC5BG077320
TRIDC5BG077330
TRIDC5BG077430
TRIDC5BG077720
TRIDC5BG077750
TRIDC5BG077760
TRIDC5BG077770
TRIDC5BG077780
TRIDC5BG077820
TRIDC5BG077830
TRIDC5BG077840
TRIDC5BG077850
TRIDC5BG077900
TRIDC5BG078020
TRIDC5BG078100
TRIDC5BG078130
TRIDC5BG078180
TRIDC5BG078190
TRIDC5BG078200
TRIDC5BG078820
TRIDC5BG078830
TRIDC5BG078900
TRIDC5BG079200
TRIDC5BG079210
TRIDC5BG079220
TRIDC5BG079470
TRIDC5BG079500
TRIDC5BG079520
TRIDC5BG079530
TRIDC5BG079580
TRIDC5BG079590
TRIDC5BG079600
TRIDC5BG079620
TRIDC5BG079630
TRIDC5BG079640
TRIDC5BG079650
TRIDC5BG079720
TRIDC5BG079780
TRIDC5BG079810
TRIDC5BG080200
TRIDC5BG080360
TRIDC5BG080400
TRIDC5BG080700
TRIDC5BG080800
TRIDC5BG080810
TRIDC5BG080850
TRIDC5BG080860
TRIDC5BG080870
TRIDC5BG080890
TRIDC5BG080910
TRIDC5BG080930
TRIDC5BG080950
TRIDC5BG081050
TRIDC5BG081060
TRIDC5BG081130
TRIDC5BG081160
TRIDC5BG081190
TRIDC5BG081200
TRIDC5BG081250
TRIDC5BG081260
TRIDC5BG081330
TRIDC5BG081460
TRIDC5BG081510
TRIDC5BG081520
TRIDC5BG081550
TRIDC5BG081560
TRIDC5BG081570
TRIDC5BG081580
TRIDC5BG081590
TRIDC5BG081600
TRIDC5BG081610
TRIDC5BG081620
TRIDC5BG081650
TRIDC5BG081710
TRIDC5BG081810
TRIDC5BG081840
TRIDC5BG082070
TRIDC5BG082520
TRIDC5BG082540
TRIDC5BG083030
TRIDC5BG083200
TRIDC5BG083370
TRIDC5BG083480
TRIDC5BG083490
TRIDC5BG083500
TRIDC5BG083630
TRIDC5BG083640
TRIDC5BG083650
TRIDC5BG083690
TRIDC5BG083820
TRIDC5BG083840
TRIDC5BG083870
TRIDC5BG083890
TRIDC5BG083900
TRIDC5BG083930
TRIDC5BG083940
TRIDC5BG083950
TRIDC5BG083990
TRIDC5BG084020
TRIDC6AG000010
TRIDC6AG000020
TRIDC6AG000050
TRIDC6AG000070
TRIDC6AG000090
TRIDC6AG000120
TRIDC6AG000130
TRIDC6AG000140
TRIDC6AG000150
TRIDC6AG000360
TRIDC6AG000480
TRIDC6AG000490
TRIDC6AG000500
TRIDC6AG000620
TRIDC6AG000630
TRIDC6AG000660
TRIDC6AG000690
TRIDC6AG000700
TRIDC6AG000960
TRIDC6AG000970
TRIDC6AG001010
TRIDC6AG001030
TRIDC6AG001150
TRIDC6AG001170
TRIDC6AG001250
TRIDC6AG001330
TRIDC6AG001340
TRIDC6AG001380
TRIDC6AG001430
TRIDC6AG001480
TRIDC6AG001520
TRIDC6AG001530
TRIDC6AG001540
TRIDC6AG001800
TRIDC6AG001840
TRIDC6AG001960
TRIDC6AG001980
TRIDC6AG002180
TRIDC6AG002190
TRIDC6AG002210
TRIDC6AG002430
TRIDC6AG002440
TRIDC6AG002450
TRIDC6AG002700
TRIDC6AG003180
TRIDC6AG003430
TRIDC6AG003440
TRIDC6AG003450
TRIDC6AG004110
TRIDC6AG004300
TRIDC6AG004310
TRIDC6AG004370
TRIDC6AG004380
TRIDC6AG004440
TRIDC6AG004450
TRIDC6AG004460
TRIDC6AG004490
TRIDC6AG004590
TRIDC6AG004620
TRIDC6AG004660
TRIDC6AG004710
TRIDC6AG004730
TRIDC6AG004740
TRIDC6AG004770
TRIDC6AG004780
TRIDC6AG004790
TRIDC6AG004870
TRIDC6AG004880
TRIDC6AG004890
TRIDC6AG004960
TRIDC6AG004980
TRIDC6AG005000
TRIDC6AG005020
TRIDC6AG005030
TRIDC6AG005260
TRIDC6AG005450
TRIDC6AG006020
TRIDC6AG006260
TRIDC6AG006400
TRIDC6AG006420
TRIDC6AG006460
TRIDC6AG006470
TRIDC6AG006510
TRIDC6AG006650
TRIDC6AG006810
TRIDC6AG006820
TRIDC6AG006830
TRIDC6AG006840
TRIDC6AG006890
TRIDC6AG006900
TRIDC6AG006910
TRIDC6AG006930
TRIDC6AG006950
TRIDC6AG007000
TRIDC6AG007300
TRIDC6AG007310
TRIDC6AG007340
TRIDC6AG007350
TRIDC6AG007370
TRIDC6AG007400
TRIDC6AG007410
TRIDC6AG007420
TRIDC6AG007440
TRIDC6AG007460
TRIDC6AG007530
TRIDC6AG007550
TRIDC6AG007640
TRIDC6AG007660
TRIDC6AG007690
TRIDC6AG007950
TRIDC6AG007960
TRIDC6AG007970
TRIDC6AG008000
TRIDC6AG008010
TRIDC6AG008020
TRIDC6AG008080
TRIDC6AG008100
TRIDC6AG008120
TRIDC6AG008130
TRIDC6AG008150
TRIDC6AG008200
TRIDC6AG008210
TRIDC6AG008220
TRIDC6AG008460
TRIDC6AG008470
TRIDC6AG008490
TRIDC6AG008500
TRIDC6AG008520
TRIDC6AG008550
TRIDC6AG008640
TRIDC6AG008860
TRIDC6AG008980
TRIDC6AG009020
TRIDC6AG009860
TRIDC6AG009910
TRIDC6AG009920
TRIDC6AG009930
TRIDC6AG011430
TRIDC6AG011560
TRIDC6AG012550
TRIDC6AG015660
TRIDC6AG015900
TRIDC6AG016120
TRIDC6AG016260
TRIDC6AG016270
TRIDC6AG016480
TRIDC6AG017320
TRIDC6AG017330
TRIDC6AG017340
TRIDC6AG017350
TRIDC6AG017740
TRIDC6AG018300
TRIDC6AG018960
TRIDC6AG020630
TRIDC6AG020670
TRIDC6AG026760
TRIDC6AG026770
TRIDC6AG028120
TRIDC6AG029490
TRIDC6AG029740
TRIDC6AG030790
TRIDC6AG031480
TRIDC6AG032970
TRIDC6AG034740
TRIDC6AG035240
TRIDC6AG036000
TRIDC6AG037490
TRIDC6AG037620
TRIDC6AG041200
TRIDC6AG041210
TRIDC6AG041700
TRIDC6AG043020
TRIDC6AG043740
TRIDC6AG043990
TRIDC6AG044810
TRIDC6AG045860
TRIDC6AG045870
TRIDC6AG048070
TRIDC6AG048090
TRIDC6AG048100
TRIDC6AG048270
TRIDC6AG049320
TRIDC6AG049330
TRIDC6AG049380
TRIDC6AG050700
TRIDC6AG050710
TRIDC6AG050940
TRIDC6AG051230
TRIDC6AG051240
TRIDC6AG051250
TRIDC6AG051260
TRIDC6AG051270
TRIDC6AG051280
TRIDC6AG051360
TRIDC6AG051370
TRIDC6AG052120
TRIDC6AG052350
TRIDC6AG052460
TRIDC6AG052930
TRIDC6AG052940
TRIDC6AG053280
TRIDC6AG053600
TRIDC6AG053640
TRIDC6AG053760
TRIDC6AG053950
TRIDC6AG053960
TRIDC6AG054110
TRIDC6AG054120
TRIDC6AG054770
TRIDC6AG055080
TRIDC6AG055460
TRIDC6AG055470
TRIDC6AG055590
TRIDC6AG056710
TRIDC6AG057510
TRIDC6AG057620
TRIDC6AG057630
TRIDC6AG057640
TRIDC6AG057650
TRIDC6AG057780
TRIDC6AG058540
TRIDC6AG059200
TRIDC6AG059210
TRIDC6AG059330
TRIDC6AG059390
TRIDC6AG059590
TRIDC6AG059600
TRIDC6AG060190
TRIDC6AG060250
TRIDC6AG060330
TRIDC6AG060340
TRIDC6AG060450
TRIDC6AG060460
TRIDC6AG060480
TRIDC6AG060500
TRIDC6AG060530
TRIDC6AG060580
TRIDC6AG060640
TRIDC6AG060650
TRIDC6AG060680
TRIDC6AG060750
TRIDC6AG060770
TRIDC6AG060790
TRIDC6AG060800
TRIDC6AG060810
TRIDC6AG060820
TRIDC6AG060830
TRIDC6AG060840
TRIDC6AG060850
TRIDC6AG060880
TRIDC6AG060910
TRIDC6AG060920
TRIDC6AG061330
TRIDC6AG061340
TRIDC6AG061350
TRIDC6AG061410
TRIDC6AG061480
TRIDC6AG061490
TRIDC6AG061510
TRIDC6AG061530
TRIDC6AG061540
TRIDC6AG061550
TRIDC6AG061630
TRIDC6AG061640
TRIDC6AG061670
TRIDC6AG061680
TRIDC6AG061690
TRIDC6AG061710
TRIDC6AG061870
TRIDC6AG061890
TRIDC6AG061900
TRIDC6AG061920
TRIDC6BG000010
TRIDC6BG000030
TRIDC6BG000050
TRIDC6BG000070
TRIDC6BG000080
TRIDC6BG000090
TRIDC6BG000100
TRIDC6BG000110
TRIDC6BG000120
TRIDC6BG000130
TRIDC6BG000140
TRIDC6BG000150
TRIDC6BG000170
TRIDC6BG000180
TRIDC6BG000190
TRIDC6BG000210
TRIDC6BG000300
TRIDC6BG000320
TRIDC6BG000380
TRIDC6BG000410
TRIDC6BG000440
TRIDC6BG000450
TRIDC6BG000480
TRIDC6BG000500
TRIDC6BG000510
TRIDC6BG000530
TRIDC6BG000550
TRIDC6BG000560
TRIDC6BG000570
TRIDC6BG000580
TRIDC6BG000590
TRIDC6BG000740
TRIDC6BG000750
TRIDC6BG000760
TRIDC6BG000770
TRIDC6BG000780
TRIDC6BG001110
TRIDC6BG001150
TRIDC6BG001180
TRIDC6BG001240
TRIDC6BG001250
TRIDC6BG001270
TRIDC6BG001280
TRIDC6BG001290
TRIDC6BG001430
TRIDC6BG001450
TRIDC6BG001720
TRIDC6BG001870
TRIDC6BG001880
TRIDC6BG001890
TRIDC6BG001900
TRIDC6BG001960
TRIDC6BG002200
TRIDC6BG002660
TRIDC6BG002990
TRIDC6BG003000
TRIDC6BG003010
TRIDC6BG003030
TRIDC6BG003040
TRIDC6BG003100
TRIDC6BG003170
TRIDC6BG003260
TRIDC6BG003270
TRIDC6BG003310
TRIDC6BG003340
TRIDC6BG003390
TRIDC6BG003420
TRIDC6BG003430
TRIDC6BG003440
TRIDC6BG003450
TRIDC6BG003460
TRIDC6BG003490
TRIDC6BG003500
TRIDC6BG003520
TRIDC6BG003530
TRIDC6BG003540
TRIDC6BG003550
TRIDC6BG003560
TRIDC6BG003610
TRIDC6BG003620
TRIDC6BG003790
TRIDC6BG003810
TRIDC6BG003940
TRIDC6BG003950
TRIDC6BG004040
TRIDC6BG004050
TRIDC6BG004070
TRIDC6BG004100
TRIDC6BG004110
TRIDC6BG004120
TRIDC6BG004130
TRIDC6BG004140
TRIDC6BG004170
TRIDC6BG004200
TRIDC6BG004250
TRIDC6BG004260
TRIDC6BG004270
TRIDC6BG004280
TRIDC6BG004290
TRIDC6BG004310
TRIDC6BG004360
TRIDC6BG004490
TRIDC6BG004500
TRIDC6BG005000
TRIDC6BG005110
TRIDC6BG005130
TRIDC6BG005220
TRIDC6BG005240
TRIDC6BG005250
TRIDC6BG005360
TRIDC6BG005370
TRIDC6BG005540
TRIDC6BG005550
TRIDC6BG005600
TRIDC6BG005610
TRIDC6BG005670
TRIDC6BG005690
TRIDC6BG005700
TRIDC6BG005780
TRIDC6BG005790
TRIDC6BG006070
TRIDC6BG006090
TRIDC6BG006140
TRIDC6BG006150
TRIDC6BG006180
TRIDC6BG006190
TRIDC6BG006360
TRIDC6BG006380
TRIDC6BG006560
TRIDC6BG006570
TRIDC6BG006580
TRIDC6BG006630
TRIDC6BG006670
TRIDC6BG006680
TRIDC6BG006710
TRIDC6BG007270
TRIDC6BG007380
TRIDC6BG007570
TRIDC6BG007580
TRIDC6BG007590
TRIDC6BG007600
TRIDC6BG007610
TRIDC6BG007620
TRIDC6BG007630
TRIDC6BG007640
TRIDC6BG007680
TRIDC6BG007690
TRIDC6BG007900
TRIDC6BG007940
TRIDC6BG008030
TRIDC6BG008060
TRIDC6BG008070
TRIDC6BG008150
TRIDC6BG008160
TRIDC6BG008180
TRIDC6BG008190
TRIDC6BG008220
TRIDC6BG008250
TRIDC6BG008260
TRIDC6BG008270
TRIDC6BG008300
TRIDC6BG008330
TRIDC6BG008390
TRIDC6BG008820
TRIDC6BG008850
TRIDC6BG008860
TRIDC6BG008970
TRIDC6BG008990
TRIDC6BG009090
TRIDC6BG009140
TRIDC6BG009150
TRIDC6BG009160
TRIDC6BG009230
TRIDC6BG009240
TRIDC6BG009350
TRIDC6BG009480
TRIDC6BG009490
TRIDC6BG009580
TRIDC6BG009590
TRIDC6BG010080
TRIDC6BG010400
TRIDC6BG010760
TRIDC6BG011060
TRIDC6BG011070
TRIDC6BG011080
TRIDC6BG011090
TRIDC6BG011100
TRIDC6BG011430
TRIDC6BG012900
TRIDC6BG012910
TRIDC6BG012930
TRIDC6BG012990
TRIDC6BG013000
TRIDC6BG013010
TRIDC6BG013050
TRIDC6BG013160
TRIDC6BG013230
TRIDC6BG013300
TRIDC6BG013560
TRIDC6BG014340
TRIDC6BG014350
TRIDC6BG014360
TRIDC6BG014380
TRIDC6BG014390
TRIDC6BG014410
TRIDC6BG015090
TRIDC6BG015100
TRIDC6BG015140
TRIDC6BG015150
TRIDC6BG015160
TRIDC6BG015200
TRIDC6BG015220
TRIDC6BG015230
TRIDC6BG015240
TRIDC6BG015250
TRIDC6BG015260
TRIDC6BG015270
TRIDC6BG015290
TRIDC6BG015310
TRIDC6BG015360
TRIDC6BG015370
TRIDC6BG015380
TRIDC6BG015410
TRIDC6BG015420
TRIDC6BG015430
TRIDC6BG015440
TRIDC6BG015450
TRIDC6BG015470
TRIDC6BG015530
TRIDC6BG015560
TRIDC6BG015580
TRIDC6BG015700
TRIDC6BG015720
TRIDC6BG015770
TRIDC6BG015810
TRIDC6BG015880
TRIDC6BG015900
TRIDC6BG015920
TRIDC6BG015960
TRIDC6BG016130
TRIDC6BG016140
TRIDC6BG016160
TRIDC6BG016210
TRIDC6BG016250
TRIDC6BG016930
TRIDC6BG016980
TRIDC6BG017000
TRIDC6BG017060
TRIDC6BG017140
TRIDC6BG017190
TRIDC6BG017520
TRIDC6BG017850
TRIDC6BG018210
TRIDC6BG018220
TRIDC6BG018280
TRIDC6BG018290
TRIDC6BG019230
TRIDC6BG019360
TRIDC6BG019650
TRIDC6BG019660
TRIDC6BG019670
TRIDC6BG020090
TRIDC6BG020580
TRIDC6BG020640
TRIDC6BG020660
TRIDC6BG020680
TRIDC6BG020700
TRIDC6BG020710
TRIDC6BG020730
TRIDC6BG020740
TRIDC6BG020760
TRIDC6BG020770
TRIDC6BG020780
TRIDC6BG020790
TRIDC6BG020800
TRIDC6BG020810
TRIDC6BG020830
TRIDC6BG020850
TRIDC6BG020870
TRIDC6BG020900
TRIDC6BG020940
TRIDC6BG021290
TRIDC6BG021520
TRIDC6BG022220
TRIDC6BG022230
TRIDC6BG022240
TRIDC6BG022260
TRIDC6BG022630
TRIDC6BG022700
TRIDC6BG022730
TRIDC6BG022740
TRIDC6BG022780
TRIDC6BG022800
TRIDC6BG022820
TRIDC6BG022830
TRIDC6BG022840
TRIDC6BG022950
TRIDC6BG022980
TRIDC6BG023110
TRIDC6BG023130
TRIDC6BG023170
TRIDC6BG024840
TRIDC6BG024850
TRIDC6BG027380
TRIDC6BG027590
TRIDC6BG027880
TRIDC6BG028120
TRIDC6BG028140
TRIDC6BG028190
TRIDC6BG028210
TRIDC6BG028220
TRIDC6BG029070
TRIDC6BG029960
TRIDC6BG030350
TRIDC6BG030460
TRIDC6BG030490
TRIDC6BG030540
TRIDC6BG030800
TRIDC6BG030900
TRIDC6BG030920
TRIDC6BG030940
TRIDC6BG031490
TRIDC6BG031990
TRIDC6BG032230
TRIDC6BG032250
TRIDC6BG032290
TRIDC6BG032870
TRIDC6BG033410
TRIDC6BG034390
TRIDC6BG034400
TRIDC6BG036710
TRIDC6BG039210
TRIDC6BG039220
TRIDC6BG039240
TRIDC6BG039620
TRIDC6BG039630
TRIDC6BG039690
TRIDC6BG039700
TRIDC6BG040170
TRIDC6BG040190
TRIDC6BG040290
TRIDC6BG040690
TRIDC6BG041090
TRIDC6BG041120
TRIDC6BG041170
TRIDC6BG041200
TRIDC6BG041560
TRIDC6BG042070
TRIDC6BG042440
TRIDC6BG044980
TRIDC6BG046430
TRIDC6BG046640
TRIDC6BG049380
TRIDC6BG050940
TRIDC6BG050950
TRIDC6BG052100
TRIDC6BG052930
TRIDC6BG052940
TRIDC6BG052950
TRIDC6BG053050
TRIDC6BG054450
TRIDC6BG054470
TRIDC6BG054490
TRIDC6BG054510
TRIDC6BG054530
TRIDC6BG054540
TRIDC6BG054560
TRIDC6BG054570
TRIDC6BG054900
TRIDC6BG055070
TRIDC6BG055100
TRIDC6BG055120
TRIDC6BG055200
TRIDC6BG055270
TRIDC6BG056370
TRIDC6BG057090
TRIDC6BG057540
TRIDC6BG058350
TRIDC6BG058370
TRIDC6BG058380
TRIDC6BG058390
TRIDC6BG058400
TRIDC6BG058410
TRIDC6BG058420
TRIDC6BG058430
TRIDC6BG058440
TRIDC6BG058690
TRIDC6BG059610
TRIDC6BG060050
TRIDC6BG060060
TRIDC6BG060070
TRIDC6BG060350
TRIDC6BG060360
TRIDC6BG060510
TRIDC6BG060520
TRIDC6BG060730
TRIDC6BG061220
TRIDC6BG061240
TRIDC6BG061250
TRIDC6BG061270
TRIDC6BG061280
TRIDC6BG061290
TRIDC6BG061300
TRIDC6BG061310
TRIDC6BG061340
TRIDC6BG061430
TRIDC6BG061780
TRIDC6BG061790
TRIDC6BG061810
TRIDC6BG061930
TRIDC6BG061940
TRIDC6BG061950
TRIDC6BG061960
TRIDC6BG061970
TRIDC6BG062250
TRIDC6BG062260
TRIDC6BG062310
TRIDC6BG062450
TRIDC6BG062740
TRIDC6BG062980
TRIDC6BG063100
TRIDC6BG063120
TRIDC6BG063140
TRIDC6BG063170
TRIDC6BG063470
TRIDC6BG063480
TRIDC6BG063500
TRIDC6BG063550
TRIDC6BG063570
TRIDC6BG063700
TRIDC6BG063710
TRIDC6BG064360
TRIDC6BG064420
TRIDC6BG064600
TRIDC6BG064670
TRIDC6BG064700
TRIDC6BG065100
TRIDC6BG065110
TRIDC6BG065470
TRIDC6BG065700
TRIDC6BG065710
TRIDC6BG065880
TRIDC6BG065940
TRIDC6BG066040
TRIDC6BG066360
TRIDC6BG066480
TRIDC6BG066490
TRIDC6BG066870
TRIDC6BG066930
TRIDC6BG066940
TRIDC6BG066950
TRIDC6BG067030
TRIDC6BG067040
TRIDC6BG067110
TRIDC6BG067140
TRIDC6BG067250
TRIDC6BG067280
TRIDC6BG067420
TRIDC6BG067430
TRIDC6BG067440
TRIDC6BG067590
TRIDC6BG067820
TRIDC6BG067830
TRIDC6BG068280
TRIDC6BG068340
TRIDC6BG068350
TRIDC6BG068360
TRIDC6BG068390
TRIDC6BG068450
TRIDC6BG068530
TRIDC6BG068580
TRIDC6BG068800
TRIDC6BG068820
TRIDC6BG068830
TRIDC6BG068840
TRIDC6BG068850
TRIDC6BG068870
TRIDC6BG068880
TRIDC6BG068890
TRIDC6BG068910
TRIDC6BG069030
TRIDC6BG069040
TRIDC6BG069060
TRIDC6BG069090
TRIDC6BG069100
TRIDC6BG069110
TRIDC6BG069120
TRIDC6BG069330
TRIDC6BG069340
TRIDC6BG069400
TRIDC6BG069410
TRIDC6BG069420
TRIDC6BG069440
TRIDC6BG069580
TRIDC6BG069640
TRIDC6BG069650
TRIDC6BG069670
TRIDC6BG069680
TRIDC6BG069690
TRIDC6BG069700
TRIDC6BG069710
TRIDC6BG069720
TRIDC6BG069730
TRIDC6BG069740
TRIDC6BG069750
TRIDC6BG069840
TRIDC6BG069860
TRIDC6BG069870
TRIDC6BG069880
TRIDC6BG069950
TRIDC6BG070010
TRIDC6BG070040
TRIDC6BG070050
TRIDC6BG070080
TRIDC6BG070100
TRIDC6BG070120
TRIDC6BG070130
TRIDC6BG070150
TRIDC6BG070160
TRIDC6BG070170
TRIDC6BG070270
TRIDC6BG070280
TRIDC6BG070340
TRIDC6BG070550
TRIDC6BG070570
TRIDC6BG070700
TRIDC6BG070710
TRIDC6BG070730
TRIDC6BG070740
TRIDC6BG070750
TRIDC6BG070760
TRIDC6BG070870
TRIDC6BG070880
TRIDC6BG070920
TRIDC6BG070930
TRIDC6BG071010
TRIDC6BG071020
TRIDC6BG071140
TRIDC6BG071180
TRIDC6BG071430
TRIDC6BG071460
TRIDC6BG071630
TRIDC6BG071640
TRIDC6BG071710
TRIDC6BG071720
TRIDC6BG071730
TRIDC6BG071750
TRIDC6BG071780
TRIDC6BG071990
TRIDC6BG072010
TRIDC6BG072020
TRIDC6BG072030
TRIDC6BG072040
TRIDC6BG072070
TRIDC6BG072080
TRIDC6BG072090
TRIDC6BG072110
TRIDC6BG072130
TRIDC6BG072140
TRIDC6BG072150
TRIDC6BG072160
TRIDC6BG072180
TRIDC6BG072190
TRIDC6BG072200
TRIDC6BG072220
TRIDC6BG072270
TRIDC6BG072280
TRIDC6BG072290
TRIDC6BG072300
TRIDC6BG072310
TRIDC6BG072320
TRIDC6BG072330
TRIDC6BG072400
TRIDC6BG072470
TRIDC6BG072510
TRIDC6BG072520
TRIDC6BG072530
TRIDC6BG072540
TRIDC6BG072600
TRIDC6BG072610
TRIDC6BG072690
TRIDC6BG072800
TRIDC6BG072820
TRIDC6BG072850
TRIDC6BG072940
TRIDC6BG072990
TRIDC6BG073130
TRIDC6BG073140
TRIDC6BG073150
TRIDC6BG073180
TRIDC6BG073190
TRIDC6BG073200
TRIDC6BG073210
TRIDC6BG073220
TRIDC6BG073230
TRIDC6BG073250
TRIDC6BG073260
TRIDC6BG073280
TRIDC6BG073290
TRIDC6BG073300
TRIDC6BG073330
TRIDC6BG073340
TRIDC6BG073370
TRIDC6BG073380
TRIDC6BG073390
TRIDC6BG073470
TRIDC6BG073480
TRIDC6BG073490
TRIDC6BG073500
TRIDC7AG000010
TRIDC7AG000060
TRIDC7AG000080
TRIDC7AG000090
TRIDC7AG000120
TRIDC7AG000130
TRIDC7AG000150
TRIDC7AG000390
TRIDC7AG000400
TRIDC7AG000420
TRIDC7AG000470
TRIDC7AG000590
TRIDC7AG000600
TRIDC7AG000610
TRIDC7AG000620
TRIDC7AG000630
TRIDC7AG000640
TRIDC7AG000910
TRIDC7AG001070
TRIDC7AG001100
TRIDC7AG001110
TRIDC7AG001140
TRIDC7AG001190
TRIDC7AG001350
TRIDC7AG001380
TRIDC7AG001390
TRIDC7AG002040
TRIDC7AG002350
TRIDC7AG002380
TRIDC7AG002420
TRIDC7AG002430
TRIDC7AG002550
TRIDC7AG002660
TRIDC7AG002730
TRIDC7AG002740
TRIDC7AG003010
TRIDC7AG003070
TRIDC7AG003210
TRIDC7AG003220
TRIDC7AG003300
TRIDC7AG003340
TRIDC7AG003570
TRIDC7AG003580
TRIDC7AG003780
TRIDC7AG003860
TRIDC7AG003880
TRIDC7AG003910
TRIDC7AG003920
TRIDC7AG003960
TRIDC7AG003970
TRIDC7AG004150
TRIDC7AG004170
TRIDC7AG004500
TRIDC7AG004640
TRIDC7AG004650
TRIDC7AG004830
TRIDC7AG005150
TRIDC7AG005360
TRIDC7AG005370
TRIDC7AG005980
TRIDC7AG005990
TRIDC7AG006120
TRIDC7AG006390
TRIDC7AG007070
TRIDC7AG007350
TRIDC7AG007380
TRIDC7AG007390
TRIDC7AG007540
TRIDC7AG008270
TRIDC7AG008370
TRIDC7AG008390
TRIDC7AG008410
TRIDC7AG009480
TRIDC7AG009580
TRIDC7AG009670
TRIDC7AG009700
TRIDC7AG009840
TRIDC7AG009930
TRIDC7AG009940
TRIDC7AG010050
TRIDC7AG011570
TRIDC7AG011630
TRIDC7AG011680
TRIDC7AG011690
TRIDC7AG011700
TRIDC7AG011790
TRIDC7AG011800
TRIDC7AG011930
TRIDC7AG011950
TRIDC7AG012080
TRIDC7AG012560
TRIDC7AG012840
TRIDC7AG012850
TRIDC7AG012890
TRIDC7AG012910
TRIDC7AG012920
TRIDC7AG013250
TRIDC7AG013260
TRIDC7AG014090
TRIDC7AG014150
TRIDC7AG014180
TRIDC7AG014200
TRIDC7AG014210
TRIDC7AG014340
TRIDC7AG014640
TRIDC7AG014690
TRIDC7AG014700
TRIDC7AG015090
TRIDC7AG015550
TRIDC7AG016460
TRIDC7AG016860
TRIDC7AG016870
TRIDC7AG017520
TRIDC7AG017570
TRIDC7AG018410
TRIDC7AG018430
TRIDC7AG018750
TRIDC7AG018960
TRIDC7AG019790
TRIDC7AG020010
TRIDC7AG022680
TRIDC7AG022800
TRIDC7AG022940
TRIDC7AG025180
TRIDC7AG026780
TRIDC7AG027900
TRIDC7AG028930
TRIDC7AG031530
TRIDC7AG032450
TRIDC7AG033270
TRIDC7AG033380
TRIDC7AG033520
TRIDC7AG033640
TRIDC7AG033830
TRIDC7AG036090
TRIDC7AG036100
TRIDC7AG037420
TRIDC7AG037490
TRIDC7AG038730
TRIDC7AG038770
TRIDC7AG039340
TRIDC7AG039350
TRIDC7AG040230
TRIDC7AG040710
TRIDC7AG040850
TRIDC7AG042350
TRIDC7AG044440
TRIDC7AG044450
TRIDC7AG045350
TRIDC7AG045830
TRIDC7AG046470
TRIDC7AG046480
TRIDC7AG048560
TRIDC7AG049440
TRIDC7AG051680
TRIDC7AG052690
TRIDC7AG053160
TRIDC7AG053170
TRIDC7AG053650
TRIDC7AG054490
TRIDC7AG057350
TRIDC7AG057560
TRIDC7AG058950
TRIDC7AG059320
TRIDC7AG059330
TRIDC7AG059340
TRIDC7AG059940
TRIDC7AG059950
TRIDC7AG059960
TRIDC7AG060980
TRIDC7AG060990
TRIDC7AG061000
TRIDC7AG061010
TRIDC7AG061600
TRIDC7AG061650
TRIDC7AG065340
TRIDC7AG065350
TRIDC7AG065730
TRIDC7AG067180
TRIDC7AG067610
TRIDC7AG067760
TRIDC7AG067770
TRIDC7AG068220
TRIDC7AG068530
TRIDC7AG069060
TRIDC7AG070640
TRIDC7AG071040
TRIDC7AG072070
TRIDC7AG072080
TRIDC7AG072160
TRIDC7AG072170
TRIDC7AG072200
TRIDC7AG072210
TRIDC7AG072540
TRIDC7AG073390
TRIDC7AG073520
TRIDC7AG073880
TRIDC7AG073890
TRIDC7AG074150
TRIDC7AG074160
TRIDC7AG074180
TRIDC7AG074580
TRIDC7AG074640
TRIDC7AG074660
TRIDC7AG075100
TRIDC7AG075130
TRIDC7AG075200
TRIDC7AG075210
TRIDC7AG075240
TRIDC7AG075260
TRIDC7AG075270
TRIDC7AG075290
TRIDC7AG075300
TRIDC7AG075330
TRIDC7AG075340
TRIDC7AG075350
TRIDC7AG075360
TRIDC7AG075380
TRIDC7AG075580
TRIDC7AG075620
TRIDC7AG076110
TRIDC7AG076360
TRIDC7AG076520
TRIDC7AG076530
TRIDC7AG076630
TRIDC7AG077130
TRIDC7AG077140
TRIDC7AG077150
TRIDC7AG077160
TRIDC7AG077360
TRIDC7AG077720
TRIDC7AG077730
TRIDC7AG077930
TRIDC7AG077940
TRIDC7AG077960
TRIDC7AG078100
TRIDC7AG078120
TRIDC7AG078160
TRIDC7AG078190
TRIDC7AG078450
TRIDC7AG078460
TRIDC7AG078560
TRIDC7AG078570
TRIDC7AG078580
TRIDC7AG078600
TRIDC7AG078610
TRIDC7BG000270
TRIDC7BG000380
TRIDC7BG000410
TRIDC7BG000450
TRIDC7BG000470
TRIDC7BG000480
TRIDC7BG000490
TRIDC7BG000560
TRIDC7BG000700
TRIDC7BG000710
TRIDC7BG000720
TRIDC7BG000730
TRIDC7BG000800
TRIDC7BG000810
TRIDC7BG000970
TRIDC7BG000980
TRIDC7BG000990
TRIDC7BG001000
TRIDC7BG001050
TRIDC7BG001060
TRIDC7BG001110
TRIDC7BG001120
TRIDC7BG001130
TRIDC7BG001140
TRIDC7BG001150
TRIDC7BG001160
TRIDC7BG001170
TRIDC7BG001180
TRIDC7BG001560
TRIDC7BG001590
TRIDC7BG001600
TRIDC7BG001750
TRIDC7BG001780
TRIDC7BG001790
TRIDC7BG001810
TRIDC7BG001820
TRIDC7BG001930
TRIDC7BG001950
TRIDC7BG002000
TRIDC7BG002100
TRIDC7BG002410
TRIDC7BG002510
TRIDC7BG002700
TRIDC7BG002720
TRIDC7BG002730
TRIDC7BG002830
TRIDC7BG002840
TRIDC7BG002860
TRIDC7BG002870
TRIDC7BG002880
TRIDC7BG003110
TRIDC7BG003500
TRIDC7BG003530
TRIDC7BG003620
TRIDC7BG003840
TRIDC7BG003890
TRIDC7BG003900
TRIDC7BG003930
TRIDC7BG003950
TRIDC7BG003960
TRIDC7BG003980
TRIDC7BG003990
TRIDC7BG004010
TRIDC7BG004150
TRIDC7BG004180
TRIDC7BG004690
TRIDC7BG004700
TRIDC7BG005430
TRIDC7BG005620
TRIDC7BG005650
TRIDC7BG005720
TRIDC7BG005730
TRIDC7BG005770
TRIDC7BG005780
TRIDC7BG006090
TRIDC7BG006100
TRIDC7BG006120
TRIDC7BG006760
TRIDC7BG006890
TRIDC7BG007740
TRIDC7BG007830
TRIDC7BG007940
TRIDC7BG008240
TRIDC7BG008260
TRIDC7BG008270
TRIDC7BG008280
TRIDC7BG008290
TRIDC7BG008310
TRIDC7BG008350
TRIDC7BG008780
TRIDC7BG008830
TRIDC7BG008850
TRIDC7BG008860
TRIDC7BG008900
TRIDC7BG009130
TRIDC7BG009860
TRIDC7BG010030
TRIDC7BG010200
TRIDC7BG010450
TRIDC7BG010580
TRIDC7BG010610
TRIDC7BG010910
TRIDC7BG010920
TRIDC7BG013260
TRIDC7BG013490
TRIDC7BG013840
TRIDC7BG014580
TRIDC7BG015170
TRIDC7BG015180
TRIDC7BG016000
TRIDC7BG016570
TRIDC7BG016880
TRIDC7BG016890
TRIDC7BG016900
TRIDC7BG017360
TRIDC7BG017370
TRIDC7BG018070
TRIDC7BG018220
TRIDC7BG018360
TRIDC7BG018410
TRIDC7BG020000
TRIDC7BG020650
TRIDC7BG020670
TRIDC7BG020710
TRIDC7BG020760
TRIDC7BG021990
TRIDC7BG023250
TRIDC7BG023670
TRIDC7BG023850
TRIDC7BG023860
TRIDC7BG024840
TRIDC7BG024900
TRIDC7BG028070
TRIDC7BG029300
TRIDC7BG029320
TRIDC7BG032430
TRIDC7BG032490
TRIDC7BG032500
TRIDC7BG032550
TRIDC7BG032570
TRIDC7BG032580
TRIDC7BG032600
TRIDC7BG032610
TRIDC7BG032620
TRIDC7BG032640
TRIDC7BG032660
TRIDC7BG032690
TRIDC7BG032720
TRIDC7BG032770
TRIDC7BG033110
TRIDC7BG035670
TRIDC7BG035680
TRIDC7BG035690
TRIDC7BG035710
TRIDC7BG035720
TRIDC7BG036160
TRIDC7BG036170
TRIDC7BG036310
TRIDC7BG036320
TRIDC7BG036340
TRIDC7BG036360
TRIDC7BG036370
TRIDC7BG036380
TRIDC7BG036570
TRIDC7BG036890
TRIDC7BG036900
TRIDC7BG037080
TRIDC7BG037110
TRIDC7BG038100
TRIDC7BG038910
TRIDC7BG039340
TRIDC7BG040070
TRIDC7BG040080
TRIDC7BG040280
TRIDC7BG040340
TRIDC7BG040390
TRIDC7BG040420
TRIDC7BG040780
TRIDC7BG040830
TRIDC7BG041420
TRIDC7BG041440
TRIDC7BG041450
TRIDC7BG041490
TRIDC7BG041500
TRIDC7BG041510
TRIDC7BG041550
TRIDC7BG042560
TRIDC7BG042570
TRIDC7BG042620
TRIDC7BG042650
TRIDC7BG042690
TRIDC7BG042710
TRIDC7BG042740
TRIDC7BG042860
TRIDC7BG042880
TRIDC7BG043180
TRIDC7BG043250
TRIDC7BG043660
TRIDC7BG044210
TRIDC7BG044260
TRIDC7BG044390
TRIDC7BG045680
TRIDC7BG045690
TRIDC7BG045720
TRIDC7BG045740
TRIDC7BG045750
TRIDC7BG046910
TRIDC7BG046920
TRIDC7BG046930
TRIDC7BG047030
TRIDC7BG048140
TRIDC7BG048150
TRIDC7BG048230
TRIDC7BG048320
TRIDC7BG048480
TRIDC7BG048490
TRIDC7BG048530
TRIDC7BG049390
TRIDC7BG050680
TRIDC7BG050690
TRIDC7BG050850
TRIDC7BG050870
TRIDC7BG051010
TRIDC7BG051740
TRIDC7BG052080
TRIDC7BG052120
TRIDC7BG052130
TRIDC7BG052190
TRIDC7BG052240
TRIDC7BG052250
TRIDC7BG052260
TRIDC7BG052270
TRIDC7BG052290
TRIDC7BG052430
TRIDC7BG052440
TRIDC7BG052900
TRIDC7BG053000
TRIDC7BG053040
TRIDC7BG053050
TRIDC7BG053070
TRIDC7BG053160
TRIDC7BG053170
TRIDC7BG053180
TRIDC7BG053330
TRIDC7BG053340
TRIDC7BG053350
TRIDC7BG053360
TRIDC7BG053380
TRIDC7BG053400
TRIDC7BG053570
TRIDC7BG053580
TRIDC7BG053600
TRIDC7BG053610
TRIDC7BG053630
TRIDC7BG053640
TRIDC7BG053650
TRIDC7BG053660
TRIDC7BG053690
TRIDC7BG053700
TRIDC7BG053720
TRIDC7BG053800
TRIDC7BG053890
TRIDC7BG053900
TRIDC7BG053910
TRIDC7BG053920
TRIDC7BG053960
TRIDC7BG053970
TRIDC7BG053990
TRIDC7BG054020
TRIDC7BG054030
TRIDC7BG054090
TRIDC7BG054110
TRIDC7BG054130
TRIDC7BG054140
TRIDC7BG054210
TRIDC7BG054220
TRIDC7BG054230
TRIDC7BG054240
TRIDC7BG054280
TRIDC7BG054370
TRIDC7BG055210
TRIDC7BG055240
TRIDC7BG055390
TRIDC7BG055640
TRIDC7BG055650
TRIDC7BG055660
TRIDC7BG055690
TRIDC7BG055720
TRIDC7BG055740
TRIDC7BG055750
TRIDC7BG055760
TRIDC7BG056010
TRIDC7BG056150
TRIDC7BG056160
TRIDC7BG056250
TRIDC7BG056350
TRIDC7BG056880
TRIDC7BG056890
TRIDC7BG057170
TRIDC7BG057180
TRIDC7BG057190
TRIDC7BG057210
TRIDC7BG057500
TRIDC7BG057540
TRIDC7BG058220
TRIDC7BG058230
TRIDC7BG058240
TRIDC7BG058250
TRIDC7BG058510
TRIDC7BG058520
TRIDC7BG058530
TRIDC7BG058730
TRIDC7BG058840
TRIDC7BG058870
TRIDC7BG059060
TRIDC7BG059210
TRIDC7BG059640
TRIDC7BG059710
TRIDC7BG059730
TRIDC7BG060230
TRIDC7BG061060
TRIDC7BG061550
TRIDC7BG061560
TRIDC7BG061580
TRIDC7BG061590
TRIDC7BG061630
TRIDC7BG061640
TRIDC7BG061850
TRIDC7BG062000
TRIDC7BG062010
TRIDC7BG062020
TRIDC7BG062080
TRIDC7BG062090
TRIDC7BG062180
TRIDC7BG062450
TRIDC7BG062460
TRIDC7BG062470
TRIDC7BG062640
TRIDC7BG062780
TRIDC7BG062830
TRIDC7BG063110
TRIDC7BG063140
TRIDC7BG063150
TRIDC7BG063160
TRIDC7BG063240
TRIDC7BG063250
TRIDC7BG063260
TRIDC7BG063270
TRIDC7BG063380
TRIDC7BG063490
TRIDC7BG064170
TRIDC7BG064180
TRIDC7BG064200
TRIDC7BG064220
TRIDC7BG064250
TRIDC7BG064260
TRIDC7BG064270
TRIDC7BG064300
TRIDC7BG064410
TRIDC7BG065160
TRIDC7BG065170
TRIDC7BG065180
TRIDC7BG065610
TRIDC7BG065830
TRIDC7BG065840
TRIDC7BG065850
TRIDC7BG066120
TRIDC7BG066130
TRIDC7BG066840
TRIDC7BG066930
TRIDC7BG066940
TRIDC7BG067190
TRIDC7BG067440
TRIDC7BG067450
TRIDC7BG067480
TRIDC7BG067490
TRIDC7BG067550
TRIDC7BG067860
TRIDC7BG067930
TRIDC7BG067940
TRIDC7BG068020
TRIDC7BG068030
TRIDC7BG068400
TRIDC7BG068410
TRIDC7BG068420
TRIDC7BG068430
TRIDC7BG068450
TRIDC7BG068460
TRIDC7BG068530
TRIDC7BG068640
TRIDC7BG068650
TRIDC7BG068690
TRIDC7BG068860
TRIDC7BG069010
TRIDC7BG069140
TRIDC7BG069150
TRIDC7BG069360
TRIDC7BG069420
TRIDC7BG069470
TRIDC7BG069480
TRIDC7BG069490
TRIDC7BG069500
TRIDC7BG069540
TRIDC7BG069550
TRIDC7BG069560
TRIDC7BG069680
TRIDC7BG069700
TRIDC7BG069710
TRIDC7BG069730
TRIDC7BG069740
TRIDC7BG069760
TRIDC7BG069770
TRIDC7BG069780
TRIDC7BG069870
TRIDC7BG069900
TRIDC7BG069980
TRIDC7BG069990
TRIDC7BG070210
TRIDC7BG070220
TRIDC7BG070240
TRIDC7BG070270
TRIDC7BG070280
TRIDC7BG070290
TRIDC7BG070310
TRIDC7BG070320
TRIDC7BG070340
TRIDC7BG070370
TRIDC7BG070380
TRIDC7BG070390
TRIDC7BG070410
TRIDC7BG070440
TRIDC7BG070460
TRIDC7BG070470
TRIDC7BG070610
TRIDC7BG070620
TRIDC7BG070720
TRIDC7BG070760
TRIDC7BG070770
TRIDC7BG070780
TRIDC7BG070800
TRIDC7BG070810
TRIDC7BG070820
TRIDC7BG070900
TRIDC7BG070990
TRIDC7BG071040
TRIDC7BG071070
TRIDC7BG071080
TRIDC7BG071180
TRIDC7BG071190
TRIDC7BG071580
TRIDC7BG071590
TRIDC7BG071600
TRIDC7BG071620
TRIDC7BG071630
TRIDC7BG071650
TRIDC7BG071660
TRIDC7BG071690
TRIDC7BG071700
TRIDC7BG071710
TRIDC7BG071760
TRIDC7BG071770
TRIDC7BG071790
TRIDC7BG071840
TRIDC7BG071850
TRIDC7BG071860
TRIDC7BG071870
TRIDC7BG071920
TRIDC7BG071930
TRIDC7BG071950
TRIDC7BG072010
TRIDC7BG072330
TRIDC7BG072750
TRIDC7BG072820
TRIDC7BG072850
TRIDC7BG072860
TRIDC7BG072870
TRIDC7BG072900
TRIDC7BG073040
TRIDC7BG073080
TRIDC7BG073180
TRIDC7BG073240
TRIDC7BG073250
TRIDC7BG073260
TRIDC7BG073410
TRIDC7BG073420
TRIDC7BG073460
TRIDC7BG073470
TRIDC7BG073490
TRIDC7BG073500
TRIDC7BG073510
TRIDC7BG073550
TRIDC7BG073560
TRIDC7BG073570
TRIDC7BG073620
TRIDC7BG073800
TRIDC7BG073880
TRIDC7BG073900
TRIDC7BG074040
TRIDC7BG074050
TRIDC7BG074060
TRIDC7BG074070
TRIDC7BG074200
TRIDC7BG074270
TRIDC7BG074300
TRIDC7BG074350
TRIDC7BG074360
TRIDC7BG074370
TRIDC7BG074430
TRIDC7BG074440
TRIDC7BG074480
TRIDC7BG074490
TRIDC7BG074670
TRIDC7BG074680
TRIDC7BG074690
TRIDC7BG075060
TRIDC7BG075090
TRIDC7BG075390
TRIDC7BG075400
TRIDC7BG075480
TRIDC7BG075520
TRIDC7BG075570
TRIDC7BG075590
TRIDC7BG075620
TRIDC7BG075630
TRIDC7BG075640
TRIDC7BG075650
TRIDC7BG075840
TRIDC7BG075860
TRIDC7BG075880
TRIDC7BG075900
TRIDC7BG075910
TRIDC7BG075920
TRIDC7BG075940
TRIDC7BG076060
TRIDC7BG076250
TRIDC7BG076380
TRIDC7BG076390
TRIDC7BG076440
TRIDC7BG076450
TRIDC7BG076470
TRIDC7BG076480
TRIDC7BG076490
TRIDC7BG076510
TRIDC7BG076570
TRIDC7BG076600
TRIDC7BG076650
TRIDC7BG076660
TRIDC7BG076670
TRIDC7BG076680
TRIDC7BG076690
TRIDC7BG076700
TRIDC7BG076710
TRIDC7BG076870
TRIDC7BG076920
TRIDC7BG076980
TRIDC7BG076990
TRIDC7BG077010
TRIDC7BG077020
TRIDC7BG077050
TRIDC7BG077070
TRIDC7BG077080
TRIDC7BG077090
TRIDC7BG077120
