# Supplementary material for: Comparative gene retention analysis in barley, wild emmer, and bread wheat pangenome lines reveals factors affecting gene retention following gene duplication
Source: BMC Biol. 2023 Feb 6;21:25. doi: 10.1186/s12915-022-01503-z (PMC9903521; doi:10.1186/s12915-022-01503-z)
Supplement: Supplementary file 7 — Additional file 7. Orthologous gene matrix (presence/absence) in barley, wild emmer, and bread wheat pangenome lines. [file 12915_2022_1503_MOESM7_ESM.zip › Files_S5/wild_emmer_gene_deletion_count.txt]

TRIDC0UG000030	4
TRIDC0UG000240	17
TRIDC0UG000270	9
TRIDC0UG000280	13
TRIDC0UG000290	3
TRIDC0UG000300	2
TRIDC0UG000310	3
TRIDC0UG000320	1
TRIDC0UG000350	1
TRIDC0UG000390	2
TRIDC0UG000400	11
TRIDC0UG000410	18
TRIDC0UG000420	18
TRIDC0UG000450	16
TRIDC0UG000460	3
TRIDC0UG000470	1
TRIDC0UG000530	1
TRIDC0UG000600	1
TRIDC0UG000650	1
TRIDC0UG000680	1
TRIDC0UG000700	17
TRIDC0UG000720	16
TRIDC0UG000730	20
TRIDC0UG000740	20
TRIDC0UG000830	5
TRIDC0UG000870	5
TRIDC0UG000930	6
TRIDC0UG000940	6
TRIDC0UG000950	6
TRIDC0UG000960	1
TRIDC0UG000970	20
TRIDC0UG000990	19
TRIDC0UG001180	9
TRIDC0UG001240	1
TRIDC0UG001250	3
TRIDC0UG001260	7
TRIDC0UG001280	9
TRIDC0UG001290	9
TRIDC0UG001300	11
TRIDC0UG001310	8
TRIDC0UG001320	7
TRIDC0UG001330	15
TRIDC0UG001380	2
TRIDC0UG001400	1
TRIDC0UG001410	10
TRIDC0UG001420	9
TRIDC0UG001450	4
TRIDC0UG001480	8
TRIDC0UG001490	4
TRIDC0UG001610	9
TRIDC0UG001630	2
TRIDC0UG001640	8
TRIDC0UG001650	7
TRIDC0UG001660	5
TRIDC0UG001670	1
TRIDC0UG001680	10
TRIDC0UG001700	5
TRIDC0UG001730	4
TRIDC0UG001740	9
TRIDC0UG001750	2
TRIDC0UG001760	10
TRIDC0UG001770	10
TRIDC0UG001780	12
TRIDC0UG001790	19
TRIDC0UG001800	13
TRIDC0UG001810	10
TRIDC0UG001820	11
TRIDC0UG001830	13
TRIDC0UG001840	6
TRIDC0UG001910	14
TRIDC0UG001930	2
TRIDC0UG001940	1
TRIDC0UG001950	4
TRIDC0UG001960	5
TRIDC0UG001980	7
TRIDC0UG001990	9
TRIDC0UG002010	3
TRIDC0UG002020	2
TRIDC0UG002040	1
TRIDC0UG002100	4
TRIDC0UG002200	10
TRIDC0UG002230	1
TRIDC0UG002280	7
TRIDC0UG002290	7
TRIDC0UG002310	7
TRIDC0UG002320	3
TRIDC0UG002340	7
TRIDC0UG002440	10
TRIDC0UG002450	10
TRIDC0UG002460	9
TRIDC0UG002560	6
TRIDC0UG002610	1
TRIDC0UG002630	8
TRIDC0UG002670	8
TRIDC0UG002680	5
TRIDC0UG002750	1
TRIDC0UG002860	1
TRIDC0UG002870	3
TRIDC0UG002890	6
TRIDC0UG002910	6
TRIDC0UG002930	17
TRIDC0UG002940	4
TRIDC0UG002960	4
TRIDC0UG003050	2
TRIDC0UG003060	1
TRIDC0UG003070	2
TRIDC0UG003080	1
TRIDC0UG003110	14
TRIDC0UG003120	18
TRIDC0UG003130	14
TRIDC0UG003140	17
TRIDC0UG003150	8
TRIDC0UG003220	2
TRIDC0UG003230	3
TRIDC0UG003260	1
TRIDC0UG003270	1
TRIDC0UG003280	1
TRIDC0UG003320	17
TRIDC0UG003330	17
TRIDC0UG003350	4
TRIDC0UG003360	4
TRIDC0UG003370	13
TRIDC0UG003380	15
TRIDC0UG003430	2
TRIDC0UG003440	7
TRIDC0UG003450	7
TRIDC0UG003490	6
TRIDC0UG003510	7
TRIDC0UG003550	5
TRIDC0UG003560	3
TRIDC0UG003570	4
TRIDC0UG003600	12
TRIDC0UG003640	3
TRIDC0UG003650	10
TRIDC0UG003750	2
TRIDC0UG003760	6
TRIDC0UG003770	4
TRIDC0UG003780	4
TRIDC0UG003790	1
TRIDC0UG003810	1
TRIDC0UG003850	12
TRIDC0UG003860	12
TRIDC0UG003890	11
TRIDC0UG003930	7
TRIDC0UG003940	1
TRIDC0UG003960	1
TRIDC0UG003990	1
TRIDC0UG004000	6
TRIDC0UG004010	7
TRIDC0UG004030	2
TRIDC0UG004040	2
TRIDC0UG004150	14
TRIDC0UG004160	9
TRIDC0UG004170	18
TRIDC0UG004180	20
TRIDC0UG004190	19
TRIDC0UG004200	18
TRIDC0UG004230	6
TRIDC0UG004260	1
TRIDC0UG004280	13
TRIDC0UG004290	17
TRIDC0UG004300	15
TRIDC0UG004310	19
TRIDC0UG004320	2
TRIDC0UG004360	18
TRIDC0UG004380	1
TRIDC0UG004520	13
TRIDC0UG004530	6
TRIDC0UG004540	7
TRIDC0UG004560	6
TRIDC0UG004580	5
TRIDC0UG004610	8
TRIDC0UG004690	1
TRIDC0UG004700	5
TRIDC0UG004710	9
TRIDC0UG004750	12
TRIDC0UG004760	13
TRIDC0UG004770	14
TRIDC0UG004800	3
TRIDC0UG004850	4
TRIDC0UG004870	5
TRIDC0UG004880	9
TRIDC0UG004940	1
TRIDC0UG004960	4
TRIDC0UG004970	5
TRIDC0UG004980	6
TRIDC0UG004990	14
TRIDC0UG005020	17
TRIDC0UG005030	17
TRIDC0UG005040	16
TRIDC0UG005080	7
TRIDC0UG005100	10
TRIDC0UG005110	9
TRIDC0UG005130	1
TRIDC0UG005140	1
TRIDC0UG005150	1
TRIDC0UG005190	5
TRIDC0UG005200	19
TRIDC0UG005210	10
TRIDC0UG005230	16
TRIDC0UG005250	5
TRIDC0UG005280	6
TRIDC0UG005290	7
TRIDC0UG005300	7
TRIDC0UG005310	14
TRIDC0UG005320	14
TRIDC0UG005380	1
TRIDC0UG005390	1
TRIDC0UG005400	7
TRIDC0UG005410	1
TRIDC0UG005420	5
TRIDC0UG005430	2
TRIDC0UG005440	1
TRIDC0UG005450	1
TRIDC0UG005460	1
TRIDC0UG005470	8
TRIDC0UG005520	2
TRIDC0UG005530	6
TRIDC0UG005550	3
TRIDC0UG005580	5
TRIDC0UG005590	10
TRIDC0UG005600	16
TRIDC0UG005610	17
TRIDC0UG005620	9
TRIDC0UG005630	2
TRIDC0UG005750	2
TRIDC0UG005760	7
TRIDC0UG005810	10
TRIDC0UG005830	12
TRIDC0UG005880	2
TRIDC0UG005890	4
TRIDC0UG005900	1
TRIDC0UG005910	15
TRIDC0UG005920	15
TRIDC0UG005930	13
TRIDC0UG005960	19
TRIDC0UG006000	2
TRIDC0UG006060	12
TRIDC0UG006070	15
TRIDC0UG006100	12
TRIDC0UG006120	13
TRIDC0UG006140	7
TRIDC0UG006150	5
TRIDC0UG006160	4
TRIDC0UG006180	1
TRIDC0UG006190	7
TRIDC0UG006210	6
TRIDC0UG006280	13
TRIDC0UG006290	13
TRIDC0UG006380	11
TRIDC0UG006390	7
TRIDC0UG006410	13
TRIDC0UG006420	14
TRIDC0UG006440	4
TRIDC0UG006500	17
TRIDC0UG006570	3
TRIDC0UG006600	1
TRIDC0UG006620	5
TRIDC0UG006630	11
TRIDC0UG006640	14
TRIDC0UG006680	3
TRIDC0UG006690	2
TRIDC0UG006740	20
TRIDC0UG006760	7
TRIDC0UG006770	10
TRIDC0UG006780	10
TRIDC0UG006790	4
TRIDC0UG006860	4
TRIDC0UG006870	12
TRIDC0UG006880	10
TRIDC0UG006890	12
TRIDC0UG006910	16
TRIDC0UG006930	6
TRIDC0UG006940	1
TRIDC0UG006950	4
TRIDC0UG006960	1
TRIDC0UG006970	1
TRIDC0UG006980	10
TRIDC0UG007000	3
TRIDC0UG007010	10
TRIDC0UG007040	3
TRIDC0UG007060	7
TRIDC0UG007090	2
TRIDC0UG007110	12
TRIDC0UG007120	8
TRIDC0UG007140	3
TRIDC0UG007150	5
TRIDC0UG007160	3
TRIDC0UG007170	2
TRIDC0UG007180	1
TRIDC0UG007190	2
TRIDC0UG007200	20
TRIDC0UG007210	1
TRIDC0UG007230	15
TRIDC0UG007240	15
TRIDC0UG007260	9
TRIDC0UG007280	6
TRIDC0UG007310	5
TRIDC0UG007330	11
TRIDC0UG007370	1
TRIDC0UG007500	1
TRIDC0UG007510	1
TRIDC0UG007520	1
TRIDC0UG007540	2
TRIDC0UG007580	7
TRIDC0UG007630	15
TRIDC0UG007640	9
TRIDC0UG007650	9
TRIDC0UG007670	1
TRIDC0UG007720	8
TRIDC0UG007770	4
TRIDC0UG007780	1
TRIDC0UG007790	1
TRIDC0UG007800	6
TRIDC0UG007810	17
TRIDC0UG007840	2
TRIDC0UG007920	15
TRIDC0UG007940	16
TRIDC0UG007950	16
TRIDC0UG008000	17
TRIDC0UG008020	1
TRIDC0UG008030	1
TRIDC0UG008040	2
TRIDC0UG008050	3
TRIDC0UG008060	3
TRIDC0UG008070	4
TRIDC0UG008080	2
TRIDC0UG008140	2
TRIDC0UG008150	3
TRIDC0UG008160	1
TRIDC0UG008170	3
TRIDC0UG008180	12
TRIDC0UG008200	1
TRIDC0UG008210	1
TRIDC0UG008220	5
TRIDC0UG008230	9
TRIDC0UG008240	7
TRIDC0UG008250	7
TRIDC0UG008260	5
TRIDC0UG008290	7
TRIDC0UG008350	1
TRIDC0UG008370	15
TRIDC0UG008380	15
TRIDC0UG008440	1
TRIDC0UG008450	1
TRIDC0UG008460	1
TRIDC0UG008510	9
TRIDC0UG008520	8
TRIDC0UG008570	15
TRIDC0UG008590	14
TRIDC0UG008610	13
TRIDC0UG008620	15
TRIDC0UG008630	14
TRIDC0UG008640	14
TRIDC0UG008660	13
TRIDC0UG008710	2
TRIDC0UG008750	17
TRIDC0UG008760	1
TRIDC0UG008770	5
TRIDC0UG008900	19
TRIDC0UG008950	17
TRIDC0UG008990	3
TRIDC0UG009000	3
TRIDC0UG009020	3
TRIDC0UG009040	10
TRIDC0UG009050	14
TRIDC0UG009120	16
TRIDC0UG009150	14
TRIDC0UG009300	17
TRIDC0UG009310	17
TRIDC0UG009380	6
TRIDC0UG009390	10
TRIDC0UG009400	10
TRIDC0UG009420	11
TRIDC0UG009430	3
TRIDC0UG009440	1
TRIDC0UG009480	2
TRIDC0UG009520	1
TRIDC0UG009530	5
TRIDC0UG009540	4
TRIDC0UG009590	18
TRIDC0UG009600	5
TRIDC0UG009620	4
TRIDC0UG009650	3
TRIDC0UG009700	7
TRIDC0UG009740	10
TRIDC0UG009770	8
TRIDC0UG009780	4
TRIDC0UG009800	2
TRIDC0UG009830	1
TRIDC0UG009850	1
TRIDC0UG009860	12
TRIDC0UG009910	13
TRIDC0UG009930	17
TRIDC0UG009940	5
TRIDC0UG009950	7
TRIDC0UG009960	18
TRIDC0UG009970	18
TRIDC0UG009980	7
TRIDC0UG010030	13
TRIDC0UG010040	3
TRIDC0UG010060	5
TRIDC0UG010080	16
TRIDC0UG010090	17
TRIDC0UG010100	6
TRIDC0UG010110	18
TRIDC0UG010120	11
TRIDC0UG010150	11
TRIDC0UG010170	11
TRIDC0UG010180	6
TRIDC0UG010200	1
TRIDC0UG010220	5
TRIDC0UG010280	4
TRIDC0UG010290	7
TRIDC0UG010300	5
TRIDC0UG010350	12
TRIDC0UG010400	11
TRIDC0UG010420	4
TRIDC0UG010430	4
TRIDC0UG010450	1
TRIDC0UG010460	18
TRIDC0UG010540	11
TRIDC0UG010550	12
TRIDC0UG010560	4
TRIDC0UG010610	4
TRIDC0UG010630	13
TRIDC0UG010640	11
TRIDC0UG010650	14
TRIDC0UG010690	12
TRIDC0UG010720	13
TRIDC0UG010730	13
TRIDC0UG010740	2
TRIDC0UG010750	6
TRIDC0UG010770	11
TRIDC0UG010790	11
TRIDC0UG010800	11
TRIDC0UG010820	11
TRIDC0UG010830	13
TRIDC0UG010870	9
TRIDC0UG010890	5
TRIDC0UG010910	20
TRIDC0UG010930	20
TRIDC0UG010940	15
TRIDC0UG010970	13
TRIDC0UG010980	13
TRIDC0UG010990	15
TRIDC0UG011000	15
TRIDC0UG011020	5
TRIDC0UG011050	8
TRIDC0UG011120	2
TRIDC0UG011130	2
TRIDC0UG011200	1
TRIDC0UG011260	1
TRIDC0UG011320	19
TRIDC0UG011330	19
TRIDC0UG011340	19
TRIDC0UG011350	19
TRIDC0UG011450	3
TRIDC0UG011480	1
TRIDC0UG011510	2
TRIDC0UG011520	2
TRIDC0UG011540	2
TRIDC0UG011550	2
TRIDC0UG011560	2
TRIDC0UG011580	2
TRIDC0UG011590	2
TRIDC0UG011600	1
TRIDC0UG011660	2
TRIDC0UG011710	15
TRIDC0UG011760	12
TRIDC0UG011810	1
TRIDC0UG011820	3
TRIDC0UG011830	2
TRIDC0UG011890	11
TRIDC0UG011920	6
TRIDC0UG011930	6
TRIDC0UG012040	7
TRIDC0UG012050	7
TRIDC0UG012080	14
TRIDC0UG012090	15
TRIDC0UG012100	17
TRIDC0UG012110	13
TRIDC0UG012120	4
TRIDC0UG012140	4
TRIDC0UG012150	4
TRIDC0UG012160	4
TRIDC0UG012170	4
TRIDC0UG012180	4
TRIDC0UG012190	4
TRIDC0UG012200	7
TRIDC0UG012210	1
TRIDC0UG012260	11
TRIDC0UG012280	10
TRIDC0UG012320	14
TRIDC0UG012330	3
TRIDC0UG012340	2
TRIDC0UG012380	7
TRIDC0UG012400	1
TRIDC0UG012410	17
TRIDC0UG012420	11
TRIDC0UG012430	8
TRIDC0UG012440	11
TRIDC0UG012450	9
TRIDC0UG012460	9
TRIDC0UG012490	9
TRIDC0UG012500	17
TRIDC0UG012520	6
TRIDC0UG012530	2
TRIDC0UG012630	4
TRIDC0UG012650	9
TRIDC0UG012670	1
TRIDC0UG012690	1
TRIDC0UG012900	7
TRIDC0UG012920	1
TRIDC0UG012930	1
TRIDC0UG012940	1
TRIDC0UG013060	5
TRIDC0UG013080	1
TRIDC0UG013090	1
TRIDC0UG013100	16
TRIDC0UG013110	10
TRIDC0UG013120	1
TRIDC0UG013130	1
TRIDC0UG013140	1
TRIDC0UG013150	2
TRIDC0UG013160	1
TRIDC0UG013170	1
TRIDC0UG013190	1
TRIDC0UG013220	1
TRIDC0UG013240	11
TRIDC0UG013300	6
TRIDC0UG013360	14
TRIDC0UG013380	15
TRIDC0UG013450	1
TRIDC0UG013460	16
TRIDC0UG013480	6
TRIDC0UG013650	6
TRIDC0UG013660	6
TRIDC0UG013690	1
TRIDC0UG013770	9
TRIDC0UG013810	1
TRIDC0UG013900	1
TRIDC0UG013930	15
TRIDC0UG013940	18
TRIDC0UG013970	2
TRIDC0UG013990	16
TRIDC0UG014000	16
TRIDC0UG014020	8
TRIDC0UG014030	16
TRIDC0UG014040	1
TRIDC0UG014050	1
TRIDC0UG014060	2
TRIDC0UG014070	1
TRIDC0UG014090	1
TRIDC0UG014100	2
TRIDC0UG014110	2
TRIDC0UG014120	5
TRIDC0UG014130	5
TRIDC0UG014140	5
TRIDC0UG014180	5
TRIDC0UG014200	3
TRIDC0UG014210	3
TRIDC0UG014260	4
TRIDC0UG014280	3
TRIDC0UG014290	3
TRIDC0UG014300	4
TRIDC0UG014360	1
TRIDC0UG014390	1
TRIDC0UG014420	5
TRIDC0UG014430	11
TRIDC0UG014480	1
TRIDC0UG014530	18
TRIDC0UG014550	17
TRIDC0UG014770	2
TRIDC0UG014780	1
TRIDC0UG014790	2
TRIDC0UG014800	1
TRIDC0UG014810	5
TRIDC0UG014860	6
TRIDC0UG014880	2
TRIDC0UG014900	12
TRIDC0UG014910	6
TRIDC0UG015050	15
TRIDC0UG015060	4
TRIDC0UG015070	5
TRIDC0UG015080	10
TRIDC0UG015100	4
TRIDC0UG015120	17
TRIDC0UG015130	1
TRIDC0UG015150	15
TRIDC0UG015200	1
TRIDC0UG015240	3
TRIDC0UG015270	1
TRIDC0UG015280	1
TRIDC0UG015290	1
TRIDC0UG015300	1
TRIDC0UG015320	1
TRIDC0UG015350	1
TRIDC0UG015460	16
TRIDC0UG015470	6
TRIDC0UG015490	7
TRIDC0UG015540	3
TRIDC0UG015550	5
TRIDC0UG015560	1
TRIDC0UG015570	1
TRIDC0UG015590	3
TRIDC0UG015600	3
TRIDC0UG015660	4
TRIDC0UG015780	6
TRIDC0UG015790	17
TRIDC0UG015800	12
TRIDC0UG015810	14
TRIDC0UG015830	14
TRIDC0UG015850	17
TRIDC0UG015870	12
TRIDC0UG015920	1
TRIDC0UG015940	1
TRIDC0UG015950	1
TRIDC0UG015970	5
TRIDC0UG015980	15
TRIDC0UG015990	3
TRIDC0UG016100	2
TRIDC0UG016120	16
TRIDC0UG016360	10
TRIDC0UG016370	3
TRIDC0UG016450	20
TRIDC0UG016470	12
TRIDC0UG016490	5
TRIDC0UG016510	4
TRIDC0UG016520	5
TRIDC0UG016530	7
TRIDC0UG016540	7
TRIDC0UG016560	5
TRIDC0UG016570	7
TRIDC0UG016590	6
TRIDC0UG016600	19
TRIDC0UG016610	18
TRIDC0UG016620	15
TRIDC0UG016630	1
TRIDC0UG016640	2
TRIDC0UG016700	1
TRIDC0UG016750	15
TRIDC0UG016810	1
TRIDC0UG016830	10
TRIDC0UG016840	10
TRIDC0UG016850	15
TRIDC0UG016880	14
TRIDC0UG016910	2
TRIDC0UG016920	2
TRIDC0UG016930	2
TRIDC0UG016940	7
TRIDC0UG016950	6
TRIDC0UG017000	13
TRIDC0UG017010	15
TRIDC0UG017030	18
TRIDC0UG017040	4
TRIDC0UG017050	6
TRIDC0UG017090	4
TRIDC0UG017100	4
TRIDC0UG017150	1
TRIDC0UG017160	7
TRIDC0UG017170	11
TRIDC0UG017180	17
TRIDC0UG017190	17
TRIDC0UG017200	9
TRIDC0UG017210	9
TRIDC0UG017220	3
TRIDC0UG017230	10
TRIDC0UG017280	9
TRIDC0UG017290	13
TRIDC0UG017300	11
TRIDC0UG017340	3
TRIDC0UG017420	3
TRIDC0UG017430	3
TRIDC0UG017440	5
TRIDC0UG017450	6
TRIDC0UG017460	4
TRIDC0UG017480	2
TRIDC0UG017490	1
TRIDC0UG017500	4
TRIDC0UG017510	4
TRIDC0UG017520	8
TRIDC0UG017530	14
TRIDC0UG017550	2
TRIDC0UG017560	2
TRIDC0UG017580	5
TRIDC0UG017590	5
TRIDC0UG017690	8
TRIDC0UG017790	1
TRIDC0UG017850	3
TRIDC0UG017860	4
TRIDC0UG017870	6
TRIDC0UG017990	1
TRIDC0UG018000	7
TRIDC0UG018010	3
TRIDC0UG018040	7
TRIDC0UG018050	9
TRIDC0UG018060	9
TRIDC0UG018110	5
TRIDC0UG018120	1
TRIDC0UG018140	3
TRIDC0UG018150	5
TRIDC0UG018160	3
TRIDC0UG018200	2
TRIDC0UG018220	1
TRIDC0UG018250	8
TRIDC0UG018260	13
TRIDC0UG018280	1
TRIDC0UG018360	5
TRIDC0UG018370	5
TRIDC0UG018380	4
TRIDC0UG018390	5
TRIDC0UG018400	6
TRIDC0UG018410	6
TRIDC0UG018420	17
TRIDC0UG018430	20
TRIDC0UG018440	4
TRIDC0UG018450	4
TRIDC0UG018460	1
TRIDC0UG018490	19
TRIDC0UG018500	15
TRIDC0UG018530	5
TRIDC0UG018540	4
TRIDC0UG018550	15
TRIDC0UG018580	18
TRIDC0UG018590	19
TRIDC0UG018670	15
TRIDC0UG018700	2
TRIDC0UG018710	3
TRIDC0UG018760	18
TRIDC0UG018790	1
TRIDC0UG018810	8
TRIDC0UG018830	15
TRIDC0UG018840	2
TRIDC0UG018860	1
TRIDC0UG018870	9
TRIDC0UG018900	3
TRIDC0UG018930	2
TRIDC0UG019000	12
TRIDC0UG019010	9
TRIDC0UG019020	9
TRIDC0UG019040	2
TRIDC0UG019050	17
TRIDC0UG019070	17
TRIDC0UG019080	13
TRIDC0UG019090	3
TRIDC0UG019100	2
TRIDC0UG019110	11
TRIDC0UG019230	18
TRIDC0UG019260	7
TRIDC0UG019280	11
TRIDC0UG019300	1
TRIDC0UG019310	1
TRIDC0UG019340	1
TRIDC0UG019350	1
TRIDC0UG019420	1
TRIDC0UG019530	1
TRIDC0UG019570	18
TRIDC0UG019580	17
TRIDC0UG019630	14
TRIDC0UG019650	18
TRIDC0UG019680	13
TRIDC0UG019690	6
TRIDC0UG019700	18
TRIDC0UG019710	14
TRIDC0UG019730	14
TRIDC0UG019740	17
TRIDC0UG019760	8
TRIDC0UG019770	10
TRIDC0UG019780	3
TRIDC0UG019910	1
TRIDC0UG019920	1
TRIDC0UG019930	1
TRIDC0UG019940	2
TRIDC0UG019950	3
TRIDC0UG019960	1
TRIDC0UG020010	17
TRIDC0UG020020	13
TRIDC0UG020030	8
TRIDC0UG020040	13
TRIDC0UG020050	7
TRIDC0UG020090	13
TRIDC0UG020110	3
TRIDC0UG020190	4
TRIDC0UG020210	6
TRIDC0UG020260	12
TRIDC0UG020270	11
TRIDC0UG020280	11
TRIDC0UG020290	8
TRIDC0UG020300	12
TRIDC0UG020310	19
TRIDC0UG020330	15
TRIDC0UG020360	16
TRIDC0UG020370	14
TRIDC0UG020380	15
TRIDC0UG020420	6
TRIDC0UG020430	4
TRIDC0UG020440	9
TRIDC0UG020450	14
TRIDC0UG020460	12
TRIDC0UG020470	8
TRIDC0UG020480	20
TRIDC0UG020490	11
TRIDC0UG020500	16
TRIDC0UG020510	15
TRIDC0UG020520	17
TRIDC0UG020530	15
TRIDC0UG020540	16
TRIDC0UG020560	20
TRIDC0UG020570	20
TRIDC0UG020580	20
TRIDC0UG020610	3
TRIDC0UG020620	4
TRIDC0UG020630	12
TRIDC0UG020640	14
TRIDC0UG020650	6
TRIDC0UG020660	7
TRIDC0UG020670	18
TRIDC0UG020680	19
TRIDC0UG020690	7
TRIDC0UG020710	16
TRIDC0UG020720	18
TRIDC0UG020740	14
TRIDC0UG020750	14
TRIDC0UG020760	18
TRIDC0UG020770	15
TRIDC0UG020810	10
TRIDC0UG020820	20
TRIDC0UG020830	11
TRIDC0UG020840	10
TRIDC0UG020850	12
TRIDC0UG020860	6
TRIDC0UG020870	18
TRIDC0UG020890	8
TRIDC0UG020900	11
TRIDC0UG020910	16
TRIDC0UG020930	19
TRIDC0UG020940	20
TRIDC0UG020960	17
TRIDC0UG020970	20
TRIDC0UG020990	5
TRIDC0UG021000	17
TRIDC0UG021010	16
TRIDC0UG021020	19
TRIDC0UG021030	18
TRIDC0UG021040	16
TRIDC0UG021050	19
TRIDC0UG021060	14
TRIDC0UG021080	14
TRIDC0UG021090	14
TRIDC0UG021100	19
TRIDC0UG021110	18
TRIDC0UG021130	10
TRIDC0UG021140	10
TRIDC0UG021150	14
TRIDC0UG021180	12
TRIDC0UG021190	18
TRIDC0UG021200	17
TRIDC0UG021230	12
TRIDC0UG021240	4
TRIDC0UG021250	17
TRIDC0UG021270	7
TRIDC0UG021280	16
TRIDC0UG021290	19
TRIDC0UG021300	13
TRIDC0UG021310	13
TRIDC0UG021320	15
TRIDC0UG021330	12
TRIDC0UG021340	19
TRIDC0UG021350	16
TRIDC0UG021360	17
TRIDC0UG021370	17
TRIDC0UG021380	15
TRIDC0UG021390	13
TRIDC0UG021410	19
TRIDC0UG021420	18
TRIDC0UG021430	18
TRIDC0UG021460	4
TRIDC0UG021470	8
TRIDC0UG021480	8
TRIDC0UG021490	19
TRIDC0UG021500	15
TRIDC0UG021510	17
TRIDC0UG021550	14
TRIDC0UG021560	19
TRIDC0UG021570	15
TRIDC0UG021580	20
TRIDC0UG021590	16
TRIDC0UG021610	19
TRIDC0UG021620	19
TRIDC0UG021630	19
TRIDC0UG021640	15
TRIDC0UG021660	14
TRIDC0UG021670	6
TRIDC0UG021680	12
TRIDC0UG021690	7
TRIDC0UG021700	12
TRIDC0UG021720	16
TRIDC0UG021730	10
TRIDC0UG021740	16
TRIDC0UG021760	19
TRIDC0UG021770	15
TRIDC0UG021780	16
TRIDC0UG021790	16
TRIDC0UG021800	14
TRIDC0UG021820	17
TRIDC0UG021840	19
TRIDC0UG021850	20
TRIDC0UG021860	19
TRIDC0UG021880	11
TRIDC0UG021900	10
TRIDC0UG021910	20
TRIDC0UG021920	20
TRIDC0UG021930	11
TRIDC0UG021940	14
TRIDC0UG021980	19
TRIDC0UG021990	19
TRIDC0UG022000	17
TRIDC0UG022010	17
TRIDC0UG022070	14
TRIDC0UG022080	18
TRIDC0UG022090	20
TRIDC0UG022100	13
TRIDC0UG022110	11
TRIDC0UG022130	18
TRIDC0UG022140	20
TRIDC0UG022150	6
TRIDC0UG022160	8
TRIDC0UG022170	13
TRIDC0UG022180	12
TRIDC0UG022210	18
TRIDC0UG022220	16
TRIDC0UG022230	9
TRIDC0UG022240	16
TRIDC0UG022250	19
TRIDC0UG022260	20
TRIDC0UG022270	10
TRIDC0UG022280	10
TRIDC0UG022290	19
TRIDC0UG022300	19
TRIDC0UG022320	15
TRIDC0UG022330	15
TRIDC0UG022340	6
TRIDC0UG022350	6
TRIDC0UG022370	10
TRIDC0UG022380	16
TRIDC0UG022390	20
TRIDC0UG022400	20
TRIDC0UG022420	18
TRIDC0UG022430	11
TRIDC0UG022440	17
TRIDC0UG022450	17
TRIDC0UG022480	19
TRIDC0UG022490	19
TRIDC0UG022500	13
TRIDC0UG022510	10
TRIDC0UG022520	13
TRIDC0UG022530	15
TRIDC0UG022540	14
TRIDC0UG022550	9
TRIDC0UG022560	13
TRIDC0UG022580	15
TRIDC0UG022590	17
TRIDC0UG022620	18
TRIDC0UG022640	18
TRIDC0UG022650	20
TRIDC0UG022660	13
TRIDC0UG022670	14
TRIDC0UG022680	15
TRIDC0UG022690	10
TRIDC0UG022720	14
TRIDC0UG022730	18
TRIDC0UG022740	18
TRIDC0UG022750	10
TRIDC0UG022760	14
TRIDC0UG022770	9
TRIDC0UG022780	18
TRIDC0UG022790	18
TRIDC0UG022820	17
TRIDC0UG022830	14
TRIDC0UG022840	14
TRIDC0UG022860	18
TRIDC0UG022870	20
TRIDC0UG022880	20
TRIDC0UG022890	17
TRIDC0UG022900	6
TRIDC0UG022910	17
TRIDC0UG022920	12
TRIDC0UG022930	19
TRIDC0UG022940	17
TRIDC0UG022950	17
TRIDC0UG022970	20
TRIDC0UG022980	20
TRIDC0UG022990	10
TRIDC0UG023030	20
TRIDC0UG023040	20
TRIDC0UG023050	20
TRIDC0UG023080	18
TRIDC0UG023100	8
TRIDC0UG023110	19
TRIDC0UG023150	13
TRIDC0UG023160	14
TRIDC0UG023190	16
TRIDC0UG023200	17
TRIDC0UG023210	3
TRIDC0UG023230	18
TRIDC0UG023240	12
TRIDC0UG023250	1
TRIDC0UG023260	16
TRIDC0UG023280	18
TRIDC0UG023300	16
TRIDC0UG023310	18
TRIDC0UG023320	20
TRIDC0UG023330	13
TRIDC0UG023340	18
TRIDC0UG023350	17
TRIDC0UG023360	16
TRIDC0UG023370	18
TRIDC0UG023380	20
TRIDC0UG023390	20
TRIDC0UG023410	16
TRIDC0UG023420	17
TRIDC0UG023440	10
TRIDC0UG023470	12
TRIDC0UG023510	16
TRIDC0UG023520	17
TRIDC0UG023530	20
TRIDC0UG023540	19
TRIDC0UG023580	18
TRIDC0UG023590	10
TRIDC0UG023600	20
TRIDC0UG023630	13
TRIDC0UG023640	17
TRIDC0UG023650	17
TRIDC0UG023660	16
TRIDC0UG023680	16
TRIDC0UG023690	16
TRIDC0UG023720	20
TRIDC0UG023740	18
TRIDC0UG023760	18
TRIDC0UG023770	18
TRIDC0UG023780	13
TRIDC0UG023800	15
TRIDC0UG023830	20
TRIDC0UG023840	12
TRIDC0UG023850	13
TRIDC0UG023860	17
TRIDC0UG023890	14
TRIDC0UG023900	14
TRIDC0UG023910	20
TRIDC0UG023920	19
TRIDC0UG023930	13
TRIDC0UG023940	18
TRIDC0UG023950	12
TRIDC0UG023960	16
TRIDC0UG023970	17
TRIDC0UG023980	4
TRIDC0UG024020	18
TRIDC0UG024030	19
TRIDC0UG024040	6
TRIDC0UG024050	18
TRIDC0UG024060	13
TRIDC0UG024070	13
TRIDC0UG024080	13
TRIDC0UG024090	18
TRIDC0UG024100	14
TRIDC0UG024120	18
TRIDC0UG024160	17
TRIDC0UG024170	17
TRIDC0UG024190	11
TRIDC0UG024210	18
TRIDC0UG024220	2
TRIDC0UG024240	18
TRIDC0UG024250	17
TRIDC0UG024300	15
TRIDC0UG024310	13
TRIDC0UG024350	12
TRIDC0UG024360	17
TRIDC0UG024380	17
TRIDC0UG024390	19
TRIDC0UG024400	15
TRIDC0UG024410	13
TRIDC0UG024430	20
TRIDC0UG024450	18
TRIDC0UG024460	18
TRIDC0UG024480	18
TRIDC0UG024500	16
TRIDC0UG024510	16
TRIDC0UG024520	12
TRIDC0UG024540	19
TRIDC0UG024550	19
TRIDC0UG024560	17
TRIDC0UG024570	14
TRIDC0UG024590	19
TRIDC0UG024620	18
TRIDC0UG024630	19
TRIDC0UG024670	18
TRIDC0UG024680	18
TRIDC0UG024690	14
TRIDC0UG024710	14
TRIDC0UG024720	17
TRIDC0UG024730	18
TRIDC0UG024750	13
TRIDC0UG024770	18
TRIDC0UG024780	18
TRIDC0UG024800	20
TRIDC0UG024820	18
TRIDC0UG024850	17
TRIDC0UG024860	20
TRIDC0UG024890	16
TRIDC0UG024910	14
TRIDC0UG024920	16
TRIDC0UG024950	16
TRIDC0UG024970	18
TRIDC0UG024980	18
TRIDC0UG024990	14
TRIDC0UG025020	19
TRIDC0UG025040	16
TRIDC0UG025050	19
TRIDC0UG025080	19
TRIDC0UG025100	17
TRIDC0UG025110	5
TRIDC0UG025140	20
TRIDC0UG025160	19
TRIDC0UG025170	17
TRIDC0UG025180	18
TRIDC0UG025190	15
TRIDC0UG025200	18
TRIDC0UG025220	12
TRIDC0UG025230	17
TRIDC0UG025240	13
TRIDC0UG025250	20
TRIDC0UG025260	18
TRIDC0UG025270	13
TRIDC0UG025280	17
TRIDC0UG025290	11
TRIDC0UG025310	19
TRIDC0UG025320	14
TRIDC0UG025330	18
TRIDC0UG025340	10
TRIDC0UG025350	19
TRIDC0UG025390	18
TRIDC0UG025400	16
TRIDC0UG025410	20
TRIDC0UG025450	17
TRIDC0UG025470	19
TRIDC0UG025480	18
TRIDC0UG025530	6
TRIDC0UG025560	20
TRIDC0UG025570	20
TRIDC0UG025580	9
TRIDC0UG025600	16
TRIDC0UG025610	19
TRIDC0UG025620	8
TRIDC0UG025630	19
TRIDC0UG025640	18
TRIDC0UG025650	17
TRIDC0UG025670	13
TRIDC0UG025680	19
TRIDC0UG025690	17
TRIDC0UG025700	15
TRIDC0UG025710	19
TRIDC0UG025720	20
TRIDC0UG025740	17
TRIDC0UG025760	7
TRIDC0UG025770	15
TRIDC0UG025780	17
TRIDC0UG025790	19
TRIDC0UG025800	19
TRIDC0UG025810	18
TRIDC0UG025830	18
TRIDC0UG025850	18
TRIDC0UG025880	16
TRIDC0UG025920	12
TRIDC0UG025960	20
TRIDC0UG025970	18
TRIDC0UG025990	14
TRIDC0UG026000	14
TRIDC0UG026030	17
TRIDC0UG026040	11
TRIDC0UG026090	7
TRIDC0UG026130	17
TRIDC0UG026150	15
TRIDC0UG026160	20
TRIDC0UG026190	12
TRIDC0UG026210	18
TRIDC0UG026220	13
TRIDC0UG026230	14
TRIDC0UG026240	16
TRIDC0UG026260	18
TRIDC0UG026270	15
TRIDC0UG026280	17
TRIDC0UG026300	13
TRIDC0UG026320	15
TRIDC0UG026330	19
TRIDC0UG026340	12
TRIDC0UG026350	18
TRIDC0UG026400	14
TRIDC0UG026410	17
TRIDC0UG026450	19
TRIDC0UG026460	15
TRIDC0UG026470	20
TRIDC0UG026480	16
TRIDC0UG026500	20
TRIDC0UG026510	16
TRIDC0UG026520	16
TRIDC0UG026530	20
TRIDC0UG026550	15
TRIDC0UG026560	19
TRIDC0UG026570	17
TRIDC0UG026600	18
TRIDC0UG026610	17
TRIDC0UG026620	13
TRIDC0UG026630	17
TRIDC0UG026640	16
TRIDC0UG026650	16
TRIDC0UG026670	13
TRIDC0UG026680	14
TRIDC0UG026690	4
TRIDC0UG026720	14
TRIDC0UG026730	13
TRIDC0UG026740	15
TRIDC0UG026750	16
TRIDC0UG026770	12
TRIDC0UG026780	14
TRIDC0UG026830	15
TRIDC0UG026840	18
TRIDC0UG026860	17
TRIDC0UG026870	14
TRIDC0UG026880	19
TRIDC0UG026890	16
TRIDC0UG026910	14
TRIDC0UG026940	18
TRIDC0UG026950	19
TRIDC0UG026960	17
TRIDC0UG026970	20
TRIDC0UG026980	19
TRIDC0UG026990	17
TRIDC0UG027020	14
TRIDC0UG027030	15
TRIDC0UG027040	10
TRIDC0UG027060	17
TRIDC0UG027080	17
TRIDC0UG027120	19
TRIDC0UG027140	12
TRIDC0UG027150	18
TRIDC0UG027160	17
TRIDC0UG027170	15
TRIDC0UG027180	17
TRIDC0UG027200	19
TRIDC0UG027250	14
TRIDC0UG027270	17
TRIDC0UG027280	17
TRIDC0UG027290	14
TRIDC0UG027310	9
TRIDC0UG027320	19
TRIDC0UG027340	20
TRIDC0UG027350	8
TRIDC0UG027380	16
TRIDC0UG027400	11
TRIDC0UG027410	15
TRIDC0UG027440	14
TRIDC0UG027450	20
TRIDC0UG027460	17
TRIDC0UG027470	7
TRIDC0UG027480	9
TRIDC0UG027490	18
TRIDC0UG027510	4
TRIDC0UG027530	19
TRIDC0UG027540	19
TRIDC0UG027570	19
TRIDC0UG027580	18
TRIDC0UG027590	17
TRIDC0UG027600	20
TRIDC0UG027610	17
TRIDC0UG027620	8
TRIDC0UG027630	13
TRIDC0UG027640	20
TRIDC0UG027650	19
TRIDC0UG027680	1
TRIDC0UG027690	14
TRIDC0UG027720	17
TRIDC0UG027730	18
TRIDC0UG027740	18
TRIDC0UG027750	14
TRIDC0UG027760	20
TRIDC0UG027770	17
TRIDC0UG027790	14
TRIDC0UG027800	16
TRIDC0UG027810	15
TRIDC0UG027830	18
TRIDC0UG027840	15
TRIDC0UG027850	16
TRIDC0UG027860	19
TRIDC0UG027880	19
TRIDC0UG027890	16
TRIDC0UG027900	1
TRIDC0UG027910	19
TRIDC0UG027930	15
TRIDC0UG027940	19
TRIDC0UG027950	2
TRIDC0UG027960	17
TRIDC0UG028010	6
TRIDC0UG028020	18
TRIDC0UG028030	12
TRIDC0UG028040	18
TRIDC0UG028050	15
TRIDC0UG028060	13
TRIDC0UG028080	18
TRIDC0UG028090	14
TRIDC0UG028100	18
TRIDC0UG028110	16
TRIDC0UG028120	19
TRIDC0UG028140	18
TRIDC0UG028160	18
TRIDC0UG028170	11
TRIDC0UG028190	18
TRIDC0UG028200	12
TRIDC0UG028210	11
TRIDC0UG028220	12
TRIDC0UG028230	15
TRIDC0UG028240	19
TRIDC0UG028250	1
TRIDC0UG028270	18
TRIDC0UG028280	18
TRIDC0UG028290	20
TRIDC0UG028300	19
TRIDC0UG028310	19
TRIDC0UG028340	19
TRIDC0UG028360	18
TRIDC0UG028370	20
TRIDC0UG028380	13
TRIDC0UG028390	18
TRIDC0UG028400	18
TRIDC0UG028410	16
TRIDC0UG028430	15
TRIDC0UG028440	17
TRIDC0UG028470	19
TRIDC0UG028490	20
TRIDC0UG028510	19
TRIDC0UG028520	18
TRIDC0UG028540	9
TRIDC0UG028560	19
TRIDC0UG028570	13
TRIDC0UG028580	19
TRIDC0UG028590	16
TRIDC0UG028600	18
TRIDC0UG028610	18
TRIDC0UG028620	18
TRIDC0UG028630	7
TRIDC0UG028640	17
TRIDC0UG028650	20
TRIDC0UG028660	16
TRIDC0UG028680	16
TRIDC0UG028690	20
TRIDC0UG028700	16
TRIDC0UG028720	8
TRIDC0UG028740	15
TRIDC0UG028770	20
TRIDC0UG028780	19
TRIDC0UG028790	18
TRIDC0UG028800	20
TRIDC0UG028810	20
TRIDC0UG028820	13
TRIDC0UG028830	14
TRIDC0UG028860	18
TRIDC0UG028870	16
TRIDC0UG028880	17
TRIDC0UG028890	19
TRIDC0UG028910	3
TRIDC0UG028920	19
TRIDC0UG028940	11
TRIDC0UG028960	14
TRIDC0UG028970	12
TRIDC0UG028980	17
TRIDC0UG028990	18
TRIDC0UG029000	16
TRIDC0UG029020	9
TRIDC0UG029040	11
TRIDC0UG029050	10
TRIDC0UG029060	16
TRIDC0UG029070	18
TRIDC0UG029090	20
TRIDC0UG029110	18
TRIDC0UG029120	16
TRIDC0UG029130	16
TRIDC0UG029150	18
TRIDC0UG029160	19
TRIDC0UG029170	13
TRIDC0UG029190	7
TRIDC0UG029210	15
TRIDC0UG029220	19
TRIDC0UG029230	18
TRIDC0UG029240	19
TRIDC0UG029260	3
TRIDC0UG029280	17
TRIDC0UG029290	15
TRIDC0UG029300	14
TRIDC0UG029330	9
TRIDC0UG029360	9
TRIDC0UG029390	17
TRIDC0UG029400	16
TRIDC0UG029410	17
TRIDC0UG029420	20
TRIDC0UG029440	11
TRIDC0UG029450	18
TRIDC0UG029470	12
TRIDC0UG029490	17
TRIDC0UG029500	14
TRIDC0UG029520	18
TRIDC0UG029540	18
TRIDC0UG029550	18
TRIDC0UG029600	18
TRIDC0UG029640	20
TRIDC0UG029650	18
TRIDC0UG029670	9
TRIDC0UG029690	14
TRIDC0UG029720	19
TRIDC0UG029730	15
TRIDC0UG029740	18
TRIDC0UG029750	20
TRIDC0UG029760	15
TRIDC0UG029770	7
TRIDC0UG029780	4
TRIDC0UG029810	15
TRIDC0UG029830	16
TRIDC0UG029850	19
TRIDC0UG029870	18
TRIDC0UG029890	13
TRIDC0UG029900	13
TRIDC0UG029920	15
TRIDC0UG029930	17
TRIDC0UG029940	9
TRIDC0UG029960	8
TRIDC0UG029980	14
TRIDC0UG029990	15
TRIDC0UG030010	13
TRIDC0UG030030	18
TRIDC0UG030040	16
TRIDC0UG030080	10
TRIDC0UG030110	10
TRIDC0UG030130	18
TRIDC0UG030140	19
TRIDC0UG030150	18
TRIDC0UG030180	19
TRIDC0UG030190	12
TRIDC0UG030200	17
TRIDC0UG030220	1
TRIDC0UG030230	12
TRIDC0UG030280	18
TRIDC0UG030290	13
TRIDC0UG030300	17
TRIDC0UG030310	8
TRIDC0UG030330	19
TRIDC0UG030350	13
TRIDC0UG030370	17
TRIDC0UG030380	18
TRIDC0UG030400	15
TRIDC0UG030410	18
TRIDC0UG030420	14
TRIDC0UG030430	18
TRIDC0UG030460	20
TRIDC0UG030470	17
TRIDC0UG030520	15
TRIDC0UG030530	10
TRIDC0UG030540	19
TRIDC0UG030550	16
TRIDC0UG030630	11
TRIDC0UG030650	10
TRIDC0UG030700	14
TRIDC0UG030730	19
TRIDC0UG030750	15
TRIDC0UG030760	17
TRIDC0UG030800	12
TRIDC0UG030810	15
TRIDC0UG030860	19
TRIDC0UG030890	19
TRIDC0UG030920	2
TRIDC0UG030960	10
TRIDC0UG030970	19
TRIDC0UG030990	13
TRIDC0UG031000	16
TRIDC0UG031060	17
TRIDC0UG031070	18
TRIDC0UG031110	18
TRIDC0UG031120	19
TRIDC0UG031150	17
TRIDC0UG031160	18
TRIDC0UG031170	19
TRIDC0UG031180	13
TRIDC0UG031190	17
TRIDC0UG031210	15
TRIDC0UG031220	12
TRIDC0UG031230	13
TRIDC0UG031240	16
TRIDC0UG031250	16
TRIDC0UG031260	19
TRIDC0UG031270	19
TRIDC0UG031290	14
TRIDC0UG031300	17
TRIDC0UG031320	17
TRIDC0UG031340	9
TRIDC0UG031360	20
TRIDC0UG031380	18
TRIDC0UG031390	14
TRIDC0UG031400	19
TRIDC0UG031410	9
TRIDC0UG031430	7
TRIDC0UG031460	17
TRIDC0UG031490	11
TRIDC0UG031510	15
TRIDC0UG031530	2
TRIDC0UG031540	20
TRIDC0UG031550	20
TRIDC0UG031570	19
TRIDC0UG031620	17
TRIDC0UG031630	20
TRIDC0UG031640	1
TRIDC0UG031660	12
TRIDC0UG031690	17
TRIDC0UG031700	17
TRIDC0UG031720	14
TRIDC0UG031750	13
TRIDC0UG031780	19
TRIDC0UG031790	11
TRIDC0UG031810	16
TRIDC0UG031830	12
TRIDC0UG031900	19
TRIDC0UG031930	1
TRIDC0UG031950	18
TRIDC0UG032020	13
TRIDC0UG032030	5
TRIDC0UG032040	16
TRIDC0UG032050	11
TRIDC0UG032060	14
TRIDC0UG032070	17
TRIDC0UG032090	9
TRIDC0UG032110	10
TRIDC0UG032120	6
TRIDC0UG032140	15
TRIDC0UG032180	17
TRIDC0UG032190	2
TRIDC0UG032200	18
TRIDC0UG032220	17
TRIDC0UG032230	11
TRIDC0UG032240	15
TRIDC0UG032260	2
TRIDC0UG032290	14
TRIDC0UG032310	11
TRIDC0UG032320	11
TRIDC0UG032340	19
TRIDC0UG032390	2
TRIDC0UG032410	4
TRIDC0UG032430	11
TRIDC0UG032440	18
TRIDC0UG032450	13
TRIDC0UG032490	20
TRIDC0UG032500	17
TRIDC0UG032510	5
TRIDC0UG032520	3
TRIDC0UG032530	13
TRIDC0UG032570	15
TRIDC0UG032590	15
TRIDC0UG032600	13
TRIDC0UG032620	11
TRIDC0UG032630	17
TRIDC0UG032640	20
TRIDC0UG032650	1
TRIDC0UG032660	19
TRIDC0UG032670	11
TRIDC0UG032700	14
TRIDC0UG032710	18
TRIDC0UG032720	9
TRIDC0UG032740	16
TRIDC0UG032750	11
TRIDC0UG032790	18
TRIDC0UG032820	15
TRIDC0UG032840	14
TRIDC0UG032850	15
TRIDC0UG032860	11
TRIDC0UG032910	4
TRIDC0UG032930	19
TRIDC0UG032960	6
TRIDC0UG033010	16
TRIDC0UG033020	14
TRIDC0UG033050	15
TRIDC0UG033060	14
TRIDC0UG033090	17
TRIDC0UG033120	13
TRIDC0UG033140	3
TRIDC0UG033170	9
TRIDC0UG033180	20
TRIDC0UG033190	2
TRIDC0UG033230	11
TRIDC0UG033260	10
TRIDC0UG033280	1
TRIDC0UG033290	13
TRIDC0UG033300	3
TRIDC0UG033320	12
TRIDC0UG033360	7
TRIDC0UG033380	6
TRIDC0UG033400	4
TRIDC0UG033410	5
TRIDC0UG033420	7
TRIDC0UG033430	5
TRIDC0UG033440	2
TRIDC0UG033450	6
TRIDC0UG033470	19
TRIDC0UG033480	13
TRIDC0UG033510	9
TRIDC0UG033520	18
TRIDC0UG033560	2
TRIDC0UG033590	8
TRIDC0UG033610	2
TRIDC0UG033630	2
TRIDC0UG033650	18
TRIDC0UG033660	8
TRIDC0UG033680	4
TRIDC0UG033690	20
TRIDC0UG033740	6
TRIDC0UG033750	5
TRIDC0UG033760	19
TRIDC0UG033790	16
TRIDC0UG033800	15
TRIDC0UG033830	8
TRIDC0UG033840	4
TRIDC0UG033850	19
TRIDC0UG033880	18
TRIDC0UG033900	6
TRIDC0UG033910	18
TRIDC0UG033920	17
TRIDC0UG033930	6
TRIDC0UG033940	15
TRIDC0UG034010	16
TRIDC0UG034030	17
TRIDC0UG034060	14
TRIDC0UG034070	13
TRIDC0UG034080	7
TRIDC0UG034100	2
TRIDC0UG034130	18
TRIDC0UG034150	15
TRIDC0UG034180	12
TRIDC0UG034190	13
TRIDC0UG034220	19
TRIDC0UG034230	6
TRIDC0UG034260	18
TRIDC0UG034270	15
TRIDC0UG034310	7
TRIDC0UG034330	17
TRIDC0UG034360	15
TRIDC0UG034470	11
TRIDC0UG034480	11
TRIDC0UG034500	5
TRIDC0UG034510	16
TRIDC0UG034540	11
TRIDC0UG034550	10
TRIDC0UG034570	5
TRIDC0UG034580	10
TRIDC0UG034640	8
TRIDC0UG034710	7
TRIDC0UG034730	12
TRIDC0UG034740	6
TRIDC0UG034760	9
TRIDC0UG034790	6
TRIDC0UG034810	12
TRIDC0UG034830	11
TRIDC0UG034850	4
TRIDC0UG034870	15
TRIDC0UG034960	4
TRIDC0UG034970	4
TRIDC0UG034980	11
TRIDC0UG035000	12
TRIDC0UG035010	2
TRIDC0UG035060	13
TRIDC0UG035070	12
TRIDC0UG035100	6
TRIDC0UG035150	8
TRIDC0UG035170	3
TRIDC0UG035180	9
TRIDC0UG035270	12
TRIDC0UG035290	20
TRIDC0UG035300	20
TRIDC0UG035310	20
TRIDC0UG035320	20
TRIDC0UG035350	20
TRIDC0UG035380	20
TRIDC0UG035390	20
TRIDC0UG035400	20
TRIDC0UG035410	20
TRIDC0UG035430	20
TRIDC0UG035440	20
TRIDC0UG035450	20
TRIDC0UG035460	20
TRIDC0UG035470	20
TRIDC0UG035490	20
TRIDC0UG035510	20
TRIDC1AG000010	1
TRIDC1AG000020	1
TRIDC1AG000030	17
TRIDC1AG000040	6
TRIDC1AG000050	8
TRIDC1AG000060	20
TRIDC1AG000090	18
TRIDC1AG000100	20
TRIDC1AG000110	20
TRIDC1AG000120	14
TRIDC1AG000190	1
TRIDC1AG000200	3
TRIDC1AG000210	11
TRIDC1AG000240	17
TRIDC1AG000250	17
TRIDC1AG000270	18
TRIDC1AG000280	15
TRIDC1AG000400	10
TRIDC1AG000420	11
TRIDC1AG000440	8
TRIDC1AG000450	10
TRIDC1AG000460	10
TRIDC1AG000470	12
TRIDC1AG000480	12
TRIDC1AG000490	14
TRIDC1AG000500	15
TRIDC1AG000510	15
TRIDC1AG000520	16
TRIDC1AG000530	13
TRIDC1AG000550	16
TRIDC1AG000560	18
TRIDC1AG000580	9
TRIDC1AG000590	11
TRIDC1AG000610	15
TRIDC1AG000620	15
TRIDC1AG000630	13
TRIDC1AG000640	10
TRIDC1AG000650	11
TRIDC1AG000670	11
TRIDC1AG000680	12
TRIDC1AG000690	5
TRIDC1AG000700	4
TRIDC1AG000710	4
TRIDC1AG000730	4
TRIDC1AG000740	4
TRIDC1AG000750	3
TRIDC1AG000760	3
TRIDC1AG000900	16
TRIDC1AG000990	13
TRIDC1AG001000	13
TRIDC1AG001010	4
TRIDC1AG001020	6
TRIDC1AG001030	6
TRIDC1AG001040	5
TRIDC1AG001060	4
TRIDC1AG001070	8
TRIDC1AG001090	5
TRIDC1AG001120	3
TRIDC1AG001130	8
TRIDC1AG001140	9
TRIDC1AG001150	2
TRIDC1AG001160	1
TRIDC1AG001180	2
TRIDC1AG001190	6
TRIDC1AG001200	7
TRIDC1AG001210	19
TRIDC1AG001350	4
TRIDC1AG001370	5
TRIDC1AG001390	4
TRIDC1AG001400	4
TRIDC1AG001450	4
TRIDC1AG001460	4
TRIDC1AG001480	5
TRIDC1AG001500	3
TRIDC1AG001510	3
TRIDC1AG001520	2
TRIDC1AG001560	2
TRIDC1AG001640	4
TRIDC1AG001650	2
TRIDC1AG001680	4
TRIDC1AG001690	5
TRIDC1AG001700	5
TRIDC1AG001710	2
TRIDC1AG001720	3
TRIDC1AG001730	16
TRIDC1AG001740	16
TRIDC1AG001780	4
TRIDC1AG001810	5
TRIDC1AG001820	2
TRIDC1AG001840	4
TRIDC1AG001850	7
TRIDC1AG001870	9
TRIDC1AG001880	6
TRIDC1AG001890	6
TRIDC1AG001900	3
TRIDC1AG001930	10
TRIDC1AG001950	12
TRIDC1AG001960	12
TRIDC1AG001980	10
TRIDC1AG001990	2
TRIDC1AG002010	4
TRIDC1AG002020	1
TRIDC1AG002030	1
TRIDC1AG002080	8
TRIDC1AG002100	3
TRIDC1AG002110	9
TRIDC1AG002120	9
TRIDC1AG002130	4
TRIDC1AG002140	3
TRIDC1AG002180	7
TRIDC1AG002200	3
TRIDC1AG002220	1
TRIDC1AG002230	11
TRIDC1AG002320	2
TRIDC1AG002350	2
TRIDC1AG002370	1
TRIDC1AG002380	3
TRIDC1AG002390	2
TRIDC1AG002570	2
TRIDC1AG002580	2
TRIDC1AG002600	3
TRIDC1AG002620	1
TRIDC1AG002630	1
TRIDC1AG002690	2
TRIDC1AG002720	5
TRIDC1AG002740	1
TRIDC1AG002750	13
TRIDC1AG002760	5
TRIDC1AG002770	1
TRIDC1AG002780	3
TRIDC1AG002790	12
TRIDC1AG002840	9
TRIDC1AG002850	9
TRIDC1AG002870	9
TRIDC1AG002890	7
TRIDC1AG002900	11
TRIDC1AG002910	18
TRIDC1AG002930	18
TRIDC1AG002960	9
TRIDC1AG002970	9
TRIDC1AG002980	12
TRIDC1AG002990	5
TRIDC1AG003000	2
TRIDC1AG003020	1
TRIDC1AG003030	2
TRIDC1AG003110	1
TRIDC1AG003150	1
TRIDC1AG003210	1
TRIDC1AG003230	5
TRIDC1AG003280	9
TRIDC1AG003320	1
TRIDC1AG003330	5
TRIDC1AG003340	15
TRIDC1AG003350	15
TRIDC1AG003360	13
TRIDC1AG003380	13
TRIDC1AG003390	12
TRIDC1AG003400	14
TRIDC1AG003410	8
TRIDC1AG003420	1
TRIDC1AG003430	1
TRIDC1AG003440	1
TRIDC1AG003450	1
TRIDC1AG003500	1
TRIDC1AG003580	19
TRIDC1AG003750	1
TRIDC1AG003760	5
TRIDC1AG003770	8
TRIDC1AG003780	5
TRIDC1AG003830	4
TRIDC1AG003890	13
TRIDC1AG003940	5
TRIDC1AG003950	5
TRIDC1AG004060	6
TRIDC1AG004090	5
TRIDC1AG004120	7
TRIDC1AG004130	7
TRIDC1AG004140	7
TRIDC1AG004150	4
TRIDC1AG004180	5
TRIDC1AG004210	10
TRIDC1AG004220	10
TRIDC1AG004250	13
TRIDC1AG004270	11
TRIDC1AG004280	3
TRIDC1AG004290	4
TRIDC1AG004300	6
TRIDC1AG004310	5
TRIDC1AG004340	13
TRIDC1AG004380	10
TRIDC1AG004440	8
TRIDC1AG004450	14
TRIDC1AG004460	19
TRIDC1AG004470	20
TRIDC1AG004500	20
TRIDC1AG004510	20
TRIDC1AG004520	20
TRIDC1AG004540	4
TRIDC1AG004690	2
TRIDC1AG004700	1
TRIDC1AG004710	20
TRIDC1AG004720	19
TRIDC1AG004770	2
TRIDC1AG004810	2
TRIDC1AG005020	5
TRIDC1AG005090	2
TRIDC1AG005250	8
TRIDC1AG005390	16
TRIDC1AG005430	16
TRIDC1AG005460	16
TRIDC1AG005480	16
TRIDC1AG005540	16
TRIDC1AG005550	16
TRIDC1AG005590	16
TRIDC1AG005660	16
TRIDC1AG005690	16
TRIDC1AG005770	16
TRIDC1AG005800	16
TRIDC1AG005860	16
TRIDC1AG005890	14
TRIDC1AG005990	16
TRIDC1AG006030	16
TRIDC1AG006040	16
TRIDC1AG006070	18
TRIDC1AG006090	18
TRIDC1AG006140	1
TRIDC1AG006150	2
TRIDC1AG006290	13
TRIDC1AG006300	13
TRIDC1AG006440	1
TRIDC1AG006450	1
TRIDC1AG006460	14
TRIDC1AG006480	1
TRIDC1AG006950	6
TRIDC1AG007160	2
TRIDC1AG007240	20
TRIDC1AG007260	1
TRIDC1AG007290	2
TRIDC1AG007310	2
TRIDC1AG007360	1
TRIDC1AG007550	1
TRIDC1AG007570	2
TRIDC1AG007580	1
TRIDC1AG007600	1
TRIDC1AG007610	1
TRIDC1AG007780	1
TRIDC1AG007990	3
TRIDC1AG008090	3
TRIDC1AG008140	1
TRIDC1AG008170	1
TRIDC1AG008410	3
TRIDC1AG008500	14
TRIDC1AG008510	1
TRIDC1AG008520	3
TRIDC1AG008530	1
TRIDC1AG008550	1
TRIDC1AG008790	3
TRIDC1AG008800	3
TRIDC1AG008960	1
TRIDC1AG009200	1
TRIDC1AG009210	1
TRIDC1AG009310	1
TRIDC1AG009460	1
TRIDC1AG009480	1
TRIDC1AG009580	1
TRIDC1AG009810	5
TRIDC1AG009820	5
TRIDC1AG009920	1
TRIDC1AG009930	3
TRIDC1AG010020	17
TRIDC1AG010200	2
TRIDC1AG010210	1
TRIDC1AG010330	2
TRIDC1AG010350	1
TRIDC1AG010370	1
TRIDC1AG010460	18
TRIDC1AG010570	1
TRIDC1AG010740	3
TRIDC1AG010840	1
TRIDC1AG010860	1
TRIDC1AG010960	1
TRIDC1AG010990	1
TRIDC1AG011110	1
TRIDC1AG011140	1
TRIDC1AG011210	3
TRIDC1AG011290	2
TRIDC1AG011640	1
TRIDC1AG012410	9
TRIDC1AG012730	2
TRIDC1AG014150	3
TRIDC1AG014220	2
TRIDC1AG014660	4
TRIDC1AG014810	4
TRIDC1AG014830	17
TRIDC1AG015730	1
TRIDC1AG016350	7
TRIDC1AG016470	2
TRIDC1AG016520	2
TRIDC1AG016530	2
TRIDC1AG016640	3
TRIDC1AG017220	1
TRIDC1AG017230	1
TRIDC1AG017990	1
TRIDC1AG018080	5
[truncated: 16,665 more rows]
