# Supplementary material for: Comparative gene retention analysis in barley, wild emmer, and bread wheat pangenome lines reveals factors affecting gene retention following gene duplication
Source: BMC Biol. 2023 Feb 6;21:25. doi: 10.1186/s12915-022-01503-z (PMC9903521; doi:10.1186/s12915-022-01503-z)
Supplement: Supplementary file 7 — Additional file 7. Orthologous gene matrix (presence/absence) in barley, wild emmer, and bread wheat pangenome lines. [file 12915_2022_1503_MOESM7_ESM.zip › Files_S5/SRR7478279.deletion_gene.list]

TRIDC0UG000240
TRIDC0UG000400
TRIDC0UG000410
TRIDC0UG000420
TRIDC0UG000450
TRIDC0UG000650
TRIDC0UG000700
TRIDC0UG000720
TRIDC0UG000730
TRIDC0UG000740
TRIDC0UG000830
TRIDC0UG000870
TRIDC0UG000930
TRIDC0UG000940
TRIDC0UG000950
TRIDC0UG000960
TRIDC0UG000970
TRIDC0UG000990
TRIDC0UG001180
TRIDC0UG001280
TRIDC0UG001290
TRIDC0UG001310
TRIDC0UG001320
TRIDC0UG001330
TRIDC0UG001410
TRIDC0UG001420
TRIDC0UG001790
TRIDC0UG001800
TRIDC0UG001830
TRIDC0UG001910
TRIDC0UG001980
TRIDC0UG001990
TRIDC0UG002320
TRIDC0UG002340
TRIDC0UG002440
TRIDC0UG002450
TRIDC0UG002460
TRIDC0UG002560
TRIDC0UG002930
TRIDC0UG003110
TRIDC0UG003120
TRIDC0UG003130
TRIDC0UG003140
TRIDC0UG003330
TRIDC0UG003370
TRIDC0UG003380
TRIDC0UG003440
TRIDC0UG003490
TRIDC0UG003550
TRIDC0UG003600
TRIDC0UG003930
TRIDC0UG004000
TRIDC0UG004010
TRIDC0UG004150
TRIDC0UG004170
TRIDC0UG004180
TRIDC0UG004190
TRIDC0UG004200
TRIDC0UG004280
TRIDC0UG004290
TRIDC0UG004300
TRIDC0UG004310
TRIDC0UG004360
TRIDC0UG004380
TRIDC0UG004520
TRIDC0UG004580
TRIDC0UG004610
TRIDC0UG004700
TRIDC0UG004710
TRIDC0UG004770
TRIDC0UG004990
TRIDC0UG005020
TRIDC0UG005030
TRIDC0UG005040
TRIDC0UG005110
TRIDC0UG005130
TRIDC0UG005140
TRIDC0UG005150
TRIDC0UG005190
TRIDC0UG005200
TRIDC0UG005320
TRIDC0UG005400
TRIDC0UG005430
TRIDC0UG005520
TRIDC0UG005530
TRIDC0UG005550
TRIDC0UG005580
TRIDC0UG005590
TRIDC0UG005810
TRIDC0UG005830
TRIDC0UG005910
TRIDC0UG005920
TRIDC0UG005930
TRIDC0UG005960
TRIDC0UG006000
TRIDC0UG006060
TRIDC0UG006140
TRIDC0UG006500
TRIDC0UG006740
TRIDC0UG006770
TRIDC0UG006780
TRIDC0UG006790
TRIDC0UG006870
TRIDC0UG006910
TRIDC0UG006930
TRIDC0UG006950
TRIDC0UG007010
TRIDC0UG007090
TRIDC0UG007200
TRIDC0UG007230
TRIDC0UG007240
TRIDC0UG007280
TRIDC0UG007330
TRIDC0UG007630
TRIDC0UG007640
TRIDC0UG007650
TRIDC0UG007770
TRIDC0UG007780
TRIDC0UG007790
TRIDC0UG007800
TRIDC0UG007810
TRIDC0UG007840
TRIDC0UG007920
TRIDC0UG007940
TRIDC0UG007950
TRIDC0UG008000
TRIDC0UG008140
TRIDC0UG008150
TRIDC0UG008180
TRIDC0UG008260
TRIDC0UG008290
TRIDC0UG008370
TRIDC0UG008380
TRIDC0UG008520
TRIDC0UG008570
TRIDC0UG008590
TRIDC0UG008610
TRIDC0UG008620
TRIDC0UG008630
TRIDC0UG008640
TRIDC0UG008660
TRIDC0UG008710
TRIDC0UG008750
TRIDC0UG008760
TRIDC0UG008900
TRIDC0UG008950
TRIDC0UG009020
TRIDC0UG009040
TRIDC0UG009050
TRIDC0UG009150
TRIDC0UG009300
TRIDC0UG009310
TRIDC0UG009380
TRIDC0UG009390
TRIDC0UG009400
TRIDC0UG009420
TRIDC0UG009590
TRIDC0UG009650
TRIDC0UG009780
TRIDC0UG009930
TRIDC0UG009960
TRIDC0UG009970
TRIDC0UG009980
TRIDC0UG010030
TRIDC0UG010060
TRIDC0UG010080
TRIDC0UG010090
TRIDC0UG010100
TRIDC0UG010110
TRIDC0UG010150
TRIDC0UG010170
TRIDC0UG010180
TRIDC0UG010220
TRIDC0UG010350
TRIDC0UG010400
TRIDC0UG010540
TRIDC0UG010550
TRIDC0UG010630
TRIDC0UG010640
TRIDC0UG010650
TRIDC0UG010690
TRIDC0UG010720
TRIDC0UG010730
TRIDC0UG010800
TRIDC0UG010820
TRIDC0UG010830
TRIDC0UG010870
TRIDC0UG010910
TRIDC0UG010930
TRIDC0UG010940
TRIDC0UG010970
TRIDC0UG010980
TRIDC0UG010990
TRIDC0UG011000
TRIDC0UG011050
TRIDC0UG011320
TRIDC0UG011330
TRIDC0UG011340
TRIDC0UG011350
TRIDC0UG011660
TRIDC0UG011710
TRIDC0UG011760
TRIDC0UG011890
TRIDC0UG012080
TRIDC0UG012090
TRIDC0UG012100
TRIDC0UG012110
TRIDC0UG012320
TRIDC0UG012330
TRIDC0UG012340
TRIDC0UG012410
TRIDC0UG012450
TRIDC0UG012500
TRIDC0UG013060
TRIDC0UG013100
TRIDC0UG013240
TRIDC0UG013300
TRIDC0UG013360
TRIDC0UG013380
TRIDC0UG013460
TRIDC0UG013650
TRIDC0UG013660
TRIDC0UG013770
TRIDC0UG013810
TRIDC0UG013930
TRIDC0UG013940
TRIDC0UG013990
TRIDC0UG014000
TRIDC0UG014030
TRIDC0UG014050
TRIDC0UG014060
TRIDC0UG014070
TRIDC0UG014260
TRIDC0UG014480
TRIDC0UG014530
TRIDC0UG014550
TRIDC0UG014900
TRIDC0UG015050
TRIDC0UG015080
TRIDC0UG015120
TRIDC0UG015150
TRIDC0UG015460
TRIDC0UG015540
TRIDC0UG015550
TRIDC0UG015790
TRIDC0UG015800
TRIDC0UG015810
TRIDC0UG015830
TRIDC0UG015850
TRIDC0UG015870
TRIDC0UG015980
TRIDC0UG016120
TRIDC0UG016450
TRIDC0UG016530
TRIDC0UG016540
TRIDC0UG016560
TRIDC0UG016570
TRIDC0UG016590
TRIDC0UG016600
TRIDC0UG016610
TRIDC0UG016620
TRIDC0UG016830
TRIDC0UG016840
TRIDC0UG016850
TRIDC0UG016880
TRIDC0UG016940
TRIDC0UG016950
TRIDC0UG017000
TRIDC0UG017030
TRIDC0UG017090
TRIDC0UG017100
TRIDC0UG017180
TRIDC0UG017190
TRIDC0UG017200
TRIDC0UG017210
TRIDC0UG017280
TRIDC0UG017290
TRIDC0UG017300
TRIDC0UG017500
TRIDC0UG017510
TRIDC0UG017520
TRIDC0UG017530
TRIDC0UG017870
TRIDC0UG018000
TRIDC0UG018040
TRIDC0UG018050
TRIDC0UG018060
TRIDC0UG018160
TRIDC0UG018250
TRIDC0UG018260
TRIDC0UG018390
TRIDC0UG018400
TRIDC0UG018410
TRIDC0UG018420
TRIDC0UG018430
TRIDC0UG018490
TRIDC0UG018500
TRIDC0UG018550
TRIDC0UG018580
TRIDC0UG018590
TRIDC0UG018670
TRIDC0UG018760
TRIDC0UG018810
TRIDC0UG018830
TRIDC0UG019050
TRIDC0UG019070
TRIDC0UG019080
TRIDC0UG019230
TRIDC0UG019260
TRIDC0UG019570
TRIDC0UG019580
TRIDC0UG019630
TRIDC0UG019650
TRIDC0UG019680
TRIDC0UG019690
TRIDC0UG019700
TRIDC0UG019710
TRIDC0UG019730
TRIDC0UG019740
TRIDC0UG019930
TRIDC0UG019940
TRIDC0UG019950
TRIDC0UG019960
TRIDC0UG020010
TRIDC0UG020020
TRIDC0UG020040
TRIDC0UG020090
TRIDC0UG020110
TRIDC0UG020190
TRIDC0UG020210
TRIDC0UG020260
TRIDC0UG020270
TRIDC0UG020280
TRIDC0UG020300
TRIDC0UG020310
TRIDC0UG020330
TRIDC0UG020360
TRIDC0UG020370
TRIDC0UG020380
TRIDC0UG020420
TRIDC0UG020430
TRIDC0UG020440
TRIDC0UG020470
TRIDC0UG020480
TRIDC0UG020490
TRIDC0UG020500
TRIDC0UG020510
TRIDC0UG020520
TRIDC0UG020530
TRIDC0UG020540
TRIDC0UG020560
TRIDC0UG020570
TRIDC0UG020580
TRIDC0UG020620
TRIDC0UG020640
TRIDC0UG020650
TRIDC0UG020660
TRIDC0UG020670
TRIDC0UG020680
TRIDC0UG020710
TRIDC0UG020720
TRIDC0UG020740
TRIDC0UG020750
TRIDC0UG020760
TRIDC0UG020770
TRIDC0UG020810
TRIDC0UG020820
TRIDC0UG020870
TRIDC0UG020890
TRIDC0UG020910
TRIDC0UG020930
TRIDC0UG020940
TRIDC0UG020960
TRIDC0UG020970
TRIDC0UG021010
TRIDC0UG021020
TRIDC0UG021030
TRIDC0UG021040
TRIDC0UG021050
TRIDC0UG021060
TRIDC0UG021080
TRIDC0UG021090
TRIDC0UG021100
TRIDC0UG021110
TRIDC0UG021150
TRIDC0UG021190
TRIDC0UG021200
TRIDC0UG021250
TRIDC0UG021280
TRIDC0UG021310
TRIDC0UG021320
TRIDC0UG021330
TRIDC0UG021340
TRIDC0UG021350
TRIDC0UG021360
TRIDC0UG021380
TRIDC0UG021410
TRIDC0UG021420
TRIDC0UG021470
TRIDC0UG021480
TRIDC0UG021490
TRIDC0UG021500
TRIDC0UG021510
TRIDC0UG021550
TRIDC0UG021560
TRIDC0UG021580
TRIDC0UG021590
TRIDC0UG021610
TRIDC0UG021620
TRIDC0UG021630
TRIDC0UG021640
TRIDC0UG021660
TRIDC0UG021680
TRIDC0UG021690
TRIDC0UG021720
TRIDC0UG021760
TRIDC0UG021780
TRIDC0UG021790
TRIDC0UG021800
TRIDC0UG021820
TRIDC0UG021840
TRIDC0UG021850
TRIDC0UG021860
TRIDC0UG021900
TRIDC0UG021910
TRIDC0UG021920
TRIDC0UG021930
TRIDC0UG021940
TRIDC0UG021980
TRIDC0UG021990
TRIDC0UG022000
TRIDC0UG022010
TRIDC0UG022070
TRIDC0UG022080
TRIDC0UG022090
TRIDC0UG022100
TRIDC0UG022110
TRIDC0UG022130
TRIDC0UG022140
TRIDC0UG022160
TRIDC0UG022170
TRIDC0UG022180
TRIDC0UG022210
TRIDC0UG022220
TRIDC0UG022230
TRIDC0UG022240
TRIDC0UG022250
TRIDC0UG022260
TRIDC0UG022270
TRIDC0UG022280
TRIDC0UG022290
TRIDC0UG022300
TRIDC0UG022320
TRIDC0UG022330
TRIDC0UG022340
TRIDC0UG022380
TRIDC0UG022390
TRIDC0UG022400
TRIDC0UG022420
TRIDC0UG022440
TRIDC0UG022450
TRIDC0UG022480
TRIDC0UG022490
TRIDC0UG022500
TRIDC0UG022530
TRIDC0UG022540
TRIDC0UG022560
TRIDC0UG022580
TRIDC0UG022620
TRIDC0UG022640
TRIDC0UG022650
TRIDC0UG022660
TRIDC0UG022720
TRIDC0UG022730
TRIDC0UG022740
TRIDC0UG022750
TRIDC0UG022760
TRIDC0UG022770
TRIDC0UG022780
TRIDC0UG022790
TRIDC0UG022820
TRIDC0UG022830
TRIDC0UG022860
TRIDC0UG022870
TRIDC0UG022880
TRIDC0UG022890
TRIDC0UG022920
TRIDC0UG022930
TRIDC0UG022940
TRIDC0UG022950
TRIDC0UG022970
TRIDC0UG022980
TRIDC0UG023030
TRIDC0UG023040
TRIDC0UG023050
TRIDC0UG023080
TRIDC0UG023100
TRIDC0UG023110
TRIDC0UG023150
TRIDC0UG023160
TRIDC0UG023200
TRIDC0UG023230
TRIDC0UG023240
TRIDC0UG023260
TRIDC0UG023280
TRIDC0UG023310
TRIDC0UG023320
TRIDC0UG023340
TRIDC0UG023350
TRIDC0UG023360
TRIDC0UG023370
TRIDC0UG023380
TRIDC0UG023390
TRIDC0UG023410
TRIDC0UG023420
TRIDC0UG023510
TRIDC0UG023520
TRIDC0UG023530
TRIDC0UG023540
TRIDC0UG023580
TRIDC0UG023590
TRIDC0UG023600
TRIDC0UG023630
TRIDC0UG023640
TRIDC0UG023650
TRIDC0UG023660
TRIDC0UG023680
TRIDC0UG023690
TRIDC0UG023720
TRIDC0UG023740
TRIDC0UG023760
TRIDC0UG023770
TRIDC0UG023780
TRIDC0UG023800
TRIDC0UG023830
TRIDC0UG023840
TRIDC0UG023850
TRIDC0UG023860
TRIDC0UG023910
TRIDC0UG023920
TRIDC0UG023930
TRIDC0UG023940
TRIDC0UG023950
TRIDC0UG023960
TRIDC0UG023970
TRIDC0UG024020
TRIDC0UG024030
TRIDC0UG024050
TRIDC0UG024060
TRIDC0UG024070
TRIDC0UG024080
TRIDC0UG024090
TRIDC0UG024100
TRIDC0UG024120
TRIDC0UG024160
TRIDC0UG024170
TRIDC0UG024190
TRIDC0UG024210
TRIDC0UG024240
TRIDC0UG024250
TRIDC0UG024310
TRIDC0UG024360
TRIDC0UG024380
TRIDC0UG024390
TRIDC0UG024400
TRIDC0UG024430
TRIDC0UG024450
TRIDC0UG024460
TRIDC0UG024480
TRIDC0UG024510
TRIDC0UG024540
TRIDC0UG024550
TRIDC0UG024560
TRIDC0UG024590
TRIDC0UG024620
TRIDC0UG024630
TRIDC0UG024670
TRIDC0UG024680
TRIDC0UG024690
TRIDC0UG024710
TRIDC0UG024720
TRIDC0UG024730
TRIDC0UG024770
TRIDC0UG024780
TRIDC0UG024800
TRIDC0UG024820
TRIDC0UG024850
TRIDC0UG024860
TRIDC0UG024910
TRIDC0UG024920
TRIDC0UG024950
TRIDC0UG024970
TRIDC0UG024980
TRIDC0UG024990
TRIDC0UG025040
TRIDC0UG025050
TRIDC0UG025080
TRIDC0UG025100
TRIDC0UG025140
TRIDC0UG025160
TRIDC0UG025170
TRIDC0UG025180
TRIDC0UG025190
TRIDC0UG025200
TRIDC0UG025230
TRIDC0UG025240
TRIDC0UG025250
TRIDC0UG025260
TRIDC0UG025280
TRIDC0UG025290
TRIDC0UG025310
TRIDC0UG025330
TRIDC0UG025350
TRIDC0UG025390
TRIDC0UG025400
TRIDC0UG025410
TRIDC0UG025450
TRIDC0UG025470
TRIDC0UG025480
TRIDC0UG025560
TRIDC0UG025570
TRIDC0UG025600
TRIDC0UG025610
TRIDC0UG025620
TRIDC0UG025630
TRIDC0UG025640
TRIDC0UG025680
TRIDC0UG025690
TRIDC0UG025700
TRIDC0UG025710
TRIDC0UG025720
TRIDC0UG025740
TRIDC0UG025760
TRIDC0UG025770
TRIDC0UG025790
TRIDC0UG025800
TRIDC0UG025810
TRIDC0UG025830
TRIDC0UG025850
TRIDC0UG025880
TRIDC0UG025920
TRIDC0UG025960
TRIDC0UG025970
TRIDC0UG025990
TRIDC0UG026030
TRIDC0UG026040
TRIDC0UG026090
TRIDC0UG026130
TRIDC0UG026150
TRIDC0UG026160
TRIDC0UG026190
TRIDC0UG026210
TRIDC0UG026220
TRIDC0UG026230
TRIDC0UG026240
TRIDC0UG026260
TRIDC0UG026270
TRIDC0UG026280
TRIDC0UG026320
TRIDC0UG026330
TRIDC0UG026340
TRIDC0UG026350
TRIDC0UG026400
TRIDC0UG026410
TRIDC0UG026450
TRIDC0UG026460
TRIDC0UG026470
TRIDC0UG026480
TRIDC0UG026500
TRIDC0UG026510
TRIDC0UG026520
TRIDC0UG026530
TRIDC0UG026550
TRIDC0UG026560
TRIDC0UG026570
TRIDC0UG026600
TRIDC0UG026610
TRIDC0UG026620
TRIDC0UG026630
TRIDC0UG026640
TRIDC0UG026650
TRIDC0UG026670
TRIDC0UG026680
TRIDC0UG026720
TRIDC0UG026730
TRIDC0UG026740
TRIDC0UG026750
TRIDC0UG026780
TRIDC0UG026830
TRIDC0UG026840
TRIDC0UG026860
TRIDC0UG026870
TRIDC0UG026880
TRIDC0UG026890
TRIDC0UG026910
TRIDC0UG026940
TRIDC0UG026970
TRIDC0UG026980
TRIDC0UG026990
TRIDC0UG027060
TRIDC0UG027080
TRIDC0UG027120
TRIDC0UG027140
TRIDC0UG027150
TRIDC0UG027160
TRIDC0UG027180
TRIDC0UG027200
TRIDC0UG027250
TRIDC0UG027270
TRIDC0UG027280
TRIDC0UG027290
TRIDC0UG027310
TRIDC0UG027320
TRIDC0UG027340
TRIDC0UG027380
TRIDC0UG027400
TRIDC0UG027410
TRIDC0UG027440
TRIDC0UG027450
TRIDC0UG027460
TRIDC0UG027490
TRIDC0UG027530
TRIDC0UG027540
TRIDC0UG027570
TRIDC0UG027580
TRIDC0UG027590
TRIDC0UG027600
TRIDC0UG027610
TRIDC0UG027630
TRIDC0UG027640
TRIDC0UG027720
TRIDC0UG027730
TRIDC0UG027740
TRIDC0UG027760
TRIDC0UG027770
TRIDC0UG027790
TRIDC0UG027800
TRIDC0UG027810
TRIDC0UG027830
TRIDC0UG027840
TRIDC0UG027850
TRIDC0UG027860
TRIDC0UG027880
TRIDC0UG027890
TRIDC0UG027910
TRIDC0UG027940
TRIDC0UG027960
TRIDC0UG028010
TRIDC0UG028020
TRIDC0UG028030
TRIDC0UG028040
TRIDC0UG028050
TRIDC0UG028060
TRIDC0UG028080
TRIDC0UG028090
TRIDC0UG028100
TRIDC0UG028110
TRIDC0UG028120
TRIDC0UG028140
TRIDC0UG028160
TRIDC0UG028170
TRIDC0UG028190
TRIDC0UG028200
TRIDC0UG028210
TRIDC0UG028220
TRIDC0UG028230
TRIDC0UG028240
TRIDC0UG028270
TRIDC0UG028280
TRIDC0UG028290
TRIDC0UG028300
TRIDC0UG028310
TRIDC0UG028340
TRIDC0UG028360
TRIDC0UG028370
TRIDC0UG028380
TRIDC0UG028390
TRIDC0UG028400
TRIDC0UG028410
TRIDC0UG028430
TRIDC0UG028440
TRIDC0UG028470
TRIDC0UG028490
TRIDC0UG028510
TRIDC0UG028520
TRIDC0UG028560
TRIDC0UG028570
TRIDC0UG028580
TRIDC0UG028600
TRIDC0UG028610
TRIDC0UG028620
TRIDC0UG028640
TRIDC0UG028650
TRIDC0UG028660
TRIDC0UG028680
TRIDC0UG028690
TRIDC0UG028700
TRIDC0UG028720
TRIDC0UG028740
TRIDC0UG028770
TRIDC0UG028780
TRIDC0UG028790
TRIDC0UG028800
TRIDC0UG028810
TRIDC0UG028820
TRIDC0UG028860
TRIDC0UG028870
TRIDC0UG028880
TRIDC0UG028890
TRIDC0UG028920
TRIDC0UG028940
TRIDC0UG028960
TRIDC0UG028970
TRIDC0UG028980
TRIDC0UG028990
TRIDC0UG029000
TRIDC0UG029040
TRIDC0UG029060
TRIDC0UG029070
TRIDC0UG029090
TRIDC0UG029110
TRIDC0UG029120
TRIDC0UG029130
TRIDC0UG029150
TRIDC0UG029160
TRIDC0UG029190
TRIDC0UG029210
TRIDC0UG029220
TRIDC0UG029230
TRIDC0UG029240
TRIDC0UG029280
TRIDC0UG029290
TRIDC0UG029330
TRIDC0UG029360
TRIDC0UG029390
TRIDC0UG029400
TRIDC0UG029410
TRIDC0UG029420
TRIDC0UG029440
TRIDC0UG029450
TRIDC0UG029470
TRIDC0UG029490
TRIDC0UG029520
TRIDC0UG029540
TRIDC0UG029550
TRIDC0UG029600
TRIDC0UG029640
TRIDC0UG029650
TRIDC0UG029670
TRIDC0UG029690
TRIDC0UG029720
TRIDC0UG029730
TRIDC0UG029740
TRIDC0UG029750
TRIDC0UG029760
TRIDC0UG029810
TRIDC0UG029830
TRIDC0UG029850
TRIDC0UG029870
TRIDC0UG029890
TRIDC0UG029900
TRIDC0UG029920
TRIDC0UG029940
TRIDC0UG029980
TRIDC0UG030010
TRIDC0UG030030
TRIDC0UG030040
TRIDC0UG030130
TRIDC0UG030140
TRIDC0UG030150
TRIDC0UG030180
TRIDC0UG030190
TRIDC0UG030200
TRIDC0UG030230
TRIDC0UG030280
TRIDC0UG030290
TRIDC0UG030300
TRIDC0UG030310
TRIDC0UG030330
TRIDC0UG030350
TRIDC0UG030370
TRIDC0UG030380
TRIDC0UG030410
TRIDC0UG030420
TRIDC0UG030430
TRIDC0UG030460
TRIDC0UG030470
TRIDC0UG030520
TRIDC0UG030540
TRIDC0UG030550
TRIDC0UG030730
TRIDC0UG030750
TRIDC0UG030760
TRIDC0UG030800
TRIDC0UG030810
TRIDC0UG030860
TRIDC0UG030970
TRIDC0UG030990
TRIDC0UG031000
TRIDC0UG031060
TRIDC0UG031070
TRIDC0UG031110
TRIDC0UG031120
TRIDC0UG031150
TRIDC0UG031160
TRIDC0UG031170
TRIDC0UG031190
TRIDC0UG031220
TRIDC0UG031230
TRIDC0UG031240
TRIDC0UG031250
TRIDC0UG031260
TRIDC0UG031270
TRIDC0UG031290
TRIDC0UG031300
TRIDC0UG031320
TRIDC0UG031360
TRIDC0UG031380
TRIDC0UG031390
TRIDC0UG031400
TRIDC0UG031410
TRIDC0UG031460
TRIDC0UG031490
TRIDC0UG031510
TRIDC0UG031540
TRIDC0UG031550
TRIDC0UG031570
TRIDC0UG031620
TRIDC0UG031630
TRIDC0UG031690
TRIDC0UG031700
TRIDC0UG031750
TRIDC0UG031780
TRIDC0UG031810
TRIDC0UG031900
TRIDC0UG031950
TRIDC0UG032020
TRIDC0UG032040
TRIDC0UG032060
TRIDC0UG032070
TRIDC0UG032090
TRIDC0UG032110
TRIDC0UG032140
TRIDC0UG032180
TRIDC0UG032200
TRIDC0UG032220
TRIDC0UG032240
TRIDC0UG032310
TRIDC0UG032320
TRIDC0UG032340
TRIDC0UG032430
TRIDC0UG032440
TRIDC0UG032450
TRIDC0UG032490
TRIDC0UG032500
TRIDC0UG032520
TRIDC0UG032570
TRIDC0UG032600
TRIDC0UG032640
TRIDC0UG032660
TRIDC0UG032700
TRIDC0UG032710
TRIDC0UG032740
TRIDC0UG032750
TRIDC0UG032790
TRIDC0UG032840
TRIDC0UG032850
TRIDC0UG032930
TRIDC0UG033010
TRIDC0UG033020
TRIDC0UG033050
TRIDC0UG033060
TRIDC0UG033090
TRIDC0UG033120
TRIDC0UG033180
TRIDC0UG033230
TRIDC0UG033260
TRIDC0UG033290
TRIDC0UG033380
TRIDC0UG033430
TRIDC0UG033470
TRIDC0UG033480
TRIDC0UG033520
TRIDC0UG033650
TRIDC0UG033660
TRIDC0UG033690
TRIDC0UG033760
TRIDC0UG033790
TRIDC0UG033800
TRIDC0UG033830
TRIDC0UG033850
TRIDC0UG033880
TRIDC0UG033910
TRIDC0UG033920
TRIDC0UG033940
TRIDC0UG034010
TRIDC0UG034030
TRIDC0UG034080
TRIDC0UG034130
TRIDC0UG034150
TRIDC0UG034180
TRIDC0UG034190
TRIDC0UG034220
TRIDC0UG034230
TRIDC0UG034260
TRIDC0UG034310
TRIDC0UG034330
TRIDC0UG034470
TRIDC0UG034500
TRIDC0UG034510
TRIDC0UG034540
TRIDC0UG034550
TRIDC0UG034570
TRIDC0UG034640
TRIDC0UG034730
TRIDC0UG034830
TRIDC0UG034850
TRIDC0UG034970
TRIDC0UG034980
TRIDC0UG035000
TRIDC0UG035060
TRIDC0UG035100
TRIDC0UG035170
TRIDC0UG035180
TRIDC0UG035270
TRIDC0UG035290
TRIDC0UG035300
TRIDC0UG035310
TRIDC0UG035320
TRIDC0UG035350
TRIDC0UG035380
TRIDC0UG035390
TRIDC0UG035400
TRIDC0UG035410
TRIDC0UG035430
TRIDC0UG035440
TRIDC0UG035450
TRIDC0UG035460
TRIDC0UG035470
TRIDC0UG035490
TRIDC0UG035510
TRIDC1AG000010
TRIDC1AG000030
TRIDC1AG000060
TRIDC1AG000090
TRIDC1AG000100
TRIDC1AG000110
TRIDC1AG000120
TRIDC1AG000200
TRIDC1AG000210
TRIDC1AG000240
TRIDC1AG000250
TRIDC1AG000270
TRIDC1AG000280
TRIDC1AG000400
TRIDC1AG000420
TRIDC1AG000470
TRIDC1AG000480
TRIDC1AG000490
TRIDC1AG000500
TRIDC1AG000510
TRIDC1AG000520
TRIDC1AG000530
TRIDC1AG000550
TRIDC1AG000560
TRIDC1AG000580
TRIDC1AG000590
TRIDC1AG000900
TRIDC1AG001020
TRIDC1AG001030
TRIDC1AG001040
TRIDC1AG001130
TRIDC1AG001140
TRIDC1AG001150
TRIDC1AG001210
TRIDC1AG001730
TRIDC1AG001740
TRIDC1AG001810
TRIDC1AG001840
TRIDC1AG001850
TRIDC1AG001870
TRIDC1AG001950
TRIDC1AG001960
TRIDC1AG001980
TRIDC1AG002080
TRIDC1AG002100
TRIDC1AG002180
TRIDC1AG002320
TRIDC1AG002350
TRIDC1AG002620
TRIDC1AG002630
TRIDC1AG002720
TRIDC1AG002790
TRIDC1AG002840
TRIDC1AG002850
TRIDC1AG002870
TRIDC1AG002890
TRIDC1AG003320
TRIDC1AG003330
TRIDC1AG003340
TRIDC1AG003350
TRIDC1AG003360
TRIDC1AG003380
TRIDC1AG003390
TRIDC1AG003400
TRIDC1AG003580
TRIDC1AG003760
TRIDC1AG003770
TRIDC1AG003780
TRIDC1AG003890
TRIDC1AG004120
TRIDC1AG004130
TRIDC1AG004140
TRIDC1AG004150
TRIDC1AG004180
TRIDC1AG004210
TRIDC1AG004220
TRIDC1AG004250
TRIDC1AG004270
TRIDC1AG004440
TRIDC1AG004450
TRIDC1AG004460
TRIDC1AG004470
TRIDC1AG004500
TRIDC1AG004510
TRIDC1AG004520
TRIDC1AG004700
TRIDC1AG004710
TRIDC1AG004720
TRIDC1AG005390
TRIDC1AG005430
TRIDC1AG005460
TRIDC1AG005480
TRIDC1AG005540
TRIDC1AG005550
TRIDC1AG005590
TRIDC1AG005660
TRIDC1AG005690
TRIDC1AG005770
TRIDC1AG005800
TRIDC1AG005860
TRIDC1AG005890
TRIDC1AG005990
TRIDC1AG006030
TRIDC1AG006040
TRIDC1AG006070
TRIDC1AG006090
TRIDC1AG006140
TRIDC1AG006950
TRIDC1AG007240
TRIDC1AG008140
TRIDC1AG008170
TRIDC1AG009200
TRIDC1AG009210
TRIDC1AG009920
TRIDC1AG010200
TRIDC1AG010210
TRIDC1AG010460
TRIDC1AG010570
TRIDC1AG010740
TRIDC1AG012730
TRIDC1AG014660
TRIDC1AG014810
TRIDC1AG014830
TRIDC1AG018080
TRIDC1AG019230
TRIDC1AG019290
TRIDC1AG019300
TRIDC1AG020800
TRIDC1AG020810
TRIDC1AG021610
TRIDC1AG022610
TRIDC1AG022940
TRIDC1AG023960
TRIDC1AG026270
TRIDC1AG027520
TRIDC1AG027530
TRIDC1AG029310
TRIDC1AG030360
TRIDC1AG032010
TRIDC1AG032250
TRIDC1AG032700
TRIDC1AG032770
TRIDC1AG033530
TRIDC1AG034160
TRIDC1AG034580
TRIDC1AG035790
TRIDC1AG037480
TRIDC1AG038880
TRIDC1AG040850
TRIDC1AG040860
TRIDC1AG041550
TRIDC1AG042250
TRIDC1AG042290
TRIDC1AG042330
TRIDC1AG043400
TRIDC1AG043410
TRIDC1AG047700
TRIDC1AG048140
TRIDC1AG048240
TRIDC1AG048250
TRIDC1AG050910
TRIDC1AG051440
TRIDC1AG051460
TRIDC1AG051470
TRIDC1AG051810
TRIDC1AG051920
TRIDC1AG052530
TRIDC1AG053780
TRIDC1AG053950
TRIDC1AG054080
TRIDC1AG054200
TRIDC1AG054220
TRIDC1AG054260
TRIDC1AG054390
TRIDC1AG054400
TRIDC1AG055010
TRIDC1AG055080
TRIDC1AG056200
TRIDC1AG057010
TRIDC1AG057020
TRIDC1AG057210
TRIDC1AG057230
TRIDC1AG057340
TRIDC1AG057830
TRIDC1AG058260
TRIDC1AG058830
TRIDC1AG058840
TRIDC1AG058850
TRIDC1AG059000
TRIDC1AG059020
TRIDC1AG059050
TRIDC1AG059090
TRIDC1AG059550
TRIDC1AG060010
TRIDC1AG062650
TRIDC1AG062660
TRIDC1AG062670
TRIDC1AG063240
TRIDC1AG063420
TRIDC1AG063430
TRIDC1AG063440
TRIDC1AG063450
TRIDC1AG063470
TRIDC1AG063560
TRIDC1AG063940
TRIDC1AG064470
TRIDC1AG064480
TRIDC1AG065320
TRIDC1BG000060
TRIDC1BG000070
TRIDC1BG000090
TRIDC1BG000120
TRIDC1BG000130
TRIDC1BG000150
TRIDC1BG000160
TRIDC1BG000180
TRIDC1BG000230
TRIDC1BG000270
TRIDC1BG000300
TRIDC1BG000340
TRIDC1BG000360
TRIDC1BG000370
TRIDC1BG000380
TRIDC1BG000390
TRIDC1BG000550
TRIDC1BG000570
TRIDC1BG000580
TRIDC1BG000620
TRIDC1BG000740
TRIDC1BG000820
TRIDC1BG000830
TRIDC1BG000890
TRIDC1BG000900
TRIDC1BG000910
TRIDC1BG000930
TRIDC1BG001020
TRIDC1BG001030
TRIDC1BG001040
TRIDC1BG001050
TRIDC1BG001070
TRIDC1BG001080
TRIDC1BG001090
TRIDC1BG001110
TRIDC1BG001120
TRIDC1BG001410
TRIDC1BG001430
TRIDC1BG001440
TRIDC1BG001450
TRIDC1BG001460
TRIDC1BG001470
TRIDC1BG001480
TRIDC1BG001490
TRIDC1BG001500
TRIDC1BG001510
TRIDC1BG001670
TRIDC1BG001810
TRIDC1BG001820
TRIDC1BG001830
TRIDC1BG001850
TRIDC1BG001890
TRIDC1BG001920
TRIDC1BG001930
TRIDC1BG001940
TRIDC1BG001950
TRIDC1BG001970
TRIDC1BG001990
TRIDC1BG002030
TRIDC1BG002080
TRIDC1BG002090
TRIDC1BG002100
TRIDC1BG002110
TRIDC1BG002150
TRIDC1BG002200
TRIDC1BG002210
TRIDC1BG002220
TRIDC1BG002230
TRIDC1BG002260
TRIDC1BG002270
TRIDC1BG002280
TRIDC1BG002290
TRIDC1BG002300
TRIDC1BG002310
TRIDC1BG002350
TRIDC1BG002370
TRIDC1BG002380
TRIDC1BG002390
TRIDC1BG002400
TRIDC1BG002410
TRIDC1BG002530
TRIDC1BG002540
TRIDC1BG002550
TRIDC1BG002560
TRIDC1BG002590
TRIDC1BG002600
TRIDC1BG002620
TRIDC1BG002680
TRIDC1BG002690
TRIDC1BG002700
TRIDC1BG002750
TRIDC1BG002760
TRIDC1BG002770
TRIDC1BG002840
TRIDC1BG002850
TRIDC1BG002990
TRIDC1BG003130
TRIDC1BG003270
TRIDC1BG003300
TRIDC1BG003380
TRIDC1BG003390
TRIDC1BG003410
TRIDC1BG003420
TRIDC1BG003430
TRIDC1BG003440
TRIDC1BG003490
TRIDC1BG003500
TRIDC1BG003520
TRIDC1BG003720
TRIDC1BG003810
TRIDC1BG003820
TRIDC1BG003910
TRIDC1BG003950
TRIDC1BG003960
TRIDC1BG003980
TRIDC1BG004030
TRIDC1BG004050
TRIDC1BG004070
TRIDC1BG004090
TRIDC1BG004140
TRIDC1BG005260
TRIDC1BG005380
TRIDC1BG005490
TRIDC1BG005500
TRIDC1BG005510
TRIDC1BG005530
TRIDC1BG005560
TRIDC1BG005570
TRIDC1BG005690
TRIDC1BG005710
TRIDC1BG005820
TRIDC1BG005830
TRIDC1BG006030
TRIDC1BG006040
TRIDC1BG006050
TRIDC1BG006060
TRIDC1BG006080
TRIDC1BG006100
TRIDC1BG006120
TRIDC1BG006160
TRIDC1BG006200
TRIDC1BG006210
TRIDC1BG006230
TRIDC1BG006250
TRIDC1BG006320
TRIDC1BG006330
TRIDC1BG006410
TRIDC1BG006450
TRIDC1BG006540
TRIDC1BG006550
TRIDC1BG006570
TRIDC1BG006630
TRIDC1BG006640
TRIDC1BG006650
TRIDC1BG006690
TRIDC1BG006970
TRIDC1BG007010
TRIDC1BG007030
TRIDC1BG007040
TRIDC1BG007220
TRIDC1BG007250
TRIDC1BG007280
TRIDC1BG007330
TRIDC1BG007340
TRIDC1BG007350
TRIDC1BG007400
TRIDC1BG007520
TRIDC1BG007960
TRIDC1BG008120
TRIDC1BG008160
TRIDC1BG008170
TRIDC1BG008190
TRIDC1BG008250
TRIDC1BG008260
TRIDC1BG008300
TRIDC1BG008350
TRIDC1BG008360
TRIDC1BG008380
TRIDC1BG008390
TRIDC1BG008400
TRIDC1BG008450
TRIDC1BG008460
TRIDC1BG008470
TRIDC1BG008490
TRIDC1BG008550
TRIDC1BG008640
TRIDC1BG008650
TRIDC1BG008670
TRIDC1BG008730
TRIDC1BG008740
TRIDC1BG008750
TRIDC1BG008790
TRIDC1BG008800
TRIDC1BG008880
TRIDC1BG010000
TRIDC1BG010010
TRIDC1BG010020
TRIDC1BG010090
TRIDC1BG010200
TRIDC1BG010440
TRIDC1BG010460
TRIDC1BG010470
TRIDC1BG010480
TRIDC1BG010600
TRIDC1BG010610
TRIDC1BG011180
TRIDC1BG011810
TRIDC1BG011960
TRIDC1BG011990
TRIDC1BG012020
TRIDC1BG012040
TRIDC1BG012370
TRIDC1BG012680
TRIDC1BG013080
TRIDC1BG013120
TRIDC1BG013210
TRIDC1BG013260
TRIDC1BG013360
TRIDC1BG013380
TRIDC1BG014350
TRIDC1BG014970
TRIDC1BG015450
TRIDC1BG015650
TRIDC1BG015660
TRIDC1BG015830
TRIDC1BG016060
TRIDC1BG016110
TRIDC1BG016150
TRIDC1BG016180
TRIDC1BG016200
TRIDC1BG016220
TRIDC1BG016230
TRIDC1BG016470
TRIDC1BG016820
TRIDC1BG016830
TRIDC1BG017020
TRIDC1BG017510
TRIDC1BG018350
TRIDC1BG018390
TRIDC1BG018400
TRIDC1BG019730
TRIDC1BG022770
TRIDC1BG025620
TRIDC1BG026490
TRIDC1BG027720
TRIDC1BG027990
TRIDC1BG028060
TRIDC1BG028070
TRIDC1BG028090
TRIDC1BG028130
TRIDC1BG028430
TRIDC1BG028470
TRIDC1BG028490
TRIDC1BG028500
TRIDC1BG028520
TRIDC1BG028530
TRIDC1BG028540
TRIDC1BG028650
TRIDC1BG028670
TRIDC1BG028690
TRIDC1BG028710
TRIDC1BG028730
TRIDC1BG028820
TRIDC1BG029150
TRIDC1BG029220
TRIDC1BG029270
TRIDC1BG029300
TRIDC1BG029370
TRIDC1BG029410
TRIDC1BG029440
TRIDC1BG029450
TRIDC1BG029460
TRIDC1BG029490
TRIDC1BG029510
TRIDC1BG029520
TRIDC1BG029530
TRIDC1BG029540
TRIDC1BG029620
TRIDC1BG030050
TRIDC1BG030100
TRIDC1BG030130
TRIDC1BG030140
TRIDC1BG030150
TRIDC1BG030260
TRIDC1BG030420
TRIDC1BG030910
TRIDC1BG031300
TRIDC1BG031310
TRIDC1BG031370
TRIDC1BG031390
TRIDC1BG035750
TRIDC1BG036170
TRIDC1BG036180
TRIDC1BG037970
TRIDC1BG039170
TRIDC1BG039210
TRIDC1BG039550
TRIDC1BG040160
TRIDC1BG042890
TRIDC1BG042900
TRIDC1BG042910
TRIDC1BG042920
TRIDC1BG042930
TRIDC1BG043620
TRIDC1BG043690
TRIDC1BG044720
TRIDC1BG045800
TRIDC1BG046880
TRIDC1BG046970
TRIDC1BG046980
TRIDC1BG047010
TRIDC1BG047020
TRIDC1BG047200
TRIDC1BG047810
TRIDC1BG047910
TRIDC1BG047960
TRIDC1BG047990
TRIDC1BG048450
TRIDC1BG048460
TRIDC1BG048470
TRIDC1BG048620
TRIDC1BG049890
TRIDC1BG050270
TRIDC1BG050280
TRIDC1BG050290
TRIDC1BG050310
TRIDC1BG050320
TRIDC1BG050530
TRIDC1BG050540
TRIDC1BG050560
TRIDC1BG050580
TRIDC1BG050590
TRIDC1BG050640
TRIDC1BG050650
TRIDC1BG050660
TRIDC1BG050690
TRIDC1BG050710
TRIDC1BG050730
TRIDC1BG051240
TRIDC1BG051250
TRIDC1BG051270
TRIDC1BG051300
TRIDC1BG051740
TRIDC1BG051750
TRIDC1BG051810
TRIDC1BG052050
TRIDC1BG053090
TRIDC1BG053160
TRIDC1BG054040
TRIDC1BG054050
TRIDC1BG054200
TRIDC1BG054210
TRIDC1BG054240
TRIDC1BG054260
TRIDC1BG054270
TRIDC1BG054280
TRIDC1BG054290
TRIDC1BG054300
TRIDC1BG054360
TRIDC1BG054380
TRIDC1BG054820
TRIDC1BG055150
TRIDC1BG055160
TRIDC1BG055410
TRIDC1BG055460
TRIDC1BG055470
TRIDC1BG055880
TRIDC1BG055900
TRIDC1BG056020
TRIDC1BG056040
TRIDC1BG056050
TRIDC1BG056070
TRIDC1BG056150
TRIDC1BG056380
TRIDC1BG056390
TRIDC1BG056560
TRIDC1BG056570
TRIDC1BG056600
TRIDC1BG056650
TRIDC1BG056660
TRIDC1BG056670
TRIDC1BG056700
TRIDC1BG056980
TRIDC1BG057630
TRIDC1BG057660
TRIDC1BG057800
TRIDC1BG057820
TRIDC1BG057870
TRIDC1BG057890
TRIDC1BG057900
TRIDC1BG057910
TRIDC1BG057920
TRIDC1BG057930
TRIDC1BG057950
TRIDC1BG057960
TRIDC1BG058000
TRIDC1BG058020
TRIDC1BG058250
TRIDC1BG058260
TRIDC1BG058290
TRIDC1BG058310
TRIDC1BG058330
TRIDC1BG058340
TRIDC1BG058380
TRIDC1BG058390
TRIDC1BG058590
TRIDC1BG058630
TRIDC1BG058640
TRIDC1BG059540
TRIDC1BG059590
TRIDC1BG059610
TRIDC1BG059620
TRIDC1BG059630
TRIDC1BG059640
TRIDC1BG059650
TRIDC1BG059660
TRIDC1BG059940
TRIDC1BG060010
TRIDC1BG060040
TRIDC1BG060050
TRIDC1BG060060
TRIDC1BG060400
TRIDC1BG060410
TRIDC1BG060420
TRIDC1BG060430
TRIDC1BG060540
TRIDC1BG060550
TRIDC1BG060850
TRIDC1BG060860
TRIDC1BG061050
TRIDC1BG061060
TRIDC1BG061130
TRIDC1BG061140
TRIDC1BG061380
TRIDC1BG061390
TRIDC1BG061400
TRIDC1BG061590
TRIDC1BG061620
TRIDC1BG061690
TRIDC1BG061700
TRIDC1BG062080
TRIDC1BG062090
TRIDC1BG062100
TRIDC1BG062110
TRIDC1BG062120
TRIDC1BG062130
TRIDC1BG062140
TRIDC1BG062650
TRIDC1BG062840
TRIDC1BG062850
TRIDC1BG062860
TRIDC1BG062870
TRIDC1BG062890
TRIDC1BG062900
TRIDC1BG062910
TRIDC1BG062930
TRIDC1BG062940
TRIDC1BG063000
TRIDC1BG063040
TRIDC1BG063050
TRIDC1BG063060
TRIDC1BG063090
TRIDC1BG063140
TRIDC1BG063190
TRIDC1BG063310
TRIDC1BG063560
TRIDC1BG063610
TRIDC1BG063930
TRIDC1BG064080
TRIDC1BG064090
TRIDC1BG064240
TRIDC1BG064280
TRIDC1BG064290
TRIDC1BG064320
TRIDC1BG064380
TRIDC1BG064450
TRIDC1BG064460
TRIDC1BG064470
TRIDC1BG064480
TRIDC1BG064650
TRIDC1BG064660
TRIDC1BG064820
TRIDC1BG064850
TRIDC1BG064990
TRIDC1BG065570
TRIDC1BG065730
TRIDC1BG065970
TRIDC1BG066140
TRIDC1BG066380
TRIDC1BG066390
TRIDC1BG066430
TRIDC1BG066540
TRIDC1BG066580
TRIDC1BG066600
TRIDC1BG066730
TRIDC1BG066890
TRIDC1BG066900
TRIDC1BG066910
TRIDC1BG066920
TRIDC1BG067430
TRIDC1BG067440
TRIDC1BG067620
TRIDC1BG067630
TRIDC1BG067710
TRIDC1BG067720
TRIDC1BG067780
TRIDC1BG067800
TRIDC1BG067930
TRIDC1BG068160
TRIDC1BG068170
TRIDC1BG068360
TRIDC1BG068640
TRIDC1BG068860
TRIDC1BG068970
TRIDC1BG068990
TRIDC1BG069000
TRIDC1BG069540
TRIDC1BG069580
TRIDC1BG069590
TRIDC1BG069610
TRIDC1BG069860
TRIDC1BG069990
TRIDC1BG070090
TRIDC1BG070100
TRIDC1BG070160
TRIDC1BG070250
TRIDC1BG070260
TRIDC1BG070270
TRIDC1BG070280
TRIDC1BG070290
TRIDC1BG070300
TRIDC1BG070440
TRIDC1BG070760
TRIDC1BG070840
TRIDC1BG070890
TRIDC1BG071030
TRIDC1BG071060
TRIDC1BG071070
TRIDC1BG071080
TRIDC1BG071120
TRIDC1BG071210
TRIDC1BG071230
TRIDC1BG071240
TRIDC1BG071300
TRIDC1BG071310
TRIDC1BG071330
TRIDC1BG071340
TRIDC1BG071410
TRIDC1BG071530
TRIDC1BG071550
TRIDC1BG071690
TRIDC1BG071700
TRIDC1BG071720
TRIDC1BG071730
TRIDC1BG071780
TRIDC1BG071840
TRIDC1BG071850
TRIDC1BG071900
TRIDC1BG071910
TRIDC1BG071920
TRIDC1BG071950
TRIDC1BG071960
TRIDC1BG071970
TRIDC1BG071980
TRIDC1BG072280
TRIDC1BG072310
TRIDC1BG072380
TRIDC1BG072390
TRIDC1BG072410
TRIDC1BG072420
TRIDC1BG072530
TRIDC1BG072540
TRIDC1BG072550
TRIDC1BG072560
TRIDC1BG072580
TRIDC1BG072600
TRIDC1BG072680
TRIDC1BG072710
TRIDC1BG072720
TRIDC1BG072730
TRIDC1BG072740
TRIDC1BG072750
TRIDC1BG072780
TRIDC1BG072790
TRIDC1BG072810
TRIDC1BG072910
TRIDC1BG072950
TRIDC1BG073140
TRIDC1BG073160
TRIDC1BG073180
TRIDC1BG073190
TRIDC1BG073200
TRIDC1BG073240
TRIDC1BG073260
TRIDC1BG073470
TRIDC1BG073490
TRIDC1BG073500
TRIDC1BG073510
TRIDC1BG073540
TRIDC1BG073760
TRIDC1BG073770
TRIDC1BG074190
TRIDC1BG074230
TRIDC1BG074240
TRIDC1BG074250
TRIDC1BG074810
TRIDC2AG000040
TRIDC2AG000060
TRIDC2AG000080
TRIDC2AG000120
TRIDC2AG000130
TRIDC2AG000670
TRIDC2AG000680
TRIDC2AG000690
TRIDC2AG000700
TRIDC2AG000760
TRIDC2AG000920
TRIDC2AG000960
TRIDC2AG000970
TRIDC2AG000980
TRIDC2AG000990
TRIDC2AG001010
TRIDC2AG001020
TRIDC2AG001030
TRIDC2AG001470
TRIDC2AG001950
TRIDC2AG001960
TRIDC2AG002200
TRIDC2AG002270
TRIDC2AG002280
TRIDC2AG002760
TRIDC2AG002770
TRIDC2AG002780
TRIDC2AG002800
TRIDC2AG003230
TRIDC2AG003240
TRIDC2AG003360
TRIDC2AG003470
TRIDC2AG003510
TRIDC2AG003590
TRIDC2AG003810
TRIDC2AG003820
TRIDC2AG003830
TRIDC2AG003910
TRIDC2AG004970
TRIDC2AG005440
TRIDC2AG005480
TRIDC2AG005490
TRIDC2AG005500
TRIDC2AG005580
TRIDC2AG005870
TRIDC2AG006230
TRIDC2AG006890
TRIDC2AG007480
TRIDC2AG007500
TRIDC2AG007570
TRIDC2AG007580
TRIDC2AG007840
TRIDC2AG008300
TRIDC2AG008610
TRIDC2AG009310
TRIDC2AG009840
TRIDC2AG009890
TRIDC2AG009920
TRIDC2AG009930
TRIDC2AG009940
TRIDC2AG009980
TRIDC2AG010080
TRIDC2AG010160
TRIDC2AG010400
TRIDC2AG010690
TRIDC2AG012060
TRIDC2AG012930
TRIDC2AG014130
TRIDC2AG014490
TRIDC2AG014630
TRIDC2AG015010
TRIDC2AG015520
TRIDC2AG016240
TRIDC2AG016250
TRIDC2AG016390
TRIDC2AG017620
TRIDC2AG018090
TRIDC2AG018100
TRIDC2AG018690
TRIDC2AG018750
TRIDC2AG018770
TRIDC2AG019190
TRIDC2AG019680
TRIDC2AG021360
TRIDC2AG025730
TRIDC2AG026200
TRIDC2AG027170
TRIDC2AG027680
TRIDC2AG028380
TRIDC2AG028820
TRIDC2AG030480
TRIDC2AG034640
TRIDC2AG035370
TRIDC2AG036290
TRIDC2AG036610
TRIDC2AG037730
TRIDC2AG038990
TRIDC2AG043230
TRIDC2AG043250
TRIDC2AG044560
TRIDC2AG044570
TRIDC2AG045880
TRIDC2AG045890
TRIDC2AG047170
TRIDC2AG048990
TRIDC2AG052400
TRIDC2AG053700
TRIDC2AG053720
TRIDC2AG054220
TRIDC2AG055790
TRIDC2AG055810
TRIDC2AG055820
TRIDC2AG058890
TRIDC2AG059340
TRIDC2AG059350
TRIDC2AG059360
TRIDC2AG059470
TRIDC2AG060420
TRIDC2AG060750
TRIDC2AG060760
TRIDC2AG060770
TRIDC2AG061260
TRIDC2AG062870
TRIDC2AG065330
TRIDC2AG065880
TRIDC2AG065960
TRIDC2AG066100
TRIDC2AG066110
TRIDC2AG066120
TRIDC2AG066350
TRIDC2AG067110
TRIDC2AG067330
TRIDC2AG068810
TRIDC2AG068840
TRIDC2AG069100
TRIDC2AG069110
TRIDC2AG069450
TRIDC2AG069620
TRIDC2AG069630
TRIDC2AG070640
TRIDC2AG071290
TRIDC2AG071440
TRIDC2AG071450
TRIDC2AG071470
TRIDC2AG071730
TRIDC2AG071740
TRIDC2AG071750
TRIDC2AG071900
TRIDC2AG073010
TRIDC2AG073550
TRIDC2AG073570
TRIDC2AG074270
TRIDC2AG074610
TRIDC2AG074930
TRIDC2AG074940
TRIDC2AG075580
TRIDC2AG075760
TRIDC2AG075770
TRIDC2AG075780
TRIDC2AG075790
TRIDC2AG075810
TRIDC2AG075820
TRIDC2AG075860
TRIDC2AG075870
TRIDC2AG075880
TRIDC2AG075890
TRIDC2AG075960
TRIDC2AG076300
TRIDC2AG076380
TRIDC2AG076570
TRIDC2AG076640
TRIDC2AG076660
TRIDC2AG076690
TRIDC2AG076700
TRIDC2AG077400
TRIDC2AG078060
TRIDC2AG078270
TRIDC2AG078610
TRIDC2AG078620
TRIDC2AG078630
TRIDC2AG078690
TRIDC2AG078710
TRIDC2AG078720
TRIDC2AG078870
TRIDC2AG078880
TRIDC2AG078900
TRIDC2AG078910
TRIDC2AG078990
TRIDC2AG079120
TRIDC2AG079400
TRIDC2AG079420
TRIDC2AG079430
TRIDC2AG079440
TRIDC2AG079480
TRIDC2AG079500
TRIDC2AG079530
TRIDC2AG079550
TRIDC2AG079570
TRIDC2AG079580
TRIDC2AG079590
TRIDC2AG079610
TRIDC2AG079650
TRIDC2AG079660
TRIDC2AG079670
TRIDC2AG079810
TRIDC2AG079820
TRIDC2AG079830
TRIDC2AG079850
TRIDC2AG079890
TRIDC2AG079900
TRIDC2AG080060
TRIDC2AG080070
TRIDC2AG080090
TRIDC2AG080440
TRIDC2AG081210
TRIDC2AG081230
TRIDC2AG081240
TRIDC2AG081250
TRIDC2AG081280
TRIDC2AG081410
TRIDC2AG081540
TRIDC2AG081590
TRIDC2AG081610
TRIDC2AG081620
TRIDC2AG081630
TRIDC2AG081640
TRIDC2AG081650
TRIDC2AG081660
TRIDC2AG081670
TRIDC2AG081680
TRIDC2AG081700
TRIDC2AG081720
TRIDC2AG081740
TRIDC2AG081750
TRIDC2AG081760
TRIDC2AG081770
TRIDC2AG081780
TRIDC2AG081790
TRIDC2AG081800
TRIDC2AG081810
TRIDC2AG081850
TRIDC2AG081890
TRIDC2AG081920
TRIDC2AG081930
TRIDC2AG081950
TRIDC2AG081960
TRIDC2AG081970
TRIDC2AG082000
TRIDC2AG082010
TRIDC2AG082020
TRIDC2AG082030
TRIDC2AG082310
TRIDC2AG082340
TRIDC2AG082430
TRIDC2AG082440
TRIDC2BG000030
TRIDC2BG000040
TRIDC2BG000150
TRIDC2BG000160
TRIDC2BG000170
TRIDC2BG000180
TRIDC2BG000190
TRIDC2BG000240
TRIDC2BG000250
TRIDC2BG000270
TRIDC2BG000280
TRIDC2BG001220
TRIDC2BG001310
TRIDC2BG001320
TRIDC2BG001330
TRIDC2BG001440
TRIDC2BG001450
TRIDC2BG001460
TRIDC2BG001470
TRIDC2BG001480
TRIDC2BG001520
TRIDC2BG001730
TRIDC2BG001760
TRIDC2BG001770
TRIDC2BG001780
TRIDC2BG001930
TRIDC2BG001950
TRIDC2BG001960
TRIDC2BG001970
TRIDC2BG001980
TRIDC2BG002000
TRIDC2BG002010
TRIDC2BG002030
TRIDC2BG002070
TRIDC2BG002150
TRIDC2BG002170
TRIDC2BG002290
TRIDC2BG002300
TRIDC2BG002320
TRIDC2BG002330
TRIDC2BG002340
TRIDC2BG002350
TRIDC2BG002380
TRIDC2BG002390
TRIDC2BG002480
TRIDC2BG002490
TRIDC2BG002570
TRIDC2BG002580
TRIDC2BG002590
TRIDC2BG002600
TRIDC2BG002610
TRIDC2BG002730
TRIDC2BG002830
TRIDC2BG002840
TRIDC2BG002850
TRIDC2BG002860
TRIDC2BG002880
TRIDC2BG002890
TRIDC2BG003240
TRIDC2BG003250
TRIDC2BG003260
TRIDC2BG003280
TRIDC2BG003290
TRIDC2BG003300
TRIDC2BG003310
TRIDC2BG003320
TRIDC2BG003350
TRIDC2BG003360
TRIDC2BG003400
TRIDC2BG003450
TRIDC2BG003460
TRIDC2BG003470
TRIDC2BG003480
TRIDC2BG003490
TRIDC2BG003500
TRIDC2BG003510
TRIDC2BG003530
TRIDC2BG003540
TRIDC2BG003550
TRIDC2BG003560
TRIDC2BG003570
TRIDC2BG003580
TRIDC2BG003600
TRIDC2BG003610
TRIDC2BG003620
TRIDC2BG003630
TRIDC2BG003680
TRIDC2BG003690
TRIDC2BG003710
TRIDC2BG003720
TRIDC2BG003730
TRIDC2BG003740
TRIDC2BG003770
TRIDC2BG003780
TRIDC2BG003820
TRIDC2BG003830
TRIDC2BG003840
TRIDC2BG003850
TRIDC2BG003870
TRIDC2BG003880
TRIDC2BG003890
TRIDC2BG003900
TRIDC2BG003910
TRIDC2BG003930
TRIDC2BG003950
TRIDC2BG003970
TRIDC2BG003990
TRIDC2BG004000
TRIDC2BG004030
TRIDC2BG004050
TRIDC2BG004060
TRIDC2BG004070
TRIDC2BG004080
TRIDC2BG004090
TRIDC2BG004110
TRIDC2BG004130
TRIDC2BG004140
TRIDC2BG004160
TRIDC2BG004490
TRIDC2BG004750
TRIDC2BG004770
TRIDC2BG004780
TRIDC2BG004930
TRIDC2BG004950
TRIDC2BG004960
TRIDC2BG004970
TRIDC2BG005000
TRIDC2BG005010
TRIDC2BG005040
TRIDC2BG005090
TRIDC2BG005100
TRIDC2BG005110
TRIDC2BG005320
TRIDC2BG005430
TRIDC2BG005470
TRIDC2BG005490
TRIDC2BG005500
TRIDC2BG005520
TRIDC2BG005550
TRIDC2BG005560
TRIDC2BG005570
TRIDC2BG005580
TRIDC2BG006110
TRIDC2BG006130
TRIDC2BG006200
TRIDC2BG006220
TRIDC2BG006240
TRIDC2BG006250
TRIDC2BG006310
TRIDC2BG006320
TRIDC2BG006330
TRIDC2BG006440
TRIDC2BG006460
TRIDC2BG006480
TRIDC2BG006650
TRIDC2BG006660
TRIDC2BG006800
TRIDC2BG006810
TRIDC2BG006820
TRIDC2BG006880
TRIDC2BG006890
TRIDC2BG006900
TRIDC2BG007130
TRIDC2BG007190
TRIDC2BG007200
TRIDC2BG007210
TRIDC2BG007320
TRIDC2BG007330
TRIDC2BG007340
TRIDC2BG007350
TRIDC2BG007370
TRIDC2BG007380
TRIDC2BG007390
TRIDC2BG007400
TRIDC2BG007410
TRIDC2BG007430
TRIDC2BG007450
TRIDC2BG007460
TRIDC2BG007490
TRIDC2BG007500
TRIDC2BG007510
TRIDC2BG007520
TRIDC2BG007550
TRIDC2BG007570
TRIDC2BG007580
TRIDC2BG007590
TRIDC2BG007600
TRIDC2BG007840
TRIDC2BG007850
TRIDC2BG007880
TRIDC2BG007890
TRIDC2BG007900
TRIDC2BG008010
TRIDC2BG008850
TRIDC2BG008860
TRIDC2BG008880
TRIDC2BG009020
TRIDC2BG009060
TRIDC2BG009130
TRIDC2BG009170
TRIDC2BG009220
TRIDC2BG009340
TRIDC2BG009350
TRIDC2BG009360
TRIDC2BG009390
TRIDC2BG009580
TRIDC2BG009850
TRIDC2BG009880
TRIDC2BG010000
TRIDC2BG010030
TRIDC2BG010050
TRIDC2BG010070
TRIDC2BG010080
TRIDC2BG010100
TRIDC2BG010150
TRIDC2BG010490
TRIDC2BG010590
TRIDC2BG010720
TRIDC2BG011120
TRIDC2BG011140
TRIDC2BG011160
TRIDC2BG011220
TRIDC2BG011230
TRIDC2BG011270
TRIDC2BG011340
TRIDC2BG011360
TRIDC2BG011370
TRIDC2BG011810
TRIDC2BG011940
TRIDC2BG011950
TRIDC2BG012070
TRIDC2BG012080
TRIDC2BG012190
TRIDC2BG012260
TRIDC2BG012420
TRIDC2BG012430
TRIDC2BG012470
TRIDC2BG012500
TRIDC2BG012550
TRIDC2BG012570
TRIDC2BG012590
TRIDC2BG012630
TRIDC2BG012650
TRIDC2BG012690
TRIDC2BG012700
TRIDC2BG012710
TRIDC2BG012720
TRIDC2BG012740
TRIDC2BG012770
TRIDC2BG013120
TRIDC2BG013130
TRIDC2BG013140
TRIDC2BG014570
TRIDC2BG014960
TRIDC2BG014970
TRIDC2BG014980
TRIDC2BG015240
TRIDC2BG017340
TRIDC2BG017350
TRIDC2BG017360
TRIDC2BG017540
TRIDC2BG017560
TRIDC2BG018010
TRIDC2BG018920
TRIDC2BG018930
TRIDC2BG019010
TRIDC2BG019410
TRIDC2BG020660
TRIDC2BG020720
TRIDC2BG020740
TRIDC2BG020750
TRIDC2BG020830
TRIDC2BG020990
TRIDC2BG021000
TRIDC2BG021020
TRIDC2BG021170
TRIDC2BG021490
TRIDC2BG021500
TRIDC2BG021730
TRIDC2BG021740
TRIDC2BG021750
TRIDC2BG021800
TRIDC2BG021880
TRIDC2BG022020
TRIDC2BG022220
TRIDC2BG022320
TRIDC2BG022350
TRIDC2BG022360
TRIDC2BG022440
TRIDC2BG022460
TRIDC2BG022540
TRIDC2BG023010
TRIDC2BG023830
TRIDC2BG024850
TRIDC2BG024860
TRIDC2BG026140
TRIDC2BG026150
TRIDC2BG026160
TRIDC2BG026170
TRIDC2BG026180
TRIDC2BG026190
TRIDC2BG026230
TRIDC2BG026680
TRIDC2BG026740
TRIDC2BG027210
TRIDC2BG029400
TRIDC2BG030920
TRIDC2BG030960
TRIDC2BG031000
TRIDC2BG031010
TRIDC2BG034970
TRIDC2BG034990
TRIDC2BG038620
TRIDC2BG040130
TRIDC2BG042470
TRIDC2BG042480
TRIDC2BG042490
TRIDC2BG042500
TRIDC2BG042610
TRIDC2BG045010
TRIDC2BG045020
TRIDC2BG045980
TRIDC2BG046390
TRIDC2BG046400
TRIDC2BG046890
TRIDC2BG048190
TRIDC2BG048220
TRIDC2BG048260
TRIDC2BG048930
TRIDC2BG049120
TRIDC2BG049510
TRIDC2BG049520
TRIDC2BG050300
TRIDC2BG050540
TRIDC2BG050640
TRIDC2BG050670
TRIDC2BG051240
TRIDC2BG051320
TRIDC2BG051880
TRIDC2BG051930
TRIDC2BG051940
TRIDC2BG051980
TRIDC2BG052030
TRIDC2BG052040
TRIDC2BG052050
TRIDC2BG052080
TRIDC2BG052110
TRIDC2BG052120
TRIDC2BG052600
TRIDC2BG052610
TRIDC2BG053240
TRIDC2BG053250
TRIDC2BG053520
TRIDC2BG053530
TRIDC2BG053740
TRIDC2BG053930
TRIDC2BG053940
TRIDC2BG053960
TRIDC2BG053970
TRIDC2BG053980
TRIDC2BG054530
TRIDC2BG054780
TRIDC2BG055790
TRIDC2BG055810
TRIDC2BG055830
TRIDC2BG055840
TRIDC2BG055850
TRIDC2BG055860
TRIDC2BG057600
TRIDC2BG057730
TRIDC2BG058160
TRIDC2BG058320
TRIDC2BG058360
TRIDC2BG058680
TRIDC2BG058690
TRIDC2BG060000
TRIDC2BG060840
TRIDC2BG061220
TRIDC2BG062190
TRIDC2BG062440
TRIDC2BG062570
TRIDC2BG062580
TRIDC2BG062600
TRIDC2BG062660
TRIDC2BG063580
TRIDC2BG063590
TRIDC2BG063600
TRIDC2BG063610
TRIDC2BG063620
TRIDC2BG063630
TRIDC2BG063640
TRIDC2BG063880
TRIDC2BG063990
TRIDC2BG064030
TRIDC2BG064050
TRIDC2BG064910
TRIDC2BG064920
TRIDC2BG065710
TRIDC2BG065720
TRIDC2BG065740
TRIDC2BG065750
TRIDC2BG065770
TRIDC2BG065790
TRIDC2BG066080
TRIDC2BG066090
TRIDC2BG066350
TRIDC2BG067250
TRIDC2BG067290
TRIDC2BG068250
TRIDC2BG068530
TRIDC2BG068540
TRIDC2BG068570
TRIDC2BG068580
TRIDC2BG068590
TRIDC2BG068600
TRIDC2BG068610
TRIDC2BG068810
TRIDC2BG068860
TRIDC2BG068870
TRIDC2BG068910
TRIDC2BG068920
TRIDC2BG068960
TRIDC2BG068970
TRIDC2BG069100
TRIDC2BG069110
TRIDC2BG069120
TRIDC2BG069130
TRIDC2BG069140
TRIDC2BG069970
TRIDC2BG070010
TRIDC2BG070030
TRIDC2BG070080
TRIDC2BG070210
TRIDC2BG070220
TRIDC2BG070320
TRIDC2BG070330
TRIDC2BG070350
TRIDC2BG070430
TRIDC2BG070480
TRIDC2BG070540
TRIDC2BG070550
TRIDC2BG070560
TRIDC2BG070570
TRIDC2BG070580
TRIDC2BG070600
TRIDC2BG070610
TRIDC2BG070660
TRIDC2BG070710
TRIDC2BG070740
TRIDC2BG071030
TRIDC2BG071040
TRIDC2BG071050
TRIDC2BG071070
TRIDC2BG071150
TRIDC2BG071210
TRIDC2BG071220
TRIDC2BG071230
TRIDC2BG071530
TRIDC2BG071850
TRIDC2BG071860
TRIDC2BG071870
TRIDC2BG071900
TRIDC2BG071940
TRIDC2BG071960
TRIDC2BG072100
TRIDC2BG072110
TRIDC2BG072140
TRIDC2BG072250
TRIDC2BG072330
TRIDC2BG072340
TRIDC2BG072350
TRIDC2BG072760
TRIDC2BG072770
TRIDC2BG072980
TRIDC2BG073070
TRIDC2BG073080
TRIDC2BG073090
TRIDC2BG073100
TRIDC2BG073110
TRIDC2BG073440
TRIDC2BG073510
TRIDC2BG073730
TRIDC2BG074010
TRIDC2BG074900
TRIDC2BG074940
TRIDC2BG074970
TRIDC2BG076470
TRIDC2BG076490
TRIDC2BG076620
TRIDC2BG076640
TRIDC2BG076650
TRIDC2BG076670
TRIDC2BG076740
TRIDC2BG076750
TRIDC2BG076760
TRIDC2BG076770
TRIDC2BG076780
TRIDC2BG076800
TRIDC2BG076930
TRIDC2BG077110
TRIDC2BG077300
TRIDC2BG077310
TRIDC2BG077320
TRIDC2BG077560
TRIDC2BG077570
TRIDC2BG077580
TRIDC2BG078240
TRIDC2BG078360
TRIDC2BG078390
TRIDC2BG078420
TRIDC2BG078430
TRIDC2BG078450
TRIDC2BG078460
TRIDC2BG078470
TRIDC2BG078560
TRIDC2BG079040
TRIDC2BG079060
TRIDC2BG079070
TRIDC2BG079080
TRIDC2BG079090
TRIDC2BG079110
TRIDC2BG079170
TRIDC2BG079490
TRIDC2BG079590
TRIDC2BG079670
TRIDC2BG079710
TRIDC2BG079720
TRIDC2BG079890
TRIDC2BG080520
TRIDC2BG080530
TRIDC2BG080590
TRIDC2BG080600
TRIDC2BG080610
TRIDC2BG080620
TRIDC2BG080630
TRIDC2BG080640
TRIDC2BG080650
TRIDC2BG080740
TRIDC2BG080770
TRIDC2BG081040
TRIDC2BG081050
TRIDC2BG081060
TRIDC2BG081070
TRIDC2BG081360
TRIDC2BG081370
TRIDC2BG081550
TRIDC2BG081730
TRIDC2BG081890
TRIDC2BG081900
TRIDC2BG081920
TRIDC2BG081930
TRIDC2BG081940
TRIDC2BG081950
TRIDC2BG081980
TRIDC2BG081990
TRIDC2BG082030
TRIDC2BG082040
TRIDC2BG082360
TRIDC2BG082380
TRIDC2BG082390
TRIDC2BG082410
TRIDC2BG082500
TRIDC2BG082560
TRIDC2BG082600
TRIDC2BG082650
TRIDC2BG082660
TRIDC2BG082670
TRIDC2BG082820
TRIDC2BG083470
TRIDC2BG083480
TRIDC2BG083490
TRIDC2BG083500
TRIDC2BG083570
TRIDC2BG083580
TRIDC2BG083590
TRIDC2BG083640
TRIDC2BG083650
TRIDC2BG083660
TRIDC2BG083730
TRIDC2BG083740
TRIDC2BG083750
TRIDC2BG083860
TRIDC2BG084350
TRIDC2BG084460
TRIDC2BG084570
TRIDC2BG084580
TRIDC2BG084590
TRIDC2BG084600
TRIDC2BG084690
TRIDC2BG084700
TRIDC2BG084740
TRIDC2BG084780
TRIDC2BG084790
TRIDC2BG084840
TRIDC2BG084850
TRIDC2BG084900
TRIDC2BG084910
TRIDC2BG084920
TRIDC2BG085510
TRIDC2BG085540
TRIDC2BG085800
TRIDC2BG085810
TRIDC2BG085990
TRIDC2BG086020
TRIDC2BG086050
TRIDC2BG086100
TRIDC2BG086110
TRIDC2BG086200
TRIDC2BG086240
TRIDC2BG086290
TRIDC2BG086540
TRIDC2BG086550
TRIDC2BG086560
TRIDC2BG086580
TRIDC2BG086620
TRIDC2BG086640
TRIDC2BG086650
TRIDC2BG086660
TRIDC2BG086670
TRIDC2BG086680
TRIDC2BG086810
TRIDC2BG086830
TRIDC2BG086900
TRIDC2BG086920
TRIDC2BG086930
TRIDC2BG086970
TRIDC2BG087020
TRIDC2BG087030
TRIDC2BG087060
TRIDC2BG087070
TRIDC2BG087090
TRIDC2BG087310
TRIDC2BG087320
TRIDC2BG087350
TRIDC2BG087580
TRIDC2BG087680
TRIDC2BG087690
TRIDC2BG087700
TRIDC2BG087740
TRIDC2BG087750
TRIDC2BG087930
TRIDC2BG087940
TRIDC2BG087950
TRIDC2BG087960
TRIDC2BG088030
TRIDC2BG088040
TRIDC2BG088060
TRIDC2BG088100
TRIDC2BG088110
TRIDC2BG088120
TRIDC2BG088130
TRIDC2BG088140
TRIDC2BG088370
TRIDC2BG088390
TRIDC2BG088440
TRIDC2BG088450
TRIDC2BG088460
TRIDC2BG088510
TRIDC2BG088520
TRIDC2BG088530
TRIDC2BG088540
TRIDC2BG088600
TRIDC2BG088620
TRIDC2BG088630
TRIDC2BG088640
TRIDC2BG088650
TRIDC2BG088660
TRIDC2BG088670
TRIDC2BG088710
TRIDC2BG088720
TRIDC2BG088730
TRIDC2BG088910
TRIDC2BG088920
TRIDC2BG088940
TRIDC2BG088960
TRIDC2BG089040
TRIDC2BG089050
TRIDC2BG089080
TRIDC2BG089090
TRIDC2BG089140
TRIDC2BG089260
TRIDC2BG089280
TRIDC2BG089290
TRIDC2BG089300
TRIDC2BG089310
TRIDC2BG089330
TRIDC2BG089390
TRIDC2BG089460
TRIDC2BG089580
TRIDC2BG089710
TRIDC2BG089720
TRIDC2BG089740
TRIDC2BG089760
TRIDC2BG089820
TRIDC2BG089840
TRIDC2BG089850
TRIDC2BG089990
TRIDC2BG090000
TRIDC2BG090010
TRIDC2BG090020
TRIDC2BG090030
TRIDC2BG090040
TRIDC2BG090050
TRIDC2BG090060
TRIDC2BG090080
TRIDC2BG090140
TRIDC2BG090150
TRIDC2BG090190
TRIDC2BG090200
TRIDC2BG090210
TRIDC2BG090230
TRIDC2BG090240
TRIDC2BG090250
TRIDC2BG090260
TRIDC2BG090280
TRIDC2BG090290
TRIDC2BG090300
TRIDC2BG090310
TRIDC2BG090420
TRIDC2BG090430
TRIDC2BG090450
TRIDC2BG090470
TRIDC2BG090480
TRIDC2BG090550
TRIDC2BG090570
TRIDC2BG090590
TRIDC2BG090610
TRIDC2BG090630
TRIDC2BG090650
TRIDC2BG090660
TRIDC2BG090670
TRIDC2BG090680
TRIDC2BG090690
TRIDC2BG090720
TRIDC2BG090730
TRIDC2BG090840
TRIDC2BG090950
TRIDC2BG090980
TRIDC2BG091010
TRIDC2BG091020
TRIDC2BG091090
TRIDC2BG091100
TRIDC2BG091190
TRIDC2BG091200
TRIDC2BG091310
TRIDC2BG091340
TRIDC3AG000030
TRIDC3AG000160
TRIDC3AG000190
TRIDC3AG000990
TRIDC3AG001000
TRIDC3AG001230
TRIDC3AG001240
TRIDC3AG001360
TRIDC3AG001480
TRIDC3AG001490
TRIDC3AG001520
TRIDC3AG001530
TRIDC3AG001560
TRIDC3AG001570
TRIDC3AG001670
TRIDC3AG001680
TRIDC3AG001690
TRIDC3AG002150
TRIDC3AG002530
TRIDC3AG002570
TRIDC3AG002610
TRIDC3AG002620
TRIDC3AG002750
TRIDC3AG003280
TRIDC3AG003300
TRIDC3AG003310
TRIDC3AG003410
TRIDC3AG003420
TRIDC3AG003430
TRIDC3AG003440
TRIDC3AG003450
TRIDC3AG003460
TRIDC3AG003570
TRIDC3AG003580
TRIDC3AG003700
TRIDC3AG003930
TRIDC3AG004210
TRIDC3AG004820
TRIDC3AG005170
TRIDC3AG005190
TRIDC3AG005470
TRIDC3AG005480
TRIDC3AG005490
TRIDC3AG005640
TRIDC3AG006720
TRIDC3AG006870
TRIDC3AG006940
TRIDC3AG006950
TRIDC3AG007990
TRIDC3AG008010
TRIDC3AG008020
TRIDC3AG008090
TRIDC3AG008140
TRIDC3AG008300
TRIDC3AG008720
TRIDC3AG008730
TRIDC3AG009100
TRIDC3AG009770
TRIDC3AG009780
TRIDC3AG009920
TRIDC3AG009940
TRIDC3AG009960
TRIDC3AG010250
TRIDC3AG010270
TRIDC3AG010900
TRIDC3AG011290
TRIDC3AG011300
TRIDC3AG011310
TRIDC3AG013360
TRIDC3AG013630
TRIDC3AG013760
TRIDC3AG022930
TRIDC3AG022940
TRIDC3AG023940
TRIDC3AG024350
TRIDC3AG024360
TRIDC3AG024370
TRIDC3AG024610
TRIDC3AG024800
TRIDC3AG025050
TRIDC3AG025410
TRIDC3AG026460
TRIDC3AG026640
TRIDC3AG027260
TRIDC3AG028850
TRIDC3AG029900
TRIDC3AG031820
TRIDC3AG031830
TRIDC3AG031840
TRIDC3AG033470
TRIDC3AG033570
TRIDC3AG036490
TRIDC3AG036610
TRIDC3AG037100
TRIDC3AG039980
TRIDC3AG040540
TRIDC3AG040550
TRIDC3AG040560
TRIDC3AG040570
TRIDC3AG042180
TRIDC3AG042720
TRIDC3AG043450
TRIDC3AG044600
TRIDC3AG045140
TRIDC3AG045740
TRIDC3AG046950
TRIDC3AG047370
TRIDC3AG047380
TRIDC3AG047400
TRIDC3AG047410
TRIDC3AG048710
TRIDC3AG052800
TRIDC3AG054280
TRIDC3AG054600
TRIDC3AG054840
TRIDC3AG054920
TRIDC3AG056240
TRIDC3AG056630
TRIDC3AG056950
TRIDC3AG056960
TRIDC3AG057140
TRIDC3AG057160
TRIDC3AG057170
TRIDC3AG057180
TRIDC3AG057190
TRIDC3AG058030
TRIDC3AG058730
TRIDC3AG061960
TRIDC3AG061980
TRIDC3AG062260
TRIDC3AG062310
TRIDC3AG062470
TRIDC3AG062560
TRIDC3AG063160
TRIDC3AG063170
TRIDC3AG063180
TRIDC3AG063190
TRIDC3AG063280
TRIDC3AG063380
TRIDC3AG063400
TRIDC3AG063420
TRIDC3AG063440
TRIDC3AG063850
TRIDC3AG063890
TRIDC3AG064090
TRIDC3AG065260
TRIDC3AG065280
TRIDC3AG066050
TRIDC3AG066360
TRIDC3AG066390
TRIDC3AG066780
TRIDC3AG067110
TRIDC3AG067120
TRIDC3AG067330
TRIDC3AG067470
TRIDC3AG067500
TRIDC3AG067940
TRIDC3AG067950
TRIDC3AG067970
TRIDC3AG068710
TRIDC3AG068770
TRIDC3AG068810
TRIDC3AG069290
TRIDC3AG069340
TRIDC3AG069790
TRIDC3AG069800
TRIDC3AG069820
TRIDC3AG069830
TRIDC3AG069840
TRIDC3AG069850
TRIDC3AG070090
TRIDC3AG070410
TRIDC3AG071290
TRIDC3AG071420
TRIDC3AG071430
TRIDC3AG071440
TRIDC3AG071450
TRIDC3AG071690
TRIDC3AG071700
TRIDC3AG071710
TRIDC3AG071720
TRIDC3AG071730
TRIDC3AG071740
TRIDC3AG071750
TRIDC3AG071760
TRIDC3AG071770
TRIDC3AG071780
TRIDC3AG071800
TRIDC3AG071830
TRIDC3AG071910
TRIDC3AG071920
TRIDC3AG071940
TRIDC3AG071950
TRIDC3AG071960
TRIDC3AG071970
TRIDC3AG072230
TRIDC3AG072260
TRIDC3AG072310
TRIDC3AG072490
TRIDC3AG072500
TRIDC3AG072520
TRIDC3AG072530
TRIDC3AG072780
TRIDC3AG072790
TRIDC3AG072930
TRIDC3AG072940
TRIDC3AG073350
TRIDC3AG073510
TRIDC3AG073630
TRIDC3AG073660
TRIDC3AG073920
TRIDC3AG073950
TRIDC3AG073960
TRIDC3AG073970
TRIDC3AG073980
TRIDC3AG073990
TRIDC3AG074010
TRIDC3AG074030
TRIDC3AG074630
TRIDC3AG074800
TRIDC3AG074850
TRIDC3AG074900
TRIDC3AG074910
TRIDC3AG074920
TRIDC3AG074940
TRIDC3AG074950
TRIDC3AG074960
TRIDC3AG074970
TRIDC3AG074980
TRIDC3AG074990
TRIDC3AG075270
TRIDC3AG075280
TRIDC3AG075290
TRIDC3AG075340
TRIDC3AG075350
TRIDC3AG075390
TRIDC3AG075730
TRIDC3AG076170
TRIDC3AG076180
TRIDC3AG076210
TRIDC3BG000040
TRIDC3BG000050
TRIDC3BG000160
TRIDC3BG000180
TRIDC3BG000390
TRIDC3BG000400
TRIDC3BG000410
TRIDC3BG000480
TRIDC3BG000710
TRIDC3BG000720
TRIDC3BG000880
TRIDC3BG000890
TRIDC3BG001420
TRIDC3BG001430
TRIDC3BG001440
TRIDC3BG001450
TRIDC3BG001510
TRIDC3BG001960
TRIDC3BG001970
TRIDC3BG001980
TRIDC3BG001990
TRIDC3BG002090
TRIDC3BG002100
TRIDC3BG002460
TRIDC3BG002470
TRIDC3BG002540
TRIDC3BG002550
TRIDC3BG002870
TRIDC3BG002880
TRIDC3BG003260
TRIDC3BG003270
TRIDC3BG003280
TRIDC3BG003770
TRIDC3BG003790
TRIDC3BG003800
TRIDC3BG003810
TRIDC3BG003830
TRIDC3BG003860
TRIDC3BG003900
TRIDC3BG003910
TRIDC3BG003940
TRIDC3BG003960
TRIDC3BG004040
TRIDC3BG004060
TRIDC3BG004160
TRIDC3BG004350
TRIDC3BG004360
TRIDC3BG004370
TRIDC3BG004400
TRIDC3BG004630
TRIDC3BG004640
TRIDC3BG004650
TRIDC3BG004660
TRIDC3BG004730
TRIDC3BG004740
TRIDC3BG004750
TRIDC3BG004760
TRIDC3BG004770
TRIDC3BG005030
TRIDC3BG005050
TRIDC3BG005070
TRIDC3BG005080
TRIDC3BG005100
TRIDC3BG005110
TRIDC3BG005120
TRIDC3BG005260
TRIDC3BG005280
TRIDC3BG005290
TRIDC3BG005310
TRIDC3BG005330
TRIDC3BG005710
TRIDC3BG005910
TRIDC3BG005920
TRIDC3BG005930
TRIDC3BG005940
TRIDC3BG005980
TRIDC3BG005990
TRIDC3BG006030
TRIDC3BG006050
TRIDC3BG006090
TRIDC3BG006100
TRIDC3BG006110
TRIDC3BG006130
TRIDC3BG006150
TRIDC3BG006170
TRIDC3BG006190
TRIDC3BG006320
TRIDC3BG006350
TRIDC3BG006360
TRIDC3BG006370
TRIDC3BG006890
TRIDC3BG006950
TRIDC3BG007080
TRIDC3BG007230
TRIDC3BG007260
TRIDC3BG007270
TRIDC3BG007290
TRIDC3BG007300
TRIDC3BG007310
TRIDC3BG007450
TRIDC3BG007510
TRIDC3BG007520
TRIDC3BG007530
TRIDC3BG007540
TRIDC3BG007560
TRIDC3BG007590
TRIDC3BG007630
TRIDC3BG007650
TRIDC3BG008130
TRIDC3BG008140
TRIDC3BG008170
TRIDC3BG008300
TRIDC3BG008440
TRIDC3BG008450
TRIDC3BG008570
TRIDC3BG008600
TRIDC3BG008610
TRIDC3BG008630
TRIDC3BG008640
TRIDC3BG008660
TRIDC3BG008670
TRIDC3BG008680
TRIDC3BG008690
TRIDC3BG008700
TRIDC3BG008710
TRIDC3BG008770
TRIDC3BG008780
TRIDC3BG008860
TRIDC3BG008870
TRIDC3BG009000
TRIDC3BG009080
TRIDC3BG009090
TRIDC3BG009150
TRIDC3BG009230
TRIDC3BG009250
TRIDC3BG009260
TRIDC3BG009270
TRIDC3BG009280
TRIDC3BG009450
TRIDC3BG009460
TRIDC3BG009480
TRIDC3BG009490
TRIDC3BG009500
TRIDC3BG009650
TRIDC3BG009660
TRIDC3BG009790
TRIDC3BG009940
TRIDC3BG009950
TRIDC3BG010190
TRIDC3BG010210
TRIDC3BG010290
TRIDC3BG010360
TRIDC3BG010410
TRIDC3BG010530
TRIDC3BG010550
TRIDC3BG010560
TRIDC3BG010570
TRIDC3BG010960
TRIDC3BG010970
TRIDC3BG010980
TRIDC3BG011020
TRIDC3BG011030
TRIDC3BG011040
TRIDC3BG011050
TRIDC3BG011190
TRIDC3BG011200
TRIDC3BG011240
TRIDC3BG011250
TRIDC3BG011270
TRIDC3BG011280
TRIDC3BG011520
TRIDC3BG011760
TRIDC3BG011770
TRIDC3BG011790
TRIDC3BG011800
TRIDC3BG011810
TRIDC3BG011990
TRIDC3BG012000
TRIDC3BG012050
TRIDC3BG012100
TRIDC3BG012120
TRIDC3BG012130
TRIDC3BG012660
TRIDC3BG012670
TRIDC3BG012680
TRIDC3BG012780
TRIDC3BG012790
TRIDC3BG012800
TRIDC3BG012840
TRIDC3BG012920
TRIDC3BG012930
TRIDC3BG012950
TRIDC3BG013700
TRIDC3BG014140
TRIDC3BG014160
TRIDC3BG014180
TRIDC3BG014190
TRIDC3BG014200
TRIDC3BG014220
TRIDC3BG014230
TRIDC3BG014240
TRIDC3BG014250
TRIDC3BG014260
TRIDC3BG014330
TRIDC3BG014340
TRIDC3BG014440
TRIDC3BG014470
TRIDC3BG014680
TRIDC3BG014690
TRIDC3BG014710
TRIDC3BG014720
TRIDC3BG014810
TRIDC3BG015170
TRIDC3BG015520
TRIDC3BG016220
TRIDC3BG016230
TRIDC3BG016740
TRIDC3BG017680
TRIDC3BG017700
TRIDC3BG017720
TRIDC3BG017730
TRIDC3BG018700
TRIDC3BG020030
TRIDC3BG020470
TRIDC3BG021730
TRIDC3BG022580
TRIDC3BG022910
TRIDC3BG023630
TRIDC3BG024010
TRIDC3BG024050
TRIDC3BG024070
TRIDC3BG024080
TRIDC3BG024430
TRIDC3BG024470
TRIDC3BG024480
TRIDC3BG024570
TRIDC3BG024580
TRIDC3BG024670
TRIDC3BG025220
TRIDC3BG025600
TRIDC3BG025650
TRIDC3BG025730
TRIDC3BG025770
TRIDC3BG026080
TRIDC3BG026100
TRIDC3BG026110
TRIDC3BG026600
TRIDC3BG026610
TRIDC3BG030060
TRIDC3BG030680
TRIDC3BG030700
TRIDC3BG030790
TRIDC3BG032280
TRIDC3BG032650
TRIDC3BG033140
TRIDC3BG033150
TRIDC3BG033200
TRIDC3BG033260
TRIDC3BG035060
TRIDC3BG035140
TRIDC3BG038880
TRIDC3BG038890
TRIDC3BG039480
TRIDC3BG039600
TRIDC3BG039640
TRIDC3BG039920
TRIDC3BG039940
TRIDC3BG040230
TRIDC3BG041270
TRIDC3BG041410
TRIDC3BG042390
TRIDC3BG042400
TRIDC3BG042410
TRIDC3BG042430
TRIDC3BG043620
TRIDC3BG043770
TRIDC3BG044270
TRIDC3BG044290
TRIDC3BG044550
TRIDC3BG044560
TRIDC3BG044570
TRIDC3BG044580
TRIDC3BG044590
TRIDC3BG044710
TRIDC3BG044730
TRIDC3BG044760
TRIDC3BG044770
TRIDC3BG044790
TRIDC3BG045290
TRIDC3BG045430
TRIDC3BG045490
TRIDC3BG045520
TRIDC3BG047680
TRIDC3BG048860
TRIDC3BG048870
TRIDC3BG048880
TRIDC3BG048910
TRIDC3BG048930
TRIDC3BG049300
TRIDC3BG050190
TRIDC3BG050200
TRIDC3BG050820
TRIDC3BG050840
TRIDC3BG050860
TRIDC3BG050870
TRIDC3BG050890
TRIDC3BG050910
TRIDC3BG050980
TRIDC3BG051570
TRIDC3BG051580
TRIDC3BG051990
TRIDC3BG052230
TRIDC3BG052240
TRIDC3BG052250
TRIDC3BG052810
TRIDC3BG054160
TRIDC3BG054570
TRIDC3BG055380
TRIDC3BG055460
TRIDC3BG055990
TRIDC3BG056560
TRIDC3BG056570
TRIDC3BG056590
TRIDC3BG056610
TRIDC3BG056620
TRIDC3BG056740
TRIDC3BG056770
TRIDC3BG056820
TRIDC3BG056840
TRIDC3BG056860
TRIDC3BG056870
TRIDC3BG056890
TRIDC3BG056900
TRIDC3BG056910
TRIDC3BG057930
TRIDC3BG058180
TRIDC3BG058200
TRIDC3BG058710
TRIDC3BG060150
TRIDC3BG060990
TRIDC3BG061000
TRIDC3BG061530
TRIDC3BG061680
TRIDC3BG062500
TRIDC3BG062530
TRIDC3BG063210
TRIDC3BG063310
TRIDC3BG065340
TRIDC3BG067990
TRIDC3BG068130
TRIDC3BG068250
TRIDC3BG068530
TRIDC3BG068540
TRIDC3BG068550
TRIDC3BG069010
TRIDC3BG069470
TRIDC3BG069540
TRIDC3BG069550
TRIDC3BG069560
TRIDC3BG069570
TRIDC3BG069580
TRIDC3BG069590
TRIDC3BG069610
TRIDC3BG069620
TRIDC3BG070410
TRIDC3BG070440
TRIDC3BG070450
TRIDC3BG070460
TRIDC3BG070490
TRIDC3BG070520
TRIDC3BG070530
TRIDC3BG070540
TRIDC3BG070550
TRIDC3BG070780
TRIDC3BG070900
TRIDC3BG070910
TRIDC3BG070920
TRIDC3BG071000
TRIDC3BG071140
TRIDC3BG071220
TRIDC3BG071270
TRIDC3BG071290
TRIDC3BG071760
TRIDC3BG071770
TRIDC3BG071780
TRIDC3BG072180
TRIDC3BG072400
TRIDC3BG072410
TRIDC3BG072450
TRIDC3BG072540
TRIDC3BG072560
TRIDC3BG072810
TRIDC3BG073320
TRIDC3BG073370
TRIDC3BG073480
TRIDC3BG073490
TRIDC3BG073510
TRIDC3BG073520
TRIDC3BG073920
TRIDC3BG074510
TRIDC3BG074540
TRIDC3BG074570
TRIDC3BG074590
TRIDC3BG074600
TRIDC3BG074610
TRIDC3BG074690
TRIDC3BG074700
TRIDC3BG074710
TRIDC3BG074750
TRIDC3BG074780
TRIDC3BG074840
TRIDC3BG074850
TRIDC3BG074870
TRIDC3BG074940
TRIDC3BG074970
TRIDC3BG074980
TRIDC3BG074990
TRIDC3BG075000
TRIDC3BG075010
TRIDC3BG075020
TRIDC3BG075060
TRIDC3BG075070
TRIDC3BG075140
TRIDC3BG075160
TRIDC3BG075380
TRIDC3BG075480
TRIDC3BG075800
TRIDC3BG075990
TRIDC3BG076000
TRIDC3BG076020
TRIDC3BG076030
TRIDC3BG076080
TRIDC3BG076090
TRIDC3BG076160
TRIDC3BG076350
TRIDC3BG076360
TRIDC3BG076770
TRIDC3BG076780
TRIDC3BG076790
TRIDC3BG076800
TRIDC3BG076890
TRIDC3BG076970
TRIDC3BG077040
TRIDC3BG077340
TRIDC3BG077870
TRIDC3BG077910
TRIDC3BG078110
TRIDC3BG078120
TRIDC3BG078230
TRIDC3BG078240
TRIDC3BG078250
TRIDC3BG078350
TRIDC3BG078360
TRIDC3BG078380
TRIDC3BG078390
TRIDC3BG078750
TRIDC3BG078810
TRIDC3BG078820
TRIDC3BG078830
TRIDC3BG078840
TRIDC3BG078950
TRIDC3BG078980
TRIDC3BG079430
TRIDC3BG079530
TRIDC3BG079580
TRIDC3BG079590
TRIDC3BG079600
TRIDC3BG079680
TRIDC3BG079710
TRIDC3BG079720
TRIDC3BG079740
TRIDC3BG079750
TRIDC3BG079760
TRIDC3BG079770
TRIDC3BG079790
TRIDC3BG079810
TRIDC3BG079820
TRIDC3BG079830
TRIDC3BG079850
TRIDC3BG079870
TRIDC3BG079880
TRIDC3BG079890
TRIDC3BG079940
TRIDC3BG080110
TRIDC3BG080140
TRIDC3BG080160
TRIDC3BG080620
TRIDC3BG080700
TRIDC3BG080780
TRIDC3BG080880
TRIDC3BG080890
TRIDC3BG080900
TRIDC3BG080990
TRIDC3BG081450
TRIDC3BG081460
TRIDC3BG081660
TRIDC3BG081670
TRIDC3BG081680
TRIDC3BG081690
TRIDC3BG081770
TRIDC3BG081790
TRIDC3BG081800
TRIDC3BG081900
TRIDC3BG081930
TRIDC3BG081960
TRIDC3BG082000
TRIDC3BG082010
TRIDC3BG082020
TRIDC3BG082060
TRIDC3BG082290
TRIDC3BG082650
TRIDC3BG082780
TRIDC3BG082790
TRIDC3BG082800
TRIDC3BG082810
TRIDC3BG082820
TRIDC3BG082890
TRIDC3BG082900
TRIDC3BG082920
TRIDC3BG082930
TRIDC3BG082960
TRIDC3BG082990
TRIDC3BG083010
TRIDC3BG083020
TRIDC3BG083030
TRIDC3BG083140
TRIDC3BG083160
TRIDC3BG083180
TRIDC3BG083200
TRIDC3BG083210
TRIDC3BG083220
TRIDC3BG083230
TRIDC3BG083290
TRIDC3BG083320
TRIDC3BG083330
TRIDC3BG083360
TRIDC3BG083370
TRIDC3BG083550
TRIDC3BG083560
TRIDC3BG083570
TRIDC3BG083650
TRIDC3BG083800
TRIDC3BG083890
TRIDC3BG083900
TRIDC3BG083920
TRIDC3BG083940
TRIDC3BG084120
TRIDC3BG084130
TRIDC3BG084230
TRIDC3BG084320
TRIDC3BG084330
TRIDC3BG084340
TRIDC3BG084350
TRIDC3BG084390
TRIDC3BG084420
TRIDC3BG084430
TRIDC3BG084570
TRIDC3BG084580
TRIDC3BG084670
TRIDC3BG084810
TRIDC3BG084820
TRIDC3BG084840
TRIDC3BG084860
TRIDC3BG084870
TRIDC3BG085040
TRIDC3BG085260
TRIDC3BG085270
TRIDC3BG085280
TRIDC3BG085300
TRIDC3BG085310
TRIDC3BG085340
TRIDC3BG085350
TRIDC3BG085360
TRIDC3BG085370
TRIDC3BG085450
TRIDC3BG085670
TRIDC3BG085710
TRIDC3BG085760
TRIDC3BG085780
TRIDC3BG085790
TRIDC3BG085820
TRIDC3BG085870
TRIDC3BG086200
TRIDC3BG086260
TRIDC3BG086270
TRIDC3BG086280
TRIDC3BG086290
TRIDC3BG086340
TRIDC3BG086360
TRIDC3BG086380
TRIDC3BG086390
TRIDC3BG086420
TRIDC3BG086430
TRIDC3BG086460
TRIDC3BG086480
TRIDC3BG086770
TRIDC3BG086810
TRIDC3BG087140
TRIDC3BG087190
TRIDC3BG087210
TRIDC3BG087220
TRIDC3BG087340
TRIDC3BG087350
TRIDC3BG087370
TRIDC3BG087380
TRIDC3BG087600
TRIDC3BG087680
TRIDC4AG000480
TRIDC4AG001430
TRIDC4AG001670
TRIDC4AG001750
TRIDC4AG002480
TRIDC4AG002490
TRIDC4AG002500
TRIDC4AG011020
TRIDC4AG014900
TRIDC4AG015100
TRIDC4AG018040
TRIDC4AG019250
TRIDC4AG021210
TRIDC4AG023590
TRIDC4AG026600
TRIDC4AG026800
TRIDC4AG027210
TRIDC4AG030860
TRIDC4AG031500
TRIDC4AG032220
TRIDC4AG033790
TRIDC4AG033800
TRIDC4AG033810
TRIDC4AG033820
TRIDC4AG033830
TRIDC4AG033850
TRIDC4AG033880
TRIDC4AG033900
TRIDC4AG035590
TRIDC4AG036340
TRIDC4AG036350
TRIDC4AG037380
TRIDC4AG037390
TRIDC4AG037420
TRIDC4AG037510
TRIDC4AG037940
TRIDC4AG038310
TRIDC4AG038330
TRIDC4AG039650
TRIDC4AG042240
TRIDC4AG042300
TRIDC4AG042820
TRIDC4AG042850
TRIDC4AG042860
TRIDC4AG044080
TRIDC4AG044090
TRIDC4AG044150
TRIDC4AG044170
TRIDC4AG044190
TRIDC4AG044380
TRIDC4AG044980
TRIDC4AG044990
TRIDC4AG045810
TRIDC4AG046480
TRIDC4AG046490
TRIDC4AG046960
TRIDC4AG046980
TRIDC4AG046990
TRIDC4AG047020
TRIDC4AG047810
TRIDC4AG049430
TRIDC4AG049490
TRIDC4AG049510
TRIDC4AG049690
TRIDC4AG049780
TRIDC4AG049790
TRIDC4AG049800
TRIDC4AG049840
TRIDC4AG049900
TRIDC4AG049910
TRIDC4AG050170
TRIDC4AG050190
TRIDC4AG050210
TRIDC4AG050380
TRIDC4AG050430
TRIDC4AG050440
TRIDC4AG051140
TRIDC4AG051210
TRIDC4AG051220
TRIDC4AG051240
TRIDC4AG051290
TRIDC4AG051300
TRIDC4AG051710
TRIDC4AG051720
TRIDC4AG051850
TRIDC4AG051910
TRIDC4AG052310
TRIDC4AG052420
TRIDC4AG055780
TRIDC4AG056620
TRIDC4AG056950
TRIDC4AG057300
TRIDC4AG057310
TRIDC4AG057340
TRIDC4AG057350
TRIDC4AG057380
TRIDC4AG057430
TRIDC4AG057680
TRIDC4AG057700
TRIDC4AG058210
TRIDC4AG058300
TRIDC4AG058400
TRIDC4AG058850
TRIDC4AG059260
TRIDC4AG059280
TRIDC4AG059300
TRIDC4AG059350
TRIDC4AG059360
TRIDC4AG059370
TRIDC4AG060630
TRIDC4AG060640
TRIDC4AG060650
TRIDC4AG060660
TRIDC4AG060690
TRIDC4AG060720
TRIDC4AG060730
TRIDC4AG060740
TRIDC4AG060760
TRIDC4AG060770
TRIDC4AG060780
TRIDC4AG060800
TRIDC4AG060810
TRIDC4AG060820
TRIDC4AG060830
TRIDC4AG060860
TRIDC4AG060910
TRIDC4AG060920
TRIDC4AG061060
TRIDC4AG061340
TRIDC4AG061350
TRIDC4AG061640
TRIDC4AG061650
TRIDC4AG061680
TRIDC4AG061700
TRIDC4AG062050
TRIDC4AG062060
TRIDC4AG062120
TRIDC4AG062140
TRIDC4AG062150
TRIDC4AG062190
TRIDC4AG062210
TRIDC4AG062230
TRIDC4AG063050
TRIDC4AG063080
TRIDC4AG063090
TRIDC4AG063130
TRIDC4AG063140
TRIDC4AG063150
TRIDC4AG063160
TRIDC4AG063170
TRIDC4AG063210
TRIDC4AG063230
TRIDC4AG063240
TRIDC4AG063250
TRIDC4AG063260
TRIDC4AG063270
TRIDC4AG063300
TRIDC4AG063310
TRIDC4AG063490
TRIDC4AG063810
TRIDC4AG063850
TRIDC4AG064030
TRIDC4AG064040
TRIDC4AG064080
TRIDC4AG064150
TRIDC4AG064250
TRIDC4AG064270
TRIDC4AG064380
TRIDC4AG064440
TRIDC4AG064910
TRIDC4AG064920
TRIDC4AG065010
TRIDC4AG065190
TRIDC4AG065210
TRIDC4AG065220
TRIDC4AG065230
TRIDC4AG065250
TRIDC4AG065260
TRIDC4AG065270
TRIDC4AG065310
TRIDC4AG065320
TRIDC4AG065370
TRIDC4AG065380
TRIDC4AG065410
TRIDC4AG065470
TRIDC4AG065550
TRIDC4AG065560
TRIDC4AG065630
TRIDC4AG065680
TRIDC4AG065690
TRIDC4AG065700
TRIDC4AG065710
TRIDC4AG065750
TRIDC4AG065760
TRIDC4AG065870
TRIDC4AG065960
TRIDC4AG066030
TRIDC4AG066200
TRIDC4AG066290
TRIDC4AG066340
TRIDC4AG066360
TRIDC4AG066420
TRIDC4AG066460
TRIDC4AG066500
TRIDC4AG066530
TRIDC4AG066550
TRIDC4AG066570
TRIDC4AG066580
TRIDC4AG066600
TRIDC4AG066610
TRIDC4AG066690
TRIDC4AG066700
TRIDC4AG066710
TRIDC4AG066720
TRIDC4AG066740
TRIDC4AG066750
TRIDC4AG066760
TRIDC4AG066790
TRIDC4AG066800
TRIDC4AG066840
TRIDC4AG067040
TRIDC4AG067170
TRIDC4AG067180
TRIDC4AG067190
TRIDC4AG067230
TRIDC4AG067240
TRIDC4AG067250
TRIDC4AG067290
TRIDC4AG067310
TRIDC4AG067320
TRIDC4AG067330
TRIDC4AG067360
TRIDC4AG067370
TRIDC4AG067380
TRIDC4AG067400
TRIDC4AG067570
TRIDC4AG067580
TRIDC4AG067590
TRIDC4AG067660
TRIDC4AG067840
TRIDC4AG067950
TRIDC4AG068000
TRIDC4AG068010
TRIDC4AG068020
TRIDC4AG068030
TRIDC4AG068050
TRIDC4AG068060
TRIDC4AG068100
TRIDC4AG068110
TRIDC4AG068130
TRIDC4AG068140
TRIDC4AG068150
TRIDC4AG068160
TRIDC4AG068170
TRIDC4AG068180
TRIDC4AG068260
TRIDC4AG068320
TRIDC4AG068330
TRIDC4AG068340
TRIDC4AG068400
TRIDC4AG068420
TRIDC4AG068430
TRIDC4AG068440
TRIDC4AG068510
TRIDC4AG068590
TRIDC4AG068600
TRIDC4AG068620
TRIDC4AG068630
TRIDC4AG068640
TRIDC4AG068650
TRIDC4AG068680
TRIDC4AG068720
TRIDC4AG068730
TRIDC4AG068740
TRIDC4AG068750
TRIDC4AG068820
TRIDC4AG068830
TRIDC4AG068840
TRIDC4AG068910
TRIDC4AG068920
TRIDC4AG068930
TRIDC4AG068940
TRIDC4AG068960
TRIDC4AG068970
TRIDC4AG068980
TRIDC4AG068990
TRIDC4AG069080
TRIDC4AG069130
TRIDC4AG069140
TRIDC4AG069170
TRIDC4AG069440
TRIDC4AG069460
TRIDC4AG069470
TRIDC4AG069480
TRIDC4AG069500
TRIDC4AG069520
TRIDC4AG069550
TRIDC4AG069570
TRIDC4AG069740
TRIDC4AG069750
TRIDC4AG069760
TRIDC4AG069770
TRIDC4AG069780
TRIDC4AG069790
TRIDC4AG069800
TRIDC4AG069810
TRIDC4AG069820
TRIDC4AG069830
TRIDC4AG069840
TRIDC4AG069850
TRIDC4AG069870
TRIDC4AG069890
TRIDC4AG069900
TRIDC4AG069910
TRIDC4AG069940
TRIDC4AG069950
TRIDC4AG069960
TRIDC4AG069970
TRIDC4AG069980
TRIDC4AG069990
TRIDC4AG070000
TRIDC4AG070010
TRIDC4AG070030
TRIDC4AG070050
TRIDC4AG070060
TRIDC4AG070080
TRIDC4AG070100
TRIDC4AG070110
TRIDC4AG070120
TRIDC4AG070130
TRIDC4AG070150
TRIDC4AG070160
TRIDC4AG070170
TRIDC4AG070180
TRIDC4AG070210
TRIDC4AG070230
TRIDC4AG070240
TRIDC4AG070250
TRIDC4AG070260
TRIDC4AG070300
TRIDC4AG070320
TRIDC4AG070340
TRIDC4AG070370
TRIDC4AG070380
TRIDC4AG070390
TRIDC4AG070400
TRIDC4AG070410
TRIDC4AG070420
TRIDC4AG070520
TRIDC4AG070530
TRIDC4AG070550
TRIDC4AG070560
TRIDC4AG070620
TRIDC4AG070630
TRIDC4AG070650
TRIDC4AG070660
TRIDC4AG070680
TRIDC4AG070710
TRIDC4AG070720
TRIDC4AG070740
TRIDC4AG070750
TRIDC4AG070760
TRIDC4AG070770
TRIDC4AG070790
TRIDC4AG070800
TRIDC4AG070840
TRIDC4AG070850
TRIDC4AG070860
TRIDC4AG070870
TRIDC4AG070880
TRIDC4AG070920
TRIDC4AG070930
TRIDC4AG070950
TRIDC4AG070980
TRIDC4AG070990
TRIDC4AG071000
TRIDC4AG071010
TRIDC4AG071020
TRIDC4AG071040
TRIDC4AG071050
TRIDC4AG071070
TRIDC4AG071090
TRIDC4AG071100
TRIDC4AG071250
TRIDC4AG071260
TRIDC4AG071280
TRIDC4AG071290
TRIDC4AG071300
TRIDC4AG071310
TRIDC4AG071390
TRIDC4AG071440
TRIDC4AG071460
TRIDC4AG071480
TRIDC4AG071510
TRIDC4AG071520
TRIDC4AG071540
TRIDC4AG071550
TRIDC4AG071580
TRIDC4AG071700
TRIDC4AG071710
TRIDC4AG071760
TRIDC4AG072020
TRIDC4AG072240
TRIDC4AG072300
TRIDC4AG072310
TRIDC4AG072350
TRIDC4AG072370
TRIDC4AG072410
TRIDC4AG072470
TRIDC4AG072480
TRIDC4AG072490
TRIDC4AG072510
TRIDC4AG072540
TRIDC4AG072550
TRIDC4AG072600
TRIDC4AG072630
TRIDC4AG072640
TRIDC4AG072680
TRIDC4BG000150
TRIDC4BG000190
TRIDC4BG000200
TRIDC4BG000310
TRIDC4BG000320
TRIDC4BG000330
TRIDC4BG000340
TRIDC4BG000350
TRIDC4BG000400
TRIDC4BG000450
TRIDC4BG000460
TRIDC4BG000470
TRIDC4BG000480
TRIDC4BG000490
TRIDC4BG000500
TRIDC4BG000510
TRIDC4BG000520
TRIDC4BG000540
TRIDC4BG000550
TRIDC4BG000610
TRIDC4BG000620
TRIDC4BG000630
TRIDC4BG000640
TRIDC4BG000660
TRIDC4BG000670
TRIDC4BG000680
TRIDC4BG000760
TRIDC4BG000770
TRIDC4BG000790
TRIDC4BG000800
TRIDC4BG000810
TRIDC4BG001070
TRIDC4BG001130
TRIDC4BG001140
TRIDC4BG001150
TRIDC4BG001190
TRIDC4BG001200
TRIDC4BG001220
TRIDC4BG001240
TRIDC4BG001300
TRIDC4BG001310
TRIDC4BG001330
TRIDC4BG001340
TRIDC4BG001350
TRIDC4BG001380
TRIDC4BG001390
TRIDC4BG001400
TRIDC4BG001410
TRIDC4BG001420
TRIDC4BG001430
TRIDC4BG001440
TRIDC4BG001480
TRIDC4BG001590
TRIDC4BG001870
TRIDC4BG001880
TRIDC4BG001900
TRIDC4BG001910
TRIDC4BG002020
TRIDC4BG002040
TRIDC4BG002370
TRIDC4BG002380
TRIDC4BG002390
TRIDC4BG002470
TRIDC4BG002650
TRIDC4BG002680
TRIDC4BG002950
TRIDC4BG002960
TRIDC4BG002970
TRIDC4BG003740
TRIDC4BG003750
TRIDC4BG003930
TRIDC4BG004140
TRIDC4BG004150
TRIDC4BG004160
TRIDC4BG004220
TRIDC4BG004290
TRIDC4BG004380
TRIDC4BG004390
TRIDC4BG005610
TRIDC4BG005620
TRIDC4BG005630
TRIDC4BG005710
TRIDC4BG005720
TRIDC4BG005730
TRIDC4BG005740
TRIDC4BG005760
TRIDC4BG005780
TRIDC4BG006410
TRIDC4BG006420
TRIDC4BG006920
TRIDC4BG006950
TRIDC4BG006980
TRIDC4BG006990
TRIDC4BG007110
TRIDC4BG007130
TRIDC4BG007430
TRIDC4BG007580
TRIDC4BG007600
TRIDC4BG007620
TRIDC4BG007770
TRIDC4BG007810
TRIDC4BG007820
TRIDC4BG009250
TRIDC4BG009370
TRIDC4BG010010
TRIDC4BG010030
TRIDC4BG010180
TRIDC4BG010480
TRIDC4BG010490
TRIDC4BG010500
TRIDC4BG010530
TRIDC4BG010730
TRIDC4BG010770
TRIDC4BG010780
TRIDC4BG010800
TRIDC4BG010830
TRIDC4BG010840
TRIDC4BG010850
TRIDC4BG010860
TRIDC4BG010870
TRIDC4BG010880
TRIDC4BG010890
TRIDC4BG011290
TRIDC4BG013760
TRIDC4BG013770
TRIDC4BG014450
TRIDC4BG014460
TRIDC4BG014470
TRIDC4BG015980
TRIDC4BG015990
TRIDC4BG016010
TRIDC4BG016020
TRIDC4BG016030
TRIDC4BG019100
TRIDC4BG020440
TRIDC4BG020830
TRIDC4BG022510
TRIDC4BG022860
TRIDC4BG022950
TRIDC4BG023060
TRIDC4BG024510
TRIDC4BG024650
TRIDC4BG025870
TRIDC4BG026030
TRIDC4BG026420
TRIDC4BG028140
TRIDC4BG028360
TRIDC4BG028770
TRIDC4BG028810
TRIDC4BG031650
TRIDC4BG032080
TRIDC4BG033050
TRIDC4BG035920
TRIDC4BG037610
TRIDC4BG042040
TRIDC4BG044160
TRIDC4BG044180
TRIDC4BG044190
TRIDC4BG044200
TRIDC4BG044210
TRIDC4BG044220
TRIDC4BG044230
TRIDC4BG044260
TRIDC4BG044270
TRIDC4BG044280
TRIDC4BG044290
TRIDC4BG044300
TRIDC4BG044430
TRIDC4BG046010
TRIDC4BG046120
TRIDC4BG046280
TRIDC4BG046290
TRIDC4BG048990
TRIDC4BG049100
TRIDC4BG050240
TRIDC4BG050250
TRIDC4BG050290
TRIDC4BG051020
TRIDC4BG051380
TRIDC4BG051570
TRIDC4BG052930
TRIDC4BG052940
TRIDC4BG053460
TRIDC4BG053520
TRIDC4BG053540
TRIDC4BG053630
TRIDC4BG053950
TRIDC4BG054520
TRIDC4BG055090
TRIDC4BG055470
TRIDC4BG055480
TRIDC4BG055530
TRIDC4BG055540
TRIDC4BG056660
TRIDC4BG056670
TRIDC4BG056680
TRIDC4BG056690
TRIDC4BG057250
TRIDC4BG057430
TRIDC4BG057450
TRIDC4BG057460
TRIDC4BG057610
TRIDC4BG057620
TRIDC4BG057640
TRIDC4BG057680
TRIDC4BG057710
TRIDC4BG057750
TRIDC4BG057760
TRIDC4BG057810
TRIDC4BG057870
TRIDC4BG057890
TRIDC4BG058070
TRIDC4BG058260
TRIDC4BG058270
TRIDC4BG058280
TRIDC4BG058380
TRIDC4BG058950
TRIDC4BG059020
TRIDC4BG059030
TRIDC4BG059080
TRIDC4BG059340
TRIDC4BG059370
TRIDC4BG059430
TRIDC4BG059440
TRIDC4BG059550
TRIDC4BG060080
TRIDC4BG060090
TRIDC4BG060100
TRIDC4BG060110
TRIDC4BG060190
TRIDC4BG060530
TRIDC4BG060540
TRIDC4BG060640
TRIDC4BG060790
TRIDC4BG060850
TRIDC4BG061330
TRIDC4BG061340
TRIDC4BG061360
TRIDC4BG061550
TRIDC4BG061560
TRIDC4BG061950
TRIDC4BG062010
TRIDC4BG062170
TRIDC4BG062180
TRIDC4BG062240
TRIDC4BG062440
TRIDC4BG062450
TRIDC4BG062460
TRIDC4BG062480
TRIDC4BG062640
TRIDC4BG062660
TRIDC4BG062670
TRIDC4BG062720
TRIDC4BG062730
TRIDC4BG062900
TRIDC4BG062920
TRIDC4BG063000
TRIDC4BG063050
TRIDC4BG063060
TRIDC4BG063070
TRIDC4BG063220
TRIDC4BG063250
TRIDC4BG063270
TRIDC4BG063290
TRIDC4BG063320
TRIDC4BG063360
TRIDC4BG063510
TRIDC4BG063840
TRIDC4BG064290
TRIDC4BG064310
TRIDC4BG064340
TRIDC4BG064350
TRIDC4BG064370
TRIDC4BG064390
TRIDC4BG064400
TRIDC4BG064410
TRIDC4BG064450
TRIDC4BG064460
TRIDC5AG000230
TRIDC5AG000930
TRIDC5AG000970
TRIDC5AG001040
TRIDC5AG001050
TRIDC5AG001560
TRIDC5AG001570
TRIDC5AG001580
TRIDC5AG001590
TRIDC5AG001600
TRIDC5AG001620
TRIDC5AG001630
TRIDC5AG001640
TRIDC5AG001660
TRIDC5AG001670
TRIDC5AG001730
TRIDC5AG001820
TRIDC5AG002270
TRIDC5AG002280
TRIDC5AG002480
TRIDC5AG002550
TRIDC5AG003000
TRIDC5AG003260
TRIDC5AG003430
TRIDC5AG006170
TRIDC5AG006180
TRIDC5AG006620
TRIDC5AG006790
TRIDC5AG007980
TRIDC5AG009380
TRIDC5AG009400
TRIDC5AG009410
TRIDC5AG009780
TRIDC5AG009800
TRIDC5AG009820
TRIDC5AG009830
TRIDC5AG010160
TRIDC5AG011620
TRIDC5AG013400
TRIDC5AG019080
TRIDC5AG019130
TRIDC5AG019830
TRIDC5AG022760
TRIDC5AG023280
TRIDC5AG030930
TRIDC5AG031620
TRIDC5AG034490
TRIDC5AG034530
TRIDC5AG034540
TRIDC5AG034560
TRIDC5AG034670
TRIDC5AG034690
TRIDC5AG034710
TRIDC5AG034720
TRIDC5AG034730
TRIDC5AG034760
TRIDC5AG034790
TRIDC5AG035130
TRIDC5AG035140
TRIDC5AG035680
TRIDC5AG035690
TRIDC5AG037960
TRIDC5AG038280
TRIDC5AG038760
TRIDC5AG038770
TRIDC5AG039010
TRIDC5AG039080
TRIDC5AG039200
TRIDC5AG039210
TRIDC5AG039220
TRIDC5AG039570
TRIDC5AG039780
TRIDC5AG039800
TRIDC5AG041130
TRIDC5AG042420
TRIDC5AG043070
TRIDC5AG043140
TRIDC5AG043720
TRIDC5AG044260
TRIDC5AG044520
TRIDC5AG044690
TRIDC5AG045370
TRIDC5AG045490
TRIDC5AG045610
TRIDC5AG045970
TRIDC5AG046090
TRIDC5AG046680
TRIDC5AG046690
TRIDC5AG047340
TRIDC5AG047570
TRIDC5AG048070
TRIDC5AG050760
TRIDC5AG051310
TRIDC5AG051320
TRIDC5AG051350
TRIDC5AG051780
TRIDC5AG051840
TRIDC5AG051930
TRIDC5AG051940
TRIDC5AG052380
TRIDC5AG052550
TRIDC5AG052560
TRIDC5AG052570
TRIDC5AG053140
TRIDC5AG053440
TRIDC5AG055550
TRIDC5AG055560
TRIDC5AG055700
TRIDC5AG055970
TRIDC5AG056020
TRIDC5AG056500
TRIDC5AG056760
TRIDC5AG056880
TRIDC5AG058390
TRIDC5AG059710
TRIDC5AG060290
TRIDC5AG060300
TRIDC5AG060310
TRIDC5AG060320
TRIDC5AG061020
TRIDC5AG061440
TRIDC5AG061480
TRIDC5AG062160
TRIDC5AG062360
TRIDC5AG062380
TRIDC5AG062390
TRIDC5AG063170
TRIDC5AG063590
TRIDC5AG063740
TRIDC5AG063750
TRIDC5AG063760
TRIDC5AG064550
TRIDC5AG064610
TRIDC5AG065150
TRIDC5AG065160
TRIDC5AG065170
TRIDC5AG065420
TRIDC5AG067180
TRIDC5AG068020
TRIDC5AG068850
TRIDC5AG068860
TRIDC5AG068930
TRIDC5AG069100
TRIDC5AG069130
TRIDC5AG070270
TRIDC5AG070960
TRIDC5AG070970
TRIDC5AG071210
TRIDC5AG071250
TRIDC5AG072210
TRIDC5AG072220
TRIDC5AG073220
TRIDC5AG075220
TRIDC5AG077000
TRIDC5AG077010
TRIDC5AG077020
TRIDC5AG077570
TRIDC5AG077690
TRIDC5AG078300
TRIDC5AG078520
TRIDC5AG078530
TRIDC5AG078900
TRIDC5BG001080
TRIDC5BG001090
TRIDC5BG001100
TRIDC5BG001140
TRIDC5BG001150
TRIDC5BG001160
TRIDC5BG001180
TRIDC5BG001190
TRIDC5BG001550
TRIDC5BG002050
TRIDC5BG002170
TRIDC5BG002190
TRIDC5BG002210
TRIDC5BG002220
TRIDC5BG002350
TRIDC5BG002370
TRIDC5BG002380
TRIDC5BG002480
TRIDC5BG002580
TRIDC5BG002600
TRIDC5BG002610
TRIDC5BG002640
TRIDC5BG002690
TRIDC5BG002780
TRIDC5BG002960
TRIDC5BG002980
TRIDC5BG002990
TRIDC5BG003030
TRIDC5BG003040
TRIDC5BG003050
TRIDC5BG003060
TRIDC5BG003070
TRIDC5BG003080
TRIDC5BG003090
TRIDC5BG003130
TRIDC5BG003140
TRIDC5BG003150
TRIDC5BG003200
TRIDC5BG003210
TRIDC5BG003220
TRIDC5BG003290
TRIDC5BG003410
TRIDC5BG004350
TRIDC5BG004360
TRIDC5BG004560
TRIDC5BG004790
TRIDC5BG004830
TRIDC5BG004920
TRIDC5BG005090
TRIDC5BG005200
TRIDC5BG005290
TRIDC5BG005380
TRIDC5BG005390
TRIDC5BG005400
TRIDC5BG005460
TRIDC5BG005580
TRIDC5BG006230
TRIDC5BG007030
TRIDC5BG007040
TRIDC5BG007060
TRIDC5BG007530
TRIDC5BG007550
TRIDC5BG007560
TRIDC5BG007580
TRIDC5BG007660
TRIDC5BG007670
TRIDC5BG007680
TRIDC5BG007700
TRIDC5BG007730
TRIDC5BG007740
TRIDC5BG008080
TRIDC5BG008290
TRIDC5BG008460
TRIDC5BG008530
TRIDC5BG008590
TRIDC5BG008640
TRIDC5BG008960
TRIDC5BG009290
TRIDC5BG009440
TRIDC5BG009450
TRIDC5BG009460
TRIDC5BG009500
TRIDC5BG009510
TRIDC5BG009520
TRIDC5BG009530
TRIDC5BG009710
TRIDC5BG010480
TRIDC5BG010710
TRIDC5BG011170
TRIDC5BG011320
TRIDC5BG011360
TRIDC5BG011640
TRIDC5BG012110
TRIDC5BG012300
TRIDC5BG012730
TRIDC5BG013730
TRIDC5BG013740
TRIDC5BG014060
TRIDC5BG017400
TRIDC5BG018260
TRIDC5BG018270
TRIDC5BG022770
TRIDC5BG024490
TRIDC5BG026220
TRIDC5BG026680
TRIDC5BG026690
TRIDC5BG026700
TRIDC5BG026710
TRIDC5BG027060
TRIDC5BG028520
TRIDC5BG028530
TRIDC5BG028590
TRIDC5BG030130
TRIDC5BG030140
TRIDC5BG030220
TRIDC5BG032320
TRIDC5BG032510
TRIDC5BG032530
TRIDC5BG032540
TRIDC5BG032550
TRIDC5BG032580
TRIDC5BG032950
TRIDC5BG032960
TRIDC5BG033150
TRIDC5BG035110
TRIDC5BG036450
TRIDC5BG036480
TRIDC5BG036990
TRIDC5BG037000
TRIDC5BG037010
TRIDC5BG037020
TRIDC5BG037760
TRIDC5BG037770
TRIDC5BG038060
TRIDC5BG038630
TRIDC5BG038640
TRIDC5BG038700
TRIDC5BG038710
TRIDC5BG038930
TRIDC5BG040050
TRIDC5BG040060
TRIDC5BG040070
TRIDC5BG040120
TRIDC5BG040140
TRIDC5BG040150
TRIDC5BG040160
TRIDC5BG040190
TRIDC5BG040200
TRIDC5BG040210
TRIDC5BG040220
TRIDC5BG040300
TRIDC5BG040310
TRIDC5BG040580
TRIDC5BG040900
TRIDC5BG041210
TRIDC5BG041220
TRIDC5BG041230
TRIDC5BG041240
TRIDC5BG041320
TRIDC5BG042070
TRIDC5BG042100
TRIDC5BG042380
TRIDC5BG042560
TRIDC5BG042580
TRIDC5BG043660
TRIDC5BG043680
TRIDC5BG043690
TRIDC5BG043890
TRIDC5BG044950
TRIDC5BG045290
TRIDC5BG045300
TRIDC5BG045310
TRIDC5BG045450
TRIDC5BG045650
TRIDC5BG045970
TRIDC5BG046110
TRIDC5BG046230
TRIDC5BG046240
TRIDC5BG046370
TRIDC5BG046380
TRIDC5BG046390
TRIDC5BG046400
TRIDC5BG046430
TRIDC5BG047260
TRIDC5BG048120
TRIDC5BG048320
TRIDC5BG048330
TRIDC5BG048350
TRIDC5BG048470
TRIDC5BG048480
TRIDC5BG048490
TRIDC5BG048500
TRIDC5BG048510
TRIDC5BG048660
TRIDC5BG048720
TRIDC5BG050000
TRIDC5BG050010
TRIDC5BG050020
TRIDC5BG050500
TRIDC5BG051240
TRIDC5BG051420
TRIDC5BG051530
TRIDC5BG051540
TRIDC5BG051650
TRIDC5BG051740
TRIDC5BG051750
TRIDC5BG052010
TRIDC5BG052030
TRIDC5BG052050
TRIDC5BG052090
TRIDC5BG052220
TRIDC5BG052240
TRIDC5BG052340
TRIDC5BG052350
TRIDC5BG052360
TRIDC5BG052680
TRIDC5BG052700
TRIDC5BG052710
TRIDC5BG052720
TRIDC5BG052900
TRIDC5BG053020
TRIDC5BG053310
TRIDC5BG054030
TRIDC5BG054040
TRIDC5BG054100
TRIDC5BG054110
TRIDC5BG054140
TRIDC5BG054400
TRIDC5BG054430
TRIDC5BG054470
TRIDC5BG054900
TRIDC5BG054910
TRIDC5BG054940
TRIDC5BG054970
TRIDC5BG054980
TRIDC5BG055010
TRIDC5BG055020
TRIDC5BG055030
TRIDC5BG055040
TRIDC5BG055110
TRIDC5BG055150
TRIDC5BG055160
TRIDC5BG055220
TRIDC5BG055230
TRIDC5BG055250
TRIDC5BG055280
TRIDC5BG055290
TRIDC5BG055300
TRIDC5BG055320
TRIDC5BG055330
TRIDC5BG055340
TRIDC5BG055360
TRIDC5BG055370
TRIDC5BG055380
TRIDC5BG055390
TRIDC5BG055400
TRIDC5BG055420
TRIDC5BG055430
TRIDC5BG055450
TRIDC5BG055460
TRIDC5BG055540
TRIDC5BG055570
TRIDC5BG055590
TRIDC5BG055610
TRIDC5BG055630
TRIDC5BG055640
TRIDC5BG055650
TRIDC5BG055660
TRIDC5BG055730
TRIDC5BG055800
TRIDC5BG055880
TRIDC5BG055900
TRIDC5BG055930
TRIDC5BG056060
TRIDC5BG056070
TRIDC5BG056080
TRIDC5BG056170
TRIDC5BG056190
TRIDC5BG056250
TRIDC5BG056540
TRIDC5BG056550
TRIDC5BG056560
TRIDC5BG056570
TRIDC5BG056590
TRIDC5BG056600
TRIDC5BG056610
TRIDC5BG056670
TRIDC5BG056760
TRIDC5BG056790
TRIDC5BG056800
TRIDC5BG057150
TRIDC5BG057240
TRIDC5BG057350
TRIDC5BG057360
TRIDC5BG057400
TRIDC5BG057450
TRIDC5BG057700
TRIDC5BG057720
TRIDC5BG057740
TRIDC5BG057880
TRIDC5BG057900
TRIDC5BG057990
TRIDC5BG058190
TRIDC5BG058200
TRIDC5BG058890
TRIDC5BG059470
TRIDC5BG059480
TRIDC5BG060330
TRIDC5BG060450
TRIDC5BG060920
TRIDC5BG061340
TRIDC5BG061530
TRIDC5BG061540
TRIDC5BG061550
TRIDC5BG062030
TRIDC5BG062130
TRIDC5BG062660
TRIDC5BG063420
TRIDC5BG063620
TRIDC5BG063650
TRIDC5BG063700
TRIDC5BG063710
TRIDC5BG063780
TRIDC5BG064000
TRIDC5BG064120
TRIDC5BG064130
TRIDC5BG065000
TRIDC5BG065690
TRIDC5BG065950
TRIDC5BG065960
TRIDC5BG066510
TRIDC5BG066700
TRIDC5BG066810
TRIDC5BG066820
TRIDC5BG067120
TRIDC5BG067280
TRIDC5BG067400
TRIDC5BG067470
TRIDC5BG067480
TRIDC5BG067490
TRIDC5BG067500
TRIDC5BG067510
TRIDC5BG067520
TRIDC5BG067850
TRIDC5BG067860
TRIDC5BG067870
TRIDC5BG067910
TRIDC5BG067970
TRIDC5BG068030
TRIDC5BG068050
TRIDC5BG068240
TRIDC5BG068570
TRIDC5BG068680
TRIDC5BG069390
TRIDC5BG069870
TRIDC5BG070530
TRIDC5BG070600
TRIDC5BG070730
TRIDC5BG070740
TRIDC5BG070870
TRIDC5BG070880
TRIDC5BG071530
TRIDC5BG071540
TRIDC5BG071870
TRIDC5BG071880
TRIDC5BG071890
TRIDC5BG071910
TRIDC5BG071950
TRIDC5BG071960
TRIDC5BG072000
TRIDC5BG072010
TRIDC5BG072040
TRIDC5BG072720
TRIDC5BG072730
TRIDC5BG072740
TRIDC5BG072750
TRIDC5BG072760
TRIDC5BG072770
TRIDC5BG072780
TRIDC5BG072890
TRIDC5BG073110
TRIDC5BG073190
TRIDC5BG073500
TRIDC5BG074180
TRIDC5BG074200
TRIDC5BG074280
TRIDC5BG074290
TRIDC5BG074310
TRIDC5BG074320
TRIDC5BG074330
TRIDC5BG074340
TRIDC5BG074350
TRIDC5BG074390
TRIDC5BG074410
TRIDC5BG074610
TRIDC5BG074620
TRIDC5BG074630
TRIDC5BG074840
TRIDC5BG074860
TRIDC5BG074870
TRIDC5BG074880
TRIDC5BG075020
TRIDC5BG075480
TRIDC5BG075500
TRIDC5BG075510
TRIDC5BG075520
TRIDC5BG075620
TRIDC5BG075630
TRIDC5BG075640
TRIDC5BG075660
TRIDC5BG075680
TRIDC5BG075690
TRIDC5BG075700
TRIDC5BG075710
TRIDC5BG075760
TRIDC5BG076000
TRIDC5BG076050
TRIDC5BG076140
TRIDC5BG076160
TRIDC5BG076180
TRIDC5BG076580
TRIDC5BG076590
TRIDC5BG076600
TRIDC5BG076710
TRIDC5BG076860
TRIDC5BG076880
TRIDC5BG076890
TRIDC5BG076900
TRIDC5BG076940
TRIDC5BG076960
TRIDC5BG076970
TRIDC5BG077070
TRIDC5BG077080
TRIDC5BG077100
TRIDC5BG077290
TRIDC5BG077300
TRIDC5BG077310
TRIDC5BG077320
TRIDC5BG077430
TRIDC5BG077490
TRIDC5BG077530
TRIDC5BG077600
TRIDC5BG077610
TRIDC5BG077630
TRIDC5BG077820
TRIDC5BG077830
TRIDC5BG077840
TRIDC5BG077850
TRIDC5BG077900
TRIDC5BG078020
TRIDC5BG078030
TRIDC5BG078410
TRIDC5BG078440
TRIDC5BG078450
TRIDC5BG078460
TRIDC5BG078470
TRIDC5BG079210
TRIDC5BG079220
TRIDC5BG079440
TRIDC5BG079450
TRIDC5BG079470
TRIDC5BG079630
TRIDC5BG079640
TRIDC5BG079650
TRIDC5BG079710
TRIDC5BG079720
TRIDC5BG079780
TRIDC5BG079880
TRIDC5BG079940
TRIDC5BG079970
TRIDC5BG079980
TRIDC5BG080010
TRIDC5BG080140
TRIDC5BG080150
TRIDC5BG080160
TRIDC5BG080180
TRIDC5BG080230
TRIDC5BG080240
TRIDC5BG080250
TRIDC5BG080260
TRIDC5BG080340
TRIDC5BG080360
TRIDC5BG080370
TRIDC5BG080390
TRIDC5BG080400
TRIDC5BG080420
TRIDC5BG080710
TRIDC5BG080770
TRIDC5BG080800
TRIDC5BG080820
TRIDC5BG080850
TRIDC5BG080890
TRIDC5BG080910
TRIDC5BG080930
TRIDC5BG080950
TRIDC5BG080990
TRIDC5BG081000
TRIDC5BG081060
TRIDC5BG081130
TRIDC5BG081160
TRIDC5BG081190
TRIDC5BG081200
TRIDC5BG081330
TRIDC5BG081460
TRIDC5BG081500
TRIDC5BG081510
TRIDC5BG081520
TRIDC5BG081590
TRIDC5BG081600
TRIDC5BG081610
TRIDC5BG081640
TRIDC5BG081690
TRIDC5BG081700
TRIDC5BG081710
TRIDC5BG082280
TRIDC5BG082290
TRIDC5BG082340
TRIDC5BG082520
TRIDC5BG082540
TRIDC5BG083030
TRIDC5BG083200
TRIDC5BG083210
TRIDC5BG083220
TRIDC5BG083370
TRIDC5BG083500
TRIDC5BG083630
TRIDC5BG083710
TRIDC5BG083820
TRIDC5BG083840
TRIDC5BG083870
TRIDC5BG083890
TRIDC5BG083900
TRIDC5BG083930
TRIDC5BG083940
TRIDC5BG083950
TRIDC5BG083960
TRIDC5BG083970
TRIDC5BG083980
TRIDC5BG083990
TRIDC5BG084020
TRIDC6AG000170
TRIDC6AG000180
TRIDC6AG000360
TRIDC6AG000370
TRIDC6AG000410
TRIDC6AG000420
TRIDC6AG000430
TRIDC6AG000530
TRIDC6AG000540
TRIDC6AG000690
TRIDC6AG000960
TRIDC6AG000970
TRIDC6AG000980
TRIDC6AG001150
TRIDC6AG001220
TRIDC6AG001810
TRIDC6AG001840
TRIDC6AG002180
TRIDC6AG002190
TRIDC6AG002440
TRIDC6AG002450
TRIDC6AG002630
TRIDC6AG002660
TRIDC6AG002900
TRIDC6AG002910
TRIDC6AG002920
TRIDC6AG003180
TRIDC6AG003430
TRIDC6AG003620
TRIDC6AG003680
TRIDC6AG003700
TRIDC6AG004180
TRIDC6AG004300
TRIDC6AG004310
TRIDC6AG004450
TRIDC6AG004780
TRIDC6AG005000
TRIDC6AG005420
TRIDC6AG005450
TRIDC6AG005710
TRIDC6AG005890
TRIDC6AG005900
TRIDC6AG005910
TRIDC6AG005920
TRIDC6AG005930
TRIDC6AG005940
TRIDC6AG006020
TRIDC6AG006260
TRIDC6AG006300
TRIDC6AG006340
TRIDC6AG006350
TRIDC6AG006370
TRIDC6AG006380
TRIDC6AG006400
TRIDC6AG006460
TRIDC6AG006470
TRIDC6AG006650
TRIDC6AG006820
TRIDC6AG006860
TRIDC6AG006870
TRIDC6AG008000
TRIDC6AG008010
TRIDC6AG008860
TRIDC6AG008980
TRIDC6AG009020
TRIDC6AG009030
TRIDC6AG009550
TRIDC6AG009570
TRIDC6AG009580
TRIDC6AG009600
TRIDC6AG009630
TRIDC6AG009640
TRIDC6AG009650
TRIDC6AG009760
TRIDC6AG009830
TRIDC6AG009910
TRIDC6AG009920
TRIDC6AG009930
TRIDC6AG011200
TRIDC6AG012210
TRIDC6AG012550
TRIDC6AG014230
TRIDC6AG014910
TRIDC6AG015900
TRIDC6AG016000
TRIDC6AG016120
TRIDC6AG016270
TRIDC6AG016480
TRIDC6AG016980
TRIDC6AG017840
TRIDC6AG018340
TRIDC6AG018350
TRIDC6AG018960
TRIDC6AG020630
TRIDC6AG020670
TRIDC6AG023340
TRIDC6AG027230
TRIDC6AG028120
TRIDC6AG028660
TRIDC6AG028770
TRIDC6AG029510
TRIDC6AG029540
TRIDC6AG029740
TRIDC6AG030790
TRIDC6AG032570
TRIDC6AG032970
TRIDC6AG034150
TRIDC6AG035220
TRIDC6AG035230
TRIDC6AG035240
TRIDC6AG036000
TRIDC6AG037130
TRIDC6AG037220
TRIDC6AG037490
TRIDC6AG040400
TRIDC6AG040810
TRIDC6AG043340
TRIDC6AG044630
TRIDC6AG044640
TRIDC6AG044730
TRIDC6AG044980
TRIDC6AG047440
TRIDC6AG048090
TRIDC6AG048100
TRIDC6AG048500
TRIDC6AG048510
TRIDC6AG049040
TRIDC6AG049060
TRIDC6AG049760
TRIDC6AG050700
TRIDC6AG050710
TRIDC6AG050720
TRIDC6AG050940
TRIDC6AG050950
TRIDC6AG051780
TRIDC6AG051790
TRIDC6AG051800
TRIDC6AG051820
TRIDC6AG052350
TRIDC6AG052700
TRIDC6AG053480
TRIDC6AG053490
TRIDC6AG053500
TRIDC6AG053510
TRIDC6AG053520
TRIDC6AG053530
TRIDC6AG053600
TRIDC6AG053760
TRIDC6AG053950
TRIDC6AG053960
TRIDC6AG054770
TRIDC6AG055080
TRIDC6AG055460
TRIDC6AG055470
TRIDC6AG056230
TRIDC6AG056460
TRIDC6AG056470
TRIDC6AG056970
TRIDC6AG056980
TRIDC6AG057520
TRIDC6AG057780
TRIDC6AG058410
TRIDC6AG058540
TRIDC6AG058690
TRIDC6AG058700
TRIDC6AG059000
TRIDC6AG059110
TRIDC6AG059120
TRIDC6AG059130
TRIDC6AG059140
TRIDC6AG059160
TRIDC6AG059200
TRIDC6AG059210
TRIDC6AG059230
TRIDC6AG059240
TRIDC6AG059260
TRIDC6AG059390
TRIDC6AG059830
TRIDC6AG059850
TRIDC6AG059860
TRIDC6AG059980
TRIDC6AG060160
TRIDC6AG060220
TRIDC6AG060250
TRIDC6AG060480
TRIDC6AG060750
TRIDC6AG060870
TRIDC6AG060880
TRIDC6AG060910
TRIDC6AG060920
TRIDC6AG061340
TRIDC6AG061350
TRIDC6AG061360
TRIDC6AG061410
TRIDC6AG061480
TRIDC6AG061670
TRIDC6AG061680
TRIDC6AG061690
TRIDC6AG061710
TRIDC6AG061830
TRIDC6AG061840
TRIDC6AG061850
TRIDC6AG061870
TRIDC6BG000010
TRIDC6BG000030
TRIDC6BG000050
TRIDC6BG000060
TRIDC6BG000080
TRIDC6BG000090
TRIDC6BG000100
TRIDC6BG000110
TRIDC6BG000120
TRIDC6BG000130
TRIDC6BG000140
TRIDC6BG000150
TRIDC6BG000170
TRIDC6BG000180
TRIDC6BG000190
TRIDC6BG000210
TRIDC6BG000280
TRIDC6BG000290
TRIDC6BG000300
TRIDC6BG000340
TRIDC6BG000400
TRIDC6BG000410
TRIDC6BG000440
TRIDC6BG000480
TRIDC6BG000490
TRIDC6BG000500
TRIDC6BG000510
TRIDC6BG000520
TRIDC6BG000530
TRIDC6BG000550
TRIDC6BG000560
TRIDC6BG000740
TRIDC6BG000750
TRIDC6BG000760
TRIDC6BG000770
TRIDC6BG000780
TRIDC6BG001070
TRIDC6BG001080
TRIDC6BG001110
TRIDC6BG001180
TRIDC6BG001190
TRIDC6BG001200
TRIDC6BG001210
TRIDC6BG001230
TRIDC6BG001240
TRIDC6BG001250
TRIDC6BG001260
TRIDC6BG001270
TRIDC6BG001280
TRIDC6BG001290
TRIDC6BG001490
TRIDC6BG001510
TRIDC6BG001710
TRIDC6BG001720
TRIDC6BG001820
TRIDC6BG001870
TRIDC6BG001880
TRIDC6BG001890
TRIDC6BG001930
TRIDC6BG001960
TRIDC6BG001970
TRIDC6BG001990
TRIDC6BG002170
TRIDC6BG002200
TRIDC6BG002490
TRIDC6BG002640
TRIDC6BG002770
TRIDC6BG002780
TRIDC6BG002790
TRIDC6BG003100
TRIDC6BG003130
TRIDC6BG003250
TRIDC6BG003260
TRIDC6BG003270
TRIDC6BG003350
TRIDC6BG003370
TRIDC6BG003390
TRIDC6BG003420
TRIDC6BG003440
TRIDC6BG003450
TRIDC6BG003460
TRIDC6BG003470
TRIDC6BG003490
TRIDC6BG003500
TRIDC6BG003530
TRIDC6BG003540
TRIDC6BG003550
TRIDC6BG003560
TRIDC6BG003720
TRIDC6BG003740
TRIDC6BG003790
TRIDC6BG003950
TRIDC6BG003970
TRIDC6BG003980
TRIDC6BG003990
TRIDC6BG004040
TRIDC6BG004050
TRIDC6BG004100
TRIDC6BG004110
TRIDC6BG004120
TRIDC6BG004130
TRIDC6BG004200
TRIDC6BG004280
TRIDC6BG004290
TRIDC6BG004490
TRIDC6BG004500
TRIDC6BG004730
TRIDC6BG004890
TRIDC6BG005110
TRIDC6BG005130
TRIDC6BG005140
TRIDC6BG005150
TRIDC6BG005170
TRIDC6BG005240
TRIDC6BG005250
TRIDC6BG005320
TRIDC6BG005330
TRIDC6BG005360
TRIDC6BG005370
TRIDC6BG005390
TRIDC6BG005400
TRIDC6BG005410
TRIDC6BG005510
TRIDC6BG005520
TRIDC6BG005530
TRIDC6BG005600
TRIDC6BG005610
TRIDC6BG005690
TRIDC6BG005700
TRIDC6BG005740
TRIDC6BG005750
TRIDC6BG005780
TRIDC6BG005790
TRIDC6BG006030
TRIDC6BG006070
TRIDC6BG006080
TRIDC6BG006090
TRIDC6BG006140
TRIDC6BG006150
TRIDC6BG006180
TRIDC6BG006190
TRIDC6BG006200
TRIDC6BG006360
TRIDC6BG006630
TRIDC6BG006940
TRIDC6BG006960
TRIDC6BG006990
TRIDC6BG007010
TRIDC6BG007130
TRIDC6BG007140
TRIDC6BG007270
TRIDC6BG007280
TRIDC6BG007290
TRIDC6BG007300
TRIDC6BG007320
TRIDC6BG007400
TRIDC6BG007560
TRIDC6BG007570
TRIDC6BG007580
TRIDC6BG007590
TRIDC6BG007600
TRIDC6BG007610
TRIDC6BG007620
TRIDC6BG007630
TRIDC6BG007640
TRIDC6BG007680
TRIDC6BG007690
TRIDC6BG007950
TRIDC6BG008030
TRIDC6BG008060
TRIDC6BG008070
TRIDC6BG008180
TRIDC6BG008220
TRIDC6BG008250
TRIDC6BG008260
TRIDC6BG008270
TRIDC6BG008300
TRIDC6BG008330
TRIDC6BG008390
TRIDC6BG008660
TRIDC6BG008820
TRIDC6BG008970
TRIDC6BG008990
TRIDC6BG009220
TRIDC6BG009230
TRIDC6BG009240
TRIDC6BG009350
TRIDC6BG009360
TRIDC6BG009420
TRIDC6BG009450
TRIDC6BG009470
TRIDC6BG009480
TRIDC6BG009490
TRIDC6BG009510
TRIDC6BG009560
TRIDC6BG009580
TRIDC6BG009590
TRIDC6BG009930
TRIDC6BG010080
TRIDC6BG010150
TRIDC6BG010230
TRIDC6BG010850
TRIDC6BG010910
TRIDC6BG010940
TRIDC6BG010950
TRIDC6BG010960
TRIDC6BG010970
TRIDC6BG011030
TRIDC6BG011060
TRIDC6BG012900
TRIDC6BG012910
TRIDC6BG013300
TRIDC6BG013560
TRIDC6BG013580
TRIDC6BG016980
TRIDC6BG017000
TRIDC6BG017060
TRIDC6BG017140
TRIDC6BG017190
TRIDC6BG017520
TRIDC6BG017550
TRIDC6BG017660
TRIDC6BG017850
TRIDC6BG018000
TRIDC6BG018020
TRIDC6BG018060
TRIDC6BG018210
TRIDC6BG018940
TRIDC6BG019640
TRIDC6BG019650
TRIDC6BG019660
TRIDC6BG019670
TRIDC6BG019680
TRIDC6BG019850
TRIDC6BG020480
TRIDC6BG020580
TRIDC6BG020640
TRIDC6BG020660
TRIDC6BG020680
TRIDC6BG020700
TRIDC6BG020710
TRIDC6BG020730
TRIDC6BG020740
TRIDC6BG020760
TRIDC6BG020770
TRIDC6BG020780
TRIDC6BG020790
TRIDC6BG020800
TRIDC6BG020810
TRIDC6BG020830
TRIDC6BG020850
TRIDC6BG020870
TRIDC6BG020900
TRIDC6BG020910
TRIDC6BG020940
TRIDC6BG021270
TRIDC6BG021290
TRIDC6BG021330
TRIDC6BG021540
TRIDC6BG021550
TRIDC6BG021750
TRIDC6BG022010
TRIDC6BG022200
TRIDC6BG022220
TRIDC6BG022230
TRIDC6BG022240
TRIDC6BG022260
TRIDC6BG022460
TRIDC6BG022480
TRIDC6BG022530
TRIDC6BG022550
TRIDC6BG022570
TRIDC6BG022610
TRIDC6BG022630
TRIDC6BG022700
TRIDC6BG022730
TRIDC6BG022740
TRIDC6BG022780
TRIDC6BG022800
TRIDC6BG022820
TRIDC6BG022830
TRIDC6BG022840
TRIDC6BG024840
TRIDC6BG024850
TRIDC6BG026010
TRIDC6BG027100
TRIDC6BG027590
TRIDC6BG027620
TRIDC6BG027880
TRIDC6BG028140
TRIDC6BG028190
TRIDC6BG028210
TRIDC6BG028220
TRIDC6BG029170
TRIDC6BG029180
TRIDC6BG029190
TRIDC6BG029200
TRIDC6BG029470
TRIDC6BG029530
TRIDC6BG029750
TRIDC6BG029770
TRIDC6BG029780
TRIDC6BG029800
TRIDC6BG029810
TRIDC6BG029820
TRIDC6BG029960
TRIDC6BG030350
TRIDC6BG030460
TRIDC6BG030490
TRIDC6BG031490
TRIDC6BG032250
TRIDC6BG032290
TRIDC6BG032870
TRIDC6BG032930
TRIDC6BG034590
TRIDC6BG036710
TRIDC6BG039150
TRIDC6BG039190
TRIDC6BG039200
TRIDC6BG039210
TRIDC6BG039220
TRIDC6BG039240
TRIDC6BG039250
TRIDC6BG039290
TRIDC6BG039300
TRIDC6BG039550
TRIDC6BG039630
TRIDC6BG039650
TRIDC6BG039690
TRIDC6BG040690
TRIDC6BG041120
TRIDC6BG041170
TRIDC6BG041200
TRIDC6BG041210
TRIDC6BG041560
TRIDC6BG042070
TRIDC6BG046430
TRIDC6BG048420
TRIDC6BG048460
TRIDC6BG049380
TRIDC6BG049390
TRIDC6BG052890
TRIDC6BG052940
TRIDC6BG054450
TRIDC6BG054470
TRIDC6BG054490
TRIDC6BG054510
TRIDC6BG054530
TRIDC6BG054540
TRIDC6BG054560
TRIDC6BG054570
TRIDC6BG054900
TRIDC6BG055100
TRIDC6BG055120
TRIDC6BG055130
TRIDC6BG055150
TRIDC6BG055200
TRIDC6BG055210
TRIDC6BG055220
TRIDC6BG055270
TRIDC6BG057090
TRIDC6BG057970
TRIDC6BG057980
TRIDC6BG058350
TRIDC6BG058370
TRIDC6BG058380
TRIDC6BG058390
TRIDC6BG058400
TRIDC6BG058410
TRIDC6BG058420
TRIDC6BG058430
TRIDC6BG058440
TRIDC6BG060040
TRIDC6BG060060
TRIDC6BG060070
TRIDC6BG060140
TRIDC6BG060350
TRIDC6BG060930
TRIDC6BG061220
TRIDC6BG061240
TRIDC6BG061250
TRIDC6BG061270
TRIDC6BG061280
TRIDC6BG061290
TRIDC6BG061300
TRIDC6BG061310
TRIDC6BG061350
TRIDC6BG061500
TRIDC6BG061780
TRIDC6BG061790
TRIDC6BG061810
TRIDC6BG061820
TRIDC6BG061930
TRIDC6BG061940
TRIDC6BG061950
TRIDC6BG061960
TRIDC6BG061970
TRIDC6BG062310
TRIDC6BG062450
TRIDC6BG062630
TRIDC6BG062750
TRIDC6BG062780
TRIDC6BG062980
TRIDC6BG063000
TRIDC6BG063470
TRIDC6BG063480
TRIDC6BG063500
TRIDC6BG063550
TRIDC6BG063580
TRIDC6BG064240
TRIDC6BG064260
TRIDC6BG064360
TRIDC6BG064420
TRIDC6BG065530
TRIDC6BG065540
TRIDC6BG065710
TRIDC6BG065720
TRIDC6BG065730
TRIDC6BG065740
TRIDC6BG065940
TRIDC6BG066040
TRIDC6BG066060
TRIDC6BG066070
TRIDC6BG066080
TRIDC6BG066360
TRIDC6BG066630
TRIDC6BG066670
TRIDC6BG066700
TRIDC6BG066870
TRIDC6BG066930
TRIDC6BG066940
TRIDC6BG066950
TRIDC6BG067030
TRIDC6BG067040
TRIDC6BG067070
TRIDC6BG067080
TRIDC6BG067090
TRIDC6BG067100
TRIDC6BG067110
TRIDC6BG067120
TRIDC6BG067140
TRIDC6BG067250
TRIDC6BG067280
TRIDC6BG067290
TRIDC6BG067410
TRIDC6BG067590
TRIDC6BG067930
TRIDC6BG067950
TRIDC6BG068660
TRIDC6BG068670
TRIDC6BG068770
TRIDC6BG068780
TRIDC6BG068830
TRIDC6BG068840
TRIDC6BG068850
TRIDC6BG068880
TRIDC6BG068890
TRIDC6BG068910
TRIDC6BG069010
TRIDC6BG069030
TRIDC6BG069040
TRIDC6BG069070
TRIDC6BG069080
TRIDC6BG069260
TRIDC6BG069290
TRIDC6BG069310
TRIDC6BG069320
TRIDC6BG069330
TRIDC6BG069340
TRIDC6BG069400
TRIDC6BG069580
TRIDC6BG069590
TRIDC6BG069600
TRIDC6BG069610
TRIDC6BG069630
TRIDC6BG069640
TRIDC6BG069650
TRIDC6BG069670
TRIDC6BG069680
TRIDC6BG069690
TRIDC6BG069700
TRIDC6BG069710
TRIDC6BG069720
TRIDC6BG069730
TRIDC6BG069740
TRIDC6BG069750
TRIDC6BG069840
TRIDC6BG069930
TRIDC6BG070010
TRIDC6BG070020
TRIDC6BG070080
TRIDC6BG070100
TRIDC6BG070110
TRIDC6BG070120
TRIDC6BG070130
TRIDC6BG070150
TRIDC6BG070160
TRIDC6BG070170
TRIDC6BG070200
TRIDC6BG070210
TRIDC6BG070270
TRIDC6BG070280
TRIDC6BG070330
TRIDC6BG070340
TRIDC6BG070400
TRIDC6BG070550
TRIDC6BG070570
TRIDC6BG070580
TRIDC6BG070700
TRIDC6BG071010
TRIDC6BG071020
TRIDC6BG071040
TRIDC6BG071050
TRIDC6BG071060
TRIDC6BG071070
TRIDC6BG071080
TRIDC6BG071090
TRIDC6BG071100
TRIDC6BG071110
TRIDC6BG071130
TRIDC6BG071140
TRIDC6BG071180
TRIDC6BG071240
TRIDC6BG071310
TRIDC6BG071330
TRIDC6BG071340
TRIDC6BG071560
TRIDC6BG071570
TRIDC6BG071630
TRIDC6BG071640
TRIDC6BG071680
TRIDC6BG071690
TRIDC6BG071710
TRIDC6BG071720
TRIDC6BG071730
TRIDC6BG071750
TRIDC6BG071780
TRIDC6BG071810
TRIDC6BG071820
TRIDC6BG071830
TRIDC6BG071880
TRIDC6BG071900
TRIDC6BG071910
TRIDC6BG071930
TRIDC6BG071940
TRIDC6BG071950
TRIDC6BG071960
TRIDC6BG071990
TRIDC6BG072000
TRIDC6BG072010
TRIDC6BG072140
TRIDC6BG072160
TRIDC6BG072180
TRIDC6BG072190
TRIDC6BG072200
TRIDC6BG072220
TRIDC6BG072270
TRIDC6BG072280
TRIDC6BG072290
TRIDC6BG072300
TRIDC6BG072310
TRIDC6BG072390
TRIDC6BG072400
TRIDC6BG072410
TRIDC6BG072440
TRIDC6BG072510
TRIDC6BG072520
TRIDC6BG072530
TRIDC6BG072540
TRIDC6BG072600
TRIDC6BG072690
TRIDC6BG072700
TRIDC6BG072710
TRIDC6BG072730
TRIDC6BG072800
TRIDC6BG072820
TRIDC6BG072850
TRIDC6BG072940
TRIDC6BG072950
TRIDC6BG072960
TRIDC6BG072980
TRIDC6BG072990
TRIDC6BG073000
TRIDC6BG073020
TRIDC6BG073030
TRIDC6BG073130
TRIDC6BG073140
TRIDC6BG073150
TRIDC6BG073180
TRIDC6BG073190
TRIDC6BG073200
TRIDC6BG073210
TRIDC6BG073220
TRIDC6BG073230
TRIDC6BG073250
TRIDC6BG073260
TRIDC6BG073280
TRIDC6BG073290
TRIDC6BG073300
TRIDC6BG073310
TRIDC6BG073330
TRIDC6BG073340
TRIDC6BG073350
TRIDC6BG073410
TRIDC6BG073420
TRIDC6BG073430
TRIDC6BG073490
TRIDC6BG073500
TRIDC6BG073510
TRIDC6BG073520
TRIDC6BG073540
TRIDC6BG073560
TRIDC7AG000060
TRIDC7AG000070
TRIDC7AG000080
TRIDC7AG000120
TRIDC7AG000150
TRIDC7AG000220
TRIDC7AG000240
TRIDC7AG000330
TRIDC7AG000350
TRIDC7AG000370
TRIDC7AG000390
TRIDC7AG000400
TRIDC7AG000420
TRIDC7AG000590
TRIDC7AG000600
TRIDC7AG000610
TRIDC7AG000620
TRIDC7AG000630
TRIDC7AG000640
TRIDC7AG000680
TRIDC7AG001070
TRIDC7AG001270
TRIDC7AG001310
TRIDC7AG001350
TRIDC7AG001380
TRIDC7AG002040
TRIDC7AG002050
TRIDC7AG002060
TRIDC7AG002090
TRIDC7AG002130
TRIDC7AG002140
TRIDC7AG002150
TRIDC7AG002350
TRIDC7AG002380
TRIDC7AG002420
TRIDC7AG002430
TRIDC7AG002610
TRIDC7AG002620
TRIDC7AG002660
TRIDC7AG002670
TRIDC7AG002680
TRIDC7AG002690
TRIDC7AG002700
TRIDC7AG002730
TRIDC7AG002740
TRIDC7AG002990
TRIDC7AG003000
TRIDC7AG003010
TRIDC7AG003020
TRIDC7AG003070
TRIDC7AG003080
TRIDC7AG003090
TRIDC7AG003100
TRIDC7AG003110
TRIDC7AG003150
TRIDC7AG003680
TRIDC7AG003860
TRIDC7AG003880
TRIDC7AG003910
TRIDC7AG003920
TRIDC7AG003960
TRIDC7AG003970
TRIDC7AG004010
TRIDC7AG004020
TRIDC7AG004230
TRIDC7AG004370
TRIDC7AG004390
TRIDC7AG005360
TRIDC7AG005370
TRIDC7AG005980
TRIDC7AG006120
TRIDC7AG006790
TRIDC7AG006800
TRIDC7AG007070
TRIDC7AG007540
TRIDC7AG007780
TRIDC7AG008270
TRIDC7AG008370
TRIDC7AG008390
TRIDC7AG009410
TRIDC7AG009670
TRIDC7AG009680
TRIDC7AG009690
TRIDC7AG009700
TRIDC7AG009710
TRIDC7AG009780
TRIDC7AG009840
TRIDC7AG009930
TRIDC7AG009940
TRIDC7AG011130
TRIDC7AG011930
TRIDC7AG011950
TRIDC7AG012270
TRIDC7AG012280
TRIDC7AG012290
TRIDC7AG012810
TRIDC7AG012840
TRIDC7AG012890
TRIDC7AG012900
TRIDC7AG012910
TRIDC7AG012920
TRIDC7AG012960
TRIDC7AG012980
TRIDC7AG013250
TRIDC7AG013260
TRIDC7AG013740
TRIDC7AG013880
TRIDC7AG013900
TRIDC7AG014150
TRIDC7AG014180
TRIDC7AG014200
TRIDC7AG014210
TRIDC7AG014640
TRIDC7AG014690
TRIDC7AG014700
TRIDC7AG015760
TRIDC7AG016220
TRIDC7AG016310
TRIDC7AG017160
TRIDC7AG017620
TRIDC7AG018410
TRIDC7AG018430
TRIDC7AG018650
TRIDC7AG018660
TRIDC7AG019060
TRIDC7AG019070
TRIDC7AG019330
TRIDC7AG019720
TRIDC7AG021380
TRIDC7AG021530
TRIDC7AG021760
TRIDC7AG022030
TRIDC7AG022040
TRIDC7AG022050
TRIDC7AG022060
TRIDC7AG022070
TRIDC7AG022820
TRIDC7AG022940
TRIDC7AG023560
TRIDC7AG023840
TRIDC7AG023890
TRIDC7AG026490
TRIDC7AG026780
TRIDC7AG027520
TRIDC7AG028820
TRIDC7AG029280
TRIDC7AG030570
TRIDC7AG033520
TRIDC7AG037420
TRIDC7AG037490
TRIDC7AG038770
TRIDC7AG040230
TRIDC7AG040790
TRIDC7AG040830
TRIDC7AG040850
TRIDC7AG044040
TRIDC7AG044450
TRIDC7AG046560
TRIDC7AG048410
TRIDC7AG049440
TRIDC7AG050750
TRIDC7AG051240
TRIDC7AG052160
TRIDC7AG052690
TRIDC7AG055480
TRIDC7AG056620
TRIDC7AG057260
TRIDC7AG058130
TRIDC7AG058450
TRIDC7AG060160
TRIDC7AG060170
TRIDC7AG061010
TRIDC7AG061020
TRIDC7AG061030
TRIDC7AG062900
TRIDC7AG063270
TRIDC7AG063430
TRIDC7AG065340
TRIDC7AG065350
TRIDC7AG065570
TRIDC7AG065590
TRIDC7AG065670
TRIDC7AG065730
TRIDC7AG065750
TRIDC7AG065770
TRIDC7AG065860
TRIDC7AG065870
TRIDC7AG065880
TRIDC7AG065910
TRIDC7AG065920
TRIDC7AG065940
TRIDC7AG065950
TRIDC7AG065960
TRIDC7AG066650
TRIDC7AG066660
TRIDC7AG067180
TRIDC7AG067190
TRIDC7AG067200
TRIDC7AG067590
TRIDC7AG067610
TRIDC7AG067760
TRIDC7AG067770
TRIDC7AG068220
TRIDC7AG070460
TRIDC7AG071240
TRIDC7AG071920
TRIDC7AG071930
TRIDC7AG073390
TRIDC7AG073640
TRIDC7AG074320
TRIDC7AG074380
TRIDC7AG074580
TRIDC7AG074600
TRIDC7AG074780
TRIDC7AG074870
TRIDC7AG074940
TRIDC7AG074950
TRIDC7AG074980
TRIDC7AG075000
TRIDC7AG075010
TRIDC7AG075020
TRIDC7AG075040
TRIDC7AG075100
TRIDC7AG075130
TRIDC7AG075200
TRIDC7AG075210
TRIDC7AG075240
TRIDC7AG075260
TRIDC7AG075270
TRIDC7AG075580
TRIDC7AG076340
TRIDC7AG076630
TRIDC7AG076650
TRIDC7AG076660
TRIDC7AG076680
TRIDC7AG076900
TRIDC7AG077060
TRIDC7AG077140
TRIDC7AG077150
TRIDC7AG077160
TRIDC7AG077180
TRIDC7AG077360
TRIDC7AG077930
TRIDC7AG078040
TRIDC7AG078070
TRIDC7AG078100
TRIDC7AG078120
TRIDC7AG078160
TRIDC7AG078180
TRIDC7AG078190
TRIDC7AG078310
TRIDC7AG078320
TRIDC7AG078330
TRIDC7AG078560
TRIDC7AG078570
TRIDC7AG078580
TRIDC7AG078600
TRIDC7AG078610
TRIDC7BG000220
TRIDC7BG000260
TRIDC7BG000340
TRIDC7BG000380
TRIDC7BG000390
TRIDC7BG000410
TRIDC7BG000420
TRIDC7BG000470
TRIDC7BG000480
TRIDC7BG000540
TRIDC7BG000550
TRIDC7BG000560
TRIDC7BG000730
TRIDC7BG000800
TRIDC7BG000810
TRIDC7BG000840
TRIDC7BG000880
TRIDC7BG000890
TRIDC7BG000900
TRIDC7BG000910
TRIDC7BG001050
TRIDC7BG001060
TRIDC7BG001080
TRIDC7BG001100
TRIDC7BG001110
TRIDC7BG001120
TRIDC7BG001130
TRIDC7BG001140
TRIDC7BG001150
TRIDC7BG001160
TRIDC7BG001170
TRIDC7BG001180
TRIDC7BG001600
TRIDC7BG001750
TRIDC7BG001780
TRIDC7BG001790
TRIDC7BG001860
TRIDC7BG001900
TRIDC7BG001910
TRIDC7BG002000
TRIDC7BG002510
TRIDC7BG002520
TRIDC7BG002530
TRIDC7BG002540
TRIDC7BG002550
TRIDC7BG002560
TRIDC7BG002570
TRIDC7BG002700
TRIDC7BG002720
TRIDC7BG002730
TRIDC7BG002790
TRIDC7BG002840
TRIDC7BG002860
TRIDC7BG002870
TRIDC7BG002880
TRIDC7BG002900
TRIDC7BG003100
TRIDC7BG003110
TRIDC7BG003420
TRIDC7BG003500
TRIDC7BG003530
TRIDC7BG003590
TRIDC7BG003780
TRIDC7BG003790
TRIDC7BG003840
TRIDC7BG003870
TRIDC7BG003890
TRIDC7BG003900
TRIDC7BG003930
TRIDC7BG003950
TRIDC7BG003980
TRIDC7BG003990
TRIDC7BG004010
TRIDC7BG004020
TRIDC7BG004030
TRIDC7BG004120
TRIDC7BG004140
TRIDC7BG004170
TRIDC7BG004180
TRIDC7BG004490
TRIDC7BG004690
TRIDC7BG004700
TRIDC7BG005730
TRIDC7BG006060
TRIDC7BG006090
TRIDC7BG006100
TRIDC7BG006120
TRIDC7BG006320
TRIDC7BG006590
TRIDC7BG006600
TRIDC7BG006610
TRIDC7BG006630
TRIDC7BG006670
TRIDC7BG006760
TRIDC7BG007200
TRIDC7BG007210
TRIDC7BG007330
TRIDC7BG007730
TRIDC7BG007740
TRIDC7BG007770
TRIDC7BG007820
TRIDC7BG007830
TRIDC7BG007840
TRIDC7BG007850
TRIDC7BG007880
TRIDC7BG008260
TRIDC7BG008270
TRIDC7BG008280
TRIDC7BG008290
TRIDC7BG008310
TRIDC7BG008860
TRIDC7BG008900
TRIDC7BG009630
TRIDC7BG010200
TRIDC7BG011110
TRIDC7BG013230
TRIDC7BG013260
TRIDC7BG013930
TRIDC7BG015170
TRIDC7BG015180
TRIDC7BG016550
TRIDC7BG016570
TRIDC7BG018040
TRIDC7BG018070
TRIDC7BG018360
TRIDC7BG018400
TRIDC7BG018410
TRIDC7BG019650
TRIDC7BG019660
TRIDC7BG019730
TRIDC7BG019740
TRIDC7BG020000
TRIDC7BG020710
TRIDC7BG022180
TRIDC7BG023250
TRIDC7BG023670
TRIDC7BG024870
TRIDC7BG024900
TRIDC7BG024930
TRIDC7BG027070
TRIDC7BG028170
TRIDC7BG028950
TRIDC7BG031490
TRIDC7BG032440
TRIDC7BG032450
TRIDC7BG032460
TRIDC7BG032470
TRIDC7BG032490
TRIDC7BG032500
TRIDC7BG032550
TRIDC7BG032570
TRIDC7BG032580
TRIDC7BG032600
TRIDC7BG032610
TRIDC7BG032620
TRIDC7BG032640
TRIDC7BG032660
TRIDC7BG032690
TRIDC7BG032720
TRIDC7BG032770
TRIDC7BG033110
TRIDC7BG034930
TRIDC7BG034970
TRIDC7BG034980
TRIDC7BG034990
TRIDC7BG035250
TRIDC7BG035340
TRIDC7BG035350
TRIDC7BG035680
TRIDC7BG035710
TRIDC7BG035720
TRIDC7BG035740
TRIDC7BG036340
TRIDC7BG036360
TRIDC7BG036370
TRIDC7BG036380
TRIDC7BG036390
TRIDC7BG036410
TRIDC7BG036440
TRIDC7BG036570
TRIDC7BG036660
TRIDC7BG036890
TRIDC7BG036900
TRIDC7BG038100
TRIDC7BG038890
TRIDC7BG038900
TRIDC7BG038910
TRIDC7BG038920
TRIDC7BG038930
TRIDC7BG038940
TRIDC7BG039340
TRIDC7BG039820
TRIDC7BG039830
TRIDC7BG040030
TRIDC7BG040080
TRIDC7BG040280
TRIDC7BG040290
TRIDC7BG040300
TRIDC7BG040320
TRIDC7BG040340
TRIDC7BG040390
TRIDC7BG040780
TRIDC7BG040910
TRIDC7BG040920
TRIDC7BG041420
TRIDC7BG041440
TRIDC7BG041450
TRIDC7BG041460
TRIDC7BG041490
TRIDC7BG041500
TRIDC7BG041510
TRIDC7BG041520
TRIDC7BG041550
TRIDC7BG041950
TRIDC7BG042170
TRIDC7BG042560
TRIDC7BG042570
TRIDC7BG042620
TRIDC7BG042650
TRIDC7BG042690
TRIDC7BG042710
TRIDC7BG042740
TRIDC7BG043010
TRIDC7BG043180
TRIDC7BG043660
TRIDC7BG044390
TRIDC7BG044540
TRIDC7BG044560
TRIDC7BG044570
TRIDC7BG045180
TRIDC7BG045680
TRIDC7BG045690
TRIDC7BG045700
TRIDC7BG045720
TRIDC7BG045740
TRIDC7BG045750
TRIDC7BG045760
TRIDC7BG045770
TRIDC7BG045780
TRIDC7BG046030
TRIDC7BG046910
TRIDC7BG046920
TRIDC7BG046930
TRIDC7BG046940
TRIDC7BG046980
TRIDC7BG047380
TRIDC7BG047390
TRIDC7BG047400
TRIDC7BG048150
TRIDC7BG048160
TRIDC7BG048170
TRIDC7BG048180
TRIDC7BG048190
TRIDC7BG048230
TRIDC7BG048320
TRIDC7BG048480
TRIDC7BG048490
TRIDC7BG049390
TRIDC7BG049420
TRIDC7BG049500
TRIDC7BG050680
TRIDC7BG050690
TRIDC7BG051030
TRIDC7BG051050
TRIDC7BG052080
TRIDC7BG053170
TRIDC7BG053180
TRIDC7BG053250
TRIDC7BG053280
TRIDC7BG053290
TRIDC7BG053330
TRIDC7BG053340
TRIDC7BG053350
TRIDC7BG053360
TRIDC7BG053380
TRIDC7BG053400
TRIDC7BG053570
TRIDC7BG053580
TRIDC7BG053600
TRIDC7BG053610
TRIDC7BG053630
TRIDC7BG053640
TRIDC7BG053650
TRIDC7BG053700
TRIDC7BG053970
TRIDC7BG053980
TRIDC7BG053990
TRIDC7BG054020
TRIDC7BG054030
TRIDC7BG054110
TRIDC7BG054210
TRIDC7BG054220
TRIDC7BG054240
TRIDC7BG054250
TRIDC7BG054280
TRIDC7BG054390
TRIDC7BG054420
TRIDC7BG054440
TRIDC7BG055240
TRIDC7BG055410
TRIDC7BG055630
TRIDC7BG055740
TRIDC7BG055750
TRIDC7BG055760
TRIDC7BG055830
TRIDC7BG055840
TRIDC7BG055850
TRIDC7BG055930
TRIDC7BG056010
TRIDC7BG056060
TRIDC7BG056160
TRIDC7BG056190
TRIDC7BG056250
TRIDC7BG056370
TRIDC7BG056380
TRIDC7BG056390
TRIDC7BG056400
TRIDC7BG056410
TRIDC7BG056430
TRIDC7BG056460
TRIDC7BG056480
TRIDC7BG056760
TRIDC7BG056950
TRIDC7BG057100
TRIDC7BG057110
TRIDC7BG057120
TRIDC7BG057130
TRIDC7BG057140
TRIDC7BG057160
TRIDC7BG057210
TRIDC7BG058210
TRIDC7BG058220
TRIDC7BG058230
TRIDC7BG058240
TRIDC7BG058250
TRIDC7BG058730
TRIDC7BG058840
TRIDC7BG058870
TRIDC7BG059160
TRIDC7BG059210
TRIDC7BG059640
TRIDC7BG059710
TRIDC7BG059730
TRIDC7BG060110
TRIDC7BG060120
TRIDC7BG060130
TRIDC7BG060230
TRIDC7BG060240
TRIDC7BG060560
TRIDC7BG060570
TRIDC7BG060600
TRIDC7BG060770
TRIDC7BG060780
TRIDC7BG060890
TRIDC7BG061440
TRIDC7BG061550
TRIDC7BG061560
TRIDC7BG061580
TRIDC7BG061630
TRIDC7BG061640
TRIDC7BG061850
TRIDC7BG062080
TRIDC7BG062090
TRIDC7BG062450
TRIDC7BG062460
TRIDC7BG062470
TRIDC7BG062640
TRIDC7BG063110
TRIDC7BG063140
TRIDC7BG063150
TRIDC7BG063160
TRIDC7BG063170
TRIDC7BG063230
TRIDC7BG063240
TRIDC7BG063250
TRIDC7BG063260
TRIDC7BG063270
TRIDC7BG063530
TRIDC7BG063880
TRIDC7BG064180
TRIDC7BG064200
TRIDC7BG064220
TRIDC7BG064250
TRIDC7BG064260
TRIDC7BG064560
TRIDC7BG064820
TRIDC7BG064840
TRIDC7BG064850
TRIDC7BG064860
TRIDC7BG064880
TRIDC7BG064900
TRIDC7BG064990
TRIDC7BG065180
TRIDC7BG065290
TRIDC7BG065300
TRIDC7BG065610
TRIDC7BG065630
TRIDC7BG065730
TRIDC7BG065840
TRIDC7BG065850
TRIDC7BG066330
TRIDC7BG066480
TRIDC7BG066840
TRIDC7BG067070
TRIDC7BG067080
TRIDC7BG067440
TRIDC7BG067450
TRIDC7BG067480
TRIDC7BG067490
TRIDC7BG067550
TRIDC7BG067590
TRIDC7BG067610
TRIDC7BG067620
TRIDC7BG067650
TRIDC7BG067660
TRIDC7BG067680
TRIDC7BG067700
TRIDC7BG067720
TRIDC7BG067850
TRIDC7BG067860
TRIDC7BG067890
TRIDC7BG067930
TRIDC7BG067940
TRIDC7BG067990
TRIDC7BG068000
TRIDC7BG068020
TRIDC7BG068030
TRIDC7BG068150
TRIDC7BG068160
TRIDC7BG068170
TRIDC7BG068530
TRIDC7BG068540
TRIDC7BG068700
TRIDC7BG068710
TRIDC7BG068720
TRIDC7BG068730
TRIDC7BG068800
TRIDC7BG068810
TRIDC7BG068820
TRIDC7BG068890
TRIDC7BG068910
TRIDC7BG069090
TRIDC7BG069100
TRIDC7BG069140
TRIDC7BG069150
TRIDC7BG069170
TRIDC7BG069190
TRIDC7BG069220
TRIDC7BG069240
TRIDC7BG069250
TRIDC7BG069260
TRIDC7BG069400
TRIDC7BG069410
TRIDC7BG069420
TRIDC7BG069440
TRIDC7BG069540
TRIDC7BG069550
TRIDC7BG069560
TRIDC7BG069680
TRIDC7BG069700
TRIDC7BG069710
TRIDC7BG069730
TRIDC7BG069740
TRIDC7BG069760
TRIDC7BG069770
TRIDC7BG069870
TRIDC7BG069900
TRIDC7BG069990
TRIDC7BG070000
TRIDC7BG070020
TRIDC7BG070130
TRIDC7BG070270
TRIDC7BG070280
TRIDC7BG070290
TRIDC7BG070310
TRIDC7BG070320
TRIDC7BG070340
TRIDC7BG070370
TRIDC7BG070380
TRIDC7BG070390
TRIDC7BG070410
TRIDC7BG070470
TRIDC7BG070520
TRIDC7BG070530
TRIDC7BG070580
TRIDC7BG070620
TRIDC7BG070720
TRIDC7BG070770
TRIDC7BG070780
TRIDC7BG070800
TRIDC7BG070810
TRIDC7BG070820
TRIDC7BG070850
TRIDC7BG070890
TRIDC7BG070900
TRIDC7BG070930
TRIDC7BG070950
TRIDC7BG070960
TRIDC7BG070980
TRIDC7BG070990
TRIDC7BG071000
TRIDC7BG071030
TRIDC7BG071040
TRIDC7BG071070
TRIDC7BG071080
TRIDC7BG071090
TRIDC7BG071100
TRIDC7BG071110
TRIDC7BG071130
TRIDC7BG071140
TRIDC7BG071150
TRIDC7BG071180
TRIDC7BG071190
TRIDC7BG071460
TRIDC7BG071490
TRIDC7BG071500
TRIDC7BG071580
TRIDC7BG071590
TRIDC7BG071600
TRIDC7BG071620
TRIDC7BG071630
TRIDC7BG071690
TRIDC7BG071790
TRIDC7BG071840
TRIDC7BG071860
TRIDC7BG071920
TRIDC7BG071950
TRIDC7BG071990
TRIDC7BG072000
TRIDC7BG072010
TRIDC7BG072040
TRIDC7BG072050
TRIDC7BG072330
TRIDC7BG072390
TRIDC7BG072400
TRIDC7BG072660
TRIDC7BG072670
TRIDC7BG072680
TRIDC7BG072690
TRIDC7BG072750
TRIDC7BG072820
TRIDC7BG072870
TRIDC7BG072900
TRIDC7BG072970
TRIDC7BG072990
TRIDC7BG073000
TRIDC7BG073040
TRIDC7BG073240
TRIDC7BG073250
TRIDC7BG073260
TRIDC7BG073270
TRIDC7BG073280
TRIDC7BG073320
TRIDC7BG073410
TRIDC7BG073420
TRIDC7BG073470
TRIDC7BG073490
TRIDC7BG073500
TRIDC7BG073510
TRIDC7BG073550
TRIDC7BG073560
TRIDC7BG073570
TRIDC7BG073620
TRIDC7BG073760
TRIDC7BG073870
TRIDC7BG073880
TRIDC7BG073900
TRIDC7BG074040
TRIDC7BG074110
TRIDC7BG074140
TRIDC7BG074240
TRIDC7BG074270
TRIDC7BG074300
TRIDC7BG074310
TRIDC7BG074350
TRIDC7BG074360
TRIDC7BG074370
TRIDC7BG074440
TRIDC7BG074480
TRIDC7BG074490
TRIDC7BG074530
TRIDC7BG074540
TRIDC7BG074560
TRIDC7BG074600
TRIDC7BG074610
TRIDC7BG074620
TRIDC7BG074670
TRIDC7BG074680
TRIDC7BG074690
TRIDC7BG074710
TRIDC7BG074740
TRIDC7BG074760
TRIDC7BG074770
TRIDC7BG075180
TRIDC7BG075190
TRIDC7BG075200
TRIDC7BG075210
TRIDC7BG075390
TRIDC7BG075480
TRIDC7BG075520
TRIDC7BG075580
TRIDC7BG075620
TRIDC7BG075630
TRIDC7BG075700
TRIDC7BG075860
TRIDC7BG075880
TRIDC7BG075900
TRIDC7BG075910
TRIDC7BG075920
TRIDC7BG075940
TRIDC7BG076060
TRIDC7BG076220
TRIDC7BG076250
TRIDC7BG076290
TRIDC7BG076380
TRIDC7BG076390
TRIDC7BG076400
TRIDC7BG076410
TRIDC7BG076420
TRIDC7BG076440
TRIDC7BG076450
TRIDC7BG076470
TRIDC7BG076480
TRIDC7BG076490
TRIDC7BG076510
TRIDC7BG076650
TRIDC7BG076660
TRIDC7BG076670
TRIDC7BG076680
TRIDC7BG076690
TRIDC7BG076700
TRIDC7BG076710
TRIDC7BG076740
TRIDC7BG076750
TRIDC7BG076770
TRIDC7BG076820
TRIDC7BG076920
TRIDC7BG076980
TRIDC7BG077100
TRIDC7BG077120
