# Supplementary material for: Comparative gene retention analysis in barley, wild emmer, and bread wheat pangenome lines reveals factors affecting gene retention following gene duplication
Source: BMC Biol. 2023 Feb 6;21:25. doi: 10.1186/s12915-022-01503-z (PMC9903521; doi:10.1186/s12915-022-01503-z)
Supplement: Supplementary file 7 — Additional file 7. Orthologous gene matrix (presence/absence) in barley, wild emmer, and bread wheat pangenome lines. [file 12915_2022_1503_MOESM7_ESM.zip › Files_S5/SRR7478315.deletion_gene.list]

TRIDC0UG000240
TRIDC0UG000270
TRIDC0UG000280
TRIDC0UG000400
TRIDC0UG000410
TRIDC0UG000420
TRIDC0UG000450
TRIDC0UG000600
TRIDC0UG000730
TRIDC0UG000740
TRIDC0UG000830
TRIDC0UG000870
TRIDC0UG000930
TRIDC0UG000940
TRIDC0UG000950
TRIDC0UG000970
TRIDC0UG000990
TRIDC0UG001180
TRIDC0UG001330
TRIDC0UG001410
TRIDC0UG001420
TRIDC0UG001610
TRIDC0UG001640
TRIDC0UG001650
TRIDC0UG001740
TRIDC0UG001760
TRIDC0UG001770
TRIDC0UG001780
TRIDC0UG001790
TRIDC0UG001800
TRIDC0UG001830
TRIDC0UG001910
TRIDC0UG001930
TRIDC0UG001940
TRIDC0UG002100
TRIDC0UG002200
TRIDC0UG002460
TRIDC0UG002630
TRIDC0UG002670
TRIDC0UG002890
TRIDC0UG002910
TRIDC0UG002930
TRIDC0UG003110
TRIDC0UG003120
TRIDC0UG003130
TRIDC0UG003140
TRIDC0UG003320
TRIDC0UG003330
TRIDC0UG003370
TRIDC0UG003380
TRIDC0UG003510
TRIDC0UG003650
TRIDC0UG003780
TRIDC0UG003850
TRIDC0UG003860
TRIDC0UG003890
TRIDC0UG004000
TRIDC0UG004150
TRIDC0UG004170
TRIDC0UG004180
TRIDC0UG004190
TRIDC0UG004200
TRIDC0UG004300
TRIDC0UG004310
TRIDC0UG004360
TRIDC0UG004520
TRIDC0UG004610
TRIDC0UG004700
TRIDC0UG004710
TRIDC0UG004750
TRIDC0UG004760
TRIDC0UG004850
TRIDC0UG004870
TRIDC0UG004880
TRIDC0UG004960
TRIDC0UG004980
TRIDC0UG004990
TRIDC0UG005020
TRIDC0UG005030
TRIDC0UG005040
TRIDC0UG005200
TRIDC0UG005210
TRIDC0UG005230
TRIDC0UG005310
TRIDC0UG005320
TRIDC0UG005400
TRIDC0UG005470
TRIDC0UG005580
TRIDC0UG005590
TRIDC0UG005600
TRIDC0UG005610
TRIDC0UG005620
TRIDC0UG005830
TRIDC0UG005910
TRIDC0UG005920
TRIDC0UG005960
TRIDC0UG006060
TRIDC0UG006070
TRIDC0UG006100
TRIDC0UG006120
TRIDC0UG006140
TRIDC0UG006150
TRIDC0UG006280
TRIDC0UG006290
TRIDC0UG006380
TRIDC0UG006410
TRIDC0UG006420
TRIDC0UG006640
TRIDC0UG006740
TRIDC0UG006860
TRIDC0UG006870
TRIDC0UG006880
TRIDC0UG006890
TRIDC0UG006910
TRIDC0UG007000
TRIDC0UG007010
TRIDC0UG007040
TRIDC0UG007110
TRIDC0UG007120
TRIDC0UG007200
TRIDC0UG007230
TRIDC0UG007240
TRIDC0UG007260
TRIDC0UG007280
TRIDC0UG007310
TRIDC0UG007330
TRIDC0UG007640
TRIDC0UG007650
TRIDC0UG007810
TRIDC0UG007920
TRIDC0UG007940
TRIDC0UG007950
TRIDC0UG008000
TRIDC0UG008080
TRIDC0UG008220
TRIDC0UG008370
TRIDC0UG008380
TRIDC0UG008510
TRIDC0UG008570
TRIDC0UG008590
TRIDC0UG008610
TRIDC0UG008620
TRIDC0UG008630
TRIDC0UG008640
TRIDC0UG008660
TRIDC0UG008750
TRIDC0UG008900
TRIDC0UG008950
TRIDC0UG009050
TRIDC0UG009120
TRIDC0UG009150
TRIDC0UG009300
TRIDC0UG009310
TRIDC0UG009590
TRIDC0UG009740
TRIDC0UG009780
TRIDC0UG009910
TRIDC0UG009930
TRIDC0UG009960
TRIDC0UG009970
TRIDC0UG009980
TRIDC0UG010030
TRIDC0UG010080
TRIDC0UG010090
TRIDC0UG010110
TRIDC0UG010120
TRIDC0UG010150
TRIDC0UG010180
TRIDC0UG010290
TRIDC0UG010300
TRIDC0UG010350
TRIDC0UG010400
TRIDC0UG010460
TRIDC0UG010540
TRIDC0UG010550
TRIDC0UG010560
TRIDC0UG010750
TRIDC0UG010820
TRIDC0UG010830
TRIDC0UG010910
TRIDC0UG010930
TRIDC0UG010970
TRIDC0UG010980
TRIDC0UG010990
TRIDC0UG011000
TRIDC0UG011050
TRIDC0UG011320
TRIDC0UG011330
TRIDC0UG011340
TRIDC0UG011350
TRIDC0UG011710
TRIDC0UG011760
TRIDC0UG012080
TRIDC0UG012090
TRIDC0UG012100
TRIDC0UG012260
TRIDC0UG012400
TRIDC0UG012410
TRIDC0UG012420
TRIDC0UG012440
TRIDC0UG012500
TRIDC0UG012630
TRIDC0UG012650
TRIDC0UG013060
TRIDC0UG013100
TRIDC0UG013110
TRIDC0UG013300
TRIDC0UG013360
TRIDC0UG013380
TRIDC0UG013460
TRIDC0UG013480
TRIDC0UG013930
TRIDC0UG013940
TRIDC0UG013990
TRIDC0UG014000
TRIDC0UG014030
TRIDC0UG014420
TRIDC0UG014430
TRIDC0UG014530
TRIDC0UG014550
TRIDC0UG014790
TRIDC0UG014810
TRIDC0UG014900
TRIDC0UG014910
TRIDC0UG015050
TRIDC0UG015060
TRIDC0UG015070
TRIDC0UG015080
TRIDC0UG015120
TRIDC0UG015150
TRIDC0UG015460
TRIDC0UG015780
TRIDC0UG015790
TRIDC0UG015800
TRIDC0UG015810
TRIDC0UG015830
TRIDC0UG015850
TRIDC0UG015970
TRIDC0UG015980
TRIDC0UG016120
TRIDC0UG016360
TRIDC0UG016370
TRIDC0UG016450
TRIDC0UG016470
TRIDC0UG016600
TRIDC0UG016610
TRIDC0UG016620
TRIDC0UG016750
TRIDC0UG016850
TRIDC0UG016880
TRIDC0UG016940
TRIDC0UG017000
TRIDC0UG017010
TRIDC0UG017030
TRIDC0UG017160
TRIDC0UG017170
TRIDC0UG017180
TRIDC0UG017190
TRIDC0UG017200
TRIDC0UG017210
TRIDC0UG017290
TRIDC0UG017300
TRIDC0UG017420
TRIDC0UG017430
TRIDC0UG017440
TRIDC0UG017450
TRIDC0UG017460
TRIDC0UG017530
TRIDC0UG018000
TRIDC0UG018040
TRIDC0UG018050
TRIDC0UG018060
TRIDC0UG018140
TRIDC0UG018420
TRIDC0UG018430
TRIDC0UG018490
TRIDC0UG018540
TRIDC0UG018550
TRIDC0UG018580
TRIDC0UG018590
TRIDC0UG018670
TRIDC0UG018710
TRIDC0UG018760
TRIDC0UG018810
TRIDC0UG018830
TRIDC0UG018870
TRIDC0UG019000
TRIDC0UG019010
TRIDC0UG019020
TRIDC0UG019050
TRIDC0UG019070
TRIDC0UG019110
TRIDC0UG019230
TRIDC0UG019260
TRIDC0UG019280
TRIDC0UG019570
TRIDC0UG019580
TRIDC0UG019630
TRIDC0UG019680
TRIDC0UG019690
TRIDC0UG019700
TRIDC0UG019710
TRIDC0UG019730
TRIDC0UG019740
TRIDC0UG019760
TRIDC0UG019770
TRIDC0UG020010
TRIDC0UG020050
TRIDC0UG020110
TRIDC0UG020260
TRIDC0UG020270
TRIDC0UG020280
TRIDC0UG020290
TRIDC0UG020300
TRIDC0UG020310
TRIDC0UG020330
TRIDC0UG020360
TRIDC0UG020380
TRIDC0UG020450
TRIDC0UG020460
TRIDC0UG020480
TRIDC0UG020490
TRIDC0UG020500
TRIDC0UG020510
TRIDC0UG020520
TRIDC0UG020530
TRIDC0UG020540
TRIDC0UG020560
TRIDC0UG020570
TRIDC0UG020580
TRIDC0UG020670
TRIDC0UG020680
TRIDC0UG020710
TRIDC0UG020720
TRIDC0UG020740
TRIDC0UG020750
TRIDC0UG020760
TRIDC0UG020770
TRIDC0UG020820
TRIDC0UG020830
TRIDC0UG020840
TRIDC0UG020850
TRIDC0UG020870
TRIDC0UG020890
TRIDC0UG020900
TRIDC0UG020910
TRIDC0UG020930
TRIDC0UG020940
TRIDC0UG020960
TRIDC0UG020970
TRIDC0UG021000
TRIDC0UG021010
TRIDC0UG021020
TRIDC0UG021030
TRIDC0UG021040
TRIDC0UG021050
TRIDC0UG021060
TRIDC0UG021090
TRIDC0UG021100
TRIDC0UG021110
TRIDC0UG021130
TRIDC0UG021140
TRIDC0UG021150
TRIDC0UG021180
TRIDC0UG021190
TRIDC0UG021200
TRIDC0UG021240
TRIDC0UG021250
TRIDC0UG021280
TRIDC0UG021290
TRIDC0UG021300
TRIDC0UG021310
TRIDC0UG021320
TRIDC0UG021330
TRIDC0UG021340
TRIDC0UG021350
TRIDC0UG021360
TRIDC0UG021370
TRIDC0UG021380
TRIDC0UG021390
TRIDC0UG021410
TRIDC0UG021420
TRIDC0UG021430
TRIDC0UG021470
TRIDC0UG021490
TRIDC0UG021500
TRIDC0UG021510
TRIDC0UG021550
TRIDC0UG021560
TRIDC0UG021570
TRIDC0UG021580
TRIDC0UG021590
TRIDC0UG021610
TRIDC0UG021620
TRIDC0UG021630
TRIDC0UG021640
TRIDC0UG021670
TRIDC0UG021680
TRIDC0UG021690
TRIDC0UG021700
TRIDC0UG021720
TRIDC0UG021730
TRIDC0UG021740
TRIDC0UG021760
TRIDC0UG021770
TRIDC0UG021780
TRIDC0UG021790
TRIDC0UG021800
TRIDC0UG021820
TRIDC0UG021840
TRIDC0UG021850
TRIDC0UG021860
TRIDC0UG021900
TRIDC0UG021910
TRIDC0UG021920
TRIDC0UG021930
TRIDC0UG021940
TRIDC0UG021980
TRIDC0UG021990
TRIDC0UG022000
TRIDC0UG022010
TRIDC0UG022070
TRIDC0UG022080
TRIDC0UG022090
TRIDC0UG022100
TRIDC0UG022130
TRIDC0UG022140
TRIDC0UG022150
TRIDC0UG022160
TRIDC0UG022210
TRIDC0UG022220
TRIDC0UG022250
TRIDC0UG022260
TRIDC0UG022280
TRIDC0UG022290
TRIDC0UG022300
TRIDC0UG022320
TRIDC0UG022330
TRIDC0UG022370
TRIDC0UG022380
TRIDC0UG022390
TRIDC0UG022400
TRIDC0UG022420
TRIDC0UG022480
TRIDC0UG022490
TRIDC0UG022500
TRIDC0UG022510
TRIDC0UG022520
TRIDC0UG022530
TRIDC0UG022540
TRIDC0UG022550
TRIDC0UG022620
TRIDC0UG022640
TRIDC0UG022650
TRIDC0UG022670
TRIDC0UG022680
TRIDC0UG022720
TRIDC0UG022730
TRIDC0UG022740
TRIDC0UG022750
TRIDC0UG022780
TRIDC0UG022790
TRIDC0UG022820
TRIDC0UG022830
TRIDC0UG022840
TRIDC0UG022860
TRIDC0UG022870
TRIDC0UG022880
TRIDC0UG022890
TRIDC0UG022910
TRIDC0UG022920
TRIDC0UG022940
TRIDC0UG022950
TRIDC0UG022970
TRIDC0UG022980
TRIDC0UG022990
TRIDC0UG023030
TRIDC0UG023040
TRIDC0UG023050
TRIDC0UG023080
TRIDC0UG023100
TRIDC0UG023110
TRIDC0UG023150
TRIDC0UG023160
TRIDC0UG023190
TRIDC0UG023200
TRIDC0UG023230
TRIDC0UG023240
TRIDC0UG023260
TRIDC0UG023280
TRIDC0UG023300
TRIDC0UG023310
TRIDC0UG023320
TRIDC0UG023330
TRIDC0UG023340
TRIDC0UG023350
TRIDC0UG023360
TRIDC0UG023370
TRIDC0UG023380
TRIDC0UG023390
TRIDC0UG023410
TRIDC0UG023420
TRIDC0UG023440
TRIDC0UG023470
TRIDC0UG023510
TRIDC0UG023520
TRIDC0UG023530
TRIDC0UG023540
TRIDC0UG023580
TRIDC0UG023590
TRIDC0UG023600
TRIDC0UG023640
TRIDC0UG023650
TRIDC0UG023660
TRIDC0UG023680
TRIDC0UG023690
TRIDC0UG023720
TRIDC0UG023740
TRIDC0UG023760
TRIDC0UG023770
TRIDC0UG023780
TRIDC0UG023830
TRIDC0UG023850
TRIDC0UG023860
TRIDC0UG023890
TRIDC0UG023900
TRIDC0UG023910
TRIDC0UG023920
TRIDC0UG023930
TRIDC0UG023940
TRIDC0UG023950
TRIDC0UG023960
TRIDC0UG024020
TRIDC0UG024030
TRIDC0UG024050
TRIDC0UG024060
TRIDC0UG024070
TRIDC0UG024080
TRIDC0UG024090
TRIDC0UG024100
TRIDC0UG024120
TRIDC0UG024160
TRIDC0UG024170
TRIDC0UG024210
TRIDC0UG024220
TRIDC0UG024240
TRIDC0UG024250
TRIDC0UG024300
TRIDC0UG024310
TRIDC0UG024350
TRIDC0UG024360
TRIDC0UG024380
TRIDC0UG024390
TRIDC0UG024400
TRIDC0UG024410
TRIDC0UG024430
TRIDC0UG024450
TRIDC0UG024460
TRIDC0UG024480
TRIDC0UG024500
TRIDC0UG024510
TRIDC0UG024520
TRIDC0UG024540
TRIDC0UG024550
TRIDC0UG024560
TRIDC0UG024590
TRIDC0UG024620
TRIDC0UG024630
TRIDC0UG024670
TRIDC0UG024680
TRIDC0UG024690
TRIDC0UG024710
TRIDC0UG024720
TRIDC0UG024730
TRIDC0UG024750
TRIDC0UG024770
TRIDC0UG024780
TRIDC0UG024800
TRIDC0UG024820
TRIDC0UG024850
TRIDC0UG024860
TRIDC0UG024890
TRIDC0UG024910
TRIDC0UG024920
TRIDC0UG024950
TRIDC0UG024970
TRIDC0UG024980
TRIDC0UG024990
TRIDC0UG025020
TRIDC0UG025040
TRIDC0UG025050
TRIDC0UG025080
TRIDC0UG025100
TRIDC0UG025140
TRIDC0UG025160
TRIDC0UG025170
TRIDC0UG025180
TRIDC0UG025190
TRIDC0UG025200
TRIDC0UG025240
TRIDC0UG025250
TRIDC0UG025260
TRIDC0UG025270
TRIDC0UG025280
TRIDC0UG025310
TRIDC0UG025320
TRIDC0UG025330
TRIDC0UG025340
TRIDC0UG025350
TRIDC0UG025390
TRIDC0UG025400
TRIDC0UG025410
TRIDC0UG025450
TRIDC0UG025470
TRIDC0UG025480
TRIDC0UG025530
TRIDC0UG025560
TRIDC0UG025570
TRIDC0UG025600
TRIDC0UG025610
TRIDC0UG025620
TRIDC0UG025630
TRIDC0UG025640
TRIDC0UG025650
TRIDC0UG025670
TRIDC0UG025680
TRIDC0UG025690
TRIDC0UG025700
TRIDC0UG025710
TRIDC0UG025720
TRIDC0UG025740
TRIDC0UG025770
TRIDC0UG025780
TRIDC0UG025790
TRIDC0UG025800
TRIDC0UG025810
TRIDC0UG025830
TRIDC0UG025850
TRIDC0UG025880
TRIDC0UG025920
TRIDC0UG025960
TRIDC0UG025970
TRIDC0UG025990
TRIDC0UG026000
TRIDC0UG026030
TRIDC0UG026040
TRIDC0UG026130
TRIDC0UG026150
TRIDC0UG026160
TRIDC0UG026190
TRIDC0UG026210
TRIDC0UG026220
TRIDC0UG026230
TRIDC0UG026240
TRIDC0UG026260
TRIDC0UG026270
TRIDC0UG026280
TRIDC0UG026300
TRIDC0UG026320
TRIDC0UG026330
TRIDC0UG026350
TRIDC0UG026400
TRIDC0UG026410
TRIDC0UG026450
TRIDC0UG026460
TRIDC0UG026470
TRIDC0UG026480
TRIDC0UG026500
TRIDC0UG026510
TRIDC0UG026520
TRIDC0UG026530
TRIDC0UG026550
TRIDC0UG026560
TRIDC0UG026570
TRIDC0UG026600
TRIDC0UG026610
TRIDC0UG026620
TRIDC0UG026630
TRIDC0UG026640
TRIDC0UG026650
TRIDC0UG026680
TRIDC0UG026720
TRIDC0UG026730
TRIDC0UG026740
TRIDC0UG026750
TRIDC0UG026770
TRIDC0UG026780
TRIDC0UG026840
TRIDC0UG026860
TRIDC0UG026870
TRIDC0UG026880
TRIDC0UG026890
TRIDC0UG026910
TRIDC0UG026940
TRIDC0UG026950
TRIDC0UG026960
TRIDC0UG026970
TRIDC0UG026990
TRIDC0UG027020
TRIDC0UG027030
TRIDC0UG027040
TRIDC0UG027060
TRIDC0UG027080
TRIDC0UG027120
TRIDC0UG027140
TRIDC0UG027150
TRIDC0UG027160
TRIDC0UG027170
TRIDC0UG027180
TRIDC0UG027200
TRIDC0UG027250
TRIDC0UG027270
TRIDC0UG027280
TRIDC0UG027290
TRIDC0UG027310
TRIDC0UG027320
TRIDC0UG027340
TRIDC0UG027400
TRIDC0UG027410
TRIDC0UG027440
TRIDC0UG027450
TRIDC0UG027460
TRIDC0UG027490
TRIDC0UG027530
TRIDC0UG027540
TRIDC0UG027570
TRIDC0UG027580
TRIDC0UG027590
TRIDC0UG027600
TRIDC0UG027610
TRIDC0UG027630
TRIDC0UG027640
TRIDC0UG027650
TRIDC0UG027690
TRIDC0UG027720
TRIDC0UG027730
TRIDC0UG027740
TRIDC0UG027760
TRIDC0UG027770
TRIDC0UG027790
TRIDC0UG027800
TRIDC0UG027810
TRIDC0UG027830
TRIDC0UG027840
TRIDC0UG027850
TRIDC0UG027860
TRIDC0UG027880
TRIDC0UG027890
TRIDC0UG027910
TRIDC0UG027930
TRIDC0UG027940
TRIDC0UG027960
TRIDC0UG028010
TRIDC0UG028020
TRIDC0UG028030
TRIDC0UG028040
TRIDC0UG028050
TRIDC0UG028060
TRIDC0UG028080
TRIDC0UG028090
TRIDC0UG028100
TRIDC0UG028110
TRIDC0UG028120
TRIDC0UG028140
TRIDC0UG028160
TRIDC0UG028170
TRIDC0UG028190
TRIDC0UG028200
TRIDC0UG028240
TRIDC0UG028270
TRIDC0UG028280
TRIDC0UG028290
TRIDC0UG028300
TRIDC0UG028310
TRIDC0UG028340
TRIDC0UG028360
TRIDC0UG028370
TRIDC0UG028390
TRIDC0UG028400
TRIDC0UG028410
TRIDC0UG028430
TRIDC0UG028440
TRIDC0UG028470
TRIDC0UG028490
TRIDC0UG028510
TRIDC0UG028560
TRIDC0UG028580
TRIDC0UG028590
TRIDC0UG028600
TRIDC0UG028610
TRIDC0UG028620
TRIDC0UG028640
TRIDC0UG028650
TRIDC0UG028660
TRIDC0UG028680
TRIDC0UG028690
TRIDC0UG028700
TRIDC0UG028740
TRIDC0UG028770
TRIDC0UG028780
TRIDC0UG028790
TRIDC0UG028800
TRIDC0UG028810
TRIDC0UG028820
TRIDC0UG028830
TRIDC0UG028860
TRIDC0UG028870
TRIDC0UG028880
TRIDC0UG028890
TRIDC0UG028910
TRIDC0UG028920
TRIDC0UG028940
TRIDC0UG028960
TRIDC0UG028970
TRIDC0UG028980
TRIDC0UG028990
TRIDC0UG029000
TRIDC0UG029040
TRIDC0UG029050
TRIDC0UG029060
TRIDC0UG029070
TRIDC0UG029090
TRIDC0UG029110
TRIDC0UG029120
TRIDC0UG029130
TRIDC0UG029150
TRIDC0UG029160
TRIDC0UG029170
TRIDC0UG029210
TRIDC0UG029220
TRIDC0UG029230
TRIDC0UG029240
TRIDC0UG029280
TRIDC0UG029290
TRIDC0UG029300
TRIDC0UG029390
TRIDC0UG029400
TRIDC0UG029410
TRIDC0UG029420
TRIDC0UG029450
TRIDC0UG029470
TRIDC0UG029500
TRIDC0UG029520
TRIDC0UG029540
TRIDC0UG029550
TRIDC0UG029600
TRIDC0UG029640
TRIDC0UG029650
TRIDC0UG029670
TRIDC0UG029690
TRIDC0UG029720
TRIDC0UG029730
TRIDC0UG029740
TRIDC0UG029750
TRIDC0UG029760
TRIDC0UG029770
TRIDC0UG029810
TRIDC0UG029830
TRIDC0UG029850
TRIDC0UG029870
TRIDC0UG029920
TRIDC0UG029930
TRIDC0UG029940
TRIDC0UG029960
TRIDC0UG029980
TRIDC0UG029990
TRIDC0UG030010
TRIDC0UG030030
TRIDC0UG030040
TRIDC0UG030080
TRIDC0UG030130
TRIDC0UG030140
TRIDC0UG030150
TRIDC0UG030180
TRIDC0UG030200
TRIDC0UG030230
TRIDC0UG030280
TRIDC0UG030290
TRIDC0UG030300
TRIDC0UG030330
TRIDC0UG030350
TRIDC0UG030380
TRIDC0UG030400
TRIDC0UG030410
TRIDC0UG030420
TRIDC0UG030430
TRIDC0UG030460
TRIDC0UG030470
TRIDC0UG030520
TRIDC0UG030530
TRIDC0UG030540
TRIDC0UG030630
TRIDC0UG030730
TRIDC0UG030750
TRIDC0UG030760
TRIDC0UG030800
TRIDC0UG030810
TRIDC0UG030860
TRIDC0UG030890
TRIDC0UG030960
TRIDC0UG030970
TRIDC0UG030990
TRIDC0UG031000
TRIDC0UG031060
TRIDC0UG031070
TRIDC0UG031110
TRIDC0UG031120
TRIDC0UG031150
TRIDC0UG031160
TRIDC0UG031170
TRIDC0UG031180
TRIDC0UG031190
TRIDC0UG031220
TRIDC0UG031230
TRIDC0UG031240
TRIDC0UG031250
TRIDC0UG031260
TRIDC0UG031270
TRIDC0UG031290
TRIDC0UG031300
TRIDC0UG031320
TRIDC0UG031340
TRIDC0UG031360
TRIDC0UG031380
TRIDC0UG031390
TRIDC0UG031400
TRIDC0UG031410
TRIDC0UG031460
TRIDC0UG031490
TRIDC0UG031510
TRIDC0UG031540
TRIDC0UG031550
TRIDC0UG031570
TRIDC0UG031620
TRIDC0UG031630
TRIDC0UG031660
TRIDC0UG031690
TRIDC0UG031700
TRIDC0UG031780
TRIDC0UG031790
TRIDC0UG031830
TRIDC0UG031900
TRIDC0UG031950
TRIDC0UG032030
TRIDC0UG032040
TRIDC0UG032050
TRIDC0UG032060
TRIDC0UG032110
TRIDC0UG032180
TRIDC0UG032200
TRIDC0UG032220
TRIDC0UG032240
TRIDC0UG032290
TRIDC0UG032310
TRIDC0UG032320
TRIDC0UG032340
TRIDC0UG032430
TRIDC0UG032440
TRIDC0UG032450
TRIDC0UG032490
TRIDC0UG032500
TRIDC0UG032520
TRIDC0UG032530
TRIDC0UG032570
TRIDC0UG032590
TRIDC0UG032600
TRIDC0UG032620
TRIDC0UG032630
TRIDC0UG032640
TRIDC0UG032660
TRIDC0UG032670
TRIDC0UG032700
TRIDC0UG032710
TRIDC0UG032740
TRIDC0UG032750
TRIDC0UG032790
TRIDC0UG032820
TRIDC0UG032850
TRIDC0UG032930
TRIDC0UG032960
TRIDC0UG033020
TRIDC0UG033050
TRIDC0UG033090
TRIDC0UG033120
TRIDC0UG033180
TRIDC0UG033230
TRIDC0UG033260
TRIDC0UG033290
TRIDC0UG033300
TRIDC0UG033320
TRIDC0UG033360
TRIDC0UG033380
TRIDC0UG033400
TRIDC0UG033420
TRIDC0UG033470
TRIDC0UG033510
TRIDC0UG033520
TRIDC0UG033650
TRIDC0UG033690
TRIDC0UG033740
TRIDC0UG033760
TRIDC0UG033790
TRIDC0UG033800
TRIDC0UG033840
TRIDC0UG033850
TRIDC0UG033880
TRIDC0UG033910
TRIDC0UG033920
TRIDC0UG034010
TRIDC0UG034030
TRIDC0UG034060
TRIDC0UG034070
TRIDC0UG034130
TRIDC0UG034150
TRIDC0UG034180
TRIDC0UG034190
TRIDC0UG034220
TRIDC0UG034230
TRIDC0UG034260
TRIDC0UG034270
TRIDC0UG034330
TRIDC0UG034360
TRIDC0UG034470
TRIDC0UG034510
TRIDC0UG034540
TRIDC0UG034550
TRIDC0UG034710
TRIDC0UG034730
TRIDC0UG034740
TRIDC0UG034760
TRIDC0UG034810
TRIDC0UG034830
TRIDC0UG034870
TRIDC0UG035060
TRIDC0UG035150
TRIDC0UG035270
TRIDC0UG035290
TRIDC0UG035300
TRIDC0UG035310
TRIDC0UG035320
TRIDC0UG035350
TRIDC0UG035380
TRIDC0UG035390
TRIDC0UG035400
TRIDC0UG035410
TRIDC0UG035430
TRIDC0UG035440
TRIDC0UG035450
TRIDC0UG035460
TRIDC0UG035470
TRIDC0UG035490
TRIDC0UG035510
TRIDC1AG000030
TRIDC1AG000050
TRIDC1AG000060
TRIDC1AG000090
TRIDC1AG000100
TRIDC1AG000110
TRIDC1AG000120
TRIDC1AG000210
TRIDC1AG000240
TRIDC1AG000250
TRIDC1AG000270
TRIDC1AG000280
TRIDC1AG000400
TRIDC1AG000420
TRIDC1AG000450
TRIDC1AG000460
TRIDC1AG000470
TRIDC1AG000480
TRIDC1AG000490
TRIDC1AG000500
TRIDC1AG000510
TRIDC1AG000520
TRIDC1AG000530
TRIDC1AG000550
TRIDC1AG000560
TRIDC1AG000590
TRIDC1AG000610
TRIDC1AG000620
TRIDC1AG000680
TRIDC1AG000900
TRIDC1AG000990
TRIDC1AG001000
TRIDC1AG001010
TRIDC1AG001040
TRIDC1AG001120
TRIDC1AG001210
TRIDC1AG001730
TRIDC1AG001740
TRIDC1AG001780
TRIDC1AG001850
TRIDC1AG001950
TRIDC1AG001960
TRIDC1AG001980
TRIDC1AG002180
TRIDC1AG002230
TRIDC1AG002760
TRIDC1AG002790
TRIDC1AG002840
TRIDC1AG002850
TRIDC1AG002870
TRIDC1AG002890
TRIDC1AG002960
TRIDC1AG002970
TRIDC1AG002980
TRIDC1AG002990
TRIDC1AG003580
TRIDC1AG003770
TRIDC1AG003780
TRIDC1AG004180
TRIDC1AG004250
TRIDC1AG004270
TRIDC1AG004280
TRIDC1AG004290
TRIDC1AG004300
TRIDC1AG004310
TRIDC1AG004340
TRIDC1AG004380
TRIDC1AG004440
TRIDC1AG004450
TRIDC1AG004460
TRIDC1AG004470
TRIDC1AG004500
TRIDC1AG004510
TRIDC1AG004520
TRIDC1AG004710
TRIDC1AG004810
TRIDC1AG005390
TRIDC1AG005430
TRIDC1AG005460
TRIDC1AG005480
TRIDC1AG005540
TRIDC1AG005550
TRIDC1AG005590
TRIDC1AG005660
TRIDC1AG005690
TRIDC1AG005770
TRIDC1AG005800
TRIDC1AG005860
TRIDC1AG005890
TRIDC1AG005990
TRIDC1AG006030
TRIDC1AG006040
TRIDC1AG006070
TRIDC1AG006090
TRIDC1AG006290
TRIDC1AG006300
TRIDC1AG006460
TRIDC1AG007240
TRIDC1AG008500
TRIDC1AG010020
TRIDC1AG010460
TRIDC1AG012410
TRIDC1AG014810
TRIDC1AG014830
TRIDC1AG018080
TRIDC1AG018380
TRIDC1AG018390
TRIDC1AG018400
TRIDC1AG019230
TRIDC1AG019290
TRIDC1AG019300
TRIDC1AG020810
TRIDC1AG020880
TRIDC1AG021370
TRIDC1AG021610
TRIDC1AG022610
TRIDC1AG027520
TRIDC1AG027530
TRIDC1AG027650
TRIDC1AG030640
TRIDC1AG030660
TRIDC1AG032700
TRIDC1AG032770
TRIDC1AG034590
TRIDC1AG039410
TRIDC1AG040710
TRIDC1AG040850
TRIDC1AG040860
TRIDC1AG040870
TRIDC1AG041550
TRIDC1AG042060
TRIDC1AG042080
TRIDC1AG042290
TRIDC1AG042330
TRIDC1AG042750
TRIDC1AG043470
TRIDC1AG043480
TRIDC1AG043810
TRIDC1AG045950
TRIDC1AG046910
TRIDC1AG047430
TRIDC1AG047700
TRIDC1AG047710
TRIDC1AG048240
TRIDC1AG048250
TRIDC1AG049720
TRIDC1AG050300
TRIDC1AG050310
TRIDC1AG050320
TRIDC1AG050330
TRIDC1AG050910
TRIDC1AG052520
TRIDC1AG052530
TRIDC1AG053170
TRIDC1AG054200
TRIDC1AG054220
TRIDC1AG054250
TRIDC1AG054260
TRIDC1AG054270
TRIDC1AG054890
TRIDC1AG054940
TRIDC1AG054950
TRIDC1AG054980
TRIDC1AG054990
TRIDC1AG055130
TRIDC1AG055600
TRIDC1AG057010
TRIDC1AG057020
TRIDC1AG057230
TRIDC1AG057390
TRIDC1AG057410
TRIDC1AG057430
TRIDC1AG057970
TRIDC1AG057980
TRIDC1AG057990
TRIDC1AG058000
TRIDC1AG058010
TRIDC1AG058020
TRIDC1AG058600
TRIDC1AG058830
TRIDC1AG058840
TRIDC1AG058850
TRIDC1AG059020
TRIDC1AG059050
TRIDC1AG059090
TRIDC1AG059940
TRIDC1AG060200
TRIDC1AG060250
TRIDC1AG060260
TRIDC1AG061640
TRIDC1AG062670
TRIDC1AG063240
TRIDC1AG063330
TRIDC1AG063610
TRIDC1AG064300
TRIDC1AG064310
TRIDC1AG064320
TRIDC1AG064470
TRIDC1AG064480
TRIDC1AG064500
TRIDC1AG064510
TRIDC1AG064710
TRIDC1AG065080
TRIDC1AG065090
TRIDC1BG000060
TRIDC1BG000070
TRIDC1BG000080
TRIDC1BG000120
TRIDC1BG000130
TRIDC1BG000150
TRIDC1BG000160
TRIDC1BG000250
TRIDC1BG000260
TRIDC1BG000320
TRIDC1BG000330
TRIDC1BG000360
TRIDC1BG000370
TRIDC1BG000580
TRIDC1BG000630
TRIDC1BG000700
TRIDC1BG000740
TRIDC1BG000820
TRIDC1BG000830
TRIDC1BG000950
TRIDC1BG000960
TRIDC1BG000970
TRIDC1BG000990
TRIDC1BG001020
TRIDC1BG001030
TRIDC1BG001040
TRIDC1BG001050
TRIDC1BG001060
TRIDC1BG001070
TRIDC1BG001080
TRIDC1BG001110
TRIDC1BG001390
TRIDC1BG001400
TRIDC1BG001620
TRIDC1BG001670
TRIDC1BG001690
TRIDC1BG001700
TRIDC1BG001810
TRIDC1BG001820
TRIDC1BG001830
TRIDC1BG001850
TRIDC1BG001910
TRIDC1BG001920
TRIDC1BG002060
TRIDC1BG002070
TRIDC1BG002200
TRIDC1BG002220
TRIDC1BG002230
TRIDC1BG002260
TRIDC1BG002270
TRIDC1BG002280
TRIDC1BG002290
TRIDC1BG002340
TRIDC1BG002530
TRIDC1BG002540
TRIDC1BG002550
TRIDC1BG002560
TRIDC1BG002590
TRIDC1BG002600
TRIDC1BG002610
TRIDC1BG002620
TRIDC1BG002630
TRIDC1BG002640
TRIDC1BG002680
TRIDC1BG002690
TRIDC1BG002700
TRIDC1BG002710
TRIDC1BG002720
TRIDC1BG002730
TRIDC1BG002760
TRIDC1BG002770
TRIDC1BG002780
TRIDC1BG002860
TRIDC1BG003010
TRIDC1BG003030
TRIDC1BG003130
TRIDC1BG003270
TRIDC1BG003280
TRIDC1BG003290
TRIDC1BG003490
TRIDC1BG003500
TRIDC1BG003520
TRIDC1BG003700
TRIDC1BG003710
TRIDC1BG003720
TRIDC1BG003730
TRIDC1BG003740
TRIDC1BG003810
TRIDC1BG003820
TRIDC1BG003910
TRIDC1BG003930
TRIDC1BG003950
TRIDC1BG003960
TRIDC1BG003980
TRIDC1BG003990
TRIDC1BG004000
TRIDC1BG004020
TRIDC1BG004030
TRIDC1BG004050
TRIDC1BG004090
TRIDC1BG004130
TRIDC1BG004140
TRIDC1BG004470
TRIDC1BG004720
TRIDC1BG004760
TRIDC1BG005460
TRIDC1BG005480
TRIDC1BG005490
TRIDC1BG005500
TRIDC1BG005510
TRIDC1BG005610
TRIDC1BG005620
TRIDC1BG005820
TRIDC1BG005830
TRIDC1BG005920
TRIDC1BG006030
TRIDC1BG006040
TRIDC1BG006050
TRIDC1BG006060
TRIDC1BG006120
TRIDC1BG006200
TRIDC1BG006210
TRIDC1BG006250
TRIDC1BG006270
TRIDC1BG006320
TRIDC1BG006330
TRIDC1BG006410
TRIDC1BG006440
TRIDC1BG006540
TRIDC1BG006550
TRIDC1BG006570
TRIDC1BG006610
TRIDC1BG006960
TRIDC1BG006970
TRIDC1BG007030
TRIDC1BG007040
TRIDC1BG007110
TRIDC1BG007120
TRIDC1BG007330
TRIDC1BG007340
TRIDC1BG007400
TRIDC1BG007470
TRIDC1BG007890
TRIDC1BG007960
TRIDC1BG008140
TRIDC1BG008300
TRIDC1BG008380
TRIDC1BG008550
TRIDC1BG010000
TRIDC1BG010010
TRIDC1BG010020
TRIDC1BG010060
TRIDC1BG010090
TRIDC1BG010200
TRIDC1BG010210
TRIDC1BG010460
TRIDC1BG010470
TRIDC1BG010480
TRIDC1BG010600
TRIDC1BG010610
TRIDC1BG010830
TRIDC1BG010950
TRIDC1BG011960
TRIDC1BG011990
TRIDC1BG012020
TRIDC1BG012040
TRIDC1BG012370
TRIDC1BG012700
TRIDC1BG012770
TRIDC1BG012810
TRIDC1BG012840
TRIDC1BG013080
TRIDC1BG013120
TRIDC1BG013130
TRIDC1BG015340
TRIDC1BG015510
TRIDC1BG015530
TRIDC1BG015650
TRIDC1BG015660
TRIDC1BG015830
TRIDC1BG016060
TRIDC1BG016110
TRIDC1BG016150
TRIDC1BG016180
TRIDC1BG016200
TRIDC1BG016230
TRIDC1BG017510
TRIDC1BG019730
TRIDC1BG022770
TRIDC1BG023680
TRIDC1BG024880
TRIDC1BG025230
TRIDC1BG025620
TRIDC1BG026120
TRIDC1BG026490
TRIDC1BG026630
TRIDC1BG027380
TRIDC1BG027650
TRIDC1BG027990
TRIDC1BG028060
TRIDC1BG028070
TRIDC1BG028090
TRIDC1BG028130
TRIDC1BG028140
TRIDC1BG028430
TRIDC1BG028530
TRIDC1BG028540
TRIDC1BG028670
TRIDC1BG028690
TRIDC1BG028710
TRIDC1BG028730
TRIDC1BG028820
TRIDC1BG029150
TRIDC1BG029220
TRIDC1BG029270
TRIDC1BG029300
TRIDC1BG029390
TRIDC1BG029410
TRIDC1BG029440
TRIDC1BG029450
TRIDC1BG029460
TRIDC1BG029490
TRIDC1BG029510
TRIDC1BG029520
TRIDC1BG029530
TRIDC1BG029540
TRIDC1BG029600
TRIDC1BG029610
TRIDC1BG029620
TRIDC1BG030050
TRIDC1BG030100
TRIDC1BG030130
TRIDC1BG030140
TRIDC1BG030150
TRIDC1BG030170
TRIDC1BG030260
TRIDC1BG030420
TRIDC1BG031300
TRIDC1BG035750
TRIDC1BG037970
TRIDC1BG039230
TRIDC1BG041330
TRIDC1BG042210
TRIDC1BG042980
TRIDC1BG043710
TRIDC1BG043720
TRIDC1BG044710
TRIDC1BG044720
TRIDC1BG045710
TRIDC1BG045870
TRIDC1BG046880
TRIDC1BG046970
TRIDC1BG046980
TRIDC1BG047010
TRIDC1BG047020
TRIDC1BG047030
TRIDC1BG047910
TRIDC1BG048070
TRIDC1BG048850
TRIDC1BG048870
TRIDC1BG049030
TRIDC1BG049120
TRIDC1BG049470
TRIDC1BG049480
TRIDC1BG049510
TRIDC1BG049520
TRIDC1BG050160
TRIDC1BG050560
TRIDC1BG050690
TRIDC1BG050710
TRIDC1BG050730
TRIDC1BG051230
TRIDC1BG051240
TRIDC1BG051810
TRIDC1BG052060
TRIDC1BG052080
TRIDC1BG052090
TRIDC1BG052120
TRIDC1BG052970
TRIDC1BG053010
TRIDC1BG053570
TRIDC1BG054200
TRIDC1BG054210
TRIDC1BG054230
TRIDC1BG054240
TRIDC1BG054260
TRIDC1BG054360
TRIDC1BG054700
TRIDC1BG055140
TRIDC1BG055380
TRIDC1BG055400
TRIDC1BG055410
TRIDC1BG055460
TRIDC1BG055470
TRIDC1BG055600
TRIDC1BG055880
TRIDC1BG055890
TRIDC1BG055960
TRIDC1BG056000
TRIDC1BG056010
TRIDC1BG056020
TRIDC1BG056040
TRIDC1BG056070
TRIDC1BG056150
TRIDC1BG056190
TRIDC1BG056200
TRIDC1BG056210
TRIDC1BG056220
TRIDC1BG056390
TRIDC1BG056500
TRIDC1BG056530
TRIDC1BG056560
TRIDC1BG056570
TRIDC1BG056600
TRIDC1BG056650
TRIDC1BG056660
TRIDC1BG056670
TRIDC1BG056960
TRIDC1BG056980
TRIDC1BG057710
TRIDC1BG057800
TRIDC1BG057820
TRIDC1BG057890
TRIDC1BG057900
TRIDC1BG057910
TRIDC1BG057920
TRIDC1BG057930
TRIDC1BG057950
TRIDC1BG057960
TRIDC1BG058250
TRIDC1BG058260
TRIDC1BG058270
TRIDC1BG058280
TRIDC1BG058290
TRIDC1BG058310
TRIDC1BG058330
TRIDC1BG058340
TRIDC1BG058630
TRIDC1BG059390
TRIDC1BG059670
TRIDC1BG059680
TRIDC1BG059990
TRIDC1BG060000
TRIDC1BG060040
TRIDC1BG060050
TRIDC1BG060060
TRIDC1BG060400
TRIDC1BG060410
TRIDC1BG060420
TRIDC1BG060430
TRIDC1BG060440
TRIDC1BG060450
TRIDC1BG060540
TRIDC1BG060550
TRIDC1BG060700
TRIDC1BG060710
TRIDC1BG060730
TRIDC1BG060740
TRIDC1BG060780
TRIDC1BG060790
TRIDC1BG060800
TRIDC1BG060810
TRIDC1BG060850
TRIDC1BG060860
TRIDC1BG060900
TRIDC1BG061050
TRIDC1BG061060
TRIDC1BG061140
TRIDC1BG061150
TRIDC1BG061170
TRIDC1BG061370
TRIDC1BG061590
TRIDC1BG061700
TRIDC1BG062080
TRIDC1BG062090
TRIDC1BG062100
TRIDC1BG062130
TRIDC1BG062140
TRIDC1BG062690
TRIDC1BG062700
TRIDC1BG062890
TRIDC1BG062900
TRIDC1BG062910
TRIDC1BG062930
TRIDC1BG063000
TRIDC1BG063040
TRIDC1BG063050
TRIDC1BG063060
TRIDC1BG063090
TRIDC1BG063190
TRIDC1BG063610
TRIDC1BG063830
TRIDC1BG063930
TRIDC1BG064320
TRIDC1BG065000
TRIDC1BG065040
TRIDC1BG065210
TRIDC1BG065560
TRIDC1BG065570
TRIDC1BG065960
TRIDC1BG065970
TRIDC1BG066120
TRIDC1BG066140
TRIDC1BG066320
TRIDC1BG066910
TRIDC1BG067010
TRIDC1BG067100
TRIDC1BG067120
TRIDC1BG067360
TRIDC1BG067430
TRIDC1BG067600
TRIDC1BG067880
TRIDC1BG068000
TRIDC1BG068040
TRIDC1BG068160
TRIDC1BG068320
TRIDC1BG068330
TRIDC1BG068350
TRIDC1BG068360
TRIDC1BG068600
TRIDC1BG068680
TRIDC1BG068690
TRIDC1BG068710
TRIDC1BG068840
TRIDC1BG068850
TRIDC1BG069020
TRIDC1BG069030
TRIDC1BG069310
TRIDC1BG069360
TRIDC1BG069870
TRIDC1BG069930
TRIDC1BG070020
TRIDC1BG070030
TRIDC1BG070040
TRIDC1BG070190
TRIDC1BG070280
TRIDC1BG070300
TRIDC1BG070760
TRIDC1BG070890
TRIDC1BG071030
TRIDC1BG071060
TRIDC1BG071070
TRIDC1BG071080
TRIDC1BG071270
TRIDC1BG071290
TRIDC1BG071300
TRIDC1BG071310
TRIDC1BG071330
TRIDC1BG071360
TRIDC1BG071530
TRIDC1BG071550
TRIDC1BG071780
TRIDC1BG071800
TRIDC1BG071840
TRIDC1BG071850
TRIDC1BG071900
TRIDC1BG071910
TRIDC1BG071920
TRIDC1BG071940
TRIDC1BG071950
TRIDC1BG071960
TRIDC1BG072070
TRIDC1BG072080
TRIDC1BG072090
TRIDC1BG072220
TRIDC1BG072380
TRIDC1BG072390
TRIDC1BG072410
TRIDC1BG072420
TRIDC1BG072530
TRIDC1BG072540
TRIDC1BG072550
TRIDC1BG072560
TRIDC1BG072580
TRIDC1BG072600
TRIDC1BG072620
TRIDC1BG072630
TRIDC1BG072640
TRIDC1BG072650
TRIDC1BG072670
TRIDC1BG072680
TRIDC1BG072710
TRIDC1BG072720
TRIDC1BG072730
TRIDC1BG072740
TRIDC1BG072750
TRIDC1BG072790
TRIDC1BG072810
TRIDC1BG072840
TRIDC1BG072850
TRIDC1BG072870
TRIDC1BG072880
TRIDC1BG072890
TRIDC1BG072910
TRIDC1BG072950
TRIDC1BG072990
TRIDC1BG073180
TRIDC1BG073190
TRIDC1BG073200
TRIDC1BG073240
TRIDC1BG073260
TRIDC1BG073490
TRIDC1BG073500
TRIDC1BG073510
TRIDC1BG073760
TRIDC1BG073770
TRIDC1BG073910
TRIDC1BG073990
TRIDC1BG074190
TRIDC1BG074230
TRIDC1BG074240
TRIDC1BG074250
TRIDC1BG074810
TRIDC2AG000040
TRIDC2AG000080
TRIDC2AG000090
TRIDC2AG000100
TRIDC2AG000510
TRIDC2AG000670
TRIDC2AG000680
TRIDC2AG000690
TRIDC2AG000700
TRIDC2AG000760
TRIDC2AG000770
TRIDC2AG000780
TRIDC2AG000990
TRIDC2AG001010
TRIDC2AG001020
TRIDC2AG001270
TRIDC2AG001470
TRIDC2AG001720
TRIDC2AG001950
TRIDC2AG002200
TRIDC2AG002270
TRIDC2AG002280
TRIDC2AG003230
TRIDC2AG003240
TRIDC2AG003470
TRIDC2AG003590
TRIDC2AG003810
TRIDC2AG003820
TRIDC2AG003830
TRIDC2AG003850
TRIDC2AG004500
TRIDC2AG004520
TRIDC2AG004550
TRIDC2AG004560
TRIDC2AG004570
TRIDC2AG004580
TRIDC2AG004600
TRIDC2AG004620
TRIDC2AG004660
TRIDC2AG004670
TRIDC2AG004870
TRIDC2AG005170
TRIDC2AG005180
TRIDC2AG005190
TRIDC2AG005200
TRIDC2AG005290
TRIDC2AG005320
TRIDC2AG005440
TRIDC2AG005470
TRIDC2AG005480
TRIDC2AG005490
TRIDC2AG005500
TRIDC2AG005670
TRIDC2AG005680
TRIDC2AG005690
TRIDC2AG005960
TRIDC2AG006170
TRIDC2AG006290
TRIDC2AG006530
TRIDC2AG006890
TRIDC2AG006990
TRIDC2AG007480
TRIDC2AG007500
TRIDC2AG007760
TRIDC2AG007790
TRIDC2AG007810
TRIDC2AG008610
TRIDC2AG009080
TRIDC2AG009100
TRIDC2AG009310
TRIDC2AG009840
TRIDC2AG009920
TRIDC2AG010160
TRIDC2AG010300
TRIDC2AG010340
TRIDC2AG010750
TRIDC2AG010920
TRIDC2AG011300
TRIDC2AG011320
TRIDC2AG011560
TRIDC2AG011960
TRIDC2AG011990
TRIDC2AG012930
TRIDC2AG014130
TRIDC2AG014490
TRIDC2AG014630
TRIDC2AG016070
TRIDC2AG016650
TRIDC2AG017000
TRIDC2AG017010
TRIDC2AG017260
TRIDC2AG017780
TRIDC2AG018690
TRIDC2AG018780
TRIDC2AG019100
TRIDC2AG019190
TRIDC2AG019540
TRIDC2AG019630
TRIDC2AG021560
TRIDC2AG022770
TRIDC2AG023100
TRIDC2AG026200
TRIDC2AG027390
TRIDC2AG028720
TRIDC2AG030480
TRIDC2AG036290
TRIDC2AG036560
TRIDC2AG036610
TRIDC2AG038190
TRIDC2AG041280
TRIDC2AG043230
TRIDC2AG043250
TRIDC2AG043590
TRIDC2AG043600
TRIDC2AG045290
TRIDC2AG045300
TRIDC2AG045880
TRIDC2AG045890
TRIDC2AG047970
TRIDC2AG050730
TRIDC2AG052020
TRIDC2AG052240
TRIDC2AG052290
TRIDC2AG053920
TRIDC2AG054610
TRIDC2AG055790
TRIDC2AG055810
TRIDC2AG055820
TRIDC2AG056460
TRIDC2AG056590
TRIDC2AG058890
TRIDC2AG059470
TRIDC2AG060370
TRIDC2AG063260
TRIDC2AG063270
TRIDC2AG066100
TRIDC2AG066110
TRIDC2AG066350
TRIDC2AG067190
TRIDC2AG067320
TRIDC2AG067330
TRIDC2AG067340
TRIDC2AG067350
TRIDC2AG067520
TRIDC2AG068810
TRIDC2AG068840
TRIDC2AG069310
TRIDC2AG069620
TRIDC2AG069630
TRIDC2AG070640
TRIDC2AG070750
TRIDC2AG071730
TRIDC2AG071740
TRIDC2AG071750
TRIDC2AG072390
TRIDC2AG073010
TRIDC2AG073070
TRIDC2AG073550
TRIDC2AG074610
TRIDC2AG074930
TRIDC2AG074940
TRIDC2AG075250
TRIDC2AG075260
TRIDC2AG075520
TRIDC2AG075530
TRIDC2AG075550
TRIDC2AG075580
TRIDC2AG075760
TRIDC2AG075770
TRIDC2AG075780
TRIDC2AG075790
TRIDC2AG075810
TRIDC2AG075820
TRIDC2AG075860
TRIDC2AG075870
TRIDC2AG075880
TRIDC2AG076300
TRIDC2AG076310
TRIDC2AG076320
TRIDC2AG076380
TRIDC2AG076640
TRIDC2AG076660
TRIDC2AG076690
TRIDC2AG077560
TRIDC2AG078280
TRIDC2AG078610
TRIDC2AG078620
TRIDC2AG078630
TRIDC2AG078670
TRIDC2AG078690
TRIDC2AG078710
TRIDC2AG078720
TRIDC2AG078870
TRIDC2AG078900
TRIDC2AG078910
TRIDC2AG079400
TRIDC2AG079410
TRIDC2AG079420
TRIDC2AG079430
TRIDC2AG079440
TRIDC2AG079500
TRIDC2AG079530
TRIDC2AG079570
TRIDC2AG079580
TRIDC2AG079590
TRIDC2AG079610
TRIDC2AG079640
TRIDC2AG079850
TRIDC2AG079890
TRIDC2AG079900
TRIDC2AG079950
TRIDC2AG079980
TRIDC2AG080040
TRIDC2AG080060
TRIDC2AG080070
TRIDC2AG080090
TRIDC2AG080880
TRIDC2AG080890
TRIDC2AG081210
TRIDC2AG081430
TRIDC2AG081460
TRIDC2AG081470
TRIDC2AG081510
TRIDC2AG081540
TRIDC2AG081590
TRIDC2AG081600
TRIDC2AG081610
TRIDC2AG081850
TRIDC2AG081890
TRIDC2AG081920
TRIDC2AG081930
TRIDC2AG081940
TRIDC2AG081960
TRIDC2AG081970
TRIDC2AG082000
TRIDC2AG082010
TRIDC2AG082020
TRIDC2AG082030
TRIDC2AG082280
TRIDC2AG082290
TRIDC2AG082310
TRIDC2AG082320
TRIDC2AG082430
TRIDC2AG082440
TRIDC2BG000030
TRIDC2BG000040
TRIDC2BG000150
TRIDC2BG000160
TRIDC2BG000170
TRIDC2BG000180
TRIDC2BG000210
TRIDC2BG000240
TRIDC2BG000250
TRIDC2BG000280
TRIDC2BG000530
TRIDC2BG000550
TRIDC2BG000560
TRIDC2BG000570
TRIDC2BG000580
TRIDC2BG000590
TRIDC2BG000650
TRIDC2BG000660
TRIDC2BG000670
TRIDC2BG000700
TRIDC2BG000720
TRIDC2BG000920
TRIDC2BG000930
TRIDC2BG000940
TRIDC2BG000950
TRIDC2BG000970
TRIDC2BG000980
TRIDC2BG001310
TRIDC2BG001320
TRIDC2BG001330
TRIDC2BG001440
TRIDC2BG001450
TRIDC2BG001460
TRIDC2BG001470
TRIDC2BG001520
TRIDC2BG001600
TRIDC2BG001610
TRIDC2BG001620
TRIDC2BG001630
TRIDC2BG001640
TRIDC2BG001650
TRIDC2BG001660
TRIDC2BG001700
TRIDC2BG001720
TRIDC2BG001730
TRIDC2BG001740
TRIDC2BG001790
TRIDC2BG001810
TRIDC2BG002290
TRIDC2BG002300
TRIDC2BG002550
TRIDC2BG002560
TRIDC2BG002570
TRIDC2BG002580
TRIDC2BG002590
TRIDC2BG002600
TRIDC2BG002610
TRIDC2BG002630
TRIDC2BG002640
TRIDC2BG002650
TRIDC2BG002730
TRIDC2BG002830
TRIDC2BG002840
TRIDC2BG002850
TRIDC2BG002860
TRIDC2BG002890
TRIDC2BG002960
TRIDC2BG002970
TRIDC2BG002980
TRIDC2BG002990
TRIDC2BG003080
TRIDC2BG003090
TRIDC2BG003100
TRIDC2BG003110
TRIDC2BG003120
TRIDC2BG003130
TRIDC2BG003140
TRIDC2BG003150
TRIDC2BG003250
TRIDC2BG003310
TRIDC2BG003320
TRIDC2BG003470
TRIDC2BG003480
TRIDC2BG003490
TRIDC2BG003510
TRIDC2BG003530
TRIDC2BG003540
TRIDC2BG003550
TRIDC2BG003560
TRIDC2BG003570
TRIDC2BG003580
TRIDC2BG003600
TRIDC2BG003610
TRIDC2BG003620
TRIDC2BG003630
TRIDC2BG003680
TRIDC2BG003690
TRIDC2BG003710
TRIDC2BG003720
TRIDC2BG003730
TRIDC2BG003740
TRIDC2BG003770
TRIDC2BG003780
TRIDC2BG003820
TRIDC2BG003830
TRIDC2BG003840
TRIDC2BG003850
TRIDC2BG003870
TRIDC2BG003880
TRIDC2BG003890
TRIDC2BG003900
TRIDC2BG003910
TRIDC2BG003930
TRIDC2BG003950
TRIDC2BG003970
TRIDC2BG003990
TRIDC2BG004000
TRIDC2BG004110
TRIDC2BG004130
TRIDC2BG004140
TRIDC2BG004160
TRIDC2BG004170
TRIDC2BG004440
TRIDC2BG004490
TRIDC2BG004500
TRIDC2BG004510
TRIDC2BG004540
TRIDC2BG004560
TRIDC2BG004910
TRIDC2BG004920
TRIDC2BG004960
TRIDC2BG004970
TRIDC2BG005010
TRIDC2BG005040
TRIDC2BG005090
TRIDC2BG005100
TRIDC2BG005110
TRIDC2BG005190
TRIDC2BG005230
TRIDC2BG005320
TRIDC2BG005430
TRIDC2BG005470
TRIDC2BG005490
TRIDC2BG005500
TRIDC2BG005520
TRIDC2BG005560
TRIDC2BG005580
TRIDC2BG005870
TRIDC2BG005890
TRIDC2BG005970
TRIDC2BG006240
TRIDC2BG006330
TRIDC2BG006340
TRIDC2BG006380
TRIDC2BG006480
TRIDC2BG006570
TRIDC2BG006650
TRIDC2BG006660
TRIDC2BG006680
TRIDC2BG006780
TRIDC2BG006810
TRIDC2BG006820
TRIDC2BG006880
TRIDC2BG006890
TRIDC2BG006900
TRIDC2BG007050
TRIDC2BG007060
TRIDC2BG007080
TRIDC2BG007090
TRIDC2BG007130
TRIDC2BG007320
TRIDC2BG007330
TRIDC2BG007340
TRIDC2BG007350
TRIDC2BG007380
TRIDC2BG007390
TRIDC2BG007400
TRIDC2BG007410
TRIDC2BG007430
TRIDC2BG007450
TRIDC2BG007460
TRIDC2BG007490
TRIDC2BG007500
TRIDC2BG007510
TRIDC2BG007520
TRIDC2BG007550
TRIDC2BG007570
TRIDC2BG007580
TRIDC2BG007590
TRIDC2BG007600
TRIDC2BG007970
TRIDC2BG007980
TRIDC2BG008000
TRIDC2BG008010
TRIDC2BG008020
TRIDC2BG008040
TRIDC2BG008050
TRIDC2BG008080
TRIDC2BG008110
TRIDC2BG008120
TRIDC2BG008130
TRIDC2BG008690
TRIDC2BG008850
TRIDC2BG008860
TRIDC2BG008880
TRIDC2BG008910
TRIDC2BG008970
TRIDC2BG009020
TRIDC2BG009060
TRIDC2BG009130
TRIDC2BG009170
TRIDC2BG009220
TRIDC2BG009230
TRIDC2BG009320
TRIDC2BG009340
TRIDC2BG009350
TRIDC2BG009360
TRIDC2BG009390
TRIDC2BG009800
TRIDC2BG009850
TRIDC2BG009970
TRIDC2BG010070
TRIDC2BG010080
TRIDC2BG010370
TRIDC2BG010480
TRIDC2BG010490
TRIDC2BG010500
TRIDC2BG010610
TRIDC2BG010720
TRIDC2BG010860
TRIDC2BG010880
TRIDC2BG011120
TRIDC2BG011140
TRIDC2BG011150
TRIDC2BG011160
TRIDC2BG011230
TRIDC2BG011270
TRIDC2BG011340
TRIDC2BG011360
TRIDC2BG011370
TRIDC2BG011810
TRIDC2BG011890
TRIDC2BG011910
TRIDC2BG012190
TRIDC2BG012260
TRIDC2BG012420
TRIDC2BG012430
TRIDC2BG012470
TRIDC2BG012500
TRIDC2BG012550
TRIDC2BG012570
TRIDC2BG012590
TRIDC2BG012630
TRIDC2BG012650
TRIDC2BG012690
TRIDC2BG012700
TRIDC2BG012710
TRIDC2BG012720
TRIDC2BG012740
TRIDC2BG012770
TRIDC2BG013030
TRIDC2BG014790
TRIDC2BG014960
TRIDC2BG014970
TRIDC2BG014980
TRIDC2BG015240
TRIDC2BG015890
TRIDC2BG015900
TRIDC2BG015940
TRIDC2BG016100
TRIDC2BG016190
TRIDC2BG016260
TRIDC2BG016270
TRIDC2BG016280
TRIDC2BG016660
TRIDC2BG017310
TRIDC2BG017320
TRIDC2BG017450
TRIDC2BG017540
TRIDC2BG017560
TRIDC2BG019410
TRIDC2BG020300
TRIDC2BG020330
TRIDC2BG020630
TRIDC2BG020640
TRIDC2BG020650
TRIDC2BG020720
TRIDC2BG020740
TRIDC2BG020750
TRIDC2BG020770
TRIDC2BG020780
TRIDC2BG020830
TRIDC2BG020850
TRIDC2BG020860
TRIDC2BG020870
TRIDC2BG020990
TRIDC2BG021000
TRIDC2BG021020
TRIDC2BG021100
TRIDC2BG021120
TRIDC2BG021170
TRIDC2BG021190
TRIDC2BG022020
TRIDC2BG022350
TRIDC2BG022360
TRIDC2BG023010
TRIDC2BG023300
TRIDC2BG024250
TRIDC2BG024850
TRIDC2BG024860
TRIDC2BG026680
TRIDC2BG026700
TRIDC2BG027140
TRIDC2BG029540
TRIDC2BG030950
TRIDC2BG030960
TRIDC2BG031000
TRIDC2BG031010
TRIDC2BG031220
TRIDC2BG033650
TRIDC2BG034970
TRIDC2BG034990
TRIDC2BG040130
TRIDC2BG042470
TRIDC2BG042480
TRIDC2BG042490
TRIDC2BG042500
TRIDC2BG046380
TRIDC2BG046390
TRIDC2BG046400
TRIDC2BG048190
TRIDC2BG048220
TRIDC2BG048830
TRIDC2BG048850
TRIDC2BG048860
TRIDC2BG048910
TRIDC2BG048930
TRIDC2BG049490
TRIDC2BG049520
TRIDC2BG050330
TRIDC2BG050540
TRIDC2BG051410
TRIDC2BG051420
TRIDC2BG051430
TRIDC2BG051440
TRIDC2BG051450
TRIDC2BG051460
TRIDC2BG051790
TRIDC2BG051880
TRIDC2BG051900
TRIDC2BG051930
TRIDC2BG052500
TRIDC2BG052510
TRIDC2BG052850
TRIDC2BG052860
TRIDC2BG052870
TRIDC2BG053240
TRIDC2BG053250
TRIDC2BG053520
TRIDC2BG053530
TRIDC2BG054530
TRIDC2BG055840
TRIDC2BG055850
TRIDC2BG055860
TRIDC2BG055930
TRIDC2BG056650
TRIDC2BG057360
TRIDC2BG057600
TRIDC2BG058300
TRIDC2BG058320
TRIDC2BG058420
TRIDC2BG058680
TRIDC2BG058690
TRIDC2BG058710
TRIDC2BG058910
TRIDC2BG060000
TRIDC2BG061220
TRIDC2BG062440
TRIDC2BG062450
TRIDC2BG062470
TRIDC2BG062490
TRIDC2BG062500
TRIDC2BG062510
TRIDC2BG062580
TRIDC2BG063580
TRIDC2BG063590
TRIDC2BG063600
TRIDC2BG063610
TRIDC2BG063620
TRIDC2BG063630
TRIDC2BG063640
TRIDC2BG063880
TRIDC2BG063900
TRIDC2BG063930
TRIDC2BG063990
TRIDC2BG064910
TRIDC2BG065140
TRIDC2BG065150
TRIDC2BG065300
TRIDC2BG065710
TRIDC2BG065720
TRIDC2BG065740
TRIDC2BG065750
TRIDC2BG065770
TRIDC2BG065790
TRIDC2BG067000
TRIDC2BG067290
TRIDC2BG067870
TRIDC2BG067890
TRIDC2BG068250
TRIDC2BG068570
TRIDC2BG068580
TRIDC2BG068590
TRIDC2BG068600
TRIDC2BG068610
TRIDC2BG068840
TRIDC2BG068860
TRIDC2BG068870
TRIDC2BG068910
TRIDC2BG068920
TRIDC2BG068960
TRIDC2BG068970
TRIDC2BG069140
TRIDC2BG069970
TRIDC2BG070010
TRIDC2BG070030
TRIDC2BG070100
TRIDC2BG070330
TRIDC2BG070350
TRIDC2BG070370
TRIDC2BG070580
TRIDC2BG071030
TRIDC2BG071040
TRIDC2BG071050
TRIDC2BG071070
TRIDC2BG071140
TRIDC2BG071150
TRIDC2BG071210
TRIDC2BG071220
TRIDC2BG071230
TRIDC2BG071240
TRIDC2BG071250
TRIDC2BG071280
TRIDC2BG071290
TRIDC2BG071450
TRIDC2BG071460
TRIDC2BG071470
TRIDC2BG071530
TRIDC2BG071900
TRIDC2BG072140
TRIDC2BG072250
TRIDC2BG072310
TRIDC2BG072320
TRIDC2BG072330
TRIDC2BG072340
TRIDC2BG072350
TRIDC2BG072500
TRIDC2BG072680
TRIDC2BG072760
TRIDC2BG072790
TRIDC2BG073440
TRIDC2BG073510
TRIDC2BG073730
TRIDC2BG074000
TRIDC2BG074010
TRIDC2BG074020
TRIDC2BG074230
TRIDC2BG074250
TRIDC2BG074580
TRIDC2BG075260
TRIDC2BG075290
TRIDC2BG076580
TRIDC2BG076620
TRIDC2BG076640
TRIDC2BG076650
TRIDC2BG076670
TRIDC2BG076740
TRIDC2BG076750
TRIDC2BG076760
TRIDC2BG076780
TRIDC2BG076930
TRIDC2BG076950
TRIDC2BG076970
TRIDC2BG077310
TRIDC2BG077320
TRIDC2BG077630
TRIDC2BG077640
TRIDC2BG077690
TRIDC2BG077700
TRIDC2BG078010
TRIDC2BG078030
TRIDC2BG078240
TRIDC2BG078350
TRIDC2BG078360
TRIDC2BG078390
TRIDC2BG078420
TRIDC2BG078430
TRIDC2BG078440
TRIDC2BG078450
TRIDC2BG078460
TRIDC2BG078470
TRIDC2BG078640
TRIDC2BG078650
TRIDC2BG079070
TRIDC2BG079080
TRIDC2BG079090
TRIDC2BG079110
TRIDC2BG079170
TRIDC2BG079180
TRIDC2BG079230
TRIDC2BG079490
TRIDC2BG079590
TRIDC2BG079720
TRIDC2BG079870
TRIDC2BG079890
TRIDC2BG079910
TRIDC2BG080330
TRIDC2BG080350
TRIDC2BG080590
TRIDC2BG080600
TRIDC2BG080610
TRIDC2BG080620
TRIDC2BG080630
TRIDC2BG080980
TRIDC2BG080990
TRIDC2BG081000
TRIDC2BG081040
TRIDC2BG081050
TRIDC2BG081060
TRIDC2BG081070
TRIDC2BG081360
TRIDC2BG081730
TRIDC2BG081890
TRIDC2BG081900
TRIDC2BG081920
TRIDC2BG081930
TRIDC2BG081940
TRIDC2BG081950
TRIDC2BG081960
TRIDC2BG082020
TRIDC2BG082030
TRIDC2BG082040
TRIDC2BG082360
TRIDC2BG082380
TRIDC2BG082660
TRIDC2BG082820
TRIDC2BG082860
TRIDC2BG083010
TRIDC2BG083020
TRIDC2BG083030
TRIDC2BG083210
TRIDC2BG083240
TRIDC2BG083250
TRIDC2BG083260
TRIDC2BG083270
TRIDC2BG083280
TRIDC2BG083290
TRIDC2BG083300
TRIDC2BG083480
TRIDC2BG083500
TRIDC2BG083640
TRIDC2BG083650
TRIDC2BG083660
TRIDC2BG084140
TRIDC2BG084160
TRIDC2BG084170
TRIDC2BG084180
TRIDC2BG084190
TRIDC2BG084200
TRIDC2BG084260
TRIDC2BG084540
TRIDC2BG084550
TRIDC2BG084570
TRIDC2BG084580
TRIDC2BG084590
TRIDC2BG084600
TRIDC2BG084650
TRIDC2BG084660
TRIDC2BG084680
TRIDC2BG084690
TRIDC2BG084700
TRIDC2BG084740
TRIDC2BG084780
TRIDC2BG084790
TRIDC2BG084820
TRIDC2BG084840
TRIDC2BG084900
TRIDC2BG084910
TRIDC2BG084920
TRIDC2BG084980
TRIDC2BG084990
TRIDC2BG085000
TRIDC2BG085010
TRIDC2BG085020
TRIDC2BG085030
TRIDC2BG085040
TRIDC2BG085070
TRIDC2BG085260
TRIDC2BG085290
TRIDC2BG085320
TRIDC2BG085340
TRIDC2BG085350
TRIDC2BG085440
TRIDC2BG085450
TRIDC2BG085540
TRIDC2BG085550
TRIDC2BG085560
TRIDC2BG085580
TRIDC2BG085800
TRIDC2BG085810
TRIDC2BG085990
TRIDC2BG086020
TRIDC2BG086040
TRIDC2BG086050
TRIDC2BG086080
TRIDC2BG086110
TRIDC2BG086170
TRIDC2BG086200
TRIDC2BG086210
TRIDC2BG086240
TRIDC2BG086270
TRIDC2BG086290
TRIDC2BG086550
TRIDC2BG086560
TRIDC2BG086580
TRIDC2BG086620
TRIDC2BG086640
TRIDC2BG086650
TRIDC2BG086720
TRIDC2BG086730
TRIDC2BG086810
TRIDC2BG086830
TRIDC2BG086840
TRIDC2BG086850
TRIDC2BG086900
TRIDC2BG086920
TRIDC2BG086970
TRIDC2BG086980
TRIDC2BG086990
TRIDC2BG087020
TRIDC2BG087030
TRIDC2BG087060
TRIDC2BG087070
TRIDC2BG087090
TRIDC2BG087350
TRIDC2BG087440
TRIDC2BG087460
TRIDC2BG087680
TRIDC2BG087690
TRIDC2BG087700
TRIDC2BG087800
TRIDC2BG087930
TRIDC2BG087940
TRIDC2BG087950
TRIDC2BG087960
TRIDC2BG088010
TRIDC2BG088020
TRIDC2BG088040
TRIDC2BG088060
TRIDC2BG088080
TRIDC2BG088100
TRIDC2BG088110
TRIDC2BG088430
TRIDC2BG088440
TRIDC2BG088450
TRIDC2BG088460
TRIDC2BG088510
TRIDC2BG088520
TRIDC2BG088530
TRIDC2BG088540
TRIDC2BG088600
TRIDC2BG088620
TRIDC2BG088630
TRIDC2BG088640
TRIDC2BG088650
TRIDC2BG088660
TRIDC2BG088670
TRIDC2BG088720
TRIDC2BG088730
TRIDC2BG088990
TRIDC2BG089050
TRIDC2BG089080
TRIDC2BG089090
TRIDC2BG089260
TRIDC2BG089280
TRIDC2BG089290
TRIDC2BG089300
TRIDC2BG089310
TRIDC2BG089330
TRIDC2BG089390
TRIDC2BG089710
TRIDC2BG089720
TRIDC2BG089740
TRIDC2BG089820
TRIDC2BG089850
TRIDC2BG089990
TRIDC2BG090000
TRIDC2BG090010
TRIDC2BG090020
TRIDC2BG090060
TRIDC2BG090080
TRIDC2BG090140
TRIDC2BG090210
TRIDC2BG090230
TRIDC2BG090240
TRIDC2BG090250
TRIDC2BG090260
TRIDC2BG090280
TRIDC2BG090290
TRIDC2BG090300
TRIDC2BG090310
TRIDC2BG090320
TRIDC2BG090420
TRIDC2BG090450
TRIDC2BG090470
TRIDC2BG090480
TRIDC2BG090540
TRIDC2BG090550
TRIDC2BG090570
TRIDC2BG090580
TRIDC2BG090590
TRIDC2BG090610
TRIDC2BG090630
TRIDC2BG090670
TRIDC2BG090720
TRIDC2BG090730
TRIDC2BG090840
TRIDC2BG090850
TRIDC2BG090870
TRIDC2BG090880
TRIDC2BG090890
TRIDC2BG090900
TRIDC2BG090950
TRIDC2BG091170
TRIDC2BG091180
TRIDC2BG091190
TRIDC2BG091310
TRIDC2BG091340
TRIDC3AG000030
TRIDC3AG000590
TRIDC3AG000990
TRIDC3AG001000
TRIDC3AG001170
TRIDC3AG001240
TRIDC3AG001300
TRIDC3AG001310
TRIDC3AG001380
TRIDC3AG001480
TRIDC3AG001490
TRIDC3AG001530
TRIDC3AG001650
TRIDC3AG001660
TRIDC3AG001670
TRIDC3AG001680
TRIDC3AG001780
TRIDC3AG002360
TRIDC3AG002570
TRIDC3AG002610
TRIDC3AG002620
TRIDC3AG002880
TRIDC3AG002900
TRIDC3AG002910
TRIDC3AG002950
TRIDC3AG003280
TRIDC3AG003300
TRIDC3AG003310
TRIDC3AG003420
TRIDC3AG003480
TRIDC3AG003520
TRIDC3AG003570
TRIDC3AG003580
TRIDC3AG003620
TRIDC3AG003700
TRIDC3AG003730
TRIDC3AG004060
TRIDC3AG004370
TRIDC3AG004380
TRIDC3AG004390
TRIDC3AG004400
TRIDC3AG005170
TRIDC3AG005470
TRIDC3AG005490
TRIDC3AG005510
TRIDC3AG005620
TRIDC3AG005630
TRIDC3AG005640
TRIDC3AG006350
TRIDC3AG006360
TRIDC3AG006730
TRIDC3AG006870
TRIDC3AG006940
TRIDC3AG006950
TRIDC3AG007130
TRIDC3AG007150
TRIDC3AG007380
TRIDC3AG007400
TRIDC3AG007490
TRIDC3AG007990
TRIDC3AG008010
TRIDC3AG008020
TRIDC3AG008030
TRIDC3AG008090
TRIDC3AG008140
TRIDC3AG008160
TRIDC3AG009570
TRIDC3AG009680
TRIDC3AG009760
TRIDC3AG009770
TRIDC3AG009780
TRIDC3AG009820
TRIDC3AG010250
TRIDC3AG010280
TRIDC3AG010650
TRIDC3AG010680
TRIDC3AG010900
TRIDC3AG011120
TRIDC3AG011490
TRIDC3AG013360
TRIDC3AG013620
TRIDC3AG013630
TRIDC3AG013650
TRIDC3AG013670
TRIDC3AG013700
TRIDC3AG017340
TRIDC3AG022930
TRIDC3AG023940
TRIDC3AG024350
TRIDC3AG024800
TRIDC3AG024940
TRIDC3AG025050
TRIDC3AG025410
TRIDC3AG026640
TRIDC3AG028880
TRIDC3AG031820
TRIDC3AG031830
TRIDC3AG031840
TRIDC3AG036260
TRIDC3AG036610
TRIDC3AG037100
TRIDC3AG045140
TRIDC3AG046410
TRIDC3AG046950
TRIDC3AG047370
TRIDC3AG047380
TRIDC3AG047650
TRIDC3AG048250
TRIDC3AG048710
TRIDC3AG049670
TRIDC3AG050740
TRIDC3AG050780
TRIDC3AG052410
TRIDC3AG054370
TRIDC3AG054380
TRIDC3AG054400
TRIDC3AG054410
TRIDC3AG054420
TRIDC3AG054440
TRIDC3AG054450
TRIDC3AG054470
TRIDC3AG054480
TRIDC3AG054590
TRIDC3AG054600
TRIDC3AG054840
TRIDC3AG055790
TRIDC3AG055840
TRIDC3AG056960
TRIDC3AG057120
TRIDC3AG057130
TRIDC3AG057140
TRIDC3AG057160
TRIDC3AG057170
TRIDC3AG057180
TRIDC3AG057190
TRIDC3AG057690
TRIDC3AG058460
TRIDC3AG058470
TRIDC3AG058640
TRIDC3AG058830
TRIDC3AG061960
TRIDC3AG061980
TRIDC3AG062040
TRIDC3AG062060
TRIDC3AG062470
TRIDC3AG062560
TRIDC3AG063130
TRIDC3AG063180
TRIDC3AG063770
TRIDC3AG063780
TRIDC3AG064480
TRIDC3AG064530
TRIDC3AG065010
TRIDC3AG065020
TRIDC3AG065040
TRIDC3AG065050
TRIDC3AG065720
TRIDC3AG066270
TRIDC3AG066320
TRIDC3AG066360
TRIDC3AG066380
TRIDC3AG066780
TRIDC3AG066960
TRIDC3AG067020
TRIDC3AG067260
TRIDC3AG067370
TRIDC3AG067470
TRIDC3AG067500
TRIDC3AG068710
TRIDC3AG069200
TRIDC3AG069580
TRIDC3AG069590
TRIDC3AG069790
TRIDC3AG069800
TRIDC3AG069820
TRIDC3AG069830
TRIDC3AG069840
TRIDC3AG069850
TRIDC3AG070410
TRIDC3AG070990
TRIDC3AG071000
TRIDC3AG071290
TRIDC3AG071400
TRIDC3AG071420
TRIDC3AG071430
TRIDC3AG071440
TRIDC3AG071450
TRIDC3AG071690
TRIDC3AG071700
TRIDC3AG071710
TRIDC3AG071720
TRIDC3AG071730
TRIDC3AG071740
TRIDC3AG071750
TRIDC3AG071760
TRIDC3AG071770
TRIDC3AG071780
TRIDC3AG071800
TRIDC3AG071830
TRIDC3AG071940
TRIDC3AG071950
TRIDC3AG072160
TRIDC3AG072230
TRIDC3AG072310
TRIDC3AG072490
TRIDC3AG072500
TRIDC3AG072590
TRIDC3AG072620
TRIDC3AG072640
TRIDC3AG072650
TRIDC3AG072780
TRIDC3AG072790
TRIDC3AG073350
TRIDC3AG073440
TRIDC3AG073490
TRIDC3AG073510
TRIDC3AG073620
TRIDC3AG073630
TRIDC3AG073660
TRIDC3AG073790
TRIDC3AG073800
TRIDC3AG073810
TRIDC3AG073850
TRIDC3AG073860
TRIDC3AG073870
TRIDC3AG073910
TRIDC3AG073920
TRIDC3AG073950
TRIDC3AG073960
TRIDC3AG073970
TRIDC3AG073980
TRIDC3AG073990
TRIDC3AG074010
TRIDC3AG074030
TRIDC3AG074040
TRIDC3AG074440
TRIDC3AG074450
TRIDC3AG074470
TRIDC3AG074630
TRIDC3AG074900
TRIDC3AG074910
TRIDC3AG074920
TRIDC3AG074940
TRIDC3AG074950
TRIDC3AG074960
TRIDC3AG074970
TRIDC3AG074980
TRIDC3AG074990
TRIDC3AG075260
TRIDC3AG075270
TRIDC3AG075280
TRIDC3AG075290
TRIDC3AG075340
TRIDC3AG075810
TRIDC3AG076170
TRIDC3AG076180
TRIDC3AG076210
TRIDC3BG000040
TRIDC3BG000050
TRIDC3BG000210
TRIDC3BG000220
TRIDC3BG000390
TRIDC3BG000400
TRIDC3BG000410
TRIDC3BG000480
TRIDC3BG000710
TRIDC3BG000720
TRIDC3BG000890
TRIDC3BG001260
TRIDC3BG001440
TRIDC3BG001500
TRIDC3BG001520
TRIDC3BG001530
TRIDC3BG001590
TRIDC3BG001640
TRIDC3BG001650
TRIDC3BG001880
TRIDC3BG002090
TRIDC3BG002100
TRIDC3BG002190
TRIDC3BG003110
TRIDC3BG003280
TRIDC3BG003300
TRIDC3BG003410
TRIDC3BG003430
TRIDC3BG003490
TRIDC3BG003500
TRIDC3BG003620
TRIDC3BG003630
TRIDC3BG003860
TRIDC3BG003910
TRIDC3BG003940
TRIDC3BG003960
TRIDC3BG004160
TRIDC3BG004170
TRIDC3BG004190
TRIDC3BG004620
TRIDC3BG004630
TRIDC3BG004640
TRIDC3BG005030
TRIDC3BG005050
TRIDC3BG005070
TRIDC3BG005080
TRIDC3BG005100
TRIDC3BG005110
TRIDC3BG005120
TRIDC3BG005260
TRIDC3BG005980
TRIDC3BG005990
TRIDC3BG006030
TRIDC3BG006050
TRIDC3BG006090
TRIDC3BG006100
TRIDC3BG006110
TRIDC3BG006130
TRIDC3BG006150
TRIDC3BG006170
TRIDC3BG006190
TRIDC3BG006200
TRIDC3BG006350
TRIDC3BG006360
TRIDC3BG006890
TRIDC3BG006950
TRIDC3BG007000
TRIDC3BG007230
TRIDC3BG007260
TRIDC3BG007270
TRIDC3BG007290
TRIDC3BG007300
TRIDC3BG007310
TRIDC3BG007420
TRIDC3BG007430
TRIDC3BG007450
TRIDC3BG007470
TRIDC3BG007510
TRIDC3BG007520
TRIDC3BG007530
TRIDC3BG007540
TRIDC3BG007550
TRIDC3BG007560
TRIDC3BG007590
TRIDC3BG007660
TRIDC3BG007670
TRIDC3BG007900
TRIDC3BG007930
TRIDC3BG007960
TRIDC3BG008040
TRIDC3BG008130
TRIDC3BG008140
TRIDC3BG008170
TRIDC3BG008440
TRIDC3BG008450
TRIDC3BG009230
TRIDC3BG009250
TRIDC3BG009260
TRIDC3BG009270
TRIDC3BG009280
TRIDC3BG009450
TRIDC3BG009460
TRIDC3BG009480
TRIDC3BG009490
TRIDC3BG009500
TRIDC3BG009510
TRIDC3BG009660
TRIDC3BG009790
TRIDC3BG009920
TRIDC3BG010190
TRIDC3BG010210
TRIDC3BG010220
TRIDC3BG010240
TRIDC3BG010250
TRIDC3BG010290
TRIDC3BG010360
TRIDC3BG010410
TRIDC3BG010440
TRIDC3BG010680
TRIDC3BG010690
TRIDC3BG010700
TRIDC3BG010920
TRIDC3BG010930
TRIDC3BG010940
TRIDC3BG010960
TRIDC3BG010970
TRIDC3BG010980
TRIDC3BG011020
TRIDC3BG011030
TRIDC3BG011140
TRIDC3BG011150
TRIDC3BG011160
TRIDC3BG011170
TRIDC3BG011280
TRIDC3BG011760
TRIDC3BG011770
TRIDC3BG011790
TRIDC3BG011800
TRIDC3BG011990
TRIDC3BG012050
TRIDC3BG012100
TRIDC3BG012120
TRIDC3BG012130
TRIDC3BG012300
TRIDC3BG012340
TRIDC3BG012660
TRIDC3BG012670
TRIDC3BG012680
TRIDC3BG012700
TRIDC3BG012780
TRIDC3BG012790
TRIDC3BG012800
TRIDC3BG012840
TRIDC3BG012920
TRIDC3BG012930
TRIDC3BG012950
TRIDC3BG012990
TRIDC3BG013000
TRIDC3BG013090
TRIDC3BG013110
TRIDC3BG013360
TRIDC3BG013370
TRIDC3BG013380
TRIDC3BG013390
TRIDC3BG014050
TRIDC3BG014970
TRIDC3BG014980
TRIDC3BG016220
TRIDC3BG016230
TRIDC3BG016270
TRIDC3BG016290
TRIDC3BG016300
TRIDC3BG016350
TRIDC3BG016430
TRIDC3BG016440
TRIDC3BG016450
TRIDC3BG016460
TRIDC3BG016470
TRIDC3BG016740
TRIDC3BG017680
TRIDC3BG017700
TRIDC3BG017720
TRIDC3BG017730
TRIDC3BG018700
TRIDC3BG020580
TRIDC3BG020590
TRIDC3BG021410
TRIDC3BG021730
TRIDC3BG022580
TRIDC3BG022910
TRIDC3BG023120
TRIDC3BG023130
TRIDC3BG023150
TRIDC3BG023170
TRIDC3BG023200
TRIDC3BG023530
TRIDC3BG024070
TRIDC3BG024570
TRIDC3BG024580
TRIDC3BG024670
TRIDC3BG025600
TRIDC3BG025630
TRIDC3BG025650
TRIDC3BG025730
TRIDC3BG025770
TRIDC3BG025780
TRIDC3BG026460
TRIDC3BG026610
TRIDC3BG026940
TRIDC3BG028430
TRIDC3BG030060
TRIDC3BG032280
TRIDC3BG032330
TRIDC3BG033140
TRIDC3BG033150
TRIDC3BG033200
TRIDC3BG033260
TRIDC3BG035980
TRIDC3BG039480
TRIDC3BG039920
TRIDC3BG040790
TRIDC3BG041270
TRIDC3BG041410
TRIDC3BG042400
TRIDC3BG042410
TRIDC3BG042430
TRIDC3BG043200
TRIDC3BG043310
TRIDC3BG043600
TRIDC3BG043910
TRIDC3BG043920
TRIDC3BG043950
TRIDC3BG043970
TRIDC3BG044270
TRIDC3BG044420
TRIDC3BG044550
TRIDC3BG044560
TRIDC3BG044570
TRIDC3BG044580
TRIDC3BG044590
TRIDC3BG044600
TRIDC3BG044610
TRIDC3BG044630
TRIDC3BG044650
TRIDC3BG044660
TRIDC3BG044690
TRIDC3BG044700
TRIDC3BG044710
TRIDC3BG044730
TRIDC3BG044750
TRIDC3BG044760
TRIDC3BG044770
TRIDC3BG044790
TRIDC3BG044820
TRIDC3BG045320
TRIDC3BG045330
TRIDC3BG045490
TRIDC3BG045520
TRIDC3BG047330
TRIDC3BG047510
TRIDC3BG047590
TRIDC3BG047600
TRIDC3BG047610
TRIDC3BG047790
TRIDC3BG047810
TRIDC3BG047860
TRIDC3BG047880
TRIDC3BG047890
TRIDC3BG047920
TRIDC3BG047930
TRIDC3BG047980
TRIDC3BG047990
TRIDC3BG048000
TRIDC3BG048030
TRIDC3BG048040
TRIDC3BG048060
TRIDC3BG048120
TRIDC3BG048130
TRIDC3BG048140
TRIDC3BG048750
TRIDC3BG048860
TRIDC3BG048870
TRIDC3BG048890
TRIDC3BG048910
TRIDC3BG048930
TRIDC3BG049300
TRIDC3BG050200
TRIDC3BG050670
TRIDC3BG050820
TRIDC3BG050890
TRIDC3BG050910
TRIDC3BG050980
TRIDC3BG051250
TRIDC3BG051930
TRIDC3BG051940
TRIDC3BG051960
TRIDC3BG051970
TRIDC3BG051980
TRIDC3BG051990
TRIDC3BG052230
TRIDC3BG052240
TRIDC3BG052250
TRIDC3BG052810
TRIDC3BG053090
TRIDC3BG053510
TRIDC3BG053520
TRIDC3BG053530
TRIDC3BG053560
TRIDC3BG055380
TRIDC3BG056160
TRIDC3BG056570
TRIDC3BG056590
TRIDC3BG056610
TRIDC3BG056620
TRIDC3BG056870
TRIDC3BG056890
TRIDC3BG056900
TRIDC3BG056910
TRIDC3BG057110
TRIDC3BG058710
TRIDC3BG060060
TRIDC3BG060150
TRIDC3BG060160
TRIDC3BG060180
TRIDC3BG061140
TRIDC3BG061400
TRIDC3BG061410
TRIDC3BG061420
TRIDC3BG061430
TRIDC3BG061440
TRIDC3BG061450
TRIDC3BG061480
TRIDC3BG061530
TRIDC3BG061540
TRIDC3BG061990
TRIDC3BG063210
TRIDC3BG065760
TRIDC3BG065790
TRIDC3BG066110
TRIDC3BG066130
TRIDC3BG066170
TRIDC3BG066180
TRIDC3BG066230
TRIDC3BG066960
TRIDC3BG066970
TRIDC3BG067010
TRIDC3BG067020
TRIDC3BG067030
TRIDC3BG067470
TRIDC3BG067490
TRIDC3BG069470
TRIDC3BG070290
TRIDC3BG070490
TRIDC3BG070520
TRIDC3BG070530
TRIDC3BG070540
TRIDC3BG070550
TRIDC3BG070860
TRIDC3BG070870
TRIDC3BG070880
TRIDC3BG070910
TRIDC3BG071140
TRIDC3BG071220
TRIDC3BG071270
TRIDC3BG071280
TRIDC3BG071290
TRIDC3BG071310
TRIDC3BG071330
TRIDC3BG071340
TRIDC3BG071350
TRIDC3BG072180
TRIDC3BG072440
TRIDC3BG072450
TRIDC3BG072480
TRIDC3BG072490
TRIDC3BG072510
TRIDC3BG072530
TRIDC3BG072540
TRIDC3BG072560
TRIDC3BG073200
TRIDC3BG073210
TRIDC3BG073280
TRIDC3BG073290
TRIDC3BG073300
TRIDC3BG073310
TRIDC3BG073320
TRIDC3BG073370
TRIDC3BG073410
TRIDC3BG073920
TRIDC3BG074200
TRIDC3BG074390
TRIDC3BG074510
TRIDC3BG074540
TRIDC3BG074570
TRIDC3BG074610
TRIDC3BG074650
TRIDC3BG074690
TRIDC3BG074700
TRIDC3BG074710
TRIDC3BG074750
TRIDC3BG074780
TRIDC3BG074840
TRIDC3BG074850
TRIDC3BG074870
TRIDC3BG074970
TRIDC3BG074980
TRIDC3BG074990
TRIDC3BG075000
TRIDC3BG075010
TRIDC3BG075020
TRIDC3BG075060
TRIDC3BG075070
TRIDC3BG075160
TRIDC3BG075250
TRIDC3BG075270
TRIDC3BG075280
TRIDC3BG075310
TRIDC3BG075330
TRIDC3BG075380
TRIDC3BG075990
TRIDC3BG076000
TRIDC3BG076020
TRIDC3BG076030
TRIDC3BG076080
TRIDC3BG076090
TRIDC3BG076160
TRIDC3BG076180
TRIDC3BG076210
TRIDC3BG076230
TRIDC3BG076250
TRIDC3BG076290
TRIDC3BG076330
TRIDC3BG076350
TRIDC3BG076360
TRIDC3BG076720
TRIDC3BG076730
TRIDC3BG076760
TRIDC3BG076910
TRIDC3BG076920
TRIDC3BG077010
TRIDC3BG077040
TRIDC3BG077100
TRIDC3BG077110
TRIDC3BG077200
TRIDC3BG077390
TRIDC3BG077450
TRIDC3BG077540
TRIDC3BG077550
TRIDC3BG077560
TRIDC3BG077570
TRIDC3BG077580
TRIDC3BG077660
TRIDC3BG077680
TRIDC3BG077810
TRIDC3BG077910
TRIDC3BG078160
TRIDC3BG078170
TRIDC3BG078540
TRIDC3BG078750
TRIDC3BG078770
TRIDC3BG078790
TRIDC3BG078810
TRIDC3BG078820
TRIDC3BG078840
TRIDC3BG079200
TRIDC3BG079370
TRIDC3BG079580
TRIDC3BG079750
TRIDC3BG079760
TRIDC3BG079770
TRIDC3BG079790
TRIDC3BG079810
TRIDC3BG079820
TRIDC3BG079830
TRIDC3BG079850
TRIDC3BG079870
TRIDC3BG079880
TRIDC3BG079890
TRIDC3BG079940
TRIDC3BG079990
TRIDC3BG080000
TRIDC3BG080010
TRIDC3BG080110
TRIDC3BG080140
TRIDC3BG080220
TRIDC3BG080780
TRIDC3BG081100
TRIDC3BG081120
TRIDC3BG081200
TRIDC3BG081210
TRIDC3BG081290
TRIDC3BG081440
TRIDC3BG081450
TRIDC3BG081460
TRIDC3BG081540
TRIDC3BG081550
TRIDC3BG081560
TRIDC3BG081790
TRIDC3BG081800
TRIDC3BG081840
TRIDC3BG081870
TRIDC3BG081880
TRIDC3BG081890
TRIDC3BG081900
TRIDC3BG081960
TRIDC3BG082000
TRIDC3BG082010
TRIDC3BG082020
TRIDC3BG082050
TRIDC3BG082630
TRIDC3BG082640
TRIDC3BG082650
TRIDC3BG082660
TRIDC3BG082670
TRIDC3BG082680
TRIDC3BG082730
TRIDC3BG082740
TRIDC3BG082800
TRIDC3BG082810
TRIDC3BG082820
TRIDC3BG082840
TRIDC3BG082850
TRIDC3BG082890
TRIDC3BG082900
TRIDC3BG082920
TRIDC3BG082930
TRIDC3BG083020
TRIDC3BG083030
TRIDC3BG083050
TRIDC3BG083060
TRIDC3BG083120
TRIDC3BG083140
TRIDC3BG083160
TRIDC3BG083180
TRIDC3BG083200
TRIDC3BG083210
TRIDC3BG083220
TRIDC3BG083230
TRIDC3BG083290
TRIDC3BG083320
TRIDC3BG083330
TRIDC3BG083370
TRIDC3BG083550
TRIDC3BG083560
TRIDC3BG083800
TRIDC3BG084340
TRIDC3BG084430
TRIDC3BG084610
TRIDC3BG084770
TRIDC3BG084800
TRIDC3BG084810
TRIDC3BG084890
TRIDC3BG085040
TRIDC3BG085310
TRIDC3BG085340
TRIDC3BG085350
TRIDC3BG085360
TRIDC3BG085370
TRIDC3BG085450
TRIDC3BG085610
TRIDC3BG085620
TRIDC3BG085670
TRIDC3BG085710
TRIDC3BG085760
TRIDC3BG085780
TRIDC3BG085790
TRIDC3BG085820
TRIDC3BG085870
TRIDC3BG086070
TRIDC3BG086200
TRIDC3BG086210
TRIDC3BG086260
TRIDC3BG086270
TRIDC3BG086280
TRIDC3BG086290
TRIDC3BG086340
TRIDC3BG086420
TRIDC3BG086480
TRIDC3BG086490
TRIDC3BG086530
TRIDC3BG086680
TRIDC3BG086770
TRIDC3BG086910
TRIDC3BG086920
TRIDC3BG086980
TRIDC3BG087000
TRIDC3BG087080
TRIDC3BG087140
TRIDC3BG087210
TRIDC3BG087220
TRIDC3BG087360
TRIDC3BG087370
TRIDC3BG087380
TRIDC3BG087390
TRIDC3BG087610
TRIDC3BG087620
TRIDC3BG087690
TRIDC3BG087700
TRIDC3BG087710
TRIDC4AG000250
TRIDC4AG000270
TRIDC4AG000300
TRIDC4AG000320
TRIDC4AG000330
TRIDC4AG000350
TRIDC4AG000610
TRIDC4AG001670
TRIDC4AG001700
TRIDC4AG001720
TRIDC4AG002790
TRIDC4AG004390
TRIDC4AG004400
TRIDC4AG007550
TRIDC4AG008080
TRIDC4AG008790
TRIDC4AG009050
TRIDC4AG011020
TRIDC4AG014900
TRIDC4AG015100
TRIDC4AG016030
TRIDC4AG018650
TRIDC4AG019250
TRIDC4AG021210
TRIDC4AG023590
TRIDC4AG024660
TRIDC4AG026130
TRIDC4AG026600
TRIDC4AG026800
TRIDC4AG026910
TRIDC4AG026920
TRIDC4AG031500
TRIDC4AG033790
TRIDC4AG033800
TRIDC4AG033810
TRIDC4AG033820
TRIDC4AG033830
TRIDC4AG033850
TRIDC4AG033880
TRIDC4AG033900
TRIDC4AG034670
TRIDC4AG034730
TRIDC4AG034750
TRIDC4AG035400
TRIDC4AG035590
TRIDC4AG036000
TRIDC4AG037380
TRIDC4AG037390
TRIDC4AG037420
TRIDC4AG037510
TRIDC4AG037710
TRIDC4AG037730
TRIDC4AG037740
TRIDC4AG038060
TRIDC4AG038640
TRIDC4AG039650
TRIDC4AG039740
TRIDC4AG039750
TRIDC4AG040550
TRIDC4AG041880
TRIDC4AG042100
TRIDC4AG042240
TRIDC4AG042820
TRIDC4AG042830
TRIDC4AG043430
TRIDC4AG043450
TRIDC4AG043460
TRIDC4AG043480
TRIDC4AG043500
TRIDC4AG044380
TRIDC4AG044430
TRIDC4AG045810
TRIDC4AG046480
TRIDC4AG046490
TRIDC4AG046620
TRIDC4AG046630
TRIDC4AG046650
TRIDC4AG046660
TRIDC4AG046950
TRIDC4AG046960
TRIDC4AG046970
TRIDC4AG046980
TRIDC4AG046990
TRIDC4AG047460
TRIDC4AG047510
TRIDC4AG047520
TRIDC4AG047760
TRIDC4AG047810
TRIDC4AG048070
TRIDC4AG048080
TRIDC4AG049430
TRIDC4AG049900
TRIDC4AG049910
TRIDC4AG050170
TRIDC4AG050190
TRIDC4AG050210
TRIDC4AG050430
TRIDC4AG050520
TRIDC4AG051140
TRIDC4AG051290
TRIDC4AG051300
TRIDC4AG051710
TRIDC4AG051720
TRIDC4AG051910
TRIDC4AG052310
TRIDC4AG052340
TRIDC4AG052460
TRIDC4AG056620
TRIDC4AG056900
TRIDC4AG056930
TRIDC4AG056950
TRIDC4AG056960
TRIDC4AG057090
TRIDC4AG057150
TRIDC4AG057340
TRIDC4AG057350
TRIDC4AG057380
TRIDC4AG057430
TRIDC4AG057700
TRIDC4AG057720
TRIDC4AG057740
TRIDC4AG057800
TRIDC4AG058210
TRIDC4AG058300
TRIDC4AG058420
TRIDC4AG058430
TRIDC4AG058470
TRIDC4AG058850
TRIDC4AG059260
TRIDC4AG059280
TRIDC4AG059350
TRIDC4AG059360
TRIDC4AG059490
TRIDC4AG059560
TRIDC4AG060630
TRIDC4AG060640
TRIDC4AG060650
TRIDC4AG060660
TRIDC4AG060720
TRIDC4AG060730
TRIDC4AG060740
TRIDC4AG060760
TRIDC4AG060770
TRIDC4AG060800
TRIDC4AG060820
TRIDC4AG060830
TRIDC4AG060860
TRIDC4AG060910
TRIDC4AG060920
TRIDC4AG061130
TRIDC4AG061570
TRIDC4AG062050
TRIDC4AG062120
TRIDC4AG062140
TRIDC4AG062150
TRIDC4AG062190
TRIDC4AG062200
TRIDC4AG062210
TRIDC4AG062230
TRIDC4AG062940
TRIDC4AG063130
TRIDC4AG063140
TRIDC4AG063150
TRIDC4AG063160
TRIDC4AG063170
TRIDC4AG063210
TRIDC4AG063230
TRIDC4AG063250
TRIDC4AG063260
TRIDC4AG063270
TRIDC4AG063290
TRIDC4AG063300
TRIDC4AG063310
TRIDC4AG063360
TRIDC4AG063370
TRIDC4AG063430
TRIDC4AG063490
TRIDC4AG063730
TRIDC4AG063770
TRIDC4AG063790
TRIDC4AG063800
TRIDC4AG063810
TRIDC4AG063820
TRIDC4AG064250
TRIDC4AG064270
TRIDC4AG064380
TRIDC4AG064440
TRIDC4AG064460
TRIDC4AG064470
TRIDC4AG064870
TRIDC4AG064880
TRIDC4AG064890
TRIDC4AG064900
TRIDC4AG064920
TRIDC4AG065010
TRIDC4AG065020
TRIDC4AG065210
TRIDC4AG065220
TRIDC4AG065230
TRIDC4AG065340
TRIDC4AG065380
TRIDC4AG065560
TRIDC4AG065590
TRIDC4AG065610
TRIDC4AG065620
TRIDC4AG065630
TRIDC4AG065680
TRIDC4AG065690
TRIDC4AG065700
TRIDC4AG065710
TRIDC4AG065750
TRIDC4AG065760
TRIDC4AG065770
TRIDC4AG065780
TRIDC4AG065790
TRIDC4AG065960
TRIDC4AG066110
TRIDC4AG066170
TRIDC4AG066180
TRIDC4AG066200
TRIDC4AG066230
TRIDC4AG066310
TRIDC4AG066330
TRIDC4AG066340
TRIDC4AG066360
TRIDC4AG066440
TRIDC4AG066500
TRIDC4AG066530
TRIDC4AG066550
TRIDC4AG066570
TRIDC4AG066580
TRIDC4AG066600
TRIDC4AG066610
TRIDC4AG066630
TRIDC4AG066640
TRIDC4AG066650
TRIDC4AG066660
TRIDC4AG066670
TRIDC4AG066680
TRIDC4AG066800
TRIDC4AG066830
TRIDC4AG066990
TRIDC4AG067040
TRIDC4AG067110
TRIDC4AG067170
TRIDC4AG067180
TRIDC4AG067190
TRIDC4AG067230
TRIDC4AG067240
TRIDC4AG067250
TRIDC4AG067290
TRIDC4AG067310
TRIDC4AG067320
TRIDC4AG067330
TRIDC4AG067360
TRIDC4AG067370
TRIDC4AG067380
TRIDC4AG067390
TRIDC4AG067400
TRIDC4AG067500
TRIDC4AG067590
TRIDC4AG067650
TRIDC4AG067660
TRIDC4AG067710
TRIDC4AG067840
TRIDC4AG067950
TRIDC4AG067960
TRIDC4AG068010
TRIDC4AG068020
TRIDC4AG068030
TRIDC4AG068040
TRIDC4AG068050
TRIDC4AG068060
TRIDC4AG068070
TRIDC4AG068100
TRIDC4AG068110
TRIDC4AG068170
TRIDC4AG068320
TRIDC4AG068360
TRIDC4AG068370
TRIDC4AG068380
TRIDC4AG068420
TRIDC4AG068430
TRIDC4AG068440
TRIDC4AG068510
TRIDC4AG068590
TRIDC4AG068600
TRIDC4AG068620
TRIDC4AG068630
TRIDC4AG068640
TRIDC4AG068650
TRIDC4AG068680
TRIDC4AG068720
TRIDC4AG068730
TRIDC4AG068740
TRIDC4AG068750
TRIDC4AG068820
TRIDC4AG068830
TRIDC4AG068840
TRIDC4AG068850
TRIDC4AG068870
TRIDC4AG068910
TRIDC4AG068920
TRIDC4AG068930
TRIDC4AG068940
TRIDC4AG068970
TRIDC4AG068980
TRIDC4AG068990
TRIDC4AG069010
TRIDC4AG069030
TRIDC4AG069140
TRIDC4AG069170
TRIDC4AG069210
TRIDC4AG069470
TRIDC4AG069480
TRIDC4AG069500
TRIDC4AG069830
TRIDC4AG069840
TRIDC4AG069850
TRIDC4AG069870
TRIDC4AG069890
TRIDC4AG069900
TRIDC4AG069910
TRIDC4AG070160
TRIDC4AG070170
TRIDC4AG070180
TRIDC4AG070210
TRIDC4AG070260
TRIDC4AG070290
TRIDC4AG070300
TRIDC4AG070310
TRIDC4AG070320
TRIDC4AG070370
TRIDC4AG070380
TRIDC4AG070390
TRIDC4AG070400
TRIDC4AG070410
TRIDC4AG070420
TRIDC4AG070470
TRIDC4AG070510
TRIDC4AG070520
TRIDC4AG070530
TRIDC4AG070550
TRIDC4AG070560
TRIDC4AG070620
TRIDC4AG070630
TRIDC4AG070650
TRIDC4AG070660
TRIDC4AG070680
TRIDC4AG070700
TRIDC4AG070710
TRIDC4AG070720
TRIDC4AG070730
TRIDC4AG070740
TRIDC4AG070750
TRIDC4AG070760
TRIDC4AG070770
TRIDC4AG070790
TRIDC4AG070800
TRIDC4AG070840
TRIDC4AG070850
TRIDC4AG070860
TRIDC4AG070870
TRIDC4AG070880
TRIDC4AG070900
TRIDC4AG070910
TRIDC4AG070920
TRIDC4AG070930
TRIDC4AG070950
TRIDC4AG070980
TRIDC4AG070990
TRIDC4AG071000
TRIDC4AG071010
TRIDC4AG071020
TRIDC4AG071040
TRIDC4AG071050
TRIDC4AG071070
TRIDC4AG071100
TRIDC4AG071280
TRIDC4AG071290
TRIDC4AG071300
TRIDC4AG071310
TRIDC4AG071330
TRIDC4AG071390
TRIDC4AG071420
TRIDC4AG071440
TRIDC4AG071480
TRIDC4AG071490
TRIDC4AG071510
TRIDC4AG071520
TRIDC4AG071530
TRIDC4AG071540
TRIDC4AG071550
TRIDC4AG071580
TRIDC4AG071590
TRIDC4AG071630
TRIDC4AG071670
TRIDC4AG071680
TRIDC4AG071690
TRIDC4AG071700
TRIDC4AG071760
TRIDC4AG071790
TRIDC4AG071800
TRIDC4AG071840
TRIDC4AG071850
TRIDC4AG072020
TRIDC4AG072030
TRIDC4AG072470
TRIDC4AG072480
TRIDC4AG072490
TRIDC4AG072500
TRIDC4AG072510
TRIDC4AG072540
TRIDC4AG072550
TRIDC4AG072600
TRIDC4AG072630
TRIDC4AG072640
TRIDC4AG072680
TRIDC4BG000030
TRIDC4BG000090
TRIDC4BG000100
TRIDC4BG000190
TRIDC4BG000230
TRIDC4BG000450
TRIDC4BG000460
TRIDC4BG000480
TRIDC4BG000490
TRIDC4BG000500
TRIDC4BG000510
TRIDC4BG000520
TRIDC4BG000540
TRIDC4BG000640
TRIDC4BG000650
TRIDC4BG000660
TRIDC4BG000670
TRIDC4BG000680
TRIDC4BG000760
TRIDC4BG000770
TRIDC4BG000790
TRIDC4BG000800
TRIDC4BG000810
TRIDC4BG001070
TRIDC4BG001090
TRIDC4BG001200
TRIDC4BG001220
TRIDC4BG001240
TRIDC4BG001310
TRIDC4BG001330
TRIDC4BG001340
TRIDC4BG001350
TRIDC4BG001390
TRIDC4BG001400
TRIDC4BG001410
TRIDC4BG001420
TRIDC4BG001430
TRIDC4BG001440
TRIDC4BG001480
TRIDC4BG001550
TRIDC4BG001590
TRIDC4BG001630
TRIDC4BG001650
TRIDC4BG001720
TRIDC4BG002370
TRIDC4BG002380
TRIDC4BG002470
TRIDC4BG002560
TRIDC4BG002650
TRIDC4BG002680
TRIDC4BG002950
TRIDC4BG002960
TRIDC4BG003160
TRIDC4BG003520
TRIDC4BG003600
TRIDC4BG003610
TRIDC4BG003880
TRIDC4BG003930
TRIDC4BG004140
TRIDC4BG004380
TRIDC4BG004390
TRIDC4BG004420
TRIDC4BG004470
TRIDC4BG005010
TRIDC4BG005160
TRIDC4BG005170
TRIDC4BG005180
TRIDC4BG005560
TRIDC4BG005570
TRIDC4BG005600
TRIDC4BG006530
TRIDC4BG006920
TRIDC4BG006950
TRIDC4BG006980
TRIDC4BG006990
TRIDC4BG007430
TRIDC4BG007480
TRIDC4BG007580
TRIDC4BG007600
TRIDC4BG007620
TRIDC4BG007650
TRIDC4BG007810
TRIDC4BG007820
TRIDC4BG008350
TRIDC4BG008460
TRIDC4BG009370
TRIDC4BG010180
TRIDC4BG010480
TRIDC4BG010490
TRIDC4BG010500
TRIDC4BG010510
TRIDC4BG010520
TRIDC4BG010530
TRIDC4BG010630
TRIDC4BG010880
TRIDC4BG010890
TRIDC4BG012270
TRIDC4BG014450
TRIDC4BG014460
TRIDC4BG014470
TRIDC4BG014920
TRIDC4BG015900
TRIDC4BG015910
TRIDC4BG015930
TRIDC4BG015980
TRIDC4BG015990
TRIDC4BG016010
TRIDC4BG016020
TRIDC4BG016030
TRIDC4BG019100
TRIDC4BG022950
TRIDC4BG026650
TRIDC4BG026680
TRIDC4BG028080
TRIDC4BG028120
TRIDC4BG028770
TRIDC4BG029620
TRIDC4BG031150
TRIDC4BG031180
TRIDC4BG031650
TRIDC4BG036800
TRIDC4BG037610
TRIDC4BG040180
TRIDC4BG044160
TRIDC4BG044180
TRIDC4BG044190
TRIDC4BG044200
TRIDC4BG044210
TRIDC4BG044220
TRIDC4BG044230
TRIDC4BG044260
TRIDC4BG044270
TRIDC4BG044280
TRIDC4BG044290
TRIDC4BG044300
TRIDC4BG044750
TRIDC4BG046620
TRIDC4BG047360
TRIDC4BG050240
TRIDC4BG050580
TRIDC4BG051380
TRIDC4BG052670
TRIDC4BG052710
TRIDC4BG052720
TRIDC4BG052730
TRIDC4BG052740
TRIDC4BG052930
TRIDC4BG052940
TRIDC4BG053100
TRIDC4BG053950
TRIDC4BG055090
TRIDC4BG055130
TRIDC4BG055140
TRIDC4BG055150
TRIDC4BG055350
TRIDC4BG055860
TRIDC4BG056290
TRIDC4BG056670
TRIDC4BG056690
TRIDC4BG056700
TRIDC4BG057430
TRIDC4BG057680
TRIDC4BG057890
TRIDC4BG058070
TRIDC4BG058260
TRIDC4BG058270
TRIDC4BG058280
TRIDC4BG059020
TRIDC4BG059030
TRIDC4BG059210
TRIDC4BG059380
TRIDC4BG059510
TRIDC4BG059520
TRIDC4BG059530
TRIDC4BG059540
TRIDC4BG059550
TRIDC4BG059570
TRIDC4BG060370
TRIDC4BG060410
TRIDC4BG060530
TRIDC4BG060790
TRIDC4BG060870
TRIDC4BG060880
TRIDC4BG060890
TRIDC4BG061480
TRIDC4BG061560
TRIDC4BG062170
TRIDC4BG062440
TRIDC4BG062450
TRIDC4BG062460
TRIDC4BG062480
TRIDC4BG062570
TRIDC4BG062580
TRIDC4BG062650
TRIDC4BG062660
TRIDC4BG062670
TRIDC4BG063000
TRIDC4BG063010
TRIDC4BG063020
TRIDC4BG063050
TRIDC4BG063060
TRIDC4BG063070
TRIDC4BG063080
TRIDC4BG063090
TRIDC4BG063220
TRIDC4BG063250
TRIDC4BG063270
TRIDC4BG063290
TRIDC4BG063320
TRIDC4BG063430
TRIDC4BG064160
TRIDC4BG064200
TRIDC4BG064210
TRIDC5AG000910
TRIDC5AG001040
TRIDC5AG001050
TRIDC5AG001150
TRIDC5AG001160
TRIDC5AG001560
TRIDC5AG001570
TRIDC5AG001580
TRIDC5AG001590
TRIDC5AG001600
TRIDC5AG001620
TRIDC5AG001630
TRIDC5AG001640
TRIDC5AG001650
TRIDC5AG001660
TRIDC5AG001670
TRIDC5AG001820
TRIDC5AG002480
TRIDC5AG002550
TRIDC5AG004970
TRIDC5AG005050
TRIDC5AG005060
TRIDC5AG005070
TRIDC5AG005930
TRIDC5AG006620
TRIDC5AG007300
TRIDC5AG007370
TRIDC5AG007380
TRIDC5AG007390
TRIDC5AG007980
TRIDC5AG009380
TRIDC5AG009400
TRIDC5AG009410
TRIDC5AG009630
TRIDC5AG009640
TRIDC5AG010160
TRIDC5AG010170
TRIDC5AG010490
TRIDC5AG013400
TRIDC5AG019130
TRIDC5AG019420
TRIDC5AG019440
TRIDC5AG019460
TRIDC5AG021390
TRIDC5AG022760
TRIDC5AG022950
TRIDC5AG023280
TRIDC5AG026630
TRIDC5AG027600
TRIDC5AG028220
TRIDC5AG030930
TRIDC5AG032220
TRIDC5AG032860
TRIDC5AG034490
TRIDC5AG035690
TRIDC5AG037950
TRIDC5AG037960
TRIDC5AG039010
TRIDC5AG039760
TRIDC5AG039780
TRIDC5AG039800
TRIDC5AG041340
TRIDC5AG041450
TRIDC5AG042910
TRIDC5AG043070
TRIDC5AG043090
TRIDC5AG043130
TRIDC5AG043140
TRIDC5AG043290
TRIDC5AG043930
TRIDC5AG043950
TRIDC5AG044520
TRIDC5AG044690
TRIDC5AG044720
TRIDC5AG045370
TRIDC5AG045490
TRIDC5AG045500
TRIDC5AG045520
TRIDC5AG045970
TRIDC5AG046140
TRIDC5AG046150
TRIDC5AG047240
TRIDC5AG047250
TRIDC5AG047260
TRIDC5AG047270
TRIDC5AG047290
TRIDC5AG047510
TRIDC5AG049580
TRIDC5AG049590
TRIDC5AG049600
TRIDC5AG051040
TRIDC5AG051050
TRIDC5AG051320
TRIDC5AG052520
TRIDC5AG052550
TRIDC5AG052560
TRIDC5AG052570
TRIDC5AG052630
TRIDC5AG053290
TRIDC5AG053300
TRIDC5AG054390
TRIDC5AG054400
TRIDC5AG057330
TRIDC5AG059830
TRIDC5AG059840
TRIDC5AG059850
TRIDC5AG061860
TRIDC5AG062380
TRIDC5AG063590
TRIDC5AG065030
TRIDC5AG065270
TRIDC5AG065420
TRIDC5AG066970
TRIDC5AG067180
TRIDC5AG069580
TRIDC5AG069590
TRIDC5AG069670
TRIDC5AG070960
TRIDC5AG071250
TRIDC5AG072170
TRIDC5AG072250
TRIDC5AG072270
TRIDC5AG073700
TRIDC5AG073710
TRIDC5AG073720
TRIDC5AG075570
TRIDC5AG076860
TRIDC5AG077020
TRIDC5AG077620
TRIDC5AG077660
TRIDC5AG078040
TRIDC5AG078110
TRIDC5AG078530
TRIDC5AG078720
TRIDC5AG078740
TRIDC5AG078760
TRIDC5AG078770
TRIDC5AG078780
TRIDC5BG000790
TRIDC5BG000800
TRIDC5BG000830
TRIDC5BG000840
TRIDC5BG000850
TRIDC5BG000860
TRIDC5BG000870
TRIDC5BG000880
TRIDC5BG000930
TRIDC5BG000940
TRIDC5BG001030
TRIDC5BG001040
TRIDC5BG001070
TRIDC5BG001080
TRIDC5BG001090
TRIDC5BG001100
TRIDC5BG001140
TRIDC5BG001180
TRIDC5BG001300
TRIDC5BG001350
TRIDC5BG001450
TRIDC5BG001550
TRIDC5BG001570
TRIDC5BG001580
TRIDC5BG001590
TRIDC5BG001600
TRIDC5BG001870
TRIDC5BG002170
TRIDC5BG002190
TRIDC5BG002210
TRIDC5BG002220
TRIDC5BG002350
TRIDC5BG002460
TRIDC5BG002550
TRIDC5BG002580
TRIDC5BG002630
TRIDC5BG002640
TRIDC5BG002830
TRIDC5BG002900
TRIDC5BG002930
TRIDC5BG003020
TRIDC5BG003030
TRIDC5BG003040
TRIDC5BG003050
TRIDC5BG003060
TRIDC5BG003070
TRIDC5BG003080
TRIDC5BG003090
TRIDC5BG003130
TRIDC5BG003140
TRIDC5BG003150
TRIDC5BG003210
TRIDC5BG003220
TRIDC5BG003330
TRIDC5BG003340
TRIDC5BG003380
TRIDC5BG003390
TRIDC5BG003410
TRIDC5BG003540
TRIDC5BG003570
TRIDC5BG003650
TRIDC5BG003670
TRIDC5BG003760
TRIDC5BG004110
TRIDC5BG004520
TRIDC5BG004560
TRIDC5BG004830
TRIDC5BG004920
TRIDC5BG005090
TRIDC5BG005160
TRIDC5BG005760
TRIDC5BG005900
TRIDC5BG005920
TRIDC5BG005970
TRIDC5BG005980
TRIDC5BG006010
TRIDC5BG006050
TRIDC5BG006060
TRIDC5BG006230
TRIDC5BG006430
TRIDC5BG006440
TRIDC5BG007020
TRIDC5BG007060
TRIDC5BG007770
TRIDC5BG007780
TRIDC5BG007850
TRIDC5BG007860
TRIDC5BG007880
TRIDC5BG007890
TRIDC5BG007900
TRIDC5BG007910
TRIDC5BG007920
TRIDC5BG007930
TRIDC5BG007940
TRIDC5BG007950
TRIDC5BG008350
TRIDC5BG008360
TRIDC5BG008370
TRIDC5BG008380
TRIDC5BG008390
TRIDC5BG008460
TRIDC5BG008530
TRIDC5BG008550
TRIDC5BG008560
TRIDC5BG008590
TRIDC5BG008640
TRIDC5BG008960
TRIDC5BG009290
TRIDC5BG009440
TRIDC5BG009450
TRIDC5BG009460
TRIDC5BG009500
TRIDC5BG009510
TRIDC5BG009520
TRIDC5BG009530
TRIDC5BG010250
TRIDC5BG010320
TRIDC5BG010710
TRIDC5BG011170
TRIDC5BG011320
TRIDC5BG011340
TRIDC5BG011640
TRIDC5BG012300
TRIDC5BG012780
TRIDC5BG013730
TRIDC5BG013740
TRIDC5BG017400
TRIDC5BG018310
TRIDC5BG018390
TRIDC5BG022770
TRIDC5BG026220
TRIDC5BG026680
TRIDC5BG026690
TRIDC5BG026700
TRIDC5BG026710
TRIDC5BG026720
TRIDC5BG026730
TRIDC5BG027060
TRIDC5BG028360
TRIDC5BG028520
TRIDC5BG028530
TRIDC5BG030140
TRIDC5BG031390
TRIDC5BG031930
TRIDC5BG032130
TRIDC5BG032150
TRIDC5BG032320
TRIDC5BG032440
TRIDC5BG032510
TRIDC5BG032530
TRIDC5BG032540
TRIDC5BG032550
TRIDC5BG032580
TRIDC5BG032950
TRIDC5BG032960
TRIDC5BG032990
TRIDC5BG033150
TRIDC5BG035110
TRIDC5BG035740
TRIDC5BG035750
TRIDC5BG036330
TRIDC5BG036350
TRIDC5BG036360
TRIDC5BG036370
TRIDC5BG036380
TRIDC5BG036390
TRIDC5BG036400
TRIDC5BG036420
TRIDC5BG036440
TRIDC5BG036450
TRIDC5BG036480
TRIDC5BG037220
TRIDC5BG037260
TRIDC5BG037270
TRIDC5BG037760
TRIDC5BG037770
TRIDC5BG038630
TRIDC5BG038640
TRIDC5BG038930
TRIDC5BG040060
TRIDC5BG040070
TRIDC5BG040180
TRIDC5BG040540
TRIDC5BG040630
TRIDC5BG041210
TRIDC5BG041220
TRIDC5BG041230
TRIDC5BG041240
TRIDC5BG041320
TRIDC5BG041330
TRIDC5BG041450
TRIDC5BG042070
TRIDC5BG042100
TRIDC5BG042560
TRIDC5BG042580
TRIDC5BG045290
TRIDC5BG045300
TRIDC5BG045310
TRIDC5BG045860
TRIDC5BG045970
TRIDC5BG046020
TRIDC5BG046030
TRIDC5BG046090
TRIDC5BG046220
TRIDC5BG046230
TRIDC5BG046240
TRIDC5BG046430
TRIDC5BG046720
TRIDC5BG046730
TRIDC5BG047130
TRIDC5BG047300
TRIDC5BG048120
TRIDC5BG048250
TRIDC5BG048260
TRIDC5BG048890
TRIDC5BG048900
TRIDC5BG048910
TRIDC5BG048920
TRIDC5BG048940
TRIDC5BG048980
TRIDC5BG048990
TRIDC5BG049680
TRIDC5BG050140
TRIDC5BG050150
TRIDC5BG050160
TRIDC5BG050330
TRIDC5BG050500
TRIDC5BG051530
TRIDC5BG051540
TRIDC5BG051740
TRIDC5BG051750
TRIDC5BG052010
TRIDC5BG052030
TRIDC5BG052050
TRIDC5BG052680
TRIDC5BG052700
TRIDC5BG053030
TRIDC5BG053040
TRIDC5BG053050
TRIDC5BG053280
TRIDC5BG053290
TRIDC5BG053310
TRIDC5BG053330
TRIDC5BG054030
TRIDC5BG054040
TRIDC5BG054100
TRIDC5BG054110
TRIDC5BG054400
TRIDC5BG054430
TRIDC5BG054560
TRIDC5BG054990
TRIDC5BG055150
TRIDC5BG055160
TRIDC5BG055250
TRIDC5BG055450
TRIDC5BG055460
TRIDC5BG055540
TRIDC5BG055570
TRIDC5BG055610
TRIDC5BG055630
TRIDC5BG055640
TRIDC5BG055650
TRIDC5BG055660
TRIDC5BG055800
TRIDC5BG055880
TRIDC5BG055900
TRIDC5BG055930
TRIDC5BG056070
TRIDC5BG056080
TRIDC5BG056540
TRIDC5BG056550
TRIDC5BG056560
TRIDC5BG056590
TRIDC5BG056600
TRIDC5BG056610
TRIDC5BG056620
TRIDC5BG056760
TRIDC5BG056790
TRIDC5BG056800
TRIDC5BG056840
TRIDC5BG056890
TRIDC5BG056900
TRIDC5BG056910
TRIDC5BG057150
TRIDC5BG057430
TRIDC5BG057450
TRIDC5BG057560
TRIDC5BG057680
TRIDC5BG057720
TRIDC5BG057740
TRIDC5BG058450
TRIDC5BG059470
TRIDC5BG059480
TRIDC5BG059490
TRIDC5BG060330
TRIDC5BG060360
TRIDC5BG060450
TRIDC5BG060920
TRIDC5BG061510
TRIDC5BG062120
TRIDC5BG062130
TRIDC5BG062660
TRIDC5BG062870
TRIDC5BG063070
TRIDC5BG063090
TRIDC5BG063420
TRIDC5BG063620
TRIDC5BG063650
TRIDC5BG063690
TRIDC5BG063700
TRIDC5BG063710
TRIDC5BG063780
TRIDC5BG064000
TRIDC5BG064070
TRIDC5BG064080
TRIDC5BG064360
TRIDC5BG064370
TRIDC5BG064420
TRIDC5BG064930
TRIDC5BG064950
TRIDC5BG065030
TRIDC5BG065040
TRIDC5BG065600
TRIDC5BG065610
TRIDC5BG065700
TRIDC5BG066580
TRIDC5BG066590
TRIDC5BG066610
TRIDC5BG066620
TRIDC5BG066700
TRIDC5BG066930
TRIDC5BG066990
TRIDC5BG067000
TRIDC5BG067010
TRIDC5BG067020
TRIDC5BG067060
TRIDC5BG067400
TRIDC5BG067530
TRIDC5BG067540
TRIDC5BG067660
TRIDC5BG067670
TRIDC5BG067700
TRIDC5BG067710
TRIDC5BG067720
TRIDC5BG067750
TRIDC5BG067780
TRIDC5BG067790
TRIDC5BG067910
TRIDC5BG067970
TRIDC5BG067990
TRIDC5BG068010
TRIDC5BG068020
TRIDC5BG068030
TRIDC5BG068240
TRIDC5BG068570
TRIDC5BG068680
TRIDC5BG069870
TRIDC5BG069960
TRIDC5BG070350
TRIDC5BG070460
TRIDC5BG070530
TRIDC5BG070740
TRIDC5BG071310
TRIDC5BG071480
TRIDC5BG071500
TRIDC5BG071510
TRIDC5BG071520
TRIDC5BG071530
TRIDC5BG071540
TRIDC5BG071620
TRIDC5BG071640
TRIDC5BG071950
TRIDC5BG071960
TRIDC5BG072000
TRIDC5BG072010
TRIDC5BG072210
TRIDC5BG072360
TRIDC5BG072460
TRIDC5BG072480
TRIDC5BG072540
TRIDC5BG072550
TRIDC5BG072560
TRIDC5BG072670
TRIDC5BG072720
TRIDC5BG072730
TRIDC5BG072760
TRIDC5BG072770
TRIDC5BG072780
TRIDC5BG073190
TRIDC5BG073240
TRIDC5BG073250
TRIDC5BG073500
TRIDC5BG073510
TRIDC5BG073540
TRIDC5BG073550
TRIDC5BG073560
TRIDC5BG073570
TRIDC5BG073580
TRIDC5BG073590
TRIDC5BG073610
TRIDC5BG073740
TRIDC5BG073760
TRIDC5BG073790
TRIDC5BG073800
TRIDC5BG073840
TRIDC5BG073970
TRIDC5BG074100
TRIDC5BG074110
TRIDC5BG074520
TRIDC5BG074530
TRIDC5BG074620
TRIDC5BG074860
TRIDC5BG074870
TRIDC5BG074880
TRIDC5BG075020
TRIDC5BG075030
TRIDC5BG075040
TRIDC5BG075240
TRIDC5BG075500
TRIDC5BG075510
TRIDC5BG075560
TRIDC5BG075620
TRIDC5BG075630
TRIDC5BG075640
TRIDC5BG075660
TRIDC5BG075680
TRIDC5BG075690
TRIDC5BG075700
TRIDC5BG075710
TRIDC5BG075720
TRIDC5BG076140
TRIDC5BG076500
TRIDC5BG076960
TRIDC5BG076970
TRIDC5BG077080
TRIDC5BG077100
TRIDC5BG077120
TRIDC5BG077290
TRIDC5BG077300
TRIDC5BG077310
TRIDC5BG077320
TRIDC5BG077350
TRIDC5BG077430
TRIDC5BG077700
TRIDC5BG077720
TRIDC5BG077770
TRIDC5BG077780
TRIDC5BG077820
TRIDC5BG077830
TRIDC5BG077840
TRIDC5BG077850
TRIDC5BG077900
TRIDC5BG077930
TRIDC5BG078020
TRIDC5BG078030
TRIDC5BG078190
TRIDC5BG078200
TRIDC5BG078430
TRIDC5BG078440
TRIDC5BG078550
TRIDC5BG078560
TRIDC5BG078620
TRIDC5BG078820
TRIDC5BG078830
TRIDC5BG078860
TRIDC5BG078950
TRIDC5BG078990
TRIDC5BG079210
TRIDC5BG079220
TRIDC5BG079470
TRIDC5BG079500
TRIDC5BG079520
TRIDC5BG079530
TRIDC5BG079630
TRIDC5BG079780
TRIDC5BG079840
TRIDC5BG079940
TRIDC5BG080140
TRIDC5BG080150
TRIDC5BG080160
TRIDC5BG080180
TRIDC5BG080290
TRIDC5BG080310
TRIDC5BG080320
TRIDC5BG080360
TRIDC5BG080400
TRIDC5BG080680
TRIDC5BG080700
TRIDC5BG080770
TRIDC5BG080800
TRIDC5BG080930
TRIDC5BG081050
TRIDC5BG081060
TRIDC5BG081130
TRIDC5BG081190
TRIDC5BG081460
TRIDC5BG081500
TRIDC5BG081510
TRIDC5BG081520
TRIDC5BG081550
TRIDC5BG081560
TRIDC5BG081570
TRIDC5BG081590
TRIDC5BG081600
TRIDC5BG081610
TRIDC5BG081620
TRIDC5BG081690
TRIDC5BG081700
TRIDC5BG081810
TRIDC5BG081970
TRIDC5BG082070
TRIDC5BG082520
TRIDC5BG082540
TRIDC5BG082700
TRIDC5BG082710
TRIDC5BG082740
TRIDC5BG082750
TRIDC5BG082760
TRIDC5BG082780
TRIDC5BG082830
TRIDC5BG083200
TRIDC5BG083490
TRIDC5BG083530
TRIDC5BG083560
TRIDC5BG083570
TRIDC5BG083580
TRIDC5BG083630
TRIDC5BG083640
TRIDC5BG083650
TRIDC5BG083690
TRIDC5BG083820
TRIDC5BG083870
TRIDC5BG083890
TRIDC5BG083900
TRIDC5BG083930
TRIDC5BG083940
TRIDC5BG083950
TRIDC5BG083960
TRIDC5BG083970
TRIDC5BG083980
TRIDC5BG083990
TRIDC5BG084020
TRIDC5BG084100
TRIDC6AG000130
TRIDC6AG000360
TRIDC6AG000540
TRIDC6AG000630
TRIDC6AG000690
TRIDC6AG000960
TRIDC6AG000980
TRIDC6AG000990
TRIDC6AG001650
TRIDC6AG001660
TRIDC6AG001800
TRIDC6AG001810
TRIDC6AG002380
TRIDC6AG002390
TRIDC6AG002450
TRIDC6AG002920
TRIDC6AG002930
TRIDC6AG002960
TRIDC6AG003430
TRIDC6AG003670
TRIDC6AG003700
TRIDC6AG003710
TRIDC6AG003990
TRIDC6AG004110
TRIDC6AG004400
TRIDC6AG004410
TRIDC6AG004550
TRIDC6AG004660
TRIDC6AG004710
TRIDC6AG004730
TRIDC6AG004740
TRIDC6AG004770
TRIDC6AG004780
TRIDC6AG005000
TRIDC6AG005450
TRIDC6AG005540
TRIDC6AG005890
TRIDC6AG005900
TRIDC6AG005930
TRIDC6AG005940
TRIDC6AG006020
TRIDC6AG006260
TRIDC6AG006400
TRIDC6AG006460
TRIDC6AG006470
TRIDC6AG006720
TRIDC6AG006820
TRIDC6AG006830
TRIDC6AG006870
TRIDC6AG006890
TRIDC6AG007000
TRIDC6AG007170
TRIDC6AG007350
TRIDC6AG007550
TRIDC6AG007970
TRIDC6AG008010
TRIDC6AG008100
TRIDC6AG008220
TRIDC6AG008400
TRIDC6AG008420
TRIDC6AG008860
TRIDC6AG008980
TRIDC6AG009020
TRIDC6AG009580
TRIDC6AG009600
TRIDC6AG009830
TRIDC6AG009920
TRIDC6AG009930
TRIDC6AG010110
TRIDC6AG010120
TRIDC6AG016000
TRIDC6AG016120
TRIDC6AG016270
TRIDC6AG017320
TRIDC6AG017330
TRIDC6AG017340
TRIDC6AG017350
TRIDC6AG018300
TRIDC6AG018960
TRIDC6AG020630
TRIDC6AG020670
TRIDC6AG025150
TRIDC6AG026760
TRIDC6AG026770
TRIDC6AG028120
TRIDC6AG029490
TRIDC6AG029540
TRIDC6AG029740
TRIDC6AG032570
TRIDC6AG032970
TRIDC6AG033910
TRIDC6AG034340
TRIDC6AG034740
TRIDC6AG035240
TRIDC6AG036000
TRIDC6AG037130
TRIDC6AG037490
TRIDC6AG041200
TRIDC6AG041210
TRIDC6AG041700
TRIDC6AG043270
TRIDC6AG043740
TRIDC6AG044730
TRIDC6AG047420
TRIDC6AG048070
TRIDC6AG049380
TRIDC6AG051210
TRIDC6AG051230
TRIDC6AG051280
TRIDC6AG051360
TRIDC6AG051370
TRIDC6AG051800
TRIDC6AG051820
TRIDC6AG052460
TRIDC6AG052640
TRIDC6AG052650
TRIDC6AG053590
TRIDC6AG053600
TRIDC6AG053950
TRIDC6AG053960
TRIDC6AG054770
TRIDC6AG054960
TRIDC6AG054970
TRIDC6AG055460
TRIDC6AG055470
TRIDC6AG055590
TRIDC6AG056050
TRIDC6AG056070
TRIDC6AG056230
TRIDC6AG056710
TRIDC6AG057170
TRIDC6AG057180
TRIDC6AG057780
TRIDC6AG057920
TRIDC6AG057930
TRIDC6AG058540
TRIDC6AG058690
TRIDC6AG058700
TRIDC6AG059040
TRIDC6AG059100
TRIDC6AG059160
TRIDC6AG059170
TRIDC6AG059200
TRIDC6AG059210
TRIDC6AG060040
TRIDC6AG060130
TRIDC6AG060140
TRIDC6AG060150
TRIDC6AG060190
TRIDC6AG060250
TRIDC6AG060290
TRIDC6AG060380
TRIDC6AG060450
TRIDC6AG060460
TRIDC6AG060750
TRIDC6AG060820
TRIDC6AG060830
TRIDC6AG060840
TRIDC6AG060850
TRIDC6AG060870
TRIDC6AG060880
TRIDC6AG060900
TRIDC6AG060910
TRIDC6AG060920
TRIDC6AG061240
TRIDC6AG061340
TRIDC6AG061350
TRIDC6AG061360
TRIDC6AG061410
TRIDC6AG061440
TRIDC6AG061480
TRIDC6AG061490
TRIDC6AG061830
TRIDC6AG061840
TRIDC6AG061850
TRIDC6AG061870
TRIDC6BG000010
TRIDC6BG000030
TRIDC6BG000050
TRIDC6BG000060
TRIDC6BG000070
TRIDC6BG000080
TRIDC6BG000090
TRIDC6BG000100
TRIDC6BG000110
TRIDC6BG000120
TRIDC6BG000130
TRIDC6BG000140
TRIDC6BG000150
TRIDC6BG000170
TRIDC6BG000180
TRIDC6BG000190
TRIDC6BG000210
TRIDC6BG000280
TRIDC6BG000290
TRIDC6BG000300
TRIDC6BG000320
TRIDC6BG000330
TRIDC6BG000340
TRIDC6BG000380
TRIDC6BG000400
TRIDC6BG000410
TRIDC6BG000440
TRIDC6BG000450
TRIDC6BG000470
TRIDC6BG000480
TRIDC6BG000490
TRIDC6BG000500
TRIDC6BG000510
TRIDC6BG000520
TRIDC6BG000530
TRIDC6BG000550
TRIDC6BG000560
TRIDC6BG000580
TRIDC6BG000590
TRIDC6BG000740
TRIDC6BG000750
TRIDC6BG000760
TRIDC6BG000770
TRIDC6BG000780
TRIDC6BG001150
TRIDC6BG001430
TRIDC6BG001450
TRIDC6BG001650
TRIDC6BG001690
TRIDC6BG001800
TRIDC6BG001810
TRIDC6BG001820
TRIDC6BG001880
TRIDC6BG001890
TRIDC6BG001900
TRIDC6BG001960
TRIDC6BG002140
TRIDC6BG002200
TRIDC6BG002210
TRIDC6BG002220
TRIDC6BG002230
TRIDC6BG002640
TRIDC6BG002660
TRIDC6BG002820
TRIDC6BG002860
TRIDC6BG003100
TRIDC6BG003130
TRIDC6BG003230
TRIDC6BG003430
TRIDC6BG003550
TRIDC6BG003560
TRIDC6BG003790
TRIDC6BG003810
TRIDC6BG003820
TRIDC6BG004040
TRIDC6BG004050
TRIDC6BG004070
TRIDC6BG004080
TRIDC6BG004100
TRIDC6BG004110
TRIDC6BG004120
TRIDC6BG004130
TRIDC6BG004140
TRIDC6BG004170
TRIDC6BG004180
TRIDC6BG004190
TRIDC6BG004200
TRIDC6BG004220
TRIDC6BG004250
TRIDC6BG004260
TRIDC6BG004270
TRIDC6BG004280
TRIDC6BG004290
TRIDC6BG004310
TRIDC6BG004490
TRIDC6BG004500
TRIDC6BG004850
TRIDC6BG004860
TRIDC6BG005170
TRIDC6BG005240
TRIDC6BG005250
TRIDC6BG005330
TRIDC6BG005410
TRIDC6BG005540
TRIDC6BG005550
TRIDC6BG005570
TRIDC6BG005600
TRIDC6BG005670
TRIDC6BG005690
TRIDC6BG005700
TRIDC6BG005750
TRIDC6BG005770
TRIDC6BG005780
TRIDC6BG005790
TRIDC6BG006060
TRIDC6BG006460
TRIDC6BG006630
TRIDC6BG006670
TRIDC6BG006680
TRIDC6BG006710
TRIDC6BG007040
TRIDC6BG007060
TRIDC6BG007090
TRIDC6BG007100
TRIDC6BG007380
TRIDC6BG007420
TRIDC6BG007570
TRIDC6BG007600
TRIDC6BG007610
TRIDC6BG007620
TRIDC6BG007630
TRIDC6BG007680
TRIDC6BG007690
TRIDC6BG007710
TRIDC6BG007720
TRIDC6BG007730
TRIDC6BG007960
TRIDC6BG007970
TRIDC6BG007980
TRIDC6BG008030
TRIDC6BG008060
TRIDC6BG008100
TRIDC6BG008110
TRIDC6BG008250
TRIDC6BG008270
TRIDC6BG008300
TRIDC6BG008330
TRIDC6BG008390
TRIDC6BG008420
TRIDC6BG008600
TRIDC6BG008620
TRIDC6BG008650
TRIDC6BG008970
TRIDC6BG008990
TRIDC6BG009140
TRIDC6BG009150
TRIDC6BG009160
TRIDC6BG009220
TRIDC6BG009230
TRIDC6BG009350
TRIDC6BG009580
TRIDC6BG009590
TRIDC6BG009990
TRIDC6BG010020
TRIDC6BG010370
TRIDC6BG010400
TRIDC6BG010410
TRIDC6BG010560
TRIDC6BG011200
TRIDC6BG011210
TRIDC6BG011430
TRIDC6BG011440
TRIDC6BG011450
TRIDC6BG011460
TRIDC6BG011470
TRIDC6BG012900
TRIDC6BG012910
TRIDC6BG013050
TRIDC6BG013160
TRIDC6BG013230
TRIDC6BG013300
TRIDC6BG013560
TRIDC6BG013580
TRIDC6BG015090
TRIDC6BG015100
TRIDC6BG015140
TRIDC6BG015150
TRIDC6BG015160
TRIDC6BG015200
TRIDC6BG015220
TRIDC6BG015230
TRIDC6BG015240
TRIDC6BG015250
TRIDC6BG015260
TRIDC6BG015270
TRIDC6BG015290
TRIDC6BG015340
TRIDC6BG015350
TRIDC6BG015420
TRIDC6BG015430
TRIDC6BG015440
TRIDC6BG015450
TRIDC6BG015470
TRIDC6BG015510
TRIDC6BG015580
TRIDC6BG015610
TRIDC6BG015620
TRIDC6BG015700
TRIDC6BG015720
TRIDC6BG015770
TRIDC6BG015880
TRIDC6BG015900
TRIDC6BG015920
TRIDC6BG015960
TRIDC6BG016130
TRIDC6BG016140
TRIDC6BG016160
TRIDC6BG016210
TRIDC6BG016250
TRIDC6BG016920
TRIDC6BG016930
TRIDC6BG016980
TRIDC6BG017000
TRIDC6BG017430
TRIDC6BG017440
TRIDC6BG017450
TRIDC6BG017490
TRIDC6BG017510
TRIDC6BG017520
TRIDC6BG018060
TRIDC6BG018150
TRIDC6BG018180
TRIDC6BG018210
TRIDC6BG018220
TRIDC6BG018280
TRIDC6BG018290
TRIDC6BG019050
TRIDC6BG019230
TRIDC6BG019360
TRIDC6BG019610
TRIDC6BG019620
TRIDC6BG019630
TRIDC6BG019640
TRIDC6BG019650
TRIDC6BG019660
TRIDC6BG019670
TRIDC6BG019680
TRIDC6BG020020
TRIDC6BG020030
TRIDC6BG020480
TRIDC6BG020580
TRIDC6BG020640
TRIDC6BG020660
TRIDC6BG020680
TRIDC6BG020700
TRIDC6BG020710
TRIDC6BG020730
TRIDC6BG020740
TRIDC6BG020760
TRIDC6BG020770
TRIDC6BG020780
TRIDC6BG020790
TRIDC6BG020800
TRIDC6BG020810
TRIDC6BG020830
TRIDC6BG020850
TRIDC6BG020870
TRIDC6BG020900
TRIDC6BG020910
TRIDC6BG020940
TRIDC6BG021110
TRIDC6BG021170
TRIDC6BG021270
TRIDC6BG021290
TRIDC6BG021320
TRIDC6BG021560
TRIDC6BG022220
TRIDC6BG022230
TRIDC6BG022240
TRIDC6BG022300
TRIDC6BG022310
TRIDC6BG022430
TRIDC6BG022450
TRIDC6BG022460
TRIDC6BG022730
TRIDC6BG022740
TRIDC6BG022780
TRIDC6BG022800
TRIDC6BG022820
TRIDC6BG022830
TRIDC6BG022840
TRIDC6BG023110
TRIDC6BG023130
TRIDC6BG023170
TRIDC6BG023190
TRIDC6BG024630
TRIDC6BG024830
TRIDC6BG024840
TRIDC6BG024850
TRIDC6BG024860
TRIDC6BG025600
TRIDC6BG025610
TRIDC6BG025720
TRIDC6BG027370
TRIDC6BG027590
TRIDC6BG027620
TRIDC6BG027630
TRIDC6BG027880
TRIDC6BG028120
TRIDC6BG028190
TRIDC6BG029960
TRIDC6BG030460
TRIDC6BG030490
TRIDC6BG030540
TRIDC6BG030800
TRIDC6BG030900
TRIDC6BG030920
TRIDC6BG030940
TRIDC6BG030970
TRIDC6BG030980
TRIDC6BG030990
TRIDC6BG031000
TRIDC6BG031870
TRIDC6BG031980
TRIDC6BG032040
TRIDC6BG032510
TRIDC6BG032760
TRIDC6BG032770
TRIDC6BG033220
TRIDC6BG036470
TRIDC6BG036710
TRIDC6BG039630
TRIDC6BG039650
TRIDC6BG040170
TRIDC6BG040190
TRIDC6BG040240
TRIDC6BG040290
TRIDC6BG040690
TRIDC6BG041090
TRIDC6BG041120
TRIDC6BG041170
TRIDC6BG041200
TRIDC6BG041560
TRIDC6BG042070
TRIDC6BG043270
TRIDC6BG044130
TRIDC6BG044420
TRIDC6BG044430
TRIDC6BG044450
TRIDC6BG044770
TRIDC6BG044980
TRIDC6BG045190
TRIDC6BG047040
TRIDC6BG047810
TRIDC6BG047820
TRIDC6BG048420
TRIDC6BG048460
TRIDC6BG049380
TRIDC6BG049390
TRIDC6BG049400
TRIDC6BG049470
TRIDC6BG049560
TRIDC6BG050700
TRIDC6BG050750
TRIDC6BG053940
TRIDC6BG054450
TRIDC6BG054470
TRIDC6BG054490
TRIDC6BG054510
TRIDC6BG054530
TRIDC6BG054540
TRIDC6BG054560
TRIDC6BG054570
TRIDC6BG055100
TRIDC6BG055120
TRIDC6BG055150
TRIDC6BG055170
TRIDC6BG055180
TRIDC6BG055210
TRIDC6BG055220
TRIDC6BG055270
TRIDC6BG056490
TRIDC6BG056510
TRIDC6BG057270
TRIDC6BG057280
TRIDC6BG057330
TRIDC6BG057340
TRIDC6BG057540
TRIDC6BG058220
TRIDC6BG058230
TRIDC6BG058350
TRIDC6BG058370
TRIDC6BG058380
TRIDC6BG058390
TRIDC6BG058400
TRIDC6BG058410
TRIDC6BG058420
TRIDC6BG058430
TRIDC6BG058440
TRIDC6BG058620
TRIDC6BG058630
TRIDC6BG059920
TRIDC6BG060000
TRIDC6BG060010
TRIDC6BG060040
TRIDC6BG060050
TRIDC6BG060060
TRIDC6BG060070
TRIDC6BG060230
TRIDC6BG060240
TRIDC6BG060510
TRIDC6BG060520
TRIDC6BG060600
TRIDC6BG060930
TRIDC6BG060950
TRIDC6BG061180
TRIDC6BG061220
TRIDC6BG061240
TRIDC6BG061320
TRIDC6BG061390
TRIDC6BG061430
TRIDC6BG062000
TRIDC6BG062020
TRIDC6BG062250
TRIDC6BG062260
TRIDC6BG062310
TRIDC6BG062740
TRIDC6BG062980
TRIDC6BG063000
TRIDC6BG063470
TRIDC6BG063480
TRIDC6BG063500
TRIDC6BG063550
TRIDC6BG063570
TRIDC6BG063580
TRIDC6BG064360
TRIDC6BG064670
TRIDC6BG064700
TRIDC6BG065070
TRIDC6BG065100
TRIDC6BG065110
TRIDC6BG065710
TRIDC6BG065940
TRIDC6BG066480
TRIDC6BG066490
TRIDC6BG066900
TRIDC6BG067030
TRIDC6BG067040
TRIDC6BG067140
TRIDC6BG067250
TRIDC6BG067280
TRIDC6BG067290
TRIDC6BG067380
TRIDC6BG067420
TRIDC6BG067430
TRIDC6BG067440
TRIDC6BG067730
TRIDC6BG068140
TRIDC6BG068330
TRIDC6BG068340
TRIDC6BG068350
TRIDC6BG068360
TRIDC6BG068450
TRIDC6BG068530
TRIDC6BG068580
TRIDC6BG068600
TRIDC6BG068610
TRIDC6BG068620
TRIDC6BG068670
TRIDC6BG068770
TRIDC6BG068780
TRIDC6BG068790
TRIDC6BG068830
TRIDC6BG068840
TRIDC6BG068850
TRIDC6BG068870
TRIDC6BG068880
TRIDC6BG068890
TRIDC6BG068910
TRIDC6BG069030
TRIDC6BG069040
TRIDC6BG069080
TRIDC6BG069160
TRIDC6BG069250
TRIDC6BG069310
TRIDC6BG069320
TRIDC6BG069330
TRIDC6BG069340
TRIDC6BG069410
TRIDC6BG069420
TRIDC6BG069640
TRIDC6BG069690
TRIDC6BG069750
TRIDC6BG069880
TRIDC6BG069950
TRIDC6BG070150
TRIDC6BG070160
TRIDC6BG070170
TRIDC6BG070210
TRIDC6BG070340
TRIDC6BG070550
TRIDC6BG070570
TRIDC6BG070830
TRIDC6BG070850
TRIDC6BG070860
TRIDC6BG070870
TRIDC6BG070920
TRIDC6BG070930
TRIDC6BG070970
TRIDC6BG071010
TRIDC6BG071020
TRIDC6BG071040
TRIDC6BG071050
TRIDC6BG071460
TRIDC6BG071630
TRIDC6BG071710
TRIDC6BG071720
TRIDC6BG071730
TRIDC6BG071750
TRIDC6BG071990
TRIDC6BG072000
TRIDC6BG072010
TRIDC6BG072020
TRIDC6BG072030
TRIDC6BG072040
TRIDC6BG072070
TRIDC6BG072080
TRIDC6BG072090
TRIDC6BG072110
TRIDC6BG072130
TRIDC6BG072140
TRIDC6BG072150
TRIDC6BG072160
TRIDC6BG072200
TRIDC6BG072220
TRIDC6BG072270
TRIDC6BG072280
TRIDC6BG072310
TRIDC6BG072320
TRIDC6BG072330
TRIDC6BG072390
TRIDC6BG072400
TRIDC6BG072410
TRIDC6BG072440
TRIDC6BG072450
TRIDC6BG072470
TRIDC6BG072510
TRIDC6BG072520
TRIDC6BG072530
TRIDC6BG072560
TRIDC6BG072570
TRIDC6BG072580
TRIDC6BG072600
TRIDC6BG072610
TRIDC6BG072690
TRIDC6BG072700
TRIDC6BG072750
TRIDC6BG072820
TRIDC6BG072850
TRIDC6BG072980
TRIDC6BG072990
TRIDC6BG073000
TRIDC6BG073120
TRIDC6BG073130
TRIDC6BG073140
TRIDC6BG073190
TRIDC6BG073200
TRIDC6BG073210
TRIDC6BG073220
TRIDC6BG073230
TRIDC6BG073250
TRIDC6BG073260
TRIDC6BG073280
TRIDC6BG073290
TRIDC6BG073300
TRIDC6BG073330
TRIDC6BG073340
TRIDC6BG073370
TRIDC6BG073380
TRIDC6BG073470
TRIDC6BG073480
TRIDC6BG073490
TRIDC6BG073500
TRIDC6BG073510
TRIDC7AG000010
TRIDC7AG000120
TRIDC7AG000200
TRIDC7AG000210
TRIDC7AG000220
TRIDC7AG000240
TRIDC7AG000330
TRIDC7AG000350
TRIDC7AG000370
TRIDC7AG000390
TRIDC7AG000400
TRIDC7AG000420
TRIDC7AG000470
TRIDC7AG000590
TRIDC7AG000640
TRIDC7AG000910
TRIDC7AG001070
TRIDC7AG001380
TRIDC7AG001390
TRIDC7AG001980
TRIDC7AG001990
TRIDC7AG002040
TRIDC7AG002130
TRIDC7AG002140
TRIDC7AG002150
TRIDC7AG002190
TRIDC7AG002350
TRIDC7AG002380
TRIDC7AG002420
TRIDC7AG002430
TRIDC7AG002660
TRIDC7AG002730
TRIDC7AG002740
TRIDC7AG003010
TRIDC7AG003070
TRIDC7AG003110
TRIDC7AG003150
TRIDC7AG003220
TRIDC7AG003300
TRIDC7AG003570
TRIDC7AG003580
TRIDC7AG003860
TRIDC7AG003880
TRIDC7AG003910
TRIDC7AG003920
TRIDC7AG003960
TRIDC7AG003970
TRIDC7AG003990
TRIDC7AG004050
TRIDC7AG004150
TRIDC7AG004170
TRIDC7AG004210
TRIDC7AG004710
TRIDC7AG005410
TRIDC7AG005430
TRIDC7AG005440
TRIDC7AG005470
TRIDC7AG005980
TRIDC7AG006390
TRIDC7AG006790
TRIDC7AG006800
TRIDC7AG006920
TRIDC7AG006930
TRIDC7AG007070
TRIDC7AG007090
TRIDC7AG007350
TRIDC7AG007380
TRIDC7AG007390
TRIDC7AG007540
TRIDC7AG008270
TRIDC7AG008370
TRIDC7AG008390
TRIDC7AG008410
TRIDC7AG008970
TRIDC7AG009420
TRIDC7AG009670
TRIDC7AG009680
TRIDC7AG009690
TRIDC7AG009700
TRIDC7AG009710
TRIDC7AG009750
TRIDC7AG009800
TRIDC7AG009840
TRIDC7AG009930
TRIDC7AG009940
TRIDC7AG010050
TRIDC7AG011450
TRIDC7AG011590
TRIDC7AG011610
TRIDC7AG012080
TRIDC7AG012090
TRIDC7AG012370
TRIDC7AG012560
TRIDC7AG012890
TRIDC7AG012910
TRIDC7AG012920
TRIDC7AG013550
TRIDC7AG013640
TRIDC7AG013740
TRIDC7AG013940
TRIDC7AG014180
TRIDC7AG014200
TRIDC7AG014210
TRIDC7AG014340
TRIDC7AG014640
TRIDC7AG014690
TRIDC7AG014700
TRIDC7AG014740
TRIDC7AG014750
TRIDC7AG015210
TRIDC7AG015550
TRIDC7AG016460
TRIDC7AG017520
TRIDC7AG018410
TRIDC7AG018430
TRIDC7AG018650
TRIDC7AG018660
TRIDC7AG019060
TRIDC7AG019070
TRIDC7AG019090
TRIDC7AG019100
TRIDC7AG019110
TRIDC7AG019880
TRIDC7AG020860
TRIDC7AG022040
TRIDC7AG022240
TRIDC7AG022860
TRIDC7AG025440
TRIDC7AG025860
TRIDC7AG025870
TRIDC7AG026780
TRIDC7AG027260
TRIDC7AG030570
TRIDC7AG031530
TRIDC7AG031960
TRIDC7AG031970
TRIDC7AG032450
TRIDC7AG033520
TRIDC7AG037420
TRIDC7AG037490
TRIDC7AG038770
TRIDC7AG040230
TRIDC7AG040710
TRIDC7AG040830
TRIDC7AG040850
TRIDC7AG042350
TRIDC7AG048560
TRIDC7AG049950
TRIDC7AG051760
TRIDC7AG053160
TRIDC7AG053170
TRIDC7AG053180
TRIDC7AG054190
TRIDC7AG054200
TRIDC7AG056620
TRIDC7AG057350
TRIDC7AG057370
TRIDC7AG059320
TRIDC7AG059330
TRIDC7AG059340
TRIDC7AG060350
TRIDC7AG061200
TRIDC7AG061230
TRIDC7AG062390
TRIDC7AG065730
TRIDC7AG065860
TRIDC7AG065870
TRIDC7AG065880
TRIDC7AG065910
TRIDC7AG065920
TRIDC7AG065940
TRIDC7AG065950
TRIDC7AG065960
TRIDC7AG065990
TRIDC7AG066010
TRIDC7AG066070
TRIDC7AG066650
TRIDC7AG066660
TRIDC7AG067050
TRIDC7AG067180
TRIDC7AG067190
TRIDC7AG067610
TRIDC7AG067760
TRIDC7AG067770
TRIDC7AG068160
TRIDC7AG068260
TRIDC7AG069060
TRIDC7AG069790
TRIDC7AG069920
TRIDC7AG070350
TRIDC7AG070460
TRIDC7AG070750
TRIDC7AG071920
TRIDC7AG072010
TRIDC7AG072070
TRIDC7AG072150
TRIDC7AG072160
TRIDC7AG072210
TRIDC7AG073390
TRIDC7AG074010
TRIDC7AG074020
TRIDC7AG074050
TRIDC7AG074060
TRIDC7AG074080
TRIDC7AG074090
TRIDC7AG074100
TRIDC7AG074580
TRIDC7AG074830
TRIDC7AG074940
TRIDC7AG074950
TRIDC7AG074980
TRIDC7AG074990
TRIDC7AG075000
TRIDC7AG075040
TRIDC7AG075050
TRIDC7AG075060
TRIDC7AG075090
TRIDC7AG075100
TRIDC7AG075130
TRIDC7AG075260
TRIDC7AG075270
TRIDC7AG075290
TRIDC7AG075300
TRIDC7AG075330
TRIDC7AG075340
TRIDC7AG075350
TRIDC7AG075360
TRIDC7AG075380
TRIDC7AG075390
TRIDC7AG075440
TRIDC7AG075580
TRIDC7AG076060
TRIDC7AG076130
TRIDC7AG076340
TRIDC7AG076360
TRIDC7AG076630
TRIDC7AG077140
TRIDC7AG077150
TRIDC7AG077160
TRIDC7AG077180
TRIDC7AG077190
TRIDC7AG077400
TRIDC7AG077930
TRIDC7AG077960
TRIDC7AG078040
TRIDC7AG078070
TRIDC7AG078180
TRIDC7AG078260
TRIDC7AG078270
TRIDC7AG078560
TRIDC7AG078570
TRIDC7AG078580
TRIDC7AG078590
TRIDC7BG000260
TRIDC7BG000380
TRIDC7BG000390
TRIDC7BG000470
TRIDC7BG000480
TRIDC7BG000550
TRIDC7BG000560
TRIDC7BG000700
TRIDC7BG000730
TRIDC7BG000770
TRIDC7BG000800
TRIDC7BG000810
TRIDC7BG001080
TRIDC7BG001090
TRIDC7BG001100
TRIDC7BG001110
TRIDC7BG001180
TRIDC7BG001190
TRIDC7BG001200
TRIDC7BG001600
TRIDC7BG001620
TRIDC7BG001630
TRIDC7BG001650
TRIDC7BG001660
TRIDC7BG001670
TRIDC7BG001750
TRIDC7BG001780
TRIDC7BG001790
TRIDC7BG001810
TRIDC7BG001820
TRIDC7BG001950
TRIDC7BG002100
TRIDC7BG002180
TRIDC7BG002410
TRIDC7BG002430
TRIDC7BG002510
TRIDC7BG002760
TRIDC7BG002900
TRIDC7BG003110
TRIDC7BG003590
TRIDC7BG003840
TRIDC7BG004270
TRIDC7BG004280
TRIDC7BG004690
TRIDC7BG004700
TRIDC7BG005620
TRIDC7BG005650
TRIDC7BG005680
TRIDC7BG005690
TRIDC7BG005720
TRIDC7BG005730
TRIDC7BG005780
TRIDC7BG006090
TRIDC7BG006100
TRIDC7BG006120
TRIDC7BG006560
TRIDC7BG006590
TRIDC7BG006600
TRIDC7BG007740
TRIDC7BG008260
TRIDC7BG008270
TRIDC7BG008320
TRIDC7BG008330
TRIDC7BG008350
TRIDC7BG008360
TRIDC7BG008370
TRIDC7BG008380
TRIDC7BG008400
TRIDC7BG008420
TRIDC7BG008860
TRIDC7BG008880
TRIDC7BG008900
TRIDC7BG008930
TRIDC7BG008940
TRIDC7BG009130
TRIDC7BG009890
TRIDC7BG010200
TRIDC7BG010580
TRIDC7BG010610
TRIDC7BG011590
TRIDC7BG015170
TRIDC7BG015180
TRIDC7BG015190
TRIDC7BG015750
TRIDC7BG016000
TRIDC7BG016550
TRIDC7BG016570
TRIDC7BG016880
TRIDC7BG016890
TRIDC7BG016900
TRIDC7BG017360
TRIDC7BG017640
TRIDC7BG019730
TRIDC7BG020000
TRIDC7BG020710
TRIDC7BG021990
TRIDC7BG023250
TRIDC7BG023670
TRIDC7BG024840
TRIDC7BG024900
TRIDC7BG028090
TRIDC7BG028170
TRIDC7BG029300
TRIDC7BG029320
TRIDC7BG031490
TRIDC7BG032440
TRIDC7BG032450
TRIDC7BG032460
TRIDC7BG032470
TRIDC7BG032490
TRIDC7BG032500
TRIDC7BG032550
TRIDC7BG032570
TRIDC7BG032580
TRIDC7BG032600
TRIDC7BG032610
TRIDC7BG032620
TRIDC7BG032640
TRIDC7BG032660
TRIDC7BG032690
TRIDC7BG032720
TRIDC7BG032770
TRIDC7BG033110
TRIDC7BG035680
TRIDC7BG036160
TRIDC7BG036170
TRIDC7BG036190
TRIDC7BG036270
TRIDC7BG036280
TRIDC7BG036340
TRIDC7BG036360
TRIDC7BG036890
TRIDC7BG036900
TRIDC7BG036980
TRIDC7BG036990
TRIDC7BG037080
TRIDC7BG037110
TRIDC7BG038100
TRIDC7BG038890
TRIDC7BG038900
TRIDC7BG038910
TRIDC7BG038920
TRIDC7BG039340
TRIDC7BG039930
TRIDC7BG040030
TRIDC7BG040050
TRIDC7BG040070
TRIDC7BG040080
TRIDC7BG040090
TRIDC7BG040280
TRIDC7BG040340
TRIDC7BG040520
TRIDC7BG040530
TRIDC7BG040780
TRIDC7BG041420
TRIDC7BG041460
TRIDC7BG041520
TRIDC7BG041550
TRIDC7BG041880
TRIDC7BG042560
TRIDC7BG042570
TRIDC7BG042580
TRIDC7BG042620
TRIDC7BG042650
TRIDC7BG042690
TRIDC7BG042710
TRIDC7BG042740
TRIDC7BG043180
TRIDC7BG043660
TRIDC7BG044390
TRIDC7BG045180
TRIDC7BG045690
TRIDC7BG045700
TRIDC7BG045720
TRIDC7BG045740
TRIDC7BG045750
TRIDC7BG045760
TRIDC7BG045770
TRIDC7BG045780
TRIDC7BG046030
TRIDC7BG046910
TRIDC7BG046920
TRIDC7BG046930
TRIDC7BG047030
TRIDC7BG048140
TRIDC7BG048150
TRIDC7BG048230
TRIDC7BG048320
TRIDC7BG048480
TRIDC7BG048490
TRIDC7BG048990
TRIDC7BG049390
TRIDC7BG050070
TRIDC7BG050680
TRIDC7BG050690
TRIDC7BG050790
TRIDC7BG050850
TRIDC7BG051740
TRIDC7BG052080
TRIDC7BG052120
TRIDC7BG052130
TRIDC7BG052590
TRIDC7BG052610
TRIDC7BG052620
TRIDC7BG052630
TRIDC7BG052860
TRIDC7BG052900
TRIDC7BG052990
TRIDC7BG053000
TRIDC7BG053170
TRIDC7BG053180
TRIDC7BG053350
TRIDC7BG053360
TRIDC7BG053380
TRIDC7BG053400
TRIDC7BG053570
TRIDC7BG053580
TRIDC7BG053600
TRIDC7BG053610
TRIDC7BG053630
TRIDC7BG053640
TRIDC7BG053650
TRIDC7BG053660
TRIDC7BG053700
TRIDC7BG053720
TRIDC7BG053890
TRIDC7BG053900
TRIDC7BG053910
TRIDC7BG053920
TRIDC7BG053960
TRIDC7BG053970
TRIDC7BG053980
TRIDC7BG053990
TRIDC7BG054020
TRIDC7BG054030
TRIDC7BG054060
TRIDC7BG054110
TRIDC7BG054210
TRIDC7BG054220
TRIDC7BG054240
TRIDC7BG054280
TRIDC7BG054290
TRIDC7BG054370
TRIDC7BG054380
TRIDC7BG054390
TRIDC7BG054420
TRIDC7BG054650
TRIDC7BG055200
TRIDC7BG055210
TRIDC7BG055240
TRIDC7BG055450
TRIDC7BG055470
TRIDC7BG055640
TRIDC7BG055650
TRIDC7BG055660
TRIDC7BG055690
TRIDC7BG055720
TRIDC7BG055740
TRIDC7BG055750
TRIDC7BG055760
TRIDC7BG056010
TRIDC7BG056190
TRIDC7BG056250
TRIDC7BG056350
TRIDC7BG056370
TRIDC7BG056380
TRIDC7BG056720
TRIDC7BG056760
TRIDC7BG056880
TRIDC7BG056890
TRIDC7BG056900
TRIDC7BG057100
TRIDC7BG057110
TRIDC7BG057120
TRIDC7BG057130
TRIDC7BG057140
TRIDC7BG057160
TRIDC7BG057180
TRIDC7BG057190
TRIDC7BG057510
TRIDC7BG057690
TRIDC7BG058220
TRIDC7BG058230
TRIDC7BG058240
TRIDC7BG058250
TRIDC7BG058730
TRIDC7BG058840
TRIDC7BG058870
TRIDC7BG059060
TRIDC7BG059170
TRIDC7BG059210
TRIDC7BG059510
TRIDC7BG059520
TRIDC7BG059530
TRIDC7BG059580
TRIDC7BG059640
TRIDC7BG059730
TRIDC7BG059750
TRIDC7BG059770
TRIDC7BG059780
TRIDC7BG059940
TRIDC7BG060230
TRIDC7BG060290
TRIDC7BG060300
TRIDC7BG060310
TRIDC7BG060340
TRIDC7BG060380
TRIDC7BG060680
TRIDC7BG060730
TRIDC7BG060740
TRIDC7BG060760
TRIDC7BG060770
TRIDC7BG060780
TRIDC7BG060890
TRIDC7BG061060
TRIDC7BG061160
TRIDC7BG061490
TRIDC7BG061550
TRIDC7BG061560
TRIDC7BG061630
TRIDC7BG061640
TRIDC7BG062000
TRIDC7BG062080
TRIDC7BG062090
TRIDC7BG062450
TRIDC7BG062460
TRIDC7BG062470
TRIDC7BG062640
TRIDC7BG063880
TRIDC7BG063900
TRIDC7BG063940
TRIDC7BG064170
TRIDC7BG064200
TRIDC7BG064220
TRIDC7BG064250
TRIDC7BG064260
TRIDC7BG064400
TRIDC7BG064430
TRIDC7BG064530
TRIDC7BG064620
TRIDC7BG065020
TRIDC7BG065030
TRIDC7BG065290
TRIDC7BG065370
TRIDC7BG065400
TRIDC7BG065410
TRIDC7BG065430
TRIDC7BG066120
TRIDC7BG066130
TRIDC7BG066480
TRIDC7BG066840
TRIDC7BG066900
TRIDC7BG066930
TRIDC7BG066940
TRIDC7BG067260
TRIDC7BG067770
TRIDC7BG067780
TRIDC7BG067790
TRIDC7BG067850
TRIDC7BG067860
TRIDC7BG067890
TRIDC7BG067930
TRIDC7BG067940
TRIDC7BG067990
TRIDC7BG068000
TRIDC7BG068020
TRIDC7BG068030
TRIDC7BG068070
TRIDC7BG068080
TRIDC7BG068100
TRIDC7BG068150
TRIDC7BG068160
TRIDC7BG068170
TRIDC7BG068200
TRIDC7BG068220
TRIDC7BG068230
TRIDC7BG068250
TRIDC7BG068260
TRIDC7BG068530
TRIDC7BG068540
TRIDC7BG068640
TRIDC7BG068650
TRIDC7BG068660
TRIDC7BG068800
TRIDC7BG068810
TRIDC7BG068820
TRIDC7BG068860
TRIDC7BG069000
TRIDC7BG069140
TRIDC7BG069150
TRIDC7BG069260
TRIDC7BG069420
TRIDC7BG069440
TRIDC7BG069560
TRIDC7BG069590
TRIDC7BG069600
TRIDC7BG069610
TRIDC7BG069680
TRIDC7BG069700
TRIDC7BG069710
TRIDC7BG069730
TRIDC7BG069740
TRIDC7BG069760
TRIDC7BG069770
TRIDC7BG069820
TRIDC7BG069870
TRIDC7BG069900
TRIDC7BG069980
TRIDC7BG069990
TRIDC7BG070000
TRIDC7BG070020
TRIDC7BG070270
TRIDC7BG070290
TRIDC7BG070310
TRIDC7BG070320
TRIDC7BG070340
TRIDC7BG070370
TRIDC7BG070380
TRIDC7BG070470
TRIDC7BG070620
TRIDC7BG070760
TRIDC7BG070770
TRIDC7BG070780
TRIDC7BG070800
TRIDC7BG070890
TRIDC7BG070900
TRIDC7BG070930
TRIDC7BG070950
TRIDC7BG070960
TRIDC7BG070980
TRIDC7BG070990
TRIDC7BG071030
TRIDC7BG071040
TRIDC7BG071080
TRIDC7BG071090
TRIDC7BG071100
TRIDC7BG071180
TRIDC7BG071190
TRIDC7BG071370
TRIDC7BG071510
TRIDC7BG071580
TRIDC7BG071600
TRIDC7BG071620
TRIDC7BG071630
TRIDC7BG071650
TRIDC7BG071660
TRIDC7BG071690
TRIDC7BG071700
TRIDC7BG071710
TRIDC7BG071790
TRIDC7BG071840
TRIDC7BG071850
TRIDC7BG071860
TRIDC7BG071870
TRIDC7BG071920
TRIDC7BG071930
TRIDC7BG072010
TRIDC7BG072230
TRIDC7BG072330
TRIDC7BG072820
TRIDC7BG072850
TRIDC7BG072900
TRIDC7BG072970
TRIDC7BG072990
TRIDC7BG073000
TRIDC7BG073080
TRIDC7BG073140
TRIDC7BG073240
TRIDC7BG073250
TRIDC7BG073280
TRIDC7BG073490
TRIDC7BG073500
TRIDC7BG073510
TRIDC7BG073530
TRIDC7BG073550
TRIDC7BG073660
TRIDC7BG073670
TRIDC7BG073800
TRIDC7BG073840
TRIDC7BG073880
TRIDC7BG073960
TRIDC7BG074050
TRIDC7BG074060
TRIDC7BG074070
TRIDC7BG074180
TRIDC7BG074360
TRIDC7BG074440
TRIDC7BG074480
TRIDC7BG074490
TRIDC7BG074530
TRIDC7BG074540
TRIDC7BG074560
TRIDC7BG074600
TRIDC7BG074610
TRIDC7BG074620
TRIDC7BG074670
TRIDC7BG074680
TRIDC7BG074690
TRIDC7BG074710
TRIDC7BG074740
TRIDC7BG074760
TRIDC7BG074770
TRIDC7BG074780
TRIDC7BG075390
TRIDC7BG075440
TRIDC7BG075450
TRIDC7BG075470
TRIDC7BG075480
TRIDC7BG075520
TRIDC7BG075620
TRIDC7BG075630
TRIDC7BG075710
TRIDC7BG075840
TRIDC7BG075850
TRIDC7BG075860
TRIDC7BG075880
TRIDC7BG075900
TRIDC7BG075910
TRIDC7BG075920
TRIDC7BG075940
TRIDC7BG076060
TRIDC7BG076220
TRIDC7BG076250
TRIDC7BG076290
TRIDC7BG076380
TRIDC7BG076390
TRIDC7BG076400
TRIDC7BG076440
TRIDC7BG076450
TRIDC7BG076470
TRIDC7BG076480
TRIDC7BG076490
TRIDC7BG076510
TRIDC7BG076570
TRIDC7BG076600
TRIDC7BG076650
TRIDC7BG076660
TRIDC7BG076670
TRIDC7BG076680
TRIDC7BG076690
TRIDC7BG076700
TRIDC7BG076710
TRIDC7BG076750
TRIDC7BG076770
TRIDC7BG076870
TRIDC7BG076920
TRIDC7BG077020
TRIDC7BG077030
TRIDC7BG077050
TRIDC7BG077100
TRIDC7BG077120
