# Supplementary material for: Comparative gene retention analysis in barley, wild emmer, and bread wheat pangenome lines reveals factors affecting gene retention following gene duplication
Source: BMC Biol. 2023 Feb 6;21:25. doi: 10.1186/s12915-022-01503-z (PMC9903521; doi:10.1186/s12915-022-01503-z)
Supplement: Supplementary file 7 — Additional file 7. Orthologous gene matrix (presence/absence) in barley, wild emmer, and bread wheat pangenome lines. [file 12915_2022_1503_MOESM7_ESM.zip › Files_S5/SRR7478274.deletion_gene.list]

TRIDC0UG000030
TRIDC0UG000240
TRIDC0UG000270
TRIDC0UG000280
TRIDC0UG000400
TRIDC0UG000410
TRIDC0UG000420
TRIDC0UG000450
TRIDC0UG000460
TRIDC0UG000700
TRIDC0UG000730
TRIDC0UG000740
TRIDC0UG000970
TRIDC0UG000990
TRIDC0UG001180
TRIDC0UG001290
TRIDC0UG001300
TRIDC0UG001330
TRIDC0UG001450
TRIDC0UG001480
TRIDC0UG001610
TRIDC0UG001640
TRIDC0UG001650
TRIDC0UG001660
TRIDC0UG001680
TRIDC0UG001790
TRIDC0UG001830
TRIDC0UG001840
TRIDC0UG001990
TRIDC0UG002010
TRIDC0UG002040
TRIDC0UG002200
TRIDC0UG002310
TRIDC0UG002320
TRIDC0UG002340
TRIDC0UG002440
TRIDC0UG002450
TRIDC0UG003110
TRIDC0UG003120
TRIDC0UG003320
TRIDC0UG003330
TRIDC0UG003380
TRIDC0UG003510
TRIDC0UG003600
TRIDC0UG003650
TRIDC0UG003760
TRIDC0UG003780
TRIDC0UG003790
TRIDC0UG003810
TRIDC0UG004010
TRIDC0UG004030
TRIDC0UG004040
TRIDC0UG004170
TRIDC0UG004180
TRIDC0UG004190
TRIDC0UG004200
TRIDC0UG004280
TRIDC0UG004290
TRIDC0UG004300
TRIDC0UG004310
TRIDC0UG004360
TRIDC0UG004520
TRIDC0UG004560
TRIDC0UG004750
TRIDC0UG004760
TRIDC0UG004980
TRIDC0UG005020
TRIDC0UG005030
TRIDC0UG005040
TRIDC0UG005080
TRIDC0UG005100
TRIDC0UG005110
TRIDC0UG005190
TRIDC0UG005200
TRIDC0UG005230
TRIDC0UG005250
TRIDC0UG005310
TRIDC0UG005470
TRIDC0UG005530
TRIDC0UG005590
TRIDC0UG005750
TRIDC0UG005760
TRIDC0UG005810
TRIDC0UG005830
TRIDC0UG005910
TRIDC0UG005920
TRIDC0UG005930
TRIDC0UG005960
TRIDC0UG006060
TRIDC0UG006070
TRIDC0UG006100
TRIDC0UG006120
TRIDC0UG006160
TRIDC0UG006210
TRIDC0UG006420
TRIDC0UG006500
TRIDC0UG006630
TRIDC0UG006640
TRIDC0UG006740
TRIDC0UG006890
TRIDC0UG006910
TRIDC0UG006950
TRIDC0UG006980
TRIDC0UG007110
TRIDC0UG007120
TRIDC0UG007150
TRIDC0UG007180
TRIDC0UG007190
TRIDC0UG007200
TRIDC0UG007260
TRIDC0UG007580
TRIDC0UG007670
TRIDC0UG007810
TRIDC0UG008070
TRIDC0UG008150
TRIDC0UG008180
TRIDC0UG008220
TRIDC0UG008230
TRIDC0UG008370
TRIDC0UG008380
TRIDC0UG008510
TRIDC0UG008520
TRIDC0UG008750
TRIDC0UG008770
TRIDC0UG008900
TRIDC0UG008990
TRIDC0UG009000
TRIDC0UG009020
TRIDC0UG009040
TRIDC0UG009120
TRIDC0UG009380
TRIDC0UG009390
TRIDC0UG009400
TRIDC0UG009420
TRIDC0UG009590
TRIDC0UG009600
TRIDC0UG009620
TRIDC0UG009770
TRIDC0UG009930
TRIDC0UG009960
TRIDC0UG009970
TRIDC0UG009980
TRIDC0UG010030
TRIDC0UG010080
TRIDC0UG010090
TRIDC0UG010100
TRIDC0UG010110
TRIDC0UG010180
TRIDC0UG010220
TRIDC0UG010280
TRIDC0UG010350
TRIDC0UG010460
TRIDC0UG010540
TRIDC0UG010550
TRIDC0UG010630
TRIDC0UG010640
TRIDC0UG010650
TRIDC0UG010690
TRIDC0UG010720
TRIDC0UG010730
TRIDC0UG010770
TRIDC0UG010790
TRIDC0UG010800
TRIDC0UG010820
TRIDC0UG010830
TRIDC0UG010910
TRIDC0UG010930
TRIDC0UG010940
TRIDC0UG010970
TRIDC0UG010980
TRIDC0UG010990
TRIDC0UG011000
TRIDC0UG011020
TRIDC0UG011050
TRIDC0UG011320
TRIDC0UG011330
TRIDC0UG011340
TRIDC0UG011350
TRIDC0UG011450
TRIDC0UG011480
TRIDC0UG011510
TRIDC0UG011520
TRIDC0UG011540
TRIDC0UG011550
TRIDC0UG011560
TRIDC0UG011580
TRIDC0UG011590
TRIDC0UG011710
TRIDC0UG012040
TRIDC0UG012050
TRIDC0UG012120
TRIDC0UG012140
TRIDC0UG012150
TRIDC0UG012160
TRIDC0UG012170
TRIDC0UG012180
TRIDC0UG012200
TRIDC0UG012210
TRIDC0UG012280
TRIDC0UG012380
TRIDC0UG012410
TRIDC0UG012430
TRIDC0UG012460
TRIDC0UG012490
TRIDC0UG012500
TRIDC0UG012520
TRIDC0UG012650
TRIDC0UG012900
TRIDC0UG013080
TRIDC0UG013090
TRIDC0UG013100
TRIDC0UG013110
TRIDC0UG013300
TRIDC0UG013360
TRIDC0UG013380
TRIDC0UG013460
TRIDC0UG013690
TRIDC0UG013940
TRIDC0UG013990
TRIDC0UG014020
TRIDC0UG014030
TRIDC0UG014120
TRIDC0UG014130
TRIDC0UG014140
TRIDC0UG014430
TRIDC0UG014530
TRIDC0UG014550
TRIDC0UG014770
TRIDC0UG015060
TRIDC0UG015070
TRIDC0UG015080
TRIDC0UG015150
TRIDC0UG015350
TRIDC0UG015460
TRIDC0UG015470
TRIDC0UG015490
TRIDC0UG015590
TRIDC0UG015600
TRIDC0UG015790
TRIDC0UG015800
TRIDC0UG015810
TRIDC0UG015850
TRIDC0UG015870
TRIDC0UG016120
TRIDC0UG016450
TRIDC0UG016570
TRIDC0UG016600
TRIDC0UG016610
TRIDC0UG016750
TRIDC0UG016950
TRIDC0UG017000
TRIDC0UG017010
TRIDC0UG017030
TRIDC0UG017170
TRIDC0UG017200
TRIDC0UG017220
TRIDC0UG017230
TRIDC0UG017280
TRIDC0UG017300
TRIDC0UG017340
TRIDC0UG017520
TRIDC0UG017530
TRIDC0UG018040
TRIDC0UG018050
TRIDC0UG018060
TRIDC0UG018200
TRIDC0UG018250
TRIDC0UG018260
TRIDC0UG018360
TRIDC0UG018370
TRIDC0UG018400
TRIDC0UG018410
TRIDC0UG018430
TRIDC0UG018440
TRIDC0UG018450
TRIDC0UG018490
TRIDC0UG018500
TRIDC0UG018580
TRIDC0UG018590
TRIDC0UG018670
TRIDC0UG018760
TRIDC0UG018810
TRIDC0UG018830
TRIDC0UG018870
TRIDC0UG019000
TRIDC0UG019010
TRIDC0UG019020
TRIDC0UG019040
TRIDC0UG019050
TRIDC0UG019280
TRIDC0UG019570
TRIDC0UG019650
TRIDC0UG019700
TRIDC0UG019710
TRIDC0UG019730
TRIDC0UG019740
TRIDC0UG020010
TRIDC0UG020020
TRIDC0UG020260
TRIDC0UG020270
TRIDC0UG020280
TRIDC0UG020310
TRIDC0UG020380
TRIDC0UG020450
TRIDC0UG020460
TRIDC0UG020480
TRIDC0UG020490
TRIDC0UG020520
TRIDC0UG020560
TRIDC0UG020570
TRIDC0UG020580
TRIDC0UG020640
TRIDC0UG020650
TRIDC0UG020670
TRIDC0UG020680
TRIDC0UG020710
TRIDC0UG020720
TRIDC0UG020740
TRIDC0UG020750
TRIDC0UG020760
TRIDC0UG020810
TRIDC0UG020820
TRIDC0UG020860
TRIDC0UG020870
TRIDC0UG020930
TRIDC0UG020940
TRIDC0UG020960
TRIDC0UG020970
TRIDC0UG020990
TRIDC0UG021000
TRIDC0UG021020
TRIDC0UG021030
TRIDC0UG021040
TRIDC0UG021050
TRIDC0UG021060
TRIDC0UG021080
TRIDC0UG021090
TRIDC0UG021100
TRIDC0UG021110
TRIDC0UG021150
TRIDC0UG021180
TRIDC0UG021190
TRIDC0UG021200
TRIDC0UG021250
TRIDC0UG021290
TRIDC0UG021300
TRIDC0UG021320
TRIDC0UG021340
TRIDC0UG021350
TRIDC0UG021360
TRIDC0UG021370
TRIDC0UG021380
TRIDC0UG021410
TRIDC0UG021420
TRIDC0UG021430
TRIDC0UG021470
TRIDC0UG021490
TRIDC0UG021500
TRIDC0UG021550
TRIDC0UG021570
TRIDC0UG021580
TRIDC0UG021610
TRIDC0UG021620
TRIDC0UG021630
TRIDC0UG021660
TRIDC0UG021700
TRIDC0UG021740
TRIDC0UG021760
TRIDC0UG021770
TRIDC0UG021780
TRIDC0UG021790
TRIDC0UG021800
TRIDC0UG021850
TRIDC0UG021860
TRIDC0UG021900
TRIDC0UG021910
TRIDC0UG021920
TRIDC0UG021980
TRIDC0UG021990
TRIDC0UG022000
TRIDC0UG022010
TRIDC0UG022070
TRIDC0UG022080
TRIDC0UG022090
TRIDC0UG022110
TRIDC0UG022130
TRIDC0UG022140
TRIDC0UG022160
TRIDC0UG022170
TRIDC0UG022180
TRIDC0UG022210
TRIDC0UG022240
TRIDC0UG022250
TRIDC0UG022260
TRIDC0UG022290
TRIDC0UG022300
TRIDC0UG022340
TRIDC0UG022380
TRIDC0UG022390
TRIDC0UG022400
TRIDC0UG022420
TRIDC0UG022440
TRIDC0UG022450
TRIDC0UG022480
TRIDC0UG022490
TRIDC0UG022500
TRIDC0UG022510
TRIDC0UG022520
TRIDC0UG022530
TRIDC0UG022540
TRIDC0UG022560
TRIDC0UG022590
TRIDC0UG022620
TRIDC0UG022650
TRIDC0UG022670
TRIDC0UG022680
TRIDC0UG022720
TRIDC0UG022730
TRIDC0UG022740
TRIDC0UG022750
TRIDC0UG022760
TRIDC0UG022780
TRIDC0UG022790
TRIDC0UG022820
TRIDC0UG022870
TRIDC0UG022880
TRIDC0UG022920
TRIDC0UG022930
TRIDC0UG022950
TRIDC0UG022970
TRIDC0UG022980
TRIDC0UG022990
TRIDC0UG023030
TRIDC0UG023040
TRIDC0UG023050
TRIDC0UG023080
TRIDC0UG023100
TRIDC0UG023110
TRIDC0UG023150
TRIDC0UG023160
TRIDC0UG023200
TRIDC0UG023230
TRIDC0UG023300
TRIDC0UG023310
TRIDC0UG023320
TRIDC0UG023330
TRIDC0UG023340
TRIDC0UG023350
TRIDC0UG023360
TRIDC0UG023370
TRIDC0UG023380
TRIDC0UG023390
TRIDC0UG023440
TRIDC0UG023470
TRIDC0UG023510
TRIDC0UG023530
TRIDC0UG023540
TRIDC0UG023580
TRIDC0UG023590
TRIDC0UG023600
TRIDC0UG023660
TRIDC0UG023680
TRIDC0UG023690
TRIDC0UG023720
TRIDC0UG023740
TRIDC0UG023760
TRIDC0UG023770
TRIDC0UG023780
TRIDC0UG023830
TRIDC0UG023840
TRIDC0UG023860
TRIDC0UG023890
TRIDC0UG023900
TRIDC0UG023910
TRIDC0UG023920
TRIDC0UG023930
TRIDC0UG023940
TRIDC0UG023950
TRIDC0UG023960
TRIDC0UG023970
TRIDC0UG024020
TRIDC0UG024030
TRIDC0UG024040
TRIDC0UG024060
TRIDC0UG024070
TRIDC0UG024080
TRIDC0UG024090
TRIDC0UG024120
TRIDC0UG024210
TRIDC0UG024250
TRIDC0UG024300
TRIDC0UG024310
TRIDC0UG024360
TRIDC0UG024380
TRIDC0UG024410
TRIDC0UG024430
TRIDC0UG024450
TRIDC0UG024460
TRIDC0UG024480
TRIDC0UG024500
TRIDC0UG024510
TRIDC0UG024540
TRIDC0UG024550
TRIDC0UG024560
TRIDC0UG024590
TRIDC0UG024620
TRIDC0UG024630
TRIDC0UG024670
TRIDC0UG024680
TRIDC0UG024690
TRIDC0UG024730
TRIDC0UG024770
TRIDC0UG024800
TRIDC0UG024820
TRIDC0UG024850
TRIDC0UG024860
TRIDC0UG024890
TRIDC0UG024910
TRIDC0UG024920
TRIDC0UG024950
TRIDC0UG024970
TRIDC0UG024980
TRIDC0UG024990
TRIDC0UG025020
TRIDC0UG025050
TRIDC0UG025080
TRIDC0UG025100
TRIDC0UG025140
TRIDC0UG025160
TRIDC0UG025170
TRIDC0UG025180
TRIDC0UG025200
TRIDC0UG025220
TRIDC0UG025230
TRIDC0UG025250
TRIDC0UG025260
TRIDC0UG025310
TRIDC0UG025320
TRIDC0UG025330
TRIDC0UG025340
TRIDC0UG025350
TRIDC0UG025390
TRIDC0UG025400
TRIDC0UG025410
TRIDC0UG025470
TRIDC0UG025480
TRIDC0UG025560
TRIDC0UG025570
TRIDC0UG025600
TRIDC0UG025610
TRIDC0UG025630
TRIDC0UG025640
TRIDC0UG025650
TRIDC0UG025670
TRIDC0UG025680
TRIDC0UG025690
TRIDC0UG025700
TRIDC0UG025710
TRIDC0UG025720
TRIDC0UG025740
TRIDC0UG025780
TRIDC0UG025790
TRIDC0UG025800
TRIDC0UG025810
TRIDC0UG025830
TRIDC0UG025850
TRIDC0UG025880
TRIDC0UG025920
TRIDC0UG025960
TRIDC0UG025970
TRIDC0UG025990
TRIDC0UG026000
TRIDC0UG026130
TRIDC0UG026150
TRIDC0UG026160
TRIDC0UG026210
TRIDC0UG026220
TRIDC0UG026240
TRIDC0UG026260
TRIDC0UG026270
TRIDC0UG026280
TRIDC0UG026350
TRIDC0UG026400
TRIDC0UG026410
TRIDC0UG026450
TRIDC0UG026460
TRIDC0UG026470
TRIDC0UG026480
TRIDC0UG026500
TRIDC0UG026510
TRIDC0UG026520
TRIDC0UG026530
TRIDC0UG026560
TRIDC0UG026570
TRIDC0UG026600
TRIDC0UG026610
TRIDC0UG026620
TRIDC0UG026630
TRIDC0UG026640
TRIDC0UG026650
TRIDC0UG026670
TRIDC0UG026680
TRIDC0UG026730
TRIDC0UG026740
TRIDC0UG026750
TRIDC0UG026840
TRIDC0UG026860
TRIDC0UG026870
TRIDC0UG026880
TRIDC0UG026950
TRIDC0UG026960
TRIDC0UG026970
TRIDC0UG026980
TRIDC0UG026990
TRIDC0UG027030
TRIDC0UG027040
TRIDC0UG027060
TRIDC0UG027080
TRIDC0UG027120
TRIDC0UG027140
TRIDC0UG027150
TRIDC0UG027160
TRIDC0UG027170
TRIDC0UG027180
TRIDC0UG027200
TRIDC0UG027250
TRIDC0UG027280
TRIDC0UG027310
TRIDC0UG027320
TRIDC0UG027340
TRIDC0UG027350
TRIDC0UG027380
TRIDC0UG027410
TRIDC0UG027440
TRIDC0UG027450
TRIDC0UG027460
TRIDC0UG027490
TRIDC0UG027530
TRIDC0UG027540
TRIDC0UG027570
TRIDC0UG027590
TRIDC0UG027600
TRIDC0UG027610
TRIDC0UG027640
TRIDC0UG027650
TRIDC0UG027730
TRIDC0UG027740
TRIDC0UG027750
TRIDC0UG027760
TRIDC0UG027770
TRIDC0UG027810
TRIDC0UG027830
TRIDC0UG027840
TRIDC0UG027860
TRIDC0UG027880
TRIDC0UG027910
TRIDC0UG027930
TRIDC0UG027940
TRIDC0UG027960
TRIDC0UG028040
TRIDC0UG028050
TRIDC0UG028060
TRIDC0UG028080
TRIDC0UG028090
TRIDC0UG028100
TRIDC0UG028120
TRIDC0UG028140
TRIDC0UG028160
TRIDC0UG028190
TRIDC0UG028200
TRIDC0UG028240
TRIDC0UG028270
TRIDC0UG028280
TRIDC0UG028290
TRIDC0UG028300
TRIDC0UG028310
TRIDC0UG028340
TRIDC0UG028360
TRIDC0UG028370
TRIDC0UG028380
TRIDC0UG028390
TRIDC0UG028400
TRIDC0UG028410
TRIDC0UG028430
TRIDC0UG028440
TRIDC0UG028470
TRIDC0UG028490
TRIDC0UG028510
TRIDC0UG028520
TRIDC0UG028560
TRIDC0UG028580
TRIDC0UG028590
TRIDC0UG028600
TRIDC0UG028610
TRIDC0UG028620
TRIDC0UG028630
TRIDC0UG028650
TRIDC0UG028660
TRIDC0UG028680
TRIDC0UG028690
TRIDC0UG028700
TRIDC0UG028770
TRIDC0UG028780
TRIDC0UG028790
TRIDC0UG028800
TRIDC0UG028810
TRIDC0UG028830
TRIDC0UG028870
TRIDC0UG028880
TRIDC0UG028890
TRIDC0UG028920
TRIDC0UG028940
TRIDC0UG028960
TRIDC0UG028970
TRIDC0UG028980
TRIDC0UG029000
TRIDC0UG029040
TRIDC0UG029050
TRIDC0UG029070
TRIDC0UG029090
TRIDC0UG029110
TRIDC0UG029120
TRIDC0UG029150
TRIDC0UG029160
TRIDC0UG029170
TRIDC0UG029220
TRIDC0UG029230
TRIDC0UG029240
TRIDC0UG029280
TRIDC0UG029290
TRIDC0UG029300
TRIDC0UG029330
TRIDC0UG029400
TRIDC0UG029410
TRIDC0UG029420
TRIDC0UG029450
TRIDC0UG029470
TRIDC0UG029490
TRIDC0UG029500
TRIDC0UG029520
TRIDC0UG029540
TRIDC0UG029550
TRIDC0UG029600
TRIDC0UG029640
TRIDC0UG029650
TRIDC0UG029690
TRIDC0UG029720
TRIDC0UG029730
TRIDC0UG029740
TRIDC0UG029750
TRIDC0UG029760
TRIDC0UG029770
TRIDC0UG029780
TRIDC0UG029810
TRIDC0UG029850
TRIDC0UG029890
TRIDC0UG029900
TRIDC0UG029920
TRIDC0UG029930
TRIDC0UG029940
TRIDC0UG029980
TRIDC0UG029990
TRIDC0UG030040
TRIDC0UG030080
TRIDC0UG030110
TRIDC0UG030130
TRIDC0UG030140
TRIDC0UG030150
TRIDC0UG030180
TRIDC0UG030190
TRIDC0UG030200
TRIDC0UG030280
TRIDC0UG030330
TRIDC0UG030350
TRIDC0UG030380
TRIDC0UG030400
TRIDC0UG030410
TRIDC0UG030430
TRIDC0UG030460
TRIDC0UG030470
TRIDC0UG030520
TRIDC0UG030540
TRIDC0UG030550
TRIDC0UG030730
TRIDC0UG030760
TRIDC0UG030800
TRIDC0UG030810
TRIDC0UG030860
TRIDC0UG030890
TRIDC0UG030960
TRIDC0UG030970
TRIDC0UG030990
TRIDC0UG031000
TRIDC0UG031070
TRIDC0UG031110
TRIDC0UG031120
TRIDC0UG031150
TRIDC0UG031160
TRIDC0UG031170
TRIDC0UG031190
TRIDC0UG031210
TRIDC0UG031230
TRIDC0UG031240
TRIDC0UG031250
TRIDC0UG031260
TRIDC0UG031270
TRIDC0UG031300
TRIDC0UG031340
TRIDC0UG031360
TRIDC0UG031380
TRIDC0UG031390
TRIDC0UG031400
TRIDC0UG031430
TRIDC0UG031460
TRIDC0UG031540
TRIDC0UG031550
TRIDC0UG031570
TRIDC0UG031620
TRIDC0UG031630
TRIDC0UG031720
TRIDC0UG031780
TRIDC0UG031810
TRIDC0UG031900
TRIDC0UG031930
TRIDC0UG031950
TRIDC0UG032040
TRIDC0UG032050
TRIDC0UG032070
TRIDC0UG032140
TRIDC0UG032180
TRIDC0UG032200
TRIDC0UG032230
TRIDC0UG032290
TRIDC0UG032340
TRIDC0UG032440
TRIDC0UG032490
TRIDC0UG032500
TRIDC0UG032530
TRIDC0UG032570
TRIDC0UG032600
TRIDC0UG032620
TRIDC0UG032630
TRIDC0UG032640
TRIDC0UG032660
TRIDC0UG032670
TRIDC0UG032700
TRIDC0UG032710
TRIDC0UG032740
TRIDC0UG032790
TRIDC0UG032840
TRIDC0UG032850
TRIDC0UG032860
TRIDC0UG032930
TRIDC0UG033010
TRIDC0UG033020
TRIDC0UG033050
TRIDC0UG033060
TRIDC0UG033090
TRIDC0UG033180
TRIDC0UG033400
TRIDC0UG033470
TRIDC0UG033480
TRIDC0UG033520
TRIDC0UG033650
TRIDC0UG033690
TRIDC0UG033760
TRIDC0UG033790
TRIDC0UG033800
TRIDC0UG033850
TRIDC0UG033880
TRIDC0UG033910
TRIDC0UG033920
TRIDC0UG034030
TRIDC0UG034060
TRIDC0UG034070
TRIDC0UG034130
TRIDC0UG034190
TRIDC0UG034220
TRIDC0UG034260
TRIDC0UG034330
TRIDC0UG034470
TRIDC0UG034480
TRIDC0UG034500
TRIDC0UG034510
TRIDC0UG034540
TRIDC0UG034550
TRIDC0UG034710
TRIDC0UG034730
TRIDC0UG034760
TRIDC0UG034810
TRIDC0UG034870
TRIDC0UG034970
TRIDC0UG034980
TRIDC0UG035070
TRIDC0UG035170
TRIDC0UG035270
TRIDC0UG035290
TRIDC0UG035300
TRIDC0UG035310
TRIDC0UG035320
TRIDC0UG035350
TRIDC0UG035380
TRIDC0UG035390
TRIDC0UG035400
TRIDC0UG035410
TRIDC0UG035430
TRIDC0UG035440
TRIDC0UG035450
TRIDC0UG035460
TRIDC0UG035470
TRIDC0UG035490
TRIDC0UG035510
TRIDC1AG000030
TRIDC1AG000060
TRIDC1AG000090
TRIDC1AG000100
TRIDC1AG000110
TRIDC1AG000240
TRIDC1AG000250
TRIDC1AG000270
TRIDC1AG000280
TRIDC1AG000500
TRIDC1AG000510
TRIDC1AG000520
TRIDC1AG000550
TRIDC1AG000560
TRIDC1AG000580
TRIDC1AG000590
TRIDC1AG000610
TRIDC1AG000620
TRIDC1AG000630
TRIDC1AG000640
TRIDC1AG000650
TRIDC1AG000670
TRIDC1AG000680
TRIDC1AG000700
TRIDC1AG000710
TRIDC1AG000730
TRIDC1AG000740
TRIDC1AG000900
TRIDC1AG000990
TRIDC1AG001000
TRIDC1AG001040
TRIDC1AG001130
TRIDC1AG001140
TRIDC1AG001200
TRIDC1AG001210
TRIDC1AG001450
TRIDC1AG001460
TRIDC1AG001480
TRIDC1AG001810
TRIDC1AG001820
TRIDC1AG001840
TRIDC1AG001850
TRIDC1AG001930
TRIDC1AG002080
TRIDC1AG002110
TRIDC1AG002120
TRIDC1AG002130
TRIDC1AG002230
TRIDC1AG002320
TRIDC1AG002600
TRIDC1AG002690
TRIDC1AG002720
TRIDC1AG002750
TRIDC1AG002760
TRIDC1AG002780
TRIDC1AG002790
TRIDC1AG002910
TRIDC1AG002930
TRIDC1AG002960
TRIDC1AG002970
TRIDC1AG002980
TRIDC1AG003230
TRIDC1AG003340
TRIDC1AG003350
TRIDC1AG003360
TRIDC1AG003380
TRIDC1AG003390
TRIDC1AG003400
TRIDC1AG003430
TRIDC1AG003440
TRIDC1AG003450
TRIDC1AG003580
TRIDC1AG003830
TRIDC1AG004300
TRIDC1AG004440
TRIDC1AG004450
TRIDC1AG004460
TRIDC1AG004470
TRIDC1AG004500
TRIDC1AG004510
TRIDC1AG004520
TRIDC1AG004540
TRIDC1AG004710
TRIDC1AG004720
TRIDC1AG004770
TRIDC1AG005390
TRIDC1AG005430
TRIDC1AG005460
TRIDC1AG005480
TRIDC1AG005540
TRIDC1AG005550
TRIDC1AG005590
TRIDC1AG005660
TRIDC1AG005690
TRIDC1AG005770
TRIDC1AG005800
TRIDC1AG005860
TRIDC1AG005890
TRIDC1AG005990
TRIDC1AG006030
TRIDC1AG006040
TRIDC1AG006070
TRIDC1AG006090
TRIDC1AG006290
TRIDC1AG006300
TRIDC1AG006440
TRIDC1AG006450
TRIDC1AG006460
TRIDC1AG007240
TRIDC1AG007570
TRIDC1AG007580
TRIDC1AG007600
TRIDC1AG007610
TRIDC1AG008500
TRIDC1AG008800
TRIDC1AG009930
TRIDC1AG010020
TRIDC1AG010330
TRIDC1AG010460
TRIDC1AG012410
TRIDC1AG014830
TRIDC1AG016350
TRIDC1AG016520
TRIDC1AG016530
TRIDC1AG019230
TRIDC1AG019290
TRIDC1AG020800
TRIDC1AG020810
TRIDC1AG020820
TRIDC1AG020830
TRIDC1AG021370
TRIDC1AG021610
TRIDC1AG022610
TRIDC1AG023110
TRIDC1AG025230
TRIDC1AG026480
TRIDC1AG026690
TRIDC1AG027650
TRIDC1AG028970
TRIDC1AG029340
TRIDC1AG030700
TRIDC1AG032700
TRIDC1AG033680
TRIDC1AG034590
TRIDC1AG035790
TRIDC1AG039780
TRIDC1AG041550
TRIDC1AG042060
TRIDC1AG042080
TRIDC1AG042290
TRIDC1AG042330
TRIDC1AG042510
TRIDC1AG042530
TRIDC1AG043770
TRIDC1AG043810
TRIDC1AG046230
TRIDC1AG047700
TRIDC1AG047760
TRIDC1AG047770
TRIDC1AG048240
TRIDC1AG048250
TRIDC1AG049450
TRIDC1AG049880
TRIDC1AG050830
TRIDC1AG050880
TRIDC1AG050910
TRIDC1AG050920
TRIDC1AG052130
TRIDC1AG052530
TRIDC1AG052540
TRIDC1AG052990
TRIDC1AG054200
TRIDC1AG054220
TRIDC1AG054260
TRIDC1AG054270
TRIDC1AG054550
TRIDC1AG054890
TRIDC1AG054940
TRIDC1AG054950
TRIDC1AG054980
TRIDC1AG054990
TRIDC1AG055010
TRIDC1AG055310
TRIDC1AG055600
TRIDC1AG055830
TRIDC1AG055990
TRIDC1AG056020
TRIDC1AG056320
TRIDC1AG057010
TRIDC1AG057020
TRIDC1AG057230
TRIDC1AG057340
TRIDC1AG057410
TRIDC1AG057430
TRIDC1AG057980
TRIDC1AG058830
TRIDC1AG058840
TRIDC1AG058850
TRIDC1AG059000
TRIDC1AG059020
TRIDC1AG059050
TRIDC1AG059090
TRIDC1AG059100
TRIDC1AG060200
TRIDC1AG060250
TRIDC1AG060260
TRIDC1AG061130
TRIDC1AG061140
TRIDC1AG061330
TRIDC1AG061340
TRIDC1AG062270
TRIDC1AG062650
TRIDC1AG062660
TRIDC1AG062670
TRIDC1AG063070
TRIDC1AG063150
TRIDC1AG063160
TRIDC1AG063240
TRIDC1AG063330
TRIDC1AG063390
TRIDC1AG063420
TRIDC1AG063430
TRIDC1AG063440
TRIDC1AG063450
TRIDC1AG063470
TRIDC1AG063610
TRIDC1AG063620
TRIDC1AG063650
TRIDC1AG063660
TRIDC1AG063850
TRIDC1AG064470
TRIDC1AG064500
TRIDC1AG064510
TRIDC1AG064520
TRIDC1AG064540
TRIDC1AG064860
TRIDC1BG000060
TRIDC1BG000070
TRIDC1BG000090
TRIDC1BG000120
TRIDC1BG000150
TRIDC1BG000160
TRIDC1BG000180
TRIDC1BG000210
TRIDC1BG000220
TRIDC1BG000230
TRIDC1BG000240
TRIDC1BG000250
TRIDC1BG000260
TRIDC1BG000270
TRIDC1BG000300
TRIDC1BG000360
TRIDC1BG000380
TRIDC1BG000430
TRIDC1BG000630
TRIDC1BG000690
TRIDC1BG000700
TRIDC1BG000720
TRIDC1BG000730
TRIDC1BG000740
TRIDC1BG000770
TRIDC1BG000790
TRIDC1BG000800
TRIDC1BG000810
TRIDC1BG000820
TRIDC1BG000830
TRIDC1BG000950
TRIDC1BG000960
TRIDC1BG000970
TRIDC1BG001000
TRIDC1BG001020
TRIDC1BG001030
TRIDC1BG001040
TRIDC1BG001060
TRIDC1BG001070
TRIDC1BG001080
TRIDC1BG001090
TRIDC1BG001110
TRIDC1BG001120
TRIDC1BG001130
TRIDC1BG001410
TRIDC1BG001430
TRIDC1BG001460
TRIDC1BG001470
TRIDC1BG001480
TRIDC1BG001490
TRIDC1BG001500
TRIDC1BG001510
TRIDC1BG001670
TRIDC1BG001810
TRIDC1BG001820
TRIDC1BG001830
TRIDC1BG001850
TRIDC1BG001890
TRIDC1BG001910
TRIDC1BG001920
TRIDC1BG001990
TRIDC1BG002010
TRIDC1BG002060
TRIDC1BG002070
TRIDC1BG002080
TRIDC1BG002090
TRIDC1BG002100
TRIDC1BG002110
TRIDC1BG002150
TRIDC1BG002160
TRIDC1BG002290
TRIDC1BG002340
TRIDC1BG002500
TRIDC1BG002530
TRIDC1BG002540
TRIDC1BG002550
TRIDC1BG002560
TRIDC1BG002590
TRIDC1BG002600
TRIDC1BG002610
TRIDC1BG002620
TRIDC1BG002750
TRIDC1BG002770
TRIDC1BG002880
TRIDC1BG002940
TRIDC1BG003070
TRIDC1BG003090
TRIDC1BG003380
TRIDC1BG003410
TRIDC1BG003440
TRIDC1BG003450
TRIDC1BG003920
TRIDC1BG005110
TRIDC1BG005380
TRIDC1BG005390
TRIDC1BG005400
TRIDC1BG005410
TRIDC1BG005490
TRIDC1BG005500
TRIDC1BG005510
TRIDC1BG005530
TRIDC1BG005560
TRIDC1BG005570
TRIDC1BG005600
TRIDC1BG005610
TRIDC1BG005620
TRIDC1BG006200
TRIDC1BG006210
TRIDC1BG006320
TRIDC1BG006330
TRIDC1BG006540
TRIDC1BG006550
TRIDC1BG006570
TRIDC1BG006610
TRIDC1BG006630
TRIDC1BG006640
TRIDC1BG006930
TRIDC1BG006960
TRIDC1BG006970
TRIDC1BG007030
TRIDC1BG007040
TRIDC1BG007110
TRIDC1BG007250
TRIDC1BG007280
TRIDC1BG007330
TRIDC1BG007340
TRIDC1BG007520
TRIDC1BG007890
TRIDC1BG007960
TRIDC1BG008090
TRIDC1BG008120
TRIDC1BG008140
TRIDC1BG008160
TRIDC1BG008170
TRIDC1BG008190
TRIDC1BG008240
TRIDC1BG008250
TRIDC1BG008260
TRIDC1BG008300
TRIDC1BG008350
TRIDC1BG008360
TRIDC1BG008390
TRIDC1BG008400
TRIDC1BG008540
TRIDC1BG008550
TRIDC1BG008640
TRIDC1BG008650
TRIDC1BG008670
TRIDC1BG008720
TRIDC1BG008730
TRIDC1BG008740
TRIDC1BG008790
TRIDC1BG008800
TRIDC1BG008880
TRIDC1BG009740
TRIDC1BG009770
TRIDC1BG009780
TRIDC1BG010000
TRIDC1BG010010
TRIDC1BG010020
TRIDC1BG010090
TRIDC1BG010200
TRIDC1BG010460
TRIDC1BG010470
TRIDC1BG010480
TRIDC1BG010600
TRIDC1BG010620
TRIDC1BG010820
TRIDC1BG010830
TRIDC1BG010950
TRIDC1BG011960
TRIDC1BG011990
TRIDC1BG012020
TRIDC1BG012040
TRIDC1BG012370
TRIDC1BG012680
TRIDC1BG012690
TRIDC1BG012740
TRIDC1BG013050
TRIDC1BG013080
TRIDC1BG013120
TRIDC1BG013210
TRIDC1BG013620
TRIDC1BG013700
TRIDC1BG014180
TRIDC1BG014350
TRIDC1BG014970
TRIDC1BG015450
TRIDC1BG015650
TRIDC1BG015660
TRIDC1BG015830
TRIDC1BG016060
TRIDC1BG016110
TRIDC1BG016150
TRIDC1BG016230
TRIDC1BG017140
TRIDC1BG017320
TRIDC1BG017510
TRIDC1BG018390
TRIDC1BG019120
TRIDC1BG019730
TRIDC1BG021080
TRIDC1BG021850
TRIDC1BG021880
TRIDC1BG022770
TRIDC1BG024350
TRIDC1BG024750
TRIDC1BG024880
TRIDC1BG025230
TRIDC1BG025620
TRIDC1BG026630
TRIDC1BG027990
TRIDC1BG028090
TRIDC1BG028130
TRIDC1BG028430
TRIDC1BG028490
TRIDC1BG028520
TRIDC1BG028540
TRIDC1BG028650
TRIDC1BG028670
TRIDC1BG028690
TRIDC1BG028710
TRIDC1BG028730
TRIDC1BG028820
TRIDC1BG028850
TRIDC1BG029270
TRIDC1BG029300
TRIDC1BG029370
TRIDC1BG029410
TRIDC1BG029440
TRIDC1BG029450
TRIDC1BG029540
TRIDC1BG029600
TRIDC1BG029610
TRIDC1BG029620
TRIDC1BG029820
TRIDC1BG029900
TRIDC1BG029930
TRIDC1BG030050
TRIDC1BG030300
TRIDC1BG030420
TRIDC1BG031300
TRIDC1BG031310
TRIDC1BG035750
TRIDC1BG036150
TRIDC1BG036170
TRIDC1BG036270
TRIDC1BG037540
TRIDC1BG037560
TRIDC1BG037590
TRIDC1BG037650
TRIDC1BG038890
TRIDC1BG038930
TRIDC1BG038960
TRIDC1BG039440
TRIDC1BG041980
TRIDC1BG041990
TRIDC1BG042090
TRIDC1BG042370
TRIDC1BG042400
TRIDC1BG042550
TRIDC1BG043690
TRIDC1BG044720
TRIDC1BG045080
TRIDC1BG045690
TRIDC1BG045960
TRIDC1BG046880
TRIDC1BG046970
TRIDC1BG046980
TRIDC1BG047010
TRIDC1BG047020
TRIDC1BG047200
TRIDC1BG047810
TRIDC1BG047910
TRIDC1BG047960
TRIDC1BG048450
TRIDC1BG048470
TRIDC1BG049030
TRIDC1BG049120
TRIDC1BG049470
TRIDC1BG049480
TRIDC1BG049850
TRIDC1BG050200
TRIDC1BG050530
TRIDC1BG050560
TRIDC1BG050580
TRIDC1BG050590
TRIDC1BG050640
TRIDC1BG050940
TRIDC1BG051240
TRIDC1BG051740
TRIDC1BG051970
TRIDC1BG051980
TRIDC1BG052120
TRIDC1BG053010
TRIDC1BG053750
TRIDC1BG053760
TRIDC1BG054170
TRIDC1BG055270
TRIDC1BG055460
TRIDC1BG055470
TRIDC1BG055520
TRIDC1BG056390
TRIDC1BG057370
TRIDC1BG057390
TRIDC1BG057400
TRIDC1BG057460
TRIDC1BG058630
TRIDC1BG058730
TRIDC1BG058920
TRIDC1BG059390
TRIDC1BG059990
TRIDC1BG060000
TRIDC1BG060040
TRIDC1BG060050
TRIDC1BG060400
TRIDC1BG060410
TRIDC1BG060420
TRIDC1BG060430
TRIDC1BG060440
TRIDC1BG060450
TRIDC1BG060540
TRIDC1BG060550
TRIDC1BG060700
TRIDC1BG060710
TRIDC1BG060730
TRIDC1BG060740
TRIDC1BG060850
TRIDC1BG060860
TRIDC1BG060900
TRIDC1BG061050
TRIDC1BG061060
TRIDC1BG061260
TRIDC1BG061590
TRIDC1BG061700
TRIDC1BG062080
TRIDC1BG062090
TRIDC1BG062130
TRIDC1BG062140
TRIDC1BG062240
TRIDC1BG062410
TRIDC1BG062870
TRIDC1BG063040
TRIDC1BG063050
TRIDC1BG063060
TRIDC1BG063090
TRIDC1BG063560
TRIDC1BG063610
TRIDC1BG063890
TRIDC1BG063930
TRIDC1BG064080
TRIDC1BG064090
TRIDC1BG064240
TRIDC1BG064280
TRIDC1BG064290
TRIDC1BG064320
TRIDC1BG064340
TRIDC1BG064380
TRIDC1BG064450
TRIDC1BG064460
TRIDC1BG066140
TRIDC1BG066240
TRIDC1BG066250
TRIDC1BG066370
TRIDC1BG066380
TRIDC1BG066390
TRIDC1BG067360
TRIDC1BG067430
TRIDC1BG067490
TRIDC1BG067620
TRIDC1BG067710
TRIDC1BG067720
TRIDC1BG067750
TRIDC1BG067780
TRIDC1BG067800
TRIDC1BG067870
TRIDC1BG067880
TRIDC1BG068040
TRIDC1BG068160
TRIDC1BG068240
TRIDC1BG068320
TRIDC1BG068330
TRIDC1BG068350
TRIDC1BG068360
TRIDC1BG068840
TRIDC1BG068930
TRIDC1BG069000
TRIDC1BG069010
TRIDC1BG069020
TRIDC1BG069030
TRIDC1BG069050
TRIDC1BG070050
TRIDC1BG070090
TRIDC1BG070100
TRIDC1BG070190
TRIDC1BG070260
TRIDC1BG070270
TRIDC1BG070760
TRIDC1BG071300
TRIDC1BG071310
TRIDC1BG071330
TRIDC1BG071340
TRIDC1BG071350
TRIDC1BG071360
TRIDC1BG071480
TRIDC1BG071510
TRIDC1BG071530
TRIDC1BG071550
TRIDC1BG071740
TRIDC1BG071840
TRIDC1BG071850
TRIDC1BG071870
TRIDC1BG071900
TRIDC1BG071910
TRIDC1BG071920
TRIDC1BG071940
TRIDC1BG071950
TRIDC1BG071960
TRIDC1BG072070
TRIDC1BG072080
TRIDC1BG072090
TRIDC1BG072380
TRIDC1BG072390
TRIDC1BG072410
TRIDC1BG072420
TRIDC1BG072540
TRIDC1BG072550
TRIDC1BG072560
TRIDC1BG072580
TRIDC1BG072600
TRIDC1BG072670
TRIDC1BG072680
TRIDC1BG072710
TRIDC1BG072720
TRIDC1BG072730
TRIDC1BG072790
TRIDC1BG072810
TRIDC1BG072890
TRIDC1BG072910
TRIDC1BG072990
TRIDC1BG073060
TRIDC1BG073070
TRIDC1BG073140
TRIDC1BG073160
TRIDC1BG073240
TRIDC1BG073260
TRIDC1BG073470
TRIDC1BG073490
TRIDC1BG073510
TRIDC1BG073540
TRIDC1BG073760
TRIDC1BG073770
TRIDC1BG074120
TRIDC1BG074130
TRIDC1BG074190
TRIDC1BG074230
TRIDC1BG074240
TRIDC1BG074250
TRIDC1BG074810
TRIDC2AG000040
TRIDC2AG000060
TRIDC2AG000080
TRIDC2AG000100
TRIDC2AG000120
TRIDC2AG000340
TRIDC2AG000370
TRIDC2AG000380
TRIDC2AG000510
TRIDC2AG000670
TRIDC2AG000680
TRIDC2AG000690
TRIDC2AG000700
TRIDC2AG000990
TRIDC2AG001010
TRIDC2AG001020
TRIDC2AG001030
TRIDC2AG001140
TRIDC2AG001250
TRIDC2AG001380
TRIDC2AG001470
TRIDC2AG001740
TRIDC2AG001950
TRIDC2AG001960
TRIDC2AG002010
TRIDC2AG002200
TRIDC2AG002270
TRIDC2AG002280
TRIDC2AG002410
TRIDC2AG002420
TRIDC2AG002440
TRIDC2AG002940
TRIDC2AG002960
TRIDC2AG003030
TRIDC2AG003040
TRIDC2AG003050
TRIDC2AG003070
TRIDC2AG003080
TRIDC2AG003090
TRIDC2AG003100
TRIDC2AG003110
TRIDC2AG003120
TRIDC2AG003140
TRIDC2AG003150
TRIDC2AG003160
TRIDC2AG003180
TRIDC2AG003200
TRIDC2AG003210
TRIDC2AG003220
TRIDC2AG003230
TRIDC2AG003240
TRIDC2AG003250
TRIDC2AG003260
TRIDC2AG003270
TRIDC2AG003280
TRIDC2AG003330
TRIDC2AG003340
TRIDC2AG003360
TRIDC2AG003400
TRIDC2AG003420
TRIDC2AG003430
TRIDC2AG003470
TRIDC2AG003480
TRIDC2AG003510
TRIDC2AG003810
TRIDC2AG003820
TRIDC2AG004350
TRIDC2AG004450
TRIDC2AG004500
TRIDC2AG004520
TRIDC2AG004550
TRIDC2AG004570
TRIDC2AG004580
TRIDC2AG004600
TRIDC2AG004620
TRIDC2AG004650
TRIDC2AG004660
TRIDC2AG004670
TRIDC2AG004830
TRIDC2AG004870
TRIDC2AG005170
TRIDC2AG005180
TRIDC2AG005190
TRIDC2AG005280
TRIDC2AG005320
TRIDC2AG005440
TRIDC2AG005450
TRIDC2AG005480
TRIDC2AG005490
TRIDC2AG005500
TRIDC2AG005580
TRIDC2AG005720
TRIDC2AG005730
TRIDC2AG005740
TRIDC2AG005870
TRIDC2AG006890
TRIDC2AG007350
TRIDC2AG007360
TRIDC2AG007500
TRIDC2AG007760
TRIDC2AG007790
TRIDC2AG007810
TRIDC2AG007880
TRIDC2AG008610
TRIDC2AG009310
TRIDC2AG009840
TRIDC2AG009920
TRIDC2AG009940
TRIDC2AG010160
TRIDC2AG010790
TRIDC2AG010800
TRIDC2AG010850
TRIDC2AG011560
TRIDC2AG012910
TRIDC2AG012920
TRIDC2AG012930
TRIDC2AG012990
TRIDC2AG014130
TRIDC2AG015100
TRIDC2AG015710
TRIDC2AG016390
TRIDC2AG016650
TRIDC2AG016930
TRIDC2AG016940
TRIDC2AG017250
TRIDC2AG017260
TRIDC2AG017620
TRIDC2AG017810
TRIDC2AG018690
TRIDC2AG018900
TRIDC2AG019100
TRIDC2AG019320
TRIDC2AG019540
TRIDC2AG020460
TRIDC2AG020600
TRIDC2AG020610
TRIDC2AG021360
TRIDC2AG021560
TRIDC2AG021700
TRIDC2AG022770
TRIDC2AG022850
TRIDC2AG022870
TRIDC2AG023100
TRIDC2AG024160
TRIDC2AG026200
TRIDC2AG027680
TRIDC2AG028820
TRIDC2AG030480
TRIDC2AG032420
TRIDC2AG036180
TRIDC2AG036190
TRIDC2AG036210
TRIDC2AG036560
TRIDC2AG036610
TRIDC2AG043230
TRIDC2AG043250
TRIDC2AG044400
TRIDC2AG045880
TRIDC2AG045890
TRIDC2AG053700
TRIDC2AG053720
TRIDC2AG054800
TRIDC2AG061260
TRIDC2AG064280
TRIDC2AG065960
TRIDC2AG066100
TRIDC2AG066110
TRIDC2AG066350
TRIDC2AG067310
TRIDC2AG067330
TRIDC2AG067350
TRIDC2AG068490
TRIDC2AG068790
TRIDC2AG068800
TRIDC2AG068810
TRIDC2AG068990
TRIDC2AG069000
TRIDC2AG069340
TRIDC2AG069360
TRIDC2AG069450
TRIDC2AG069620
TRIDC2AG069630
TRIDC2AG069700
TRIDC2AG070430
TRIDC2AG070750
TRIDC2AG071290
TRIDC2AG071380
TRIDC2AG071580
TRIDC2AG071590
TRIDC2AG071740
TRIDC2AG071750
TRIDC2AG071920
TRIDC2AG071950
TRIDC2AG072050
TRIDC2AG072590
TRIDC2AG073070
TRIDC2AG073270
TRIDC2AG073550
TRIDC2AG073570
TRIDC2AG074610
TRIDC2AG074930
TRIDC2AG074940
TRIDC2AG075180
TRIDC2AG075190
TRIDC2AG075520
TRIDC2AG075760
TRIDC2AG075790
TRIDC2AG075880
TRIDC2AG075960
TRIDC2AG076310
TRIDC2AG076320
TRIDC2AG076640
TRIDC2AG076660
TRIDC2AG076690
TRIDC2AG076910
TRIDC2AG078060
TRIDC2AG078280
TRIDC2AG078610
TRIDC2AG078620
TRIDC2AG078630
TRIDC2AG079400
TRIDC2AG079410
TRIDC2AG079480
TRIDC2AG079500
TRIDC2AG079530
TRIDC2AG079690
TRIDC2AG079810
TRIDC2AG079820
TRIDC2AG079830
TRIDC2AG079850
TRIDC2AG079890
TRIDC2AG079900
TRIDC2BG000030
TRIDC2BG000040
TRIDC2BG000150
TRIDC2BG000160
TRIDC2BG000170
TRIDC2BG000180
TRIDC2BG000190
TRIDC2BG000240
TRIDC2BG000250
TRIDC2BG000260
TRIDC2BG000270
TRIDC2BG000560
TRIDC2BG000570
TRIDC2BG000580
TRIDC2BG000590
TRIDC2BG000600
TRIDC2BG000610
TRIDC2BG000920
TRIDC2BG000930
TRIDC2BG000940
TRIDC2BG000950
TRIDC2BG001120
TRIDC2BG001130
TRIDC2BG001200
TRIDC2BG001220
TRIDC2BG001330
TRIDC2BG001420
TRIDC2BG001440
TRIDC2BG001470
TRIDC2BG001520
TRIDC2BG001600
TRIDC2BG001610
TRIDC2BG001620
TRIDC2BG001630
TRIDC2BG001640
TRIDC2BG001650
TRIDC2BG001660
TRIDC2BG001700
TRIDC2BG001720
TRIDC2BG001730
TRIDC2BG001740
TRIDC2BG001760
TRIDC2BG001770
TRIDC2BG001780
TRIDC2BG001790
TRIDC2BG001810
TRIDC2BG001950
TRIDC2BG001960
TRIDC2BG001970
TRIDC2BG001980
TRIDC2BG002000
TRIDC2BG002010
TRIDC2BG002030
TRIDC2BG002130
TRIDC2BG002150
TRIDC2BG002450
TRIDC2BG002560
TRIDC2BG002570
TRIDC2BG002580
TRIDC2BG002590
TRIDC2BG002600
TRIDC2BG002610
TRIDC2BG002630
TRIDC2BG002640
TRIDC2BG002650
TRIDC2BG002690
TRIDC2BG002720
TRIDC2BG002730
TRIDC2BG002810
TRIDC2BG002820
TRIDC2BG002840
TRIDC2BG002850
TRIDC2BG002860
TRIDC2BG002890
TRIDC2BG002960
TRIDC2BG002970
TRIDC2BG003240
TRIDC2BG003280
TRIDC2BG003320
TRIDC2BG003450
TRIDC2BG003460
TRIDC2BG003470
TRIDC2BG003480
TRIDC2BG003490
TRIDC2BG003500
TRIDC2BG003510
TRIDC2BG003530
TRIDC2BG003540
TRIDC2BG003550
TRIDC2BG003560
TRIDC2BG003570
TRIDC2BG003580
TRIDC2BG003600
TRIDC2BG003620
TRIDC2BG003630
TRIDC2BG003680
TRIDC2BG003690
TRIDC2BG003710
TRIDC2BG003720
TRIDC2BG003730
TRIDC2BG003740
TRIDC2BG003770
TRIDC2BG003780
TRIDC2BG003820
TRIDC2BG003830
TRIDC2BG003840
TRIDC2BG003850
TRIDC2BG003870
TRIDC2BG003880
TRIDC2BG003890
TRIDC2BG003900
TRIDC2BG003910
TRIDC2BG003930
TRIDC2BG003950
TRIDC2BG004110
TRIDC2BG004130
TRIDC2BG004170
TRIDC2BG004190
TRIDC2BG004730
TRIDC2BG004750
TRIDC2BG004770
TRIDC2BG004780
TRIDC2BG004800
TRIDC2BG004810
TRIDC2BG004820
TRIDC2BG004930
TRIDC2BG004950
TRIDC2BG004960
TRIDC2BG005010
TRIDC2BG005040
TRIDC2BG005090
TRIDC2BG005100
TRIDC2BG005400
TRIDC2BG005430
TRIDC2BG005490
TRIDC2BG005500
TRIDC2BG005520
TRIDC2BG005550
TRIDC2BG005560
TRIDC2BG005890
TRIDC2BG005970
TRIDC2BG006200
TRIDC2BG006220
TRIDC2BG006310
TRIDC2BG006320
TRIDC2BG006330
TRIDC2BG006480
TRIDC2BG006490
TRIDC2BG006520
TRIDC2BG006570
TRIDC2BG006650
TRIDC2BG006810
TRIDC2BG006820
TRIDC2BG006880
TRIDC2BG006890
TRIDC2BG006900
TRIDC2BG007090
TRIDC2BG007130
TRIDC2BG007320
TRIDC2BG007330
TRIDC2BG007340
TRIDC2BG007350
TRIDC2BG007450
TRIDC2BG007460
TRIDC2BG007490
TRIDC2BG007500
TRIDC2BG007510
TRIDC2BG007520
TRIDC2BG007580
TRIDC2BG007930
TRIDC2BG007980
TRIDC2BG008000
TRIDC2BG008040
TRIDC2BG008050
TRIDC2BG008080
TRIDC2BG008110
TRIDC2BG008120
TRIDC2BG008130
TRIDC2BG008670
TRIDC2BG008800
TRIDC2BG008820
TRIDC2BG008830
TRIDC2BG008840
TRIDC2BG009020
TRIDC2BG009050
TRIDC2BG009060
TRIDC2BG009130
TRIDC2BG009170
TRIDC2BG009220
TRIDC2BG009340
TRIDC2BG009350
TRIDC2BG009360
TRIDC2BG009390
TRIDC2BG009580
TRIDC2BG009760
TRIDC2BG009800
TRIDC2BG010030
TRIDC2BG010100
TRIDC2BG010120
TRIDC2BG010150
TRIDC2BG010170
TRIDC2BG010180
TRIDC2BG010370
TRIDC2BG010480
TRIDC2BG010490
TRIDC2BG010500
TRIDC2BG010510
TRIDC2BG010520
TRIDC2BG010580
TRIDC2BG010590
TRIDC2BG010850
TRIDC2BG010890
TRIDC2BG010900
TRIDC2BG010910
TRIDC2BG011520
TRIDC2BG011810
TRIDC2BG012070
TRIDC2BG012080
TRIDC2BG012190
TRIDC2BG012260
TRIDC2BG012420
TRIDC2BG012430
TRIDC2BG012470
TRIDC2BG012500
TRIDC2BG012550
TRIDC2BG012570
TRIDC2BG012590
TRIDC2BG012630
TRIDC2BG012640
TRIDC2BG012650
TRIDC2BG012690
TRIDC2BG012700
TRIDC2BG012710
TRIDC2BG012720
TRIDC2BG012740
TRIDC2BG012770
TRIDC2BG012860
TRIDC2BG012870
TRIDC2BG013070
TRIDC2BG013120
TRIDC2BG014200
TRIDC2BG014210
TRIDC2BG014570
TRIDC2BG014790
TRIDC2BG014960
TRIDC2BG014970
TRIDC2BG014980
TRIDC2BG015270
TRIDC2BG015280
TRIDC2BG015300
TRIDC2BG015320
TRIDC2BG015330
TRIDC2BG015390
TRIDC2BG015410
TRIDC2BG015550
TRIDC2BG015740
TRIDC2BG015900
TRIDC2BG015920
TRIDC2BG016270
TRIDC2BG016280
TRIDC2BG016290
TRIDC2BG016820
TRIDC2BG017360
TRIDC2BG017450
TRIDC2BG018930
TRIDC2BG018940
TRIDC2BG019400
TRIDC2BG019660
TRIDC2BG019750
TRIDC2BG019790
TRIDC2BG019800
TRIDC2BG019860
TRIDC2BG019900
TRIDC2BG019910
TRIDC2BG019920
TRIDC2BG020510
TRIDC2BG020520
TRIDC2BG020540
TRIDC2BG020550
TRIDC2BG020610
TRIDC2BG020620
TRIDC2BG020630
TRIDC2BG020640
TRIDC2BG020720
TRIDC2BG020740
TRIDC2BG020750
TRIDC2BG020770
TRIDC2BG020780
TRIDC2BG020990
TRIDC2BG021000
TRIDC2BG021170
TRIDC2BG021400
TRIDC2BG021730
TRIDC2BG021740
TRIDC2BG021750
TRIDC2BG022020
TRIDC2BG022220
TRIDC2BG022290
TRIDC2BG022350
TRIDC2BG022360
TRIDC2BG022460
TRIDC2BG023010
TRIDC2BG023300
TRIDC2BG023580
TRIDC2BG023860
TRIDC2BG023870
TRIDC2BG023940
TRIDC2BG024250
TRIDC2BG027000
TRIDC2BG027010
TRIDC2BG027140
TRIDC2BG029540
TRIDC2BG030920
TRIDC2BG030950
TRIDC2BG030990
TRIDC2BG031000
TRIDC2BG031010
TRIDC2BG034320
TRIDC2BG035970
TRIDC2BG038340
TRIDC2BG039880
TRIDC2BG040130
TRIDC2BG042400
TRIDC2BG042470
TRIDC2BG042480
TRIDC2BG042490
TRIDC2BG042500
TRIDC2BG042610
TRIDC2BG045670
TRIDC2BG045680
TRIDC2BG045980
TRIDC2BG046380
TRIDC2BG046390
TRIDC2BG046400
TRIDC2BG046430
TRIDC2BG046460
TRIDC2BG046890
TRIDC2BG048190
TRIDC2BG048220
TRIDC2BG048930
TRIDC2BG049510
TRIDC2BG050670
TRIDC2BG050790
TRIDC2BG051450
TRIDC2BG051460
TRIDC2BG051610
TRIDC2BG051880
TRIDC2BG051930
TRIDC2BG051940
TRIDC2BG051980
TRIDC2BG052030
TRIDC2BG052040
TRIDC2BG052050
TRIDC2BG052800
TRIDC2BG052850
TRIDC2BG052860
TRIDC2BG052870
TRIDC2BG053240
TRIDC2BG053520
TRIDC2BG053780
TRIDC2BG053860
TRIDC2BG054530
TRIDC2BG054690
TRIDC2BG055810
TRIDC2BG056060
TRIDC2BG056170
TRIDC2BG056180
TRIDC2BG056190
TRIDC2BG056900
TRIDC2BG056910
TRIDC2BG057820
TRIDC2BG057830
TRIDC2BG057910
TRIDC2BG057930
TRIDC2BG057940
TRIDC2BG058160
TRIDC2BG058320
TRIDC2BG058680
TRIDC2BG058690
TRIDC2BG058910
TRIDC2BG058960
TRIDC2BG059860
TRIDC2BG060000
TRIDC2BG062440
TRIDC2BG062450
TRIDC2BG063580
TRIDC2BG063600
TRIDC2BG063610
TRIDC2BG063620
TRIDC2BG063640
TRIDC2BG063880
TRIDC2BG063900
TRIDC2BG063930
TRIDC2BG063990
TRIDC2BG064030
TRIDC2BG064060
TRIDC2BG064070
TRIDC2BG064910
TRIDC2BG065170
TRIDC2BG065180
TRIDC2BG065710
TRIDC2BG065720
TRIDC2BG065750
TRIDC2BG065770
TRIDC2BG065790
TRIDC2BG066350
TRIDC2BG066680
TRIDC2BG067000
TRIDC2BG067010
TRIDC2BG067250
TRIDC2BG067290
TRIDC2BG067740
TRIDC2BG067870
TRIDC2BG068250
TRIDC2BG068490
TRIDC2BG068520
TRIDC2BG068610
TRIDC2BG068770
TRIDC2BG068860
TRIDC2BG068870
TRIDC2BG068910
TRIDC2BG068920
TRIDC2BG068960
TRIDC2BG068970
TRIDC2BG069140
TRIDC2BG070010
TRIDC2BG070030
TRIDC2BG070080
TRIDC2BG070100
TRIDC2BG070210
TRIDC2BG070220
TRIDC2BG070250
TRIDC2BG070480
TRIDC2BG070540
TRIDC2BG070570
TRIDC2BG070580
TRIDC2BG070600
TRIDC2BG070610
TRIDC2BG070710
TRIDC2BG070740
TRIDC2BG071210
TRIDC2BG071290
TRIDC2BG071310
TRIDC2BG071320
TRIDC2BG071340
TRIDC2BG071530
TRIDC2BG072050
TRIDC2BG072140
TRIDC2BG072250
TRIDC2BG072330
TRIDC2BG072340
TRIDC2BG072350
TRIDC2BG072450
TRIDC2BG072460
TRIDC2BG072500
TRIDC2BG072700
TRIDC2BG072710
TRIDC2BG072760
TRIDC2BG072790
TRIDC2BG073510
TRIDC2BG073590
TRIDC2BG073730
TRIDC2BG074260
TRIDC2BG074270
TRIDC2BG074940
TRIDC2BG074970
TRIDC2BG075650
TRIDC2BG076000
TRIDC2BG076580
TRIDC2BG076620
TRIDC2BG076630
TRIDC2BG076640
TRIDC2BG076650
TRIDC2BG076670
TRIDC2BG076740
TRIDC2BG076750
TRIDC2BG076770
TRIDC2BG076780
TRIDC2BG076800
TRIDC2BG077310
TRIDC2BG077320
TRIDC2BG077570
TRIDC2BG077590
TRIDC2BG077630
TRIDC2BG077640
TRIDC2BG077690
TRIDC2BG077700
TRIDC2BG077730
TRIDC2BG077990
TRIDC2BG078010
TRIDC2BG078030
TRIDC2BG078240
TRIDC2BG078390
TRIDC2BG078740
TRIDC2BG079070
TRIDC2BG079080
TRIDC2BG079090
TRIDC2BG079110
TRIDC2BG079170
TRIDC2BG079260
TRIDC2BG079520
TRIDC2BG079530
TRIDC2BG079590
TRIDC2BG079670
TRIDC2BG079720
TRIDC2BG079890
TRIDC2BG079910
TRIDC2BG080600
TRIDC2BG080610
TRIDC2BG080630
TRIDC2BG080640
TRIDC2BG080850
TRIDC2BG080860
TRIDC2BG080870
TRIDC2BG080910
TRIDC2BG081270
TRIDC2BG081480
TRIDC2BG081500
TRIDC2BG081550
TRIDC2BG081610
TRIDC2BG081730
TRIDC2BG081890
TRIDC2BG081900
TRIDC2BG081920
TRIDC2BG081930
TRIDC2BG081940
TRIDC2BG081950
TRIDC2BG081980
TRIDC2BG081990
TRIDC2BG082000
TRIDC2BG082030
TRIDC2BG082040
TRIDC2BG082050
TRIDC2BG082170
TRIDC2BG082230
TRIDC2BG082360
TRIDC2BG082380
TRIDC2BG082390
TRIDC2BG082640
TRIDC2BG082650
TRIDC2BG082660
TRIDC2BG082720
TRIDC2BG082730
TRIDC2BG082800
TRIDC2BG082820
TRIDC2BG083010
TRIDC2BG083020
TRIDC2BG083100
TRIDC2BG083130
TRIDC2BG083210
TRIDC2BG083480
TRIDC2BG083490
TRIDC2BG083500
TRIDC2BG083640
TRIDC2BG083650
TRIDC2BG083660
TRIDC2BG083750
TRIDC2BG083860
TRIDC2BG083940
TRIDC2BG083950
TRIDC2BG084200
TRIDC2BG084240
TRIDC2BG084250
TRIDC2BG084350
TRIDC2BG084460
TRIDC2BG084470
TRIDC2BG084490
TRIDC2BG084650
TRIDC2BG084660
TRIDC2BG084680
TRIDC2BG084690
TRIDC2BG084740
TRIDC2BG084780
TRIDC2BG084790
TRIDC2BG084820
TRIDC2BG084840
TRIDC2BG084850
TRIDC2BG084870
TRIDC2BG084920
TRIDC2BG084960
TRIDC2BG084970
TRIDC2BG084980
TRIDC2BG085090
TRIDC2BG085270
TRIDC2BG085290
TRIDC2BG085320
TRIDC2BG085340
TRIDC2BG085440
TRIDC2BG085450
TRIDC2BG085550
TRIDC2BG085580
TRIDC2BG085590
TRIDC2BG085660
TRIDC2BG085790
TRIDC2BG085800
TRIDC2BG085810
TRIDC2BG085990
TRIDC2BG086040
TRIDC2BG086050
TRIDC2BG086170
TRIDC2BG086180
TRIDC2BG086190
TRIDC2BG086200
TRIDC2BG086210
TRIDC2BG086270
TRIDC2BG086290
TRIDC2BG086550
TRIDC2BG086560
TRIDC2BG086580
TRIDC2BG086620
TRIDC2BG086640
TRIDC2BG086830
TRIDC2BG086840
TRIDC2BG086850
TRIDC2BG086920
TRIDC2BG086930
TRIDC2BG086970
TRIDC2BG087060
TRIDC2BG087070
TRIDC2BG087090
TRIDC2BG087410
TRIDC2BG087430
TRIDC2BG087440
TRIDC2BG087460
TRIDC2BG087700
TRIDC2BG087740
TRIDC2BG087750
TRIDC2BG087800
TRIDC2BG087890
TRIDC2BG087930
TRIDC2BG087940
TRIDC2BG087950
TRIDC2BG087960
TRIDC2BG088010
TRIDC2BG088020
TRIDC2BG088030
TRIDC2BG088040
TRIDC2BG088060
TRIDC2BG088080
TRIDC2BG088110
TRIDC2BG088120
TRIDC2BG088450
TRIDC2BG088460
TRIDC2BG088520
TRIDC2BG088530
TRIDC2BG088540
TRIDC2BG088600
TRIDC2BG088620
TRIDC2BG088630
TRIDC2BG088640
TRIDC2BG088650
TRIDC2BG088660
TRIDC2BG088670
TRIDC2BG088680
TRIDC2BG088720
TRIDC2BG088730
TRIDC2BG088990
TRIDC2BG089040
TRIDC2BG089050
TRIDC2BG089110
TRIDC2BG089120
TRIDC2BG089130
TRIDC2BG089140
TRIDC2BG089250
TRIDC2BG089260
TRIDC2BG089280
TRIDC2BG089290
TRIDC2BG089300
TRIDC2BG089310
TRIDC2BG089330
TRIDC2BG089390
TRIDC2BG089430
TRIDC2BG089440
TRIDC2BG089460
TRIDC2BG089480
TRIDC2BG089490
TRIDC2BG089580
TRIDC2BG089710
TRIDC2BG089720
TRIDC2BG089740
TRIDC2BG089760
TRIDC2BG089820
TRIDC2BG089990
TRIDC2BG090000
TRIDC2BG090010
TRIDC2BG090020
TRIDC2BG090050
TRIDC2BG090060
TRIDC2BG090080
TRIDC2BG090140
TRIDC2BG090150
TRIDC2BG090200
TRIDC2BG090210
TRIDC2BG090230
TRIDC2BG090240
TRIDC2BG090250
TRIDC2BG090300
TRIDC2BG090310
TRIDC2BG090320
TRIDC2BG090340
TRIDC2BG090350
TRIDC2BG090420
TRIDC2BG090430
TRIDC2BG090450
TRIDC2BG090480
TRIDC2BG090540
TRIDC2BG090550
TRIDC2BG090570
TRIDC2BG090580
TRIDC2BG090590
TRIDC2BG090610
TRIDC2BG090630
TRIDC2BG090650
TRIDC2BG090660
TRIDC2BG090670
TRIDC2BG090680
TRIDC2BG090690
TRIDC2BG090720
TRIDC2BG090730
TRIDC2BG090840
TRIDC2BG090850
TRIDC2BG090870
TRIDC2BG090880
TRIDC2BG090890
TRIDC2BG090900
TRIDC2BG090950
TRIDC2BG091110
TRIDC3AG000030
TRIDC3AG001240
TRIDC3AG001440
TRIDC3AG001450
TRIDC3AG001480
TRIDC3AG001490
TRIDC3AG001520
TRIDC3AG001940
TRIDC3AG001960
TRIDC3AG002000
TRIDC3AG002050
TRIDC3AG002060
TRIDC3AG002190
TRIDC3AG002230
TRIDC3AG002720
TRIDC3AG003700
TRIDC3AG004390
TRIDC3AG004400
TRIDC3AG004820
TRIDC3AG005120
TRIDC3AG005130
TRIDC3AG005150
TRIDC3AG005160
TRIDC3AG005170
TRIDC3AG005190
TRIDC3AG005350
TRIDC3AG005470
TRIDC3AG005480
TRIDC3AG005490
TRIDC3AG005510
TRIDC3AG005680
TRIDC3AG006720
TRIDC3AG006890
TRIDC3AG006940
TRIDC3AG006950
TRIDC3AG007380
TRIDC3AG007400
TRIDC3AG008090
TRIDC3AG008140
TRIDC3AG008720
TRIDC3AG008730
TRIDC3AG009100
TRIDC3AG009640
TRIDC3AG009660
TRIDC3AG009680
TRIDC3AG009690
TRIDC3AG009770
TRIDC3AG009780
TRIDC3AG009810
TRIDC3AG009940
TRIDC3AG009960
TRIDC3AG010250
TRIDC3AG010650
TRIDC3AG010680
TRIDC3AG011120
TRIDC3AG012050
TRIDC3AG012070
TRIDC3AG012090
TRIDC3AG012130
TRIDC3AG012800
TRIDC3AG013360
TRIDC3AG013630
TRIDC3AG013650
TRIDC3AG013670
TRIDC3AG014180
TRIDC3AG014680
TRIDC3AG016570
TRIDC3AG017340
TRIDC3AG017930
TRIDC3AG018580
TRIDC3AG018610
TRIDC3AG019610
TRIDC3AG019770
TRIDC3AG021440
TRIDC3AG023940
TRIDC3AG024350
TRIDC3AG025050
TRIDC3AG025410
TRIDC3AG026640
TRIDC3AG028880
TRIDC3AG031820
TRIDC3AG031830
TRIDC3AG031840
TRIDC3AG032700
TRIDC3AG034300
TRIDC3AG036610
TRIDC3AG036830
TRIDC3AG037100
TRIDC3AG037270
TRIDC3AG038470
TRIDC3AG040490
TRIDC3AG040500
TRIDC3AG042760
TRIDC3AG057010
TRIDC3AG058730
TRIDC3AG058950
TRIDC3AG058960
TRIDC3AG059690
TRIDC3AG062560
TRIDC3AG062750
TRIDC3AG062770
TRIDC3AG062780
TRIDC3AG063750
TRIDC3AG064860
TRIDC3AG065580
TRIDC3AG065640
TRIDC3AG067370
TRIDC3AG067450
TRIDC3AG067470
TRIDC3AG067480
TRIDC3AG067840
TRIDC3AG067860
TRIDC3AG068110
TRIDC3AG070640
TRIDC3AG071290
TRIDC3AG071370
TRIDC3AG071420
TRIDC3AG071430
TRIDC3AG071440
TRIDC3AG071830
TRIDC3AG072160
TRIDC3AG072230
TRIDC3AG072260
TRIDC3AG072270
TRIDC3AG072490
TRIDC3AG072500
TRIDC3AG072530
TRIDC3AG072780
TRIDC3AG072790
TRIDC3AG072930
TRIDC3AG072940
TRIDC3AG072960
TRIDC3AG073020
TRIDC3AG073350
TRIDC3AG073360
TRIDC3AG073620
TRIDC3AG073630
TRIDC3AG073640
TRIDC3AG073660
TRIDC3AG073700
TRIDC3AG073730
TRIDC3AG073810
TRIDC3AG073850
TRIDC3AG073860
TRIDC3AG073870
TRIDC3AG073880
TRIDC3AG073910
TRIDC3AG073920
TRIDC3AG073950
TRIDC3AG073960
TRIDC3AG073970
TRIDC3AG073980
TRIDC3AG073990
TRIDC3AG074010
TRIDC3AG074030
TRIDC3AG074040
TRIDC3AG074150
TRIDC3BG000040
TRIDC3BG000050
TRIDC3BG000140
TRIDC3BG000180
TRIDC3BG000360
TRIDC3BG000370
TRIDC3BG000390
TRIDC3BG000410
TRIDC3BG000480
TRIDC3BG000710
TRIDC3BG000720
TRIDC3BG000770
TRIDC3BG000800
TRIDC3BG001280
TRIDC3BG001320
TRIDC3BG001420
TRIDC3BG001430
TRIDC3BG001440
TRIDC3BG001550
TRIDC3BG001570
TRIDC3BG001590
TRIDC3BG001640
TRIDC3BG001780
TRIDC3BG001790
TRIDC3BG002180
TRIDC3BG002190
TRIDC3BG002240
TRIDC3BG002250
TRIDC3BG002450
TRIDC3BG002460
TRIDC3BG002470
TRIDC3BG002610
TRIDC3BG002620
TRIDC3BG002660
TRIDC3BG002870
TRIDC3BG002880
TRIDC3BG003350
TRIDC3BG003380
TRIDC3BG003390
TRIDC3BG003400
TRIDC3BG003410
TRIDC3BG003620
TRIDC3BG003630
TRIDC3BG003710
TRIDC3BG003790
TRIDC3BG003830
TRIDC3BG004160
TRIDC3BG004730
TRIDC3BG005010
TRIDC3BG005020
TRIDC3BG005030
TRIDC3BG005050
TRIDC3BG005070
TRIDC3BG005080
TRIDC3BG005100
TRIDC3BG005110
TRIDC3BG005120
TRIDC3BG005260
TRIDC3BG005320
TRIDC3BG005350
TRIDC3BG005430
TRIDC3BG005690
TRIDC3BG005910
TRIDC3BG005920
TRIDC3BG005930
TRIDC3BG005940
TRIDC3BG006010
TRIDC3BG006020
TRIDC3BG006030
TRIDC3BG006050
TRIDC3BG006070
TRIDC3BG006090
TRIDC3BG006100
TRIDC3BG006110
TRIDC3BG006130
TRIDC3BG006150
TRIDC3BG006170
TRIDC3BG006190
TRIDC3BG006350
TRIDC3BG006360
TRIDC3BG006810
TRIDC3BG007030
TRIDC3BG007040
TRIDC3BG007050
TRIDC3BG007060
TRIDC3BG007080
TRIDC3BG007090
TRIDC3BG007100
TRIDC3BG007110
TRIDC3BG007120
TRIDC3BG007260
TRIDC3BG007300
TRIDC3BG007310
TRIDC3BG007350
TRIDC3BG007510
TRIDC3BG007520
TRIDC3BG007530
TRIDC3BG007560
TRIDC3BG007590
TRIDC3BG007600
TRIDC3BG007610
TRIDC3BG007650
TRIDC3BG007930
TRIDC3BG007940
TRIDC3BG007960
TRIDC3BG008040
TRIDC3BG008130
TRIDC3BG008140
TRIDC3BG008170
TRIDC3BG008210
TRIDC3BG008440
TRIDC3BG009060
TRIDC3BG009080
TRIDC3BG009090
TRIDC3BG009150
TRIDC3BG009170
TRIDC3BG009230
TRIDC3BG009240
TRIDC3BG009250
TRIDC3BG009260
TRIDC3BG009270
TRIDC3BG009280
TRIDC3BG009360
TRIDC3BG009450
TRIDC3BG009460
TRIDC3BG009480
TRIDC3BG009490
TRIDC3BG009500
TRIDC3BG009540
TRIDC3BG009650
TRIDC3BG009660
TRIDC3BG009790
TRIDC3BG009860
TRIDC3BG009940
TRIDC3BG009950
TRIDC3BG010000
TRIDC3BG010010
TRIDC3BG010020
TRIDC3BG010030
TRIDC3BG010040
TRIDC3BG010050
TRIDC3BG010190
TRIDC3BG010210
TRIDC3BG010290
TRIDC3BG010360
TRIDC3BG010440
TRIDC3BG010460
TRIDC3BG010740
TRIDC3BG010960
TRIDC3BG010970
TRIDC3BG010980
TRIDC3BG011020
TRIDC3BG011030
TRIDC3BG011040
TRIDC3BG011050
TRIDC3BG011140
TRIDC3BG011150
TRIDC3BG011160
TRIDC3BG011170
TRIDC3BG011180
TRIDC3BG011190
TRIDC3BG011200
TRIDC3BG011240
TRIDC3BG011250
TRIDC3BG011270
TRIDC3BG011300
TRIDC3BG011310
TRIDC3BG011330
TRIDC3BG011360
TRIDC3BG011380
TRIDC3BG011390
TRIDC3BG011450
TRIDC3BG011480
TRIDC3BG011490
TRIDC3BG011520
TRIDC3BG011760
TRIDC3BG011770
TRIDC3BG011790
TRIDC3BG011800
TRIDC3BG011810
TRIDC3BG011910
TRIDC3BG011930
TRIDC3BG011970
TRIDC3BG011980
TRIDC3BG012000
TRIDC3BG012100
TRIDC3BG012130
TRIDC3BG012390
TRIDC3BG012660
TRIDC3BG012670
TRIDC3BG012680
TRIDC3BG012700
TRIDC3BG012780
TRIDC3BG012800
TRIDC3BG013090
TRIDC3BG013110
TRIDC3BG013180
TRIDC3BG013200
TRIDC3BG014230
TRIDC3BG014240
TRIDC3BG014250
TRIDC3BG014830
TRIDC3BG014970
TRIDC3BG014980
TRIDC3BG015020
TRIDC3BG015520
TRIDC3BG016220
TRIDC3BG016230
TRIDC3BG016400
TRIDC3BG016410
TRIDC3BG016420
TRIDC3BG016430
TRIDC3BG016440
TRIDC3BG016450
TRIDC3BG016460
TRIDC3BG016470
TRIDC3BG016480
TRIDC3BG016740
TRIDC3BG017680
TRIDC3BG017700
TRIDC3BG017720
TRIDC3BG017730
TRIDC3BG017960
TRIDC3BG018700
TRIDC3BG019500
TRIDC3BG020580
TRIDC3BG020590
TRIDC3BG021410
TRIDC3BG021450
TRIDC3BG021510
TRIDC3BG021520
TRIDC3BG022160
TRIDC3BG022580
TRIDC3BG022770
TRIDC3BG022910
TRIDC3BG023120
TRIDC3BG023130
TRIDC3BG023170
TRIDC3BG023190
TRIDC3BG023200
TRIDC3BG024570
TRIDC3BG024580
TRIDC3BG024670
TRIDC3BG024960
TRIDC3BG025630
TRIDC3BG025650
TRIDC3BG025730
TRIDC3BG025770
TRIDC3BG025910
TRIDC3BG026100
TRIDC3BG026460
TRIDC3BG026590
TRIDC3BG026610
TRIDC3BG027830
TRIDC3BG027840
TRIDC3BG028430
TRIDC3BG030060
TRIDC3BG032280
TRIDC3BG033140
TRIDC3BG033150
TRIDC3BG033260
TRIDC3BG033600
TRIDC3BG033630
TRIDC3BG034690
TRIDC3BG034790
TRIDC3BG035980
TRIDC3BG037790
TRIDC3BG037810
TRIDC3BG037820
TRIDC3BG038120
TRIDC3BG038880
TRIDC3BG038890
TRIDC3BG039480
TRIDC3BG039920
TRIDC3BG040090
TRIDC3BG040180
TRIDC3BG040790
TRIDC3BG041270
TRIDC3BG041410
TRIDC3BG042390
TRIDC3BG042400
TRIDC3BG042410
TRIDC3BG042430
TRIDC3BG043030
TRIDC3BG043050
TRIDC3BG043060
TRIDC3BG043070
TRIDC3BG043080
TRIDC3BG043200
TRIDC3BG043600
TRIDC3BG043770
TRIDC3BG043920
TRIDC3BG043950
TRIDC3BG043970
TRIDC3BG043980
TRIDC3BG044550
TRIDC3BG044580
TRIDC3BG044590
TRIDC3BG044600
TRIDC3BG044610
TRIDC3BG044630
TRIDC3BG044650
TRIDC3BG044660
TRIDC3BG044690
TRIDC3BG044710
TRIDC3BG044730
TRIDC3BG044750
TRIDC3BG044780
TRIDC3BG044790
TRIDC3BG045290
TRIDC3BG045320
TRIDC3BG045330
TRIDC3BG045430
TRIDC3BG045450
TRIDC3BG045490
TRIDC3BG045520
TRIDC3BG045550
TRIDC3BG047010
TRIDC3BG047810
TRIDC3BG047860
TRIDC3BG047880
TRIDC3BG047890
TRIDC3BG047920
TRIDC3BG047930
TRIDC3BG047980
TRIDC3BG047990
TRIDC3BG048000
TRIDC3BG048030
TRIDC3BG048040
TRIDC3BG048120
TRIDC3BG048130
TRIDC3BG048140
TRIDC3BG049300
TRIDC3BG050200
TRIDC3BG050370
TRIDC3BG050380
TRIDC3BG050860
TRIDC3BG050870
TRIDC3BG050890
TRIDC3BG050910
TRIDC3BG050950
TRIDC3BG050980
TRIDC3BG050990
TRIDC3BG051000
TRIDC3BG051010
TRIDC3BG051020
TRIDC3BG051030
TRIDC3BG051250
TRIDC3BG052240
TRIDC3BG052250
TRIDC3BG053510
TRIDC3BG053520
TRIDC3BG053530
TRIDC3BG053560
TRIDC3BG054160
TRIDC3BG055030
TRIDC3BG055380
TRIDC3BG055460
TRIDC3BG058710
TRIDC3BG063920
TRIDC3BG063930
TRIDC3BG064620
TRIDC3BG064630
TRIDC3BG064640
TRIDC3BG064670
TRIDC3BG064970
TRIDC3BG065100
TRIDC3BG065340
TRIDC3BG066070
TRIDC3BG066110
TRIDC3BG066130
TRIDC3BG066170
TRIDC3BG066180
TRIDC3BG066230
TRIDC3BG066390
TRIDC3BG066560
TRIDC3BG066940
TRIDC3BG066960
TRIDC3BG067010
TRIDC3BG067020
TRIDC3BG067030
TRIDC3BG067110
TRIDC3BG068590
TRIDC3BG069470
TRIDC3BG069590
TRIDC3BG069610
TRIDC3BG069620
TRIDC3BG070290
TRIDC3BG070440
TRIDC3BG070450
TRIDC3BG070490
TRIDC3BG070520
TRIDC3BG070530
TRIDC3BG070540
TRIDC3BG070550
TRIDC3BG070860
TRIDC3BG070870
TRIDC3BG070910
TRIDC3BG071090
TRIDC3BG071110
TRIDC3BG071120
TRIDC3BG071130
TRIDC3BG071160
TRIDC3BG071170
TRIDC3BG071350
TRIDC3BG071500
TRIDC3BG071520
TRIDC3BG071530
TRIDC3BG071760
TRIDC3BG071770
TRIDC3BG071780
TRIDC3BG071990
TRIDC3BG072180
TRIDC3BG072400
TRIDC3BG072410
TRIDC3BG072510
TRIDC3BG072530
TRIDC3BG073090
TRIDC3BG073290
TRIDC3BG073310
TRIDC3BG073320
TRIDC3BG073370
TRIDC3BG073410
TRIDC3BG073520
TRIDC3BG073530
TRIDC3BG074280
TRIDC3BG074510
TRIDC3BG074540
TRIDC3BG074570
TRIDC3BG074590
TRIDC3BG074610
TRIDC3BG074650
TRIDC3BG074930
TRIDC3BG074940
TRIDC3BG075060
TRIDC3BG075070
TRIDC3BG075140
TRIDC3BG075160
TRIDC3BG075800
TRIDC3BG075890
TRIDC3BG075990
TRIDC3BG076000
TRIDC3BG076020
TRIDC3BG076030
TRIDC3BG076080
TRIDC3BG076090
TRIDC3BG076130
TRIDC3BG076150
TRIDC3BG076160
TRIDC3BG076180
TRIDC3BG076250
TRIDC3BG076290
TRIDC3BG076330
TRIDC3BG076350
TRIDC3BG076360
TRIDC3BG076400
TRIDC3BG076630
TRIDC3BG076720
TRIDC3BG076730
TRIDC3BG076910
TRIDC3BG076920
TRIDC3BG076970
TRIDC3BG077010
TRIDC3BG077040
TRIDC3BG077100
TRIDC3BG077110
TRIDC3BG077120
TRIDC3BG077200
TRIDC3BG077370
TRIDC3BG077390
TRIDC3BG077450
TRIDC3BG077460
TRIDC3BG077570
TRIDC3BG077580
TRIDC3BG077590
TRIDC3BG077680
TRIDC3BG077800
TRIDC3BG077810
TRIDC3BG077910
TRIDC3BG078230
TRIDC3BG078240
TRIDC3BG078250
TRIDC3BG078350
TRIDC3BG078360
TRIDC3BG078380
TRIDC3BG078390
TRIDC3BG078840
TRIDC3BG079530
TRIDC3BG079830
TRIDC3BG079850
TRIDC3BG079870
TRIDC3BG079880
TRIDC3BG079890
TRIDC3BG079940
TRIDC3BG079990
TRIDC3BG080000
TRIDC3BG080010
TRIDC3BG080780
TRIDC3BG080960
TRIDC3BG080970
TRIDC3BG080980
TRIDC3BG080990
TRIDC3BG081100
TRIDC3BG081960
TRIDC3BG082290
TRIDC3BG082610
TRIDC3BG082620
TRIDC3BG082630
TRIDC3BG082640
TRIDC3BG082650
TRIDC3BG082660
TRIDC3BG082670
TRIDC3BG082680
TRIDC3BG083020
TRIDC3BG084260
TRIDC3BG084320
TRIDC3BG084330
TRIDC3BG084430
TRIDC3BG085890
TRIDC3BG086490
TRIDC4AG000030
TRIDC4AG000250
TRIDC4AG000610
TRIDC4AG000810
TRIDC4AG000920
TRIDC4AG002790
TRIDC4AG006110
TRIDC4AG006120
TRIDC4AG006140
TRIDC4AG006860
TRIDC4AG007550
TRIDC4AG009930
TRIDC4AG014900
TRIDC4AG016030
TRIDC4AG016370
TRIDC4AG019250
TRIDC4AG021210
TRIDC4AG023590
TRIDC4AG024570
TRIDC4AG025680
TRIDC4AG026130
TRIDC4AG026600
TRIDC4AG026800
TRIDC4AG033790
TRIDC4AG033800
TRIDC4AG033810
TRIDC4AG033820
TRIDC4AG033830
TRIDC4AG033850
TRIDC4AG033880
TRIDC4AG033900
TRIDC4AG034670
TRIDC4AG034730
TRIDC4AG034750
TRIDC4AG034770
TRIDC4AG035400
TRIDC4AG035590
TRIDC4AG036340
TRIDC4AG037420
TRIDC4AG043030
TRIDC4AG043060
TRIDC4AG043070
TRIDC4AG043210
TRIDC4AG044380
TRIDC4AG044430
TRIDC4AG044840
TRIDC4AG044980
TRIDC4AG045230
TRIDC4AG045240
TRIDC4AG045520
TRIDC4AG045530
TRIDC4AG045810
TRIDC4AG046380
TRIDC4AG046390
TRIDC4AG046480
TRIDC4AG046490
TRIDC4AG046620
TRIDC4AG046630
TRIDC4AG046650
TRIDC4AG046660
TRIDC4AG046770
TRIDC4AG046790
TRIDC4AG046800
TRIDC4AG046810
TRIDC4AG046880
TRIDC4AG046960
TRIDC4AG046970
TRIDC4AG046980
TRIDC4AG046990
TRIDC4AG047020
TRIDC4AG047030
TRIDC4AG047040
TRIDC4AG048070
TRIDC4AG048080
TRIDC4AG049430
TRIDC4AG049450
TRIDC4AG049460
TRIDC4AG050130
TRIDC4AG050170
TRIDC4AG050190
TRIDC4AG050380
TRIDC4AG050430
TRIDC4AG050500
TRIDC4AG050540
TRIDC4AG050550
TRIDC4AG050570
TRIDC4AG051170
TRIDC4AG051180
TRIDC4AG051200
TRIDC4AG051240
TRIDC4AG051250
TRIDC4AG051260
TRIDC4AG051710
TRIDC4AG051720
TRIDC4AG052360
TRIDC4AG052460
TRIDC4AG052510
TRIDC4AG052520
TRIDC4AG053740
TRIDC4AG053750
TRIDC4AG055730
TRIDC4AG055780
TRIDC4AG056620
TRIDC4AG056950
TRIDC4AG056960
TRIDC4AG057090
TRIDC4AG057130
TRIDC4AG057150
TRIDC4AG057340
TRIDC4AG057350
TRIDC4AG057380
TRIDC4AG057400
TRIDC4AG057430
TRIDC4AG057470
TRIDC4AG057680
TRIDC4AG057720
TRIDC4AG057880
TRIDC4AG058040
TRIDC4AG058090
TRIDC4AG058210
TRIDC4AG058420
TRIDC4AG058430
TRIDC4AG058470
TRIDC4AG058850
TRIDC4AG059260
TRIDC4AG059280
TRIDC4AG059350
TRIDC4AG059360
TRIDC4AG059490
TRIDC4AG059550
TRIDC4AG059560
TRIDC4AG059590
TRIDC4AG059630
TRIDC4AG059640
TRIDC4AG059650
TRIDC4AG059680
TRIDC4AG059700
TRIDC4AG059720
TRIDC4AG059730
TRIDC4AG060630
TRIDC4AG060640
TRIDC4AG060650
TRIDC4AG060690
TRIDC4AG060720
TRIDC4AG060730
TRIDC4AG060740
TRIDC4AG060760
TRIDC4AG060770
TRIDC4AG060780
TRIDC4AG060800
TRIDC4AG060810
TRIDC4AG060910
TRIDC4AG060920
TRIDC4AG061120
TRIDC4AG061130
TRIDC4AG061340
TRIDC4AG061350
TRIDC4AG061610
TRIDC4AG061700
TRIDC4AG062010
TRIDC4AG062050
TRIDC4AG062060
TRIDC4AG062210
TRIDC4AG062230
TRIDC4AG062760
TRIDC4AG062940
TRIDC4AG063230
TRIDC4AG063490
TRIDC4AG063770
TRIDC4AG063790
TRIDC4AG063800
TRIDC4AG064150
TRIDC4AG064250
TRIDC4AG064870
TRIDC4AG064880
TRIDC4AG064890
TRIDC4AG064900
TRIDC4AG064910
TRIDC4AG064920
TRIDC4AG064940
TRIDC4AG065010
TRIDC4AG065210
TRIDC4AG065220
TRIDC4AG065230
TRIDC4AG065310
TRIDC4AG065320
TRIDC4AG065340
TRIDC4AG065380
TRIDC4AG065550
TRIDC4AG065560
TRIDC4AG065570
TRIDC4AG065580
TRIDC4AG065590
TRIDC4AG065610
TRIDC4AG065620
TRIDC4AG065630
TRIDC4AG065680
TRIDC4AG065690
TRIDC4AG065700
TRIDC4AG065710
TRIDC4AG065750
TRIDC4AG065760
TRIDC4AG065870
TRIDC4AG065920
TRIDC4AG065960
TRIDC4AG066200
TRIDC4AG066230
TRIDC4AG066360
TRIDC4AG066380
TRIDC4AG066390
TRIDC4AG066400
TRIDC4AG066420
TRIDC4AG066440
TRIDC4AG066460
TRIDC4AG066480
TRIDC4AG066500
TRIDC4AG066530
TRIDC4AG066550
TRIDC4AG066570
TRIDC4AG066600
TRIDC4AG066610
TRIDC4AG066630
TRIDC4AG066690
TRIDC4AG066700
TRIDC4AG066710
TRIDC4AG066720
TRIDC4AG066740
TRIDC4AG066750
TRIDC4AG066760
TRIDC4AG066790
TRIDC4AG066800
TRIDC4AG066830
TRIDC4AG066840
TRIDC4AG067040
TRIDC4AG067110
TRIDC4AG067170
TRIDC4AG067180
TRIDC4AG067190
TRIDC4AG067200
TRIDC4AG067230
TRIDC4AG067280
TRIDC4AG067310
TRIDC4AG067320
TRIDC4AG067330
TRIDC4AG067360
TRIDC4AG067370
TRIDC4AG067380
TRIDC4AG067390
TRIDC4AG067400
TRIDC4AG067570
TRIDC4AG067580
TRIDC4AG067590
TRIDC4AG067640
TRIDC4AG067650
TRIDC4AG067710
TRIDC4AG067840
TRIDC4AG067940
TRIDC4AG067950
TRIDC4AG067960
TRIDC4AG068000
TRIDC4AG068010
TRIDC4AG068020
TRIDC4AG068030
TRIDC4AG068040
TRIDC4AG068050
TRIDC4AG068060
TRIDC4AG068070
TRIDC4AG068100
TRIDC4AG068110
TRIDC4AG068150
TRIDC4AG068170
TRIDC4AG068180
TRIDC4AG068250
TRIDC4AG068260
TRIDC4AG068330
TRIDC4AG068340
TRIDC4AG068360
TRIDC4AG068370
TRIDC4AG068380
TRIDC4AG068420
TRIDC4AG068430
TRIDC4AG068440
TRIDC4AG068510
TRIDC4AG068680
TRIDC4AG068720
TRIDC4AG068730
TRIDC4AG068740
TRIDC4AG068750
TRIDC4AG068820
TRIDC4AG068830
TRIDC4AG068840
TRIDC4AG068850
TRIDC4AG068870
TRIDC4AG068960
TRIDC4AG068970
TRIDC4AG068980
TRIDC4AG068990
TRIDC4AG069000
TRIDC4AG069010
TRIDC4AG069030
TRIDC4AG069080
TRIDC4AG069090
TRIDC4AG069170
TRIDC4AG069320
TRIDC4AG069470
TRIDC4AG069480
TRIDC4AG069740
TRIDC4AG069750
TRIDC4AG069760
TRIDC4AG069770
TRIDC4AG069780
TRIDC4AG069790
TRIDC4AG069800
TRIDC4AG069810
TRIDC4AG069820
TRIDC4AG069830
TRIDC4AG069840
TRIDC4AG069850
TRIDC4AG069870
TRIDC4AG069890
TRIDC4AG069900
TRIDC4AG069910
TRIDC4AG069940
TRIDC4AG069950
TRIDC4AG069960
TRIDC4AG069970
TRIDC4AG069980
TRIDC4AG069990
TRIDC4AG070000
TRIDC4AG070010
TRIDC4AG070030
TRIDC4AG070050
TRIDC4AG070110
TRIDC4AG070120
TRIDC4AG070130
TRIDC4AG070150
TRIDC4AG070170
TRIDC4AG070180
TRIDC4AG070210
TRIDC4AG070260
TRIDC4AG070290
TRIDC4AG070300
TRIDC4AG070310
TRIDC4AG070320
TRIDC4AG070380
TRIDC4AG070390
TRIDC4AG070400
TRIDC4AG070410
TRIDC4AG070420
TRIDC4AG070470
TRIDC4AG070550
TRIDC4AG070620
TRIDC4AG070630
TRIDC4AG070650
TRIDC4AG070660
TRIDC4AG070680
TRIDC4AG070700
TRIDC4AG070710
TRIDC4AG070720
TRIDC4AG070730
TRIDC4AG070740
TRIDC4AG070750
TRIDC4AG070760
TRIDC4AG070770
TRIDC4AG070790
TRIDC4AG070800
TRIDC4AG070840
TRIDC4AG070850
TRIDC4AG070860
TRIDC4AG070870
TRIDC4AG070880
TRIDC4AG070900
TRIDC4AG070910
TRIDC4AG070920
TRIDC4AG070930
TRIDC4AG071040
TRIDC4AG071050
TRIDC4AG071190
TRIDC4AG071290
TRIDC4AG071300
TRIDC4AG071310
TRIDC4AG071330
TRIDC4AG071390
TRIDC4AG071480
TRIDC4AG071490
TRIDC4AG071510
TRIDC4AG071520
TRIDC4AG071530
TRIDC4AG071540
TRIDC4AG071550
TRIDC4AG071580
TRIDC4AG071590
TRIDC4AG071630
TRIDC4AG071670
TRIDC4AG071680
TRIDC4AG071690
TRIDC4AG071700
TRIDC4AG071750
TRIDC4AG071760
TRIDC4AG071790
TRIDC4AG071800
TRIDC4AG071840
TRIDC4AG071850
TRIDC4AG071870
TRIDC4AG072020
TRIDC4AG072030
TRIDC4AG072200
TRIDC4AG072240
TRIDC4AG072370
TRIDC4AG072410
TRIDC4AG072470
TRIDC4AG072480
TRIDC4AG072490
TRIDC4AG072500
TRIDC4AG072510
TRIDC4AG072540
TRIDC4AG072550
TRIDC4AG072630
TRIDC4AG072640
TRIDC4BG000230
TRIDC4BG000350
TRIDC4BG000480
TRIDC4BG000510
TRIDC4BG000610
TRIDC4BG000760
TRIDC4BG000770
TRIDC4BG000790
TRIDC4BG000800
TRIDC4BG000810
TRIDC4BG001070
TRIDC4BG001130
TRIDC4BG001140
TRIDC4BG001190
TRIDC4BG001200
TRIDC4BG001220
TRIDC4BG001240
TRIDC4BG001300
TRIDC4BG001310
TRIDC4BG001330
TRIDC4BG001340
TRIDC4BG001350
TRIDC4BG001380
TRIDC4BG001390
TRIDC4BG001400
TRIDC4BG001440
TRIDC4BG001480
TRIDC4BG001550
TRIDC4BG001590
TRIDC4BG001630
TRIDC4BG001820
TRIDC4BG001830
TRIDC4BG001840
TRIDC4BG002090
TRIDC4BG002380
TRIDC4BG002650
TRIDC4BG002680
TRIDC4BG002950
TRIDC4BG002960
TRIDC4BG003160
TRIDC4BG004150
TRIDC4BG004160
TRIDC4BG004180
TRIDC4BG004420
TRIDC4BG004470
TRIDC4BG004530
TRIDC4BG004540
TRIDC4BG004550
TRIDC4BG004570
TRIDC4BG004590
TRIDC4BG005010
TRIDC4BG005110
TRIDC4BG005610
TRIDC4BG005630
TRIDC4BG005780
TRIDC4BG005790
TRIDC4BG005810
TRIDC4BG005820
TRIDC4BG005990
TRIDC4BG006000
TRIDC4BG006310
TRIDC4BG006420
TRIDC4BG006980
TRIDC4BG006990
TRIDC4BG007340
TRIDC4BG007430
TRIDC4BG007470
TRIDC4BG007480
TRIDC4BG007660
TRIDC4BG007810
TRIDC4BG007820
TRIDC4BG008350
TRIDC4BG008430
TRIDC4BG009250
TRIDC4BG009520
TRIDC4BG009600
TRIDC4BG010180
TRIDC4BG010480
TRIDC4BG010500
TRIDC4BG010510
TRIDC4BG010520
TRIDC4BG010530
TRIDC4BG010630
TRIDC4BG010880
TRIDC4BG010890
TRIDC4BG010990
TRIDC4BG012270
TRIDC4BG013760
TRIDC4BG013770
TRIDC4BG014440
TRIDC4BG014450
TRIDC4BG014460
TRIDC4BG014470
TRIDC4BG014920
TRIDC4BG015980
TRIDC4BG015990
TRIDC4BG016010
TRIDC4BG022950
TRIDC4BG023050
TRIDC4BG023060
TRIDC4BG026650
TRIDC4BG026680
TRIDC4BG027310
TRIDC4BG028770
TRIDC4BG029620
TRIDC4BG031650
TRIDC4BG033050
TRIDC4BG036010
TRIDC4BG038750
TRIDC4BG039410
TRIDC4BG040160
TRIDC4BG040170
TRIDC4BG040260
TRIDC4BG040270
TRIDC4BG040280
TRIDC4BG043690
TRIDC4BG044180
TRIDC4BG044190
TRIDC4BG044200
TRIDC4BG044210
TRIDC4BG044750
TRIDC4BG045540
TRIDC4BG045940
TRIDC4BG045950
TRIDC4BG045960
TRIDC4BG045980
TRIDC4BG047100
TRIDC4BG049360
TRIDC4BG049540
TRIDC4BG050240
TRIDC4BG050250
TRIDC4BG050580
TRIDC4BG051020
TRIDC4BG051340
TRIDC4BG051380
TRIDC4BG051570
TRIDC4BG051720
TRIDC4BG052930
TRIDC4BG052940
TRIDC4BG053450
TRIDC4BG055140
TRIDC4BG055190
TRIDC4BG055250
TRIDC4BG055260
TRIDC4BG055270
TRIDC4BG055350
TRIDC4BG055420
TRIDC4BG055440
TRIDC4BG055450
TRIDC4BG055470
TRIDC4BG055480
TRIDC4BG056160
TRIDC4BG056480
TRIDC4BG056670
TRIDC4BG056680
TRIDC4BG056690
TRIDC4BG057250
TRIDC4BG057450
TRIDC4BG057460
TRIDC4BG057810
TRIDC4BG057820
TRIDC4BG057830
TRIDC4BG057890
TRIDC4BG057960
TRIDC4BG058070
TRIDC4BG058080
TRIDC4BG058580
TRIDC4BG058600
TRIDC4BG058860
TRIDC4BG059200
TRIDC4BG059210
TRIDC4BG059370
TRIDC4BG059380
TRIDC4BG059460
TRIDC4BG060000
TRIDC4BG060010
TRIDC4BG060740
TRIDC4BG060790
TRIDC4BG060870
TRIDC4BG062170
TRIDC4BG062180
TRIDC4BG062490
TRIDC4BG062720
TRIDC4BG063220
TRIDC4BG063250
TRIDC4BG063270
TRIDC4BG063290
TRIDC4BG063320
TRIDC4BG064570
TRIDC5AG000090
TRIDC5AG000100
TRIDC5AG000930
TRIDC5AG001040
TRIDC5AG001360
TRIDC5AG001370
TRIDC5AG001380
TRIDC5AG001560
TRIDC5AG001570
TRIDC5AG001580
TRIDC5AG001590
TRIDC5AG001600
TRIDC5AG001620
TRIDC5AG001630
TRIDC5AG001640
TRIDC5AG001660
TRIDC5AG001670
TRIDC5AG001690
TRIDC5AG001730
TRIDC5AG001790
TRIDC5AG002210
TRIDC5AG002270
TRIDC5AG002400
TRIDC5AG002550
TRIDC5AG002770
TRIDC5AG003000
TRIDC5AG003720
TRIDC5AG004990
TRIDC5AG005010
TRIDC5AG005050
TRIDC5AG005060
TRIDC5AG005070
TRIDC5AG005490
TRIDC5AG005630
TRIDC5AG005640
TRIDC5AG006620
TRIDC5AG007370
TRIDC5AG007380
TRIDC5AG007390
TRIDC5AG008000
TRIDC5AG008230
TRIDC5AG009380
TRIDC5AG009850
TRIDC5AG010130
TRIDC5AG010390
TRIDC5AG010490
TRIDC5AG011490
TRIDC5AG013400
TRIDC5AG019080
TRIDC5AG019130
TRIDC5AG019480
TRIDC5AG020260
TRIDC5AG022760
TRIDC5AG023280
TRIDC5AG027780
TRIDC5AG027790
TRIDC5AG029670
TRIDC5AG031720
TRIDC5AG031870
TRIDC5AG031930
TRIDC5AG031940
TRIDC5AG033930
TRIDC5AG034490
TRIDC5AG035640
TRIDC5AG035690
TRIDC5AG035700
TRIDC5AG036570
TRIDC5AG038450
TRIDC5AG038790
TRIDC5AG038800
TRIDC5AG039010
TRIDC5AG039750
TRIDC5AG039760
TRIDC5AG039780
TRIDC5AG039800
TRIDC5AG040590
TRIDC5AG040600
TRIDC5AG040610
TRIDC5AG040800
TRIDC5AG041350
TRIDC5AG041450
TRIDC5AG041560
TRIDC5AG041920
TRIDC5AG041930
TRIDC5AG043140
TRIDC5AG043480
TRIDC5AG043490
TRIDC5AG043760
TRIDC5AG043930
TRIDC5AG043950
TRIDC5AG045410
TRIDC5AG046750
TRIDC5AG049580
TRIDC5AG049590
TRIDC5AG049600
TRIDC5AG050400
TRIDC5AG050760
TRIDC5AG051320
TRIDC5AG052540
TRIDC5AG052550
TRIDC5AG052560
TRIDC5AG052570
TRIDC5AG053010
TRIDC5AG053290
TRIDC5AG053300
TRIDC5AG053440
TRIDC5AG054130
TRIDC5AG054190
TRIDC5AG054390
TRIDC5AG054400
TRIDC5AG055550
TRIDC5AG055560
TRIDC5AG056500
TRIDC5AG057330
TRIDC5AG059710
TRIDC5AG060750
TRIDC5AG061380
TRIDC5AG065030
TRIDC5AG065040
TRIDC5AG065160
TRIDC5AG065170
TRIDC5AG065300
TRIDC5AG065310
TRIDC5AG065420
TRIDC5AG072440
TRIDC5AG072460
TRIDC5AG072790
TRIDC5AG072800
TRIDC5AG073340
TRIDC5AG073700
TRIDC5AG073710
TRIDC5AG073720
TRIDC5AG073730
TRIDC5AG074340
TRIDC5AG074500
TRIDC5AG074510
TRIDC5AG074520
TRIDC5AG075060
TRIDC5AG075720
TRIDC5AG076280
TRIDC5AG076430
TRIDC5AG077010
TRIDC5AG077020
TRIDC5AG077070
TRIDC5AG077080
TRIDC5AG077090
TRIDC5AG077100
TRIDC5AG077110
TRIDC5AG077120
TRIDC5AG077130
TRIDC5AG077140
TRIDC5AG077150
TRIDC5AG077570
TRIDC5AG077620
TRIDC5AG077650
TRIDC5AG077660
TRIDC5AG077680
TRIDC5AG077690
TRIDC5AG078180
TRIDC5AG078190
TRIDC5AG078240
TRIDC5AG078280
TRIDC5AG078530
TRIDC5AG078600
TRIDC5AG078670
TRIDC5AG078720
TRIDC5AG078740
TRIDC5BG000310
TRIDC5BG000790
TRIDC5BG000800
TRIDC5BG000810
TRIDC5BG000830
TRIDC5BG000840
TRIDC5BG000850
TRIDC5BG000860
TRIDC5BG000880
TRIDC5BG000920
TRIDC5BG000930
TRIDC5BG000940
TRIDC5BG000990
TRIDC5BG001090
TRIDC5BG001100
TRIDC5BG001180
TRIDC5BG001190
TRIDC5BG001300
TRIDC5BG001470
TRIDC5BG001570
TRIDC5BG001580
TRIDC5BG001980
TRIDC5BG002220
TRIDC5BG002460
TRIDC5BG002580
TRIDC5BG002620
TRIDC5BG002630
TRIDC5BG002640
TRIDC5BG003650
TRIDC5BG007770
TRIDC5BG007780
TRIDC5BG007850
TRIDC5BG007860
TRIDC5BG007880
TRIDC5BG007890
TRIDC5BG007900
TRIDC5BG007910
TRIDC5BG007920
TRIDC5BG007930
TRIDC5BG007940
TRIDC5BG007950
TRIDC5BG008220
TRIDC5BG008230
TRIDC5BG009290
TRIDC5BG010710
TRIDC5BG018390
TRIDC5BG026830
TRIDC5BG037040
TRIDC5BG038630
TRIDC5BG038710
TRIDC5BG041320
TRIDC5BG045290
TRIDC5BG045300
TRIDC5BG045310
TRIDC5BG045350
TRIDC5BG045360
TRIDC5BG045460
TRIDC5BG045500
TRIDC5BG045540
TRIDC5BG045550
TRIDC5BG045580
TRIDC5BG045640
TRIDC5BG045670
TRIDC5BG045680
TRIDC5BG045690
TRIDC5BG048050
TRIDC5BG048120
TRIDC5BG048820
TRIDC5BG050500
TRIDC5BG050530
TRIDC5BG050540
TRIDC5BG053090
TRIDC5BG054900
TRIDC5BG055540
TRIDC5BG055730
TRIDC5BG055800
TRIDC5BG057400
TRIDC5BG057450
TRIDC5BG061770
TRIDC5BG063220
TRIDC5BG063620
TRIDC5BG063650
TRIDC5BG063700
TRIDC5BG063780
TRIDC5BG064000
TRIDC5BG064420
TRIDC5BG064590
TRIDC5BG064600
TRIDC5BG068240
TRIDC5BG069800
TRIDC5BG069870
TRIDC5BG070600
TRIDC5BG070730
TRIDC5BG070740
TRIDC5BG071420
TRIDC5BG071480
TRIDC5BG071500
TRIDC5BG071510
TRIDC5BG071520
TRIDC5BG071530
TRIDC5BG071540
TRIDC5BG071570
TRIDC5BG071620
TRIDC5BG071950
TRIDC5BG071960
TRIDC5BG072000
TRIDC5BG072010
TRIDC5BG072460
TRIDC5BG072480
TRIDC5BG072540
TRIDC5BG072550
TRIDC5BG072560
TRIDC5BG072570
TRIDC5BG072670
TRIDC5BG072720
TRIDC5BG072730
TRIDC5BG072740
TRIDC5BG072750
TRIDC5BG072760
TRIDC5BG072770
TRIDC5BG072780
TRIDC5BG072930
TRIDC5BG072940
TRIDC5BG072950
TRIDC5BG072960
TRIDC5BG073070
TRIDC5BG073190
TRIDC5BG073260
TRIDC5BG073350
TRIDC5BG073500
TRIDC5BG073740
TRIDC5BG073760
TRIDC5BG073790
TRIDC5BG073800
TRIDC5BG073840
TRIDC5BG074100
TRIDC5BG074110
TRIDC5BG074140
TRIDC5BG074150
TRIDC5BG074390
TRIDC5BG074520
TRIDC5BG074530
TRIDC5BG074610
TRIDC5BG074620
TRIDC5BG074840
TRIDC5BG074860
TRIDC5BG074870
TRIDC5BG074880
TRIDC5BG075020
TRIDC5BG075030
TRIDC5BG075040
TRIDC5BG075500
TRIDC5BG075510
TRIDC5BG075560
TRIDC5BG075620
TRIDC5BG075630
TRIDC5BG075660
TRIDC5BG075680
TRIDC5BG075690
TRIDC5BG075700
TRIDC5BG075710
TRIDC5BG075720
TRIDC5BG076000
TRIDC5BG076140
TRIDC5BG076160
TRIDC5BG076180
TRIDC5BG076500
TRIDC5BG076510
TRIDC5BG076520
TRIDC5BG076580
TRIDC5BG076590
TRIDC5BG076600
TRIDC5BG076640
TRIDC5BG076660
TRIDC5BG076940
TRIDC5BG076960
TRIDC5BG076970
TRIDC5BG077330
TRIDC5BG077430
TRIDC5BG077770
TRIDC5BG077820
TRIDC5BG077830
TRIDC5BG077840
TRIDC5BG077850
TRIDC5BG077930
TRIDC5BG077950
TRIDC5BG077990
TRIDC5BG078180
TRIDC5BG078200
TRIDC5BG078490
TRIDC5BG078970
TRIDC5BG079200
TRIDC5BG079220
TRIDC5BG079420
TRIDC5BG079470
TRIDC5BG079500
TRIDC5BG079520
TRIDC5BG079530
TRIDC5BG079570
TRIDC5BG079580
TRIDC5BG079590
TRIDC5BG079600
TRIDC5BG079720
TRIDC5BG079880
TRIDC5BG079940
TRIDC5BG080010
TRIDC5BG080030
TRIDC5BG080040
TRIDC5BG080050
TRIDC5BG080160
TRIDC5BG080180
TRIDC5BG080200
TRIDC5BG080230
TRIDC5BG080240
TRIDC5BG080290
TRIDC5BG080310
TRIDC5BG080320
TRIDC5BG080360
TRIDC5BG080370
TRIDC5BG080670
TRIDC5BG080680
TRIDC5BG080820
TRIDC5BG080860
TRIDC5BG080870
TRIDC5BG080890
TRIDC5BG080910
TRIDC5BG080930
TRIDC5BG081050
TRIDC5BG081060
TRIDC5BG081130
TRIDC5BG081160
TRIDC5BG081190
TRIDC5BG081200
TRIDC5BG081250
TRIDC5BG081430
TRIDC5BG081460
TRIDC5BG081500
TRIDC5BG081510
TRIDC5BG081520
TRIDC5BG081580
TRIDC5BG081590
TRIDC5BG081620
TRIDC5BG081640
TRIDC5BG081650
TRIDC5BG081690
TRIDC5BG081700
TRIDC5BG081840
TRIDC5BG081910
TRIDC5BG082030
TRIDC5BG082050
TRIDC5BG082070
TRIDC5BG082240
TRIDC5BG082320
TRIDC5BG082360
TRIDC5BG082520
TRIDC5BG082700
TRIDC5BG082710
TRIDC5BG082740
TRIDC5BG082750
TRIDC5BG082760
TRIDC5BG082780
TRIDC5BG082830
TRIDC5BG082870
TRIDC5BG082880
TRIDC5BG082890
TRIDC5BG083030
TRIDC5BG083200
TRIDC5BG083210
TRIDC5BG083220
TRIDC5BG083370
TRIDC5BG083410
TRIDC5BG083460
TRIDC5BG083480
TRIDC5BG083500
TRIDC5BG083530
TRIDC5BG083630
TRIDC5BG083640
TRIDC5BG083650
TRIDC5BG083660
TRIDC5BG083700
TRIDC5BG083710
TRIDC5BG083790
TRIDC5BG083820
TRIDC5BG083840
TRIDC5BG083870
TRIDC5BG083890
TRIDC5BG083900
TRIDC5BG083930
TRIDC5BG083940
TRIDC5BG083950
TRIDC5BG083960
TRIDC5BG083970
TRIDC5BG083980
TRIDC5BG083990
TRIDC5BG084020
TRIDC6AG001150
TRIDC6AG001260
TRIDC6AG001300
TRIDC6AG001360
TRIDC6AG001530
TRIDC6AG001540
TRIDC6AG001560
TRIDC6AG001650
TRIDC6AG001660
TRIDC6AG001680
TRIDC6AG001710
TRIDC6AG001730
TRIDC6AG001840
TRIDC6AG001960
TRIDC6AG002180
TRIDC6AG002190
TRIDC6AG002270
TRIDC6AG002280
TRIDC6AG002290
TRIDC6AG002440
TRIDC6AG002450
TRIDC6AG002810
TRIDC6AG003180
TRIDC6AG003370
TRIDC6AG003430
TRIDC6AG003440
TRIDC6AG003460
TRIDC6AG003470
TRIDC6AG003620
TRIDC6AG003670
TRIDC6AG003680
TRIDC6AG003700
TRIDC6AG003710
TRIDC6AG004390
TRIDC6AG004400
TRIDC6AG004410
TRIDC6AG004420
TRIDC6AG004430
TRIDC6AG004550
TRIDC6AG004560
TRIDC6AG004730
TRIDC6AG004740
TRIDC6AG004770
TRIDC6AG004780
TRIDC6AG005050
TRIDC6AG005180
TRIDC6AG005450
TRIDC6AG005580
TRIDC6AG005710
TRIDC6AG005910
TRIDC6AG005930
TRIDC6AG005940
TRIDC6AG006020
TRIDC6AG006180
TRIDC6AG006260
TRIDC6AG006400
TRIDC6AG006420
TRIDC6AG006460
TRIDC6AG006470
TRIDC6AG006820
TRIDC6AG006830
TRIDC6AG006870
TRIDC6AG006890
TRIDC6AG007000
TRIDC6AG007550
TRIDC6AG007640
TRIDC6AG007750
TRIDC6AG007780
TRIDC6AG007900
TRIDC6AG007910
TRIDC6AG008220
TRIDC6AG008860
TRIDC6AG009020
TRIDC6AG009030
TRIDC6AG009140
TRIDC6AG009550
TRIDC6AG009570
TRIDC6AG009580
TRIDC6AG009600
TRIDC6AG009920
TRIDC6AG010280
TRIDC6AG010290
TRIDC6AG010300
TRIDC6AG012330
TRIDC6AG012550
TRIDC6AG014230
TRIDC6AG015140
TRIDC6AG015990
TRIDC6AG016120
TRIDC6AG016260
TRIDC6AG016270
TRIDC6AG017120
TRIDC6AG017130
TRIDC6AG018300
TRIDC6AG018420
TRIDC6AG018960
TRIDC6AG020630
TRIDC6AG020670
TRIDC6AG023460
TRIDC6AG026760
TRIDC6AG026770
TRIDC6AG027230
TRIDC6AG027700
TRIDC6AG029490
TRIDC6AG029540
TRIDC6AG029740
TRIDC6AG030790
TRIDC6AG032970
TRIDC6AG033810
TRIDC6AG033910
TRIDC6AG034340
TRIDC6AG035130
TRIDC6AG035230
TRIDC6AG036000
TRIDC6AG037130
TRIDC6AG039700
TRIDC6AG040810
TRIDC6AG041330
TRIDC6AG041700
TRIDC6AG042630
TRIDC6AG043740
TRIDC6AG043990
TRIDC6AG045380
TRIDC6AG045690
TRIDC6AG048660
TRIDC6AG050940
TRIDC6AG051070
TRIDC6AG051210
TRIDC6AG051230
TRIDC6AG051240
TRIDC6AG051250
TRIDC6AG051260
TRIDC6AG051270
TRIDC6AG051280
TRIDC6AG051440
TRIDC6AG051780
TRIDC6AG051790
TRIDC6AG051800
TRIDC6AG051820
TRIDC6AG052350
TRIDC6AG052460
TRIDC6AG053530
TRIDC6AG053590
TRIDC6AG053600
TRIDC6AG054770
TRIDC6AG054820
TRIDC6AG055080
TRIDC6AG055460
TRIDC6AG055470
TRIDC6AG055590
TRIDC6AG055970
TRIDC6AG056700
TRIDC6AG056970
TRIDC6AG057570
TRIDC6AG057780
TRIDC6AG058440
TRIDC6AG058540
TRIDC6AG058690
TRIDC6AG059040
TRIDC6AG059120
TRIDC6AG059130
TRIDC6AG059160
TRIDC6AG059200
TRIDC6AG059210
TRIDC6AG059330
TRIDC6AG059600
TRIDC6AG059610
TRIDC6AG060220
TRIDC6AG060250
TRIDC6AG060280
TRIDC6AG060290
TRIDC6AG060380
TRIDC6AG060450
TRIDC6AG060460
TRIDC6AG060750
TRIDC6AG060770
TRIDC6AG060790
TRIDC6AG060800
TRIDC6AG060810
TRIDC6AG060820
TRIDC6AG060830
TRIDC6AG060840
TRIDC6AG060850
TRIDC6AG060870
TRIDC6AG060880
TRIDC6AG061180
TRIDC6AG061350
TRIDC6AG061360
TRIDC6AG061410
TRIDC6AG061440
TRIDC6AG061480
TRIDC6AG061670
TRIDC6AG061680
TRIDC6BG000070
TRIDC6BG000080
TRIDC6BG000090
TRIDC6BG000300
TRIDC6BG000320
TRIDC6BG000330
TRIDC6BG000340
TRIDC6BG000350
TRIDC6BG000380
TRIDC6BG000400
TRIDC6BG000410
TRIDC6BG000440
TRIDC6BG000450
TRIDC6BG000470
TRIDC6BG000480
TRIDC6BG000490
TRIDC6BG000500
TRIDC6BG000510
TRIDC6BG000520
TRIDC6BG000530
TRIDC6BG000710
TRIDC6BG000740
TRIDC6BG000750
TRIDC6BG000760
TRIDC6BG000770
TRIDC6BG001110
TRIDC6BG001800
TRIDC6BG001810
TRIDC6BG001820
TRIDC6BG001870
TRIDC6BG001880
TRIDC6BG002490
TRIDC6BG002500
TRIDC6BG003010
TRIDC6BG003050
TRIDC6BG003060
TRIDC6BG003070
TRIDC6BG003080
TRIDC6BG003200
TRIDC6BG003230
TRIDC6BG003340
TRIDC6BG003350
TRIDC6BG003370
TRIDC6BG003390
TRIDC6BG003420
TRIDC6BG003430
TRIDC6BG003440
TRIDC6BG003450
TRIDC6BG003460
TRIDC6BG003490
TRIDC6BG003500
TRIDC6BG003550
TRIDC6BG003560
TRIDC6BG003720
TRIDC6BG003740
TRIDC6BG003810
TRIDC6BG003820
TRIDC6BG003910
TRIDC6BG003930
TRIDC6BG003940
TRIDC6BG003950
TRIDC6BG004040
TRIDC6BG004050
TRIDC6BG004070
TRIDC6BG004080
TRIDC6BG004100
TRIDC6BG004110
TRIDC6BG004120
TRIDC6BG004130
TRIDC6BG004140
TRIDC6BG004220
TRIDC6BG004250
TRIDC6BG004280
TRIDC6BG004290
TRIDC6BG004310
TRIDC6BG004320
TRIDC6BG004360
TRIDC6BG004490
TRIDC6BG004500
TRIDC6BG004670
TRIDC6BG004680
TRIDC6BG004700
TRIDC6BG004730
TRIDC6BG004780
TRIDC6BG005070
TRIDC6BG005110
TRIDC6BG005130
TRIDC6BG005260
TRIDC6BG005390
TRIDC6BG005400
TRIDC6BG005510
TRIDC6BG005520
TRIDC6BG005540
TRIDC6BG005550
TRIDC6BG005570
TRIDC6BG005650
TRIDC6BG005670
TRIDC6BG005690
TRIDC6BG005700
TRIDC6BG005740
TRIDC6BG005750
TRIDC6BG005770
TRIDC6BG005780
TRIDC6BG005790
TRIDC6BG006030
TRIDC6BG006070
TRIDC6BG006080
TRIDC6BG006090
TRIDC6BG006140
TRIDC6BG006150
TRIDC6BG006180
TRIDC6BG006190
TRIDC6BG006260
TRIDC6BG006280
TRIDC6BG006630
TRIDC6BG006670
TRIDC6BG006680
TRIDC6BG006710
TRIDC6BG006840
TRIDC6BG007090
TRIDC6BG007100
TRIDC6BG007110
TRIDC6BG007240
TRIDC6BG007260
TRIDC6BG007270
TRIDC6BG007280
TRIDC6BG007290
TRIDC6BG007320
TRIDC6BG007330
TRIDC6BG007380
TRIDC6BG007510
TRIDC6BG007520
TRIDC6BG007560
TRIDC6BG007570
TRIDC6BG007580
TRIDC6BG007590
TRIDC6BG007600
TRIDC6BG007610
TRIDC6BG007620
TRIDC6BG007710
TRIDC6BG007720
TRIDC6BG007730
TRIDC6BG007900
TRIDC6BG008030
TRIDC6BG008060
TRIDC6BG008070
TRIDC6BG008180
TRIDC6BG008220
TRIDC6BG008250
TRIDC6BG008260
TRIDC6BG008270
TRIDC6BG008280
TRIDC6BG008290
TRIDC6BG008300
TRIDC6BG008330
TRIDC6BG008360
TRIDC6BG008390
TRIDC6BG008420
TRIDC6BG008750
TRIDC6BG008970
TRIDC6BG008990
TRIDC6BG009220
TRIDC6BG009230
TRIDC6BG009240
TRIDC6BG009320
TRIDC6BG009330
TRIDC6BG009350
TRIDC6BG009470
TRIDC6BG009480
TRIDC6BG009490
TRIDC6BG009730
TRIDC6BG009930
TRIDC6BG009970
TRIDC6BG009990
TRIDC6BG010020
TRIDC6BG010230
TRIDC6BG010370
TRIDC6BG010400
TRIDC6BG010760
TRIDC6BG010820
TRIDC6BG010830
TRIDC6BG010850
TRIDC6BG010910
TRIDC6BG010940
TRIDC6BG010950
TRIDC6BG010960
TRIDC6BG010970
TRIDC6BG011430
TRIDC6BG011440
TRIDC6BG011810
TRIDC6BG011820
TRIDC6BG012010
TRIDC6BG012020
TRIDC6BG012900
TRIDC6BG013050
TRIDC6BG013160
TRIDC6BG013230
TRIDC6BG013240
TRIDC6BG013270
TRIDC6BG013300
TRIDC6BG013790
TRIDC6BG015090
TRIDC6BG015100
TRIDC6BG015140
TRIDC6BG015250
TRIDC6BG015260
TRIDC6BG015270
TRIDC6BG015290
TRIDC6BG015300
TRIDC6BG015310
TRIDC6BG015340
TRIDC6BG015350
TRIDC6BG015410
TRIDC6BG015420
TRIDC6BG015430
TRIDC6BG015450
TRIDC6BG015470
TRIDC6BG015530
TRIDC6BG015580
TRIDC6BG015620
TRIDC6BG015630
TRIDC6BG015640
TRIDC6BG015650
TRIDC6BG015660
TRIDC6BG015710
TRIDC6BG015720
TRIDC6BG015880
TRIDC6BG015920
TRIDC6BG015960
TRIDC6BG016130
TRIDC6BG016140
TRIDC6BG016210
TRIDC6BG016250
TRIDC6BG017000
TRIDC6BG017060
TRIDC6BG017140
TRIDC6BG017190
TRIDC6BG017520
TRIDC6BG018280
TRIDC6BG018290
TRIDC6BG018360
TRIDC6BG019050
TRIDC6BG019230
TRIDC6BG019360
TRIDC6BG019640
TRIDC6BG019650
TRIDC6BG019660
TRIDC6BG019670
TRIDC6BG019890
TRIDC6BG019910
TRIDC6BG019920
TRIDC6BG020000
TRIDC6BG020020
TRIDC6BG020030
TRIDC6BG020580
TRIDC6BG020640
TRIDC6BG020660
TRIDC6BG020680
TRIDC6BG020700
TRIDC6BG020710
TRIDC6BG020730
TRIDC6BG020740
TRIDC6BG020760
TRIDC6BG020770
TRIDC6BG020780
TRIDC6BG020790
TRIDC6BG020800
TRIDC6BG020810
TRIDC6BG020830
TRIDC6BG020850
TRIDC6BG020870
TRIDC6BG020900
TRIDC6BG020910
TRIDC6BG020940
TRIDC6BG020960
TRIDC6BG020970
TRIDC6BG020980
TRIDC6BG021080
TRIDC6BG021290
TRIDC6BG021320
TRIDC6BG021580
TRIDC6BG022220
TRIDC6BG022260
TRIDC6BG022630
TRIDC6BG022700
TRIDC6BG022730
TRIDC6BG022740
TRIDC6BG022780
TRIDC6BG022800
TRIDC6BG022820
TRIDC6BG022830
TRIDC6BG022840
TRIDC6BG022920
TRIDC6BG023170
TRIDC6BG023840
TRIDC6BG024830
TRIDC6BG024840
TRIDC6BG024850
TRIDC6BG025600
TRIDC6BG027360
TRIDC6BG027370
TRIDC6BG027380
TRIDC6BG027880
TRIDC6BG028120
TRIDC6BG028190
TRIDC6BG028490
TRIDC6BG028530
TRIDC6BG029960
TRIDC6BG030980
TRIDC6BG030990
TRIDC6BG031180
TRIDC6BG031240
TRIDC6BG031260
TRIDC6BG031270
TRIDC6BG031290
TRIDC6BG031350
TRIDC6BG032760
TRIDC6BG032770
TRIDC6BG032870
TRIDC6BG033410
TRIDC6BG034390
TRIDC6BG034590
TRIDC6BG036470
TRIDC6BG036710
TRIDC6BG039350
TRIDC6BG039620
TRIDC6BG039650
TRIDC6BG040690
TRIDC6BG041170
TRIDC6BG041200
TRIDC6BG041560
TRIDC6BG042070
TRIDC6BG042200
TRIDC6BG047790
TRIDC6BG053240
TRIDC6BG053250
TRIDC6BG053260
TRIDC6BG057090
TRIDC6BG057420
TRIDC6BG057540
TRIDC6BG058120
TRIDC6BG058150
TRIDC6BG058170
TRIDC6BG058350
TRIDC6BG058370
TRIDC6BG058380
TRIDC6BG058390
TRIDC6BG058400
TRIDC6BG058410
TRIDC6BG058420
TRIDC6BG058430
TRIDC6BG058440
TRIDC6BG058780
TRIDC6BG060060
TRIDC6BG060070
TRIDC6BG060230
TRIDC6BG060350
TRIDC6BG060360
TRIDC6BG060510
TRIDC6BG060520
TRIDC6BG060630
TRIDC6BG060640
TRIDC6BG060730
TRIDC6BG060750
TRIDC6BG060810
TRIDC6BG060840
TRIDC6BG060850
TRIDC6BG061180
TRIDC6BG061290
TRIDC6BG061300
TRIDC6BG061310
TRIDC6BG061350
TRIDC6BG061390
TRIDC6BG061400
TRIDC6BG061410
TRIDC6BG061430
TRIDC6BG061670
TRIDC6BG062000
TRIDC6BG062250
TRIDC6BG062260
TRIDC6BG062310
TRIDC6BG062350
TRIDC6BG062450
TRIDC6BG062630
TRIDC6BG062740
TRIDC6BG062750
TRIDC6BG062950
TRIDC6BG062980
TRIDC6BG063470
TRIDC6BG063500
TRIDC6BG063550
TRIDC6BG063570
TRIDC6BG063580
TRIDC6BG063590
TRIDC6BG064450
TRIDC6BG064460
TRIDC6BG064520
TRIDC6BG065700
TRIDC6BG066040
TRIDC6BG066290
TRIDC6BG066870
TRIDC6BG066900
TRIDC6BG066930
TRIDC6BG066940
TRIDC6BG066950
TRIDC6BG067010
TRIDC6BG067060
TRIDC6BG067070
TRIDC6BG067080
TRIDC6BG067110
TRIDC6BG067120
TRIDC6BG067140
TRIDC6BG067170
TRIDC6BG067180
TRIDC6BG067240
TRIDC6BG067250
TRIDC6BG067280
TRIDC6BG067290
TRIDC6BG068060
TRIDC6BG068140
TRIDC6BG068240
TRIDC6BG068250
TRIDC6BG068280
TRIDC6BG068330
TRIDC6BG068340
TRIDC6BG068350
TRIDC6BG068530
TRIDC6BG068560
TRIDC6BG068570
TRIDC6BG068580
TRIDC6BG068620
TRIDC6BG068660
TRIDC6BG068670
TRIDC6BG068770
TRIDC6BG068780
TRIDC6BG068840
TRIDC6BG068850
TRIDC6BG068870
TRIDC6BG068880
TRIDC6BG068890
TRIDC6BG069110
TRIDC6BG069160
TRIDC6BG069250
TRIDC6BG069310
TRIDC6BG069320
TRIDC6BG069330
TRIDC6BG069340
TRIDC6BG069400
TRIDC6BG069410
TRIDC6BG069420
TRIDC6BG069580
TRIDC6BG069640
TRIDC6BG069650
TRIDC6BG069660
TRIDC6BG069670
TRIDC6BG069690
TRIDC6BG069700
TRIDC6BG069710
TRIDC6BG069720
TRIDC6BG069730
TRIDC6BG069740
TRIDC6BG069750
TRIDC6BG069840
TRIDC6BG069880
TRIDC6BG069950
TRIDC6BG070150
TRIDC6BG070200
TRIDC6BG070210
TRIDC6BG071460
TRIDC6BG071480
TRIDC6BG071490
TRIDC6BG071630
TRIDC6BG071640
TRIDC6BG071680
TRIDC6BG071690
TRIDC6BG071710
TRIDC6BG071720
TRIDC6BG071750
TRIDC6BG071780
TRIDC6BG071810
TRIDC6BG071820
TRIDC6BG071830
TRIDC6BG071840
TRIDC6BG071850
TRIDC6BG071860
TRIDC6BG071880
TRIDC6BG071900
TRIDC6BG071910
TRIDC6BG071930
TRIDC6BG071940
TRIDC6BG071950
TRIDC6BG071960
TRIDC6BG071980
TRIDC6BG071990
TRIDC6BG072000
TRIDC6BG072030
TRIDC6BG072040
TRIDC6BG072070
TRIDC6BG072080
TRIDC6BG072090
TRIDC6BG072110
TRIDC6BG072130
TRIDC6BG072140
TRIDC6BG072150
TRIDC6BG072160
TRIDC6BG072180
TRIDC6BG072220
TRIDC6BG072270
TRIDC6BG072280
TRIDC6BG072290
TRIDC6BG072300
TRIDC6BG072310
TRIDC6BG072320
TRIDC6BG072390
TRIDC6BG072600
TRIDC6BG072610
TRIDC6BG072690
TRIDC6BG072700
TRIDC6BG072750
TRIDC6BG072800
TRIDC6BG072880
TRIDC6BG072940
TRIDC6BG072950
TRIDC6BG072960
TRIDC6BG072980
TRIDC6BG072990
TRIDC6BG073000
TRIDC6BG073080
TRIDC6BG073120
TRIDC6BG073130
TRIDC6BG073140
TRIDC6BG073150
TRIDC6BG073230
TRIDC6BG073250
TRIDC6BG073260
TRIDC6BG073280
TRIDC6BG073290
TRIDC6BG073300
TRIDC6BG073330
TRIDC6BG073340
TRIDC6BG073350
TRIDC6BG073360
TRIDC6BG073370
TRIDC6BG073380
TRIDC6BG073410
TRIDC6BG073420
TRIDC6BG073430
TRIDC6BG073440
TRIDC6BG073450
TRIDC6BG073460
TRIDC6BG073470
TRIDC6BG073480
TRIDC6BG073490
TRIDC6BG073500
TRIDC6BG073520
TRIDC6BG073560
TRIDC7AG000120
TRIDC7AG000130
TRIDC7AG000150
TRIDC7AG000160
TRIDC7AG000330
TRIDC7AG000350
TRIDC7AG000470
TRIDC7AG000500
TRIDC7AG000590
TRIDC7AG000600
TRIDC7AG000640
TRIDC7AG001070
TRIDC7AG001080
TRIDC7AG001100
TRIDC7AG001110
TRIDC7AG001380
TRIDC7AG001440
TRIDC7AG001450
TRIDC7AG001650
TRIDC7AG002030
TRIDC7AG002040
TRIDC7AG002350
TRIDC7AG002380
TRIDC7AG002390
TRIDC7AG002420
TRIDC7AG002430
TRIDC7AG002610
TRIDC7AG002640
TRIDC7AG002660
TRIDC7AG002670
TRIDC7AG002680
TRIDC7AG002690
TRIDC7AG002700
TRIDC7AG002710
TRIDC7AG002720
TRIDC7AG002990
TRIDC7AG003010
TRIDC7AG003060
TRIDC7AG003070
TRIDC7AG003080
TRIDC7AG003090
TRIDC7AG003100
TRIDC7AG003190
TRIDC7AG003250
TRIDC7AG003580
TRIDC7AG003770
TRIDC7AG003780
TRIDC7AG003860
TRIDC7AG003880
TRIDC7AG003920
TRIDC7AG003960
TRIDC7AG003970
TRIDC7AG003990
TRIDC7AG004150
TRIDC7AG004170
TRIDC7AG004360
TRIDC7AG004370
TRIDC7AG004580
TRIDC7AG004600
TRIDC7AG004610
TRIDC7AG004640
TRIDC7AG004650
TRIDC7AG004710
TRIDC7AG005130
TRIDC7AG005150
TRIDC7AG005980
TRIDC7AG007070
TRIDC7AG007090
TRIDC7AG008410
TRIDC7AG008690
TRIDC7AG008700
TRIDC7AG008710
TRIDC7AG009200
TRIDC7AG009420
TRIDC7AG009480
TRIDC7AG009680
TRIDC7AG009690
TRIDC7AG009700
TRIDC7AG009710
TRIDC7AG009750
TRIDC7AG009840
TRIDC7AG009930
TRIDC7AG009940
TRIDC7AG010050
TRIDC7AG010620
TRIDC7AG010630
TRIDC7AG010740
TRIDC7AG011130
TRIDC7AG011140
TRIDC7AG011450
TRIDC7AG011590
TRIDC7AG011610
TRIDC7AG011930
TRIDC7AG011950
TRIDC7AG012200
TRIDC7AG012370
TRIDC7AG012890
TRIDC7AG012910
TRIDC7AG012920
TRIDC7AG013250
TRIDC7AG013260
TRIDC7AG013280
TRIDC7AG013320
TRIDC7AG013330
TRIDC7AG013640
TRIDC7AG013740
TRIDC7AG014180
TRIDC7AG014200
TRIDC7AG014210
TRIDC7AG014380
TRIDC7AG014640
TRIDC7AG014690
TRIDC7AG014700
TRIDC7AG015810
TRIDC7AG016220
TRIDC7AG016310
TRIDC7AG016460
TRIDC7AG016860
TRIDC7AG017380
TRIDC7AG017390
TRIDC7AG017520
TRIDC7AG017540
TRIDC7AG017620
TRIDC7AG018410
TRIDC7AG018430
TRIDC7AG018660
TRIDC7AG019060
TRIDC7AG019070
TRIDC7AG019090
TRIDC7AG019100
TRIDC7AG019330
TRIDC7AG019720
TRIDC7AG021760
TRIDC7AG022940
TRIDC7AG023180
TRIDC7AG023560
TRIDC7AG025420
TRIDC7AG026240
TRIDC7AG026250
TRIDC7AG026260
TRIDC7AG026780
TRIDC7AG027900
TRIDC7AG028980
TRIDC7AG028990
TRIDC7AG032450
TRIDC7AG032600
TRIDC7AG033520
TRIDC7AG035870
TRIDC7AG036070
TRIDC7AG036090
TRIDC7AG036100
TRIDC7AG037420
TRIDC7AG037490
TRIDC7AG038770
TRIDC7AG039760
TRIDC7AG039770
TRIDC7AG040230
TRIDC7AG040830
TRIDC7AG040850
TRIDC7AG042350
TRIDC7AG044440
TRIDC7AG044450
TRIDC7AG046160
TRIDC7AG046470
TRIDC7AG046480
TRIDC7AG046560
TRIDC7AG047340
TRIDC7AG047350
TRIDC7AG049440
TRIDC7AG049750
TRIDC7AG051550
TRIDC7AG057420
TRIDC7AG060350
TRIDC7AG060630
TRIDC7AG065340
TRIDC7AG065350
TRIDC7AG065710
TRIDC7AG065720
TRIDC7AG066070
TRIDC7AG066500
TRIDC7AG066570
TRIDC7AG067180
TRIDC7AG067190
TRIDC7AG067580
TRIDC7AG067590
TRIDC7AG067610
TRIDC7AG067760
TRIDC7AG067770
TRIDC7AG068220
TRIDC7AG068530
TRIDC7AG069100
TRIDC7AG070560
TRIDC7AG070570
TRIDC7AG070640
TRIDC7AG071040
TRIDC7AG071230
TRIDC7AG071240
TRIDC7AG071250
TRIDC7AG071540
TRIDC7AG071920
TRIDC7AG071990
TRIDC7AG072000
TRIDC7AG072010
TRIDC7AG072150
TRIDC7AG072160
TRIDC7AG072210
TRIDC7AG072240
TRIDC7AG072990
TRIDC7AG073390
TRIDC7AG073580
TRIDC7AG073750
TRIDC7AG073760
TRIDC7AG074180
TRIDC7AG074540
TRIDC7AG074580
TRIDC7AG074600
TRIDC7AG074620
TRIDC7AG074630
TRIDC7AG074830
TRIDC7AG074940
TRIDC7AG074950
TRIDC7AG074980
TRIDC7AG075000
TRIDC7AG075100
TRIDC7AG075130
TRIDC7AG075150
TRIDC7AG075200
TRIDC7AG075210
TRIDC7AG075240
TRIDC7AG075260
TRIDC7AG075270
TRIDC7AG075290
TRIDC7AG075300
TRIDC7AG075330
TRIDC7AG075340
TRIDC7AG075350
TRIDC7AG075380
TRIDC7AG075390
TRIDC7AG075610
TRIDC7AG076300
TRIDC7AG076340
TRIDC7AG076520
TRIDC7AG076630
TRIDC7AG076650
TRIDC7AG076660
TRIDC7AG077130
TRIDC7AG077140
TRIDC7AG077150
TRIDC7AG077160
TRIDC7AG077180
TRIDC7AG077290
TRIDC7AG077360
TRIDC7AG077800
TRIDC7AG077810
TRIDC7AG077930
TRIDC7AG077940
TRIDC7AG077960
TRIDC7AG077970
TRIDC7AG078040
TRIDC7AG078160
TRIDC7AG078180
TRIDC7AG078190
TRIDC7AG078260
TRIDC7AG078270
TRIDC7AG078600
TRIDC7AG078610
TRIDC7BG000270
TRIDC7BG000300
TRIDC7BG000380
TRIDC7BG000390
TRIDC7BG000410
TRIDC7BG000420
TRIDC7BG000460
TRIDC7BG000470
TRIDC7BG000480
TRIDC7BG000490
TRIDC7BG000550
TRIDC7BG000800
TRIDC7BG000810
TRIDC7BG000880
TRIDC7BG000890
TRIDC7BG000900
TRIDC7BG000910
TRIDC7BG001080
TRIDC7BG001090
TRIDC7BG001110
TRIDC7BG001130
TRIDC7BG001140
TRIDC7BG001160
TRIDC7BG001320
TRIDC7BG001330
TRIDC7BG002410
TRIDC7BG003110
TRIDC7BG004320
TRIDC7BG004490
TRIDC7BG004690
TRIDC7BG004700
TRIDC7BG005430
TRIDC7BG005620
TRIDC7BG005650
TRIDC7BG005680
TRIDC7BG005690
TRIDC7BG005720
TRIDC7BG005730
TRIDC7BG005780
TRIDC7BG006090
TRIDC7BG006100
TRIDC7BG006120
TRIDC7BG006560
TRIDC7BG006760
TRIDC7BG007050
TRIDC7BG008130
TRIDC7BG008260
TRIDC7BG008270
TRIDC7BG008780
TRIDC7BG008850
TRIDC7BG008860
TRIDC7BG008880
TRIDC7BG009630
TRIDC7BG010030
TRIDC7BG010200
TRIDC7BG010520
TRIDC7BG010580
TRIDC7BG010610
TRIDC7BG015270
TRIDC7BG024290
TRIDC7BG029300
TRIDC7BG031370
TRIDC7BG031390
TRIDC7BG031420
TRIDC7BG032440
TRIDC7BG032450
TRIDC7BG032460
TRIDC7BG032470
TRIDC7BG032490
TRIDC7BG032500
TRIDC7BG032510
TRIDC7BG032520
TRIDC7BG032530
TRIDC7BG032550
TRIDC7BG032570
TRIDC7BG032580
TRIDC7BG032600
TRIDC7BG032610
TRIDC7BG032620
TRIDC7BG032640
TRIDC7BG032660
TRIDC7BG032690
TRIDC7BG032720
TRIDC7BG033110
TRIDC7BG042810
TRIDC7BG043180
TRIDC7BG043260
TRIDC7BG047900
TRIDC7BG053650
TRIDC7BG055210
TRIDC7BG055240
TRIDC7BG056370
TRIDC7BG057560
TRIDC7BG059580
TRIDC7BG063770
TRIDC7BG064270
TRIDC7BG064290
TRIDC7BG065020
TRIDC7BG065130
TRIDC7BG065140
TRIDC7BG066860
TRIDC7BG068150
TRIDC7BG068160
TRIDC7BG068170
TRIDC7BG068200
TRIDC7BG068430
TRIDC7BG068440
TRIDC7BG068530
TRIDC7BG069220
TRIDC7BG069250
TRIDC7BG069420
TRIDC7BG069550
TRIDC7BG069560
TRIDC7BG069760
TRIDC7BG069770
TRIDC7BG069780
TRIDC7BG069820
TRIDC7BG069870
TRIDC7BG069960
TRIDC7BG069970
TRIDC7BG069980
TRIDC7BG069990
TRIDC7BG070210
TRIDC7BG070240
TRIDC7BG070250
TRIDC7BG070260
TRIDC7BG070270
TRIDC7BG070280
TRIDC7BG070290
TRIDC7BG070310
TRIDC7BG070320
TRIDC7BG070340
TRIDC7BG070370
TRIDC7BG070380
TRIDC7BG070440
TRIDC7BG070470
TRIDC7BG070580
TRIDC7BG070620
TRIDC7BG070720
TRIDC7BG070780
TRIDC7BG070800
TRIDC7BG070810
TRIDC7BG070820
TRIDC7BG070890
TRIDC7BG070900
TRIDC7BG070920
TRIDC7BG070930
TRIDC7BG070950
TRIDC7BG070960
TRIDC7BG070980
TRIDC7BG070990
TRIDC7BG071000
TRIDC7BG071030
TRIDC7BG071040
TRIDC7BG071070
TRIDC7BG071080
TRIDC7BG071100
TRIDC7BG071110
TRIDC7BG071130
TRIDC7BG071140
TRIDC7BG071150
TRIDC7BG071180
TRIDC7BG071190
TRIDC7BG071370
TRIDC7BG071510
TRIDC7BG071590
TRIDC7BG071600
TRIDC7BG071620
TRIDC7BG071630
TRIDC7BG071650
TRIDC7BG071660
TRIDC7BG071690
TRIDC7BG071700
TRIDC7BG071710
TRIDC7BG071790
TRIDC7BG071840
TRIDC7BG071850
TRIDC7BG071860
TRIDC7BG071870
TRIDC7BG071920
TRIDC7BG071950
TRIDC7BG071990
TRIDC7BG072000
TRIDC7BG072230
TRIDC7BG072330
TRIDC7BG072390
TRIDC7BG072400
TRIDC7BG072700
TRIDC7BG072820
TRIDC7BG072840
TRIDC7BG072900
TRIDC7BG073070
TRIDC7BG073080
TRIDC7BG073240
TRIDC7BG073250
TRIDC7BG073490
TRIDC7BG073500
TRIDC7BG073510
TRIDC7BG073530
TRIDC7BG073550
TRIDC7BG073620
TRIDC7BG073880
TRIDC7BG073900
TRIDC7BG073960
TRIDC7BG074000
TRIDC7BG074050
TRIDC7BG074070
TRIDC7BG074200
TRIDC7BG074240
TRIDC7BG074260
TRIDC7BG074270
TRIDC7BG074350
TRIDC7BG074360
TRIDC7BG074370
TRIDC7BG074440
TRIDC7BG074480
TRIDC7BG074490
TRIDC7BG074530
TRIDC7BG074540
TRIDC7BG074560
TRIDC7BG074600
TRIDC7BG074610
TRIDC7BG074620
TRIDC7BG074670
TRIDC7BG074680
TRIDC7BG074690
TRIDC7BG074710
TRIDC7BG074740
TRIDC7BG074760
TRIDC7BG074770
TRIDC7BG075060
TRIDC7BG075070
TRIDC7BG075090
TRIDC7BG075110
TRIDC7BG075160
TRIDC7BG075180
TRIDC7BG075190
TRIDC7BG075200
TRIDC7BG075210
TRIDC7BG075290
TRIDC7BG075300
TRIDC7BG075310
TRIDC7BG075330
TRIDC7BG075370
TRIDC7BG075390
TRIDC7BG075400
TRIDC7BG075470
TRIDC7BG075490
TRIDC7BG075520
TRIDC7BG075580
TRIDC7BG075620
TRIDC7BG075630
TRIDC7BG075840
TRIDC7BG075850
TRIDC7BG075860
TRIDC7BG075880
TRIDC7BG075900
TRIDC7BG075910
TRIDC7BG075920
TRIDC7BG075940
TRIDC7BG076060
TRIDC7BG076110
TRIDC7BG076220
TRIDC7BG076250
TRIDC7BG076290
TRIDC7BG076380
TRIDC7BG076390
TRIDC7BG076400
TRIDC7BG076410
TRIDC7BG076440
TRIDC7BG076450
TRIDC7BG076470
TRIDC7BG076480
TRIDC7BG076490
TRIDC7BG076570
TRIDC7BG076600
TRIDC7BG076650
TRIDC7BG076660
TRIDC7BG076670
TRIDC7BG076680
TRIDC7BG076690
TRIDC7BG076700
TRIDC7BG076710
TRIDC7BG076740
TRIDC7BG076770
TRIDC7BG076790
TRIDC7BG076870
TRIDC7BG076920
TRIDC7BG077100
TRIDC7BG077120
