# Supplementary material for: Comparative gene retention analysis in barley, wild emmer, and bread wheat pangenome lines reveals factors affecting gene retention following gene duplication
Source: BMC Biol. 2023 Feb 6;21:25. doi: 10.1186/s12915-022-01503-z (PMC9903521; doi:10.1186/s12915-022-01503-z)
Supplement: Supplementary file 7 — Additional file 7. Orthologous gene matrix (presence/absence) in barley, wild emmer, and bread wheat pangenome lines. [file 12915_2022_1503_MOESM7_ESM.zip › Files_S5/SRR7478314.deletion_gene.list]

TRIDC0UG000240
TRIDC0UG000270
TRIDC0UG000280
TRIDC0UG000400
TRIDC0UG000410
TRIDC0UG000420
TRIDC0UG000450
TRIDC0UG000460
TRIDC0UG000700
TRIDC0UG000720
TRIDC0UG000730
TRIDC0UG000740
TRIDC0UG000970
TRIDC0UG000990
TRIDC0UG001180
TRIDC0UG001300
TRIDC0UG001310
TRIDC0UG001330
TRIDC0UG001410
TRIDC0UG001420
TRIDC0UG001610
TRIDC0UG001640
TRIDC0UG001650
TRIDC0UG001730
TRIDC0UG001760
TRIDC0UG001770
TRIDC0UG001780
TRIDC0UG001790
TRIDC0UG001800
TRIDC0UG001810
TRIDC0UG001820
TRIDC0UG001830
TRIDC0UG001840
TRIDC0UG001910
TRIDC0UG001990
TRIDC0UG002100
TRIDC0UG002200
TRIDC0UG002310
TRIDC0UG002440
TRIDC0UG002450
TRIDC0UG002460
TRIDC0UG002560
TRIDC0UG002630
TRIDC0UG002670
TRIDC0UG002680
TRIDC0UG002870
TRIDC0UG002890
TRIDC0UG002930
TRIDC0UG002940
TRIDC0UG002960
TRIDC0UG003110
TRIDC0UG003120
TRIDC0UG003130
TRIDC0UG003140
TRIDC0UG003220
TRIDC0UG003230
TRIDC0UG003320
TRIDC0UG003370
TRIDC0UG003380
TRIDC0UG003430
TRIDC0UG003440
TRIDC0UG003650
TRIDC0UG004170
TRIDC0UG004180
TRIDC0UG004280
TRIDC0UG004290
TRIDC0UG004300
TRIDC0UG004310
TRIDC0UG004360
TRIDC0UG004520
TRIDC0UG004530
TRIDC0UG004560
TRIDC0UG004610
TRIDC0UG004750
TRIDC0UG004760
TRIDC0UG004770
TRIDC0UG004800
TRIDC0UG004880
TRIDC0UG004940
TRIDC0UG004960
TRIDC0UG004970
TRIDC0UG004980
TRIDC0UG005020
TRIDC0UG005030
TRIDC0UG005040
TRIDC0UG005080
TRIDC0UG005100
TRIDC0UG005110
TRIDC0UG005200
TRIDC0UG005210
TRIDC0UG005230
TRIDC0UG005280
TRIDC0UG005290
TRIDC0UG005300
TRIDC0UG005310
TRIDC0UG005600
TRIDC0UG005610
TRIDC0UG005620
TRIDC0UG005630
TRIDC0UG005830
TRIDC0UG005910
TRIDC0UG005920
TRIDC0UG005930
TRIDC0UG005960
TRIDC0UG006060
TRIDC0UG006070
TRIDC0UG006100
TRIDC0UG006120
TRIDC0UG006150
TRIDC0UG006190
TRIDC0UG006210
TRIDC0UG006280
TRIDC0UG006290
TRIDC0UG006410
TRIDC0UG006420
TRIDC0UG006620
TRIDC0UG006630
TRIDC0UG006640
TRIDC0UG006680
TRIDC0UG006740
TRIDC0UG006880
TRIDC0UG006890
TRIDC0UG006910
TRIDC0UG006980
TRIDC0UG007010
TRIDC0UG007060
TRIDC0UG007110
TRIDC0UG007120
TRIDC0UG007140
TRIDC0UG007150
TRIDC0UG007160
TRIDC0UG007200
TRIDC0UG007230
TRIDC0UG007240
TRIDC0UG007260
TRIDC0UG007330
TRIDC0UG007580
TRIDC0UG007630
TRIDC0UG007640
TRIDC0UG007650
TRIDC0UG007720
TRIDC0UG007940
TRIDC0UG007950
TRIDC0UG008000
TRIDC0UG008140
TRIDC0UG008150
TRIDC0UG008180
TRIDC0UG008220
TRIDC0UG008230
TRIDC0UG008240
TRIDC0UG008250
TRIDC0UG008290
TRIDC0UG008370
TRIDC0UG008380
TRIDC0UG008570
TRIDC0UG008590
TRIDC0UG008750
TRIDC0UG008770
TRIDC0UG008900
TRIDC0UG008950
TRIDC0UG009040
TRIDC0UG009050
TRIDC0UG009120
TRIDC0UG009150
TRIDC0UG009300
TRIDC0UG009310
TRIDC0UG009590
TRIDC0UG009600
TRIDC0UG009620
TRIDC0UG009740
TRIDC0UG009910
TRIDC0UG009930
TRIDC0UG009960
TRIDC0UG009970
TRIDC0UG010030
TRIDC0UG010040
TRIDC0UG010060
TRIDC0UG010080
TRIDC0UG010110
TRIDC0UG010120
TRIDC0UG010220
TRIDC0UG010400
TRIDC0UG010420
TRIDC0UG010430
TRIDC0UG010460
TRIDC0UG010540
TRIDC0UG010550
TRIDC0UG010630
TRIDC0UG010640
TRIDC0UG010650
TRIDC0UG010690
TRIDC0UG010720
TRIDC0UG010730
TRIDC0UG010740
TRIDC0UG010750
TRIDC0UG010770
TRIDC0UG010790
TRIDC0UG010800
TRIDC0UG010820
TRIDC0UG010830
TRIDC0UG010870
TRIDC0UG010890
TRIDC0UG010910
TRIDC0UG010930
TRIDC0UG010940
TRIDC0UG010970
TRIDC0UG010980
TRIDC0UG010990
TRIDC0UG011000
TRIDC0UG011050
TRIDC0UG011320
TRIDC0UG011330
TRIDC0UG011340
TRIDC0UG011350
TRIDC0UG011710
TRIDC0UG011890
TRIDC0UG012040
TRIDC0UG012050
TRIDC0UG012080
TRIDC0UG012090
TRIDC0UG012100
TRIDC0UG012110
TRIDC0UG012200
TRIDC0UG012280
TRIDC0UG012320
TRIDC0UG012380
TRIDC0UG012410
TRIDC0UG012420
TRIDC0UG012430
TRIDC0UG012440
TRIDC0UG012450
TRIDC0UG012460
TRIDC0UG012490
TRIDC0UG012500
TRIDC0UG012650
TRIDC0UG012900
TRIDC0UG013100
TRIDC0UG013150
TRIDC0UG013240
TRIDC0UG013300
TRIDC0UG013380
TRIDC0UG013460
TRIDC0UG013480
TRIDC0UG013770
TRIDC0UG013940
TRIDC0UG013990
TRIDC0UG014000
TRIDC0UG014020
TRIDC0UG014030
TRIDC0UG014180
TRIDC0UG014260
TRIDC0UG014280
TRIDC0UG014290
TRIDC0UG014300
TRIDC0UG014420
TRIDC0UG014430
TRIDC0UG014530
TRIDC0UG014550
TRIDC0UG014860
TRIDC0UG014900
TRIDC0UG015050
TRIDC0UG015080
TRIDC0UG015120
TRIDC0UG015460
TRIDC0UG015470
TRIDC0UG015490
TRIDC0UG015780
TRIDC0UG015790
TRIDC0UG015800
TRIDC0UG015810
TRIDC0UG015830
TRIDC0UG015850
TRIDC0UG015870
TRIDC0UG015980
TRIDC0UG016360
TRIDC0UG016370
TRIDC0UG016450
TRIDC0UG016570
TRIDC0UG016590
TRIDC0UG016600
TRIDC0UG016610
TRIDC0UG016620
TRIDC0UG016750
TRIDC0UG017000
TRIDC0UG017010
TRIDC0UG017030
TRIDC0UG017090
TRIDC0UG017100
TRIDC0UG017170
TRIDC0UG017180
TRIDC0UG017190
TRIDC0UG017210
TRIDC0UG017280
TRIDC0UG017290
TRIDC0UG017500
TRIDC0UG017510
TRIDC0UG017520
TRIDC0UG018010
TRIDC0UG018040
TRIDC0UG018050
TRIDC0UG018060
TRIDC0UG018110
TRIDC0UG018260
TRIDC0UG018420
TRIDC0UG018430
TRIDC0UG018490
TRIDC0UG018670
TRIDC0UG018710
TRIDC0UG018760
TRIDC0UG018790
TRIDC0UG018810
TRIDC0UG018830
TRIDC0UG019000
TRIDC0UG019010
TRIDC0UG019020
TRIDC0UG019050
TRIDC0UG019070
TRIDC0UG019080
TRIDC0UG019090
TRIDC0UG019110
TRIDC0UG019230
TRIDC0UG019260
TRIDC0UG019280
TRIDC0UG019570
TRIDC0UG019580
TRIDC0UG019650
TRIDC0UG019680
TRIDC0UG019690
TRIDC0UG019700
TRIDC0UG019710
TRIDC0UG019730
TRIDC0UG019740
TRIDC0UG020010
TRIDC0UG020020
TRIDC0UG020030
TRIDC0UG020040
TRIDC0UG020050
TRIDC0UG020090
TRIDC0UG020210
TRIDC0UG020290
TRIDC0UG020300
TRIDC0UG020310
TRIDC0UG020360
TRIDC0UG020380
TRIDC0UG020440
TRIDC0UG020480
TRIDC0UG020490
TRIDC0UG020520
TRIDC0UG020560
TRIDC0UG020570
TRIDC0UG020580
TRIDC0UG020610
TRIDC0UG020620
TRIDC0UG020630
TRIDC0UG020640
TRIDC0UG020660
TRIDC0UG020680
TRIDC0UG020710
TRIDC0UG020720
TRIDC0UG020740
TRIDC0UG020750
TRIDC0UG020760
TRIDC0UG020770
TRIDC0UG020820
TRIDC0UG020830
TRIDC0UG020840
TRIDC0UG020850
TRIDC0UG020860
TRIDC0UG020870
TRIDC0UG020910
TRIDC0UG020930
TRIDC0UG020940
TRIDC0UG020960
TRIDC0UG020970
TRIDC0UG021000
TRIDC0UG021020
TRIDC0UG021030
TRIDC0UG021040
TRIDC0UG021050
TRIDC0UG021060
TRIDC0UG021080
TRIDC0UG021090
TRIDC0UG021100
TRIDC0UG021110
TRIDC0UG021130
TRIDC0UG021140
TRIDC0UG021180
TRIDC0UG021200
TRIDC0UG021230
TRIDC0UG021240
TRIDC0UG021250
TRIDC0UG021280
TRIDC0UG021290
TRIDC0UG021300
TRIDC0UG021310
TRIDC0UG021320
TRIDC0UG021330
TRIDC0UG021340
TRIDC0UG021350
TRIDC0UG021360
TRIDC0UG021370
TRIDC0UG021380
TRIDC0UG021410
TRIDC0UG021420
TRIDC0UG021430
TRIDC0UG021470
TRIDC0UG021480
TRIDC0UG021490
TRIDC0UG021500
TRIDC0UG021510
TRIDC0UG021560
TRIDC0UG021570
TRIDC0UG021580
TRIDC0UG021590
TRIDC0UG021610
TRIDC0UG021620
TRIDC0UG021630
TRIDC0UG021640
TRIDC0UG021680
TRIDC0UG021690
TRIDC0UG021700
TRIDC0UG021730
TRIDC0UG021760
TRIDC0UG021780
TRIDC0UG021790
TRIDC0UG021820
TRIDC0UG021840
TRIDC0UG021850
TRIDC0UG021860
TRIDC0UG021900
TRIDC0UG021910
TRIDC0UG021920
TRIDC0UG021930
TRIDC0UG021940
TRIDC0UG021980
TRIDC0UG021990
TRIDC0UG022000
TRIDC0UG022010
TRIDC0UG022070
TRIDC0UG022080
TRIDC0UG022090
TRIDC0UG022100
TRIDC0UG022110
TRIDC0UG022130
TRIDC0UG022140
TRIDC0UG022170
TRIDC0UG022180
TRIDC0UG022210
TRIDC0UG022240
TRIDC0UG022250
TRIDC0UG022260
TRIDC0UG022280
TRIDC0UG022290
TRIDC0UG022300
TRIDC0UG022320
TRIDC0UG022330
TRIDC0UG022350
TRIDC0UG022370
TRIDC0UG022380
TRIDC0UG022390
TRIDC0UG022400
TRIDC0UG022420
TRIDC0UG022430
TRIDC0UG022440
TRIDC0UG022450
TRIDC0UG022480
TRIDC0UG022490
TRIDC0UG022560
TRIDC0UG022580
TRIDC0UG022590
TRIDC0UG022620
TRIDC0UG022640
TRIDC0UG022650
TRIDC0UG022660
TRIDC0UG022670
TRIDC0UG022680
TRIDC0UG022720
TRIDC0UG022730
TRIDC0UG022740
TRIDC0UG022750
TRIDC0UG022760
TRIDC0UG022770
TRIDC0UG022780
TRIDC0UG022790
TRIDC0UG022820
TRIDC0UG022830
TRIDC0UG022840
TRIDC0UG022860
TRIDC0UG022870
TRIDC0UG022880
TRIDC0UG022890
TRIDC0UG022910
TRIDC0UG022920
TRIDC0UG022930
TRIDC0UG022940
TRIDC0UG022950
TRIDC0UG022970
TRIDC0UG022980
TRIDC0UG022990
TRIDC0UG023030
TRIDC0UG023040
TRIDC0UG023050
TRIDC0UG023080
TRIDC0UG023100
TRIDC0UG023110
TRIDC0UG023150
TRIDC0UG023160
TRIDC0UG023190
TRIDC0UG023230
TRIDC0UG023240
TRIDC0UG023260
TRIDC0UG023280
TRIDC0UG023310
TRIDC0UG023320
TRIDC0UG023340
TRIDC0UG023350
TRIDC0UG023360
TRIDC0UG023370
TRIDC0UG023380
TRIDC0UG023390
TRIDC0UG023410
TRIDC0UG023420
TRIDC0UG023440
TRIDC0UG023470
TRIDC0UG023510
TRIDC0UG023520
TRIDC0UG023530
TRIDC0UG023540
TRIDC0UG023580
TRIDC0UG023590
TRIDC0UG023600
TRIDC0UG023630
TRIDC0UG023640
TRIDC0UG023650
TRIDC0UG023660
TRIDC0UG023680
TRIDC0UG023690
TRIDC0UG023720
TRIDC0UG023740
TRIDC0UG023760
TRIDC0UG023770
TRIDC0UG023780
TRIDC0UG023800
TRIDC0UG023830
TRIDC0UG023840
TRIDC0UG023910
TRIDC0UG023920
TRIDC0UG023940
TRIDC0UG023950
TRIDC0UG023960
TRIDC0UG023970
TRIDC0UG024020
TRIDC0UG024030
TRIDC0UG024040
TRIDC0UG024050
TRIDC0UG024060
TRIDC0UG024070
TRIDC0UG024080
TRIDC0UG024090
TRIDC0UG024120
TRIDC0UG024160
TRIDC0UG024170
TRIDC0UG024210
TRIDC0UG024240
TRIDC0UG024250
TRIDC0UG024300
TRIDC0UG024310
TRIDC0UG024350
TRIDC0UG024360
TRIDC0UG024390
TRIDC0UG024400
TRIDC0UG024410
TRIDC0UG024430
TRIDC0UG024450
TRIDC0UG024460
TRIDC0UG024480
TRIDC0UG024500
TRIDC0UG024510
TRIDC0UG024520
TRIDC0UG024540
TRIDC0UG024550
TRIDC0UG024560
TRIDC0UG024570
TRIDC0UG024590
TRIDC0UG024620
TRIDC0UG024630
TRIDC0UG024670
TRIDC0UG024680
TRIDC0UG024710
TRIDC0UG024720
TRIDC0UG024730
TRIDC0UG024750
TRIDC0UG024770
TRIDC0UG024780
TRIDC0UG024800
TRIDC0UG024820
TRIDC0UG024850
TRIDC0UG024860
TRIDC0UG024890
TRIDC0UG024910
TRIDC0UG024920
TRIDC0UG024950
TRIDC0UG024980
TRIDC0UG024990
TRIDC0UG025020
TRIDC0UG025040
TRIDC0UG025050
TRIDC0UG025080
TRIDC0UG025100
TRIDC0UG025140
TRIDC0UG025160
TRIDC0UG025180
TRIDC0UG025190
TRIDC0UG025200
TRIDC0UG025220
TRIDC0UG025230
TRIDC0UG025250
TRIDC0UG025260
TRIDC0UG025270
TRIDC0UG025280
TRIDC0UG025290
TRIDC0UG025310
TRIDC0UG025320
TRIDC0UG025330
TRIDC0UG025350
TRIDC0UG025400
TRIDC0UG025410
TRIDC0UG025450
TRIDC0UG025470
TRIDC0UG025480
TRIDC0UG025560
TRIDC0UG025570
TRIDC0UG025600
TRIDC0UG025610
TRIDC0UG025620
TRIDC0UG025630
TRIDC0UG025640
TRIDC0UG025650
TRIDC0UG025670
TRIDC0UG025680
TRIDC0UG025700
TRIDC0UG025710
TRIDC0UG025720
TRIDC0UG025740
TRIDC0UG025770
TRIDC0UG025780
TRIDC0UG025790
TRIDC0UG025800
TRIDC0UG025810
TRIDC0UG025830
TRIDC0UG025850
TRIDC0UG025880
TRIDC0UG025920
TRIDC0UG025960
TRIDC0UG025970
TRIDC0UG025990
TRIDC0UG026000
TRIDC0UG026030
TRIDC0UG026040
TRIDC0UG026130
TRIDC0UG026150
TRIDC0UG026160
TRIDC0UG026210
TRIDC0UG026220
TRIDC0UG026230
TRIDC0UG026240
TRIDC0UG026260
TRIDC0UG026280
TRIDC0UG026300
TRIDC0UG026320
TRIDC0UG026330
TRIDC0UG026350
TRIDC0UG026400
TRIDC0UG026410
TRIDC0UG026450
TRIDC0UG026460
TRIDC0UG026470
TRIDC0UG026480
TRIDC0UG026500
TRIDC0UG026510
TRIDC0UG026520
TRIDC0UG026530
TRIDC0UG026550
TRIDC0UG026560
TRIDC0UG026570
TRIDC0UG026600
TRIDC0UG026610
TRIDC0UG026630
TRIDC0UG026640
TRIDC0UG026650
TRIDC0UG026680
TRIDC0UG026740
TRIDC0UG026750
TRIDC0UG026770
TRIDC0UG026780
TRIDC0UG026830
TRIDC0UG026840
TRIDC0UG026860
TRIDC0UG026890
TRIDC0UG026910
TRIDC0UG026940
TRIDC0UG026950
TRIDC0UG026960
TRIDC0UG026970
TRIDC0UG026980
TRIDC0UG026990
TRIDC0UG027020
TRIDC0UG027030
TRIDC0UG027060
TRIDC0UG027080
TRIDC0UG027120
TRIDC0UG027150
TRIDC0UG027160
TRIDC0UG027170
TRIDC0UG027180
TRIDC0UG027200
TRIDC0UG027250
TRIDC0UG027270
TRIDC0UG027280
TRIDC0UG027290
TRIDC0UG027310
TRIDC0UG027320
TRIDC0UG027340
TRIDC0UG027350
TRIDC0UG027380
TRIDC0UG027400
TRIDC0UG027410
TRIDC0UG027440
TRIDC0UG027450
TRIDC0UG027460
TRIDC0UG027490
TRIDC0UG027530
TRIDC0UG027540
TRIDC0UG027570
TRIDC0UG027580
TRIDC0UG027590
TRIDC0UG027600
TRIDC0UG027610
TRIDC0UG027630
TRIDC0UG027640
TRIDC0UG027650
TRIDC0UG027690
TRIDC0UG027720
TRIDC0UG027730
TRIDC0UG027740
TRIDC0UG027750
TRIDC0UG027760
TRIDC0UG027770
TRIDC0UG027810
TRIDC0UG027830
TRIDC0UG027840
TRIDC0UG027850
TRIDC0UG027860
TRIDC0UG027880
TRIDC0UG027890
TRIDC0UG027910
TRIDC0UG027930
TRIDC0UG027940
TRIDC0UG027960
TRIDC0UG028020
TRIDC0UG028030
TRIDC0UG028040
TRIDC0UG028080
TRIDC0UG028090
TRIDC0UG028100
TRIDC0UG028110
TRIDC0UG028120
TRIDC0UG028140
TRIDC0UG028160
TRIDC0UG028170
TRIDC0UG028190
TRIDC0UG028200
TRIDC0UG028230
TRIDC0UG028240
TRIDC0UG028270
TRIDC0UG028280
TRIDC0UG028290
TRIDC0UG028300
TRIDC0UG028310
TRIDC0UG028340
TRIDC0UG028360
TRIDC0UG028370
TRIDC0UG028390
TRIDC0UG028400
TRIDC0UG028410
TRIDC0UG028430
TRIDC0UG028440
TRIDC0UG028470
TRIDC0UG028490
TRIDC0UG028510
TRIDC0UG028520
TRIDC0UG028560
TRIDC0UG028570
TRIDC0UG028580
TRIDC0UG028590
TRIDC0UG028600
TRIDC0UG028610
TRIDC0UG028620
TRIDC0UG028640
TRIDC0UG028650
TRIDC0UG028660
TRIDC0UG028680
TRIDC0UG028690
TRIDC0UG028700
TRIDC0UG028740
TRIDC0UG028770
TRIDC0UG028780
TRIDC0UG028790
TRIDC0UG028800
TRIDC0UG028810
TRIDC0UG028820
TRIDC0UG028860
TRIDC0UG028870
TRIDC0UG028880
TRIDC0UG028890
TRIDC0UG028920
TRIDC0UG028960
TRIDC0UG029020
TRIDC0UG029040
TRIDC0UG029050
TRIDC0UG029070
TRIDC0UG029090
TRIDC0UG029110
TRIDC0UG029130
TRIDC0UG029150
TRIDC0UG029160
TRIDC0UG029170
TRIDC0UG029210
TRIDC0UG029220
TRIDC0UG029230
TRIDC0UG029240
TRIDC0UG029290
TRIDC0UG029300
TRIDC0UG029330
TRIDC0UG029390
TRIDC0UG029400
TRIDC0UG029410
TRIDC0UG029420
TRIDC0UG029440
TRIDC0UG029450
TRIDC0UG029490
TRIDC0UG029500
TRIDC0UG029520
TRIDC0UG029540
TRIDC0UG029550
TRIDC0UG029600
TRIDC0UG029640
TRIDC0UG029650
TRIDC0UG029670
TRIDC0UG029690
TRIDC0UG029720
TRIDC0UG029740
TRIDC0UG029750
TRIDC0UG029760
TRIDC0UG029810
TRIDC0UG029830
TRIDC0UG029850
TRIDC0UG029870
TRIDC0UG029920
TRIDC0UG029930
TRIDC0UG029940
TRIDC0UG029960
TRIDC0UG029980
TRIDC0UG029990
TRIDC0UG030030
TRIDC0UG030040
TRIDC0UG030130
TRIDC0UG030140
TRIDC0UG030150
TRIDC0UG030180
TRIDC0UG030190
TRIDC0UG030200
TRIDC0UG030230
TRIDC0UG030280
TRIDC0UG030290
TRIDC0UG030300
TRIDC0UG030330
TRIDC0UG030370
TRIDC0UG030380
TRIDC0UG030400
TRIDC0UG030410
TRIDC0UG030420
TRIDC0UG030430
TRIDC0UG030460
TRIDC0UG030470
TRIDC0UG030520
TRIDC0UG030530
TRIDC0UG030540
TRIDC0UG030550
TRIDC0UG030630
TRIDC0UG030650
TRIDC0UG030700
TRIDC0UG030730
TRIDC0UG030750
TRIDC0UG030760
TRIDC0UG030810
TRIDC0UG030860
TRIDC0UG030890
TRIDC0UG030960
TRIDC0UG030970
TRIDC0UG031000
TRIDC0UG031060
TRIDC0UG031070
TRIDC0UG031110
TRIDC0UG031120
TRIDC0UG031150
TRIDC0UG031160
TRIDC0UG031170
TRIDC0UG031180
TRIDC0UG031190
TRIDC0UG031210
TRIDC0UG031250
TRIDC0UG031260
TRIDC0UG031270
TRIDC0UG031290
TRIDC0UG031300
TRIDC0UG031320
TRIDC0UG031340
TRIDC0UG031360
TRIDC0UG031380
TRIDC0UG031390
TRIDC0UG031400
TRIDC0UG031410
TRIDC0UG031460
TRIDC0UG031510
TRIDC0UG031540
TRIDC0UG031550
TRIDC0UG031570
TRIDC0UG031620
TRIDC0UG031630
TRIDC0UG031640
TRIDC0UG031690
TRIDC0UG031700
TRIDC0UG031780
TRIDC0UG031790
TRIDC0UG031810
TRIDC0UG031830
TRIDC0UG031900
TRIDC0UG031950
TRIDC0UG032020
TRIDC0UG032040
TRIDC0UG032050
TRIDC0UG032060
TRIDC0UG032070
TRIDC0UG032110
TRIDC0UG032140
TRIDC0UG032180
TRIDC0UG032200
TRIDC0UG032220
TRIDC0UG032230
TRIDC0UG032240
TRIDC0UG032290
TRIDC0UG032310
TRIDC0UG032340
TRIDC0UG032440
TRIDC0UG032490
TRIDC0UG032500
TRIDC0UG032510
TRIDC0UG032530
TRIDC0UG032570
TRIDC0UG032590
TRIDC0UG032620
TRIDC0UG032630
TRIDC0UG032640
TRIDC0UG032660
TRIDC0UG032670
TRIDC0UG032750
TRIDC0UG032790
TRIDC0UG032820
TRIDC0UG032840
TRIDC0UG032850
TRIDC0UG032930
TRIDC0UG033010
TRIDC0UG033050
TRIDC0UG033060
TRIDC0UG033090
TRIDC0UG033170
TRIDC0UG033180
TRIDC0UG033230
TRIDC0UG033290
TRIDC0UG033320
TRIDC0UG033360
TRIDC0UG033470
TRIDC0UG033480
TRIDC0UG033520
TRIDC0UG033590
TRIDC0UG033630
TRIDC0UG033650
TRIDC0UG033690
TRIDC0UG033740
TRIDC0UG033760
TRIDC0UG033790
TRIDC0UG033800
TRIDC0UG033830
TRIDC0UG033840
TRIDC0UG033850
TRIDC0UG033880
TRIDC0UG033910
TRIDC0UG033920
TRIDC0UG033940
TRIDC0UG034010
TRIDC0UG034030
TRIDC0UG034060
TRIDC0UG034070
TRIDC0UG034080
TRIDC0UG034130
TRIDC0UG034150
TRIDC0UG034180
TRIDC0UG034190
TRIDC0UG034220
TRIDC0UG034260
TRIDC0UG034270
TRIDC0UG034330
TRIDC0UG034360
TRIDC0UG034470
TRIDC0UG034500
TRIDC0UG034510
TRIDC0UG034640
TRIDC0UG034730
TRIDC0UG034740
TRIDC0UG034760
TRIDC0UG034790
TRIDC0UG034810
TRIDC0UG034830
TRIDC0UG034870
TRIDC0UG034970
TRIDC0UG034980
TRIDC0UG035000
TRIDC0UG035100
TRIDC0UG035180
TRIDC0UG035290
TRIDC0UG035300
TRIDC0UG035310
TRIDC0UG035320
TRIDC0UG035350
TRIDC0UG035380
TRIDC0UG035390
TRIDC0UG035400
TRIDC0UG035410
TRIDC0UG035430
TRIDC0UG035440
TRIDC0UG035450
TRIDC0UG035460
TRIDC0UG035470
TRIDC0UG035490
TRIDC0UG035510
TRIDC1AG000030
TRIDC1AG000050
TRIDC1AG000060
TRIDC1AG000090
TRIDC1AG000100
TRIDC1AG000110
TRIDC1AG000120
TRIDC1AG000240
TRIDC1AG000250
TRIDC1AG000270
TRIDC1AG000400
TRIDC1AG000420
TRIDC1AG000440
TRIDC1AG000450
TRIDC1AG000460
TRIDC1AG000470
TRIDC1AG000480
TRIDC1AG000490
TRIDC1AG000500
TRIDC1AG000510
TRIDC1AG000520
TRIDC1AG000560
TRIDC1AG000580
TRIDC1AG000590
TRIDC1AG000610
TRIDC1AG000620
TRIDC1AG000700
TRIDC1AG000710
TRIDC1AG000730
TRIDC1AG000740
TRIDC1AG000750
TRIDC1AG000760
TRIDC1AG000900
TRIDC1AG000990
TRIDC1AG001000
TRIDC1AG001020
TRIDC1AG001030
TRIDC1AG001060
TRIDC1AG001070
TRIDC1AG001180
TRIDC1AG001190
TRIDC1AG001210
TRIDC1AG001450
TRIDC1AG001460
TRIDC1AG001480
TRIDC1AG001500
TRIDC1AG001640
TRIDC1AG001650
TRIDC1AG001730
TRIDC1AG001740
TRIDC1AG001850
TRIDC1AG001870
TRIDC1AG001880
TRIDC1AG001890
TRIDC1AG001930
TRIDC1AG001950
TRIDC1AG001960
TRIDC1AG001980
TRIDC1AG002110
TRIDC1AG002230
TRIDC1AG002900
TRIDC1AG002910
TRIDC1AG002930
TRIDC1AG003340
TRIDC1AG003350
TRIDC1AG003400
TRIDC1AG003410
TRIDC1AG003580
TRIDC1AG003890
TRIDC1AG004060
TRIDC1AG004120
TRIDC1AG004130
TRIDC1AG004140
TRIDC1AG004150
TRIDC1AG004180
TRIDC1AG004270
TRIDC1AG004300
TRIDC1AG004340
TRIDC1AG004380
TRIDC1AG004460
TRIDC1AG004470
TRIDC1AG004500
TRIDC1AG004510
TRIDC1AG004520
TRIDC1AG004710
TRIDC1AG004720
TRIDC1AG005020
TRIDC1AG005250
TRIDC1AG005390
TRIDC1AG005430
TRIDC1AG005460
TRIDC1AG005480
TRIDC1AG005540
TRIDC1AG005550
TRIDC1AG005590
TRIDC1AG005660
TRIDC1AG005690
TRIDC1AG005770
TRIDC1AG005800
TRIDC1AG005860
TRIDC1AG005890
TRIDC1AG005990
TRIDC1AG006030
TRIDC1AG006040
TRIDC1AG006070
TRIDC1AG006090
TRIDC1AG007240
TRIDC1AG007550
TRIDC1AG007570
TRIDC1AG008090
TRIDC1AG008500
TRIDC1AG010020
TRIDC1AG010460
TRIDC1AG010840
TRIDC1AG010860
TRIDC1AG010960
TRIDC1AG010990
TRIDC1AG014830
TRIDC1AG016350
TRIDC1AG019230
TRIDC1AG019290
TRIDC1AG019300
TRIDC1AG020800
TRIDC1AG021370
TRIDC1AG021610
TRIDC1AG022610
TRIDC1AG024680
TRIDC1AG030640
TRIDC1AG030660
TRIDC1AG032700
TRIDC1AG033530
TRIDC1AG034590
TRIDC1AG035790
TRIDC1AG040060
TRIDC1AG040220
TRIDC1AG041310
TRIDC1AG041550
TRIDC1AG042060
TRIDC1AG042080
TRIDC1AG042250
TRIDC1AG042290
TRIDC1AG042330
TRIDC1AG042670
TRIDC1AG043430
TRIDC1AG043810
TRIDC1AG046230
TRIDC1AG047460
TRIDC1AG047630
TRIDC1AG047700
TRIDC1AG048140
TRIDC1AG048240
TRIDC1AG048250
TRIDC1AG049290
TRIDC1AG049300
TRIDC1AG049450
TRIDC1AG049720
TRIDC1AG050300
TRIDC1AG050310
TRIDC1AG050910
TRIDC1AG051480
TRIDC1AG051650
TRIDC1AG051920
TRIDC1AG052160
TRIDC1AG052530
TRIDC1AG054200
TRIDC1AG054220
TRIDC1AG054250
TRIDC1AG054260
TRIDC1AG054270
TRIDC1AG054890
TRIDC1AG054940
TRIDC1AG054950
TRIDC1AG054980
TRIDC1AG054990
TRIDC1AG055010
TRIDC1AG055670
TRIDC1AG055680
TRIDC1AG055690
TRIDC1AG055990
TRIDC1AG057010
TRIDC1AG057020
TRIDC1AG057210
TRIDC1AG057340
TRIDC1AG057900
TRIDC1AG057970
TRIDC1AG057980
TRIDC1AG057990
TRIDC1AG058000
TRIDC1AG058830
TRIDC1AG058840
TRIDC1AG058850
TRIDC1AG059370
TRIDC1AG059890
TRIDC1AG061120
TRIDC1AG061630
TRIDC1AG062270
TRIDC1AG062650
TRIDC1AG062660
TRIDC1AG062670
TRIDC1AG062940
TRIDC1AG063240
TRIDC1AG063330
TRIDC1AG063610
TRIDC1AG063850
TRIDC1AG064080
TRIDC1AG064470
TRIDC1AG064710
TRIDC1AG064810
TRIDC1BG000060
TRIDC1BG000070
TRIDC1BG000090
TRIDC1BG000120
TRIDC1BG000150
TRIDC1BG000160
TRIDC1BG000180
TRIDC1BG000240
TRIDC1BG000250
TRIDC1BG000260
TRIDC1BG000270
TRIDC1BG000320
TRIDC1BG000330
TRIDC1BG000360
TRIDC1BG000430
TRIDC1BG000620
TRIDC1BG000630
TRIDC1BG000690
TRIDC1BG000700
TRIDC1BG000720
TRIDC1BG000730
TRIDC1BG000740
TRIDC1BG000790
TRIDC1BG000800
TRIDC1BG000810
TRIDC1BG000820
TRIDC1BG000830
TRIDC1BG000890
TRIDC1BG000900
TRIDC1BG000910
TRIDC1BG001050
TRIDC1BG001060
TRIDC1BG001070
TRIDC1BG001110
TRIDC1BG001120
TRIDC1BG001390
TRIDC1BG001400
TRIDC1BG001460
TRIDC1BG001470
TRIDC1BG001480
TRIDC1BG001490
TRIDC1BG001500
TRIDC1BG001510
TRIDC1BG001620
TRIDC1BG001630
TRIDC1BG001670
TRIDC1BG001810
TRIDC1BG001820
TRIDC1BG001830
TRIDC1BG001840
TRIDC1BG001990
TRIDC1BG002000
TRIDC1BG002010
TRIDC1BG002060
TRIDC1BG002070
TRIDC1BG002080
TRIDC1BG002090
TRIDC1BG002100
TRIDC1BG002110
TRIDC1BG002150
TRIDC1BG002160
TRIDC1BG002230
TRIDC1BG002260
TRIDC1BG002270
TRIDC1BG002290
TRIDC1BG002300
TRIDC1BG002310
TRIDC1BG002340
TRIDC1BG002530
TRIDC1BG002540
TRIDC1BG002550
TRIDC1BG002560
TRIDC1BG002590
TRIDC1BG002600
TRIDC1BG002610
TRIDC1BG002620
TRIDC1BG002680
TRIDC1BG002690
TRIDC1BG002700
TRIDC1BG002750
TRIDC1BG002760
TRIDC1BG002770
TRIDC1BG002780
TRIDC1BG002840
TRIDC1BG002850
TRIDC1BG002880
TRIDC1BG002940
TRIDC1BG003010
TRIDC1BG003030
TRIDC1BG003070
TRIDC1BG003090
TRIDC1BG003100
TRIDC1BG003110
TRIDC1BG003270
TRIDC1BG003520
TRIDC1BG003720
TRIDC1BG003810
TRIDC1BG003820
TRIDC1BG003840
TRIDC1BG003850
TRIDC1BG003910
TRIDC1BG003920
TRIDC1BG003930
TRIDC1BG003950
TRIDC1BG003960
TRIDC1BG003980
TRIDC1BG003990
TRIDC1BG004050
TRIDC1BG004110
TRIDC1BG004120
TRIDC1BG004240
TRIDC1BG004260
TRIDC1BG004470
TRIDC1BG004720
TRIDC1BG005030
TRIDC1BG005110
TRIDC1BG005610
TRIDC1BG005620
TRIDC1BG005820
TRIDC1BG005830
TRIDC1BG005920
TRIDC1BG006030
TRIDC1BG006040
TRIDC1BG006050
TRIDC1BG006120
TRIDC1BG006200
TRIDC1BG006210
TRIDC1BG006330
TRIDC1BG006410
TRIDC1BG006540
TRIDC1BG006550
TRIDC1BG006570
TRIDC1BG006630
TRIDC1BG006640
TRIDC1BG006650
TRIDC1BG006660
TRIDC1BG006960
TRIDC1BG006970
TRIDC1BG007030
TRIDC1BG007040
TRIDC1BG007250
TRIDC1BG007330
TRIDC1BG007340
TRIDC1BG007610
TRIDC1BG007960
TRIDC1BG008120
TRIDC1BG008140
TRIDC1BG008160
TRIDC1BG008170
TRIDC1BG008190
TRIDC1BG008240
TRIDC1BG008250
TRIDC1BG008300
TRIDC1BG008350
TRIDC1BG008360
TRIDC1BG008380
TRIDC1BG008390
TRIDC1BG008400
TRIDC1BG008540
TRIDC1BG008550
TRIDC1BG008790
TRIDC1BG008800
TRIDC1BG008880
TRIDC1BG009330
TRIDC1BG009340
TRIDC1BG009360
TRIDC1BG009980
TRIDC1BG009990
TRIDC1BG010030
TRIDC1BG010050
TRIDC1BG010060
TRIDC1BG010090
TRIDC1BG010210
TRIDC1BG010600
TRIDC1BG010610
TRIDC1BG010620
TRIDC1BG010680
TRIDC1BG010690
TRIDC1BG010700
TRIDC1BG010710
TRIDC1BG010830
TRIDC1BG011810
TRIDC1BG011960
TRIDC1BG011990
TRIDC1BG012020
TRIDC1BG012040
TRIDC1BG012370
TRIDC1BG012680
TRIDC1BG012700
TRIDC1BG012840
TRIDC1BG013330
TRIDC1BG013620
TRIDC1BG014190
TRIDC1BG014350
TRIDC1BG014970
TRIDC1BG015330
TRIDC1BG015340
TRIDC1BG015830
TRIDC1BG016060
TRIDC1BG016110
TRIDC1BG016150
TRIDC1BG016180
TRIDC1BG016230
TRIDC1BG017320
TRIDC1BG017510
TRIDC1BG018390
TRIDC1BG019730
TRIDC1BG022190
TRIDC1BG022770
TRIDC1BG025620
TRIDC1BG026060
TRIDC1BG026120
TRIDC1BG026540
TRIDC1BG026630
TRIDC1BG026660
TRIDC1BG026670
TRIDC1BG026780
TRIDC1BG027650
TRIDC1BG027660
TRIDC1BG027670
TRIDC1BG028540
TRIDC1BG028670
TRIDC1BG028690
TRIDC1BG028710
TRIDC1BG028730
TRIDC1BG028820
TRIDC1BG029220
TRIDC1BG029270
TRIDC1BG029300
TRIDC1BG029410
TRIDC1BG029440
TRIDC1BG029450
TRIDC1BG029490
TRIDC1BG029520
TRIDC1BG029530
TRIDC1BG029540
TRIDC1BG029600
TRIDC1BG029610
TRIDC1BG030050
TRIDC1BG030100
TRIDC1BG030130
TRIDC1BG030340
TRIDC1BG030420
TRIDC1BG031300
TRIDC1BG031370
TRIDC1BG031960
TRIDC1BG035750
TRIDC1BG039230
TRIDC1BG040180
TRIDC1BG040190
TRIDC1BG042960
TRIDC1BG043500
TRIDC1BG043510
TRIDC1BG043620
TRIDC1BG043730
TRIDC1BG044390
TRIDC1BG044620
TRIDC1BG044630
TRIDC1BG044720
TRIDC1BG045960
TRIDC1BG046880
TRIDC1BG046970
TRIDC1BG046980
TRIDC1BG047010
TRIDC1BG047020
TRIDC1BG047100
TRIDC1BG047120
TRIDC1BG047150
TRIDC1BG047160
TRIDC1BG047570
TRIDC1BG047810
TRIDC1BG047910
TRIDC1BG047960
TRIDC1BG047990
TRIDC1BG048270
TRIDC1BG048450
TRIDC1BG048470
TRIDC1BG049030
TRIDC1BG049120
TRIDC1BG049850
TRIDC1BG050160
TRIDC1BG050170
TRIDC1BG050500
TRIDC1BG050530
TRIDC1BG050540
TRIDC1BG050560
TRIDC1BG050580
TRIDC1BG050590
TRIDC1BG050640
TRIDC1BG050650
TRIDC1BG050660
TRIDC1BG050690
TRIDC1BG050710
TRIDC1BG050730
TRIDC1BG051090
TRIDC1BG051100
TRIDC1BG051120
TRIDC1BG051240
TRIDC1BG051970
TRIDC1BG051980
TRIDC1BG052010
TRIDC1BG052050
TRIDC1BG053160
TRIDC1BG053960
TRIDC1BG054240
TRIDC1BG054260
TRIDC1BG054270
TRIDC1BG054280
TRIDC1BG054290
TRIDC1BG054300
TRIDC1BG054420
TRIDC1BG054430
TRIDC1BG055410
TRIDC1BG055460
TRIDC1BG055470
TRIDC1BG055700
TRIDC1BG056040
TRIDC1BG056050
TRIDC1BG056070
TRIDC1BG056150
TRIDC1BG056190
TRIDC1BG056200
TRIDC1BG056210
TRIDC1BG056220
TRIDC1BG056230
TRIDC1BG056240
TRIDC1BG056370
TRIDC1BG056560
TRIDC1BG056570
TRIDC1BG056600
TRIDC1BG056650
TRIDC1BG056660
TRIDC1BG056670
TRIDC1BG056960
TRIDC1BG056980
TRIDC1BG057400
TRIDC1BG057760
TRIDC1BG057780
TRIDC1BG057790
TRIDC1BG057800
TRIDC1BG057820
TRIDC1BG057990
TRIDC1BG058000
TRIDC1BG058020
TRIDC1BG058630
TRIDC1BG058730
TRIDC1BG059940
TRIDC1BG059990
TRIDC1BG060000
TRIDC1BG060140
TRIDC1BG060410
TRIDC1BG060420
TRIDC1BG060430
TRIDC1BG060540
TRIDC1BG060700
TRIDC1BG060710
TRIDC1BG060730
TRIDC1BG060810
TRIDC1BG061140
TRIDC1BG061170
TRIDC1BG061380
TRIDC1BG061390
TRIDC1BG061400
TRIDC1BG061540
TRIDC1BG061560
TRIDC1BG061590
TRIDC1BG061700
TRIDC1BG062130
TRIDC1BG062140
TRIDC1BG062240
TRIDC1BG062270
TRIDC1BG062470
TRIDC1BG062700
TRIDC1BG062870
TRIDC1BG062890
TRIDC1BG062940
TRIDC1BG063040
TRIDC1BG063050
TRIDC1BG063060
TRIDC1BG063090
TRIDC1BG063310
TRIDC1BG063930
TRIDC1BG064210
TRIDC1BG064220
TRIDC1BG064240
TRIDC1BG064450
TRIDC1BG064460
TRIDC1BG064470
TRIDC1BG064480
TRIDC1BG064850
TRIDC1BG065210
TRIDC1BG065560
TRIDC1BG065570
TRIDC1BG065930
TRIDC1BG066240
TRIDC1BG066250
TRIDC1BG066370
TRIDC1BG066380
TRIDC1BG067010
TRIDC1BG067120
TRIDC1BG067360
TRIDC1BG067430
TRIDC1BG067440
TRIDC1BG067490
TRIDC1BG067620
TRIDC1BG067630
TRIDC1BG067710
TRIDC1BG067720
TRIDC1BG067880
TRIDC1BG068000
TRIDC1BG068040
TRIDC1BG068160
TRIDC1BG068170
TRIDC1BG068320
TRIDC1BG068330
TRIDC1BG068350
TRIDC1BG068600
TRIDC1BG069020
TRIDC1BG069030
TRIDC1BG069050
TRIDC1BG069930
TRIDC1BG069950
TRIDC1BG069960
TRIDC1BG069970
TRIDC1BG069980
TRIDC1BG070760
TRIDC1BG070840
TRIDC1BG070890
TRIDC1BG070960
TRIDC1BG071270
TRIDC1BG071290
TRIDC1BG071300
TRIDC1BG071310
TRIDC1BG071330
TRIDC1BG071340
TRIDC1BG071350
TRIDC1BG071360
TRIDC1BG071410
TRIDC1BG071530
TRIDC1BG071550
TRIDC1BG071840
TRIDC1BG071850
TRIDC1BG071870
TRIDC1BG071900
TRIDC1BG071910
TRIDC1BG071920
TRIDC1BG071940
TRIDC1BG071950
TRIDC1BG071960
TRIDC1BG072070
TRIDC1BG072090
TRIDC1BG072380
TRIDC1BG072390
TRIDC1BG072410
TRIDC1BG072420
TRIDC1BG072470
TRIDC1BG072490
TRIDC1BG072500
TRIDC1BG072510
TRIDC1BG072540
TRIDC1BG072550
TRIDC1BG072560
TRIDC1BG072580
TRIDC1BG072600
TRIDC1BG072620
TRIDC1BG072630
TRIDC1BG072640
TRIDC1BG072650
TRIDC1BG072680
TRIDC1BG072710
TRIDC1BG072720
TRIDC1BG072730
TRIDC1BG072740
TRIDC1BG072750
TRIDC1BG072810
TRIDC1BG072890
TRIDC1BG072910
TRIDC1BG073060
TRIDC1BG073070
TRIDC1BG073160
TRIDC1BG073190
TRIDC1BG073200
TRIDC1BG073240
TRIDC1BG073260
TRIDC1BG073490
TRIDC1BG073510
TRIDC1BG073540
TRIDC1BG073760
TRIDC1BG073770
TRIDC1BG073910
TRIDC1BG073970
TRIDC1BG073980
TRIDC1BG073990
TRIDC1BG074190
TRIDC1BG074230
TRIDC1BG074240
TRIDC1BG074250
TRIDC1BG074270
TRIDC1BG074810
TRIDC2AG000030
TRIDC2AG000040
TRIDC2AG000060
TRIDC2AG000080
TRIDC2AG000090
TRIDC2AG000100
TRIDC2AG000420
TRIDC2AG000440
TRIDC2AG000510
TRIDC2AG000660
TRIDC2AG000670
TRIDC2AG000680
TRIDC2AG000690
TRIDC2AG000700
TRIDC2AG000990
TRIDC2AG001010
TRIDC2AG001020
TRIDC2AG001030
TRIDC2AG001140
TRIDC2AG001270
TRIDC2AG001330
TRIDC2AG001380
TRIDC2AG001470
TRIDC2AG001670
TRIDC2AG001910
TRIDC2AG001950
TRIDC2AG002010
TRIDC2AG002200
TRIDC2AG002270
TRIDC2AG002600
TRIDC2AG003050
TRIDC2AG003070
TRIDC2AG003090
TRIDC2AG003160
TRIDC2AG003200
TRIDC2AG003210
TRIDC2AG003220
TRIDC2AG003230
TRIDC2AG003240
TRIDC2AG003260
TRIDC2AG003270
TRIDC2AG003280
TRIDC2AG003330
TRIDC2AG003340
TRIDC2AG003470
TRIDC2AG003810
TRIDC2AG003820
TRIDC2AG003830
TRIDC2AG004130
TRIDC2AG004500
TRIDC2AG004520
TRIDC2AG004550
TRIDC2AG004560
TRIDC2AG004570
TRIDC2AG004580
TRIDC2AG004600
TRIDC2AG004620
TRIDC2AG004650
TRIDC2AG004660
TRIDC2AG004670
TRIDC2AG004710
TRIDC2AG004730
TRIDC2AG005170
TRIDC2AG005180
TRIDC2AG005190
TRIDC2AG005200
TRIDC2AG005290
TRIDC2AG005440
TRIDC2AG005670
TRIDC2AG005750
TRIDC2AG005800
TRIDC2AG005810
TRIDC2AG005820
TRIDC2AG005870
TRIDC2AG006230
TRIDC2AG006240
TRIDC2AG006530
TRIDC2AG006890
TRIDC2AG006920
TRIDC2AG006990
TRIDC2AG007760
TRIDC2AG007790
TRIDC2AG007810
TRIDC2AG007820
TRIDC2AG007830
TRIDC2AG007840
TRIDC2AG008580
TRIDC2AG008590
TRIDC2AG009310
TRIDC2AG009380
TRIDC2AG009840
TRIDC2AG009920
TRIDC2AG009940
TRIDC2AG010160
TRIDC2AG010800
TRIDC2AG011560
TRIDC2AG012930
TRIDC2AG013140
TRIDC2AG015020
TRIDC2AG015030
TRIDC2AG016940
TRIDC2AG017260
TRIDC2AG018690
TRIDC2AG019190
TRIDC2AG020460
TRIDC2AG021360
TRIDC2AG021560
TRIDC2AG023100
TRIDC2AG024120
TRIDC2AG026200
TRIDC2AG030470
TRIDC2AG030480
TRIDC2AG036180
TRIDC2AG036190
TRIDC2AG036210
TRIDC2AG036540
TRIDC2AG036560
TRIDC2AG036610
TRIDC2AG043230
TRIDC2AG043250
TRIDC2AG044430
TRIDC2AG045290
TRIDC2AG045300
TRIDC2AG045880
TRIDC2AG045890
TRIDC2AG046290
TRIDC2AG047060
TRIDC2AG047970
TRIDC2AG052240
TRIDC2AG054070
TRIDC2AG055340
TRIDC2AG055790
TRIDC2AG055810
TRIDC2AG055820
TRIDC2AG058890
TRIDC2AG059470
TRIDC2AG063380
TRIDC2AG066100
TRIDC2AG066110
TRIDC2AG066660
TRIDC2AG067520
TRIDC2AG068810
TRIDC2AG068980
TRIDC2AG068990
TRIDC2AG069000
TRIDC2AG069010
TRIDC2AG069310
TRIDC2AG069620
TRIDC2AG069630
TRIDC2AG070640
TRIDC2AG070650
TRIDC2AG070660
TRIDC2AG070750
TRIDC2AG070770
TRIDC2AG071730
TRIDC2AG071740
TRIDC2AG072590
TRIDC2AG073070
TRIDC2AG073550
TRIDC2AG074270
TRIDC2AG074610
TRIDC2AG075520
TRIDC2AG075760
TRIDC2AG075770
TRIDC2AG075780
TRIDC2AG075790
TRIDC2AG075960
TRIDC2AG076380
TRIDC2AG076550
TRIDC2AG076640
TRIDC2AG076690
TRIDC2AG078270
TRIDC2AG078280
TRIDC2AG078610
TRIDC2AG078620
TRIDC2AG078630
TRIDC2AG078660
TRIDC2AG078670
TRIDC2AG078690
TRIDC2AG078710
TRIDC2AG078720
TRIDC2AG078870
TRIDC2AG078880
TRIDC2AG079160
TRIDC2AG079360
TRIDC2AG079400
TRIDC2AG079410
TRIDC2AG079420
TRIDC2AG079430
TRIDC2AG079440
TRIDC2AG079500
TRIDC2AG079510
TRIDC2AG079520
TRIDC2AG079530
TRIDC2AG079570
TRIDC2AG079580
TRIDC2AG079590
TRIDC2AG079610
TRIDC2AG079620
TRIDC2AG079630
TRIDC2AG079640
TRIDC2AG079810
TRIDC2AG079820
TRIDC2AG079830
TRIDC2AG079850
TRIDC2AG079890
TRIDC2AG079900
TRIDC2AG080440
TRIDC2AG081210
TRIDC2AG081240
TRIDC2AG081410
TRIDC2AG081460
TRIDC2AG081470
TRIDC2AG081540
TRIDC2AG081590
TRIDC2AG081620
TRIDC2AG081630
TRIDC2AG081640
TRIDC2AG081650
TRIDC2AG081660
TRIDC2AG081670
TRIDC2AG081680
TRIDC2AG081700
TRIDC2AG081720
TRIDC2AG081740
TRIDC2AG081750
TRIDC2AG081830
TRIDC2AG081850
TRIDC2AG081890
TRIDC2AG081920
TRIDC2AG081930
TRIDC2AG081940
TRIDC2AG081950
TRIDC2AG081960
TRIDC2AG081970
TRIDC2AG082000
TRIDC2AG082010
TRIDC2AG082020
TRIDC2AG082030
TRIDC2AG082190
TRIDC2AG082280
TRIDC2AG082310
TRIDC2AG082320
TRIDC2AG082430
TRIDC2AG082440
TRIDC2BG000030
TRIDC2BG000040
TRIDC2BG000150
TRIDC2BG000160
TRIDC2BG000170
TRIDC2BG000180
TRIDC2BG000540
TRIDC2BG000550
TRIDC2BG000560
TRIDC2BG000570
TRIDC2BG000580
TRIDC2BG000590
TRIDC2BG000650
TRIDC2BG000660
TRIDC2BG000670
TRIDC2BG000680
TRIDC2BG000700
TRIDC2BG000920
TRIDC2BG000930
TRIDC2BG000940
TRIDC2BG000950
TRIDC2BG001200
TRIDC2BG001220
TRIDC2BG001330
TRIDC2BG001350
TRIDC2BG001470
TRIDC2BG001480
TRIDC2BG001520
TRIDC2BG001600
TRIDC2BG001610
TRIDC2BG001620
TRIDC2BG001630
TRIDC2BG001640
TRIDC2BG001650
TRIDC2BG001660
TRIDC2BG001700
TRIDC2BG001720
TRIDC2BG001730
TRIDC2BG001740
TRIDC2BG001750
TRIDC2BG002110
TRIDC2BG002120
TRIDC2BG002170
TRIDC2BG002570
TRIDC2BG002580
TRIDC2BG002590
TRIDC2BG002600
TRIDC2BG002610
TRIDC2BG002630
TRIDC2BG002640
TRIDC2BG002650
TRIDC2BG002670
TRIDC2BG002680
TRIDC2BG002690
TRIDC2BG002720
TRIDC2BG002730
TRIDC2BG002740
TRIDC2BG002830
TRIDC2BG002840
TRIDC2BG002860
TRIDC2BG002880
TRIDC2BG002890
TRIDC2BG002930
TRIDC2BG002960
TRIDC2BG002970
TRIDC2BG002980
TRIDC2BG002990
TRIDC2BG003080
TRIDC2BG003090
TRIDC2BG003100
TRIDC2BG003150
TRIDC2BG003240
TRIDC2BG003250
TRIDC2BG003260
TRIDC2BG003280
TRIDC2BG003290
TRIDC2BG003300
TRIDC2BG003310
TRIDC2BG003320
TRIDC2BG003350
TRIDC2BG003360
TRIDC2BG003400
TRIDC2BG003420
TRIDC2BG003430
TRIDC2BG003440
TRIDC2BG003450
TRIDC2BG003460
TRIDC2BG003470
TRIDC2BG003480
TRIDC2BG003490
TRIDC2BG003500
TRIDC2BG003510
TRIDC2BG003530
TRIDC2BG003540
TRIDC2BG003550
TRIDC2BG003560
TRIDC2BG003570
TRIDC2BG003580
TRIDC2BG003600
TRIDC2BG003610
TRIDC2BG003620
TRIDC2BG003630
TRIDC2BG003680
TRIDC2BG003690
TRIDC2BG003710
TRIDC2BG003720
TRIDC2BG003730
TRIDC2BG003740
TRIDC2BG003770
TRIDC2BG003780
TRIDC2BG003820
TRIDC2BG003830
TRIDC2BG003840
TRIDC2BG003850
TRIDC2BG003870
TRIDC2BG003880
TRIDC2BG003890
TRIDC2BG003900
TRIDC2BG003910
TRIDC2BG003930
TRIDC2BG003950
TRIDC2BG003970
TRIDC2BG003990
TRIDC2BG004000
TRIDC2BG004010
TRIDC2BG004020
TRIDC2BG004030
TRIDC2BG004130
TRIDC2BG004250
TRIDC2BG004440
TRIDC2BG004490
TRIDC2BG004730
TRIDC2BG004750
TRIDC2BG004930
TRIDC2BG004950
TRIDC2BG004960
TRIDC2BG004970
TRIDC2BG005010
TRIDC2BG005040
TRIDC2BG005090
TRIDC2BG005100
TRIDC2BG005110
TRIDC2BG005190
TRIDC2BG005360
TRIDC2BG005370
TRIDC2BG005430
TRIDC2BG005500
TRIDC2BG005520
TRIDC2BG005970
TRIDC2BG006050
TRIDC2BG006060
TRIDC2BG006070
TRIDC2BG006110
TRIDC2BG006130
TRIDC2BG006180
TRIDC2BG006200
TRIDC2BG006220
TRIDC2BG006240
TRIDC2BG006250
TRIDC2BG006310
TRIDC2BG006320
TRIDC2BG006330
TRIDC2BG006340
TRIDC2BG006480
TRIDC2BG006490
TRIDC2BG006570
TRIDC2BG006650
TRIDC2BG006660
TRIDC2BG006680
TRIDC2BG006810
TRIDC2BG006820
TRIDC2BG006880
TRIDC2BG006890
TRIDC2BG006900
TRIDC2BG007090
TRIDC2BG007130
TRIDC2BG007320
TRIDC2BG007330
TRIDC2BG007340
TRIDC2BG007350
TRIDC2BG007380
TRIDC2BG007390
TRIDC2BG007400
TRIDC2BG007410
TRIDC2BG007430
TRIDC2BG007450
TRIDC2BG007460
TRIDC2BG007490
TRIDC2BG007500
TRIDC2BG007510
TRIDC2BG007520
TRIDC2BG007550
TRIDC2BG007600
TRIDC2BG007970
TRIDC2BG007980
TRIDC2BG008000
TRIDC2BG008010
TRIDC2BG008020
TRIDC2BG008040
TRIDC2BG008050
TRIDC2BG008080
TRIDC2BG008110
TRIDC2BG008120
TRIDC2BG008130
TRIDC2BG008160
TRIDC2BG008230
TRIDC2BG008400
TRIDC2BG008960
TRIDC2BG009020
TRIDC2BG009130
TRIDC2BG009170
TRIDC2BG009220
TRIDC2BG009340
TRIDC2BG009350
TRIDC2BG009360
TRIDC2BG009390
TRIDC2BG009540
TRIDC2BG009800
TRIDC2BG010030
TRIDC2BG010050
TRIDC2BG010070
TRIDC2BG010080
TRIDC2BG010100
TRIDC2BG010850
TRIDC2BG010880
TRIDC2BG010980
TRIDC2BG011810
TRIDC2BG012190
TRIDC2BG012260
TRIDC2BG012420
TRIDC2BG012430
TRIDC2BG012470
TRIDC2BG012500
TRIDC2BG012550
TRIDC2BG012570
TRIDC2BG012590
TRIDC2BG012630
TRIDC2BG012650
TRIDC2BG012690
TRIDC2BG012700
TRIDC2BG012710
TRIDC2BG012720
TRIDC2BG012740
TRIDC2BG012770
TRIDC2BG013030
TRIDC2BG013330
TRIDC2BG013870
TRIDC2BG014150
TRIDC2BG014190
TRIDC2BG014200
TRIDC2BG014790
TRIDC2BG015300
TRIDC2BG015320
TRIDC2BG015330
TRIDC2BG015410
TRIDC2BG015490
TRIDC2BG015890
TRIDC2BG015900
TRIDC2BG015920
TRIDC2BG015930
TRIDC2BG016260
TRIDC2BG016270
TRIDC2BG016280
TRIDC2BG016730
TRIDC2BG016740
TRIDC2BG016750
TRIDC2BG016760
TRIDC2BG017340
TRIDC2BG017350
TRIDC2BG017360
TRIDC2BG017450
TRIDC2BG017540
TRIDC2BG017560
TRIDC2BG019150
TRIDC2BG019410
TRIDC2BG019650
TRIDC2BG019660
TRIDC2BG019750
TRIDC2BG019800
TRIDC2BG019900
TRIDC2BG019910
TRIDC2BG019920
TRIDC2BG020300
TRIDC2BG020330
TRIDC2BG020610
TRIDC2BG020620
TRIDC2BG020630
TRIDC2BG020640
TRIDC2BG020650
TRIDC2BG020660
TRIDC2BG020720
TRIDC2BG020740
TRIDC2BG020750
TRIDC2BG020990
TRIDC2BG021000
TRIDC2BG021020
TRIDC2BG021060
TRIDC2BG021070
TRIDC2BG021100
TRIDC2BG021120
TRIDC2BG021170
TRIDC2BG021190
TRIDC2BG021610
TRIDC2BG021670
TRIDC2BG021790
TRIDC2BG021800
TRIDC2BG022220
TRIDC2BG022350
TRIDC2BG022360
TRIDC2BG023300
TRIDC2BG023540
TRIDC2BG023570
TRIDC2BG023580
TRIDC2BG023940
TRIDC2BG024850
TRIDC2BG024860
TRIDC2BG026680
TRIDC2BG026740
TRIDC2BG029540
TRIDC2BG029560
TRIDC2BG029570
TRIDC2BG029590
TRIDC2BG030950
TRIDC2BG030960
TRIDC2BG030990
TRIDC2BG031000
TRIDC2BG031010
TRIDC2BG034970
TRIDC2BG034990
TRIDC2BG040130
TRIDC2BG042470
TRIDC2BG042480
TRIDC2BG042490
TRIDC2BG042500
TRIDC2BG045730
TRIDC2BG045740
TRIDC2BG046390
TRIDC2BG046400
TRIDC2BG046890
TRIDC2BG048190
TRIDC2BG048220
TRIDC2BG048830
TRIDC2BG048850
TRIDC2BG048860
TRIDC2BG048930
TRIDC2BG049120
TRIDC2BG049510
TRIDC2BG049520
TRIDC2BG050790
TRIDC2BG051410
TRIDC2BG051420
TRIDC2BG051430
TRIDC2BG051440
TRIDC2BG051450
TRIDC2BG051460
TRIDC2BG051790
TRIDC2BG051810
TRIDC2BG051880
TRIDC2BG051930
TRIDC2BG052470
TRIDC2BG052600
TRIDC2BG052610
TRIDC2BG053240
TRIDC2BG053250
TRIDC2BG053520
TRIDC2BG053860
TRIDC2BG053930
TRIDC2BG053940
TRIDC2BG053960
TRIDC2BG053970
TRIDC2BG053980
TRIDC2BG053990
TRIDC2BG054530
TRIDC2BG054690
TRIDC2BG055790
TRIDC2BG055810
TRIDC2BG055840
TRIDC2BG055850
TRIDC2BG055860
TRIDC2BG055980
TRIDC2BG056130
TRIDC2BG056650
TRIDC2BG056900
TRIDC2BG056910
TRIDC2BG057600
TRIDC2BG061220
TRIDC2BG062190
TRIDC2BG062440
TRIDC2BG062450
TRIDC2BG062470
TRIDC2BG062510
TRIDC2BG062580
TRIDC2BG063590
TRIDC2BG063600
TRIDC2BG063610
TRIDC2BG063620
TRIDC2BG063630
TRIDC2BG063640
TRIDC2BG063880
TRIDC2BG063900
TRIDC2BG063930
TRIDC2BG063950
TRIDC2BG063960
TRIDC2BG063990
TRIDC2BG064130
TRIDC2BG064140
TRIDC2BG064910
TRIDC2BG064970
TRIDC2BG064980
TRIDC2BG065010
TRIDC2BG065130
TRIDC2BG065270
TRIDC2BG065710
TRIDC2BG065720
TRIDC2BG065740
TRIDC2BG065750
TRIDC2BG065770
TRIDC2BG065790
TRIDC2BG067250
TRIDC2BG067290
TRIDC2BG067870
TRIDC2BG067890
TRIDC2BG068250
TRIDC2BG068610
TRIDC2BG068650
TRIDC2BG068660
TRIDC2BG068760
TRIDC2BG068770
TRIDC2BG068780
TRIDC2BG068840
TRIDC2BG068860
TRIDC2BG068870
TRIDC2BG068910
TRIDC2BG068920
TRIDC2BG068960
TRIDC2BG068970
TRIDC2BG069140
TRIDC2BG069970
TRIDC2BG070010
TRIDC2BG070030
TRIDC2BG070100
TRIDC2BG070430
TRIDC2BG070480
TRIDC2BG070580
TRIDC2BG070710
TRIDC2BG070740
TRIDC2BG071210
TRIDC2BG071220
TRIDC2BG071230
TRIDC2BG071250
TRIDC2BG071280
TRIDC2BG071290
TRIDC2BG071320
TRIDC2BG071340
TRIDC2BG071520
TRIDC2BG071530
TRIDC2BG071840
TRIDC2BG071900
TRIDC2BG071940
TRIDC2BG071960
TRIDC2BG072140
TRIDC2BG072250
TRIDC2BG072330
TRIDC2BG072340
TRIDC2BG072350
TRIDC2BG072440
TRIDC2BG072460
TRIDC2BG072700
TRIDC2BG072710
TRIDC2BG072760
TRIDC2BG072770
TRIDC2BG073430
TRIDC2BG073510
TRIDC2BG073590
TRIDC2BG073730
TRIDC2BG074940
TRIDC2BG074970
TRIDC2BG075290
TRIDC2BG075740
TRIDC2BG076580
TRIDC2BG076620
TRIDC2BG076630
TRIDC2BG076640
TRIDC2BG076650
TRIDC2BG076670
TRIDC2BG076740
TRIDC2BG076750
TRIDC2BG076760
TRIDC2BG076770
TRIDC2BG076780
TRIDC2BG076790
TRIDC2BG076800
TRIDC2BG077310
TRIDC2BG077320
TRIDC2BG077570
TRIDC2BG077580
TRIDC2BG077590
TRIDC2BG077630
TRIDC2BG077640
TRIDC2BG077690
TRIDC2BG077700
TRIDC2BG077710
TRIDC2BG077720
TRIDC2BG078010
TRIDC2BG078030
TRIDC2BG078240
TRIDC2BG078350
TRIDC2BG078360
TRIDC2BG078390
TRIDC2BG078420
TRIDC2BG079070
TRIDC2BG079080
TRIDC2BG079090
TRIDC2BG079110
TRIDC2BG079170
TRIDC2BG079490
TRIDC2BG079590
TRIDC2BG080590
TRIDC2BG080610
TRIDC2BG080620
TRIDC2BG080630
TRIDC2BG080720
TRIDC2BG080740
TRIDC2BG080770
TRIDC2BG080840
TRIDC2BG080850
TRIDC2BG080860
TRIDC2BG080980
TRIDC2BG080990
TRIDC2BG081040
TRIDC2BG081050
TRIDC2BG081060
TRIDC2BG081070
TRIDC2BG081360
TRIDC2BG081480
TRIDC2BG081730
TRIDC2BG081890
TRIDC2BG081900
TRIDC2BG081920
TRIDC2BG081930
TRIDC2BG081940
TRIDC2BG081950
TRIDC2BG081980
TRIDC2BG082230
TRIDC2BG082240
TRIDC2BG082250
TRIDC2BG082260
TRIDC2BG082360
TRIDC2BG082380
TRIDC2BG082390
TRIDC2BG082500
TRIDC2BG082560
TRIDC2BG082600
TRIDC2BG082790
TRIDC2BG082800
TRIDC2BG082820
TRIDC2BG083010
TRIDC2BG083020
TRIDC2BG083030
TRIDC2BG083100
TRIDC2BG083210
TRIDC2BG083260
TRIDC2BG083480
TRIDC2BG083490
TRIDC2BG083500
TRIDC2BG083640
TRIDC2BG083650
TRIDC2BG083660
TRIDC2BG083860
TRIDC2BG084160
TRIDC2BG084170
TRIDC2BG084180
TRIDC2BG084190
TRIDC2BG084200
TRIDC2BG084250
TRIDC2BG084260
TRIDC2BG084460
TRIDC2BG084470
TRIDC2BG084490
TRIDC2BG084540
TRIDC2BG084550
TRIDC2BG084570
TRIDC2BG084580
TRIDC2BG084590
TRIDC2BG084600
TRIDC2BG084650
TRIDC2BG084660
TRIDC2BG084680
TRIDC2BG084690
TRIDC2BG084700
TRIDC2BG084780
TRIDC2BG084790
TRIDC2BG084820
TRIDC2BG084840
TRIDC2BG084850
TRIDC2BG084900
TRIDC2BG084910
TRIDC2BG084920
TRIDC2BG084960
TRIDC2BG084970
TRIDC2BG084980
TRIDC2BG085160
TRIDC2BG085320
TRIDC2BG085340
TRIDC2BG085350
TRIDC2BG085440
TRIDC2BG085450
TRIDC2BG085540
TRIDC2BG085550
TRIDC2BG085560
TRIDC2BG085580
TRIDC2BG085590
TRIDC2BG085800
TRIDC2BG085810
TRIDC2BG085990
TRIDC2BG086040
TRIDC2BG086050
TRIDC2BG086080
TRIDC2BG086100
TRIDC2BG086110
TRIDC2BG086140
TRIDC2BG086170
TRIDC2BG086180
TRIDC2BG086190
TRIDC2BG086200
TRIDC2BG086270
TRIDC2BG086540
TRIDC2BG086550
TRIDC2BG086560
TRIDC2BG086580
TRIDC2BG086620
TRIDC2BG086640
TRIDC2BG086830
TRIDC2BG086950
TRIDC2BG086970
TRIDC2BG087020
TRIDC2BG087060
TRIDC2BG087070
TRIDC2BG087090
TRIDC2BG087590
TRIDC2BG087680
TRIDC2BG087690
TRIDC2BG087700
TRIDC2BG087740
TRIDC2BG087750
TRIDC2BG087910
TRIDC2BG087920
TRIDC2BG087930
TRIDC2BG087940
TRIDC2BG088030
TRIDC2BG088040
TRIDC2BG088060
TRIDC2BG088100
TRIDC2BG088110
TRIDC2BG088120
TRIDC2BG088150
TRIDC2BG088160
TRIDC2BG088520
TRIDC2BG088530
TRIDC2BG088540
TRIDC2BG088590
TRIDC2BG088600
TRIDC2BG088620
TRIDC2BG088630
TRIDC2BG088640
TRIDC2BG088650
TRIDC2BG088660
TRIDC2BG088670
TRIDC2BG088680
TRIDC2BG088720
TRIDC2BG089040
TRIDC2BG089050
TRIDC2BG089110
TRIDC2BG089120
TRIDC2BG089130
TRIDC2BG089140
TRIDC2BG089250
TRIDC2BG089260
TRIDC2BG089280
TRIDC2BG089290
TRIDC2BG089300
TRIDC2BG089310
TRIDC2BG089330
TRIDC2BG089390
TRIDC2BG089440
TRIDC2BG089460
TRIDC2BG089480
TRIDC2BG089490
TRIDC2BG089570
TRIDC2BG089580
TRIDC2BG089710
TRIDC2BG089720
TRIDC2BG089740
TRIDC2BG089760
TRIDC2BG089810
TRIDC2BG089820
TRIDC2BG089840
TRIDC2BG089850
TRIDC2BG089890
TRIDC2BG089900
TRIDC2BG090000
TRIDC2BG090010
TRIDC2BG090020
TRIDC2BG090140
TRIDC2BG090150
TRIDC2BG090230
TRIDC2BG090240
TRIDC2BG090250
TRIDC2BG090260
TRIDC2BG090280
TRIDC2BG090290
TRIDC2BG090300
TRIDC2BG090310
TRIDC2BG090320
TRIDC2BG090420
TRIDC2BG090450
TRIDC2BG090480
TRIDC2BG090550
TRIDC2BG090570
TRIDC2BG090590
TRIDC2BG090610
TRIDC2BG090630
TRIDC2BG090720
TRIDC2BG090730
TRIDC2BG090840
TRIDC2BG090850
TRIDC2BG090870
TRIDC2BG090880
TRIDC2BG090890
TRIDC2BG090900
TRIDC2BG090950
TRIDC2BG091150
TRIDC3AG000030
TRIDC3AG000160
TRIDC3AG000990
TRIDC3AG001000
TRIDC3AG001080
TRIDC3AG001170
TRIDC3AG001240
TRIDC3AG001480
TRIDC3AG001490
TRIDC3AG001520
TRIDC3AG001670
TRIDC3AG001680
TRIDC3AG002190
TRIDC3AG002330
TRIDC3AG002470
TRIDC3AG002510
TRIDC3AG002530
TRIDC3AG002610
TRIDC3AG002620
TRIDC3AG002720
TRIDC3AG002880
TRIDC3AG002900
TRIDC3AG002910
TRIDC3AG002950
TRIDC3AG003520
TRIDC3AG003570
TRIDC3AG003580
TRIDC3AG003700
TRIDC3AG003730
TRIDC3AG004370
TRIDC3AG004380
TRIDC3AG004390
TRIDC3AG004400
TRIDC3AG005130
TRIDC3AG005160
TRIDC3AG005170
TRIDC3AG005190
TRIDC3AG005350
TRIDC3AG005470
TRIDC3AG005480
TRIDC3AG005490
TRIDC3AG006720
TRIDC3AG006890
TRIDC3AG006940
TRIDC3AG006950
TRIDC3AG007380
TRIDC3AG007400
TRIDC3AG008090
TRIDC3AG008140
TRIDC3AG009100
TRIDC3AG009680
TRIDC3AG009770
TRIDC3AG009780
TRIDC3AG009820
TRIDC3AG009950
TRIDC3AG010120
TRIDC3AG010250
TRIDC3AG010270
TRIDC3AG010280
TRIDC3AG010650
TRIDC3AG010680
TRIDC3AG010900
TRIDC3AG011290
TRIDC3AG011300
TRIDC3AG011310
TRIDC3AG012800
TRIDC3AG013620
TRIDC3AG013630
TRIDC3AG013700
TRIDC3AG017340
TRIDC3AG017930
TRIDC3AG018240
TRIDC3AG018290
TRIDC3AG021380
TRIDC3AG022930
TRIDC3AG023940
TRIDC3AG024350
TRIDC3AG024800
TRIDC3AG025050
TRIDC3AG025410
TRIDC3AG026640
TRIDC3AG028880
TRIDC3AG031820
TRIDC3AG031830
TRIDC3AG031840
TRIDC3AG032980
TRIDC3AG033470
TRIDC3AG036610
TRIDC3AG037100
TRIDC3AG046100
TRIDC3AG046950
TRIDC3AG047370
TRIDC3AG047380
TRIDC3AG047650
TRIDC3AG047940
TRIDC3AG048220
TRIDC3AG048230
TRIDC3AG048240
TRIDC3AG048250
TRIDC3AG049670
TRIDC3AG051790
TRIDC3AG051810
TRIDC3AG054280
TRIDC3AG054840
TRIDC3AG055580
TRIDC3AG055790
TRIDC3AG055840
TRIDC3AG056960
TRIDC3AG057120
TRIDC3AG057130
TRIDC3AG057140
TRIDC3AG057250
TRIDC3AG057690
TRIDC3AG058640
TRIDC3AG058990
TRIDC3AG059470
TRIDC3AG061800
TRIDC3AG061820
TRIDC3AG061960
TRIDC3AG061980
TRIDC3AG062040
TRIDC3AG062060
TRIDC3AG062260
TRIDC3AG062470
TRIDC3AG063190
TRIDC3AG063460
TRIDC3AG063470
TRIDC3AG063850
TRIDC3AG064190
TRIDC3AG065050
TRIDC3AG065640
TRIDC3AG066270
TRIDC3AG066360
TRIDC3AG066780
TRIDC3AG066960
TRIDC3AG067010
TRIDC3AG067210
TRIDC3AG067220
TRIDC3AG067370
TRIDC3AG067470
TRIDC3AG067840
TRIDC3AG069280
TRIDC3AG069290
TRIDC3AG069590
TRIDC3AG069790
TRIDC3AG069800
TRIDC3AG069820
TRIDC3AG069830
TRIDC3AG069840
TRIDC3AG069850
TRIDC3AG071160
TRIDC3AG071290
TRIDC3AG071400
TRIDC3AG071420
TRIDC3AG071430
TRIDC3AG071440
TRIDC3AG071450
TRIDC3AG071690
TRIDC3AG071700
TRIDC3AG071710
TRIDC3AG071720
TRIDC3AG071730
TRIDC3AG071740
TRIDC3AG071750
TRIDC3AG071760
TRIDC3AG071770
TRIDC3AG071780
TRIDC3AG071800
TRIDC3AG071830
TRIDC3AG071940
TRIDC3AG072490
TRIDC3AG072500
TRIDC3AG072780
TRIDC3AG072790
TRIDC3AG072910
TRIDC3AG073350
TRIDC3AG073510
TRIDC3AG073810
TRIDC3AG073920
TRIDC3AG074040
TRIDC3AG074340
TRIDC3AG074480
TRIDC3AG074840
TRIDC3AG074850
TRIDC3AG074900
TRIDC3AG074910
TRIDC3AG074920
TRIDC3AG074940
TRIDC3AG074950
TRIDC3AG074960
TRIDC3AG074970
TRIDC3AG074980
TRIDC3AG074990
TRIDC3AG075270
TRIDC3AG075280
TRIDC3AG075290
TRIDC3AG075340
TRIDC3AG075370
TRIDC3AG075710
TRIDC3AG075910
TRIDC3AG075920
TRIDC3AG076020
TRIDC3AG076140
TRIDC3AG076170
TRIDC3AG076180
TRIDC3AG076210
TRIDC3AG076220
TRIDC3AG076250
TRIDC3BG000040
TRIDC3BG000050
TRIDC3BG000080
TRIDC3BG000150
TRIDC3BG000160
TRIDC3BG000210
TRIDC3BG000410
TRIDC3BG000480
TRIDC3BG000710
TRIDC3BG000720
TRIDC3BG001260
TRIDC3BG001420
TRIDC3BG001430
TRIDC3BG001440
TRIDC3BG001510
TRIDC3BG001520
TRIDC3BG001530
TRIDC3BG001590
TRIDC3BG001640
TRIDC3BG001650
TRIDC3BG001770
TRIDC3BG001950
TRIDC3BG001960
TRIDC3BG001970
TRIDC3BG001980
TRIDC3BG001990
TRIDC3BG002030
TRIDC3BG002080
TRIDC3BG002090
TRIDC3BG002100
TRIDC3BG002870
TRIDC3BG002880
TRIDC3BG003110
TRIDC3BG003250
TRIDC3BG003260
TRIDC3BG003270
TRIDC3BG003280
TRIDC3BG003490
TRIDC3BG003500
TRIDC3BG003620
TRIDC3BG003630
TRIDC3BG003790
TRIDC3BG003830
TRIDC3BG004160
TRIDC3BG004350
TRIDC3BG004370
TRIDC3BG004470
TRIDC3BG004500
TRIDC3BG004510
TRIDC3BG004630
TRIDC3BG004730
TRIDC3BG004740
TRIDC3BG004750
TRIDC3BG004760
TRIDC3BG004770
TRIDC3BG004980
TRIDC3BG004990
TRIDC3BG005010
TRIDC3BG005020
TRIDC3BG005030
TRIDC3BG005050
TRIDC3BG005070
TRIDC3BG005080
TRIDC3BG005100
TRIDC3BG005110
TRIDC3BG005120
TRIDC3BG005290
TRIDC3BG005430
TRIDC3BG005910
TRIDC3BG005920
TRIDC3BG005930
TRIDC3BG005940
TRIDC3BG005980
TRIDC3BG006030
TRIDC3BG006050
TRIDC3BG006090
TRIDC3BG006100
TRIDC3BG006110
TRIDC3BG006130
TRIDC3BG006150
TRIDC3BG006170
TRIDC3BG006190
TRIDC3BG006210
TRIDC3BG006880
TRIDC3BG006950
TRIDC3BG007090
TRIDC3BG007230
TRIDC3BG007260
TRIDC3BG007290
TRIDC3BG007300
TRIDC3BG007310
TRIDC3BG007320
TRIDC3BG007650
TRIDC3BG007660
TRIDC3BG008040
TRIDC3BG008130
TRIDC3BG008140
TRIDC3BG008170
TRIDC3BG008200
TRIDC3BG008440
TRIDC3BG008450
TRIDC3BG008570
TRIDC3BG008580
TRIDC3BG008660
TRIDC3BG008670
TRIDC3BG008680
TRIDC3BG008690
TRIDC3BG008700
TRIDC3BG008710
TRIDC3BG009230
TRIDC3BG009240
TRIDC3BG009250
TRIDC3BG009260
TRIDC3BG009270
TRIDC3BG009280
TRIDC3BG009490
TRIDC3BG010030
TRIDC3BG010190
TRIDC3BG010210
TRIDC3BG010290
TRIDC3BG010360
TRIDC3BG010410
TRIDC3BG010460
TRIDC3BG010920
TRIDC3BG010960
TRIDC3BG010970
TRIDC3BG010980
TRIDC3BG011020
TRIDC3BG011030
TRIDC3BG011050
TRIDC3BG011160
TRIDC3BG011330
TRIDC3BG012120
TRIDC3BG012130
TRIDC3BG012660
TRIDC3BG012670
TRIDC3BG012680
TRIDC3BG012700
TRIDC3BG012840
TRIDC3BG012920
TRIDC3BG012930
TRIDC3BG012950
TRIDC3BG012990
TRIDC3BG013000
TRIDC3BG013090
TRIDC3BG013110
TRIDC3BG013360
TRIDC3BG013370
TRIDC3BG014220
TRIDC3BG014230
TRIDC3BG014240
TRIDC3BG014250
TRIDC3BG014330
TRIDC3BG014340
TRIDC3BG014970
TRIDC3BG014980
TRIDC3BG016220
TRIDC3BG016230
TRIDC3BG016740
TRIDC3BG017680
TRIDC3BG017700
TRIDC3BG017720
TRIDC3BG017730
TRIDC3BG020580
TRIDC3BG020590
TRIDC3BG021410
TRIDC3BG021730
TRIDC3BG022580
TRIDC3BG022910
TRIDC3BG023130
TRIDC3BG023150
TRIDC3BG023170
TRIDC3BG023200
TRIDC3BG024050
TRIDC3BG024070
TRIDC3BG024570
TRIDC3BG024580
TRIDC3BG024670
TRIDC3BG025770
TRIDC3BG026460
TRIDC3BG026590
TRIDC3BG026610
TRIDC3BG027510
TRIDC3BG027830
TRIDC3BG027840
TRIDC3BG030060
TRIDC3BG030700
TRIDC3BG032280
TRIDC3BG033140
TRIDC3BG033150
TRIDC3BG033200
TRIDC3BG033260
TRIDC3BG035670
TRIDC3BG035680
TRIDC3BG035980
TRIDC3BG037790
TRIDC3BG037810
TRIDC3BG037820
TRIDC3BG039120
TRIDC3BG039130
TRIDC3BG039390
TRIDC3BG039480
TRIDC3BG039920
TRIDC3BG039940
TRIDC3BG040790
TRIDC3BG041270
TRIDC3BG041410
TRIDC3BG043070
TRIDC3BG043080
TRIDC3BG043200
TRIDC3BG043220
TRIDC3BG043310
TRIDC3BG043600
TRIDC3BG044270
TRIDC3BG044290
TRIDC3BG044550
TRIDC3BG044590
TRIDC3BG044630
TRIDC3BG044650
TRIDC3BG044660
TRIDC3BG044690
TRIDC3BG044700
TRIDC3BG044710
TRIDC3BG044730
TRIDC3BG044760
TRIDC3BG044770
TRIDC3BG045290
TRIDC3BG045320
TRIDC3BG045330
TRIDC3BG045490
TRIDC3BG045520
TRIDC3BG046270
TRIDC3BG047090
TRIDC3BG047330
TRIDC3BG047790
TRIDC3BG047810
TRIDC3BG047860
TRIDC3BG047880
TRIDC3BG047890
TRIDC3BG047920
TRIDC3BG047930
TRIDC3BG047980
TRIDC3BG047990
TRIDC3BG048000
TRIDC3BG048030
TRIDC3BG048040
TRIDC3BG048060
TRIDC3BG048130
TRIDC3BG048140
TRIDC3BG049300
TRIDC3BG050200
TRIDC3BG050800
TRIDC3BG050860
TRIDC3BG050870
TRIDC3BG050890
TRIDC3BG050910
TRIDC3BG050950
TRIDC3BG050980
TRIDC3BG051030
TRIDC3BG051990
TRIDC3BG052230
TRIDC3BG052240
TRIDC3BG053020
TRIDC3BG053530
TRIDC3BG054160
TRIDC3BG055380
TRIDC3BG056590
TRIDC3BG056610
TRIDC3BG056620
TRIDC3BG056870
TRIDC3BG056890
TRIDC3BG056900
TRIDC3BG056910
TRIDC3BG056980
TRIDC3BG057110
TRIDC3BG060060
TRIDC3BG060150
TRIDC3BG060990
TRIDC3BG061000
TRIDC3BG061480
TRIDC3BG061530
TRIDC3BG061540
TRIDC3BG062500
TRIDC3BG063210
TRIDC3BG063920
TRIDC3BG064620
TRIDC3BG064630
TRIDC3BG064640
TRIDC3BG065370
TRIDC3BG065750
TRIDC3BG065760
TRIDC3BG066110
TRIDC3BG066130
TRIDC3BG066170
TRIDC3BG066180
TRIDC3BG066230
TRIDC3BG066380
TRIDC3BG066390
TRIDC3BG066830
TRIDC3BG066840
TRIDC3BG066940
TRIDC3BG066960
TRIDC3BG066970
TRIDC3BG067010
TRIDC3BG067020
TRIDC3BG067030
TRIDC3BG068030
TRIDC3BG068050
TRIDC3BG068060
TRIDC3BG068590
TRIDC3BG069470
TRIDC3BG070290
TRIDC3BG070410
TRIDC3BG070450
TRIDC3BG070490
TRIDC3BG070520
TRIDC3BG070530
TRIDC3BG070550
TRIDC3BG070870
TRIDC3BG070880
TRIDC3BG070910
TRIDC3BG071110
TRIDC3BG071120
TRIDC3BG071130
TRIDC3BG071140
TRIDC3BG071220
TRIDC3BG071500
TRIDC3BG071760
TRIDC3BG071770
TRIDC3BG071780
TRIDC3BG072180
TRIDC3BG072450
TRIDC3BG072480
TRIDC3BG072490
TRIDC3BG072510
TRIDC3BG072530
TRIDC3BG072540
TRIDC3BG072560
TRIDC3BG072710
TRIDC3BG073190
TRIDC3BG073200
TRIDC3BG073210
TRIDC3BG073290
TRIDC3BG073300
TRIDC3BG073310
TRIDC3BG073320
TRIDC3BG073370
TRIDC3BG073410
TRIDC3BG073510
TRIDC3BG073520
TRIDC3BG073530
TRIDC3BG073540
TRIDC3BG073920
TRIDC3BG074570
TRIDC3BG074590
TRIDC3BG074600
TRIDC3BG074670
TRIDC3BG074690
TRIDC3BG074700
TRIDC3BG074710
TRIDC3BG074750
TRIDC3BG074780
TRIDC3BG074840
TRIDC3BG074850
TRIDC3BG074870
TRIDC3BG074970
TRIDC3BG075060
TRIDC3BG075070
TRIDC3BG075160
TRIDC3BG075250
TRIDC3BG075270
TRIDC3BG075480
TRIDC3BG075990
TRIDC3BG076000
TRIDC3BG076020
TRIDC3BG076030
TRIDC3BG076080
TRIDC3BG076090
TRIDC3BG076160
TRIDC3BG076180
TRIDC3BG076230
TRIDC3BG076250
TRIDC3BG076630
TRIDC3BG076750
TRIDC3BG076890
TRIDC3BG076910
TRIDC3BG076990
TRIDC3BG077010
TRIDC3BG077040
TRIDC3BG077100
TRIDC3BG077200
TRIDC3BG077580
TRIDC3BG077680
TRIDC3BG077870
TRIDC3BG077910
TRIDC3BG078110
TRIDC3BG078120
TRIDC3BG078140
TRIDC3BG078590
TRIDC3BG078600
TRIDC3BG078820
TRIDC3BG078840
TRIDC3BG079060
TRIDC3BG079170
TRIDC3BG079530
TRIDC3BG079600
TRIDC3BG079640
TRIDC3BG079660
TRIDC3BG079680
TRIDC3BG079710
TRIDC3BG079720
TRIDC3BG079740
TRIDC3BG079750
TRIDC3BG079760
TRIDC3BG079770
TRIDC3BG079790
TRIDC3BG079810
TRIDC3BG079820
TRIDC3BG079830
TRIDC3BG079850
TRIDC3BG079870
TRIDC3BG079880
TRIDC3BG079890
TRIDC3BG079940
TRIDC3BG080140
TRIDC3BG080620
TRIDC3BG080630
TRIDC3BG080640
TRIDC3BG080720
TRIDC3BG080780
TRIDC3BG080880
TRIDC3BG080950
TRIDC3BG081100
TRIDC3BG081290
TRIDC3BG081450
TRIDC3BG081540
TRIDC3BG081550
TRIDC3BG081560
TRIDC3BG081790
TRIDC3BG081800
TRIDC3BG081840
TRIDC3BG081870
TRIDC3BG081880
TRIDC3BG081890
TRIDC3BG081900
TRIDC3BG081960
TRIDC3BG082000
TRIDC3BG082010
TRIDC3BG082020
TRIDC3BG082050
TRIDC3BG082260
TRIDC3BG082270
TRIDC3BG082470
TRIDC3BG082800
TRIDC3BG082810
TRIDC3BG082820
TRIDC3BG082840
TRIDC3BG082850
TRIDC3BG082890
TRIDC3BG082900
TRIDC3BG082910
TRIDC3BG082920
TRIDC3BG082930
TRIDC3BG082940
TRIDC3BG083020
TRIDC3BG083030
TRIDC3BG083120
TRIDC3BG083140
TRIDC3BG083160
TRIDC3BG083180
TRIDC3BG083290
TRIDC3BG083300
TRIDC3BG083320
TRIDC3BG083350
TRIDC3BG083370
TRIDC3BG083550
TRIDC3BG083560
TRIDC3BG083620
TRIDC3BG083650
TRIDC3BG083660
TRIDC3BG083890
TRIDC3BG083900
TRIDC3BG084390
TRIDC3BG084430
TRIDC3BG084570
TRIDC3BG084580
TRIDC3BG084870
TRIDC3BG084880
TRIDC3BG084890
TRIDC3BG084930
TRIDC3BG084940
TRIDC3BG084980
TRIDC3BG085000
TRIDC3BG085010
TRIDC3BG085030
TRIDC3BG085040
TRIDC3BG085090
TRIDC3BG085100
TRIDC3BG085130
TRIDC3BG085140
TRIDC3BG085230
TRIDC3BG085340
TRIDC3BG085350
TRIDC3BG085360
TRIDC3BG085370
TRIDC3BG085450
TRIDC3BG085710
TRIDC3BG085940
TRIDC3BG086260
TRIDC3BG086270
TRIDC3BG086280
TRIDC3BG086290
TRIDC3BG086490
TRIDC3BG086530
TRIDC3BG086580
TRIDC3BG086590
TRIDC3BG086610
TRIDC3BG086770
TRIDC3BG087220
TRIDC3BG087320
TRIDC3BG087330
TRIDC3BG087350
TRIDC3BG087360
TRIDC3BG087370
TRIDC3BG087380
TRIDC3BG087390
TRIDC3BG087600
TRIDC3BG087610
TRIDC3BG087620
TRIDC4AG000480
TRIDC4AG003070
TRIDC4AG007550
TRIDC4AG008910
TRIDC4AG009930
TRIDC4AG010350
TRIDC4AG010360
TRIDC4AG011020
TRIDC4AG011580
TRIDC4AG014900
TRIDC4AG015100
TRIDC4AG016030
TRIDC4AG016170
TRIDC4AG016370
TRIDC4AG019250
TRIDC4AG021210
TRIDC4AG023590
TRIDC4AG024660
TRIDC4AG026600
TRIDC4AG026800
TRIDC4AG031500
TRIDC4AG031780
TRIDC4AG033790
TRIDC4AG033800
TRIDC4AG033810
TRIDC4AG033820
TRIDC4AG033830
TRIDC4AG033850
TRIDC4AG033880
TRIDC4AG033900
TRIDC4AG034730
TRIDC4AG034750
TRIDC4AG034770
TRIDC4AG035400
TRIDC4AG037420
TRIDC4AG037510
TRIDC4AG044380
TRIDC4AG044430
TRIDC4AG044980
TRIDC4AG045520
TRIDC4AG045530
TRIDC4AG045810
TRIDC4AG046380
TRIDC4AG046480
TRIDC4AG046490
TRIDC4AG046620
TRIDC4AG046630
TRIDC4AG046650
TRIDC4AG046880
TRIDC4AG046940
TRIDC4AG046960
TRIDC4AG046980
TRIDC4AG046990
TRIDC4AG047510
TRIDC4AG047520
TRIDC4AG047700
TRIDC4AG047720
TRIDC4AG047810
TRIDC4AG048070
TRIDC4AG048080
TRIDC4AG049840
TRIDC4AG050430
TRIDC4AG051910
TRIDC4AG056620
TRIDC4AG056730
TRIDC4AG056750
TRIDC4AG056760
TRIDC4AG056790
TRIDC4AG056800
TRIDC4AG057010
TRIDC4AG057020
TRIDC4AG057090
TRIDC4AG057130
TRIDC4AG058470
TRIDC4AG058740
TRIDC4AG058850
TRIDC4AG059260
TRIDC4AG060630
TRIDC4AG060640
TRIDC4AG060650
TRIDC4AG060660
TRIDC4AG060690
TRIDC4AG060720
TRIDC4AG060730
TRIDC4AG060740
TRIDC4AG060760
TRIDC4AG060770
TRIDC4AG060780
TRIDC4AG060800
TRIDC4AG060810
TRIDC4AG060910
TRIDC4AG060920
TRIDC4AG061120
TRIDC4AG061130
TRIDC4AG062050
TRIDC4AG062060
TRIDC4AG062120
TRIDC4AG062140
TRIDC4AG062150
TRIDC4AG062210
TRIDC4AG062940
TRIDC4AG063290
TRIDC4AG063490
TRIDC4AG063800
TRIDC4AG064080
TRIDC4AG064090
TRIDC4AG064150
TRIDC4AG064890
TRIDC4AG064900
TRIDC4AG064910
TRIDC4AG065340
TRIDC4AG065360
TRIDC4AG065370
TRIDC4AG065380
TRIDC4AG065410
TRIDC4AG065560
TRIDC4AG065570
TRIDC4AG065580
TRIDC4AG065590
TRIDC4AG065610
TRIDC4AG065620
TRIDC4AG065630
TRIDC4AG065680
TRIDC4AG065690
TRIDC4AG065700
TRIDC4AG065710
TRIDC4AG065750
TRIDC4AG065760
TRIDC4AG065790
TRIDC4AG066200
TRIDC4AG066230
TRIDC4AG066310
TRIDC4AG066340
TRIDC4AG066360
TRIDC4AG066420
TRIDC4AG066440
TRIDC4AG066460
TRIDC4AG066480
TRIDC4AG066500
TRIDC4AG066530
TRIDC4AG066550
TRIDC4AG066570
TRIDC4AG066580
TRIDC4AG066600
TRIDC4AG066610
TRIDC4AG066630
TRIDC4AG066640
TRIDC4AG066650
TRIDC4AG066660
TRIDC4AG066670
TRIDC4AG066680
TRIDC4AG066690
TRIDC4AG066700
TRIDC4AG066710
TRIDC4AG066720
TRIDC4AG066740
TRIDC4AG066750
TRIDC4AG066800
TRIDC4AG066840
TRIDC4AG067040
TRIDC4AG067170
TRIDC4AG067180
TRIDC4AG067190
TRIDC4AG067290
TRIDC4AG067310
TRIDC4AG067320
TRIDC4AG067360
TRIDC4AG067370
TRIDC4AG067380
TRIDC4AG067400
TRIDC4AG067500
TRIDC4AG067580
TRIDC4AG067590
TRIDC4AG067650
TRIDC4AG067660
TRIDC4AG067710
TRIDC4AG067840
TRIDC4AG067900
TRIDC4AG067910
TRIDC4AG067920
TRIDC4AG067930
TRIDC4AG067950
TRIDC4AG067960
TRIDC4AG068010
TRIDC4AG068020
TRIDC4AG068030
TRIDC4AG068040
TRIDC4AG068050
TRIDC4AG068060
TRIDC4AG068070
TRIDC4AG068100
TRIDC4AG068110
TRIDC4AG068170
TRIDC4AG068210
TRIDC4AG068220
TRIDC4AG068250
TRIDC4AG068260
TRIDC4AG068270
TRIDC4AG068290
TRIDC4AG068320
TRIDC4AG068330
TRIDC4AG068340
TRIDC4AG068360
TRIDC4AG068370
TRIDC4AG068380
TRIDC4AG068400
TRIDC4AG068420
TRIDC4AG068430
TRIDC4AG068440
TRIDC4AG068510
TRIDC4AG068600
TRIDC4AG068620
TRIDC4AG068630
TRIDC4AG068640
TRIDC4AG068650
TRIDC4AG068680
TRIDC4AG068720
TRIDC4AG068730
TRIDC4AG068740
TRIDC4AG068750
TRIDC4AG068820
TRIDC4AG068830
TRIDC4AG068840
TRIDC4AG068850
TRIDC4AG068870
TRIDC4AG068910
TRIDC4AG068920
TRIDC4AG068930
TRIDC4AG068940
TRIDC4AG068970
TRIDC4AG068980
TRIDC4AG068990
TRIDC4AG069130
TRIDC4AG069140
TRIDC4AG069170
TRIDC4AG069210
TRIDC4AG069470
TRIDC4AG069480
TRIDC4AG069500
TRIDC4AG069740
TRIDC4AG069750
TRIDC4AG069760
TRIDC4AG069770
TRIDC4AG069780
TRIDC4AG069790
TRIDC4AG069800
TRIDC4AG069810
TRIDC4AG069830
TRIDC4AG069840
TRIDC4AG069850
TRIDC4AG069870
TRIDC4AG069890
TRIDC4AG069900
TRIDC4AG069910
TRIDC4AG069940
TRIDC4AG069950
TRIDC4AG069960
TRIDC4AG069970
TRIDC4AG069980
TRIDC4AG069990
TRIDC4AG070000
TRIDC4AG070010
TRIDC4AG070030
TRIDC4AG070050
TRIDC4AG070060
TRIDC4AG070080
TRIDC4AG070100
TRIDC4AG070110
TRIDC4AG070130
TRIDC4AG070150
TRIDC4AG070160
TRIDC4AG070170
TRIDC4AG070180
TRIDC4AG070210
TRIDC4AG070230
TRIDC4AG070240
TRIDC4AG070250
TRIDC4AG070260
TRIDC4AG070290
TRIDC4AG070300
TRIDC4AG070310
TRIDC4AG070320
TRIDC4AG070340
TRIDC4AG070370
TRIDC4AG070380
TRIDC4AG070390
TRIDC4AG070400
TRIDC4AG070410
TRIDC4AG070420
TRIDC4AG070430
TRIDC4AG070440
TRIDC4AG070450
TRIDC4AG070460
TRIDC4AG070470
TRIDC4AG070480
TRIDC4AG070500
TRIDC4AG070510
TRIDC4AG070520
TRIDC4AG070530
TRIDC4AG070550
TRIDC4AG070560
TRIDC4AG070620
TRIDC4AG070630
TRIDC4AG070650
TRIDC4AG070660
TRIDC4AG070680
TRIDC4AG070710
TRIDC4AG070720
TRIDC4AG070730
TRIDC4AG070740
TRIDC4AG070750
TRIDC4AG070760
TRIDC4AG070770
TRIDC4AG070790
TRIDC4AG070800
TRIDC4AG070840
TRIDC4AG070850
TRIDC4AG070860
TRIDC4AG070870
TRIDC4AG070880
TRIDC4AG070920
TRIDC4AG070930
TRIDC4AG070950
TRIDC4AG070980
TRIDC4AG070990
TRIDC4AG071000
TRIDC4AG071010
TRIDC4AG071020
TRIDC4AG071040
TRIDC4AG071050
TRIDC4AG071070
TRIDC4AG071090
TRIDC4AG071100
TRIDC4AG071120
TRIDC4AG071140
TRIDC4AG071150
TRIDC4AG071160
TRIDC4AG071170
TRIDC4AG071180
TRIDC4AG071190
TRIDC4AG071220
TRIDC4AG071230
TRIDC4AG071240
TRIDC4AG071250
TRIDC4AG071260
TRIDC4AG071280
TRIDC4AG071290
TRIDC4AG071300
TRIDC4AG071310
TRIDC4AG071330
TRIDC4AG071370
TRIDC4AG071390
TRIDC4AG071420
TRIDC4AG071440
TRIDC4AG071460
TRIDC4AG071480
TRIDC4AG071490
TRIDC4AG071510
TRIDC4AG071520
TRIDC4AG071530
TRIDC4AG071540
TRIDC4AG071550
TRIDC4AG071570
TRIDC4AG071580
TRIDC4AG071590
TRIDC4AG071610
TRIDC4AG071630
TRIDC4AG071650
TRIDC4AG071660
TRIDC4AG071670
TRIDC4AG071680
TRIDC4AG071690
TRIDC4AG071700
TRIDC4AG071720
TRIDC4AG071760
TRIDC4AG071790
TRIDC4AG071800
TRIDC4AG071830
TRIDC4AG071840
TRIDC4AG071850
TRIDC4AG071880
TRIDC4AG071890
TRIDC4AG071920
TRIDC4AG071950
TRIDC4AG071970
TRIDC4AG071990
TRIDC4AG072000
TRIDC4AG072020
TRIDC4AG072030
TRIDC4AG072040
TRIDC4AG072050
TRIDC4AG072070
TRIDC4AG072080
TRIDC4AG072090
TRIDC4AG072100
TRIDC4AG072110
TRIDC4AG072160
TRIDC4AG072170
TRIDC4AG072190
TRIDC4AG072200
TRIDC4AG072240
TRIDC4AG072300
TRIDC4AG072310
TRIDC4AG072350
TRIDC4AG072370
TRIDC4AG072410
TRIDC4AG072470
TRIDC4AG072480
TRIDC4AG072490
TRIDC4AG072500
TRIDC4AG072510
TRIDC4AG072530
TRIDC4AG072540
TRIDC4AG072550
TRIDC4AG072590
TRIDC4AG072600
TRIDC4AG072610
TRIDC4AG072630
TRIDC4AG072640
TRIDC4AG072670
TRIDC4BG000090
TRIDC4BG000100
TRIDC4BG000140
TRIDC4BG000150
TRIDC4BG000160
TRIDC4BG000230
TRIDC4BG000280
TRIDC4BG000300
TRIDC4BG000450
TRIDC4BG000460
TRIDC4BG000480
TRIDC4BG000490
TRIDC4BG000500
TRIDC4BG000510
TRIDC4BG000520
TRIDC4BG000600
TRIDC4BG000610
TRIDC4BG000650
TRIDC4BG000660
TRIDC4BG000670
TRIDC4BG000680
TRIDC4BG000760
TRIDC4BG000770
TRIDC4BG001070
TRIDC4BG001130
TRIDC4BG001140
TRIDC4BG001150
TRIDC4BG001190
TRIDC4BG001220
TRIDC4BG001240
TRIDC4BG001300
TRIDC4BG001340
TRIDC4BG001350
TRIDC4BG001380
TRIDC4BG001390
TRIDC4BG001400
TRIDC4BG001410
TRIDC4BG001420
TRIDC4BG001430
TRIDC4BG001440
TRIDC4BG001480
TRIDC4BG002360
TRIDC4BG002650
TRIDC4BG002680
TRIDC4BG003520
TRIDC4BG003540
TRIDC4BG003880
TRIDC4BG004150
TRIDC4BG004160
TRIDC4BG004380
TRIDC4BG004390
TRIDC4BG004470
TRIDC4BG004540
TRIDC4BG004550
TRIDC4BG005010
TRIDC4BG005140
TRIDC4BG005160
TRIDC4BG005170
TRIDC4BG005180
TRIDC4BG005610
TRIDC4BG005620
TRIDC4BG005670
TRIDC4BG005680
TRIDC4BG005700
TRIDC4BG005710
TRIDC4BG005720
TRIDC4BG005730
TRIDC4BG005740
TRIDC4BG005760
TRIDC4BG006220
TRIDC4BG006230
TRIDC4BG006240
TRIDC4BG006420
TRIDC4BG006430
TRIDC4BG006450
TRIDC4BG006830
TRIDC4BG006840
TRIDC4BG006920
TRIDC4BG006950
TRIDC4BG006980
TRIDC4BG006990
TRIDC4BG007810
TRIDC4BG007820
TRIDC4BG008240
TRIDC4BG008350
TRIDC4BG009370
TRIDC4BG009600
TRIDC4BG010160
TRIDC4BG010170
TRIDC4BG010180
TRIDC4BG010480
TRIDC4BG010490
TRIDC4BG010500
TRIDC4BG010510
TRIDC4BG010520
TRIDC4BG010530
TRIDC4BG010630
TRIDC4BG010880
TRIDC4BG010890
TRIDC4BG010990
TRIDC4BG011290
TRIDC4BG012270
TRIDC4BG013750
TRIDC4BG013760
TRIDC4BG013770
TRIDC4BG014920
TRIDC4BG015980
TRIDC4BG015990
TRIDC4BG016010
TRIDC4BG016020
TRIDC4BG016030
TRIDC4BG017130
TRIDC4BG018880
TRIDC4BG019100
TRIDC4BG020440
TRIDC4BG026650
TRIDC4BG026680
TRIDC4BG029620
TRIDC4BG029840
TRIDC4BG031650
TRIDC4BG037840
TRIDC4BG038360
TRIDC4BG039410
TRIDC4BG044160
TRIDC4BG044180
TRIDC4BG044190
TRIDC4BG044200
TRIDC4BG044210
TRIDC4BG044300
TRIDC4BG044750
TRIDC4BG046010
TRIDC4BG046490
TRIDC4BG047530
TRIDC4BG048740
TRIDC4BG050240
TRIDC4BG050250
TRIDC4BG050660
TRIDC4BG051020
TRIDC4BG051340
TRIDC4BG051350
TRIDC4BG051380
TRIDC4BG052930
TRIDC4BG052940
TRIDC4BG055100
TRIDC4BG055120
TRIDC4BG055350
TRIDC4BG055480
TRIDC4BG056370
TRIDC4BG056610
TRIDC4BG056620
TRIDC4BG056660
TRIDC4BG056670
TRIDC4BG056680
TRIDC4BG056690
TRIDC4BG056700
TRIDC4BG057250
TRIDC4BG057270
TRIDC4BG057750
TRIDC4BG057760
TRIDC4BG057890
TRIDC4BG058070
TRIDC4BG058260
TRIDC4BG058710
TRIDC4BG059210
TRIDC4BG059380
TRIDC4BG059430
TRIDC4BG059440
TRIDC4BG059460
TRIDC4BG059470
TRIDC4BG059480
TRIDC4BG059930
TRIDC4BG060000
TRIDC4BG060010
TRIDC4BG060190
TRIDC4BG060530
TRIDC4BG060540
TRIDC4BG060780
TRIDC4BG060870
TRIDC4BG060880
TRIDC4BG060890
TRIDC4BG061080
TRIDC4BG061090
TRIDC4BG061100
TRIDC4BG061270
TRIDC4BG061330
TRIDC4BG061340
TRIDC4BG061480
TRIDC4BG061870
TRIDC4BG061880
TRIDC4BG061890
TRIDC4BG062170
TRIDC4BG062180
TRIDC4BG062440
TRIDC4BG062450
TRIDC4BG062460
TRIDC4BG062480
TRIDC4BG062570
TRIDC4BG062580
TRIDC4BG062660
TRIDC4BG062670
TRIDC4BG062720
TRIDC4BG062900
TRIDC4BG062920
TRIDC4BG062930
TRIDC4BG063000
TRIDC4BG063010
TRIDC4BG063050
TRIDC4BG063060
TRIDC4BG063070
TRIDC4BG063220
TRIDC4BG063250
TRIDC4BG063270
TRIDC4BG063290
TRIDC4BG063430
TRIDC4BG063960
TRIDC4BG063970
TRIDC4BG064210
TRIDC5AG001560
TRIDC5AG001570
TRIDC5AG001580
TRIDC5AG001590
TRIDC5AG001600
TRIDC5AG001620
TRIDC5AG001630
TRIDC5AG001640
TRIDC5AG001650
TRIDC5AG001660
TRIDC5AG001670
TRIDC5AG001820
TRIDC5AG002270
TRIDC5AG002480
TRIDC5AG002550
TRIDC5AG002950
TRIDC5AG002960
TRIDC5AG003160
TRIDC5AG003170
TRIDC5AG003180
TRIDC5AG003190
TRIDC5AG003200
TRIDC5AG003240
TRIDC5AG004990
TRIDC5AG005010
TRIDC5AG005050
TRIDC5AG005060
TRIDC5AG005070
TRIDC5AG005190
TRIDC5AG006620
TRIDC5AG007370
TRIDC5AG007380
TRIDC5AG007390
TRIDC5AG009380
TRIDC5AG009850
TRIDC5AG010160
TRIDC5AG010170
TRIDC5AG013400
TRIDC5AG019420
TRIDC5AG019440
TRIDC5AG019460
TRIDC5AG019480
TRIDC5AG022760
TRIDC5AG023280
TRIDC5AG025520
TRIDC5AG025530
TRIDC5AG025540
TRIDC5AG027790
TRIDC5AG028220
TRIDC5AG029890
TRIDC5AG030930
TRIDC5AG031590
TRIDC5AG031870
TRIDC5AG034260
TRIDC5AG034490
TRIDC5AG035140
TRIDC5AG035690
TRIDC5AG036450
TRIDC5AG036840
TRIDC5AG036850
TRIDC5AG038410
TRIDC5AG038420
TRIDC5AG038430
TRIDC5AG039760
TRIDC5AG039800
TRIDC5AG040750
TRIDC5AG041350
TRIDC5AG043070
TRIDC5AG043130
TRIDC5AG043140
TRIDC5AG043480
TRIDC5AG043490
TRIDC5AG043510
TRIDC5AG043520
TRIDC5AG043930
TRIDC5AG043950
TRIDC5AG044140
TRIDC5AG044260
TRIDC5AG044520
TRIDC5AG044690
TRIDC5AG044720
TRIDC5AG045490
TRIDC5AG045520
TRIDC5AG045970
TRIDC5AG046140
TRIDC5AG046150
TRIDC5AG046200
TRIDC5AG046740
TRIDC5AG046750
TRIDC5AG048290
TRIDC5AG048320
TRIDC5AG048340
TRIDC5AG049270
TRIDC5AG049580
TRIDC5AG049590
TRIDC5AG049600
TRIDC5AG050400
TRIDC5AG050580
TRIDC5AG051320
TRIDC5AG051350
TRIDC5AG051480
TRIDC5AG052680
TRIDC5AG053290
TRIDC5AG053300
TRIDC5AG053440
TRIDC5AG056200
TRIDC5AG056220
TRIDC5AG056500
TRIDC5AG057330
TRIDC5AG058100
TRIDC5AG059630
TRIDC5AG059830
TRIDC5AG059840
TRIDC5AG059850
TRIDC5AG061020
TRIDC5AG062230
TRIDC5AG062360
TRIDC5AG062380
TRIDC5AG062390
TRIDC5AG064540
TRIDC5AG065030
TRIDC5AG065270
TRIDC5AG065420
TRIDC5AG068030
TRIDC5AG068040
TRIDC5AG068220
TRIDC5AG069470
TRIDC5AG069480
TRIDC5AG069670
TRIDC5AG069680
TRIDC5AG070950
TRIDC5AG071140
TRIDC5AG071250
TRIDC5AG071690
TRIDC5AG072810
TRIDC5AG073700
TRIDC5AG073710
TRIDC5AG073720
TRIDC5AG073730
TRIDC5AG077570
TRIDC5AG077620
TRIDC5AG077650
TRIDC5AG077660
TRIDC5AG077680
TRIDC5AG077690
TRIDC5AG078240
TRIDC5AG078520
TRIDC5AG078530
TRIDC5AG078740
TRIDC5BG000310
TRIDC5BG000830
TRIDC5BG000840
TRIDC5BG000850
TRIDC5BG000860
TRIDC5BG000870
TRIDC5BG000920
TRIDC5BG000930
TRIDC5BG000940
TRIDC5BG000990
TRIDC5BG001090
TRIDC5BG001100
TRIDC5BG001300
TRIDC5BG001550
TRIDC5BG001570
TRIDC5BG001580
TRIDC5BG002170
TRIDC5BG002190
TRIDC5BG002210
TRIDC5BG002220
TRIDC5BG002350
TRIDC5BG002370
TRIDC5BG002460
TRIDC5BG002550
TRIDC5BG002630
TRIDC5BG002640
TRIDC5BG002780
TRIDC5BG003030
TRIDC5BG003040
TRIDC5BG003410
TRIDC5BG003760
TRIDC5BG004360
TRIDC5BG004560
TRIDC5BG004760
TRIDC5BG004830
TRIDC5BG004920
TRIDC5BG005090
TRIDC5BG005150
TRIDC5BG005160
TRIDC5BG005200
TRIDC5BG005400
TRIDC5BG005410
TRIDC5BG005430
TRIDC5BG005810
TRIDC5BG005900
TRIDC5BG005920
TRIDC5BG005970
TRIDC5BG005980
TRIDC5BG006010
TRIDC5BG006050
TRIDC5BG006060
TRIDC5BG006090
TRIDC5BG006100
TRIDC5BG006380
TRIDC5BG006510
TRIDC5BG007020
TRIDC5BG007270
TRIDC5BG007580
TRIDC5BG007780
TRIDC5BG007850
TRIDC5BG007860
TRIDC5BG007880
TRIDC5BG007890
TRIDC5BG007900
TRIDC5BG007910
TRIDC5BG007920
TRIDC5BG007930
TRIDC5BG007940
TRIDC5BG007950
TRIDC5BG008290
TRIDC5BG008460
TRIDC5BG008530
TRIDC5BG008550
TRIDC5BG008560
TRIDC5BG008590
TRIDC5BG008640
TRIDC5BG008820
TRIDC5BG008960
TRIDC5BG009290
TRIDC5BG009450
TRIDC5BG009460
TRIDC5BG009500
TRIDC5BG009510
TRIDC5BG009520
TRIDC5BG009530
TRIDC5BG010320
TRIDC5BG010710
TRIDC5BG011170
TRIDC5BG011320
TRIDC5BG011340
TRIDC5BG011640
TRIDC5BG011730
TRIDC5BG013730
TRIDC5BG013740
TRIDC5BG017400
TRIDC5BG018310
TRIDC5BG018390
TRIDC5BG018720
TRIDC5BG022770
TRIDC5BG026220
TRIDC5BG026680
TRIDC5BG026690
TRIDC5BG026700
TRIDC5BG026710
TRIDC5BG026720
TRIDC5BG026730
TRIDC5BG027060
TRIDC5BG029810
TRIDC5BG030140
TRIDC5BG031930
TRIDC5BG032320
TRIDC5BG032510
TRIDC5BG032530
TRIDC5BG032540
TRIDC5BG032550
TRIDC5BG032580
TRIDC5BG032590
TRIDC5BG032950
TRIDC5BG032960
TRIDC5BG033150
TRIDC5BG035110
TRIDC5BG035640
TRIDC5BG035740
TRIDC5BG036350
TRIDC5BG036360
TRIDC5BG036370
TRIDC5BG036380
TRIDC5BG036390
TRIDC5BG036400
TRIDC5BG036420
TRIDC5BG036440
TRIDC5BG036450
TRIDC5BG036480
TRIDC5BG036620
TRIDC5BG036990
TRIDC5BG037000
TRIDC5BG037010
TRIDC5BG037020
TRIDC5BG037770
TRIDC5BG038060
TRIDC5BG038630
TRIDC5BG038640
TRIDC5BG038920
TRIDC5BG040180
TRIDC5BG040540
TRIDC5BG040900
TRIDC5BG041240
TRIDC5BG042550
TRIDC5BG042560
TRIDC5BG042580
TRIDC5BG042600
TRIDC5BG042780
TRIDC5BG044570
TRIDC5BG044950
TRIDC5BG045460
TRIDC5BG045500
TRIDC5BG045640
TRIDC5BG045690
TRIDC5BG045860
TRIDC5BG046090
TRIDC5BG046180
TRIDC5BG046230
TRIDC5BG046470
TRIDC5BG046720
TRIDC5BG046730
TRIDC5BG047130
TRIDC5BG047300
TRIDC5BG048120
TRIDC5BG048250
TRIDC5BG048890
TRIDC5BG048900
TRIDC5BG048910
TRIDC5BG048920
TRIDC5BG048940
TRIDC5BG049830
TRIDC5BG050500
TRIDC5BG051060
TRIDC5BG051530
TRIDC5BG051540
TRIDC5BG051550
TRIDC5BG051560
TRIDC5BG051940
TRIDC5BG051950
TRIDC5BG052010
TRIDC5BG052030
TRIDC5BG052050
TRIDC5BG052090
TRIDC5BG052220
TRIDC5BG052240
TRIDC5BG053020
TRIDC5BG053030
TRIDC5BG053040
TRIDC5BG053050
TRIDC5BG053310
TRIDC5BG053700
TRIDC5BG054100
TRIDC5BG054110
TRIDC5BG054140
TRIDC5BG054400
TRIDC5BG054430
TRIDC5BG054470
TRIDC5BG054560
TRIDC5BG054570
TRIDC5BG054580
TRIDC5BG054590
TRIDC5BG054600
TRIDC5BG054610
TRIDC5BG054640
TRIDC5BG054700
TRIDC5BG054710
TRIDC5BG054720
TRIDC5BG054730
TRIDC5BG054750
TRIDC5BG054770
TRIDC5BG054780
TRIDC5BG054800
TRIDC5BG054900
TRIDC5BG055090
TRIDC5BG055100
TRIDC5BG055110
TRIDC5BG055220
TRIDC5BG055230
TRIDC5BG055450
TRIDC5BG055540
TRIDC5BG055570
TRIDC5BG055590
TRIDC5BG055610
TRIDC5BG055630
TRIDC5BG055640
TRIDC5BG055650
TRIDC5BG055660
TRIDC5BG055730
TRIDC5BG055800
TRIDC5BG056060
TRIDC5BG056070
TRIDC5BG056080
TRIDC5BG056540
TRIDC5BG056550
TRIDC5BG056570
TRIDC5BG056790
TRIDC5BG056800
TRIDC5BG057400
TRIDC5BG057410
TRIDC5BG057420
TRIDC5BG057430
TRIDC5BG057450
TRIDC5BG057700
TRIDC5BG057720
TRIDC5BG057740
TRIDC5BG057890
TRIDC5BG057900
TRIDC5BG057990
TRIDC5BG058200
TRIDC5BG058270
TRIDC5BG058670
TRIDC5BG058680
TRIDC5BG058890
TRIDC5BG059470
TRIDC5BG059480
TRIDC5BG059490
TRIDC5BG059750
TRIDC5BG060330
TRIDC5BG061080
TRIDC5BG061490
TRIDC5BG061500
TRIDC5BG061510
TRIDC5BG062660
TRIDC5BG063420
TRIDC5BG063690
TRIDC5BG063700
TRIDC5BG063710
TRIDC5BG063780
TRIDC5BG063990
TRIDC5BG064000
TRIDC5BG064050
TRIDC5BG064060
TRIDC5BG064190
TRIDC5BG064370
TRIDC5BG064590
TRIDC5BG064850
TRIDC5BG064930
TRIDC5BG064960
TRIDC5BG064970
TRIDC5BG065000
TRIDC5BG065030
TRIDC5BG065500
TRIDC5BG065510
TRIDC5BG065700
TRIDC5BG065710
TRIDC5BG065950
TRIDC5BG065960
TRIDC5BG066360
TRIDC5BG066370
TRIDC5BG066510
TRIDC5BG066520
TRIDC5BG066580
TRIDC5BG066590
TRIDC5BG066610
TRIDC5BG066620
TRIDC5BG066700
TRIDC5BG066990
TRIDC5BG067000
TRIDC5BG067010
TRIDC5BG067020
TRIDC5BG067860
TRIDC5BG067910
TRIDC5BG068020
TRIDC5BG068030
TRIDC5BG068680
TRIDC5BG069290
TRIDC5BG069300
TRIDC5BG069310
TRIDC5BG069800
TRIDC5BG069810
TRIDC5BG069870
TRIDC5BG070730
TRIDC5BG070740
TRIDC5BG071500
TRIDC5BG071510
TRIDC5BG071520
TRIDC5BG071530
TRIDC5BG071540
TRIDC5BG071620
TRIDC5BG071950
TRIDC5BG071960
TRIDC5BG072000
TRIDC5BG072010
TRIDC5BG072360
TRIDC5BG072460
TRIDC5BG072480
TRIDC5BG072540
TRIDC5BG072550
TRIDC5BG072720
TRIDC5BG072730
TRIDC5BG072760
TRIDC5BG072770
TRIDC5BG072780
TRIDC5BG073390
TRIDC5BG073500
TRIDC5BG073560
TRIDC5BG073740
TRIDC5BG073840
TRIDC5BG074280
TRIDC5BG074290
TRIDC5BG074340
TRIDC5BG074350
TRIDC5BG074390
TRIDC5BG074410
TRIDC5BG074520
TRIDC5BG074530
TRIDC5BG074620
TRIDC5BG074630
TRIDC5BG074640
TRIDC5BG074840
TRIDC5BG074860
TRIDC5BG074870
TRIDC5BG074880
TRIDC5BG075020
TRIDC5BG075030
TRIDC5BG075040
TRIDC5BG075240
TRIDC5BG075500
TRIDC5BG075510
TRIDC5BG075690
TRIDC5BG075700
TRIDC5BG075710
TRIDC5BG075720
TRIDC5BG075760
TRIDC5BG076000
TRIDC5BG076140
TRIDC5BG076510
TRIDC5BG076520
TRIDC5BG076580
TRIDC5BG076590
TRIDC5BG076600
TRIDC5BG076710
TRIDC5BG076860
TRIDC5BG076940
TRIDC5BG076960
TRIDC5BG076970
TRIDC5BG077080
TRIDC5BG077100
TRIDC5BG077120
TRIDC5BG077320
TRIDC5BG077330
TRIDC5BG077430
TRIDC5BG077700
TRIDC5BG077720
TRIDC5BG077750
TRIDC5BG077760
TRIDC5BG077770
TRIDC5BG077780
TRIDC5BG077820
TRIDC5BG077830
TRIDC5BG077840
TRIDC5BG077850
TRIDC5BG078020
TRIDC5BG078030
TRIDC5BG078180
TRIDC5BG078190
TRIDC5BG078430
TRIDC5BG078820
TRIDC5BG078830
TRIDC5BG078940
TRIDC5BG078950
TRIDC5BG079210
TRIDC5BG079220
TRIDC5BG079420
TRIDC5BG079470
TRIDC5BG079570
TRIDC5BG079580
TRIDC5BG079590
TRIDC5BG079600
TRIDC5BG079720
TRIDC5BG079880
TRIDC5BG079940
TRIDC5BG080010
TRIDC5BG080040
TRIDC5BG080050
TRIDC5BG080060
TRIDC5BG080160
TRIDC5BG080180
TRIDC5BG080310
TRIDC5BG080320
TRIDC5BG081050
TRIDC5BG081330
TRIDC5BG081340
TRIDC5BG081460
TRIDC5BG081500
TRIDC5BG081510
TRIDC5BG081520
TRIDC5BG081580
TRIDC5BG081590
TRIDC5BG081600
TRIDC5BG081610
TRIDC5BG081620
TRIDC5BG081650
TRIDC5BG081690
TRIDC5BG081700
TRIDC5BG082070
TRIDC5BG082360
TRIDC5BG082540
TRIDC5BG082550
TRIDC5BG082700
TRIDC5BG082710
TRIDC5BG082740
TRIDC5BG082750
TRIDC5BG082760
TRIDC5BG082800
TRIDC5BG082830
TRIDC5BG083160
TRIDC5BG083500
TRIDC5BG083530
TRIDC5BG083630
TRIDC5BG083640
TRIDC5BG083650
TRIDC5BG083730
TRIDC5BG083740
TRIDC5BG083820
TRIDC5BG083890
TRIDC5BG083900
TRIDC5BG083930
TRIDC5BG083940
TRIDC5BG083950
TRIDC5BG083960
TRIDC5BG083970
TRIDC5BG083980
TRIDC5BG083990
TRIDC5BG084020
TRIDC6AG000440
TRIDC6AG000540
TRIDC6AG000660
TRIDC6AG000690
TRIDC6AG000860
TRIDC6AG000970
TRIDC6AG000980
TRIDC6AG001530
TRIDC6AG001540
TRIDC6AG001680
TRIDC6AG001710
TRIDC6AG001730
TRIDC6AG001800
TRIDC6AG001810
TRIDC6AG002180
TRIDC6AG002190
TRIDC6AG002260
TRIDC6AG002270
TRIDC6AG002280
TRIDC6AG002290
TRIDC6AG002370
TRIDC6AG002380
TRIDC6AG002390
TRIDC6AG002540
TRIDC6AG002810
TRIDC6AG003130
TRIDC6AG003430
TRIDC6AG003440
TRIDC6AG003620
TRIDC6AG004400
TRIDC6AG004410
TRIDC6AG004420
TRIDC6AG004430
TRIDC6AG004440
TRIDC6AG004450
TRIDC6AG004550
TRIDC6AG004560
TRIDC6AG004710
TRIDC6AG004730
TRIDC6AG004740
TRIDC6AG004770
TRIDC6AG004780
TRIDC6AG005000
TRIDC6AG005450
TRIDC6AG005710
TRIDC6AG005890
TRIDC6AG005900
TRIDC6AG005910
TRIDC6AG005920
TRIDC6AG005930
TRIDC6AG005940
TRIDC6AG006020
TRIDC6AG006260
TRIDC6AG006400
TRIDC6AG006420
TRIDC6AG006430
TRIDC6AG006460
TRIDC6AG006470
TRIDC6AG006720
TRIDC6AG006820
TRIDC6AG006860
TRIDC6AG006870
TRIDC6AG007550
TRIDC6AG007750
TRIDC6AG007780
TRIDC6AG007970
TRIDC6AG008220
TRIDC6AG008860
TRIDC6AG008870
TRIDC6AG008980
TRIDC6AG009020
TRIDC6AG009140
TRIDC6AG009390
TRIDC6AG009600
TRIDC6AG009640
TRIDC6AG009650
TRIDC6AG009680
TRIDC6AG009830
TRIDC6AG009920
TRIDC6AG009930
TRIDC6AG010240
TRIDC6AG012330
TRIDC6AG012370
TRIDC6AG012550
TRIDC6AG016120
TRIDC6AG016270
TRIDC6AG018300
TRIDC6AG018960
TRIDC6AG020630
TRIDC6AG020670
TRIDC6AG023070
TRIDC6AG023080
TRIDC6AG024280
TRIDC6AG027870
TRIDC6AG027880
TRIDC6AG028120
TRIDC6AG029490
TRIDC6AG029540
TRIDC6AG029740
TRIDC6AG030790
TRIDC6AG032970
TRIDC6AG033780
TRIDC6AG033910
TRIDC6AG035230
TRIDC6AG036000
TRIDC6AG037130
TRIDC6AG041200
TRIDC6AG041210
TRIDC6AG041800
TRIDC6AG042630
TRIDC6AG044830
TRIDC6AG047460
TRIDC6AG048500
TRIDC6AG048510
TRIDC6AG048520
TRIDC6AG048780
TRIDC6AG048790
TRIDC6AG050940
TRIDC6AG051280
TRIDC6AG051360
TRIDC6AG051370
TRIDC6AG051780
TRIDC6AG051790
TRIDC6AG051800
TRIDC6AG051820
TRIDC6AG052460
TRIDC6AG053600
TRIDC6AG053760
TRIDC6AG053950
TRIDC6AG053960
TRIDC6AG054360
TRIDC6AG054770
TRIDC6AG055080
TRIDC6AG055460
TRIDC6AG055470
TRIDC6AG055480
TRIDC6AG056700
TRIDC6AG057510
TRIDC6AG057570
TRIDC6AG057780
TRIDC6AG058540
TRIDC6AG058690
TRIDC6AG058700
TRIDC6AG059040
TRIDC6AG059260
TRIDC6AG059270
TRIDC6AG060120
TRIDC6AG060220
TRIDC6AG060250
TRIDC6AG060280
TRIDC6AG060290
TRIDC6AG060330
TRIDC6AG060380
TRIDC6AG060450
TRIDC6AG060460
TRIDC6AG060870
TRIDC6AG060910
TRIDC6AG060920
TRIDC6AG061410
TRIDC6AG061480
TRIDC6BG000010
TRIDC6BG000030
TRIDC6BG000050
TRIDC6BG000060
TRIDC6BG000070
TRIDC6BG000080
TRIDC6BG000090
TRIDC6BG000100
TRIDC6BG000110
TRIDC6BG000120
TRIDC6BG000130
TRIDC6BG000140
TRIDC6BG000150
TRIDC6BG000170
TRIDC6BG000180
TRIDC6BG000190
TRIDC6BG000210
TRIDC6BG000280
TRIDC6BG000300
TRIDC6BG000320
TRIDC6BG000330
TRIDC6BG000340
TRIDC6BG000350
TRIDC6BG000380
TRIDC6BG000400
TRIDC6BG000410
TRIDC6BG000480
TRIDC6BG000490
TRIDC6BG000500
TRIDC6BG000510
TRIDC6BG000520
TRIDC6BG000530
TRIDC6BG000550
TRIDC6BG000560
TRIDC6BG000580
TRIDC6BG000710
TRIDC6BG000740
TRIDC6BG000750
TRIDC6BG000760
TRIDC6BG000770
TRIDC6BG000780
TRIDC6BG001040
TRIDC6BG001110
TRIDC6BG001150
TRIDC6BG001180
TRIDC6BG001190
TRIDC6BG001200
TRIDC6BG001210
TRIDC6BG001230
TRIDC6BG001240
TRIDC6BG001250
TRIDC6BG001260
TRIDC6BG001280
TRIDC6BG001290
TRIDC6BG001430
TRIDC6BG001450
TRIDC6BG001490
TRIDC6BG001510
TRIDC6BG001880
TRIDC6BG001890
TRIDC6BG002130
TRIDC6BG002170
TRIDC6BG002180
TRIDC6BG002190
TRIDC6BG002200
TRIDC6BG002210
TRIDC6BG002640
TRIDC6BG002660
TRIDC6BG002670
TRIDC6BG002680
TRIDC6BG002690
TRIDC6BG003010
TRIDC6BG003130
TRIDC6BG003170
TRIDC6BG003340
TRIDC6BG003390
TRIDC6BG003420
TRIDC6BG003430
TRIDC6BG003440
TRIDC6BG003450
TRIDC6BG003460
TRIDC6BG003470
TRIDC6BG003550
TRIDC6BG003560
TRIDC6BG003800
TRIDC6BG003810
TRIDC6BG003820
TRIDC6BG003950
TRIDC6BG004040
TRIDC6BG004050
TRIDC6BG004070
TRIDC6BG004080
TRIDC6BG004100
TRIDC6BG004110
TRIDC6BG004120
TRIDC6BG004130
TRIDC6BG004140
TRIDC6BG004170
TRIDC6BG004180
TRIDC6BG004190
TRIDC6BG004200
TRIDC6BG004250
TRIDC6BG004260
TRIDC6BG004270
TRIDC6BG004280
TRIDC6BG004290
TRIDC6BG004490
TRIDC6BG004500
TRIDC6BG004670
TRIDC6BG004680
TRIDC6BG004730
TRIDC6BG004780
TRIDC6BG004790
TRIDC6BG004890
TRIDC6BG005400
TRIDC6BG005410
TRIDC6BG005500
TRIDC6BG005510
TRIDC6BG005520
TRIDC6BG005540
TRIDC6BG005550
TRIDC6BG005570
TRIDC6BG005650
TRIDC6BG005670
TRIDC6BG005690
TRIDC6BG005700
TRIDC6BG005740
TRIDC6BG005750
TRIDC6BG005770
TRIDC6BG005780
TRIDC6BG005790
TRIDC6BG005800
TRIDC6BG005870
TRIDC6BG006030
TRIDC6BG006070
TRIDC6BG006080
TRIDC6BG006090
TRIDC6BG006140
TRIDC6BG006150
TRIDC6BG006180
TRIDC6BG006190
TRIDC6BG006200
TRIDC6BG006630
TRIDC6BG006670
TRIDC6BG006680
TRIDC6BG006710
TRIDC6BG006750
TRIDC6BG006760
TRIDC6BG006960
TRIDC6BG007100
TRIDC6BG007240
TRIDC6BG007260
TRIDC6BG007270
TRIDC6BG007280
TRIDC6BG007290
TRIDC6BG007300
TRIDC6BG007320
TRIDC6BG007330
TRIDC6BG007380
TRIDC6BG007560
TRIDC6BG007570
TRIDC6BG007580
TRIDC6BG007590
TRIDC6BG007600
TRIDC6BG007610
TRIDC6BG007620
TRIDC6BG007710
TRIDC6BG007720
TRIDC6BG007730
TRIDC6BG008030
TRIDC6BG008060
TRIDC6BG008180
TRIDC6BG008220
TRIDC6BG008250
TRIDC6BG008260
TRIDC6BG008270
TRIDC6BG008300
TRIDC6BG008330
TRIDC6BG008390
TRIDC6BG008420
TRIDC6BG008620
TRIDC6BG008650
TRIDC6BG008860
TRIDC6BG009220
TRIDC6BG009230
TRIDC6BG009240
TRIDC6BG009580
TRIDC6BG009680
TRIDC6BG009930
TRIDC6BG010080
TRIDC6BG010370
TRIDC6BG010400
TRIDC6BG010410
TRIDC6BG010420
TRIDC6BG010430
TRIDC6BG010830
TRIDC6BG010850
TRIDC6BG010910
TRIDC6BG010940
TRIDC6BG010950
TRIDC6BG010960
TRIDC6BG010970
TRIDC6BG010990
TRIDC6BG011000
TRIDC6BG011060
TRIDC6BG011070
TRIDC6BG011080
TRIDC6BG011090
TRIDC6BG011100
TRIDC6BG012010
TRIDC6BG012020
TRIDC6BG012900
TRIDC6BG012910
TRIDC6BG013050
TRIDC6BG013160
TRIDC6BG013270
TRIDC6BG013300
TRIDC6BG013560
TRIDC6BG013580
TRIDC6BG015090
TRIDC6BG015100
TRIDC6BG015140
TRIDC6BG015150
TRIDC6BG015160
TRIDC6BG015200
TRIDC6BG015220
TRIDC6BG015230
TRIDC6BG015240
TRIDC6BG015250
TRIDC6BG015260
TRIDC6BG015270
TRIDC6BG015290
TRIDC6BG015300
TRIDC6BG015310
TRIDC6BG015340
TRIDC6BG015350
TRIDC6BG015360
TRIDC6BG015370
TRIDC6BG015380
TRIDC6BG015420
TRIDC6BG015430
TRIDC6BG015440
TRIDC6BG015450
TRIDC6BG015470
TRIDC6BG015510
TRIDC6BG015580
TRIDC6BG015700
TRIDC6BG015710
TRIDC6BG015720
TRIDC6BG015770
TRIDC6BG015810
TRIDC6BG015880
TRIDC6BG015900
TRIDC6BG015920
TRIDC6BG015960
TRIDC6BG016130
TRIDC6BG016160
TRIDC6BG016210
TRIDC6BG016250
TRIDC6BG017000
TRIDC6BG017060
TRIDC6BG017140
TRIDC6BG017190
TRIDC6BG017520
TRIDC6BG017550
TRIDC6BG017810
TRIDC6BG017820
TRIDC6BG018210
TRIDC6BG018220
TRIDC6BG018280
TRIDC6BG018290
TRIDC6BG018470
TRIDC6BG018500
TRIDC6BG018620
TRIDC6BG018630
TRIDC6BG019250
TRIDC6BG019260
TRIDC6BG019270
TRIDC6BG019650
TRIDC6BG019660
TRIDC6BG019670
TRIDC6BG020480
TRIDC6BG020580
TRIDC6BG020640
TRIDC6BG020660
TRIDC6BG020680
TRIDC6BG020700
TRIDC6BG020710
TRIDC6BG020730
TRIDC6BG020740
TRIDC6BG020760
TRIDC6BG020770
TRIDC6BG020780
TRIDC6BG020790
TRIDC6BG020800
TRIDC6BG020810
TRIDC6BG020830
TRIDC6BG020850
TRIDC6BG020870
TRIDC6BG020900
TRIDC6BG020910
TRIDC6BG020940
TRIDC6BG020960
TRIDC6BG021290
TRIDC6BG022300
TRIDC6BG022310
TRIDC6BG022630
TRIDC6BG022700
TRIDC6BG022730
TRIDC6BG022740
TRIDC6BG022780
TRIDC6BG022800
TRIDC6BG022820
TRIDC6BG022830
TRIDC6BG022840
TRIDC6BG022880
TRIDC6BG022920
TRIDC6BG022950
TRIDC6BG023130
TRIDC6BG023170
TRIDC6BG024840
TRIDC6BG024850
TRIDC6BG025130
TRIDC6BG025140
TRIDC6BG025150
TRIDC6BG025590
TRIDC6BG025600
TRIDC6BG025610
TRIDC6BG025680
TRIDC6BG027370
TRIDC6BG027380
TRIDC6BG027590
TRIDC6BG027620
TRIDC6BG027630
TRIDC6BG027880
TRIDC6BG027920
TRIDC6BG028110
TRIDC6BG028190
TRIDC6BG028210
TRIDC6BG028220
TRIDC6BG029470
TRIDC6BG029530
TRIDC6BG029960
TRIDC6BG030490
TRIDC6BG030540
TRIDC6BG030800
TRIDC6BG030970
TRIDC6BG030980
TRIDC6BG030990
TRIDC6BG031000
TRIDC6BG031180
TRIDC6BG031260
TRIDC6BG031270
TRIDC6BG031290
TRIDC6BG031350
TRIDC6BG031490
TRIDC6BG032250
TRIDC6BG032290
TRIDC6BG032300
TRIDC6BG032760
TRIDC6BG032770
TRIDC6BG032860
TRIDC6BG032910
TRIDC6BG036470
TRIDC6BG036710
TRIDC6BG039210
TRIDC6BG039220
TRIDC6BG039250
TRIDC6BG039350
TRIDC6BG039550
TRIDC6BG039630
TRIDC6BG040690
TRIDC6BG041170
TRIDC6BG041200
TRIDC6BG041560
TRIDC6BG042070
TRIDC6BG042200
TRIDC6BG044130
TRIDC6BG044420
TRIDC6BG044450
TRIDC6BG044770
TRIDC6BG044980
TRIDC6BG045150
TRIDC6BG049380
TRIDC6BG049470
TRIDC6BG050700
TRIDC6BG050750
TRIDC6BG050940
TRIDC6BG050950
TRIDC6BG054470
TRIDC6BG054490
TRIDC6BG054510
TRIDC6BG054530
TRIDC6BG054540
TRIDC6BG054560
TRIDC6BG054570
TRIDC6BG054830
TRIDC6BG055100
TRIDC6BG055120
TRIDC6BG055130
TRIDC6BG055150
TRIDC6BG055170
TRIDC6BG055180
TRIDC6BG055210
TRIDC6BG055220
TRIDC6BG055270
TRIDC6BG057090
TRIDC6BG057540
TRIDC6BG057620
TRIDC6BG057630
TRIDC6BG058120
TRIDC6BG058170
TRIDC6BG058180
TRIDC6BG058190
TRIDC6BG058200
TRIDC6BG058230
TRIDC6BG058350
TRIDC6BG058370
TRIDC6BG058380
TRIDC6BG058390
TRIDC6BG058400
TRIDC6BG058410
TRIDC6BG058420
TRIDC6BG058430
TRIDC6BG058440
TRIDC6BG059820
TRIDC6BG060040
TRIDC6BG060050
TRIDC6BG060060
TRIDC6BG060070
TRIDC6BG060080
TRIDC6BG060230
TRIDC6BG060350
TRIDC6BG060360
TRIDC6BG060600
TRIDC6BG060630
TRIDC6BG060640
TRIDC6BG060660
TRIDC6BG060680
TRIDC6BG060720
TRIDC6BG060730
TRIDC6BG060750
TRIDC6BG060810
TRIDC6BG060840
TRIDC6BG060850
TRIDC6BG060860
TRIDC6BG060930
TRIDC6BG060940
TRIDC6BG060950
TRIDC6BG060960
TRIDC6BG060990
TRIDC6BG061290
TRIDC6BG061300
TRIDC6BG061310
TRIDC6BG061320
TRIDC6BG062000
TRIDC6BG062250
TRIDC6BG062260
TRIDC6BG062310
TRIDC6BG062350
TRIDC6BG062480
TRIDC6BG062520
TRIDC6BG062630
TRIDC6BG062740
TRIDC6BG062750
TRIDC6BG062950
TRIDC6BG063050
TRIDC6BG063060
TRIDC6BG063470
TRIDC6BG063480
TRIDC6BG063500
TRIDC6BG063550
TRIDC6BG063570
TRIDC6BG063580
TRIDC6BG064350
TRIDC6BG064360
TRIDC6BG064700
TRIDC6BG064840
TRIDC6BG065070
TRIDC6BG065100
TRIDC6BG065110
TRIDC6BG065710
TRIDC6BG066040
TRIDC6BG066360
TRIDC6BG066480
TRIDC6BG066490
TRIDC6BG066870
TRIDC6BG066900
TRIDC6BG067010
TRIDC6BG067060
TRIDC6BG067070
TRIDC6BG067080
TRIDC6BG067090
TRIDC6BG067100
TRIDC6BG067110
TRIDC6BG067120
TRIDC6BG067140
TRIDC6BG067170
TRIDC6BG067250
TRIDC6BG067280
TRIDC6BG067290
TRIDC6BG067380
TRIDC6BG067420
TRIDC6BG067430
TRIDC6BG068140
TRIDC6BG068320
TRIDC6BG068330
TRIDC6BG068340
TRIDC6BG068350
TRIDC6BG068530
TRIDC6BG068580
TRIDC6BG068590
TRIDC6BG068600
TRIDC6BG068610
TRIDC6BG068620
TRIDC6BG068660
TRIDC6BG068770
TRIDC6BG068780
TRIDC6BG068840
TRIDC6BG068850
TRIDC6BG068870
TRIDC6BG068880
TRIDC6BG068890
TRIDC6BG068910
TRIDC6BG069030
TRIDC6BG069040
TRIDC6BG069080
TRIDC6BG069110
TRIDC6BG069120
TRIDC6BG069160
TRIDC6BG069250
TRIDC6BG069410
TRIDC6BG069580
TRIDC6BG069590
TRIDC6BG069600
TRIDC6BG069610
TRIDC6BG069640
TRIDC6BG069750
TRIDC6BG069790
TRIDC6BG069840
TRIDC6BG069880
TRIDC6BG069950
TRIDC6BG070080
TRIDC6BG070100
TRIDC6BG070110
TRIDC6BG070120
TRIDC6BG070150
TRIDC6BG070160
TRIDC6BG070170
TRIDC6BG070200
TRIDC6BG070210
TRIDC6BG070280
TRIDC6BG070340
TRIDC6BG070550
TRIDC6BG070570
TRIDC6BG070700
TRIDC6BG070710
TRIDC6BG070730
TRIDC6BG070740
TRIDC6BG070750
TRIDC6BG070830
TRIDC6BG070970
TRIDC6BG071010
TRIDC6BG071020
TRIDC6BG071330
TRIDC6BG071340
TRIDC6BG071630
TRIDC6BG071640
TRIDC6BG071710
TRIDC6BG071720
TRIDC6BG071730
TRIDC6BG071750
TRIDC6BG071780
TRIDC6BG071810
TRIDC6BG071820
TRIDC6BG071830
TRIDC6BG071840
TRIDC6BG071850
TRIDC6BG071860
TRIDC6BG071880
TRIDC6BG071990
TRIDC6BG072000
TRIDC6BG072010
TRIDC6BG072020
TRIDC6BG072030
TRIDC6BG072040
TRIDC6BG072070
TRIDC6BG072080
TRIDC6BG072090
TRIDC6BG072110
TRIDC6BG072160
TRIDC6BG072200
TRIDC6BG072220
TRIDC6BG072270
TRIDC6BG072280
TRIDC6BG072290
TRIDC6BG072300
TRIDC6BG072310
TRIDC6BG072320
TRIDC6BG072330
TRIDC6BG072390
TRIDC6BG072400
TRIDC6BG072410
TRIDC6BG072440
TRIDC6BG072450
TRIDC6BG072470
TRIDC6BG072510
TRIDC6BG072520
TRIDC6BG072530
TRIDC6BG072560
TRIDC6BG072570
TRIDC6BG072580
TRIDC6BG072600
TRIDC6BG072610
TRIDC6BG072620
TRIDC6BG072690
TRIDC6BG072700
TRIDC6BG072750
TRIDC6BG072980
TRIDC6BG072990
TRIDC6BG073000
TRIDC6BG073130
TRIDC6BG073140
TRIDC6BG073150
TRIDC6BG073250
TRIDC6BG073260
TRIDC6BG073280
TRIDC6BG073290
TRIDC6BG073340
TRIDC6BG073350
TRIDC6BG073360
TRIDC6BG073370
TRIDC6BG073380
TRIDC6BG073410
TRIDC6BG073420
TRIDC6BG073430
TRIDC6BG073440
TRIDC6BG073450
TRIDC6BG073460
TRIDC6BG073470
TRIDC6BG073480
TRIDC6BG073490
TRIDC6BG073500
TRIDC7AG000010
TRIDC7AG000060
TRIDC7AG000070
TRIDC7AG000080
TRIDC7AG000330
TRIDC7AG000350
TRIDC7AG000390
TRIDC7AG000400
TRIDC7AG000420
TRIDC7AG000500
TRIDC7AG000590
TRIDC7AG000600
TRIDC7AG000610
TRIDC7AG000620
TRIDC7AG000630
TRIDC7AG000640
TRIDC7AG001080
TRIDC7AG001150
TRIDC7AG001440
TRIDC7AG001450
TRIDC7AG001470
TRIDC7AG001650
TRIDC7AG001980
TRIDC7AG001990
TRIDC7AG002040
TRIDC7AG002130
TRIDC7AG002140
TRIDC7AG002150
TRIDC7AG002350
TRIDC7AG002380
TRIDC7AG002390
TRIDC7AG002420
TRIDC7AG002430
TRIDC7AG003010
TRIDC7AG003070
TRIDC7AG003220
TRIDC7AG003230
TRIDC7AG003580
TRIDC7AG003680
TRIDC7AG003970
TRIDC7AG004150
TRIDC7AG005410
TRIDC7AG005430
TRIDC7AG005440
TRIDC7AG005470
TRIDC7AG005860
TRIDC7AG005980
TRIDC7AG007070
TRIDC7AG007350
TRIDC7AG007380
TRIDC7AG007440
TRIDC7AG007540
TRIDC7AG008130
TRIDC7AG008270
TRIDC7AG008370
TRIDC7AG008390
TRIDC7AG008410
TRIDC7AG009420
TRIDC7AG009440
TRIDC7AG009480
TRIDC7AG009670
TRIDC7AG009700
TRIDC7AG009710
TRIDC7AG009750
TRIDC7AG009780
TRIDC7AG009840
TRIDC7AG009930
TRIDC7AG009940
TRIDC7AG011450
TRIDC7AG011590
TRIDC7AG011610
TRIDC7AG011790
TRIDC7AG011800
TRIDC7AG011930
TRIDC7AG011950
TRIDC7AG012080
TRIDC7AG012200
TRIDC7AG012370
TRIDC7AG012840
TRIDC7AG012890
TRIDC7AG012910
TRIDC7AG012920
TRIDC7AG013640
TRIDC7AG013740
TRIDC7AG014180
TRIDC7AG014200
TRIDC7AG014210
TRIDC7AG014640
TRIDC7AG014740
TRIDC7AG015180
TRIDC7AG016460
TRIDC7AG016860
TRIDC7AG017520
TRIDC7AG018410
TRIDC7AG018430
TRIDC7AG018650
TRIDC7AG018660
TRIDC7AG019060
TRIDC7AG019070
TRIDC7AG019720
TRIDC7AG020180
TRIDC7AG020280
TRIDC7AG020300
TRIDC7AG022640
TRIDC7AG023560
TRIDC7AG025980
TRIDC7AG026780
TRIDC7AG026810
TRIDC7AG028820
TRIDC7AG033520
TRIDC7AG035990
TRIDC7AG036000
TRIDC7AG036070
TRIDC7AG036090
TRIDC7AG036100
TRIDC7AG037420
TRIDC7AG037490
TRIDC7AG038770
TRIDC7AG038900
TRIDC7AG039760
TRIDC7AG039770
TRIDC7AG040230
TRIDC7AG040830
TRIDC7AG042350
TRIDC7AG047340
TRIDC7AG047350
TRIDC7AG048560
TRIDC7AG050920
TRIDC7AG052170
TRIDC7AG053650
TRIDC7AG054490
TRIDC7AG055760
TRIDC7AG055770
TRIDC7AG058950
TRIDC7AG059330
TRIDC7AG059340
TRIDC7AG059940
TRIDC7AG059950
TRIDC7AG059960
TRIDC7AG062390
TRIDC7AG065730
TRIDC7AG065860
TRIDC7AG065870
TRIDC7AG065880
TRIDC7AG065910
TRIDC7AG065920
TRIDC7AG065940
TRIDC7AG065950
TRIDC7AG065960
TRIDC7AG065970
TRIDC7AG065980
TRIDC7AG065990
TRIDC7AG066010
TRIDC7AG066110
TRIDC7AG066120
TRIDC7AG066500
TRIDC7AG067180
TRIDC7AG067190
TRIDC7AG067760
TRIDC7AG067770
TRIDC7AG068250
TRIDC7AG068260
TRIDC7AG069780
TRIDC7AG069790
TRIDC7AG069810
TRIDC7AG069820
TRIDC7AG070460
TRIDC7AG071040
TRIDC7AG071920
TRIDC7AG071990
TRIDC7AG072000
TRIDC7AG072010
TRIDC7AG072160
TRIDC7AG072170
TRIDC7AG073390
TRIDC7AG073760
TRIDC7AG074310
TRIDC7AG074540
TRIDC7AG074580
TRIDC7AG074600
TRIDC7AG074630
TRIDC7AG074810
TRIDC7AG074830
TRIDC7AG074940
TRIDC7AG074950
TRIDC7AG074980
TRIDC7AG074990
TRIDC7AG075000
TRIDC7AG075100
TRIDC7AG075130
TRIDC7AG075240
TRIDC7AG075260
TRIDC7AG075270
TRIDC7AG075290
TRIDC7AG075300
TRIDC7AG075330
TRIDC7AG075340
TRIDC7AG075350
TRIDC7AG075380
TRIDC7AG076060
TRIDC7AG076520
TRIDC7AG076630
TRIDC7AG077140
TRIDC7AG077150
TRIDC7AG077160
TRIDC7AG077180
TRIDC7AG077660
TRIDC7AG078040
TRIDC7AG078070
TRIDC7AG078180
TRIDC7AG078260
TRIDC7AG078270
TRIDC7BG000260
TRIDC7BG000270
TRIDC7BG000380
TRIDC7BG000390
TRIDC7BG000460
TRIDC7BG000550
TRIDC7BG000560
TRIDC7BG000700
TRIDC7BG000710
TRIDC7BG000720
TRIDC7BG000730
TRIDC7BG001050
TRIDC7BG001060
TRIDC7BG001080
TRIDC7BG001100
TRIDC7BG001110
TRIDC7BG001570
TRIDC7BG001600
TRIDC7BG001620
TRIDC7BG001630
TRIDC7BG001650
TRIDC7BG001750
TRIDC7BG001780
TRIDC7BG001790
TRIDC7BG001810
TRIDC7BG001820
TRIDC7BG001900
TRIDC7BG001910
TRIDC7BG002100
TRIDC7BG002180
TRIDC7BG002410
TRIDC7BG002430
TRIDC7BG002510
TRIDC7BG002530
TRIDC7BG002540
TRIDC7BG002550
TRIDC7BG002560
TRIDC7BG002570
TRIDC7BG002700
TRIDC7BG002720
TRIDC7BG002730
TRIDC7BG002760
TRIDC7BG002830
TRIDC7BG002840
TRIDC7BG002870
TRIDC7BG002880
TRIDC7BG003110
TRIDC7BG003500
TRIDC7BG003570
TRIDC7BG003840
TRIDC7BG003890
TRIDC7BG003900
TRIDC7BG003930
TRIDC7BG003950
TRIDC7BG003960
TRIDC7BG003980
TRIDC7BG003990
TRIDC7BG004010
TRIDC7BG004080
TRIDC7BG004120
TRIDC7BG004170
TRIDC7BG004180
TRIDC7BG004690
TRIDC7BG004700
TRIDC7BG005650
TRIDC7BG006090
TRIDC7BG006100
TRIDC7BG006120
TRIDC7BG006550
TRIDC7BG006560
TRIDC7BG007040
TRIDC7BG007740
TRIDC7BG007830
TRIDC7BG008240
TRIDC7BG008260
TRIDC7BG008270
TRIDC7BG008320
TRIDC7BG008330
TRIDC7BG008350
TRIDC7BG008360
TRIDC7BG008370
TRIDC7BG008380
TRIDC7BG008450
TRIDC7BG008780
TRIDC7BG008860
TRIDC7BG008880
TRIDC7BG008900
TRIDC7BG009130
TRIDC7BG010030
TRIDC7BG010200
TRIDC7BG011590
TRIDC7BG014580
TRIDC7BG015170
TRIDC7BG015180
TRIDC7BG015190
TRIDC7BG016550
TRIDC7BG016570
TRIDC7BG016880
TRIDC7BG016890
TRIDC7BG016900
TRIDC7BG017640
TRIDC7BG018040
TRIDC7BG018070
TRIDC7BG018220
TRIDC7BG019660
TRIDC7BG019730
TRIDC7BG020000
TRIDC7BG020650
TRIDC7BG020670
TRIDC7BG020710
TRIDC7BG020990
TRIDC7BG021000
TRIDC7BG023250
TRIDC7BG023670
TRIDC7BG024840
TRIDC7BG024870
TRIDC7BG024900
TRIDC7BG026000
TRIDC7BG026010
TRIDC7BG028170
TRIDC7BG028800
TRIDC7BG029300
TRIDC7BG031490
TRIDC7BG032440
TRIDC7BG032450
TRIDC7BG032460
TRIDC7BG032470
TRIDC7BG032490
TRIDC7BG032550
TRIDC7BG032570
TRIDC7BG032580
TRIDC7BG032600
TRIDC7BG032610
TRIDC7BG032620
TRIDC7BG032640
TRIDC7BG032660
TRIDC7BG032690
TRIDC7BG032770
TRIDC7BG033110
TRIDC7BG035630
TRIDC7BG035650
TRIDC7BG035670
TRIDC7BG035680
TRIDC7BG035690
TRIDC7BG035710
TRIDC7BG035720
TRIDC7BG035740
TRIDC7BG036160
TRIDC7BG036270
TRIDC7BG036280
TRIDC7BG036310
TRIDC7BG036360
TRIDC7BG036370
TRIDC7BG036380
TRIDC7BG036390
TRIDC7BG036410
TRIDC7BG037080
TRIDC7BG037090
TRIDC7BG037110
TRIDC7BG037650
TRIDC7BG037660
TRIDC7BG037670
TRIDC7BG037680
TRIDC7BG037700
TRIDC7BG037730
TRIDC7BG037790
TRIDC7BG038100
TRIDC7BG038890
TRIDC7BG038900
TRIDC7BG038910
TRIDC7BG038920
TRIDC7BG038930
TRIDC7BG038940
TRIDC7BG038960
TRIDC7BG038970
TRIDC7BG039340
TRIDC7BG039930
TRIDC7BG040030
TRIDC7BG040090
TRIDC7BG040280
TRIDC7BG040320
TRIDC7BG040340
TRIDC7BG040390
TRIDC7BG040400
TRIDC7BG040420
TRIDC7BG040780
TRIDC7BG040830
TRIDC7BG040920
TRIDC7BG041420
TRIDC7BG041490
TRIDC7BG041500
TRIDC7BG041510
TRIDC7BG041520
TRIDC7BG041550
TRIDC7BG042560
TRIDC7BG042570
TRIDC7BG042580
TRIDC7BG042620
TRIDC7BG042650
TRIDC7BG042710
TRIDC7BG042740
TRIDC7BG042810
TRIDC7BG042880
TRIDC7BG042910
TRIDC7BG043040
TRIDC7BG043180
TRIDC7BG043660
TRIDC7BG043900
TRIDC7BG044390
TRIDC7BG045180
TRIDC7BG045690
TRIDC7BG045720
TRIDC7BG045740
TRIDC7BG046030
TRIDC7BG046920
TRIDC7BG047020
TRIDC7BG047030
TRIDC7BG048010
TRIDC7BG048170
TRIDC7BG048230
TRIDC7BG048320
TRIDC7BG048480
TRIDC7BG048490
TRIDC7BG048610
TRIDC7BG048990
TRIDC7BG049390
TRIDC7BG050070
TRIDC7BG050690
TRIDC7BG051030
TRIDC7BG051050
TRIDC7BG051740
TRIDC7BG052080
TRIDC7BG052120
TRIDC7BG052130
TRIDC7BG052190
TRIDC7BG052240
TRIDC7BG052260
TRIDC7BG052270
TRIDC7BG052290
TRIDC7BG052590
TRIDC7BG052610
TRIDC7BG052620
TRIDC7BG052630
TRIDC7BG052860
TRIDC7BG052900
TRIDC7BG053040
TRIDC7BG053050
TRIDC7BG053070
TRIDC7BG053170
TRIDC7BG053180
TRIDC7BG053250
TRIDC7BG053290
TRIDC7BG053330
TRIDC7BG053340
TRIDC7BG053350
TRIDC7BG053360
TRIDC7BG053380
TRIDC7BG053400
TRIDC7BG053410
TRIDC7BG053430
TRIDC7BG053440
TRIDC7BG053450
TRIDC7BG053570
TRIDC7BG053580
TRIDC7BG053600
TRIDC7BG053610
TRIDC7BG053640
TRIDC7BG053650
TRIDC7BG053660
TRIDC7BG053690
TRIDC7BG053700
TRIDC7BG054210
TRIDC7BG054220
TRIDC7BG054240
TRIDC7BG054290
TRIDC7BG054390
TRIDC7BG054420
TRIDC7BG054440
TRIDC7BG055000
TRIDC7BG055200
TRIDC7BG055210
TRIDC7BG055230
TRIDC7BG055240
TRIDC7BG055540
TRIDC7BG055640
TRIDC7BG055650
TRIDC7BG055660
TRIDC7BG055690
TRIDC7BG055720
TRIDC7BG055740
TRIDC7BG055750
TRIDC7BG055760
TRIDC7BG055830
TRIDC7BG055840
TRIDC7BG055850
TRIDC7BG056060
TRIDC7BG056090
TRIDC7BG056160
TRIDC7BG056250
TRIDC7BG056330
TRIDC7BG056350
TRIDC7BG056370
TRIDC7BG056880
TRIDC7BG056890
TRIDC7BG057100
TRIDC7BG057110
TRIDC7BG057120
TRIDC7BG057130
TRIDC7BG057140
TRIDC7BG057160
TRIDC7BG057170
TRIDC7BG057180
TRIDC7BG057190
TRIDC7BG057210
TRIDC7BG057510
TRIDC7BG057690
TRIDC7BG058660
TRIDC7BG058670
TRIDC7BG058730
TRIDC7BG059060
TRIDC7BG059360
TRIDC7BG059510
TRIDC7BG059520
TRIDC7BG059530
TRIDC7BG059540
TRIDC7BG059640
TRIDC7BG059730
TRIDC7BG060130
TRIDC7BG060230
TRIDC7BG060340
TRIDC7BG060400
TRIDC7BG060570
TRIDC7BG060730
TRIDC7BG060740
TRIDC7BG060760
TRIDC7BG060770
TRIDC7BG060780
TRIDC7BG061060
TRIDC7BG061080
TRIDC7BG061090
TRIDC7BG061240
TRIDC7BG061280
TRIDC7BG061340
TRIDC7BG061480
TRIDC7BG061490
TRIDC7BG061610
TRIDC7BG061630
TRIDC7BG061640
TRIDC7BG061920
TRIDC7BG062000
TRIDC7BG062010
TRIDC7BG062020
TRIDC7BG062030
TRIDC7BG062060
TRIDC7BG062070
TRIDC7BG062080
TRIDC7BG062090
TRIDC7BG062170
TRIDC7BG062450
TRIDC7BG062460
TRIDC7BG062470
TRIDC7BG062640
TRIDC7BG063140
TRIDC7BG063150
TRIDC7BG063160
TRIDC7BG063170
TRIDC7BG063240
TRIDC7BG063250
TRIDC7BG063260
TRIDC7BG063270
TRIDC7BG063530
TRIDC7BG063880
TRIDC7BG063940
TRIDC7BG064200
TRIDC7BG064220
TRIDC7BG064430
TRIDC7BG064530
TRIDC7BG065020
TRIDC7BG065100
TRIDC7BG065120
TRIDC7BG065290
TRIDC7BG065300
TRIDC7BG065310
TRIDC7BG065400
TRIDC7BG065410
TRIDC7BG065430
TRIDC7BG065520
TRIDC7BG065530
TRIDC7BG065550
TRIDC7BG065560
TRIDC7BG065610
TRIDC7BG065650
TRIDC7BG065790
TRIDC7BG065800
TRIDC7BG065830
TRIDC7BG065900
TRIDC7BG065920
TRIDC7BG065940
TRIDC7BG066120
TRIDC7BG066130
TRIDC7BG066480
TRIDC7BG066840
TRIDC7BG067190
TRIDC7BG067260
TRIDC7BG067440
TRIDC7BG067450
TRIDC7BG067480
TRIDC7BG067490
TRIDC7BG067550
TRIDC7BG067590
TRIDC7BG067770
TRIDC7BG067790
TRIDC7BG067850
TRIDC7BG067860
TRIDC7BG067890
TRIDC7BG067930
TRIDC7BG067940
TRIDC7BG068020
TRIDC7BG068030
TRIDC7BG068200
TRIDC7BG068400
TRIDC7BG068410
TRIDC7BG068420
TRIDC7BG068430
TRIDC7BG068440
TRIDC7BG068670
TRIDC7BG068690
TRIDC7BG068800
TRIDC7BG068810
TRIDC7BG068820
TRIDC7BG068890
TRIDC7BG068910
TRIDC7BG069000
TRIDC7BG069010
TRIDC7BG069140
TRIDC7BG069150
TRIDC7BG069240
TRIDC7BG069250
TRIDC7BG069260
TRIDC7BG069410
TRIDC7BG069420
TRIDC7BG069440
TRIDC7BG069450
TRIDC7BG069460
TRIDC7BG069680
TRIDC7BG069760
TRIDC7BG069770
TRIDC7BG069980
TRIDC7BG070270
TRIDC7BG070280
TRIDC7BG070290
TRIDC7BG070310
TRIDC7BG070320
TRIDC7BG070340
TRIDC7BG070370
TRIDC7BG070380
TRIDC7BG070440
TRIDC7BG070460
TRIDC7BG070470
TRIDC7BG070520
TRIDC7BG070530
TRIDC7BG070760
TRIDC7BG070770
TRIDC7BG070780
TRIDC7BG070800
TRIDC7BG070810
TRIDC7BG070820
TRIDC7BG070850
TRIDC7BG070900
TRIDC7BG070930
TRIDC7BG070950
TRIDC7BG070960
TRIDC7BG070980
TRIDC7BG070990
TRIDC7BG071000
TRIDC7BG071030
TRIDC7BG071040
TRIDC7BG071070
TRIDC7BG071080
TRIDC7BG071090
TRIDC7BG071100
TRIDC7BG071180
TRIDC7BG071190
TRIDC7BG071570
TRIDC7BG071580
TRIDC7BG071590
TRIDC7BG071600
TRIDC7BG071620
TRIDC7BG071630
TRIDC7BG071690
TRIDC7BG071700
TRIDC7BG071710
TRIDC7BG071790
TRIDC7BG071840
TRIDC7BG071850
TRIDC7BG071860
TRIDC7BG071870
TRIDC7BG072330
TRIDC7BG072390
TRIDC7BG072400
TRIDC7BG072440
TRIDC7BG072690
TRIDC7BG072750
TRIDC7BG072840
TRIDC7BG072990
TRIDC7BG073000
TRIDC7BG073040
TRIDC7BG073140
TRIDC7BG073320
TRIDC7BG073410
TRIDC7BG073420
TRIDC7BG073490
TRIDC7BG073500
TRIDC7BG073510
TRIDC7BG073530
TRIDC7BG073550
TRIDC7BG073560
TRIDC7BG073570
TRIDC7BG073800
TRIDC7BG073840
TRIDC7BG073880
TRIDC7BG073890
TRIDC7BG073900
TRIDC7BG074040
TRIDC7BG074050
TRIDC7BG074070
TRIDC7BG074110
TRIDC7BG074140
TRIDC7BG074240
TRIDC7BG074260
TRIDC7BG074330
TRIDC7BG074350
TRIDC7BG074360
TRIDC7BG074370
TRIDC7BG074410
TRIDC7BG074430
TRIDC7BG074440
TRIDC7BG074480
TRIDC7BG074490
TRIDC7BG074530
TRIDC7BG074540
TRIDC7BG074560
TRIDC7BG074600
TRIDC7BG074610
TRIDC7BG074620
TRIDC7BG074670
TRIDC7BG074680
TRIDC7BG074690
TRIDC7BG074710
TRIDC7BG074740
TRIDC7BG074760
TRIDC7BG074770
TRIDC7BG074780
TRIDC7BG075390
TRIDC7BG075400
TRIDC7BG075470
TRIDC7BG075480
TRIDC7BG075520
TRIDC7BG075550
TRIDC7BG075560
TRIDC7BG075570
TRIDC7BG075580
TRIDC7BG075590
TRIDC7BG075620
TRIDC7BG075630
TRIDC7BG075860
TRIDC7BG075880
TRIDC7BG075900
TRIDC7BG075910
TRIDC7BG075920
TRIDC7BG075940
TRIDC7BG076060
TRIDC7BG076220
TRIDC7BG076250
TRIDC7BG076380
TRIDC7BG076390
TRIDC7BG076400
TRIDC7BG076410
TRIDC7BG076420
TRIDC7BG076440
TRIDC7BG076450
TRIDC7BG076470
TRIDC7BG076480
TRIDC7BG076490
TRIDC7BG076510
TRIDC7BG076530
TRIDC7BG076560
TRIDC7BG076570
TRIDC7BG076600
TRIDC7BG076650
TRIDC7BG076660
TRIDC7BG076670
TRIDC7BG076680
TRIDC7BG076690
TRIDC7BG076700
TRIDC7BG076710
TRIDC7BG076750
TRIDC7BG076770
TRIDC7BG076790
TRIDC7BG076820
TRIDC7BG076830
TRIDC7BG076840
TRIDC7BG076920
TRIDC7BG077020
TRIDC7BG077030
TRIDC7BG077050
TRIDC7BG077070
TRIDC7BG077080
TRIDC7BG077090
TRIDC7BG077100
TRIDC7BG077120
