# Supplementary material for: Comparative gene retention analysis in barley, wild emmer, and bread wheat pangenome lines reveals factors affecting gene retention following gene duplication
Source: BMC Biol. 2023 Feb 6;21:25. doi: 10.1186/s12915-022-01503-z (PMC9903521; doi:10.1186/s12915-022-01503-z)
Supplement: Supplementary file 7 — Additional file 7. Orthologous gene matrix (presence/absence) in barley, wild emmer, and bread wheat pangenome lines. [file 12915_2022_1503_MOESM7_ESM.zip › Files_S5/SRR7478309.deletion_gene.list]

TRIDC0UG000240
TRIDC0UG000400
TRIDC0UG000410
TRIDC0UG000420
TRIDC0UG000450
TRIDC0UG000700
TRIDC0UG000720
TRIDC0UG000730
TRIDC0UG000740
TRIDC0UG000930
TRIDC0UG000940
TRIDC0UG000950
TRIDC0UG000970
TRIDC0UG000990
TRIDC0UG001260
TRIDC0UG001290
TRIDC0UG001330
TRIDC0UG001410
TRIDC0UG001630
TRIDC0UG001640
TRIDC0UG001650
TRIDC0UG001660
TRIDC0UG001680
TRIDC0UG001700
TRIDC0UG001740
TRIDC0UG001790
TRIDC0UG001800
TRIDC0UG001810
TRIDC0UG001820
TRIDC0UG001830
TRIDC0UG001840
TRIDC0UG001910
TRIDC0UG002280
TRIDC0UG002290
TRIDC0UG002460
TRIDC0UG002560
TRIDC0UG002610
TRIDC0UG002670
TRIDC0UG002870
TRIDC0UG002930
TRIDC0UG003110
TRIDC0UG003120
TRIDC0UG003130
TRIDC0UG003140
TRIDC0UG003230
TRIDC0UG003320
TRIDC0UG003330
TRIDC0UG003370
TRIDC0UG003380
TRIDC0UG003440
TRIDC0UG003490
TRIDC0UG003570
TRIDC0UG003600
TRIDC0UG003850
TRIDC0UG003860
TRIDC0UG003890
TRIDC0UG003990
TRIDC0UG004010
TRIDC0UG004170
TRIDC0UG004180
TRIDC0UG004190
TRIDC0UG004230
TRIDC0UG004260
TRIDC0UG004290
TRIDC0UG004300
TRIDC0UG004310
TRIDC0UG004320
TRIDC0UG004360
TRIDC0UG004520
TRIDC0UG004530
TRIDC0UG004610
TRIDC0UG004710
TRIDC0UG004750
TRIDC0UG004760
TRIDC0UG004770
TRIDC0UG005020
TRIDC0UG005030
TRIDC0UG005040
TRIDC0UG005100
TRIDC0UG005200
TRIDC0UG005230
TRIDC0UG005320
TRIDC0UG005400
TRIDC0UG005760
TRIDC0UG005810
TRIDC0UG005830
TRIDC0UG005960
TRIDC0UG006060
TRIDC0UG006140
TRIDC0UG006150
TRIDC0UG006630
TRIDC0UG006640
TRIDC0UG006740
TRIDC0UG006760
TRIDC0UG006770
TRIDC0UG006780
TRIDC0UG006890
TRIDC0UG006910
TRIDC0UG006970
TRIDC0UG006980
TRIDC0UG007200
TRIDC0UG007230
TRIDC0UG007240
TRIDC0UG007260
TRIDC0UG007330
TRIDC0UG007520
TRIDC0UG007540
TRIDC0UG007580
TRIDC0UG007630
TRIDC0UG007720
TRIDC0UG007800
TRIDC0UG007810
TRIDC0UG007920
TRIDC0UG007940
TRIDC0UG007950
TRIDC0UG008000
TRIDC0UG008180
TRIDC0UG008230
TRIDC0UG008290
TRIDC0UG008370
TRIDC0UG008380
TRIDC0UG008590
TRIDC0UG008610
TRIDC0UG008620
TRIDC0UG008630
TRIDC0UG008640
TRIDC0UG008660
TRIDC0UG008750
TRIDC0UG008900
TRIDC0UG008950
TRIDC0UG009050
TRIDC0UG009120
TRIDC0UG009150
TRIDC0UG009300
TRIDC0UG009310
TRIDC0UG009390
TRIDC0UG009400
TRIDC0UG009420
TRIDC0UG009430
TRIDC0UG009530
TRIDC0UG009540
TRIDC0UG009590
TRIDC0UG009700
TRIDC0UG009740
TRIDC0UG009770
TRIDC0UG009860
TRIDC0UG009930
TRIDC0UG009960
TRIDC0UG009970
TRIDC0UG009980
TRIDC0UG010080
TRIDC0UG010090
TRIDC0UG010110
TRIDC0UG010460
TRIDC0UG010560
TRIDC0UG010630
TRIDC0UG010640
TRIDC0UG010650
TRIDC0UG010720
TRIDC0UG010730
TRIDC0UG010770
TRIDC0UG010790
TRIDC0UG010800
TRIDC0UG010820
TRIDC0UG010830
TRIDC0UG010910
TRIDC0UG010930
TRIDC0UG010940
TRIDC0UG011050
TRIDC0UG011320
TRIDC0UG011330
TRIDC0UG011340
TRIDC0UG011350
TRIDC0UG011450
TRIDC0UG011710
TRIDC0UG011760
TRIDC0UG012040
TRIDC0UG012050
TRIDC0UG012190
TRIDC0UG012200
TRIDC0UG012260
TRIDC0UG012280
TRIDC0UG012320
TRIDC0UG012410
TRIDC0UG012420
TRIDC0UG012500
TRIDC0UG012650
TRIDC0UG012900
TRIDC0UG013110
TRIDC0UG013240
TRIDC0UG013360
TRIDC0UG013650
TRIDC0UG013930
TRIDC0UG013940
TRIDC0UG013990
TRIDC0UG014000
TRIDC0UG014020
TRIDC0UG014030
TRIDC0UG014100
TRIDC0UG014110
TRIDC0UG014120
TRIDC0UG014130
TRIDC0UG014140
TRIDC0UG014430
TRIDC0UG014530
TRIDC0UG014550
TRIDC0UG014860
TRIDC0UG015050
TRIDC0UG015080
TRIDC0UG015120
TRIDC0UG015150
TRIDC0UG015240
TRIDC0UG015460
TRIDC0UG015470
TRIDC0UG015490
TRIDC0UG015540
TRIDC0UG015550
TRIDC0UG015590
TRIDC0UG015600
TRIDC0UG015660
TRIDC0UG015790
TRIDC0UG015800
TRIDC0UG015810
TRIDC0UG015830
TRIDC0UG015850
TRIDC0UG015870
TRIDC0UG015980
TRIDC0UG016360
TRIDC0UG016450
TRIDC0UG016470
TRIDC0UG016490
TRIDC0UG016600
TRIDC0UG016610
TRIDC0UG016620
TRIDC0UG016750
TRIDC0UG016850
TRIDC0UG016880
TRIDC0UG016940
TRIDC0UG017010
TRIDC0UG017030
TRIDC0UG017160
TRIDC0UG017170
TRIDC0UG017180
TRIDC0UG017190
TRIDC0UG017230
TRIDC0UG017280
TRIDC0UG017290
TRIDC0UG017530
TRIDC0UG017580
TRIDC0UG017590
TRIDC0UG017690
TRIDC0UG018150
TRIDC0UG018250
TRIDC0UG018260
TRIDC0UG018420
TRIDC0UG018430
TRIDC0UG018490
TRIDC0UG018500
TRIDC0UG018540
TRIDC0UG018550
TRIDC0UG018580
TRIDC0UG018590
TRIDC0UG018670
TRIDC0UG018760
TRIDC0UG018870
TRIDC0UG019000
TRIDC0UG019050
TRIDC0UG019070
TRIDC0UG019110
TRIDC0UG019230
TRIDC0UG019280
TRIDC0UG019570
TRIDC0UG019580
TRIDC0UG019630
TRIDC0UG019650
TRIDC0UG019680
TRIDC0UG019690
TRIDC0UG019700
TRIDC0UG019710
TRIDC0UG019730
TRIDC0UG019740
TRIDC0UG019760
TRIDC0UG019770
TRIDC0UG019780
TRIDC0UG020010
TRIDC0UG020020
TRIDC0UG020030
TRIDC0UG020040
TRIDC0UG020050
TRIDC0UG020090
TRIDC0UG020260
TRIDC0UG020270
TRIDC0UG020280
TRIDC0UG020300
TRIDC0UG020310
TRIDC0UG020330
TRIDC0UG020360
TRIDC0UG020370
TRIDC0UG020380
TRIDC0UG020450
TRIDC0UG020470
TRIDC0UG020480
TRIDC0UG020490
TRIDC0UG020500
TRIDC0UG020510
TRIDC0UG020520
TRIDC0UG020530
TRIDC0UG020540
TRIDC0UG020560
TRIDC0UG020570
TRIDC0UG020580
TRIDC0UG020630
TRIDC0UG020640
TRIDC0UG020660
TRIDC0UG020670
TRIDC0UG020680
TRIDC0UG020710
TRIDC0UG020720
TRIDC0UG020760
TRIDC0UG020770
TRIDC0UG020810
TRIDC0UG020820
TRIDC0UG020830
TRIDC0UG020840
TRIDC0UG020850
TRIDC0UG020860
TRIDC0UG020870
TRIDC0UG020900
TRIDC0UG020910
TRIDC0UG020930
TRIDC0UG020940
TRIDC0UG020960
TRIDC0UG020970
TRIDC0UG021000
TRIDC0UG021010
TRIDC0UG021020
TRIDC0UG021030
TRIDC0UG021040
TRIDC0UG021050
TRIDC0UG021060
TRIDC0UG021080
TRIDC0UG021090
TRIDC0UG021100
TRIDC0UG021110
TRIDC0UG021130
TRIDC0UG021150
TRIDC0UG021190
TRIDC0UG021200
TRIDC0UG021230
TRIDC0UG021270
TRIDC0UG021280
TRIDC0UG021290
TRIDC0UG021300
TRIDC0UG021310
TRIDC0UG021320
TRIDC0UG021340
TRIDC0UG021350
TRIDC0UG021360
TRIDC0UG021370
TRIDC0UG021390
TRIDC0UG021410
TRIDC0UG021420
TRIDC0UG021430
TRIDC0UG021470
TRIDC0UG021480
TRIDC0UG021490
TRIDC0UG021510
TRIDC0UG021550
TRIDC0UG021560
TRIDC0UG021580
TRIDC0UG021590
TRIDC0UG021610
TRIDC0UG021620
TRIDC0UG021630
TRIDC0UG021640
TRIDC0UG021660
TRIDC0UG021680
TRIDC0UG021700
TRIDC0UG021720
TRIDC0UG021730
TRIDC0UG021740
TRIDC0UG021760
TRIDC0UG021780
TRIDC0UG021790
TRIDC0UG021800
TRIDC0UG021820
TRIDC0UG021840
TRIDC0UG021850
TRIDC0UG021860
TRIDC0UG021880
TRIDC0UG021910
TRIDC0UG021920
TRIDC0UG021930
TRIDC0UG021940
TRIDC0UG021980
TRIDC0UG021990
TRIDC0UG022000
TRIDC0UG022010
TRIDC0UG022070
TRIDC0UG022080
TRIDC0UG022090
TRIDC0UG022130
TRIDC0UG022140
TRIDC0UG022160
TRIDC0UG022170
TRIDC0UG022180
TRIDC0UG022210
TRIDC0UG022220
TRIDC0UG022230
TRIDC0UG022250
TRIDC0UG022260
TRIDC0UG022270
TRIDC0UG022280
TRIDC0UG022290
TRIDC0UG022300
TRIDC0UG022350
TRIDC0UG022370
TRIDC0UG022380
TRIDC0UG022390
TRIDC0UG022400
TRIDC0UG022420
TRIDC0UG022430
TRIDC0UG022440
TRIDC0UG022450
TRIDC0UG022480
TRIDC0UG022490
TRIDC0UG022500
TRIDC0UG022530
TRIDC0UG022590
TRIDC0UG022620
TRIDC0UG022640
TRIDC0UG022650
TRIDC0UG022670
TRIDC0UG022680
TRIDC0UG022690
TRIDC0UG022720
TRIDC0UG022730
TRIDC0UG022740
TRIDC0UG022750
TRIDC0UG022760
TRIDC0UG022770
TRIDC0UG022780
TRIDC0UG022790
TRIDC0UG022820
TRIDC0UG022830
TRIDC0UG022870
TRIDC0UG022880
TRIDC0UG022890
TRIDC0UG022910
TRIDC0UG022920
TRIDC0UG022930
TRIDC0UG022940
TRIDC0UG022950
TRIDC0UG022970
TRIDC0UG022980
TRIDC0UG022990
TRIDC0UG023030
TRIDC0UG023040
TRIDC0UG023050
TRIDC0UG023080
TRIDC0UG023100
TRIDC0UG023110
TRIDC0UG023160
TRIDC0UG023190
TRIDC0UG023230
TRIDC0UG023240
TRIDC0UG023250
TRIDC0UG023260
TRIDC0UG023280
TRIDC0UG023300
TRIDC0UG023310
TRIDC0UG023320
TRIDC0UG023330
TRIDC0UG023340
TRIDC0UG023350
TRIDC0UG023360
TRIDC0UG023380
TRIDC0UG023390
TRIDC0UG023410
TRIDC0UG023420
TRIDC0UG023510
TRIDC0UG023520
TRIDC0UG023530
TRIDC0UG023540
TRIDC0UG023580
TRIDC0UG023600
TRIDC0UG023630
TRIDC0UG023640
TRIDC0UG023650
TRIDC0UG023660
TRIDC0UG023680
TRIDC0UG023720
TRIDC0UG023760
TRIDC0UG023770
TRIDC0UG023780
TRIDC0UG023800
TRIDC0UG023830
TRIDC0UG023840
TRIDC0UG023850
TRIDC0UG023860
TRIDC0UG023890
TRIDC0UG023900
TRIDC0UG023910
TRIDC0UG023920
TRIDC0UG023930
TRIDC0UG023940
TRIDC0UG023950
TRIDC0UG023960
TRIDC0UG023970
TRIDC0UG024020
TRIDC0UG024030
TRIDC0UG024050
TRIDC0UG024090
TRIDC0UG024100
TRIDC0UG024120
TRIDC0UG024160
TRIDC0UG024170
TRIDC0UG024190
TRIDC0UG024210
TRIDC0UG024240
TRIDC0UG024250
TRIDC0UG024300
TRIDC0UG024310
TRIDC0UG024350
TRIDC0UG024360
TRIDC0UG024380
TRIDC0UG024390
TRIDC0UG024400
TRIDC0UG024410
TRIDC0UG024430
TRIDC0UG024450
TRIDC0UG024460
TRIDC0UG024480
TRIDC0UG024500
TRIDC0UG024510
TRIDC0UG024520
TRIDC0UG024540
TRIDC0UG024550
TRIDC0UG024560
TRIDC0UG024570
TRIDC0UG024590
TRIDC0UG024620
TRIDC0UG024630
TRIDC0UG024670
TRIDC0UG024680
TRIDC0UG024690
TRIDC0UG024720
TRIDC0UG024730
TRIDC0UG024750
TRIDC0UG024770
TRIDC0UG024780
TRIDC0UG024800
TRIDC0UG024820
TRIDC0UG024850
TRIDC0UG024860
TRIDC0UG024890
TRIDC0UG024910
TRIDC0UG024920
TRIDC0UG024950
TRIDC0UG024970
TRIDC0UG024980
TRIDC0UG024990
TRIDC0UG025020
TRIDC0UG025040
TRIDC0UG025050
TRIDC0UG025080
TRIDC0UG025100
TRIDC0UG025140
TRIDC0UG025160
TRIDC0UG025170
TRIDC0UG025180
TRIDC0UG025190
TRIDC0UG025200
TRIDC0UG025230
TRIDC0UG025240
TRIDC0UG025250
TRIDC0UG025260
TRIDC0UG025270
TRIDC0UG025280
TRIDC0UG025290
TRIDC0UG025310
TRIDC0UG025320
TRIDC0UG025330
TRIDC0UG025350
TRIDC0UG025390
TRIDC0UG025400
TRIDC0UG025410
TRIDC0UG025450
TRIDC0UG025470
TRIDC0UG025480
TRIDC0UG025560
TRIDC0UG025570
TRIDC0UG025610
TRIDC0UG025640
TRIDC0UG025650
TRIDC0UG025670
TRIDC0UG025680
TRIDC0UG025690
TRIDC0UG025710
TRIDC0UG025720
TRIDC0UG025740
TRIDC0UG025760
TRIDC0UG025770
TRIDC0UG025780
TRIDC0UG025790
TRIDC0UG025800
TRIDC0UG025810
TRIDC0UG025830
TRIDC0UG025850
TRIDC0UG025880
TRIDC0UG025920
TRIDC0UG025960
TRIDC0UG025970
TRIDC0UG025990
TRIDC0UG026000
TRIDC0UG026030
TRIDC0UG026130
TRIDC0UG026150
TRIDC0UG026160
TRIDC0UG026210
TRIDC0UG026220
TRIDC0UG026230
TRIDC0UG026240
TRIDC0UG026260
TRIDC0UG026270
TRIDC0UG026280
TRIDC0UG026300
TRIDC0UG026320
TRIDC0UG026330
TRIDC0UG026340
TRIDC0UG026350
TRIDC0UG026400
TRIDC0UG026450
TRIDC0UG026460
TRIDC0UG026470
TRIDC0UG026480
TRIDC0UG026500
TRIDC0UG026510
TRIDC0UG026520
TRIDC0UG026530
TRIDC0UG026550
TRIDC0UG026560
TRIDC0UG026570
TRIDC0UG026600
TRIDC0UG026610
TRIDC0UG026620
TRIDC0UG026630
TRIDC0UG026640
TRIDC0UG026650
TRIDC0UG026680
TRIDC0UG026720
TRIDC0UG026730
TRIDC0UG026740
TRIDC0UG026750
TRIDC0UG026770
TRIDC0UG026780
TRIDC0UG026830
TRIDC0UG026840
TRIDC0UG026860
TRIDC0UG026870
TRIDC0UG026880
TRIDC0UG026890
TRIDC0UG026910
TRIDC0UG026940
TRIDC0UG026950
TRIDC0UG026960
TRIDC0UG026970
TRIDC0UG026980
TRIDC0UG027020
TRIDC0UG027030
TRIDC0UG027040
TRIDC0UG027060
TRIDC0UG027080
TRIDC0UG027120
TRIDC0UG027140
TRIDC0UG027150
TRIDC0UG027160
TRIDC0UG027200
TRIDC0UG027250
TRIDC0UG027270
TRIDC0UG027280
TRIDC0UG027320
TRIDC0UG027340
TRIDC0UG027380
TRIDC0UG027400
TRIDC0UG027410
TRIDC0UG027450
TRIDC0UG027460
TRIDC0UG027470
TRIDC0UG027480
TRIDC0UG027490
TRIDC0UG027530
TRIDC0UG027540
TRIDC0UG027570
TRIDC0UG027580
TRIDC0UG027590
TRIDC0UG027600
TRIDC0UG027630
TRIDC0UG027640
TRIDC0UG027650
TRIDC0UG027690
TRIDC0UG027720
TRIDC0UG027730
TRIDC0UG027740
TRIDC0UG027760
TRIDC0UG027770
TRIDC0UG027790
TRIDC0UG027800
TRIDC0UG027810
TRIDC0UG027830
TRIDC0UG027850
TRIDC0UG027860
TRIDC0UG027880
TRIDC0UG027890
TRIDC0UG027910
TRIDC0UG027930
TRIDC0UG027940
TRIDC0UG027960
TRIDC0UG028020
TRIDC0UG028030
TRIDC0UG028040
TRIDC0UG028050
TRIDC0UG028060
TRIDC0UG028080
TRIDC0UG028100
TRIDC0UG028110
TRIDC0UG028120
TRIDC0UG028140
TRIDC0UG028160
TRIDC0UG028170
TRIDC0UG028190
TRIDC0UG028200
TRIDC0UG028210
TRIDC0UG028220
TRIDC0UG028230
TRIDC0UG028240
TRIDC0UG028270
TRIDC0UG028280
TRIDC0UG028290
TRIDC0UG028300
TRIDC0UG028310
TRIDC0UG028340
TRIDC0UG028360
TRIDC0UG028370
TRIDC0UG028380
TRIDC0UG028390
TRIDC0UG028400
TRIDC0UG028410
TRIDC0UG028430
TRIDC0UG028470
TRIDC0UG028490
TRIDC0UG028510
TRIDC0UG028520
TRIDC0UG028560
TRIDC0UG028570
TRIDC0UG028580
TRIDC0UG028590
TRIDC0UG028600
TRIDC0UG028610
TRIDC0UG028620
TRIDC0UG028630
TRIDC0UG028640
TRIDC0UG028650
TRIDC0UG028660
TRIDC0UG028680
TRIDC0UG028690
TRIDC0UG028740
TRIDC0UG028770
TRIDC0UG028780
TRIDC0UG028790
TRIDC0UG028800
TRIDC0UG028810
TRIDC0UG028820
TRIDC0UG028860
TRIDC0UG028880
TRIDC0UG028890
TRIDC0UG028940
TRIDC0UG028960
TRIDC0UG028970
TRIDC0UG028980
TRIDC0UG028990
TRIDC0UG029000
TRIDC0UG029020
TRIDC0UG029050
TRIDC0UG029060
TRIDC0UG029070
TRIDC0UG029090
TRIDC0UG029110
TRIDC0UG029120
TRIDC0UG029130
TRIDC0UG029150
TRIDC0UG029160
TRIDC0UG029170
TRIDC0UG029190
TRIDC0UG029210
TRIDC0UG029220
TRIDC0UG029230
TRIDC0UG029240
TRIDC0UG029280
TRIDC0UG029290
TRIDC0UG029300
TRIDC0UG029330
TRIDC0UG029360
TRIDC0UG029390
TRIDC0UG029400
TRIDC0UG029410
TRIDC0UG029420
TRIDC0UG029450
TRIDC0UG029470
TRIDC0UG029490
TRIDC0UG029500
TRIDC0UG029520
TRIDC0UG029540
TRIDC0UG029550
TRIDC0UG029640
TRIDC0UG029650
TRIDC0UG029720
TRIDC0UG029730
TRIDC0UG029740
TRIDC0UG029750
TRIDC0UG029770
TRIDC0UG029780
TRIDC0UG029810
TRIDC0UG029830
TRIDC0UG029850
TRIDC0UG029870
TRIDC0UG029890
TRIDC0UG029900
TRIDC0UG029930
TRIDC0UG029980
TRIDC0UG029990
TRIDC0UG030010
TRIDC0UG030030
TRIDC0UG030040
TRIDC0UG030130
TRIDC0UG030140
TRIDC0UG030150
TRIDC0UG030180
TRIDC0UG030200
TRIDC0UG030230
TRIDC0UG030280
TRIDC0UG030290
TRIDC0UG030300
TRIDC0UG030310
TRIDC0UG030330
TRIDC0UG030350
TRIDC0UG030370
TRIDC0UG030380
TRIDC0UG030410
TRIDC0UG030420
TRIDC0UG030430
TRIDC0UG030460
TRIDC0UG030470
TRIDC0UG030520
TRIDC0UG030530
TRIDC0UG030540
TRIDC0UG030550
TRIDC0UG030630
TRIDC0UG030700
TRIDC0UG030730
TRIDC0UG030750
TRIDC0UG030760
TRIDC0UG030810
TRIDC0UG030860
TRIDC0UG030890
TRIDC0UG030960
TRIDC0UG030970
TRIDC0UG030990
TRIDC0UG031000
TRIDC0UG031060
TRIDC0UG031070
TRIDC0UG031120
TRIDC0UG031150
TRIDC0UG031160
TRIDC0UG031170
TRIDC0UG031210
TRIDC0UG031220
TRIDC0UG031230
TRIDC0UG031240
TRIDC0UG031250
TRIDC0UG031260
TRIDC0UG031270
TRIDC0UG031290
TRIDC0UG031300
TRIDC0UG031320
TRIDC0UG031360
TRIDC0UG031380
TRIDC0UG031400
TRIDC0UG031460
TRIDC0UG031490
TRIDC0UG031510
TRIDC0UG031540
TRIDC0UG031550
TRIDC0UG031570
TRIDC0UG031620
TRIDC0UG031630
TRIDC0UG031660
TRIDC0UG031690
TRIDC0UG031700
TRIDC0UG031720
TRIDC0UG031750
TRIDC0UG031790
TRIDC0UG031810
TRIDC0UG031900
TRIDC0UG031950
TRIDC0UG032020
TRIDC0UG032040
TRIDC0UG032060
TRIDC0UG032070
TRIDC0UG032110
TRIDC0UG032140
TRIDC0UG032180
TRIDC0UG032200
TRIDC0UG032220
TRIDC0UG032230
TRIDC0UG032240
TRIDC0UG032340
TRIDC0UG032390
TRIDC0UG032440
TRIDC0UG032450
TRIDC0UG032490
TRIDC0UG032500
TRIDC0UG032530
TRIDC0UG032590
TRIDC0UG032620
TRIDC0UG032630
TRIDC0UG032640
TRIDC0UG032660
TRIDC0UG032700
TRIDC0UG032710
TRIDC0UG032720
TRIDC0UG032740
TRIDC0UG032750
TRIDC0UG032790
TRIDC0UG032820
TRIDC0UG032840
TRIDC0UG032860
TRIDC0UG032930
TRIDC0UG033010
TRIDC0UG033020
TRIDC0UG033050
TRIDC0UG033060
TRIDC0UG033090
TRIDC0UG033120
TRIDC0UG033170
TRIDC0UG033180
TRIDC0UG033230
TRIDC0UG033260
TRIDC0UG033290
TRIDC0UG033380
TRIDC0UG033420
TRIDC0UG033470
TRIDC0UG033480
TRIDC0UG033510
TRIDC0UG033520
TRIDC0UG033650
TRIDC0UG033660
TRIDC0UG033680
TRIDC0UG033690
TRIDC0UG033760
TRIDC0UG033790
TRIDC0UG033800
TRIDC0UG033830
TRIDC0UG033850
TRIDC0UG033880
TRIDC0UG033910
TRIDC0UG033920
TRIDC0UG033940
TRIDC0UG034010
TRIDC0UG034030
TRIDC0UG034060
TRIDC0UG034070
TRIDC0UG034080
TRIDC0UG034130
TRIDC0UG034150
TRIDC0UG034220
TRIDC0UG034230
TRIDC0UG034260
TRIDC0UG034270
TRIDC0UG034310
TRIDC0UG034330
TRIDC0UG034360
TRIDC0UG034480
TRIDC0UG034540
TRIDC0UG034550
TRIDC0UG034570
TRIDC0UG034580
TRIDC0UG034760
TRIDC0UG034790
TRIDC0UG034810
TRIDC0UG034830
TRIDC0UG034870
TRIDC0UG034980
TRIDC0UG035000
TRIDC0UG035060
TRIDC0UG035070
TRIDC0UG035100
TRIDC0UG035270
TRIDC0UG035290
TRIDC0UG035300
TRIDC0UG035310
TRIDC0UG035320
TRIDC0UG035350
TRIDC0UG035380
TRIDC0UG035390
TRIDC0UG035400
TRIDC0UG035410
TRIDC0UG035430
TRIDC0UG035440
TRIDC0UG035450
TRIDC0UG035460
TRIDC0UG035470
TRIDC0UG035490
TRIDC0UG035510
TRIDC1AG000030
TRIDC1AG000060
TRIDC1AG000090
TRIDC1AG000100
TRIDC1AG000110
TRIDC1AG000210
TRIDC1AG000240
TRIDC1AG000250
TRIDC1AG000270
TRIDC1AG000280
TRIDC1AG000400
TRIDC1AG000420
TRIDC1AG000440
TRIDC1AG000450
TRIDC1AG000460
TRIDC1AG000470
TRIDC1AG000480
TRIDC1AG000490
TRIDC1AG000500
TRIDC1AG000510
TRIDC1AG000520
TRIDC1AG000530
TRIDC1AG000550
TRIDC1AG000560
TRIDC1AG000580
TRIDC1AG000590
TRIDC1AG000610
TRIDC1AG000620
TRIDC1AG000630
TRIDC1AG000640
TRIDC1AG000650
TRIDC1AG000670
TRIDC1AG000680
TRIDC1AG000990
TRIDC1AG001210
TRIDC1AG001510
TRIDC1AG001520
TRIDC1AG001700
TRIDC1AG001730
TRIDC1AG001740
TRIDC1AG001780
TRIDC1AG001900
TRIDC1AG001930
TRIDC1AG001950
TRIDC1AG001960
TRIDC1AG001980
TRIDC1AG001990
TRIDC1AG002010
TRIDC1AG002020
TRIDC1AG002030
TRIDC1AG002080
TRIDC1AG002350
TRIDC1AG002570
TRIDC1AG002580
TRIDC1AG002600
TRIDC1AG002760
TRIDC1AG002790
TRIDC1AG002840
TRIDC1AG002850
TRIDC1AG002870
TRIDC1AG002890
TRIDC1AG002910
TRIDC1AG002930
TRIDC1AG003280
TRIDC1AG003340
TRIDC1AG003350
TRIDC1AG003360
TRIDC1AG003380
TRIDC1AG003390
TRIDC1AG003400
TRIDC1AG003580
TRIDC1AG004090
TRIDC1AG004250
TRIDC1AG004440
TRIDC1AG004450
TRIDC1AG004460
TRIDC1AG004470
TRIDC1AG004500
TRIDC1AG004510
TRIDC1AG004520
TRIDC1AG004710
TRIDC1AG004720
TRIDC1AG005390
TRIDC1AG005430
TRIDC1AG005460
TRIDC1AG005480
TRIDC1AG005540
TRIDC1AG005550
TRIDC1AG005590
TRIDC1AG005660
TRIDC1AG005690
TRIDC1AG005770
TRIDC1AG005800
TRIDC1AG005860
TRIDC1AG005890
TRIDC1AG005990
TRIDC1AG006030
TRIDC1AG006040
TRIDC1AG006070
TRIDC1AG006090
TRIDC1AG006290
TRIDC1AG006300
TRIDC1AG006460
TRIDC1AG006480
TRIDC1AG007240
TRIDC1AG007310
TRIDC1AG008500
TRIDC1AG009810
TRIDC1AG009820
TRIDC1AG010020
TRIDC1AG010460
TRIDC1AG014660
TRIDC1AG014810
TRIDC1AG014830
TRIDC1AG015730
TRIDC1AG018920
TRIDC1AG019230
TRIDC1AG021610
TRIDC1AG022610
TRIDC1AG022620
TRIDC1AG026270
TRIDC1AG026300
TRIDC1AG026480
TRIDC1AG028090
TRIDC1AG030660
TRIDC1AG030670
TRIDC1AG030690
TRIDC1AG032410
TRIDC1AG032700
TRIDC1AG033530
TRIDC1AG034570
TRIDC1AG034580
TRIDC1AG034590
TRIDC1AG035790
TRIDC1AG037480
TRIDC1AG040710
TRIDC1AG040720
TRIDC1AG040730
TRIDC1AG041550
TRIDC1AG043810
TRIDC1AG046250
TRIDC1AG047460
TRIDC1AG047700
TRIDC1AG048240
TRIDC1AG048250
TRIDC1AG049450
TRIDC1AG049720
TRIDC1AG049880
TRIDC1AG050300
TRIDC1AG050310
TRIDC1AG050320
TRIDC1AG050910
TRIDC1AG052530
TRIDC1AG054200
TRIDC1AG054220
TRIDC1AG054260
TRIDC1AG054550
TRIDC1AG054760
TRIDC1AG055300
TRIDC1AG055310
TRIDC1AG055730
TRIDC1AG055990
TRIDC1AG056620
TRIDC1AG057230
TRIDC1AG057340
TRIDC1AG058600
TRIDC1AG058830
TRIDC1AG058840
TRIDC1AG058850
TRIDC1AG058980
TRIDC1AG058990
TRIDC1AG059000
TRIDC1AG059020
TRIDC1AG059050
TRIDC1AG059090
TRIDC1AG061640
TRIDC1AG062010
TRIDC1AG062650
TRIDC1AG062660
TRIDC1AG062670
TRIDC1AG063240
TRIDC1AG063330
TRIDC1AG063390
TRIDC1AG063410
TRIDC1AG063430
TRIDC1AG063440
TRIDC1AG063450
TRIDC1AG064160
TRIDC1AG064470
TRIDC1AG064480
TRIDC1AG064710
TRIDC1AG064770
TRIDC1AG064810
TRIDC1AG064830
TRIDC1BG000060
TRIDC1BG000070
TRIDC1BG000080
TRIDC1BG000090
TRIDC1BG000120
TRIDC1BG000130
TRIDC1BG000160
TRIDC1BG000180
TRIDC1BG000210
TRIDC1BG000220
TRIDC1BG000230
TRIDC1BG000240
TRIDC1BG000250
TRIDC1BG000260
TRIDC1BG000270
TRIDC1BG000280
TRIDC1BG000290
TRIDC1BG000300
TRIDC1BG000310
TRIDC1BG000320
TRIDC1BG000330
TRIDC1BG000340
TRIDC1BG000530
TRIDC1BG000540
TRIDC1BG000550
TRIDC1BG000570
TRIDC1BG000580
TRIDC1BG000620
TRIDC1BG000630
TRIDC1BG000690
TRIDC1BG000700
TRIDC1BG000720
TRIDC1BG000730
TRIDC1BG000740
TRIDC1BG000770
TRIDC1BG000790
TRIDC1BG000800
TRIDC1BG000810
TRIDC1BG000820
TRIDC1BG000830
TRIDC1BG000840
TRIDC1BG000850
TRIDC1BG000860
TRIDC1BG000870
TRIDC1BG000880
TRIDC1BG000890
TRIDC1BG000900
TRIDC1BG000910
TRIDC1BG000920
TRIDC1BG000930
TRIDC1BG000940
TRIDC1BG000950
TRIDC1BG001070
TRIDC1BG001080
TRIDC1BG001110
TRIDC1BG001390
TRIDC1BG001400
TRIDC1BG001430
TRIDC1BG001440
TRIDC1BG001450
TRIDC1BG001460
TRIDC1BG001470
TRIDC1BG001480
TRIDC1BG001490
TRIDC1BG001500
TRIDC1BG001810
TRIDC1BG001820
TRIDC1BG001830
TRIDC1BG001850
TRIDC1BG001890
TRIDC1BG001900
TRIDC1BG001910
TRIDC1BG001920
TRIDC1BG001930
TRIDC1BG001940
TRIDC1BG001950
TRIDC1BG001970
TRIDC1BG001980
TRIDC1BG001990
TRIDC1BG002000
TRIDC1BG002010
TRIDC1BG002030
TRIDC1BG002060
TRIDC1BG002070
TRIDC1BG002080
TRIDC1BG002090
TRIDC1BG002100
TRIDC1BG002110
TRIDC1BG002150
TRIDC1BG002160
TRIDC1BG002200
TRIDC1BG002220
TRIDC1BG002230
TRIDC1BG002260
TRIDC1BG002270
TRIDC1BG002290
TRIDC1BG002300
TRIDC1BG002310
TRIDC1BG002340
TRIDC1BG002370
TRIDC1BG002380
TRIDC1BG002390
TRIDC1BG002400
TRIDC1BG002410
TRIDC1BG002490
TRIDC1BG002530
TRIDC1BG002540
TRIDC1BG002550
TRIDC1BG002560
TRIDC1BG002600
TRIDC1BG002610
TRIDC1BG002620
TRIDC1BG002750
TRIDC1BG002760
TRIDC1BG002770
TRIDC1BG002780
TRIDC1BG002840
TRIDC1BG002850
TRIDC1BG002910
TRIDC1BG002930
TRIDC1BG002940
TRIDC1BG003010
TRIDC1BG003030
TRIDC1BG003070
TRIDC1BG003080
TRIDC1BG003090
TRIDC1BG003130
TRIDC1BG003270
TRIDC1BG003290
TRIDC1BG003300
TRIDC1BG003310
TRIDC1BG003330
TRIDC1BG003440
TRIDC1BG003500
TRIDC1BG003700
TRIDC1BG003710
TRIDC1BG003720
TRIDC1BG003790
TRIDC1BG003800
TRIDC1BG003810
TRIDC1BG003820
TRIDC1BG003840
TRIDC1BG003850
TRIDC1BG003920
TRIDC1BG003950
TRIDC1BG003960
TRIDC1BG003980
TRIDC1BG004030
TRIDC1BG004090
TRIDC1BG004110
TRIDC1BG004120
TRIDC1BG004200
TRIDC1BG004230
TRIDC1BG004260
TRIDC1BG004720
TRIDC1BG004960
TRIDC1BG004970
TRIDC1BG005010
TRIDC1BG005030
TRIDC1BG005110
TRIDC1BG005120
TRIDC1BG005380
TRIDC1BG005390
TRIDC1BG005400
TRIDC1BG005410
TRIDC1BG005490
TRIDC1BG005500
TRIDC1BG005530
TRIDC1BG005560
TRIDC1BG005570
TRIDC1BG005620
TRIDC1BG005820
TRIDC1BG005830
TRIDC1BG005920
TRIDC1BG006030
TRIDC1BG006040
TRIDC1BG006050
TRIDC1BG006080
TRIDC1BG006100
TRIDC1BG006120
TRIDC1BG006200
TRIDC1BG006210
TRIDC1BG006230
TRIDC1BG006250
TRIDC1BG006290
TRIDC1BG006320
TRIDC1BG006330
TRIDC1BG006410
TRIDC1BG006440
TRIDC1BG006540
TRIDC1BG006550
TRIDC1BG006570
TRIDC1BG007030
TRIDC1BG007040
TRIDC1BG007110
TRIDC1BG007330
TRIDC1BG007340
TRIDC1BG007890
TRIDC1BG007960
TRIDC1BG008120
TRIDC1BG008140
TRIDC1BG008160
TRIDC1BG008170
TRIDC1BG008190
TRIDC1BG008240
TRIDC1BG008250
TRIDC1BG008300
TRIDC1BG008350
TRIDC1BG008360
TRIDC1BG008380
TRIDC1BG008390
TRIDC1BG008400
TRIDC1BG008640
TRIDC1BG008790
TRIDC1BG008800
TRIDC1BG008880
TRIDC1BG010000
TRIDC1BG010010
TRIDC1BG010020
TRIDC1BG010090
TRIDC1BG010230
TRIDC1BG010460
TRIDC1BG010470
TRIDC1BG010600
TRIDC1BG010610
TRIDC1BG010830
TRIDC1BG011960
TRIDC1BG011990
TRIDC1BG012020
TRIDC1BG012040
TRIDC1BG012370
TRIDC1BG012840
TRIDC1BG012850
TRIDC1BG013620
TRIDC1BG014970
TRIDC1BG015320
TRIDC1BG015330
TRIDC1BG015340
TRIDC1BG015640
TRIDC1BG015650
TRIDC1BG015660
TRIDC1BG016060
TRIDC1BG016110
TRIDC1BG016150
TRIDC1BG016200
TRIDC1BG016220
TRIDC1BG016230
TRIDC1BG017320
TRIDC1BG017330
TRIDC1BG017510
TRIDC1BG018400
TRIDC1BG019120
TRIDC1BG019730
TRIDC1BG022170
TRIDC1BG022770
TRIDC1BG024350
TRIDC1BG025620
TRIDC1BG026490
TRIDC1BG027650
TRIDC1BG027670
TRIDC1BG028130
TRIDC1BG028430
TRIDC1BG028500
TRIDC1BG028670
TRIDC1BG028690
TRIDC1BG028710
TRIDC1BG028820
TRIDC1BG029270
TRIDC1BG029440
TRIDC1BG029450
TRIDC1BG029820
TRIDC1BG029880
TRIDC1BG029900
TRIDC1BG030050
TRIDC1BG030100
TRIDC1BG030130
TRIDC1BG030170
TRIDC1BG030420
TRIDC1BG031310
TRIDC1BG031570
TRIDC1BG036170
TRIDC1BG037590
TRIDC1BG037800
TRIDC1BG041330
TRIDC1BG042550
TRIDC1BG042980
TRIDC1BG043660
TRIDC1BG043690
TRIDC1BG044720
TRIDC1BG045820
TRIDC1BG046880
TRIDC1BG046970
TRIDC1BG046980
TRIDC1BG047010
TRIDC1BG047020
TRIDC1BG047200
TRIDC1BG047790
TRIDC1BG047810
TRIDC1BG047910
TRIDC1BG050160
TRIDC1BG050170
TRIDC1BG050320
TRIDC1BG050480
TRIDC1BG050530
TRIDC1BG050540
TRIDC1BG050560
TRIDC1BG050580
TRIDC1BG050590
TRIDC1BG050640
TRIDC1BG050650
TRIDC1BG050660
TRIDC1BG050690
TRIDC1BG050710
TRIDC1BG050730
TRIDC1BG051940
TRIDC1BG052050
TRIDC1BG053580
TRIDC1BG053650
TRIDC1BG054200
TRIDC1BG054210
TRIDC1BG054240
TRIDC1BG054260
TRIDC1BG054270
TRIDC1BG054280
TRIDC1BG054290
TRIDC1BG054300
TRIDC1BG054420
TRIDC1BG055150
TRIDC1BG055160
TRIDC1BG055460
TRIDC1BG055470
TRIDC1BG055520
TRIDC1BG055690
TRIDC1BG055700
TRIDC1BG055720
TRIDC1BG055740
TRIDC1BG055890
TRIDC1BG056040
TRIDC1BG056070
TRIDC1BG056190
TRIDC1BG056200
TRIDC1BG056210
TRIDC1BG056370
TRIDC1BG056380
TRIDC1BG056390
TRIDC1BG056980
TRIDC1BG057660
TRIDC1BG057670
TRIDC1BG057710
TRIDC1BG057800
TRIDC1BG057820
TRIDC1BG057890
TRIDC1BG057900
TRIDC1BG057910
TRIDC1BG057920
TRIDC1BG057930
TRIDC1BG057950
TRIDC1BG057960
TRIDC1BG058160
TRIDC1BG058170
TRIDC1BG058280
TRIDC1BG058310
TRIDC1BG058630
TRIDC1BG058730
TRIDC1BG058840
TRIDC1BG058850
TRIDC1BG059450
TRIDC1BG059460
TRIDC1BG059990
TRIDC1BG060090
TRIDC1BG060420
TRIDC1BG060540
TRIDC1BG060550
TRIDC1BG060700
TRIDC1BG060710
TRIDC1BG060730
TRIDC1BG061050
TRIDC1BG061060
TRIDC1BG061370
TRIDC1BG061380
TRIDC1BG061390
TRIDC1BG061400
TRIDC1BG061590
TRIDC1BG061720
TRIDC1BG062130
TRIDC1BG062140
TRIDC1BG062850
TRIDC1BG062860
TRIDC1BG062870
TRIDC1BG062890
TRIDC1BG062900
TRIDC1BG063000
TRIDC1BG063040
TRIDC1BG063050
TRIDC1BG063060
TRIDC1BG063090
TRIDC1BG063560
TRIDC1BG063610
TRIDC1BG063930
TRIDC1BG064180
TRIDC1BG064210
TRIDC1BG064220
TRIDC1BG064240
TRIDC1BG064320
TRIDC1BG064360
TRIDC1BG064370
TRIDC1BG064380
TRIDC1BG064460
TRIDC1BG064650
TRIDC1BG064850
TRIDC1BG065210
TRIDC1BG065230
TRIDC1BG065930
TRIDC1BG066140
TRIDC1BG066240
TRIDC1BG066250
TRIDC1BG067430
TRIDC1BG067440
TRIDC1BG067620
TRIDC1BG067710
TRIDC1BG067720
TRIDC1BG067880
TRIDC1BG068040
TRIDC1BG068840
TRIDC1BG068850
TRIDC1BG068970
TRIDC1BG068990
TRIDC1BG069000
TRIDC1BG069020
TRIDC1BG069030
TRIDC1BG069860
TRIDC1BG070010
TRIDC1BG070050
TRIDC1BG070060
TRIDC1BG070070
TRIDC1BG070080
TRIDC1BG070170
TRIDC1BG070190
TRIDC1BG070200
TRIDC1BG070220
TRIDC1BG070230
TRIDC1BG070240
TRIDC1BG070280
TRIDC1BG070290
TRIDC1BG070300
TRIDC1BG070760
TRIDC1BG070840
TRIDC1BG071000
TRIDC1BG071030
TRIDC1BG071060
TRIDC1BG071070
TRIDC1BG071080
TRIDC1BG071090
TRIDC1BG071100
TRIDC1BG071110
TRIDC1BG071240
TRIDC1BG071300
TRIDC1BG071310
TRIDC1BG071330
TRIDC1BG071340
TRIDC1BG071350
TRIDC1BG071360
TRIDC1BG071480
TRIDC1BG071550
TRIDC1BG071870
TRIDC1BG071900
TRIDC1BG071910
TRIDC1BG071920
TRIDC1BG071940
TRIDC1BG071950
TRIDC1BG071960
TRIDC1BG072510
TRIDC1BG072530
TRIDC1BG072540
TRIDC1BG072550
TRIDC1BG072560
TRIDC1BG072580
TRIDC1BG072600
TRIDC1BG072680
TRIDC1BG072710
TRIDC1BG072720
TRIDC1BG072730
TRIDC1BG072740
TRIDC1BG072750
TRIDC1BG072760
TRIDC1BG072810
TRIDC1BG072910
TRIDC1BG072950
TRIDC1BG073130
TRIDC1BG073140
TRIDC1BG073220
TRIDC1BG073240
TRIDC1BG073260
TRIDC1BG073320
TRIDC1BG073470
TRIDC1BG073490
TRIDC1BG073500
TRIDC1BG073510
TRIDC1BG073540
TRIDC1BG073760
TRIDC1BG073770
TRIDC1BG073990
TRIDC1BG074190
TRIDC1BG074230
TRIDC1BG074240
TRIDC1BG074250
TRIDC1BG074270
TRIDC1BG074570
TRIDC1BG074580
TRIDC1BG074590
TRIDC1BG074810
TRIDC2AG000060
TRIDC2AG000080
TRIDC2AG000090
TRIDC2AG000100
TRIDC2AG000120
TRIDC2AG000130
TRIDC2AG000400
TRIDC2AG000510
TRIDC2AG000670
TRIDC2AG000680
TRIDC2AG000690
TRIDC2AG000700
TRIDC2AG000710
TRIDC2AG000920
TRIDC2AG001030
TRIDC2AG001140
TRIDC2AG001270
TRIDC2AG001330
TRIDC2AG001380
TRIDC2AG001470
TRIDC2AG001750
TRIDC2AG001770
TRIDC2AG001950
TRIDC2AG002200
TRIDC2AG002270
TRIDC2AG002280
TRIDC2AG002730
TRIDC2AG002940
TRIDC2AG002960
TRIDC2AG002970
TRIDC2AG002980
TRIDC2AG002990
TRIDC2AG003220
TRIDC2AG003230
TRIDC2AG003240
TRIDC2AG003470
TRIDC2AG003810
TRIDC2AG003820
TRIDC2AG003850
TRIDC2AG004500
TRIDC2AG004520
TRIDC2AG004550
TRIDC2AG004560
TRIDC2AG004570
TRIDC2AG004580
TRIDC2AG004600
TRIDC2AG004620
TRIDC2AG004660
TRIDC2AG004670
TRIDC2AG005170
TRIDC2AG005180
TRIDC2AG005260
TRIDC2AG005290
TRIDC2AG005440
TRIDC2AG005870
TRIDC2AG006090
TRIDC2AG007500
TRIDC2AG008300
TRIDC2AG008610
TRIDC2AG008870
TRIDC2AG009310
TRIDC2AG009840
TRIDC2AG009920
TRIDC2AG010000
TRIDC2AG010920
TRIDC2AG011560
TRIDC2AG011960
TRIDC2AG011990
TRIDC2AG012010
TRIDC2AG012020
TRIDC2AG012930
TRIDC2AG013410
TRIDC2AG014490
TRIDC2AG014630
TRIDC2AG015520
TRIDC2AG016650
TRIDC2AG016930
TRIDC2AG016940
TRIDC2AG017100
TRIDC2AG017260
TRIDC2AG018170
TRIDC2AG018650
TRIDC2AG018690
TRIDC2AG019100
TRIDC2AG021360
TRIDC2AG021540
TRIDC2AG021560
TRIDC2AG023100
TRIDC2AG024120
TRIDC2AG025260
TRIDC2AG026200
TRIDC2AG028380
TRIDC2AG030480
TRIDC2AG031790
TRIDC2AG032940
TRIDC2AG032950
TRIDC2AG035670
TRIDC2AG036290
TRIDC2AG036540
TRIDC2AG036560
TRIDC2AG036610
TRIDC2AG043230
TRIDC2AG043250
TRIDC2AG045290
TRIDC2AG045300
TRIDC2AG045880
TRIDC2AG045890
TRIDC2AG047060
TRIDC2AG047970
TRIDC2AG052240
TRIDC2AG053700
TRIDC2AG053720
TRIDC2AG054070
TRIDC2AG055790
TRIDC2AG055810
TRIDC2AG055820
TRIDC2AG059320
TRIDC2AG061260
TRIDC2AG063250
TRIDC2AG063260
TRIDC2AG063270
TRIDC2AG063280
TRIDC2AG063720
TRIDC2AG064810
TRIDC2AG064820
TRIDC2AG064840
TRIDC2AG065330
TRIDC2AG065960
TRIDC2AG065980
TRIDC2AG066000
TRIDC2AG067520
TRIDC2AG067530
TRIDC2AG068810
TRIDC2AG068840
TRIDC2AG069620
TRIDC2AG069630
TRIDC2AG070640
TRIDC2AG071740
TRIDC2AG073010
TRIDC2AG073020
TRIDC2AG073070
TRIDC2AG074270
TRIDC2AG074610
TRIDC2AG075030
TRIDC2AG075760
TRIDC2AG075770
TRIDC2AG075780
TRIDC2AG075790
TRIDC2AG075810
TRIDC2AG075820
TRIDC2AG075860
TRIDC2AG075870
TRIDC2AG075880
TRIDC2AG076300
TRIDC2AG076310
TRIDC2AG076570
TRIDC2AG076640
TRIDC2AG076660
TRIDC2AG078030
TRIDC2AG078610
TRIDC2AG078620
TRIDC2AG078770
TRIDC2AG079160
TRIDC2AG079400
TRIDC2AG079420
TRIDC2AG079430
TRIDC2AG079440
TRIDC2AG079530
TRIDC2AG079550
TRIDC2AG079570
TRIDC2AG079580
TRIDC2AG079590
TRIDC2AG079610
TRIDC2AG079640
TRIDC2AG079660
TRIDC2AG079670
TRIDC2AG079810
TRIDC2AG079820
TRIDC2AG079830
TRIDC2AG079850
TRIDC2AG079890
TRIDC2AG079900
TRIDC2AG080020
TRIDC2AG080060
TRIDC2AG080070
TRIDC2AG080130
TRIDC2AG080360
TRIDC2AG080840
TRIDC2AG080880
TRIDC2AG080890
TRIDC2AG080930
TRIDC2AG080940
TRIDC2AG081010
TRIDC2AG081020
TRIDC2AG081040
TRIDC2AG081050
TRIDC2AG081070
TRIDC2AG081210
TRIDC2AG081240
TRIDC2AG081350
TRIDC2AG081360
TRIDC2AG081380
TRIDC2AG081460
TRIDC2AG081470
TRIDC2AG081540
TRIDC2AG081610
TRIDC2AG081620
TRIDC2AG081630
TRIDC2AG081640
TRIDC2AG081650
TRIDC2AG081660
TRIDC2AG081670
TRIDC2AG081680
TRIDC2AG081700
TRIDC2AG081720
TRIDC2AG081830
TRIDC2AG081850
TRIDC2AG081870
TRIDC2AG081890
TRIDC2AG081920
TRIDC2AG081930
TRIDC2AG081940
TRIDC2AG081950
TRIDC2AG081960
TRIDC2AG081970
TRIDC2AG082000
TRIDC2AG082010
TRIDC2AG082020
TRIDC2AG082030
TRIDC2AG082310
TRIDC2AG082410
TRIDC2AG082440
TRIDC2BG000030
TRIDC2BG000040
TRIDC2BG000150
TRIDC2BG000160
TRIDC2BG000170
TRIDC2BG000180
TRIDC2BG000660
TRIDC2BG000920
TRIDC2BG000930
TRIDC2BG000940
TRIDC2BG000950
TRIDC2BG000970
TRIDC2BG000980
TRIDC2BG001330
TRIDC2BG001470
TRIDC2BG001480
TRIDC2BG001520
TRIDC2BG002110
TRIDC2BG002120
TRIDC2BG002130
TRIDC2BG002170
TRIDC2BG002290
TRIDC2BG002300
TRIDC2BG002520
TRIDC2BG002570
TRIDC2BG002580
TRIDC2BG002590
TRIDC2BG002600
TRIDC2BG002610
TRIDC2BG002630
TRIDC2BG002640
TRIDC2BG002650
TRIDC2BG002690
TRIDC2BG002720
TRIDC2BG002730
TRIDC2BG002740
TRIDC2BG002790
TRIDC2BG002800
TRIDC2BG002830
TRIDC2BG002840
TRIDC2BG002850
TRIDC2BG002860
TRIDC2BG002880
TRIDC2BG002890
TRIDC2BG002980
TRIDC2BG002990
TRIDC2BG003150
TRIDC2BG003240
TRIDC2BG003250
TRIDC2BG003260
TRIDC2BG003280
TRIDC2BG003290
TRIDC2BG003300
TRIDC2BG003310
TRIDC2BG003320
TRIDC2BG003350
TRIDC2BG003360
TRIDC2BG003400
TRIDC2BG003450
TRIDC2BG003460
TRIDC2BG003470
TRIDC2BG003510
TRIDC2BG003530
TRIDC2BG003540
TRIDC2BG003550
TRIDC2BG003560
TRIDC2BG003570
TRIDC2BG003630
TRIDC2BG003710
TRIDC2BG003720
TRIDC2BG003730
TRIDC2BG003740
TRIDC2BG003780
TRIDC2BG003820
TRIDC2BG003850
TRIDC2BG003870
TRIDC2BG003910
TRIDC2BG003930
TRIDC2BG003950
TRIDC2BG003970
TRIDC2BG003990
TRIDC2BG004000
TRIDC2BG004010
TRIDC2BG004020
TRIDC2BG004030
TRIDC2BG004110
TRIDC2BG004130
TRIDC2BG004140
TRIDC2BG004440
TRIDC2BG004530
TRIDC2BG004730
TRIDC2BG004750
TRIDC2BG004770
TRIDC2BG004780
TRIDC2BG004800
TRIDC2BG004810
TRIDC2BG004820
TRIDC2BG004930
TRIDC2BG004950
TRIDC2BG004960
TRIDC2BG004970
TRIDC2BG005000
TRIDC2BG005010
TRIDC2BG005040
TRIDC2BG005090
TRIDC2BG005100
TRIDC2BG005180
TRIDC2BG005190
TRIDC2BG005360
TRIDC2BG005370
TRIDC2BG005500
TRIDC2BG005580
TRIDC2BG005740
TRIDC2BG005970
TRIDC2BG006180
TRIDC2BG006220
TRIDC2BG006240
TRIDC2BG006250
TRIDC2BG006320
TRIDC2BG006330
TRIDC2BG006650
TRIDC2BG006660
TRIDC2BG006680
TRIDC2BG006810
TRIDC2BG006880
TRIDC2BG006890
TRIDC2BG006900
TRIDC2BG007040
TRIDC2BG007050
TRIDC2BG007060
TRIDC2BG007080
TRIDC2BG007090
TRIDC2BG007130
TRIDC2BG007310
TRIDC2BG007320
TRIDC2BG007330
TRIDC2BG007340
TRIDC2BG007350
TRIDC2BG007450
TRIDC2BG007460
TRIDC2BG007490
TRIDC2BG007500
TRIDC2BG007510
TRIDC2BG007520
TRIDC2BG007550
TRIDC2BG007570
TRIDC2BG007580
TRIDC2BG007590
TRIDC2BG007600
TRIDC2BG007640
TRIDC2BG007890
TRIDC2BG007900
TRIDC2BG008010
TRIDC2BG008730
TRIDC2BG009050
TRIDC2BG009060
TRIDC2BG009080
TRIDC2BG009130
TRIDC2BG009150
TRIDC2BG009170
TRIDC2BG009220
TRIDC2BG009340
TRIDC2BG009350
TRIDC2BG009360
TRIDC2BG009390
TRIDC2BG009580
TRIDC2BG009850
TRIDC2BG009880
TRIDC2BG009910
TRIDC2BG010030
TRIDC2BG010070
TRIDC2BG010080
TRIDC2BG010100
TRIDC2BG010120
TRIDC2BG010150
TRIDC2BG010330
TRIDC2BG010360
TRIDC2BG010370
TRIDC2BG010450
TRIDC2BG010460
TRIDC2BG010490
TRIDC2BG010500
TRIDC2BG010510
TRIDC2BG010520
TRIDC2BG010610
TRIDC2BG010620
TRIDC2BG010630
TRIDC2BG010690
TRIDC2BG010710
TRIDC2BG010850
TRIDC2BG010880
TRIDC2BG010970
TRIDC2BG010980
TRIDC2BG011050
TRIDC2BG011060
TRIDC2BG011080
TRIDC2BG011160
TRIDC2BG011220
TRIDC2BG011230
TRIDC2BG011270
TRIDC2BG011340
TRIDC2BG011810
TRIDC2BG011910
TRIDC2BG012070
TRIDC2BG012080
TRIDC2BG012180
TRIDC2BG012190
TRIDC2BG012260
TRIDC2BG012420
TRIDC2BG012430
TRIDC2BG012470
TRIDC2BG012500
TRIDC2BG012550
TRIDC2BG012570
TRIDC2BG012590
TRIDC2BG012630
TRIDC2BG012640
TRIDC2BG012650
TRIDC2BG012690
TRIDC2BG012700
TRIDC2BG012710
TRIDC2BG012720
TRIDC2BG012740
TRIDC2BG012770
TRIDC2BG012780
TRIDC2BG012790
TRIDC2BG013030
TRIDC2BG013070
TRIDC2BG013130
TRIDC2BG013140
TRIDC2BG014600
TRIDC2BG014790
TRIDC2BG014960
TRIDC2BG014970
TRIDC2BG014980
TRIDC2BG015270
TRIDC2BG015280
TRIDC2BG015300
TRIDC2BG015320
TRIDC2BG015330
TRIDC2BG015390
TRIDC2BG015550
TRIDC2BG015890
TRIDC2BG015900
TRIDC2BG016270
TRIDC2BG016280
TRIDC2BG016580
TRIDC2BG016730
TRIDC2BG016740
TRIDC2BG016750
TRIDC2BG016760
TRIDC2BG017540
TRIDC2BG017560
TRIDC2BG018930
TRIDC2BG019150
TRIDC2BG019410
TRIDC2BG020300
TRIDC2BG020330
TRIDC2BG020510
TRIDC2BG020520
TRIDC2BG020540
TRIDC2BG020550
TRIDC2BG020610
TRIDC2BG020620
TRIDC2BG020630
TRIDC2BG020640
TRIDC2BG020660
TRIDC2BG020720
TRIDC2BG020740
TRIDC2BG020750
TRIDC2BG020770
TRIDC2BG020780
TRIDC2BG021100
TRIDC2BG021550
TRIDC2BG021560
TRIDC2BG021570
TRIDC2BG021590
TRIDC2BG021600
TRIDC2BG021610
TRIDC2BG021620
TRIDC2BG021630
TRIDC2BG022020
TRIDC2BG022220
TRIDC2BG022360
TRIDC2BG022440
TRIDC2BG022460
TRIDC2BG023010
TRIDC2BG023300
TRIDC2BG024850
TRIDC2BG024860
TRIDC2BG026140
TRIDC2BG026150
TRIDC2BG026160
TRIDC2BG026170
TRIDC2BG026180
TRIDC2BG026190
TRIDC2BG026240
TRIDC2BG026680
TRIDC2BG029560
TRIDC2BG029570
TRIDC2BG029610
TRIDC2BG030960
TRIDC2BG030990
TRIDC2BG031000
TRIDC2BG031010
TRIDC2BG031210
TRIDC2BG031220
TRIDC2BG034970
TRIDC2BG034990
TRIDC2BG040130
TRIDC2BG042470
TRIDC2BG042480
TRIDC2BG046380
TRIDC2BG046390
TRIDC2BG046400
TRIDC2BG048130
TRIDC2BG048140
TRIDC2BG048190
TRIDC2BG048220
TRIDC2BG048830
TRIDC2BG048850
TRIDC2BG048860
TRIDC2BG048930
TRIDC2BG049510
TRIDC2BG049520
TRIDC2BG050300
TRIDC2BG050310
TRIDC2BG050320
TRIDC2BG050330
TRIDC2BG050540
TRIDC2BG051410
TRIDC2BG051420
TRIDC2BG051430
TRIDC2BG051440
TRIDC2BG051450
TRIDC2BG051460
TRIDC2BG052030
TRIDC2BG052040
TRIDC2BG052050
TRIDC2BG052990
TRIDC2BG053010
TRIDC2BG053050
TRIDC2BG053060
TRIDC2BG053240
TRIDC2BG053520
TRIDC2BG054470
TRIDC2BG054690
TRIDC2BG055720
TRIDC2BG055840
TRIDC2BG055850
TRIDC2BG055860
TRIDC2BG056200
TRIDC2BG058680
TRIDC2BG058690
TRIDC2BG061220
TRIDC2BG062440
TRIDC2BG062450
TRIDC2BG062660
TRIDC2BG063070
TRIDC2BG063580
TRIDC2BG063590
TRIDC2BG063600
TRIDC2BG063610
TRIDC2BG063620
TRIDC2BG063630
TRIDC2BG063640
TRIDC2BG063900
TRIDC2BG063930
TRIDC2BG063950
TRIDC2BG063960
TRIDC2BG063990
TRIDC2BG064010
TRIDC2BG064030
TRIDC2BG064050
TRIDC2BG064060
TRIDC2BG064070
TRIDC2BG064080
TRIDC2BG064110
TRIDC2BG064970
TRIDC2BG064980
TRIDC2BG065000
TRIDC2BG065010
TRIDC2BG065270
TRIDC2BG065770
TRIDC2BG065790
TRIDC2BG066650
TRIDC2BG067290
TRIDC2BG067660
TRIDC2BG067870
TRIDC2BG068250
TRIDC2BG068610
TRIDC2BG068780
TRIDC2BG068960
TRIDC2BG068970
TRIDC2BG069140
TRIDC2BG069970
TRIDC2BG070010
TRIDC2BG070030
TRIDC2BG070080
TRIDC2BG070330
TRIDC2BG070350
TRIDC2BG070370
TRIDC2BG070430
TRIDC2BG070480
TRIDC2BG070570
TRIDC2BG070580
TRIDC2BG070710
TRIDC2BG070740
TRIDC2BG071040
TRIDC2BG071050
TRIDC2BG071070
TRIDC2BG071140
TRIDC2BG071150
TRIDC2BG071210
TRIDC2BG071220
TRIDC2BG071230
TRIDC2BG071360
TRIDC2BG071450
TRIDC2BG071460
TRIDC2BG071500
TRIDC2BG071510
TRIDC2BG071520
TRIDC2BG071530
TRIDC2BG071800
TRIDC2BG071810
TRIDC2BG071820
TRIDC2BG071830
TRIDC2BG071840
TRIDC2BG071850
TRIDC2BG071860
TRIDC2BG071870
TRIDC2BG071900
TRIDC2BG071940
TRIDC2BG071960
TRIDC2BG072140
TRIDC2BG072250
TRIDC2BG072320
TRIDC2BG072330
TRIDC2BG072340
TRIDC2BG072350
TRIDC2BG072460
TRIDC2BG072760
TRIDC2BG072770
TRIDC2BG073440
TRIDC2BG073510
TRIDC2BG073730
TRIDC2BG073940
TRIDC2BG073980
TRIDC2BG074010
TRIDC2BG074580
TRIDC2BG074940
TRIDC2BG074970
TRIDC2BG075290
TRIDC2BG075710
TRIDC2BG075720
TRIDC2BG075740
TRIDC2BG076470
TRIDC2BG076490
TRIDC2BG076580
TRIDC2BG076620
TRIDC2BG076640
TRIDC2BG076650
TRIDC2BG076670
TRIDC2BG076740
TRIDC2BG076750
TRIDC2BG076770
TRIDC2BG076780
TRIDC2BG076800
TRIDC2BG076930
TRIDC2BG077310
TRIDC2BG077330
TRIDC2BG077570
TRIDC2BG077580
TRIDC2BG077590
TRIDC2BG077610
TRIDC2BG077630
TRIDC2BG077640
TRIDC2BG077690
TRIDC2BG077700
TRIDC2BG077720
TRIDC2BG078010
TRIDC2BG078030
TRIDC2BG078240
TRIDC2BG078260
TRIDC2BG078350
TRIDC2BG078360
TRIDC2BG078390
TRIDC2BG078420
TRIDC2BG078430
TRIDC2BG078440
TRIDC2BG078450
TRIDC2BG078460
TRIDC2BG078470
TRIDC2BG078640
TRIDC2BG078650
TRIDC2BG078740
TRIDC2BG079490
TRIDC2BG079590
TRIDC2BG079720
TRIDC2BG079890
TRIDC2BG080590
TRIDC2BG080600
TRIDC2BG080620
TRIDC2BG080630
TRIDC2BG080640
TRIDC2BG080650
TRIDC2BG080740
TRIDC2BG080770
TRIDC2BG080850
TRIDC2BG080860
TRIDC2BG080910
TRIDC2BG081040
TRIDC2BG081050
TRIDC2BG081060
TRIDC2BG081070
TRIDC2BG081100
TRIDC2BG081110
TRIDC2BG081120
TRIDC2BG081130
TRIDC2BG081140
TRIDC2BG081160
TRIDC2BG081310
TRIDC2BG081320
TRIDC2BG081330
TRIDC2BG081360
TRIDC2BG081550
TRIDC2BG081890
TRIDC2BG081900
TRIDC2BG081920
TRIDC2BG081930
TRIDC2BG081940
TRIDC2BG081950
TRIDC2BG082020
TRIDC2BG082250
TRIDC2BG082360
TRIDC2BG082380
TRIDC2BG082390
TRIDC2BG082590
TRIDC2BG082600
TRIDC2BG082670
TRIDC2BG082820
TRIDC2BG082940
TRIDC2BG082950
TRIDC2BG082970
TRIDC2BG083030
TRIDC2BG083100
TRIDC2BG083210
TRIDC2BG083240
TRIDC2BG083250
TRIDC2BG083260
TRIDC2BG083270
TRIDC2BG083280
TRIDC2BG083290
TRIDC2BG083300
TRIDC2BG083400
TRIDC2BG083410
TRIDC2BG083430
TRIDC2BG083480
TRIDC2BG083490
TRIDC2BG083500
TRIDC2BG083640
TRIDC2BG083650
TRIDC2BG083660
TRIDC2BG083850
TRIDC2BG083860
TRIDC2BG083870
TRIDC2BG083880
TRIDC2BG084250
TRIDC2BG084570
TRIDC2BG084580
TRIDC2BG084590
TRIDC2BG084600
TRIDC2BG084650
TRIDC2BG084660
TRIDC2BG084680
TRIDC2BG084690
TRIDC2BG084700
TRIDC2BG084780
TRIDC2BG084790
TRIDC2BG084820
TRIDC2BG084840
TRIDC2BG084850
TRIDC2BG084900
TRIDC2BG084910
TRIDC2BG084920
TRIDC2BG085160
TRIDC2BG085170
TRIDC2BG085320
TRIDC2BG085340
TRIDC2BG085500
TRIDC2BG085510
TRIDC2BG085540
TRIDC2BG085800
TRIDC2BG085810
TRIDC2BG085990
TRIDC2BG086040
TRIDC2BG086050
TRIDC2BG086110
TRIDC2BG086170
TRIDC2BG086180
TRIDC2BG086190
TRIDC2BG086200
TRIDC2BG086270
TRIDC2BG086550
TRIDC2BG086560
TRIDC2BG086580
TRIDC2BG086620
TRIDC2BG086640
TRIDC2BG086720
TRIDC2BG086730
TRIDC2BG086830
TRIDC2BG086840
TRIDC2BG086850
TRIDC2BG086870
TRIDC2BG086880
TRIDC2BG086900
TRIDC2BG086950
TRIDC2BG086970
TRIDC2BG087020
TRIDC2BG087030
TRIDC2BG087060
TRIDC2BG087070
TRIDC2BG087090
TRIDC2BG087370
TRIDC2BG087680
TRIDC2BG087690
TRIDC2BG087700
TRIDC2BG087740
TRIDC2BG087750
TRIDC2BG087930
TRIDC2BG087940
TRIDC2BG088060
TRIDC2BG088350
TRIDC2BG088370
TRIDC2BG088380
TRIDC2BG088450
TRIDC2BG088510
TRIDC2BG088520
TRIDC2BG088530
TRIDC2BG088540
TRIDC2BG088590
TRIDC2BG088600
TRIDC2BG088620
TRIDC2BG088630
TRIDC2BG088640
TRIDC2BG088650
TRIDC2BG088660
TRIDC2BG088670
TRIDC2BG088680
TRIDC2BG088910
TRIDC2BG089040
TRIDC2BG089050
TRIDC2BG089080
TRIDC2BG089090
TRIDC2BG089260
TRIDC2BG089710
TRIDC2BG089720
TRIDC2BG089740
TRIDC2BG089760
TRIDC2BG089820
TRIDC2BG089850
TRIDC2BG090000
TRIDC2BG090010
TRIDC2BG090020
TRIDC2BG090080
TRIDC2BG090140
TRIDC2BG090150
TRIDC2BG090200
TRIDC2BG090210
TRIDC2BG090230
TRIDC2BG090240
TRIDC2BG090250
TRIDC2BG090300
TRIDC2BG090310
TRIDC2BG090340
TRIDC2BG090350
TRIDC2BG090450
TRIDC2BG090480
TRIDC2BG090550
TRIDC2BG090570
TRIDC2BG090580
TRIDC2BG090590
TRIDC2BG090610
TRIDC2BG090630
TRIDC2BG090650
TRIDC2BG090660
TRIDC2BG090670
TRIDC2BG090680
TRIDC2BG090690
TRIDC2BG090720
TRIDC2BG090840
TRIDC2BG090930
TRIDC2BG090940
TRIDC2BG090950
TRIDC2BG091010
TRIDC2BG091020
TRIDC2BG091030
TRIDC2BG091040
TRIDC2BG091090
TRIDC2BG091100
TRIDC2BG091110
TRIDC2BG091190
TRIDC2BG091200
TRIDC2BG091230
TRIDC3AG000030
TRIDC3AG000990
TRIDC3AG001000
TRIDC3AG001240
TRIDC3AG001360
TRIDC3AG001370
TRIDC3AG001380
TRIDC3AG001390
TRIDC3AG001480
TRIDC3AG001490
TRIDC3AG001670
TRIDC3AG001680
TRIDC3AG001780
TRIDC3AG002190
TRIDC3AG002470
TRIDC3AG002570
TRIDC3AG002610
TRIDC3AG002620
TRIDC3AG002640
TRIDC3AG003030
TRIDC3AG003040
TRIDC3AG003050
TRIDC3AG003080
TRIDC3AG003280
TRIDC3AG003300
TRIDC3AG003310
TRIDC3AG003340
TRIDC3AG003360
TRIDC3AG003420
TRIDC3AG003430
TRIDC3AG003440
TRIDC3AG003450
TRIDC3AG003460
TRIDC3AG003570
TRIDC3AG003580
TRIDC3AG004060
TRIDC3AG004210
TRIDC3AG004220
TRIDC3AG004230
TRIDC3AG005120
TRIDC3AG005130
TRIDC3AG005150
TRIDC3AG005160
TRIDC3AG005170
TRIDC3AG005350
TRIDC3AG005470
TRIDC3AG005480
TRIDC3AG005490
TRIDC3AG005620
TRIDC3AG005630
TRIDC3AG005640
TRIDC3AG005990
TRIDC3AG006000
TRIDC3AG006020
TRIDC3AG006340
TRIDC3AG006350
TRIDC3AG006360
TRIDC3AG006720
TRIDC3AG006870
TRIDC3AG006940
TRIDC3AG006950
TRIDC3AG007190
TRIDC3AG008090
TRIDC3AG008140
TRIDC3AG008160
TRIDC3AG008180
TRIDC3AG008290
TRIDC3AG008300
TRIDC3AG009100
TRIDC3AG009640
TRIDC3AG009660
TRIDC3AG009680
TRIDC3AG009770
TRIDC3AG009780
TRIDC3AG010250
TRIDC3AG010280
TRIDC3AG010310
TRIDC3AG010900
TRIDC3AG011300
TRIDC3AG012050
TRIDC3AG012070
TRIDC3AG012090
TRIDC3AG012130
TRIDC3AG013360
TRIDC3AG013630
TRIDC3AG014150
TRIDC3AG014170
TRIDC3AG014180
TRIDC3AG014730
TRIDC3AG016300
TRIDC3AG017340
TRIDC3AG018740
TRIDC3AG019770
TRIDC3AG021380
TRIDC3AG022860
TRIDC3AG022930
TRIDC3AG023940
TRIDC3AG024350
TRIDC3AG024800
TRIDC3AG025050
TRIDC3AG025410
TRIDC3AG025560
TRIDC3AG026850
TRIDC3AG028880
TRIDC3AG031810
TRIDC3AG031820
TRIDC3AG031830
TRIDC3AG031840
TRIDC3AG036610
TRIDC3AG036830
TRIDC3AG037100
TRIDC3AG045140
TRIDC3AG046410
TRIDC3AG047370
TRIDC3AG047380
TRIDC3AG048250
TRIDC3AG048260
TRIDC3AG051790
TRIDC3AG051810
TRIDC3AG054410
TRIDC3AG054420
TRIDC3AG054440
TRIDC3AG054940
TRIDC3AG055840
TRIDC3AG056090
TRIDC3AG056280
TRIDC3AG056960
TRIDC3AG057140
TRIDC3AG057160
TRIDC3AG057170
TRIDC3AG057180
TRIDC3AG057190
TRIDC3AG057730
TRIDC3AG058640
TRIDC3AG059470
TRIDC3AG060430
TRIDC3AG061940
TRIDC3AG061950
TRIDC3AG061960
TRIDC3AG061980
TRIDC3AG062040
TRIDC3AG062060
TRIDC3AG062080
TRIDC3AG062090
TRIDC3AG062100
TRIDC3AG062470
TRIDC3AG062560
TRIDC3AG063470
TRIDC3AG063850
TRIDC3AG064190
TRIDC3AG065850
TRIDC3AG066360
TRIDC3AG066780
TRIDC3AG068770
TRIDC3AG069200
TRIDC3AG069790
TRIDC3AG069800
TRIDC3AG069820
TRIDC3AG069830
TRIDC3AG069840
TRIDC3AG069850
TRIDC3AG071160
TRIDC3AG071290
TRIDC3AG071400
TRIDC3AG071420
TRIDC3AG071440
TRIDC3AG071450
TRIDC3AG071690
TRIDC3AG071700
TRIDC3AG071710
TRIDC3AG071720
TRIDC3AG071730
TRIDC3AG071740
TRIDC3AG071750
TRIDC3AG071760
TRIDC3AG071770
TRIDC3AG071780
TRIDC3AG071800
TRIDC3AG071830
TRIDC3AG072230
TRIDC3AG072490
TRIDC3AG072500
TRIDC3AG072920
TRIDC3AG072960
TRIDC3AG073350
TRIDC3AG073620
TRIDC3AG073630
TRIDC3AG073910
TRIDC3AG073920
TRIDC3AG073950
TRIDC3AG073960
TRIDC3AG073970
TRIDC3AG073980
TRIDC3AG073990
TRIDC3AG074010
TRIDC3AG074030
TRIDC3AG074040
TRIDC3AG074070
TRIDC3AG074340
TRIDC3AG074630
TRIDC3AG074900
TRIDC3AG074910
TRIDC3AG074920
TRIDC3AG074950
TRIDC3AG074990
TRIDC3AG075270
TRIDC3AG075290
TRIDC3AG075340
TRIDC3AG075370
TRIDC3AG075730
TRIDC3AG075760
TRIDC3AG076020
TRIDC3AG076030
TRIDC3AG076170
TRIDC3AG076180
TRIDC3AG076210
TRIDC3AG076250
TRIDC3BG000040
TRIDC3BG000050
TRIDC3BG000180
TRIDC3BG000390
TRIDC3BG000400
TRIDC3BG000410
TRIDC3BG000480
TRIDC3BG000710
TRIDC3BG000720
TRIDC3BG000770
TRIDC3BG000800
TRIDC3BG001420
TRIDC3BG001430
TRIDC3BG001440
TRIDC3BG001590
TRIDC3BG001640
TRIDC3BG001650
TRIDC3BG001950
TRIDC3BG001960
TRIDC3BG001970
TRIDC3BG001980
TRIDC3BG001990
TRIDC3BG002080
TRIDC3BG002090
TRIDC3BG002130
TRIDC3BG002170
TRIDC3BG002180
TRIDC3BG002190
TRIDC3BG002460
TRIDC3BG002470
TRIDC3BG002870
TRIDC3BG003430
TRIDC3BG003450
TRIDC3BG003460
TRIDC3BG003490
TRIDC3BG003500
TRIDC3BG003510
TRIDC3BG003520
TRIDC3BG003910
TRIDC3BG004160
TRIDC3BG004220
TRIDC3BG004350
TRIDC3BG004370
TRIDC3BG004470
TRIDC3BG004490
TRIDC3BG004500
TRIDC3BG004510
TRIDC3BG004630
TRIDC3BG004730
TRIDC3BG004740
TRIDC3BG004750
TRIDC3BG004760
TRIDC3BG004770
TRIDC3BG005000
TRIDC3BG005030
TRIDC3BG005050
TRIDC3BG005070
TRIDC3BG005080
TRIDC3BG005100
TRIDC3BG005110
TRIDC3BG005120
TRIDC3BG005140
TRIDC3BG005190
TRIDC3BG005260
TRIDC3BG005280
TRIDC3BG005690
TRIDC3BG005850
TRIDC3BG005920
TRIDC3BG005940
TRIDC3BG006030
TRIDC3BG006050
TRIDC3BG006070
TRIDC3BG006080
TRIDC3BG006320
TRIDC3BG006350
TRIDC3BG006360
TRIDC3BG006880
TRIDC3BG007000
TRIDC3BG007030
TRIDC3BG007040
TRIDC3BG007050
TRIDC3BG007080
TRIDC3BG007090
TRIDC3BG007100
TRIDC3BG007110
TRIDC3BG007120
TRIDC3BG007230
TRIDC3BG007260
TRIDC3BG007270
TRIDC3BG007290
TRIDC3BG007300
TRIDC3BG007310
TRIDC3BG007510
TRIDC3BG007520
TRIDC3BG007530
TRIDC3BG007540
TRIDC3BG007560
TRIDC3BG007590
TRIDC3BG007600
TRIDC3BG007610
TRIDC3BG007630
TRIDC3BG007640
TRIDC3BG007650
TRIDC3BG007660
TRIDC3BG007670
TRIDC3BG007930
TRIDC3BG008040
TRIDC3BG008130
TRIDC3BG008140
TRIDC3BG008200
TRIDC3BG008210
TRIDC3BG008440
TRIDC3BG008450
TRIDC3BG008930
TRIDC3BG009230
TRIDC3BG009260
TRIDC3BG009270
TRIDC3BG009280
TRIDC3BG009490
TRIDC3BG009940
TRIDC3BG009950
TRIDC3BG009960
TRIDC3BG009970
TRIDC3BG010000
TRIDC3BG010010
TRIDC3BG010020
TRIDC3BG010030
TRIDC3BG010190
TRIDC3BG010210
TRIDC3BG010290
TRIDC3BG010360
TRIDC3BG010920
TRIDC3BG010930
TRIDC3BG010940
TRIDC3BG010960
TRIDC3BG010970
TRIDC3BG010980
TRIDC3BG011020
TRIDC3BG011030
TRIDC3BG011040
TRIDC3BG011050
TRIDC3BG011140
TRIDC3BG011150
TRIDC3BG011160
TRIDC3BG011170
TRIDC3BG011930
TRIDC3BG011980
TRIDC3BG012660
TRIDC3BG012670
TRIDC3BG012680
TRIDC3BG012840
TRIDC3BG012920
TRIDC3BG012930
TRIDC3BG012950
TRIDC3BG013110
TRIDC3BG013360
TRIDC3BG013370
TRIDC3BG014180
TRIDC3BG014240
TRIDC3BG014250
TRIDC3BG014440
TRIDC3BG015800
TRIDC3BG015830
TRIDC3BG015840
TRIDC3BG015850
TRIDC3BG015860
TRIDC3BG015880
TRIDC3BG015890
TRIDC3BG015910
TRIDC3BG015950
TRIDC3BG016020
TRIDC3BG016040
TRIDC3BG016050
TRIDC3BG016220
TRIDC3BG016230
TRIDC3BG016400
TRIDC3BG016410
TRIDC3BG016420
TRIDC3BG016430
TRIDC3BG016440
TRIDC3BG016450
TRIDC3BG016460
TRIDC3BG016470
TRIDC3BG016740
TRIDC3BG020250
TRIDC3BG020280
TRIDC3BG020290
TRIDC3BG020300
TRIDC3BG020310
TRIDC3BG020330
TRIDC3BG021730
TRIDC3BG022580
TRIDC3BG022910
TRIDC3BG024010
TRIDC3BG024050
TRIDC3BG024070
TRIDC3BG024570
TRIDC3BG024580
TRIDC3BG024640
TRIDC3BG024650
TRIDC3BG024670
TRIDC3BG025600
TRIDC3BG025650
TRIDC3BG025730
TRIDC3BG025770
TRIDC3BG025900
TRIDC3BG026070
TRIDC3BG026080
TRIDC3BG026100
TRIDC3BG026610
TRIDC3BG027510
TRIDC3BG030060
TRIDC3BG032280
TRIDC3BG032330
TRIDC3BG033200
TRIDC3BG033260
TRIDC3BG035140
TRIDC3BG037790
TRIDC3BG037810
TRIDC3BG037820
TRIDC3BG039260
TRIDC3BG039480
TRIDC3BG039920
TRIDC3BG041270
TRIDC3BG041410
TRIDC3BG043310
TRIDC3BG043950
TRIDC3BG043970
TRIDC3BG044290
TRIDC3BG044550
TRIDC3BG044590
TRIDC3BG044600
TRIDC3BG044610
TRIDC3BG044710
TRIDC3BG044730
TRIDC3BG044750
TRIDC3BG044760
TRIDC3BG044770
TRIDC3BG044780
TRIDC3BG044790
TRIDC3BG045310
TRIDC3BG045490
TRIDC3BG045520
TRIDC3BG045550
TRIDC3BG045560
TRIDC3BG047330
TRIDC3BG047790
TRIDC3BG047810
TRIDC3BG047860
TRIDC3BG047880
TRIDC3BG047890
TRIDC3BG047920
TRIDC3BG047930
TRIDC3BG047980
TRIDC3BG047990
TRIDC3BG048000
TRIDC3BG048030
TRIDC3BG048040
TRIDC3BG048130
TRIDC3BG048140
TRIDC3BG048860
TRIDC3BG048910
TRIDC3BG049300
TRIDC3BG050200
TRIDC3BG050370
TRIDC3BG050800
TRIDC3BG050860
TRIDC3BG050870
TRIDC3BG050890
TRIDC3BG050910
TRIDC3BG050980
TRIDC3BG052240
TRIDC3BG052810
TRIDC3BG054160
TRIDC3BG055380
TRIDC3BG055990
TRIDC3BG056590
TRIDC3BG056610
TRIDC3BG056620
TRIDC3BG056770
TRIDC3BG056820
TRIDC3BG056870
TRIDC3BG056890
TRIDC3BG056900
TRIDC3BG056910
TRIDC3BG058710
TRIDC3BG065960
TRIDC3BG065970
TRIDC3BG065980
TRIDC3BG066110
TRIDC3BG066130
TRIDC3BG066170
TRIDC3BG066180
TRIDC3BG066230
TRIDC3BG066390
TRIDC3BG066960
TRIDC3BG069250
TRIDC3BG070410
TRIDC3BG070450
TRIDC3BG070490
TRIDC3BG070860
TRIDC3BG070870
TRIDC3BG070880
TRIDC3BG071420
TRIDC3BG071520
TRIDC3BG071530
TRIDC3BG071660
TRIDC3BG072060
TRIDC3BG072120
TRIDC3BG072180
TRIDC3BG072450
TRIDC3BG072540
TRIDC3BG072560
TRIDC3BG072650
TRIDC3BG072670
TRIDC3BG073090
TRIDC3BG073190
TRIDC3BG073290
TRIDC3BG073320
TRIDC3BG073370
TRIDC3BG073410
TRIDC3BG073520
TRIDC3BG073920
TRIDC3BG074430
TRIDC3BG074670
TRIDC3BG074690
TRIDC3BG074700
TRIDC3BG074710
TRIDC3BG074750
TRIDC3BG074780
TRIDC3BG074840
TRIDC3BG074850
TRIDC3BG074870
TRIDC3BG074890
TRIDC3BG074900
TRIDC3BG074930
TRIDC3BG074940
TRIDC3BG075060
TRIDC3BG075070
TRIDC3BG075190
TRIDC3BG075270
TRIDC3BG075280
TRIDC3BG075310
TRIDC3BG075800
TRIDC3BG075990
TRIDC3BG076000
TRIDC3BG076020
TRIDC3BG076090
TRIDC3BG076160
TRIDC3BG076250
TRIDC3BG076630
TRIDC3BG076720
TRIDC3BG076730
TRIDC3BG076750
TRIDC3BG076800
TRIDC3BG076890
TRIDC3BG076910
TRIDC3BG076920
TRIDC3BG077040
TRIDC3BG077460
TRIDC3BG077580
TRIDC3BG077590
TRIDC3BG077810
TRIDC3BG077910
TRIDC3BG078210
TRIDC3BG078230
TRIDC3BG078240
TRIDC3BG078250
TRIDC3BG078350
TRIDC3BG078360
TRIDC3BG078380
TRIDC3BG078390
TRIDC3BG078820
TRIDC3BG079370
TRIDC3BG079530
TRIDC3BG079790
TRIDC3BG079820
TRIDC3BG079830
TRIDC3BG079850
TRIDC3BG079870
TRIDC3BG079890
TRIDC3BG079920
TRIDC3BG079940
TRIDC3BG080500
TRIDC3BG080520
TRIDC3BG080550
TRIDC3BG080570
TRIDC3BG080620
TRIDC3BG081280
TRIDC3BG081450
TRIDC3BG081460
TRIDC3BG081560
TRIDC3BG081660
TRIDC3BG081670
TRIDC3BG081680
TRIDC3BG081690
TRIDC3BG081730
TRIDC3BG081740
TRIDC3BG081840
TRIDC3BG081900
TRIDC3BG081930
TRIDC3BG081960
TRIDC3BG082020
TRIDC3BG082050
TRIDC3BG082060
TRIDC3BG082190
TRIDC3BG082650
TRIDC3BG082660
TRIDC3BG082780
TRIDC3BG082790
TRIDC3BG082800
TRIDC3BG082810
TRIDC3BG082820
TRIDC3BG082840
TRIDC3BG082850
TRIDC3BG082890
TRIDC3BG082900
TRIDC3BG082920
TRIDC3BG082930
TRIDC3BG083020
TRIDC3BG083030
TRIDC3BG083120
TRIDC3BG083180
TRIDC3BG083210
TRIDC3BG083220
TRIDC3BG083230
TRIDC3BG083300
TRIDC3BG083320
TRIDC3BG083360
TRIDC3BG083370
TRIDC3BG083550
TRIDC3BG083650
TRIDC3BG083660
TRIDC3BG083800
TRIDC3BG083830
TRIDC3BG083890
TRIDC3BG084150
TRIDC3BG084320
TRIDC3BG084330
TRIDC3BG084340
TRIDC3BG084390
TRIDC3BG084400
TRIDC3BG084420
TRIDC3BG084430
TRIDC3BG084670
TRIDC3BG084870
TRIDC3BG084880
TRIDC3BG084890
TRIDC3BG084930
TRIDC3BG084940
TRIDC3BG085040
TRIDC3BG085090
TRIDC3BG085100
TRIDC3BG085140
TRIDC3BG085230
TRIDC3BG085310
TRIDC3BG085340
TRIDC3BG085350
TRIDC3BG085360
TRIDC3BG085370
TRIDC3BG086070
TRIDC3BG086190
TRIDC3BG086200
TRIDC3BG086280
TRIDC3BG086290
TRIDC3BG086340
TRIDC3BG086390
TRIDC3BG086420
TRIDC3BG086430
TRIDC3BG086480
TRIDC3BG086490
TRIDC3BG086770
TRIDC3BG086980
TRIDC3BG087000
TRIDC3BG087140
TRIDC3BG087190
TRIDC3BG087210
TRIDC3BG087220
TRIDC3BG087350
TRIDC3BG087360
TRIDC3BG087370
TRIDC3BG087380
TRIDC3BG087390
TRIDC3BG087610
TRIDC3BG087620
TRIDC3BG087690
TRIDC3BG087700
TRIDC3BG087710
TRIDC4AG000430
TRIDC4AG000480
TRIDC4AG002440
TRIDC4AG002480
TRIDC4AG002650
TRIDC4AG002660
TRIDC4AG016370
TRIDC4AG019250
TRIDC4AG021210
TRIDC4AG023590
TRIDC4AG026600
TRIDC4AG026800
TRIDC4AG027970
TRIDC4AG030860
TRIDC4AG031500
TRIDC4AG033790
TRIDC4AG033800
TRIDC4AG033810
TRIDC4AG033820
TRIDC4AG033830
TRIDC4AG033850
TRIDC4AG033880
TRIDC4AG033900
TRIDC4AG034560
TRIDC4AG034730
TRIDC4AG034770
TRIDC4AG037380
TRIDC4AG037390
TRIDC4AG037420
TRIDC4AG037510
TRIDC4AG037710
TRIDC4AG038640
TRIDC4AG038800
TRIDC4AG039740
TRIDC4AG039750
TRIDC4AG040530
TRIDC4AG042240
TRIDC4AG042300
TRIDC4AG043880
TRIDC4AG044380
TRIDC4AG044970
TRIDC4AG044980
TRIDC4AG044990
TRIDC4AG045810
TRIDC4AG046480
TRIDC4AG046490
TRIDC4AG046620
TRIDC4AG046630
TRIDC4AG046650
TRIDC4AG046660
TRIDC4AG046980
TRIDC4AG046990
TRIDC4AG047510
TRIDC4AG047520
TRIDC4AG049430
TRIDC4AG049570
TRIDC4AG049690
TRIDC4AG049840
TRIDC4AG050430
TRIDC4AG050440
TRIDC4AG050520
TRIDC4AG050540
TRIDC4AG050550
TRIDC4AG051210
TRIDC4AG051220
TRIDC4AG051240
TRIDC4AG051710
TRIDC4AG051910
TRIDC4AG052310
TRIDC4AG052470
TRIDC4AG052480
TRIDC4AG052490
TRIDC4AG052500
TRIDC4AG052510
TRIDC4AG052520
TRIDC4AG053870
TRIDC4AG056930
TRIDC4AG056950
TRIDC4AG057180
TRIDC4AG057190
TRIDC4AG057200
TRIDC4AG057300
TRIDC4AG057700
TRIDC4AG057720
TRIDC4AG057740
TRIDC4AG058420
TRIDC4AG058430
TRIDC4AG058460
TRIDC4AG058470
TRIDC4AG058490
TRIDC4AG058500
TRIDC4AG058510
TRIDC4AG058850
TRIDC4AG058970
TRIDC4AG059260
TRIDC4AG059280
TRIDC4AG059490
TRIDC4AG059560
TRIDC4AG060630
TRIDC4AG060640
TRIDC4AG060650
TRIDC4AG060660
TRIDC4AG060670
TRIDC4AG060690
TRIDC4AG060720
TRIDC4AG060730
TRIDC4AG060740
TRIDC4AG060760
TRIDC4AG060770
TRIDC4AG060800
TRIDC4AG060810
TRIDC4AG060820
TRIDC4AG060830
TRIDC4AG060860
TRIDC4AG060910
TRIDC4AG060920
TRIDC4AG061120
TRIDC4AG061130
TRIDC4AG061180
TRIDC4AG061700
TRIDC4AG062010
TRIDC4AG062050
TRIDC4AG062060
TRIDC4AG062150
TRIDC4AG062210
TRIDC4AG062230
TRIDC4AG062940
TRIDC4AG063210
TRIDC4AG063230
TRIDC4AG063240
TRIDC4AG063250
TRIDC4AG063260
TRIDC4AG063270
TRIDC4AG063290
TRIDC4AG063300
TRIDC4AG063310
TRIDC4AG063490
TRIDC4AG063850
TRIDC4AG064080
TRIDC4AG064090
TRIDC4AG064200
TRIDC4AG064440
TRIDC4AG064460
TRIDC4AG064470
TRIDC4AG064840
TRIDC4AG064850
TRIDC4AG064860
TRIDC4AG064870
TRIDC4AG064880
TRIDC4AG064890
TRIDC4AG064900
TRIDC4AG064910
TRIDC4AG064920
TRIDC4AG065010
TRIDC4AG065020
TRIDC4AG065370
TRIDC4AG065380
TRIDC4AG065620
TRIDC4AG065630
TRIDC4AG065680
TRIDC4AG065690
TRIDC4AG065700
TRIDC4AG065710
TRIDC4AG065750
TRIDC4AG065760
TRIDC4AG065820
TRIDC4AG065850
TRIDC4AG065860
TRIDC4AG065870
TRIDC4AG065960
TRIDC4AG066170
TRIDC4AG066180
TRIDC4AG066230
TRIDC4AG066310
TRIDC4AG066340
TRIDC4AG066360
TRIDC4AG066420
TRIDC4AG066440
TRIDC4AG066460
TRIDC4AG066480
TRIDC4AG066500
TRIDC4AG066530
TRIDC4AG066550
TRIDC4AG066570
TRIDC4AG066600
TRIDC4AG066610
TRIDC4AG066690
TRIDC4AG066700
TRIDC4AG066710
TRIDC4AG066720
TRIDC4AG066740
TRIDC4AG066750
TRIDC4AG066760
TRIDC4AG066790
TRIDC4AG066800
TRIDC4AG067180
TRIDC4AG067190
TRIDC4AG067230
TRIDC4AG067240
TRIDC4AG067250
TRIDC4AG067310
TRIDC4AG067320
TRIDC4AG067330
TRIDC4AG067360
TRIDC4AG067370
TRIDC4AG067380
TRIDC4AG067390
TRIDC4AG067400
TRIDC4AG067580
TRIDC4AG067590
TRIDC4AG067710
TRIDC4AG067750
TRIDC4AG067840
TRIDC4AG067950
TRIDC4AG067960
TRIDC4AG068010
TRIDC4AG068020
TRIDC4AG068030
TRIDC4AG068040
TRIDC4AG068100
TRIDC4AG068110
TRIDC4AG068220
TRIDC4AG068320
TRIDC4AG068420
TRIDC4AG068430
TRIDC4AG068440
TRIDC4AG068510
TRIDC4AG068680
TRIDC4AG068720
TRIDC4AG068730
TRIDC4AG068740
TRIDC4AG068750
TRIDC4AG068820
TRIDC4AG068830
TRIDC4AG068840
TRIDC4AG068870
TRIDC4AG068970
TRIDC4AG069140
TRIDC4AG069170
TRIDC4AG069460
TRIDC4AG069470
TRIDC4AG069480
TRIDC4AG069500
TRIDC4AG069520
TRIDC4AG069550
TRIDC4AG069740
TRIDC4AG069750
TRIDC4AG069760
TRIDC4AG069770
TRIDC4AG069780
TRIDC4AG069790
TRIDC4AG069800
TRIDC4AG069830
TRIDC4AG069840
TRIDC4AG069850
TRIDC4AG069870
TRIDC4AG069890
TRIDC4AG069900
TRIDC4AG069910
TRIDC4AG069940
TRIDC4AG069950
TRIDC4AG069960
TRIDC4AG069970
TRIDC4AG069980
TRIDC4AG069990
TRIDC4AG070000
TRIDC4AG070010
TRIDC4AG070030
TRIDC4AG070050
TRIDC4AG070060
TRIDC4AG070080
TRIDC4AG070110
TRIDC4AG070120
TRIDC4AG070130
TRIDC4AG070150
TRIDC4AG070160
TRIDC4AG070170
TRIDC4AG070180
TRIDC4AG070210
TRIDC4AG070240
TRIDC4AG070250
TRIDC4AG070260
TRIDC4AG070300
TRIDC4AG070310
TRIDC4AG070320
TRIDC4AG070380
TRIDC4AG070390
TRIDC4AG070400
TRIDC4AG070410
TRIDC4AG070420
TRIDC4AG070470
TRIDC4AG070550
TRIDC4AG070560
TRIDC4AG070620
TRIDC4AG070630
TRIDC4AG070650
TRIDC4AG070660
TRIDC4AG070680
TRIDC4AG070700
TRIDC4AG070920
TRIDC4AG071020
TRIDC4AG071070
TRIDC4AG071100
TRIDC4AG071250
TRIDC4AG071290
TRIDC4AG071300
TRIDC4AG071310
TRIDC4AG071390
TRIDC4AG071420
TRIDC4AG071440
TRIDC4AG071460
TRIDC4AG071480
TRIDC4AG071490
TRIDC4AG071510
TRIDC4AG071520
TRIDC4AG071530
TRIDC4AG071540
TRIDC4AG071550
TRIDC4AG071570
TRIDC4AG071580
TRIDC4AG071670
TRIDC4AG071700
TRIDC4AG071710
TRIDC4AG072240
TRIDC4AG072300
TRIDC4AG072310
TRIDC4AG072470
TRIDC4AG072480
TRIDC4AG072490
TRIDC4AG072500
TRIDC4AG072510
TRIDC4AG072530
TRIDC4AG072540
TRIDC4AG072550
TRIDC4AG072630
TRIDC4AG072640
TRIDC4AG072670
TRIDC4BG000090
TRIDC4BG000310
TRIDC4BG000320
TRIDC4BG000330
TRIDC4BG000340
TRIDC4BG000350
TRIDC4BG000480
TRIDC4BG000510
TRIDC4BG000520
TRIDC4BG000540
TRIDC4BG000570
TRIDC4BG000600
TRIDC4BG000610
TRIDC4BG000760
TRIDC4BG000770
TRIDC4BG001070
TRIDC4BG001130
TRIDC4BG001140
TRIDC4BG001200
TRIDC4BG001220
TRIDC4BG001240
TRIDC4BG001300
TRIDC4BG001330
TRIDC4BG001340
TRIDC4BG001350
TRIDC4BG001380
TRIDC4BG001390
TRIDC4BG001400
TRIDC4BG001410
TRIDC4BG001440
TRIDC4BG001480
TRIDC4BG001550
TRIDC4BG001590
TRIDC4BG001600
TRIDC4BG001650
TRIDC4BG002020
TRIDC4BG002040
TRIDC4BG002650
TRIDC4BG002680
TRIDC4BG003160
TRIDC4BG003750
TRIDC4BG003880
TRIDC4BG003960
TRIDC4BG004150
TRIDC4BG004160
TRIDC4BG004290
TRIDC4BG004320
TRIDC4BG004380
TRIDC4BG004390
TRIDC4BG004470
TRIDC4BG004540
TRIDC4BG004550
TRIDC4BG004570
TRIDC4BG005010
TRIDC4BG005420
TRIDC4BG005710
TRIDC4BG005720
TRIDC4BG005730
TRIDC4BG005740
TRIDC4BG005760
TRIDC4BG006070
TRIDC4BG006410
TRIDC4BG006420
TRIDC4BG006500
TRIDC4BG006510
TRIDC4BG006530
TRIDC4BG006950
TRIDC4BG006980
TRIDC4BG006990
TRIDC4BG007220
TRIDC4BG007230
TRIDC4BG007580
TRIDC4BG007600
TRIDC4BG007620
TRIDC4BG007810
TRIDC4BG007820
TRIDC4BG008210
TRIDC4BG008220
TRIDC4BG008240
TRIDC4BG008260
TRIDC4BG009250
TRIDC4BG009370
TRIDC4BG010480
TRIDC4BG010490
TRIDC4BG010500
TRIDC4BG010510
TRIDC4BG010530
TRIDC4BG010880
TRIDC4BG010890
TRIDC4BG014920
TRIDC4BG015980
TRIDC4BG015990
TRIDC4BG016010
TRIDC4BG016020
TRIDC4BG016030
TRIDC4BG017130
TRIDC4BG019100
TRIDC4BG020440
TRIDC4BG022950
TRIDC4BG023060
TRIDC4BG026050
TRIDC4BG026650
TRIDC4BG026680
TRIDC4BG028770
TRIDC4BG028910
TRIDC4BG028950
TRIDC4BG031650
TRIDC4BG032080
TRIDC4BG033050
TRIDC4BG034180
TRIDC4BG034550
TRIDC4BG036120
TRIDC4BG037160
TRIDC4BG037840
TRIDC4BG038360
TRIDC4BG039390
TRIDC4BG042140
TRIDC4BG044430
TRIDC4BG044750
TRIDC4BG046120
TRIDC4BG050240
TRIDC4BG050250
TRIDC4BG051020
TRIDC4BG052300
TRIDC4BG052930
TRIDC4BG052940
TRIDC4BG054030
TRIDC4BG055130
TRIDC4BG055140
TRIDC4BG055350
TRIDC4BG056690
TRIDC4BG056700
TRIDC4BG056910
TRIDC4BG057000
TRIDC4BG057100
TRIDC4BG057250
TRIDC4BG057450
TRIDC4BG057460
TRIDC4BG057610
TRIDC4BG057620
TRIDC4BG057750
TRIDC4BG057890
TRIDC4BG057900
TRIDC4BG057910
TRIDC4BG058070
TRIDC4BG058260
TRIDC4BG058270
TRIDC4BG058280
TRIDC4BG058840
TRIDC4BG059020
TRIDC4BG059030
TRIDC4BG059160
TRIDC4BG059210
TRIDC4BG059340
TRIDC4BG059370
TRIDC4BG059380
TRIDC4BG059430
TRIDC4BG059440
TRIDC4BG059460
TRIDC4BG059470
TRIDC4BG059480
TRIDC4BG059490
TRIDC4BG060530
TRIDC4BG060540
TRIDC4BG060980
TRIDC4BG061060
TRIDC4BG061070
TRIDC4BG061080
TRIDC4BG061090
TRIDC4BG061100
TRIDC4BG061330
TRIDC4BG061340
TRIDC4BG061480
TRIDC4BG061490
TRIDC4BG061950
TRIDC4BG062170
TRIDC4BG062310
TRIDC4BG062440
TRIDC4BG062450
TRIDC4BG062460
TRIDC4BG062480
TRIDC4BG062570
TRIDC4BG062580
TRIDC4BG062630
TRIDC4BG062640
TRIDC4BG062660
TRIDC4BG062670
TRIDC4BG062900
TRIDC4BG062920
TRIDC4BG063060
TRIDC4BG063070
TRIDC4BG063080
TRIDC4BG063250
TRIDC4BG063320
TRIDC4BG063330
TRIDC4BG063380
TRIDC4BG063430
TRIDC4BG063960
TRIDC4BG063970
TRIDC4BG063980
TRIDC4BG064200
TRIDC4BG064290
TRIDC4BG064310
TRIDC4BG064350
TRIDC4BG064370
TRIDC4BG064390
TRIDC5AG000390
TRIDC5AG001560
TRIDC5AG001570
TRIDC5AG001580
TRIDC5AG001590
TRIDC5AG001600
TRIDC5AG001620
TRIDC5AG001630
TRIDC5AG001640
TRIDC5AG001660
TRIDC5AG001670
TRIDC5AG002400
TRIDC5AG002480
TRIDC5AG002550
TRIDC5AG002760
TRIDC5AG003320
TRIDC5AG004990
TRIDC5AG005010
TRIDC5AG006840
TRIDC5AG007370
TRIDC5AG007380
TRIDC5AG007390
TRIDC5AG009820
TRIDC5AG013400
TRIDC5AG018890
TRIDC5AG018900
TRIDC5AG018940
TRIDC5AG019130
TRIDC5AG019150
TRIDC5AG019160
TRIDC5AG019830
TRIDC5AG020260
TRIDC5AG022180
TRIDC5AG022760
TRIDC5AG023280
TRIDC5AG027600
TRIDC5AG030930
TRIDC5AG033560
TRIDC5AG034490
TRIDC5AG035120
TRIDC5AG035130
TRIDC5AG035140
TRIDC5AG036610
TRIDC5AG037600
TRIDC5AG037960
TRIDC5AG038410
TRIDC5AG038420
TRIDC5AG038430
TRIDC5AG039220
TRIDC5AG039750
TRIDC5AG039760
TRIDC5AG039780
TRIDC5AG039800
TRIDC5AG039820
TRIDC5AG039830
TRIDC5AG039840
TRIDC5AG039860
TRIDC5AG039870
TRIDC5AG039930
TRIDC5AG040100
TRIDC5AG040190
TRIDC5AG040200
TRIDC5AG040210
TRIDC5AG040220
TRIDC5AG040250
TRIDC5AG040270
TRIDC5AG040320
TRIDC5AG041010
TRIDC5AG041130
TRIDC5AG041250
TRIDC5AG041270
TRIDC5AG042160
TRIDC5AG042420
TRIDC5AG042780
TRIDC5AG042850
TRIDC5AG043070
TRIDC5AG043090
TRIDC5AG043720
TRIDC5AG044260
TRIDC5AG044520
TRIDC5AG044690
TRIDC5AG044720
TRIDC5AG044950
TRIDC5AG045370
TRIDC5AG045490
TRIDC5AG045610
TRIDC5AG045970
TRIDC5AG046140
TRIDC5AG046150
TRIDC5AG046870
TRIDC5AG047010
TRIDC5AG047510
TRIDC5AG049570
TRIDC5AG049580
TRIDC5AG049590
TRIDC5AG049600
TRIDC5AG049930
TRIDC5AG050400
TRIDC5AG051040
TRIDC5AG051320
TRIDC5AG051450
TRIDC5AG051480
TRIDC5AG052550
TRIDC5AG052560
TRIDC5AG052570
TRIDC5AG053440
TRIDC5AG053790
TRIDC5AG054400
TRIDC5AG054410
TRIDC5AG054430
TRIDC5AG055700
TRIDC5AG056500
TRIDC5AG056760
TRIDC5AG057330
TRIDC5AG057350
TRIDC5AG057360
TRIDC5AG057410
TRIDC5AG057420
TRIDC5AG057430
TRIDC5AG057560
TRIDC5AG057580
TRIDC5AG059710
TRIDC5AG059830
TRIDC5AG059840
TRIDC5AG059850
TRIDC5AG061020
TRIDC5AG061180
TRIDC5AG061860
TRIDC5AG062230
TRIDC5AG062380
TRIDC5AG062390
TRIDC5AG063170
TRIDC5AG063180
TRIDC5AG063590
TRIDC5AG064150
TRIDC5AG064190
TRIDC5AG064200
TRIDC5AG064220
TRIDC5AG064230
TRIDC5AG064260
TRIDC5AG065030
TRIDC5AG065040
TRIDC5AG065050
TRIDC5AG065270
TRIDC5AG065420
TRIDC5AG067180
TRIDC5AG067650
TRIDC5AG068240
TRIDC5AG069590
TRIDC5AG069680
TRIDC5AG070270
TRIDC5AG071250
TRIDC5AG072090
TRIDC5AG072100
TRIDC5AG072110
TRIDC5AG072120
TRIDC5AG072130
TRIDC5AG072220
TRIDC5AG072250
TRIDC5AG072270
TRIDC5AG073210
TRIDC5AG073220
TRIDC5AG073700
TRIDC5AG073710
TRIDC5AG073720
TRIDC5AG074500
TRIDC5AG074510
TRIDC5AG074520
TRIDC5AG074680
TRIDC5AG074760
TRIDC5AG075060
TRIDC5AG076700
TRIDC5AG077010
TRIDC5AG077560
TRIDC5AG077570
TRIDC5AG077690
TRIDC5AG078300
TRIDC5AG078520
TRIDC5AG078530
TRIDC5AG078900
TRIDC5BG000310
TRIDC5BG000830
TRIDC5BG000870
TRIDC5BG000920
TRIDC5BG000930
TRIDC5BG000940
TRIDC5BG000990
TRIDC5BG001030
TRIDC5BG001040
TRIDC5BG001090
TRIDC5BG001100
TRIDC5BG001140
TRIDC5BG001300
TRIDC5BG001350
TRIDC5BG001550
TRIDC5BG001660
TRIDC5BG001870
TRIDC5BG002170
TRIDC5BG002190
TRIDC5BG002210
TRIDC5BG002220
TRIDC5BG002350
TRIDC5BG002460
TRIDC5BG002580
TRIDC5BG002810
TRIDC5BG003030
TRIDC5BG003040
TRIDC5BG003150
TRIDC5BG003330
TRIDC5BG003340
TRIDC5BG003410
TRIDC5BG004110
TRIDC5BG004190
TRIDC5BG004350
TRIDC5BG004360
TRIDC5BG004560
TRIDC5BG004790
TRIDC5BG004830
TRIDC5BG004920
TRIDC5BG005090
TRIDC5BG005150
TRIDC5BG005290
TRIDC5BG005580
TRIDC5BG005810
TRIDC5BG005900
TRIDC5BG005920
TRIDC5BG005970
TRIDC5BG005980
TRIDC5BG006010
TRIDC5BG006050
TRIDC5BG006060
TRIDC5BG006090
TRIDC5BG006230
TRIDC5BG007060
TRIDC5BG007530
TRIDC5BG007550
TRIDC5BG007560
TRIDC5BG007580
TRIDC5BG007780
TRIDC5BG007850
TRIDC5BG007860
TRIDC5BG007880
TRIDC5BG007890
TRIDC5BG007900
TRIDC5BG007910
TRIDC5BG007920
TRIDC5BG007930
TRIDC5BG007940
TRIDC5BG007950
TRIDC5BG008080
TRIDC5BG008430
TRIDC5BG008460
TRIDC5BG008530
TRIDC5BG008550
TRIDC5BG008560
TRIDC5BG008590
TRIDC5BG008640
TRIDC5BG008960
TRIDC5BG009290
TRIDC5BG009370
TRIDC5BG009460
TRIDC5BG009490
TRIDC5BG009500
TRIDC5BG009520
TRIDC5BG009530
TRIDC5BG010320
TRIDC5BG010450
TRIDC5BG010460
TRIDC5BG010710
TRIDC5BG011170
TRIDC5BG011320
TRIDC5BG011640
TRIDC5BG013740
TRIDC5BG014480
TRIDC5BG015820
TRIDC5BG017400
TRIDC5BG018310
TRIDC5BG018390
TRIDC5BG022770
TRIDC5BG026220
TRIDC5BG026680
TRIDC5BG026690
TRIDC5BG026700
TRIDC5BG026710
TRIDC5BG026720
TRIDC5BG026730
TRIDC5BG027060
TRIDC5BG028590
TRIDC5BG029810
TRIDC5BG030130
TRIDC5BG030140
TRIDC5BG032150
TRIDC5BG032320
TRIDC5BG032440
TRIDC5BG032510
TRIDC5BG032530
TRIDC5BG032540
TRIDC5BG032550
TRIDC5BG032580
TRIDC5BG032950
TRIDC5BG032960
TRIDC5BG032990
TRIDC5BG033150
TRIDC5BG035110
TRIDC5BG035740
TRIDC5BG036330
TRIDC5BG036370
TRIDC5BG036380
TRIDC5BG036390
TRIDC5BG036400
TRIDC5BG036420
TRIDC5BG036440
TRIDC5BG036450
TRIDC5BG036480
TRIDC5BG036500
TRIDC5BG037010
TRIDC5BG037020
TRIDC5BG037040
TRIDC5BG037200
TRIDC5BG037630
TRIDC5BG037760
TRIDC5BG037770
TRIDC5BG038060
TRIDC5BG038630
TRIDC5BG038640
TRIDC5BG038840
TRIDC5BG038850
TRIDC5BG039190
TRIDC5BG040180
TRIDC5BG040530
TRIDC5BG041240
TRIDC5BG041320
TRIDC5BG041810
TRIDC5BG042070
TRIDC5BG042560
TRIDC5BG042770
TRIDC5BG043860
TRIDC5BG043890
TRIDC5BG045290
TRIDC5BG045650
TRIDC5BG045670
TRIDC5BG045680
TRIDC5BG046090
TRIDC5BG046180
TRIDC5BG046430
TRIDC5BG046590
TRIDC5BG047140
TRIDC5BG047300
TRIDC5BG048120
TRIDC5BG048320
TRIDC5BG048510
TRIDC5BG048720
TRIDC5BG049300
TRIDC5BG050000
TRIDC5BG050500
TRIDC5BG051240
TRIDC5BG051400
TRIDC5BG051410
TRIDC5BG051420
TRIDC5BG051550
TRIDC5BG051560
TRIDC5BG051650
TRIDC5BG052220
TRIDC5BG052240
TRIDC5BG052320
TRIDC5BG052330
TRIDC5BG053030
TRIDC5BG053040
TRIDC5BG053050
TRIDC5BG053310
TRIDC5BG053880
TRIDC5BG054000
TRIDC5BG054020
TRIDC5BG054030
TRIDC5BG054040
TRIDC5BG054100
TRIDC5BG054110
TRIDC5BG054140
TRIDC5BG054360
TRIDC5BG054370
TRIDC5BG054400
TRIDC5BG054430
TRIDC5BG054900
TRIDC5BG054940
TRIDC5BG055010
TRIDC5BG055320
TRIDC5BG055330
TRIDC5BG055340
TRIDC5BG055360
TRIDC5BG055370
TRIDC5BG055420
TRIDC5BG055430
TRIDC5BG055450
TRIDC5BG055460
TRIDC5BG055540
TRIDC5BG055570
TRIDC5BG055610
TRIDC5BG055630
TRIDC5BG055640
TRIDC5BG055650
TRIDC5BG055660
TRIDC5BG055730
TRIDC5BG055770
TRIDC5BG055800
TRIDC5BG055880
TRIDC5BG055900
TRIDC5BG056060
TRIDC5BG056070
TRIDC5BG056130
TRIDC5BG056140
TRIDC5BG056150
TRIDC5BG056170
TRIDC5BG056190
TRIDC5BG056250
TRIDC5BG056450
TRIDC5BG056460
TRIDC5BG056540
TRIDC5BG056550
TRIDC5BG056560
TRIDC5BG056790
TRIDC5BG056800
TRIDC5BG057290
TRIDC5BG057310
TRIDC5BG057410
TRIDC5BG057420
TRIDC5BG057430
TRIDC5BG057450
TRIDC5BG057700
TRIDC5BG057740
TRIDC5BG058250
TRIDC5BG058270
TRIDC5BG058310
TRIDC5BG058730
TRIDC5BG058890
TRIDC5BG059470
TRIDC5BG059480
TRIDC5BG059490
TRIDC5BG059660
TRIDC5BG059940
TRIDC5BG060330
TRIDC5BG060360
TRIDC5BG060450
TRIDC5BG061020
TRIDC5BG061510
TRIDC5BG061550
TRIDC5BG062660
TRIDC5BG063420
TRIDC5BG063700
TRIDC5BG063710
TRIDC5BG063780
TRIDC5BG064000
TRIDC5BG064070
TRIDC5BG064080
TRIDC5BG064090
TRIDC5BG064370
TRIDC5BG064930
TRIDC5BG064950
TRIDC5BG064960
TRIDC5BG064970
TRIDC5BG065000
TRIDC5BG065030
TRIDC5BG065040
TRIDC5BG065350
TRIDC5BG065380
TRIDC5BG065850
TRIDC5BG065950
TRIDC5BG065960
TRIDC5BG066510
TRIDC5BG066520
TRIDC5BG066580
TRIDC5BG066590
TRIDC5BG066610
TRIDC5BG066620
TRIDC5BG066700
TRIDC5BG066840
TRIDC5BG066990
TRIDC5BG067000
TRIDC5BG067010
TRIDC5BG067020
TRIDC5BG067130
TRIDC5BG067700
TRIDC5BG067720
TRIDC5BG067790
TRIDC5BG067860
TRIDC5BG067910
TRIDC5BG067970
TRIDC5BG068680
TRIDC5BG069390
TRIDC5BG069870
TRIDC5BG070460
TRIDC5BG070470
TRIDC5BG070530
TRIDC5BG070600
TRIDC5BG070640
TRIDC5BG070650
TRIDC5BG070740
TRIDC5BG071060
TRIDC5BG071530
TRIDC5BG071540
TRIDC5BG072000
TRIDC5BG072460
TRIDC5BG072480
TRIDC5BG072540
TRIDC5BG072550
TRIDC5BG072560
TRIDC5BG072720
TRIDC5BG072730
TRIDC5BG072740
TRIDC5BG072750
TRIDC5BG072760
TRIDC5BG072770
TRIDC5BG072780
TRIDC5BG072950
TRIDC5BG072980
TRIDC5BG073050
TRIDC5BG073070
TRIDC5BG073110
TRIDC5BG073160
TRIDC5BG073170
TRIDC5BG073260
TRIDC5BG073270
TRIDC5BG073500
TRIDC5BG074100
TRIDC5BG074110
TRIDC5BG074480
TRIDC5BG074490
TRIDC5BG074610
TRIDC5BG074620
TRIDC5BG074840
TRIDC5BG074860
TRIDC5BG074870
TRIDC5BG074880
TRIDC5BG075240
TRIDC5BG075480
TRIDC5BG075520
TRIDC5BG075560
TRIDC5BG075690
TRIDC5BG075700
TRIDC5BG075710
TRIDC5BG075720
TRIDC5BG076000
TRIDC5BG076940
TRIDC5BG076960
TRIDC5BG076970
TRIDC5BG077070
TRIDC5BG077080
TRIDC5BG077100
TRIDC5BG077120
TRIDC5BG077290
TRIDC5BG077300
TRIDC5BG077310
TRIDC5BG077320
TRIDC5BG077430
TRIDC5BG077820
TRIDC5BG077830
TRIDC5BG077840
TRIDC5BG077850
TRIDC5BG077900
TRIDC5BG077990
TRIDC5BG078020
TRIDC5BG078030
TRIDC5BG078190
TRIDC5BG078200
TRIDC5BG078260
TRIDC5BG078270
TRIDC5BG078820
TRIDC5BG078830
TRIDC5BG078860
TRIDC5BG079180
TRIDC5BG079210
TRIDC5BG079220
TRIDC5BG079470
TRIDC5BG079500
TRIDC5BG079620
TRIDC5BG079720
TRIDC5BG079880
TRIDC5BG079940
TRIDC5BG080030
TRIDC5BG080040
TRIDC5BG080050
TRIDC5BG080160
TRIDC5BG080180
TRIDC5BG080200
TRIDC5BG080220
TRIDC5BG080230
TRIDC5BG080240
TRIDC5BG080250
TRIDC5BG080260
TRIDC5BG080310
TRIDC5BG080320
TRIDC5BG080360
TRIDC5BG080400
TRIDC5BG080670
TRIDC5BG080680
TRIDC5BG080700
TRIDC5BG080820
TRIDC5BG080860
TRIDC5BG080870
TRIDC5BG080890
TRIDC5BG080930
TRIDC5BG080950
TRIDC5BG081060
TRIDC5BG081130
TRIDC5BG081190
TRIDC5BG081200
TRIDC5BG081250
TRIDC5BG081260
TRIDC5BG081300
TRIDC5BG081310
TRIDC5BG081330
TRIDC5BG081460
TRIDC5BG081500
TRIDC5BG081510
TRIDC5BG081520
TRIDC5BG081580
TRIDC5BG081590
TRIDC5BG081600
TRIDC5BG081620
TRIDC5BG081690
TRIDC5BG082070
TRIDC5BG082240
TRIDC5BG082360
TRIDC5BG082520
TRIDC5BG082540
TRIDC5BG082890
TRIDC5BG083030
TRIDC5BG083200
TRIDC5BG083240
TRIDC5BG083260
TRIDC5BG083370
TRIDC5BG083410
TRIDC5BG083490
TRIDC5BG083500
TRIDC5BG083530
TRIDC5BG083630
TRIDC5BG083640
TRIDC5BG083650
TRIDC5BG083820
TRIDC5BG083840
TRIDC5BG083870
TRIDC5BG083900
TRIDC5BG083940
TRIDC5BG083950
TRIDC5BG083960
TRIDC5BG083970
TRIDC5BG083980
TRIDC5BG083990
TRIDC5BG084020
TRIDC6AG000130
TRIDC6AG000530
TRIDC6AG000540
TRIDC6AG000630
TRIDC6AG000660
TRIDC6AG000960
TRIDC6AG000980
TRIDC6AG001260
TRIDC6AG001300
TRIDC6AG001500
TRIDC6AG001560
TRIDC6AG001610
TRIDC6AG001630
TRIDC6AG001650
TRIDC6AG001660
TRIDC6AG001680
TRIDC6AG001710
TRIDC6AG001730
TRIDC6AG001760
TRIDC6AG001770
TRIDC6AG001800
TRIDC6AG001810
TRIDC6AG001960
TRIDC6AG002340
TRIDC6AG002350
TRIDC6AG002380
TRIDC6AG002390
TRIDC6AG002440
TRIDC6AG002450
TRIDC6AG002800
TRIDC6AG002810
TRIDC6AG003180
TRIDC6AG003430
TRIDC6AG003440
TRIDC6AG003620
TRIDC6AG003630
TRIDC6AG004220
TRIDC6AG004230
TRIDC6AG004380
TRIDC6AG004390
TRIDC6AG004400
TRIDC6AG004410
TRIDC6AG004450
TRIDC6AG004710
TRIDC6AG004730
TRIDC6AG004740
TRIDC6AG004770
TRIDC6AG004780
TRIDC6AG005000
TRIDC6AG005260
TRIDC6AG005450
TRIDC6AG005890
TRIDC6AG005900
TRIDC6AG005930
TRIDC6AG005940
TRIDC6AG006260
TRIDC6AG006400
TRIDC6AG006420
TRIDC6AG006460
TRIDC6AG006470
TRIDC6AG006500
TRIDC6AG006510
TRIDC6AG006650
TRIDC6AG006720
TRIDC6AG006820
TRIDC6AG006830
TRIDC6AG006840
TRIDC6AG006860
TRIDC6AG006870
TRIDC6AG006890
TRIDC6AG006900
TRIDC6AG006910
TRIDC6AG006950
TRIDC6AG007310
TRIDC6AG007340
TRIDC6AG007350
TRIDC6AG007400
TRIDC6AG007410
TRIDC6AG007420
TRIDC6AG007440
TRIDC6AG007460
TRIDC6AG007480
TRIDC6AG007530
TRIDC6AG007550
TRIDC6AG007930
TRIDC6AG008000
TRIDC6AG008010
TRIDC6AG008020
TRIDC6AG008080
TRIDC6AG008100
TRIDC6AG008120
TRIDC6AG008130
TRIDC6AG008200
TRIDC6AG008210
TRIDC6AG008220
TRIDC6AG008230
TRIDC6AG008240
TRIDC6AG008520
TRIDC6AG008550
TRIDC6AG008860
TRIDC6AG008980
TRIDC6AG009020
TRIDC6AG009030
TRIDC6AG009550
TRIDC6AG009650
TRIDC6AG009660
TRIDC6AG009670
TRIDC6AG009910
TRIDC6AG009920
TRIDC6AG009930
TRIDC6AG010060
TRIDC6AG010240
TRIDC6AG012550
TRIDC6AG016080
TRIDC6AG016120
TRIDC6AG016270
TRIDC6AG016480
TRIDC6AG017340
TRIDC6AG017350
TRIDC6AG017840
TRIDC6AG018300
TRIDC6AG018340
TRIDC6AG018350
TRIDC6AG018960
TRIDC6AG020630
TRIDC6AG020670
TRIDC6AG028120
TRIDC6AG029510
TRIDC6AG029740
TRIDC6AG030790
TRIDC6AG032970
TRIDC6AG033810
TRIDC6AG033820
TRIDC6AG033910
TRIDC6AG035230
TRIDC6AG035240
TRIDC6AG036000
TRIDC6AG037130
TRIDC6AG041500
TRIDC6AG041800
TRIDC6AG043330
TRIDC6AG043340
TRIDC6AG044050
TRIDC6AG048090
TRIDC6AG048100
TRIDC6AG048510
TRIDC6AG048650
TRIDC6AG048660
TRIDC6AG050700
TRIDC6AG050710
TRIDC6AG050940
TRIDC6AG051210
TRIDC6AG051240
TRIDC6AG051250
TRIDC6AG051260
TRIDC6AG051270
TRIDC6AG051280
TRIDC6AG051360
TRIDC6AG051370
TRIDC6AG051820
TRIDC6AG052930
TRIDC6AG052940
TRIDC6AG053480
TRIDC6AG053490
TRIDC6AG053500
TRIDC6AG053510
TRIDC6AG053600
TRIDC6AG053760
TRIDC6AG053950
TRIDC6AG053960
TRIDC6AG054820
TRIDC6AG055460
TRIDC6AG055470
TRIDC6AG055590
TRIDC6AG056680
TRIDC6AG056690
TRIDC6AG056710
TRIDC6AG057170
TRIDC6AG057180
TRIDC6AG057490
TRIDC6AG057500
TRIDC6AG057510
TRIDC6AG058540
TRIDC6AG058690
TRIDC6AG058700
TRIDC6AG059000
TRIDC6AG059040
TRIDC6AG059200
TRIDC6AG059210
TRIDC6AG059350
TRIDC6AG059390
TRIDC6AG059850
TRIDC6AG059860
TRIDC6AG059870
TRIDC6AG059880
TRIDC6AG059980
TRIDC6AG060160
TRIDC6AG060230
TRIDC6AG060250
TRIDC6AG060330
TRIDC6AG060340
TRIDC6AG060380
TRIDC6AG060450
TRIDC6AG060460
TRIDC6AG060830
TRIDC6AG060840
TRIDC6AG060850
TRIDC6AG060870
TRIDC6AG060880
TRIDC6AG060900
TRIDC6AG060910
TRIDC6AG060920
TRIDC6AG061340
TRIDC6AG061410
TRIDC6AG061440
TRIDC6AG061480
TRIDC6AG061630
TRIDC6AG061640
TRIDC6AG061650
TRIDC6AG061680
TRIDC6AG061710
TRIDC6AG061830
TRIDC6AG061840
TRIDC6AG061850
TRIDC6AG061870
TRIDC6BG000030
TRIDC6BG000050
TRIDC6BG000060
TRIDC6BG000070
TRIDC6BG000080
TRIDC6BG000090
TRIDC6BG000100
TRIDC6BG000110
TRIDC6BG000120
TRIDC6BG000130
TRIDC6BG000140
TRIDC6BG000150
TRIDC6BG000170
TRIDC6BG000180
TRIDC6BG000190
TRIDC6BG000210
TRIDC6BG000300
TRIDC6BG000320
TRIDC6BG000330
TRIDC6BG000340
TRIDC6BG000350
TRIDC6BG000380
TRIDC6BG000400
TRIDC6BG000410
TRIDC6BG000440
TRIDC6BG000450
TRIDC6BG000470
TRIDC6BG000480
TRIDC6BG000490
TRIDC6BG000500
TRIDC6BG000510
TRIDC6BG000520
TRIDC6BG000530
TRIDC6BG000550
TRIDC6BG000560
TRIDC6BG000570
TRIDC6BG000580
TRIDC6BG000590
TRIDC6BG000620
TRIDC6BG000650
TRIDC6BG000660
TRIDC6BG000740
TRIDC6BG001110
TRIDC6BG001150
TRIDC6BG001180
TRIDC6BG001230
TRIDC6BG001240
TRIDC6BG001250
TRIDC6BG001260
TRIDC6BG001270
TRIDC6BG001280
TRIDC6BG001290
TRIDC6BG001450
TRIDC6BG001470
TRIDC6BG001490
TRIDC6BG001510
TRIDC6BG001650
TRIDC6BG001720
TRIDC6BG001820
TRIDC6BG001870
TRIDC6BG001880
TRIDC6BG001890
TRIDC6BG001900
TRIDC6BG001960
TRIDC6BG002210
TRIDC6BG002220
TRIDC6BG002230
TRIDC6BG002640
TRIDC6BG002660
TRIDC6BG002690
TRIDC6BG003030
TRIDC6BG003040
TRIDC6BG003050
TRIDC6BG003060
TRIDC6BG003070
TRIDC6BG003080
TRIDC6BG003100
TRIDC6BG003230
TRIDC6BG003370
TRIDC6BG003390
TRIDC6BG003420
TRIDC6BG003430
TRIDC6BG003440
TRIDC6BG003450
TRIDC6BG003460
TRIDC6BG003470
TRIDC6BG003490
TRIDC6BG003500
TRIDC6BG003610
TRIDC6BG003620
TRIDC6BG003720
TRIDC6BG003740
TRIDC6BG003790
TRIDC6BG003890
TRIDC6BG003900
TRIDC6BG003950
TRIDC6BG003970
TRIDC6BG004040
TRIDC6BG004050
TRIDC6BG004070
TRIDC6BG004100
TRIDC6BG004110
TRIDC6BG004120
TRIDC6BG004130
TRIDC6BG004140
TRIDC6BG004170
TRIDC6BG004180
TRIDC6BG004190
TRIDC6BG004200
TRIDC6BG004220
TRIDC6BG004250
TRIDC6BG004260
TRIDC6BG004270
TRIDC6BG004280
TRIDC6BG004290
TRIDC6BG004320
TRIDC6BG004490
TRIDC6BG004500
TRIDC6BG004700
TRIDC6BG004730
TRIDC6BG004780
TRIDC6BG005110
TRIDC6BG005130
TRIDC6BG005240
TRIDC6BG005250
TRIDC6BG005320
TRIDC6BG005350
TRIDC6BG005360
TRIDC6BG005370
TRIDC6BG005390
TRIDC6BG005400
TRIDC6BG005510
TRIDC6BG005520
TRIDC6BG005530
TRIDC6BG005540
TRIDC6BG005550
TRIDC6BG005570
TRIDC6BG005590
TRIDC6BG005670
TRIDC6BG005690
TRIDC6BG005700
TRIDC6BG005750
TRIDC6BG005770
TRIDC6BG005780
TRIDC6BG005790
TRIDC6BG006070
TRIDC6BG006080
TRIDC6BG006090
TRIDC6BG006140
TRIDC6BG006150
TRIDC6BG006180
TRIDC6BG006190
TRIDC6BG006200
TRIDC6BG006630
TRIDC6BG006670
TRIDC6BG006680
TRIDC6BG006710
TRIDC6BG006960
TRIDC6BG006990
TRIDC6BG007010
TRIDC6BG007260
TRIDC6BG007270
TRIDC6BG007320
TRIDC6BG007330
TRIDC6BG007380
TRIDC6BG007520
TRIDC6BG007530
TRIDC6BG007540
TRIDC6BG007570
TRIDC6BG007580
TRIDC6BG007590
TRIDC6BG007600
TRIDC6BG007610
TRIDC6BG007620
TRIDC6BG007900
TRIDC6BG008030
TRIDC6BG008060
TRIDC6BG008070
TRIDC6BG008180
TRIDC6BG008220
TRIDC6BG008250
TRIDC6BG008270
TRIDC6BG008300
TRIDC6BG008330
TRIDC6BG008390
TRIDC6BG008420
TRIDC6BG008620
TRIDC6BG008650
TRIDC6BG008750
TRIDC6BG009230
TRIDC6BG009240
TRIDC6BG009470
TRIDC6BG009480
TRIDC6BG009490
TRIDC6BG009580
TRIDC6BG009590
TRIDC6BG010020
TRIDC6BG010080
TRIDC6BG010150
TRIDC6BG010370
TRIDC6BG010400
TRIDC6BG010410
TRIDC6BG010420
TRIDC6BG010430
TRIDC6BG010760
TRIDC6BG010850
TRIDC6BG010950
TRIDC6BG010960
TRIDC6BG010970
TRIDC6BG011030
TRIDC6BG011060
TRIDC6BG011720
TRIDC6BG012300
TRIDC6BG012310
TRIDC6BG012320
TRIDC6BG012330
TRIDC6BG012340
TRIDC6BG012350
TRIDC6BG012360
TRIDC6BG012380
TRIDC6BG012390
TRIDC6BG012400
TRIDC6BG012440
TRIDC6BG012450
TRIDC6BG013050
TRIDC6BG013160
TRIDC6BG013230
TRIDC6BG013270
TRIDC6BG013300
TRIDC6BG013580
TRIDC6BG014880
TRIDC6BG014890
TRIDC6BG015090
TRIDC6BG015100
TRIDC6BG015140
TRIDC6BG015150
TRIDC6BG015160
TRIDC6BG015200
TRIDC6BG015220
TRIDC6BG015230
TRIDC6BG015240
TRIDC6BG015250
TRIDC6BG015260
TRIDC6BG015270
TRIDC6BG015290
TRIDC6BG015310
TRIDC6BG015340
TRIDC6BG015350
TRIDC6BG015410
TRIDC6BG015420
TRIDC6BG015430
TRIDC6BG015450
TRIDC6BG015470
TRIDC6BG015580
TRIDC6BG015700
TRIDC6BG015710
TRIDC6BG015720
TRIDC6BG015770
TRIDC6BG015880
TRIDC6BG015900
TRIDC6BG015920
TRIDC6BG015960
TRIDC6BG016210
TRIDC6BG016980
TRIDC6BG017000
TRIDC6BG017060
TRIDC6BG017140
TRIDC6BG017190
TRIDC6BG017520
TRIDC6BG017810
TRIDC6BG017930
TRIDC6BG018060
TRIDC6BG018210
TRIDC6BG018220
TRIDC6BG018280
TRIDC6BG018290
TRIDC6BG018300
TRIDC6BG019040
TRIDC6BG019250
TRIDC6BG019330
TRIDC6BG019650
TRIDC6BG019660
TRIDC6BG019670
TRIDC6BG020010
TRIDC6BG020020
TRIDC6BG020030
TRIDC6BG020340
TRIDC6BG020360
TRIDC6BG020510
TRIDC6BG020530
TRIDC6BG020580
TRIDC6BG020640
TRIDC6BG020660
TRIDC6BG020680
TRIDC6BG020700
TRIDC6BG020710
TRIDC6BG020730
TRIDC6BG020740
TRIDC6BG020760
TRIDC6BG020770
TRIDC6BG020780
TRIDC6BG020790
TRIDC6BG020800
TRIDC6BG020810
TRIDC6BG020830
TRIDC6BG020850
TRIDC6BG020870
TRIDC6BG020900
TRIDC6BG020910
TRIDC6BG020940
TRIDC6BG020960
TRIDC6BG020970
TRIDC6BG020980
TRIDC6BG021290
TRIDC6BG021320
TRIDC6BG021360
TRIDC6BG021520
TRIDC6BG021580
TRIDC6BG022220
TRIDC6BG022230
TRIDC6BG022240
TRIDC6BG022310
TRIDC6BG022730
TRIDC6BG022740
TRIDC6BG022780
TRIDC6BG022800
TRIDC6BG022820
TRIDC6BG022830
TRIDC6BG022840
TRIDC6BG022930
TRIDC6BG023110
TRIDC6BG023130
TRIDC6BG023170
TRIDC6BG023180
TRIDC6BG023190
TRIDC6BG023740
TRIDC6BG024630
TRIDC6BG024840
TRIDC6BG024850
TRIDC6BG024860
TRIDC6BG027380
TRIDC6BG027590
TRIDC6BG027620
TRIDC6BG027630
TRIDC6BG027880
TRIDC6BG028120
TRIDC6BG028140
TRIDC6BG028190
TRIDC6BG028210
TRIDC6BG028220
TRIDC6BG028470
TRIDC6BG028480
TRIDC6BG028490
TRIDC6BG028530
TRIDC6BG029460
TRIDC6BG029470
TRIDC6BG029530
TRIDC6BG029750
TRIDC6BG029770
TRIDC6BG029820
TRIDC6BG029960
TRIDC6BG030460
TRIDC6BG030490
TRIDC6BG030540
TRIDC6BG030590
TRIDC6BG030630
TRIDC6BG030640
TRIDC6BG030650
TRIDC6BG031490
TRIDC6BG032760
TRIDC6BG032770
TRIDC6BG032790
TRIDC6BG032840
TRIDC6BG032860
TRIDC6BG032870
TRIDC6BG032880
TRIDC6BG032890
TRIDC6BG032910
TRIDC6BG032930
TRIDC6BG036470
TRIDC6BG036710
TRIDC6BG039020
TRIDC6BG039630
TRIDC6BG039650
TRIDC6BG040690
TRIDC6BG041170
TRIDC6BG041200
TRIDC6BG041210
TRIDC6BG041560
TRIDC6BG042070
TRIDC6BG042200
TRIDC6BG044130
TRIDC6BG044420
TRIDC6BG044430
TRIDC6BG044450
TRIDC6BG044500
TRIDC6BG044980
TRIDC6BG049380
TRIDC6BG049520
TRIDC6BG050700
TRIDC6BG050750
TRIDC6BG050940
TRIDC6BG050950
TRIDC6BG052940
TRIDC6BG053500
TRIDC6BG054470
TRIDC6BG054490
TRIDC6BG054510
TRIDC6BG054530
TRIDC6BG054540
TRIDC6BG054560
TRIDC6BG055100
TRIDC6BG055120
TRIDC6BG055150
TRIDC6BG055170
TRIDC6BG055180
TRIDC6BG055210
TRIDC6BG055220
TRIDC6BG055270
TRIDC6BG056490
TRIDC6BG056510
TRIDC6BG057090
TRIDC6BG057540
TRIDC6BG057620
TRIDC6BG057630
TRIDC6BG058120
TRIDC6BG058130
TRIDC6BG058220
TRIDC6BG058350
TRIDC6BG058370
TRIDC6BG058380
TRIDC6BG058390
TRIDC6BG058400
TRIDC6BG058420
TRIDC6BG058430
TRIDC6BG058440
TRIDC6BG058620
TRIDC6BG058630
TRIDC6BG060040
TRIDC6BG060050
TRIDC6BG060060
TRIDC6BG060070
TRIDC6BG060360
TRIDC6BG060390
TRIDC6BG060950
TRIDC6BG061220
TRIDC6BG061240
TRIDC6BG061270
TRIDC6BG061280
TRIDC6BG061290
TRIDC6BG061300
TRIDC6BG061310
TRIDC6BG061320
TRIDC6BG061340
TRIDC6BG061400
TRIDC6BG061780
TRIDC6BG061790
TRIDC6BG061810
TRIDC6BG061820
TRIDC6BG061930
TRIDC6BG061940
TRIDC6BG061950
TRIDC6BG062000
TRIDC6BG062020
TRIDC6BG062250
TRIDC6BG062260
TRIDC6BG062310
TRIDC6BG062450
TRIDC6BG062630
TRIDC6BG062640
TRIDC6BG062660
TRIDC6BG062690
TRIDC6BG062730
TRIDC6BG062740
TRIDC6BG062750
TRIDC6BG063050
TRIDC6BG063060
TRIDC6BG063100
TRIDC6BG063120
TRIDC6BG063140
TRIDC6BG063470
TRIDC6BG063480
TRIDC6BG063550
TRIDC6BG063570
TRIDC6BG063580
TRIDC6BG063610
TRIDC6BG063700
TRIDC6BG063710
TRIDC6BG064360
TRIDC6BG064700
TRIDC6BG065100
TRIDC6BG065110
TRIDC6BG065310
TRIDC6BG065320
TRIDC6BG065710
TRIDC6BG065940
TRIDC6BG066480
TRIDC6BG066490
TRIDC6BG066930
TRIDC6BG066940
TRIDC6BG066950
TRIDC6BG067010
TRIDC6BG067030
TRIDC6BG067040
TRIDC6BG067110
TRIDC6BG067140
TRIDC6BG067250
TRIDC6BG067280
TRIDC6BG067290
TRIDC6BG067300
TRIDC6BG067380
TRIDC6BG067410
TRIDC6BG067420
TRIDC6BG067430
TRIDC6BG067440
TRIDC6BG068330
TRIDC6BG068660
TRIDC6BG068830
TRIDC6BG068840
TRIDC6BG068850
TRIDC6BG068870
TRIDC6BG068880
TRIDC6BG068890
TRIDC6BG068910
TRIDC6BG069030
TRIDC6BG069040
TRIDC6BG069110
TRIDC6BG069120
TRIDC6BG069160
TRIDC6BG069330
TRIDC6BG069410
TRIDC6BG069420
TRIDC6BG069440
TRIDC6BG069640
TRIDC6BG069650
TRIDC6BG069670
TRIDC6BG069680
TRIDC6BG069690
TRIDC6BG069700
TRIDC6BG069710
TRIDC6BG069720
TRIDC6BG069730
TRIDC6BG069740
TRIDC6BG069750
TRIDC6BG069840
TRIDC6BG069860
TRIDC6BG069870
TRIDC6BG069880
TRIDC6BG069930
TRIDC6BG069940
TRIDC6BG069950
TRIDC6BG070080
TRIDC6BG070100
TRIDC6BG070110
TRIDC6BG070150
TRIDC6BG070160
TRIDC6BG070170
TRIDC6BG070200
TRIDC6BG070210
TRIDC6BG070270
TRIDC6BG070280
TRIDC6BG070340
TRIDC6BG070700
TRIDC6BG070730
TRIDC6BG070740
TRIDC6BG070880
TRIDC6BG070920
TRIDC6BG070930
TRIDC6BG071010
TRIDC6BG071020
TRIDC6BG071330
TRIDC6BG071340
TRIDC6BG071430
TRIDC6BG071460
TRIDC6BG071630
TRIDC6BG071640
TRIDC6BG071710
TRIDC6BG071720
TRIDC6BG071750
TRIDC6BG071780
TRIDC6BG071810
TRIDC6BG071820
TRIDC6BG071830
TRIDC6BG071840
TRIDC6BG071850
TRIDC6BG071860
TRIDC6BG071880
TRIDC6BG071900
TRIDC6BG071910
TRIDC6BG071990
TRIDC6BG072000
TRIDC6BG072010
TRIDC6BG072020
TRIDC6BG072030
TRIDC6BG072040
TRIDC6BG072070
TRIDC6BG072080
TRIDC6BG072090
TRIDC6BG072110
TRIDC6BG072160
TRIDC6BG072180
TRIDC6BG072200
TRIDC6BG072220
TRIDC6BG072270
TRIDC6BG072280
TRIDC6BG072290
TRIDC6BG072300
TRIDC6BG072310
TRIDC6BG072320
TRIDC6BG072390
TRIDC6BG072400
TRIDC6BG072410
TRIDC6BG072440
TRIDC6BG072450
TRIDC6BG072470
TRIDC6BG072510
TRIDC6BG072520
TRIDC6BG072560
TRIDC6BG072570
TRIDC6BG072580
TRIDC6BG072600
TRIDC6BG072610
TRIDC6BG072690
TRIDC6BG072700
TRIDC6BG072730
TRIDC6BG072750
TRIDC6BG072940
TRIDC6BG072950
TRIDC6BG072960
TRIDC6BG072980
TRIDC6BG072990
TRIDC6BG073000
TRIDC6BG073120
TRIDC6BG073130
TRIDC6BG073150
TRIDC6BG073190
TRIDC6BG073200
TRIDC6BG073210
TRIDC6BG073220
TRIDC6BG073230
TRIDC6BG073250
TRIDC6BG073260
TRIDC6BG073280
TRIDC6BG073290
TRIDC6BG073300
TRIDC6BG073310
TRIDC6BG073330
TRIDC6BG073340
TRIDC6BG073350
TRIDC6BG073360
TRIDC7AG000060
TRIDC7AG000080
TRIDC7AG000330
TRIDC7AG000350
TRIDC7AG000370
TRIDC7AG000420
TRIDC7AG000470
TRIDC7AG000500
TRIDC7AG000510
TRIDC7AG000590
TRIDC7AG000600
TRIDC7AG000610
TRIDC7AG000620
TRIDC7AG000630
TRIDC7AG000640
TRIDC7AG001070
TRIDC7AG001210
TRIDC7AG001980
TRIDC7AG001990
TRIDC7AG002040
TRIDC7AG002090
TRIDC7AG002350
TRIDC7AG002380
TRIDC7AG002420
TRIDC7AG002430
TRIDC7AG002480
TRIDC7AG002500
TRIDC7AG002540
TRIDC7AG002610
TRIDC7AG002620
TRIDC7AG002640
TRIDC7AG002660
TRIDC7AG002670
TRIDC7AG002680
TRIDC7AG002730
TRIDC7AG002740
TRIDC7AG002860
TRIDC7AG003010
TRIDC7AG003070
TRIDC7AG003080
TRIDC7AG003090
TRIDC7AG003100
TRIDC7AG003110
TRIDC7AG003150
TRIDC7AG003160
TRIDC7AG003170
TRIDC7AG003220
TRIDC7AG003230
TRIDC7AG003860
TRIDC7AG003880
TRIDC7AG003910
TRIDC7AG003920
TRIDC7AG003960
TRIDC7AG003970
TRIDC7AG003980
TRIDC7AG003990
TRIDC7AG004050
TRIDC7AG004150
TRIDC7AG004170
TRIDC7AG004370
TRIDC7AG004390
TRIDC7AG004420
TRIDC7AG004430
TRIDC7AG004830
TRIDC7AG005410
TRIDC7AG005430
TRIDC7AG005440
TRIDC7AG005980
TRIDC7AG006120
TRIDC7AG006130
TRIDC7AG006330
TRIDC7AG006340
TRIDC7AG006370
TRIDC7AG006380
TRIDC7AG006390
TRIDC7AG006400
TRIDC7AG006410
TRIDC7AG006450
TRIDC7AG006620
TRIDC7AG006780
TRIDC7AG006790
TRIDC7AG006800
TRIDC7AG006810
TRIDC7AG007070
TRIDC7AG007540
TRIDC7AG007550
TRIDC7AG009000
TRIDC7AG009200
TRIDC7AG009220
TRIDC7AG009310
TRIDC7AG009410
TRIDC7AG009480
TRIDC7AG009670
TRIDC7AG009690
TRIDC7AG009700
TRIDC7AG009710
TRIDC7AG009750
TRIDC7AG009840
TRIDC7AG009930
TRIDC7AG009940
TRIDC7AG010740
TRIDC7AG011380
TRIDC7AG011450
TRIDC7AG011570
TRIDC7AG011680
TRIDC7AG011690
TRIDC7AG011700
TRIDC7AG011790
TRIDC7AG011800
TRIDC7AG012080
TRIDC7AG012200
TRIDC7AG012560
TRIDC7AG012890
TRIDC7AG012910
TRIDC7AG012920
TRIDC7AG013150
TRIDC7AG013240
TRIDC7AG013250
TRIDC7AG013260
TRIDC7AG013640
TRIDC7AG013740
TRIDC7AG013880
TRIDC7AG014010
TRIDC7AG014030
TRIDC7AG014040
TRIDC7AG014050
TRIDC7AG014180
TRIDC7AG014200
TRIDC7AG014210
TRIDC7AG014340
TRIDC7AG014640
TRIDC7AG014740
TRIDC7AG014750
TRIDC7AG014920
TRIDC7AG016100
TRIDC7AG017000
TRIDC7AG017010
TRIDC7AG017860
TRIDC7AG017870
TRIDC7AG017880
TRIDC7AG017890
TRIDC7AG017900
TRIDC7AG018410
TRIDC7AG018430
TRIDC7AG018990
TRIDC7AG022030
TRIDC7AG022040
TRIDC7AG022050
TRIDC7AG022940
TRIDC7AG024400
TRIDC7AG024420
TRIDC7AG026780
TRIDC7AG028820
TRIDC7AG028980
TRIDC7AG028990
TRIDC7AG030570
TRIDC7AG033410
TRIDC7AG033520
TRIDC7AG037420
TRIDC7AG037490
TRIDC7AG038730
TRIDC7AG038770
TRIDC7AG040230
TRIDC7AG040710
TRIDC7AG040830
TRIDC7AG040850
TRIDC7AG042350
TRIDC7AG048560
TRIDC7AG052160
TRIDC7AG052940
TRIDC7AG052950
TRIDC7AG053180
TRIDC7AG054490
TRIDC7AG057980
TRIDC7AG058450
TRIDC7AG058500
TRIDC7AG059320
TRIDC7AG059330
TRIDC7AG059340
TRIDC7AG059940
TRIDC7AG059960
TRIDC7AG060350
TRIDC7AG060360
TRIDC7AG060370
TRIDC7AG060980
TRIDC7AG060990
TRIDC7AG061000
TRIDC7AG061010
TRIDC7AG061600
TRIDC7AG065250
TRIDC7AG065730
TRIDC7AG065970
TRIDC7AG065990
TRIDC7AG066070
TRIDC7AG066650
TRIDC7AG067180
TRIDC7AG067190
TRIDC7AG067200
TRIDC7AG067610
TRIDC7AG067760
TRIDC7AG067770
TRIDC7AG068220
TRIDC7AG068260
TRIDC7AG069810
TRIDC7AG070460
TRIDC7AG070640
TRIDC7AG071040
TRIDC7AG071920
TRIDC7AG072160
TRIDC7AG072170
TRIDC7AG073390
TRIDC7AG073580
TRIDC7AG073640
TRIDC7AG074300
TRIDC7AG074310
TRIDC7AG074320
TRIDC7AG074640
TRIDC7AG074660
TRIDC7AG074690
TRIDC7AG074830
TRIDC7AG074940
TRIDC7AG074950
TRIDC7AG074980
TRIDC7AG075000
TRIDC7AG075190
TRIDC7AG075200
TRIDC7AG075210
TRIDC7AG075260
TRIDC7AG075270
TRIDC7AG075290
TRIDC7AG075300
TRIDC7AG075330
TRIDC7AG075340
TRIDC7AG075350
TRIDC7AG075360
TRIDC7AG075380
TRIDC7AG075390
TRIDC7AG075620
TRIDC7AG075630
TRIDC7AG076120
TRIDC7AG076520
TRIDC7AG076530
TRIDC7AG076630
TRIDC7AG076650
TRIDC7AG076660
TRIDC7AG076710
TRIDC7AG076870
TRIDC7AG077040
TRIDC7AG077130
TRIDC7AG077140
TRIDC7AG077150
TRIDC7AG077160
TRIDC7AG077180
TRIDC7AG077270
TRIDC7AG077280
TRIDC7AG077360
TRIDC7AG077660
TRIDC7AG077670
TRIDC7AG077720
TRIDC7AG077730
TRIDC7AG077930
TRIDC7AG077940
TRIDC7AG077960
TRIDC7AG078040
TRIDC7AG078070
TRIDC7AG078100
TRIDC7AG078120
TRIDC7AG078180
TRIDC7AG078560
TRIDC7AG078600
TRIDC7AG078610
TRIDC7BG000270
TRIDC7BG000300
TRIDC7BG000410
TRIDC7BG000460
TRIDC7BG000470
TRIDC7BG000480
TRIDC7BG000550
TRIDC7BG000700
TRIDC7BG000710
TRIDC7BG000720
TRIDC7BG000730
TRIDC7BG000800
TRIDC7BG000810
TRIDC7BG000970
TRIDC7BG000980
TRIDC7BG001080
TRIDC7BG001170
TRIDC7BG001180
TRIDC7BG001190
TRIDC7BG001200
TRIDC7BG001590
TRIDC7BG001600
TRIDC7BG001720
TRIDC7BG001750
TRIDC7BG001780
TRIDC7BG001790
TRIDC7BG002000
TRIDC7BG002100
TRIDC7BG002410
TRIDC7BG002430
TRIDC7BG002510
TRIDC7BG002760
TRIDC7BG003110
TRIDC7BG003420
TRIDC7BG003480
TRIDC7BG003840
TRIDC7BG004120
TRIDC7BG004150
TRIDC7BG004160
TRIDC7BG004270
TRIDC7BG004280
TRIDC7BG004690
TRIDC7BG004700
TRIDC7BG005620
TRIDC7BG005650
TRIDC7BG005730
TRIDC7BG006090
TRIDC7BG006100
TRIDC7BG006120
TRIDC7BG006410
TRIDC7BG006890
TRIDC7BG007830
TRIDC7BG008780
TRIDC7BG008820
TRIDC7BG008860
TRIDC7BG008880
TRIDC7BG008900
TRIDC7BG008930
TRIDC7BG009630
TRIDC7BG009890
TRIDC7BG009950
TRIDC7BG010030
TRIDC7BG010200
TRIDC7BG010450
TRIDC7BG012420
TRIDC7BG013230
TRIDC7BG013240
TRIDC7BG013250
TRIDC7BG013260
TRIDC7BG015170
TRIDC7BG015180
TRIDC7BG015190
TRIDC7BG016550
TRIDC7BG016570
TRIDC7BG016870
TRIDC7BG016880
TRIDC7BG016890
TRIDC7BG016900
TRIDC7BG017640
TRIDC7BG018400
TRIDC7BG020000
TRIDC7BG020710
TRIDC7BG023250
TRIDC7BG024840
TRIDC7BG024900
TRIDC7BG025340
TRIDC7BG028070
TRIDC7BG028480
TRIDC7BG029300
TRIDC7BG030210
TRIDC7BG031370
TRIDC7BG032430
TRIDC7BG032440
TRIDC7BG032450
TRIDC7BG032460
TRIDC7BG032470
TRIDC7BG032490
TRIDC7BG032500
TRIDC7BG032520
TRIDC7BG032530
TRIDC7BG032550
TRIDC7BG032570
TRIDC7BG032580
TRIDC7BG032600
TRIDC7BG032610
TRIDC7BG032620
TRIDC7BG032640
TRIDC7BG032660
TRIDC7BG032690
TRIDC7BG032720
TRIDC7BG033110
TRIDC7BG035680
TRIDC7BG036270
TRIDC7BG036280
TRIDC7BG036310
TRIDC7BG036320
TRIDC7BG036340
TRIDC7BG036360
TRIDC7BG036370
TRIDC7BG036380
TRIDC7BG037730
TRIDC7BG037740
TRIDC7BG037750
TRIDC7BG037790
TRIDC7BG038040
TRIDC7BG038100
TRIDC7BG038710
TRIDC7BG038890
TRIDC7BG038900
TRIDC7BG038910
TRIDC7BG039340
TRIDC7BG039930
TRIDC7BG040030
TRIDC7BG040090
TRIDC7BG040280
TRIDC7BG040340
TRIDC7BG040390
TRIDC7BG040420
TRIDC7BG040510
TRIDC7BG040520
TRIDC7BG040530
TRIDC7BG040590
TRIDC7BG040780
TRIDC7BG040830
TRIDC7BG040920
TRIDC7BG041420
TRIDC7BG041460
TRIDC7BG041490
TRIDC7BG041500
TRIDC7BG041510
TRIDC7BG041520
TRIDC7BG041550
TRIDC7BG041880
TRIDC7BG042560
TRIDC7BG042570
TRIDC7BG042580
TRIDC7BG042620
TRIDC7BG042650
TRIDC7BG042690
TRIDC7BG042710
TRIDC7BG042740
TRIDC7BG042880
TRIDC7BG043180
TRIDC7BG043660
TRIDC7BG044210
TRIDC7BG045180
TRIDC7BG045680
TRIDC7BG045690
TRIDC7BG045700
TRIDC7BG045720
TRIDC7BG045740
TRIDC7BG045750
TRIDC7BG045760
TRIDC7BG045770
TRIDC7BG046030
TRIDC7BG047020
TRIDC7BG047030
TRIDC7BG048010
TRIDC7BG048230
TRIDC7BG048320
TRIDC7BG048480
TRIDC7BG048490
TRIDC7BG048610
TRIDC7BG048900
TRIDC7BG048990
TRIDC7BG049000
TRIDC7BG049390
TRIDC7BG050220
TRIDC7BG050680
TRIDC7BG050690
TRIDC7BG051700
TRIDC7BG051710
TRIDC7BG051740
TRIDC7BG051810
TRIDC7BG051820
TRIDC7BG052120
TRIDC7BG052130
TRIDC7BG052190
TRIDC7BG052240
TRIDC7BG052250
TRIDC7BG052260
TRIDC7BG052270
TRIDC7BG052290
TRIDC7BG052430
TRIDC7BG052440
TRIDC7BG052860
TRIDC7BG052900
TRIDC7BG053160
TRIDC7BG053170
TRIDC7BG053180
TRIDC7BG053280
TRIDC7BG053290
TRIDC7BG053330
TRIDC7BG053340
TRIDC7BG053350
TRIDC7BG053360
TRIDC7BG053380
TRIDC7BG053400
TRIDC7BG053410
TRIDC7BG053430
TRIDC7BG053440
TRIDC7BG053450
TRIDC7BG053570
TRIDC7BG053580
TRIDC7BG053600
TRIDC7BG053610
TRIDC7BG053630
TRIDC7BG053640
TRIDC7BG053650
TRIDC7BG053660
TRIDC7BG053690
TRIDC7BG053700
TRIDC7BG053720
TRIDC7BG053890
TRIDC7BG053900
TRIDC7BG053910
TRIDC7BG053920
TRIDC7BG053960
TRIDC7BG053970
TRIDC7BG053980
TRIDC7BG053990
TRIDC7BG054020
TRIDC7BG054030
TRIDC7BG054090
TRIDC7BG054110
TRIDC7BG054230
TRIDC7BG054240
TRIDC7BG054370
TRIDC7BG054970
TRIDC7BG054980
TRIDC7BG055000
TRIDC7BG055210
TRIDC7BG055230
TRIDC7BG055240
TRIDC7BG055390
TRIDC7BG055470
TRIDC7BG055490
TRIDC7BG055630
TRIDC7BG055640
TRIDC7BG055650
TRIDC7BG055660
TRIDC7BG055930
TRIDC7BG056010
TRIDC7BG056250
TRIDC7BG056350
TRIDC7BG056380
TRIDC7BG056390
TRIDC7BG056670
TRIDC7BG056760
TRIDC7BG056890
TRIDC7BG057180
TRIDC7BG057190
TRIDC7BG057930
TRIDC7BG058510
TRIDC7BG058730
TRIDC7BG059060
TRIDC7BG059370
TRIDC7BG059510
TRIDC7BG059520
TRIDC7BG059530
TRIDC7BG059540
TRIDC7BG059640
TRIDC7BG059730
TRIDC7BG059750
TRIDC7BG059770
TRIDC7BG059780
TRIDC7BG059800
TRIDC7BG059810
TRIDC7BG060060
TRIDC7BG060080
TRIDC7BG060110
TRIDC7BG060120
TRIDC7BG060130
TRIDC7BG060150
TRIDC7BG060170
TRIDC7BG060240
TRIDC7BG060560
TRIDC7BG060570
TRIDC7BG060600
TRIDC7BG060730
TRIDC7BG060770
TRIDC7BG061060
TRIDC7BG061550
TRIDC7BG061560
TRIDC7BG061580
TRIDC7BG061590
TRIDC7BG061610
TRIDC7BG061630
TRIDC7BG061640
TRIDC7BG061850
TRIDC7BG062000
TRIDC7BG062010
TRIDC7BG062030
TRIDC7BG062080
TRIDC7BG062090
TRIDC7BG062450
TRIDC7BG062460
TRIDC7BG062640
TRIDC7BG062730
TRIDC7BG063110
TRIDC7BG063140
TRIDC7BG063150
TRIDC7BG063160
TRIDC7BG063240
TRIDC7BG063250
TRIDC7BG063260
TRIDC7BG063270
TRIDC7BG063880
TRIDC7BG063940
TRIDC7BG064170
TRIDC7BG064200
TRIDC7BG064220
TRIDC7BG064250
TRIDC7BG064260
TRIDC7BG064370
TRIDC7BG064410
TRIDC7BG064460
TRIDC7BG064490
TRIDC7BG064620
TRIDC7BG065160
TRIDC7BG065170
TRIDC7BG065520
TRIDC7BG065530
TRIDC7BG065550
TRIDC7BG065560
TRIDC7BG065610
TRIDC7BG065650
TRIDC7BG065850
TRIDC7BG065900
TRIDC7BG065920
TRIDC7BG066120
TRIDC7BG066130
TRIDC7BG066330
TRIDC7BG066930
TRIDC7BG066940
TRIDC7BG067190
TRIDC7BG067440
TRIDC7BG067450
TRIDC7BG067480
TRIDC7BG067490
TRIDC7BG067550
TRIDC7BG067860
TRIDC7BG067930
TRIDC7BG067940
TRIDC7BG068020
TRIDC7BG068030
TRIDC7BG068100
TRIDC7BG068150
TRIDC7BG068160
TRIDC7BG068170
TRIDC7BG068500
TRIDC7BG068530
TRIDC7BG068640
TRIDC7BG068650
TRIDC7BG068660
TRIDC7BG068690
TRIDC7BG068700
TRIDC7BG068710
TRIDC7BG068720
TRIDC7BG068730
TRIDC7BG069000
TRIDC7BG069020
TRIDC7BG069140
TRIDC7BG069150
TRIDC7BG069240
TRIDC7BG069250
TRIDC7BG069260
TRIDC7BG069410
TRIDC7BG069420
TRIDC7BG069440
TRIDC7BG069550
TRIDC7BG069560
TRIDC7BG069680
TRIDC7BG069700
TRIDC7BG069710
TRIDC7BG069730
TRIDC7BG069740
TRIDC7BG069760
TRIDC7BG069770
TRIDC7BG069820
TRIDC7BG069870
TRIDC7BG069980
TRIDC7BG069990
TRIDC7BG070000
TRIDC7BG070020
TRIDC7BG070210
TRIDC7BG070220
TRIDC7BG070240
TRIDC7BG070270
TRIDC7BG070280
TRIDC7BG070290
TRIDC7BG070310
TRIDC7BG070320
TRIDC7BG070340
TRIDC7BG070370
TRIDC7BG070380
TRIDC7BG070390
TRIDC7BG070410
TRIDC7BG070460
TRIDC7BG070470
TRIDC7BG070720
TRIDC7BG070850
TRIDC7BG070880
TRIDC7BG070890
TRIDC7BG070900
TRIDC7BG070920
TRIDC7BG070960
TRIDC7BG070980
TRIDC7BG070990
TRIDC7BG071080
TRIDC7BG071180
TRIDC7BG071190
TRIDC7BG071410
TRIDC7BG071430
TRIDC7BG071450
TRIDC7BG071600
TRIDC7BG071620
TRIDC7BG071630
TRIDC7BG071650
TRIDC7BG071660
TRIDC7BG071690
TRIDC7BG071700
TRIDC7BG071710
TRIDC7BG071770
TRIDC7BG071790
TRIDC7BG071840
TRIDC7BG071850
TRIDC7BG071860
TRIDC7BG071870
TRIDC7BG071920
TRIDC7BG071930
TRIDC7BG071950
TRIDC7BG071990
TRIDC7BG072000
TRIDC7BG072230
TRIDC7BG072330
TRIDC7BG072750
TRIDC7BG072850
TRIDC7BG072900
TRIDC7BG072970
TRIDC7BG072990
TRIDC7BG073000
TRIDC7BG073040
TRIDC7BG073240
TRIDC7BG073250
TRIDC7BG073260
TRIDC7BG073560
TRIDC7BG073570
TRIDC7BG073620
TRIDC7BG073800
TRIDC7BG073840
TRIDC7BG073880
TRIDC7BG073970
TRIDC7BG074000
TRIDC7BG074030
TRIDC7BG074040
TRIDC7BG074050
TRIDC7BG074060
TRIDC7BG074070
TRIDC7BG074100
TRIDC7BG074180
TRIDC7BG074200
TRIDC7BG074240
TRIDC7BG074260
TRIDC7BG074300
TRIDC7BG074310
TRIDC7BG074430
TRIDC7BG074440
TRIDC7BG074480
TRIDC7BG074490
TRIDC7BG074530
TRIDC7BG074540
TRIDC7BG074560
TRIDC7BG074600
TRIDC7BG074610
TRIDC7BG074670
TRIDC7BG074680
TRIDC7BG074690
TRIDC7BG074710
TRIDC7BG074740
TRIDC7BG074760
TRIDC7BG074770
TRIDC7BG074780
TRIDC7BG075390
TRIDC7BG075400
TRIDC7BG075470
TRIDC7BG075480
TRIDC7BG075490
TRIDC7BG075520
TRIDC7BG075550
TRIDC7BG075560
TRIDC7BG075570
TRIDC7BG075580
TRIDC7BG075620
TRIDC7BG075630
TRIDC7BG075640
TRIDC7BG075650
TRIDC7BG075840
TRIDC7BG075850
TRIDC7BG075860
TRIDC7BG075880
TRIDC7BG075900
TRIDC7BG075910
TRIDC7BG075920
TRIDC7BG075940
TRIDC7BG076060
TRIDC7BG076250
TRIDC7BG076380
TRIDC7BG076390
TRIDC7BG076400
TRIDC7BG076410
TRIDC7BG076420
TRIDC7BG076440
TRIDC7BG076470
TRIDC7BG076480
TRIDC7BG076490
TRIDC7BG076510
TRIDC7BG076530
TRIDC7BG076560
TRIDC7BG076570
TRIDC7BG076600
TRIDC7BG076650
TRIDC7BG076660
TRIDC7BG076670
TRIDC7BG076680
TRIDC7BG076690
TRIDC7BG076700
TRIDC7BG076710
TRIDC7BG076870
TRIDC7BG076920
TRIDC7BG076990
TRIDC7BG077010
TRIDC7BG077020
TRIDC7BG077030
TRIDC7BG077050
TRIDC7BG077070
TRIDC7BG077080
TRIDC7BG077090
TRIDC7BG077100
TRIDC7BG077120
