# Supplementary material for: Comparative gene retention analysis in barley, wild emmer, and bread wheat pangenome lines reveals factors affecting gene retention following gene duplication
Source: BMC Biol. 2023 Feb 6;21:25. doi: 10.1186/s12915-022-01503-z (PMC9903521; doi:10.1186/s12915-022-01503-z)
Supplement: Supplementary file 7 — Additional file 7. Orthologous gene matrix (presence/absence) in barley, wild emmer, and bread wheat pangenome lines. [file 12915_2022_1503_MOESM7_ESM.zip › Files_S5/SRR7478320.deletion_gene.list]

TRIDC0UG000280
TRIDC0UG000410
TRIDC0UG000420
TRIDC0UG000700
TRIDC0UG000720
TRIDC0UG000730
TRIDC0UG000740
TRIDC0UG000970
TRIDC0UG000990
TRIDC0UG001330
TRIDC0UG001480
TRIDC0UG001490
TRIDC0UG001610
TRIDC0UG001740
TRIDC0UG001750
TRIDC0UG001760
TRIDC0UG001770
TRIDC0UG001780
TRIDC0UG001790
TRIDC0UG001800
TRIDC0UG001810
TRIDC0UG001820
TRIDC0UG001830
TRIDC0UG001910
TRIDC0UG001960
TRIDC0UG001980
TRIDC0UG001990
TRIDC0UG002010
TRIDC0UG002280
TRIDC0UG002290
TRIDC0UG002310
TRIDC0UG002340
TRIDC0UG002630
TRIDC0UG002670
TRIDC0UG002680
TRIDC0UG002930
TRIDC0UG003050
TRIDC0UG003060
TRIDC0UG003110
TRIDC0UG003120
TRIDC0UG003130
TRIDC0UG003140
TRIDC0UG003150
TRIDC0UG003320
TRIDC0UG003330
TRIDC0UG003380
TRIDC0UG003600
TRIDC0UG003640
TRIDC0UG003650
TRIDC0UG003760
TRIDC0UG003770
TRIDC0UG003780
TRIDC0UG003850
TRIDC0UG003860
TRIDC0UG003930
TRIDC0UG004150
TRIDC0UG004160
TRIDC0UG004170
TRIDC0UG004180
TRIDC0UG004190
TRIDC0UG004200
TRIDC0UG004230
TRIDC0UG004290
TRIDC0UG004310
TRIDC0UG004360
TRIDC0UG004530
TRIDC0UG004770
TRIDC0UG004990
TRIDC0UG005020
TRIDC0UG005030
TRIDC0UG005040
TRIDC0UG005080
TRIDC0UG005100
TRIDC0UG005110
TRIDC0UG005200
TRIDC0UG005230
TRIDC0UG005470
TRIDC0UG005600
TRIDC0UG005610
TRIDC0UG005620
TRIDC0UG005750
TRIDC0UG005760
TRIDC0UG005890
TRIDC0UG005910
TRIDC0UG005920
TRIDC0UG005930
TRIDC0UG005960
TRIDC0UG006000
TRIDC0UG006070
TRIDC0UG006100
TRIDC0UG006120
TRIDC0UG006420
TRIDC0UG006500
TRIDC0UG006570
TRIDC0UG006630
TRIDC0UG006640
TRIDC0UG006740
TRIDC0UG006790
TRIDC0UG006870
TRIDC0UG006910
TRIDC0UG006980
TRIDC0UG007010
TRIDC0UG007110
TRIDC0UG007200
TRIDC0UG007210
TRIDC0UG007230
TRIDC0UG007240
TRIDC0UG007260
TRIDC0UG007330
TRIDC0UG007630
TRIDC0UG007810
TRIDC0UG007920
TRIDC0UG007940
TRIDC0UG007950
TRIDC0UG008050
TRIDC0UG008060
TRIDC0UG008070
TRIDC0UG008160
TRIDC0UG008170
TRIDC0UG008180
TRIDC0UG008200
TRIDC0UG008210
TRIDC0UG008370
TRIDC0UG008380
TRIDC0UG008570
TRIDC0UG008590
TRIDC0UG008610
TRIDC0UG008620
TRIDC0UG008630
TRIDC0UG008640
TRIDC0UG008660
TRIDC0UG008750
TRIDC0UG008900
TRIDC0UG009300
TRIDC0UG009310
TRIDC0UG009390
TRIDC0UG009400
TRIDC0UG009420
TRIDC0UG009590
TRIDC0UG009700
TRIDC0UG009770
TRIDC0UG009800
TRIDC0UG009860
TRIDC0UG009930
TRIDC0UG009960
TRIDC0UG009970
TRIDC0UG010060
TRIDC0UG010080
TRIDC0UG010180
TRIDC0UG010350
TRIDC0UG010460
TRIDC0UG010560
TRIDC0UG010610
TRIDC0UG010630
TRIDC0UG010640
TRIDC0UG010650
TRIDC0UG010690
TRIDC0UG010720
TRIDC0UG010730
TRIDC0UG010750
TRIDC0UG010770
TRIDC0UG010790
TRIDC0UG010800
TRIDC0UG010820
TRIDC0UG010830
TRIDC0UG010870
TRIDC0UG010890
TRIDC0UG010910
TRIDC0UG010930
TRIDC0UG010940
TRIDC0UG010980
TRIDC0UG010990
TRIDC0UG011000
TRIDC0UG011020
TRIDC0UG011320
TRIDC0UG011330
TRIDC0UG011340
TRIDC0UG011350
TRIDC0UG011710
TRIDC0UG011760
TRIDC0UG011890
TRIDC0UG011920
TRIDC0UG011930
TRIDC0UG012100
TRIDC0UG012110
TRIDC0UG012280
TRIDC0UG012320
TRIDC0UG012410
TRIDC0UG012420
TRIDC0UG012440
TRIDC0UG012450
TRIDC0UG012460
TRIDC0UG012500
TRIDC0UG012630
TRIDC0UG012650
TRIDC0UG012900
TRIDC0UG012920
TRIDC0UG013060
TRIDC0UG013100
TRIDC0UG013360
TRIDC0UG013450
TRIDC0UG013460
TRIDC0UG013770
TRIDC0UG013930
TRIDC0UG013970
TRIDC0UG014030
TRIDC0UG014090
TRIDC0UG014530
TRIDC0UG014550
TRIDC0UG015050
TRIDC0UG015080
TRIDC0UG015100
TRIDC0UG015120
TRIDC0UG015150
TRIDC0UG015240
TRIDC0UG015460
TRIDC0UG015800
TRIDC0UG015810
TRIDC0UG015850
TRIDC0UG015980
TRIDC0UG016120
TRIDC0UG016450
TRIDC0UG016510
TRIDC0UG016520
TRIDC0UG016530
TRIDC0UG016540
TRIDC0UG016560
TRIDC0UG016570
TRIDC0UG016590
TRIDC0UG016750
TRIDC0UG016830
TRIDC0UG016840
TRIDC0UG016850
TRIDC0UG016880
TRIDC0UG016940
TRIDC0UG016950
TRIDC0UG017000
TRIDC0UG017010
TRIDC0UG017030
TRIDC0UG017040
TRIDC0UG017050
TRIDC0UG017160
TRIDC0UG017170
TRIDC0UG017180
TRIDC0UG017190
TRIDC0UG017210
TRIDC0UG017290
TRIDC0UG017300
TRIDC0UG017450
TRIDC0UG017460
TRIDC0UG017520
TRIDC0UG017530
TRIDC0UG017690
TRIDC0UG018050
TRIDC0UG018060
TRIDC0UG018260
TRIDC0UG018280
TRIDC0UG018430
TRIDC0UG018490
TRIDC0UG018500
TRIDC0UG018550
TRIDC0UG018580
TRIDC0UG018590
TRIDC0UG018670
TRIDC0UG018760
TRIDC0UG018810
TRIDC0UG018830
TRIDC0UG018840
TRIDC0UG019000
TRIDC0UG019010
TRIDC0UG019020
TRIDC0UG019050
TRIDC0UG019070
TRIDC0UG019080
TRIDC0UG019110
TRIDC0UG019230
TRIDC0UG019570
TRIDC0UG019580
TRIDC0UG019650
TRIDC0UG019680
TRIDC0UG019700
TRIDC0UG019730
TRIDC0UG019740
TRIDC0UG019760
TRIDC0UG019770
TRIDC0UG020010
TRIDC0UG020020
TRIDC0UG020030
TRIDC0UG020110
TRIDC0UG020310
TRIDC0UG020330
TRIDC0UG020360
TRIDC0UG020370
TRIDC0UG020380
TRIDC0UG020420
TRIDC0UG020470
TRIDC0UG020480
TRIDC0UG020500
TRIDC0UG020510
TRIDC0UG020530
TRIDC0UG020540
TRIDC0UG020560
TRIDC0UG020570
TRIDC0UG020580
TRIDC0UG020670
TRIDC0UG020680
TRIDC0UG020710
TRIDC0UG020720
TRIDC0UG020760
TRIDC0UG020770
TRIDC0UG020820
TRIDC0UG020870
TRIDC0UG020930
TRIDC0UG020940
TRIDC0UG020960
TRIDC0UG020970
TRIDC0UG021000
TRIDC0UG021010
TRIDC0UG021020
TRIDC0UG021030
TRIDC0UG021040
TRIDC0UG021050
TRIDC0UG021060
TRIDC0UG021090
TRIDC0UG021100
TRIDC0UG021130
TRIDC0UG021150
TRIDC0UG021180
TRIDC0UG021200
TRIDC0UG021230
TRIDC0UG021250
TRIDC0UG021280
TRIDC0UG021290
TRIDC0UG021320
TRIDC0UG021330
TRIDC0UG021340
TRIDC0UG021350
TRIDC0UG021360
TRIDC0UG021370
TRIDC0UG021380
TRIDC0UG021410
TRIDC0UG021420
TRIDC0UG021430
TRIDC0UG021460
TRIDC0UG021500
TRIDC0UG021510
TRIDC0UG021560
TRIDC0UG021570
TRIDC0UG021580
TRIDC0UG021590
TRIDC0UG021610
TRIDC0UG021620
TRIDC0UG021630
TRIDC0UG021640
TRIDC0UG021680
TRIDC0UG021720
TRIDC0UG021740
TRIDC0UG021760
TRIDC0UG021770
TRIDC0UG021780
TRIDC0UG021790
TRIDC0UG021800
TRIDC0UG021820
TRIDC0UG021840
TRIDC0UG021850
TRIDC0UG021860
TRIDC0UG021880
TRIDC0UG021910
TRIDC0UG021920
TRIDC0UG021980
TRIDC0UG021990
TRIDC0UG022000
TRIDC0UG022010
TRIDC0UG022070
TRIDC0UG022080
TRIDC0UG022090
TRIDC0UG022130
TRIDC0UG022140
TRIDC0UG022150
TRIDC0UG022180
TRIDC0UG022220
TRIDC0UG022240
TRIDC0UG022250
TRIDC0UG022260
TRIDC0UG022290
TRIDC0UG022300
TRIDC0UG022320
TRIDC0UG022330
TRIDC0UG022340
TRIDC0UG022350
TRIDC0UG022390
TRIDC0UG022400
TRIDC0UG022420
TRIDC0UG022430
TRIDC0UG022440
TRIDC0UG022450
TRIDC0UG022480
TRIDC0UG022490
TRIDC0UG022500
TRIDC0UG022520
TRIDC0UG022540
TRIDC0UG022550
TRIDC0UG022560
TRIDC0UG022580
TRIDC0UG022590
TRIDC0UG022620
TRIDC0UG022640
TRIDC0UG022650
TRIDC0UG022660
TRIDC0UG022680
TRIDC0UG022720
TRIDC0UG022730
TRIDC0UG022740
TRIDC0UG022750
TRIDC0UG022760
TRIDC0UG022780
TRIDC0UG022790
TRIDC0UG022830
TRIDC0UG022840
TRIDC0UG022860
TRIDC0UG022870
TRIDC0UG022880
TRIDC0UG022890
TRIDC0UG022900
TRIDC0UG022910
TRIDC0UG022920
TRIDC0UG022930
TRIDC0UG022950
TRIDC0UG022970
TRIDC0UG022980
TRIDC0UG023030
TRIDC0UG023040
TRIDC0UG023050
TRIDC0UG023080
TRIDC0UG023100
TRIDC0UG023110
TRIDC0UG023150
TRIDC0UG023160
TRIDC0UG023190
TRIDC0UG023200
TRIDC0UG023230
TRIDC0UG023260
TRIDC0UG023280
TRIDC0UG023300
TRIDC0UG023310
TRIDC0UG023320
TRIDC0UG023350
TRIDC0UG023360
TRIDC0UG023370
TRIDC0UG023380
TRIDC0UG023390
TRIDC0UG023410
TRIDC0UG023420
TRIDC0UG023440
TRIDC0UG023530
TRIDC0UG023540
TRIDC0UG023580
TRIDC0UG023590
TRIDC0UG023600
TRIDC0UG023630
TRIDC0UG023640
TRIDC0UG023650
TRIDC0UG023660
TRIDC0UG023680
TRIDC0UG023690
TRIDC0UG023720
TRIDC0UG023740
TRIDC0UG023760
TRIDC0UG023770
TRIDC0UG023780
TRIDC0UG023800
TRIDC0UG023830
TRIDC0UG023860
TRIDC0UG023890
TRIDC0UG023900
TRIDC0UG023910
TRIDC0UG023920
TRIDC0UG023940
TRIDC0UG023970
TRIDC0UG024020
TRIDC0UG024030
TRIDC0UG024050
TRIDC0UG024090
TRIDC0UG024120
TRIDC0UG024160
TRIDC0UG024170
TRIDC0UG024190
TRIDC0UG024210
TRIDC0UG024240
TRIDC0UG024250
TRIDC0UG024300
TRIDC0UG024360
TRIDC0UG024380
TRIDC0UG024390
TRIDC0UG024430
TRIDC0UG024450
TRIDC0UG024460
TRIDC0UG024480
TRIDC0UG024500
TRIDC0UG024510
TRIDC0UG024540
TRIDC0UG024550
TRIDC0UG024560
TRIDC0UG024570
TRIDC0UG024590
TRIDC0UG024620
TRIDC0UG024670
TRIDC0UG024680
TRIDC0UG024710
TRIDC0UG024720
TRIDC0UG024730
TRIDC0UG024750
TRIDC0UG024770
TRIDC0UG024780
TRIDC0UG024800
TRIDC0UG024820
TRIDC0UG024850
TRIDC0UG024860
TRIDC0UG024890
TRIDC0UG024910
TRIDC0UG024920
TRIDC0UG024950
TRIDC0UG024970
TRIDC0UG024980
TRIDC0UG024990
TRIDC0UG025020
TRIDC0UG025040
TRIDC0UG025050
TRIDC0UG025080
TRIDC0UG025110
TRIDC0UG025140
TRIDC0UG025160
TRIDC0UG025170
TRIDC0UG025180
TRIDC0UG025200
TRIDC0UG025220
TRIDC0UG025230
TRIDC0UG025240
TRIDC0UG025250
TRIDC0UG025260
TRIDC0UG025270
TRIDC0UG025280
TRIDC0UG025290
TRIDC0UG025310
TRIDC0UG025320
TRIDC0UG025330
TRIDC0UG025350
TRIDC0UG025390
TRIDC0UG025400
TRIDC0UG025410
TRIDC0UG025450
TRIDC0UG025470
TRIDC0UG025480
TRIDC0UG025530
TRIDC0UG025560
TRIDC0UG025570
TRIDC0UG025580
TRIDC0UG025600
TRIDC0UG025610
TRIDC0UG025620
TRIDC0UG025630
TRIDC0UG025640
TRIDC0UG025650
TRIDC0UG025680
TRIDC0UG025690
TRIDC0UG025700
TRIDC0UG025710
TRIDC0UG025720
TRIDC0UG025740
TRIDC0UG025760
TRIDC0UG025770
TRIDC0UG025780
TRIDC0UG025790
TRIDC0UG025800
TRIDC0UG025810
TRIDC0UG025850
TRIDC0UG025880
TRIDC0UG025920
TRIDC0UG025960
TRIDC0UG025970
TRIDC0UG025990
TRIDC0UG026000
TRIDC0UG026030
TRIDC0UG026160
TRIDC0UG026190
TRIDC0UG026210
TRIDC0UG026230
TRIDC0UG026240
TRIDC0UG026270
TRIDC0UG026280
TRIDC0UG026300
TRIDC0UG026320
TRIDC0UG026330
TRIDC0UG026350
TRIDC0UG026400
TRIDC0UG026410
TRIDC0UG026450
TRIDC0UG026470
TRIDC0UG026480
TRIDC0UG026500
TRIDC0UG026510
TRIDC0UG026520
TRIDC0UG026530
TRIDC0UG026560
TRIDC0UG026570
TRIDC0UG026600
TRIDC0UG026610
TRIDC0UG026630
TRIDC0UG026640
TRIDC0UG026650
TRIDC0UG026670
TRIDC0UG026720
TRIDC0UG026740
TRIDC0UG026750
TRIDC0UG026770
TRIDC0UG026780
TRIDC0UG026830
TRIDC0UG026840
TRIDC0UG026860
TRIDC0UG026870
TRIDC0UG026880
TRIDC0UG026890
TRIDC0UG026940
TRIDC0UG026950
TRIDC0UG026960
TRIDC0UG026970
TRIDC0UG026980
TRIDC0UG026990
TRIDC0UG027060
TRIDC0UG027080
TRIDC0UG027120
TRIDC0UG027140
TRIDC0UG027150
TRIDC0UG027160
TRIDC0UG027170
TRIDC0UG027180
TRIDC0UG027200
TRIDC0UG027250
TRIDC0UG027270
TRIDC0UG027280
TRIDC0UG027290
TRIDC0UG027320
TRIDC0UG027340
TRIDC0UG027350
TRIDC0UG027450
TRIDC0UG027460
TRIDC0UG027510
TRIDC0UG027530
TRIDC0UG027540
TRIDC0UG027570
TRIDC0UG027580
TRIDC0UG027590
TRIDC0UG027600
TRIDC0UG027610
TRIDC0UG027620
TRIDC0UG027630
TRIDC0UG027640
TRIDC0UG027650
TRIDC0UG027720
TRIDC0UG027730
TRIDC0UG027740
TRIDC0UG027750
TRIDC0UG027760
TRIDC0UG027770
TRIDC0UG027790
TRIDC0UG027800
TRIDC0UG027810
TRIDC0UG027830
TRIDC0UG027860
TRIDC0UG027880
TRIDC0UG027910
TRIDC0UG027930
TRIDC0UG027940
TRIDC0UG027950
TRIDC0UG027960
TRIDC0UG028040
TRIDC0UG028050
TRIDC0UG028080
TRIDC0UG028100
TRIDC0UG028110
TRIDC0UG028120
TRIDC0UG028140
TRIDC0UG028160
TRIDC0UG028170
TRIDC0UG028190
TRIDC0UG028200
TRIDC0UG028210
TRIDC0UG028220
TRIDC0UG028240
TRIDC0UG028270
TRIDC0UG028280
TRIDC0UG028290
TRIDC0UG028300
TRIDC0UG028310
TRIDC0UG028340
TRIDC0UG028360
TRIDC0UG028370
TRIDC0UG028380
TRIDC0UG028390
TRIDC0UG028400
TRIDC0UG028410
TRIDC0UG028440
TRIDC0UG028470
TRIDC0UG028490
TRIDC0UG028510
TRIDC0UG028520
TRIDC0UG028560
TRIDC0UG028580
TRIDC0UG028590
TRIDC0UG028600
TRIDC0UG028610
TRIDC0UG028620
TRIDC0UG028630
TRIDC0UG028640
TRIDC0UG028650
TRIDC0UG028660
TRIDC0UG028680
TRIDC0UG028690
TRIDC0UG028700
TRIDC0UG028720
TRIDC0UG028740
TRIDC0UG028770
TRIDC0UG028790
TRIDC0UG028800
TRIDC0UG028810
TRIDC0UG028820
TRIDC0UG028860
TRIDC0UG028870
TRIDC0UG028880
TRIDC0UG028890
TRIDC0UG028920
TRIDC0UG028980
TRIDC0UG028990
TRIDC0UG029000
TRIDC0UG029050
TRIDC0UG029060
TRIDC0UG029090
TRIDC0UG029110
TRIDC0UG029120
TRIDC0UG029130
TRIDC0UG029150
TRIDC0UG029160
TRIDC0UG029170
TRIDC0UG029210
TRIDC0UG029220
TRIDC0UG029230
TRIDC0UG029240
TRIDC0UG029280
TRIDC0UG029290
TRIDC0UG029330
TRIDC0UG029360
TRIDC0UG029390
TRIDC0UG029410
TRIDC0UG029420
TRIDC0UG029440
TRIDC0UG029450
TRIDC0UG029470
TRIDC0UG029490
TRIDC0UG029500
TRIDC0UG029520
TRIDC0UG029540
TRIDC0UG029550
TRIDC0UG029600
TRIDC0UG029640
TRIDC0UG029650
TRIDC0UG029690
TRIDC0UG029720
TRIDC0UG029730
TRIDC0UG029740
TRIDC0UG029750
TRIDC0UG029810
TRIDC0UG029830
TRIDC0UG029850
TRIDC0UG029870
TRIDC0UG029890
TRIDC0UG029900
TRIDC0UG029920
TRIDC0UG029930
TRIDC0UG029960
TRIDC0UG029980
TRIDC0UG029990
TRIDC0UG030030
TRIDC0UG030040
TRIDC0UG030110
TRIDC0UG030130
TRIDC0UG030140
TRIDC0UG030150
TRIDC0UG030180
TRIDC0UG030190
TRIDC0UG030220
TRIDC0UG030230
TRIDC0UG030280
TRIDC0UG030290
TRIDC0UG030300
TRIDC0UG030310
TRIDC0UG030330
TRIDC0UG030350
TRIDC0UG030370
TRIDC0UG030430
TRIDC0UG030460
TRIDC0UG030470
TRIDC0UG030520
TRIDC0UG030530
TRIDC0UG030540
TRIDC0UG030550
TRIDC0UG030630
TRIDC0UG030650
TRIDC0UG030700
TRIDC0UG030730
TRIDC0UG030750
TRIDC0UG030760
TRIDC0UG030800
TRIDC0UG030810
TRIDC0UG030860
TRIDC0UG030890
TRIDC0UG030970
TRIDC0UG030990
TRIDC0UG031000
TRIDC0UG031060
TRIDC0UG031070
TRIDC0UG031110
TRIDC0UG031120
TRIDC0UG031150
TRIDC0UG031160
TRIDC0UG031170
TRIDC0UG031180
TRIDC0UG031190
TRIDC0UG031210
TRIDC0UG031220
TRIDC0UG031230
TRIDC0UG031240
TRIDC0UG031250
TRIDC0UG031290
TRIDC0UG031300
TRIDC0UG031320
TRIDC0UG031360
TRIDC0UG031380
TRIDC0UG031390
TRIDC0UG031400
TRIDC0UG031460
TRIDC0UG031490
TRIDC0UG031510
TRIDC0UG031540
TRIDC0UG031550
TRIDC0UG031570
TRIDC0UG031620
TRIDC0UG031630
TRIDC0UG031660
TRIDC0UG031690
TRIDC0UG031700
TRIDC0UG031720
TRIDC0UG031750
TRIDC0UG031780
TRIDC0UG031790
TRIDC0UG031810
TRIDC0UG031830
TRIDC0UG031900
TRIDC0UG031950
TRIDC0UG032020
TRIDC0UG032040
TRIDC0UG032060
TRIDC0UG032070
TRIDC0UG032090
TRIDC0UG032110
TRIDC0UG032180
TRIDC0UG032200
TRIDC0UG032220
TRIDC0UG032230
TRIDC0UG032240
TRIDC0UG032290
TRIDC0UG032320
TRIDC0UG032340
TRIDC0UG032430
TRIDC0UG032440
TRIDC0UG032490
TRIDC0UG032500
TRIDC0UG032570
TRIDC0UG032590
TRIDC0UG032630
TRIDC0UG032640
TRIDC0UG032660
TRIDC0UG032670
TRIDC0UG032700
TRIDC0UG032710
TRIDC0UG032740
TRIDC0UG032790
TRIDC0UG032820
TRIDC0UG032910
TRIDC0UG032930
TRIDC0UG032960
TRIDC0UG033010
TRIDC0UG033020
TRIDC0UG033050
TRIDC0UG033060
TRIDC0UG033090
TRIDC0UG033120
TRIDC0UG033180
TRIDC0UG033260
TRIDC0UG033470
TRIDC0UG033480
TRIDC0UG033520
TRIDC0UG033590
TRIDC0UG033650
TRIDC0UG033690
TRIDC0UG033760
TRIDC0UG033790
TRIDC0UG033800
TRIDC0UG033850
TRIDC0UG033880
TRIDC0UG033910
TRIDC0UG033920
TRIDC0UG033940
TRIDC0UG034010
TRIDC0UG034030
TRIDC0UG034060
TRIDC0UG034070
TRIDC0UG034130
TRIDC0UG034150
TRIDC0UG034180
TRIDC0UG034220
TRIDC0UG034260
TRIDC0UG034270
TRIDC0UG034330
TRIDC0UG034360
TRIDC0UG034480
TRIDC0UG034510
TRIDC0UG034540
TRIDC0UG034550
TRIDC0UG034580
TRIDC0UG034730
TRIDC0UG034740
TRIDC0UG034790
TRIDC0UG034810
TRIDC0UG034830
TRIDC0UG034870
TRIDC0UG034960
TRIDC0UG035000
TRIDC0UG035010
TRIDC0UG035060
TRIDC0UG035070
TRIDC0UG035170
TRIDC0UG035270
TRIDC0UG035290
TRIDC0UG035300
TRIDC0UG035310
TRIDC0UG035320
TRIDC0UG035350
TRIDC0UG035380
TRIDC0UG035390
TRIDC0UG035400
TRIDC0UG035410
TRIDC0UG035430
TRIDC0UG035440
TRIDC0UG035450
TRIDC0UG035460
TRIDC0UG035470
TRIDC0UG035490
TRIDC0UG035510
TRIDC1AG000030
TRIDC1AG000040
TRIDC1AG000060
TRIDC1AG000090
TRIDC1AG000100
TRIDC1AG000110
TRIDC1AG000120
TRIDC1AG000250
TRIDC1AG000270
TRIDC1AG000400
TRIDC1AG000420
TRIDC1AG000560
TRIDC1AG000580
TRIDC1AG000590
TRIDC1AG000610
TRIDC1AG000620
TRIDC1AG000630
TRIDC1AG000640
TRIDC1AG000650
TRIDC1AG000670
TRIDC1AG000680
TRIDC1AG000900
TRIDC1AG000990
TRIDC1AG001000
TRIDC1AG001180
TRIDC1AG001190
TRIDC1AG001200
TRIDC1AG001510
TRIDC1AG001560
TRIDC1AG001700
TRIDC1AG001730
TRIDC1AG001740
TRIDC1AG001870
TRIDC1AG001880
TRIDC1AG001890
TRIDC1AG001900
TRIDC1AG001930
TRIDC1AG001950
TRIDC1AG001960
TRIDC1AG001980
TRIDC1AG002010
TRIDC1AG002110
TRIDC1AG002120
TRIDC1AG002130
TRIDC1AG002140
TRIDC1AG002180
TRIDC1AG002200
TRIDC1AG002720
TRIDC1AG002750
TRIDC1AG002760
TRIDC1AG002910
TRIDC1AG002930
TRIDC1AG002960
TRIDC1AG002970
TRIDC1AG002980
TRIDC1AG002990
TRIDC1AG003030
TRIDC1AG003330
TRIDC1AG003340
TRIDC1AG003350
TRIDC1AG003360
TRIDC1AG003380
TRIDC1AG003390
TRIDC1AG003400
TRIDC1AG003760
TRIDC1AG003770
TRIDC1AG003780
TRIDC1AG003830
TRIDC1AG003890
TRIDC1AG003950
TRIDC1AG004120
TRIDC1AG004130
TRIDC1AG004140
TRIDC1AG004150
TRIDC1AG004180
TRIDC1AG004270
TRIDC1AG004340
TRIDC1AG004380
TRIDC1AG004460
TRIDC1AG004470
TRIDC1AG004500
TRIDC1AG004510
TRIDC1AG004520
TRIDC1AG004710
TRIDC1AG004720
TRIDC1AG005390
TRIDC1AG005430
TRIDC1AG005460
TRIDC1AG005480
TRIDC1AG005540
TRIDC1AG005550
TRIDC1AG005590
TRIDC1AG005660
TRIDC1AG005690
TRIDC1AG005770
TRIDC1AG005800
TRIDC1AG005860
TRIDC1AG005890
TRIDC1AG005990
TRIDC1AG006030
TRIDC1AG006040
TRIDC1AG006070
TRIDC1AG006090
TRIDC1AG006290
TRIDC1AG006300
TRIDC1AG006460
TRIDC1AG006950
TRIDC1AG007240
TRIDC1AG008410
TRIDC1AG008520
TRIDC1AG008800
TRIDC1AG009460
TRIDC1AG009480
TRIDC1AG009810
TRIDC1AG009820
TRIDC1AG010020
TRIDC1AG010350
TRIDC1AG010370
TRIDC1AG010460
TRIDC1AG012410
TRIDC1AG014830
TRIDC1AG016520
TRIDC1AG016530
TRIDC1AG019230
TRIDC1AG019290
TRIDC1AG019300
TRIDC1AG020800
TRIDC1AG020810
TRIDC1AG020820
TRIDC1AG020830
TRIDC1AG021370
TRIDC1AG021610
TRIDC1AG022610
TRIDC1AG026450
TRIDC1AG027650
TRIDC1AG027880
TRIDC1AG032700
TRIDC1AG032800
TRIDC1AG032820
TRIDC1AG034160
TRIDC1AG034590
TRIDC1AG035790
TRIDC1AG037920
TRIDC1AG037930
TRIDC1AG039810
TRIDC1AG040710
TRIDC1AG040720
TRIDC1AG040730
TRIDC1AG041480
TRIDC1AG041550
TRIDC1AG042670
TRIDC1AG043810
TRIDC1AG043830
TRIDC1AG045950
TRIDC1AG046230
TRIDC1AG047430
TRIDC1AG047630
TRIDC1AG047700
TRIDC1AG047760
TRIDC1AG047770
TRIDC1AG048140
TRIDC1AG048240
TRIDC1AG048250
TRIDC1AG048280
TRIDC1AG049450
TRIDC1AG049640
TRIDC1AG049720
TRIDC1AG050900
TRIDC1AG050910
TRIDC1AG051650
TRIDC1AG052540
TRIDC1AG054200
TRIDC1AG054220
TRIDC1AG054260
TRIDC1AG054760
TRIDC1AG055050
TRIDC1AG055600
TRIDC1AG055730
TRIDC1AG055740
TRIDC1AG055750
TRIDC1AG057010
TRIDC1AG057020
TRIDC1AG057340
TRIDC1AG057390
TRIDC1AG057410
TRIDC1AG058110
TRIDC1AG058600
TRIDC1AG058830
TRIDC1AG058840
TRIDC1AG058850
TRIDC1AG059370
TRIDC1AG059380
TRIDC1AG060200
TRIDC1AG060250
TRIDC1AG060260
TRIDC1AG061660
TRIDC1AG061670
TRIDC1AG062650
TRIDC1AG062660
TRIDC1AG062670
TRIDC1AG063240
TRIDC1AG064100
TRIDC1AG064300
TRIDC1AG064310
TRIDC1AG064320
TRIDC1AG064350
TRIDC1AG064640
TRIDC1AG064710
TRIDC1AG064770
TRIDC1AG064810
TRIDC1AG065080
TRIDC1AG065090
TRIDC1AG065390
TRIDC1BG000060
TRIDC1BG000070
TRIDC1BG000090
TRIDC1BG000120
TRIDC1BG000130
TRIDC1BG000150
TRIDC1BG000160
TRIDC1BG000180
TRIDC1BG000210
TRIDC1BG000220
TRIDC1BG000230
TRIDC1BG000240
TRIDC1BG000250
TRIDC1BG000260
TRIDC1BG000270
TRIDC1BG000320
TRIDC1BG000330
TRIDC1BG000340
TRIDC1BG000360
TRIDC1BG000370
TRIDC1BG000620
TRIDC1BG000630
TRIDC1BG000690
TRIDC1BG000700
TRIDC1BG000720
TRIDC1BG000730
TRIDC1BG000740
TRIDC1BG000770
TRIDC1BG000790
TRIDC1BG000800
TRIDC1BG000810
TRIDC1BG000820
TRIDC1BG000830
TRIDC1BG000840
TRIDC1BG000850
TRIDC1BG000860
TRIDC1BG000870
TRIDC1BG000880
TRIDC1BG000890
TRIDC1BG000900
TRIDC1BG000910
TRIDC1BG000930
TRIDC1BG000940
TRIDC1BG000950
TRIDC1BG000960
TRIDC1BG000970
TRIDC1BG000990
TRIDC1BG001000
TRIDC1BG001020
TRIDC1BG001030
TRIDC1BG001040
TRIDC1BG001050
TRIDC1BG001060
TRIDC1BG001070
TRIDC1BG001080
TRIDC1BG001110
TRIDC1BG001120
TRIDC1BG001370
TRIDC1BG001380
TRIDC1BG001390
TRIDC1BG001410
TRIDC1BG001430
TRIDC1BG001490
TRIDC1BG001500
TRIDC1BG001510
TRIDC1BG001690
TRIDC1BG001700
TRIDC1BG001740
TRIDC1BG001810
TRIDC1BG001830
TRIDC1BG001850
TRIDC1BG001970
TRIDC1BG001980
TRIDC1BG001990
TRIDC1BG002080
TRIDC1BG002090
TRIDC1BG002100
TRIDC1BG002110
TRIDC1BG002150
TRIDC1BG002160
TRIDC1BG002200
TRIDC1BG002220
TRIDC1BG002230
TRIDC1BG002260
TRIDC1BG002270
TRIDC1BG002280
TRIDC1BG002290
TRIDC1BG002350
TRIDC1BG002370
TRIDC1BG002380
TRIDC1BG002390
TRIDC1BG002400
TRIDC1BG002410
TRIDC1BG002530
TRIDC1BG002540
TRIDC1BG002550
TRIDC1BG002560
TRIDC1BG002590
TRIDC1BG002600
TRIDC1BG002610
TRIDC1BG002620
TRIDC1BG002680
TRIDC1BG002690
TRIDC1BG002700
TRIDC1BG002710
TRIDC1BG002760
TRIDC1BG003060
TRIDC1BG003070
TRIDC1BG003080
TRIDC1BG003090
TRIDC1BG003270
TRIDC1BG003420
TRIDC1BG003440
TRIDC1BG003450
TRIDC1BG003460
TRIDC1BG003470
TRIDC1BG003500
TRIDC1BG003700
TRIDC1BG003710
TRIDC1BG003720
TRIDC1BG003790
TRIDC1BG003810
TRIDC1BG003820
TRIDC1BG003840
TRIDC1BG003850
TRIDC1BG003920
TRIDC1BG004130
TRIDC1BG004140
TRIDC1BG004230
TRIDC1BG004240
TRIDC1BG004260
TRIDC1BG004280
TRIDC1BG004290
TRIDC1BG004300
TRIDC1BG004330
TRIDC1BG004720
TRIDC1BG004730
TRIDC1BG004750
TRIDC1BG004970
TRIDC1BG005110
TRIDC1BG005120
TRIDC1BG005390
TRIDC1BG005620
TRIDC1BG005690
TRIDC1BG005710
TRIDC1BG006030
TRIDC1BG006040
TRIDC1BG006050
TRIDC1BG006060
TRIDC1BG006080
TRIDC1BG006120
TRIDC1BG006320
TRIDC1BG006330
TRIDC1BG006410
TRIDC1BG006590
TRIDC1BG006970
TRIDC1BG007030
TRIDC1BG007040
TRIDC1BG007060
TRIDC1BG007110
TRIDC1BG007280
TRIDC1BG007960
TRIDC1BG008090
TRIDC1BG008120
TRIDC1BG008140
TRIDC1BG008160
TRIDC1BG008190
TRIDC1BG008240
TRIDC1BG008250
TRIDC1BG008260
TRIDC1BG008300
TRIDC1BG008350
TRIDC1BG008360
TRIDC1BG008390
TRIDC1BG008400
TRIDC1BG008450
TRIDC1BG008460
TRIDC1BG008470
TRIDC1BG008490
TRIDC1BG008500
TRIDC1BG008550
TRIDC1BG008790
TRIDC1BG008800
TRIDC1BG008880
TRIDC1BG009360
TRIDC1BG009610
TRIDC1BG009630
TRIDC1BG009640
TRIDC1BG009650
TRIDC1BG009660
TRIDC1BG009780
TRIDC1BG010000
TRIDC1BG010010
TRIDC1BG010020
TRIDC1BG010090
TRIDC1BG010460
TRIDC1BG010470
TRIDC1BG010480
TRIDC1BG010600
TRIDC1BG010680
TRIDC1BG010690
TRIDC1BG010700
TRIDC1BG010710
TRIDC1BG010950
TRIDC1BG011460
TRIDC1BG011470
TRIDC1BG011960
TRIDC1BG011990
TRIDC1BG012020
TRIDC1BG012040
TRIDC1BG012370
TRIDC1BG012770
TRIDC1BG012810
TRIDC1BG012830
TRIDC1BG012840
TRIDC1BG013170
TRIDC1BG013180
TRIDC1BG013280
TRIDC1BG013290
TRIDC1BG014190
TRIDC1BG014400
TRIDC1BG014970
TRIDC1BG015210
TRIDC1BG015230
TRIDC1BG015320
TRIDC1BG015330
TRIDC1BG015340
TRIDC1BG015420
TRIDC1BG015440
TRIDC1BG015450
TRIDC1BG015650
TRIDC1BG015660
TRIDC1BG015900
TRIDC1BG015920
TRIDC1BG015930
TRIDC1BG015940
TRIDC1BG016060
TRIDC1BG016110
TRIDC1BG016150
TRIDC1BG016200
TRIDC1BG016220
TRIDC1BG016230
TRIDC1BG016820
TRIDC1BG016830
TRIDC1BG016840
TRIDC1BG016890
TRIDC1BG016900
TRIDC1BG016910
TRIDC1BG017020
TRIDC1BG017320
TRIDC1BG017510
TRIDC1BG019120
TRIDC1BG019730
TRIDC1BG022770
TRIDC1BG022960
TRIDC1BG024350
TRIDC1BG025230
TRIDC1BG025380
TRIDC1BG025620
TRIDC1BG027650
TRIDC1BG028520
TRIDC1BG028530
TRIDC1BG028650
TRIDC1BG028670
TRIDC1BG028690
TRIDC1BG028710
TRIDC1BG028730
TRIDC1BG028820
TRIDC1BG029270
TRIDC1BG029300
TRIDC1BG029410
TRIDC1BG029450
TRIDC1BG029510
TRIDC1BG029520
TRIDC1BG029530
TRIDC1BG029540
TRIDC1BG029600
TRIDC1BG029610
TRIDC1BG029900
TRIDC1BG029930
TRIDC1BG030050
TRIDC1BG030260
TRIDC1BG030340
TRIDC1BG030420
TRIDC1BG031300
TRIDC1BG038890
TRIDC1BG038930
TRIDC1BG039170
TRIDC1BG039180
TRIDC1BG039210
TRIDC1BG040540
TRIDC1BG042370
TRIDC1BG042400
TRIDC1BG042550
TRIDC1BG042950
TRIDC1BG042960
TRIDC1BG043120
TRIDC1BG043690
TRIDC1BG043710
TRIDC1BG043720
TRIDC1BG043730
TRIDC1BG044720
TRIDC1BG045800
TRIDC1BG046880
TRIDC1BG046970
TRIDC1BG046980
TRIDC1BG047010
TRIDC1BG047020
TRIDC1BG047570
TRIDC1BG047910
TRIDC1BG048450
TRIDC1BG049030
TRIDC1BG049120
TRIDC1BG049300
TRIDC1BG049310
TRIDC1BG049320
TRIDC1BG049330
TRIDC1BG049340
TRIDC1BG049350
TRIDC1BG049360
TRIDC1BG049370
TRIDC1BG049380
TRIDC1BG050160
TRIDC1BG050170
TRIDC1BG050200
TRIDC1BG050530
TRIDC1BG050540
TRIDC1BG050560
TRIDC1BG050580
TRIDC1BG050590
TRIDC1BG050640
TRIDC1BG051230
TRIDC1BG051240
TRIDC1BG051960
TRIDC1BG051970
TRIDC1BG051980
TRIDC1BG052060
TRIDC1BG052080
TRIDC1BG052090
TRIDC1BG053650
TRIDC1BG054170
TRIDC1BG054200
TRIDC1BG054260
TRIDC1BG054270
TRIDC1BG054280
TRIDC1BG054290
TRIDC1BG054300
TRIDC1BG054430
TRIDC1BG054490
TRIDC1BG054700
TRIDC1BG054820
TRIDC1BG055150
TRIDC1BG055160
TRIDC1BG055380
TRIDC1BG055400
TRIDC1BG055410
TRIDC1BG055460
TRIDC1BG055470
TRIDC1BG055520
TRIDC1BG055690
TRIDC1BG055700
TRIDC1BG055710
TRIDC1BG055720
TRIDC1BG056040
TRIDC1BG056050
TRIDC1BG056370
TRIDC1BG056380
TRIDC1BG056390
TRIDC1BG056540
TRIDC1BG056560
TRIDC1BG056570
TRIDC1BG056600
TRIDC1BG056650
TRIDC1BG056660
TRIDC1BG056670
TRIDC1BG057630
TRIDC1BG057710
TRIDC1BG057760
TRIDC1BG057790
TRIDC1BG057800
TRIDC1BG057840
TRIDC1BG058630
TRIDC1BG058850
TRIDC1BG059180
TRIDC1BG059200
TRIDC1BG059220
TRIDC1BG059450
TRIDC1BG059460
TRIDC1BG059470
TRIDC1BG059590
TRIDC1BG059610
TRIDC1BG059620
TRIDC1BG059630
TRIDC1BG059640
TRIDC1BG059990
TRIDC1BG060000
TRIDC1BG060400
TRIDC1BG060410
TRIDC1BG060420
TRIDC1BG060430
TRIDC1BG060540
TRIDC1BG060550
TRIDC1BG060700
TRIDC1BG060710
TRIDC1BG060730
TRIDC1BG060740
TRIDC1BG060780
TRIDC1BG060790
TRIDC1BG060800
TRIDC1BG060810
TRIDC1BG060900
TRIDC1BG061040
TRIDC1BG061050
TRIDC1BG061060
TRIDC1BG061140
TRIDC1BG061170
TRIDC1BG061190
TRIDC1BG061380
TRIDC1BG061460
TRIDC1BG061590
TRIDC1BG062110
TRIDC1BG062130
TRIDC1BG062140
TRIDC1BG062300
TRIDC1BG062310
TRIDC1BG062320
TRIDC1BG062340
TRIDC1BG062350
TRIDC1BG062360
TRIDC1BG062370
TRIDC1BG062380
TRIDC1BG062390
TRIDC1BG062400
TRIDC1BG062440
TRIDC1BG062470
TRIDC1BG062650
TRIDC1BG062870
TRIDC1BG062890
TRIDC1BG062900
TRIDC1BG062910
TRIDC1BG062930
TRIDC1BG062940
TRIDC1BG062980
TRIDC1BG063040
TRIDC1BG063050
TRIDC1BG063060
TRIDC1BG063090
TRIDC1BG063140
TRIDC1BG063310
TRIDC1BG063340
TRIDC1BG063350
TRIDC1BG063360
TRIDC1BG063610
TRIDC1BG063900
TRIDC1BG063910
TRIDC1BG063930
TRIDC1BG064010
TRIDC1BG064020
TRIDC1BG064030
TRIDC1BG064170
TRIDC1BG064180
TRIDC1BG064280
TRIDC1BG064320
TRIDC1BG064350
TRIDC1BG064450
TRIDC1BG064460
TRIDC1BG064820
TRIDC1BG064850
TRIDC1BG065000
TRIDC1BG065040
TRIDC1BG065060
TRIDC1BG065970
TRIDC1BG066120
TRIDC1BG066140
TRIDC1BG066240
TRIDC1BG066250
TRIDC1BG066540
TRIDC1BG066730
TRIDC1BG067010
TRIDC1BG067020
TRIDC1BG067430
TRIDC1BG067440
TRIDC1BG067490
TRIDC1BG067870
TRIDC1BG067880
TRIDC1BG067930
TRIDC1BG068150
TRIDC1BG068160
TRIDC1BG068170
TRIDC1BG068270
TRIDC1BG068280
TRIDC1BG068320
TRIDC1BG068330
TRIDC1BG068350
TRIDC1BG069030
TRIDC1BG069300
TRIDC1BG069310
TRIDC1BG069980
TRIDC1BG069990
TRIDC1BG070010
TRIDC1BG070020
TRIDC1BG070030
TRIDC1BG070090
TRIDC1BG070170
TRIDC1BG070190
TRIDC1BG070200
TRIDC1BG070210
TRIDC1BG070220
TRIDC1BG070230
TRIDC1BG070240
TRIDC1BG070280
TRIDC1BG070300
TRIDC1BG070760
TRIDC1BG071230
TRIDC1BG071250
TRIDC1BG071260
TRIDC1BG071310
TRIDC1BG071340
TRIDC1BG071350
TRIDC1BG071360
TRIDC1BG071530
TRIDC1BG071550
TRIDC1BG071780
TRIDC1BG071840
TRIDC1BG071850
TRIDC1BG071900
TRIDC1BG071910
TRIDC1BG071920
TRIDC1BG072220
TRIDC1BG072380
TRIDC1BG072390
TRIDC1BG072420
TRIDC1BG072490
TRIDC1BG072500
TRIDC1BG072510
TRIDC1BG072530
TRIDC1BG072540
TRIDC1BG072550
TRIDC1BG072560
TRIDC1BG072580
TRIDC1BG072600
TRIDC1BG072620
TRIDC1BG072630
TRIDC1BG072640
TRIDC1BG072650
TRIDC1BG072680
TRIDC1BG072710
TRIDC1BG072720
TRIDC1BG072730
TRIDC1BG072740
TRIDC1BG072750
TRIDC1BG072810
TRIDC1BG072910
TRIDC1BG073120
TRIDC1BG073130
TRIDC1BG073140
TRIDC1BG073180
TRIDC1BG073190
TRIDC1BG073200
TRIDC1BG073240
TRIDC1BG073260
TRIDC1BG073490
TRIDC1BG073760
TRIDC1BG073770
TRIDC1BG073910
TRIDC1BG073970
TRIDC1BG073980
TRIDC1BG073990
TRIDC1BG074190
TRIDC1BG074230
TRIDC1BG074240
TRIDC1BG074250
TRIDC1BG074810
TRIDC2AG000020
TRIDC2AG000030
TRIDC2AG000060
TRIDC2AG000080
TRIDC2AG000120
TRIDC2AG000330
TRIDC2AG000420
TRIDC2AG000430
TRIDC2AG000440
TRIDC2AG000480
TRIDC2AG000510
TRIDC2AG000520
TRIDC2AG000570
TRIDC2AG000580
TRIDC2AG000600
TRIDC2AG000610
TRIDC2AG000630
TRIDC2AG000650
TRIDC2AG000660
TRIDC2AG000670
TRIDC2AG000920
TRIDC2AG001030
TRIDC2AG001140
TRIDC2AG001380
TRIDC2AG001470
TRIDC2AG001530
TRIDC2AG001950
TRIDC2AG001960
TRIDC2AG002200
TRIDC2AG002270
TRIDC2AG002280
TRIDC2AG002410
TRIDC2AG002420
TRIDC2AG002430
TRIDC2AG002440
TRIDC2AG002450
TRIDC2AG002460
TRIDC2AG002470
TRIDC2AG003090
TRIDC2AG003100
TRIDC2AG003110
TRIDC2AG003120
TRIDC2AG003230
TRIDC2AG003240
TRIDC2AG003470
TRIDC2AG003700
TRIDC2AG003820
TRIDC2AG004500
TRIDC2AG004520
TRIDC2AG004550
TRIDC2AG004560
TRIDC2AG005170
TRIDC2AG005180
TRIDC2AG005190
TRIDC2AG005200
TRIDC2AG005440
TRIDC2AG005480
TRIDC2AG005490
TRIDC2AG005500
TRIDC2AG005720
TRIDC2AG005730
TRIDC2AG005740
TRIDC2AG005870
TRIDC2AG005960
TRIDC2AG006230
TRIDC2AG006240
TRIDC2AG006250
TRIDC2AG006260
TRIDC2AG006290
TRIDC2AG006530
TRIDC2AG006890
TRIDC2AG006900
TRIDC2AG006910
TRIDC2AG006990
TRIDC2AG007790
TRIDC2AG007880
TRIDC2AG007890
TRIDC2AG007920
TRIDC2AG007950
TRIDC2AG008540
TRIDC2AG008580
TRIDC2AG009840
TRIDC2AG009920
TRIDC2AG009940
TRIDC2AG010320
TRIDC2AG010800
TRIDC2AG011990
TRIDC2AG012140
TRIDC2AG012150
TRIDC2AG012700
TRIDC2AG012710
TRIDC2AG012720
TRIDC2AG012930
TRIDC2AG013780
TRIDC2AG014490
TRIDC2AG014630
TRIDC2AG014750
TRIDC2AG014760
TRIDC2AG014850
TRIDC2AG014870
TRIDC2AG015030
TRIDC2AG015160
TRIDC2AG015180
TRIDC2AG016390
TRIDC2AG016650
TRIDC2AG016930
TRIDC2AG017200
TRIDC2AG017260
TRIDC2AG018170
TRIDC2AG018690
TRIDC2AG019190
TRIDC2AG020140
TRIDC2AG020770
TRIDC2AG021360
TRIDC2AG021560
TRIDC2AG022820
TRIDC2AG023100
TRIDC2AG026200
TRIDC2AG028820
TRIDC2AG030170
TRIDC2AG032940
TRIDC2AG032950
TRIDC2AG036140
TRIDC2AG036150
TRIDC2AG036180
TRIDC2AG036190
TRIDC2AG036210
TRIDC2AG036290
TRIDC2AG036330
TRIDC2AG036410
TRIDC2AG036540
TRIDC2AG036560
TRIDC2AG036610
TRIDC2AG040140
TRIDC2AG043230
TRIDC2AG043250
TRIDC2AG045340
TRIDC2AG045880
TRIDC2AG045890
TRIDC2AG047200
TRIDC2AG047500
TRIDC2AG047970
TRIDC2AG048780
TRIDC2AG052020
TRIDC2AG054070
TRIDC2AG054610
TRIDC2AG055790
TRIDC2AG055810
TRIDC2AG055820
TRIDC2AG056460
TRIDC2AG056480
TRIDC2AG056490
TRIDC2AG056590
TRIDC2AG058890
TRIDC2AG061000
TRIDC2AG061010
TRIDC2AG061260
TRIDC2AG062360
TRIDC2AG064610
TRIDC2AG065140
TRIDC2AG065260
TRIDC2AG065290
TRIDC2AG065880
TRIDC2AG065930
TRIDC2AG065940
TRIDC2AG065950
TRIDC2AG065960
TRIDC2AG065970
TRIDC2AG066100
TRIDC2AG066110
TRIDC2AG066120
TRIDC2AG066540
TRIDC2AG066550
TRIDC2AG067300
TRIDC2AG067310
TRIDC2AG067320
TRIDC2AG067330
TRIDC2AG067340
TRIDC2AG067350
TRIDC2AG067440
TRIDC2AG067520
TRIDC2AG068960
TRIDC2AG069100
TRIDC2AG069110
TRIDC2AG069120
TRIDC2AG069310
TRIDC2AG069340
TRIDC2AG069620
TRIDC2AG069630
TRIDC2AG069920
TRIDC2AG070640
TRIDC2AG070750
TRIDC2AG070800
TRIDC2AG071290
TRIDC2AG073010
TRIDC2AG073070
TRIDC2AG074270
TRIDC2AG074930
TRIDC2AG074940
TRIDC2AG075500
TRIDC2AG075520
TRIDC2AG075530
TRIDC2AG075550
TRIDC2AG075580
TRIDC2AG075600
TRIDC2AG075880
TRIDC2AG075960
TRIDC2AG076300
TRIDC2AG076330
TRIDC2AG076620
TRIDC2AG076630
TRIDC2AG076640
TRIDC2AG077760
TRIDC2AG078060
TRIDC2AG078610
TRIDC2AG078620
TRIDC2AG078630
TRIDC2AG078690
TRIDC2AG078710
TRIDC2AG078720
TRIDC2AG078870
TRIDC2AG078910
TRIDC2AG079050
TRIDC2AG079060
TRIDC2AG079160
TRIDC2AG079370
TRIDC2AG079400
TRIDC2AG079410
TRIDC2AG079420
TRIDC2AG079430
TRIDC2AG079440
TRIDC2AG079480
TRIDC2AG079500
TRIDC2AG079570
TRIDC2AG079580
TRIDC2AG079620
TRIDC2AG079630
TRIDC2AG079810
TRIDC2AG079820
TRIDC2AG079830
TRIDC2AG080880
TRIDC2AG080890
TRIDC2AG081280
TRIDC2AG081290
TRIDC2AG081540
TRIDC2AG081610
TRIDC2AG081620
TRIDC2AG081630
TRIDC2AG081640
TRIDC2AG081650
TRIDC2AG081660
TRIDC2AG081670
TRIDC2AG081850
TRIDC2AG082020
TRIDC2AG082030
TRIDC2AG082170
TRIDC2AG082180
TRIDC2AG082190
TRIDC2AG082430
TRIDC2AG082440
TRIDC2BG000030
TRIDC2BG000040
TRIDC2BG000150
TRIDC2BG000160
TRIDC2BG000170
TRIDC2BG000180
TRIDC2BG000190
TRIDC2BG000530
TRIDC2BG000540
TRIDC2BG000550
TRIDC2BG000560
TRIDC2BG000570
TRIDC2BG000580
TRIDC2BG000590
TRIDC2BG001200
TRIDC2BG001310
TRIDC2BG001320
TRIDC2BG001330
TRIDC2BG001370
TRIDC2BG001440
TRIDC2BG001450
TRIDC2BG001460
TRIDC2BG001470
TRIDC2BG001480
TRIDC2BG001600
TRIDC2BG001610
TRIDC2BG001620
TRIDC2BG001630
TRIDC2BG001640
TRIDC2BG001650
TRIDC2BG001660
TRIDC2BG001700
TRIDC2BG001720
TRIDC2BG001730
TRIDC2BG001740
TRIDC2BG001790
TRIDC2BG001810
TRIDC2BG001820
TRIDC2BG001940
TRIDC2BG002290
TRIDC2BG002300
TRIDC2BG002450
TRIDC2BG002560
TRIDC2BG002570
TRIDC2BG002580
TRIDC2BG002590
TRIDC2BG002600
TRIDC2BG002610
TRIDC2BG002630
TRIDC2BG002640
TRIDC2BG002650
TRIDC2BG002730
TRIDC2BG002830
TRIDC2BG002840
TRIDC2BG002850
TRIDC2BG002860
TRIDC2BG002930
TRIDC2BG002960
TRIDC2BG002970
TRIDC2BG002980
TRIDC2BG002990
TRIDC2BG003080
TRIDC2BG003090
TRIDC2BG003240
TRIDC2BG003250
TRIDC2BG003260
TRIDC2BG003280
TRIDC2BG003290
TRIDC2BG003300
TRIDC2BG003310
TRIDC2BG003320
TRIDC2BG003350
TRIDC2BG003360
TRIDC2BG003400
TRIDC2BG003450
TRIDC2BG003460
TRIDC2BG003470
TRIDC2BG003480
TRIDC2BG003490
TRIDC2BG003500
TRIDC2BG003510
TRIDC2BG003530
TRIDC2BG003540
TRIDC2BG003550
TRIDC2BG003560
TRIDC2BG003570
TRIDC2BG003580
TRIDC2BG003600
TRIDC2BG003610
TRIDC2BG003620
TRIDC2BG003630
TRIDC2BG003680
TRIDC2BG003690
TRIDC2BG003710
TRIDC2BG003720
TRIDC2BG003730
TRIDC2BG003740
TRIDC2BG003770
TRIDC2BG003780
TRIDC2BG003820
TRIDC2BG003830
TRIDC2BG003840
TRIDC2BG003850
TRIDC2BG003870
TRIDC2BG003880
TRIDC2BG003890
TRIDC2BG003900
TRIDC2BG003910
TRIDC2BG003930
TRIDC2BG003950
TRIDC2BG003970
TRIDC2BG003990
TRIDC2BG004000
TRIDC2BG004090
TRIDC2BG004110
TRIDC2BG004130
TRIDC2BG004140
TRIDC2BG004160
TRIDC2BG004170
TRIDC2BG004440
TRIDC2BG004730
TRIDC2BG004750
TRIDC2BG004770
TRIDC2BG004780
TRIDC2BG004800
TRIDC2BG004810
TRIDC2BG005010
TRIDC2BG005040
TRIDC2BG005090
TRIDC2BG005100
TRIDC2BG005110
TRIDC2BG005160
TRIDC2BG005190
TRIDC2BG005320
TRIDC2BG005330
TRIDC2BG005900
TRIDC2BG005930
TRIDC2BG006200
TRIDC2BG006220
TRIDC2BG006240
TRIDC2BG006250
TRIDC2BG006400
TRIDC2BG006430
TRIDC2BG006460
TRIDC2BG006480
TRIDC2BG006490
TRIDC2BG006680
TRIDC2BG006730
TRIDC2BG006780
TRIDC2BG006800
TRIDC2BG006810
TRIDC2BG006820
TRIDC2BG006880
TRIDC2BG006890
TRIDC2BG006900
TRIDC2BG007120
TRIDC2BG007130
TRIDC2BG007140
TRIDC2BG007150
TRIDC2BG007170
TRIDC2BG007180
TRIDC2BG007190
TRIDC2BG007200
TRIDC2BG007210
TRIDC2BG007250
TRIDC2BG007310
TRIDC2BG007320
TRIDC2BG007330
TRIDC2BG007340
TRIDC2BG007350
TRIDC2BG007360
TRIDC2BG007370
TRIDC2BG007450
TRIDC2BG007460
TRIDC2BG007490
TRIDC2BG007510
TRIDC2BG007520
TRIDC2BG007550
TRIDC2BG007590
TRIDC2BG007600
TRIDC2BG007910
TRIDC2BG008040
TRIDC2BG008080
TRIDC2BG008110
TRIDC2BG008120
TRIDC2BG008130
TRIDC2BG008670
TRIDC2BG008800
TRIDC2BG008820
TRIDC2BG008830
TRIDC2BG008840
TRIDC2BG008860
TRIDC2BG008880
TRIDC2BG008910
TRIDC2BG009020
TRIDC2BG009060
TRIDC2BG009130
TRIDC2BG009230
TRIDC2BG009340
TRIDC2BG009350
TRIDC2BG009360
TRIDC2BG009390
TRIDC2BG009570
TRIDC2BG009580
TRIDC2BG009800
TRIDC2BG010430
TRIDC2BG010440
TRIDC2BG010450
TRIDC2BG010460
TRIDC2BG010480
TRIDC2BG010490
TRIDC2BG010500
TRIDC2BG010510
TRIDC2BG010520
TRIDC2BG010590
TRIDC2BG010720
TRIDC2BG010860
TRIDC2BG010890
TRIDC2BG010900
TRIDC2BG010910
TRIDC2BG011450
TRIDC2BG011510
TRIDC2BG011630
TRIDC2BG011640
TRIDC2BG011810
TRIDC2BG011950
TRIDC2BG012190
TRIDC2BG012260
TRIDC2BG012420
TRIDC2BG012430
TRIDC2BG012470
TRIDC2BG012500
TRIDC2BG012550
TRIDC2BG012570
TRIDC2BG012590
TRIDC2BG012630
TRIDC2BG012640
TRIDC2BG012650
TRIDC2BG012690
TRIDC2BG012700
TRIDC2BG012710
TRIDC2BG012720
TRIDC2BG012740
TRIDC2BG012770
TRIDC2BG013030
TRIDC2BG013120
TRIDC2BG013140
TRIDC2BG013440
TRIDC2BG013470
TRIDC2BG013870
TRIDC2BG013930
TRIDC2BG014190
TRIDC2BG014200
TRIDC2BG014210
TRIDC2BG014570
TRIDC2BG014960
TRIDC2BG014970
TRIDC2BG014980
TRIDC2BG015050
TRIDC2BG015060
TRIDC2BG015070
TRIDC2BG015300
TRIDC2BG015320
TRIDC2BG015330
TRIDC2BG015600
TRIDC2BG015750
TRIDC2BG015920
TRIDC2BG015940
TRIDC2BG015950
TRIDC2BG016260
TRIDC2BG016270
TRIDC2BG016280
TRIDC2BG016290
TRIDC2BG016730
TRIDC2BG016740
TRIDC2BG016750
TRIDC2BG016760
TRIDC2BG017060
TRIDC2BG017070
TRIDC2BG017080
TRIDC2BG017360
TRIDC2BG017370
TRIDC2BG017450
TRIDC2BG017540
TRIDC2BG017560
TRIDC2BG019170
TRIDC2BG019410
TRIDC2BG020330
TRIDC2BG020970
TRIDC2BG020990
TRIDC2BG021000
TRIDC2BG021100
TRIDC2BG021120
TRIDC2BG021550
TRIDC2BG021560
TRIDC2BG021570
TRIDC2BG021730
TRIDC2BG021740
TRIDC2BG021750
TRIDC2BG021790
TRIDC2BG021800
TRIDC2BG022020
TRIDC2BG022950
TRIDC2BG023140
TRIDC2BG023610
TRIDC2BG024860
TRIDC2BG025730
TRIDC2BG027000
TRIDC2BG027010
TRIDC2BG027140
TRIDC2BG029540
TRIDC2BG030960
TRIDC2BG030990
TRIDC2BG031000
TRIDC2BG031010
TRIDC2BG034970
TRIDC2BG034990
TRIDC2BG035420
TRIDC2BG040130
TRIDC2BG040940
TRIDC2BG042470
TRIDC2BG042480
TRIDC2BG042490
TRIDC2BG042500
TRIDC2BG046380
TRIDC2BG046390
TRIDC2BG046400
TRIDC2BG048190
TRIDC2BG048220
TRIDC2BG048930
TRIDC2BG049120
TRIDC2BG049510
TRIDC2BG049550
TRIDC2BG050400
TRIDC2BG050540
TRIDC2BG050790
TRIDC2BG051430
TRIDC2BG051460
TRIDC2BG051880
TRIDC2BG051930
TRIDC2BG051940
TRIDC2BG051980
TRIDC2BG052110
TRIDC2BG052120
TRIDC2BG053240
TRIDC2BG053250
TRIDC2BG053520
TRIDC2BG054530
TRIDC2BG055810
TRIDC2BG055840
TRIDC2BG055850
TRIDC2BG055860
TRIDC2BG056060
TRIDC2BG056090
TRIDC2BG057360
TRIDC2BG057600
TRIDC2BG058680
TRIDC2BG058690
TRIDC2BG059450
TRIDC2BG062440
TRIDC2BG062450
TRIDC2BG063580
TRIDC2BG063590
TRIDC2BG063600
TRIDC2BG063610
TRIDC2BG063620
TRIDC2BG063630
TRIDC2BG063950
TRIDC2BG063960
TRIDC2BG063990
TRIDC2BG064030
TRIDC2BG064050
TRIDC2BG064060
TRIDC2BG064070
TRIDC2BG064910
TRIDC2BG064970
TRIDC2BG064980
TRIDC2BG065000
TRIDC2BG065010
TRIDC2BG065140
TRIDC2BG065710
TRIDC2BG065720
TRIDC2BG065740
TRIDC2BG065750
TRIDC2BG065770
TRIDC2BG065790
TRIDC2BG067000
TRIDC2BG067290
TRIDC2BG067870
TRIDC2BG068250
TRIDC2BG068610
TRIDC2BG068810
TRIDC2BG069140
TRIDC2BG069780
TRIDC2BG069970
TRIDC2BG070010
TRIDC2BG070030
TRIDC2BG070080
TRIDC2BG070100
TRIDC2BG070200
TRIDC2BG070210
TRIDC2BG070220
TRIDC2BG070320
TRIDC2BG070330
TRIDC2BG070350
TRIDC2BG070370
TRIDC2BG070430
TRIDC2BG070480
TRIDC2BG070540
TRIDC2BG070550
TRIDC2BG070560
TRIDC2BG070580
TRIDC2BG070600
TRIDC2BG070610
TRIDC2BG070660
TRIDC2BG070710
TRIDC2BG070740
TRIDC2BG071010
TRIDC2BG071030
TRIDC2BG071040
TRIDC2BG071050
TRIDC2BG071070
TRIDC2BG071180
TRIDC2BG071190
TRIDC2BG071210
TRIDC2BG071240
TRIDC2BG071250
TRIDC2BG071280
TRIDC2BG071290
TRIDC2BG071520
TRIDC2BG071900
TRIDC2BG071940
TRIDC2BG072050
TRIDC2BG072060
TRIDC2BG072100
TRIDC2BG072110
TRIDC2BG072140
TRIDC2BG072250
TRIDC2BG072330
TRIDC2BG072340
TRIDC2BG072350
TRIDC2BG072450
TRIDC2BG072460
TRIDC2BG072500
TRIDC2BG072680
TRIDC2BG072760
TRIDC2BG072770
TRIDC2BG072790
TRIDC2BG073440
TRIDC2BG073510
TRIDC2BG073730
TRIDC2BG073940
TRIDC2BG074260
TRIDC2BG074270
TRIDC2BG074580
TRIDC2BG075290
TRIDC2BG075710
TRIDC2BG075720
TRIDC2BG075740
TRIDC2BG076740
TRIDC2BG076750
TRIDC2BG076760
TRIDC2BG076770
TRIDC2BG076780
TRIDC2BG076800
TRIDC2BG076950
TRIDC2BG076970
TRIDC2BG077080
TRIDC2BG077090
TRIDC2BG077300
TRIDC2BG077310
TRIDC2BG077320
TRIDC2BG077560
TRIDC2BG077590
TRIDC2BG077630
TRIDC2BG077640
TRIDC2BG077690
TRIDC2BG077700
TRIDC2BG078010
TRIDC2BG078030
TRIDC2BG078240
TRIDC2BG078350
TRIDC2BG078360
TRIDC2BG078390
TRIDC2BG078420
TRIDC2BG078430
TRIDC2BG078440
TRIDC2BG078450
TRIDC2BG078460
TRIDC2BG078470
TRIDC2BG078640
TRIDC2BG078650
TRIDC2BG078660
TRIDC2BG079070
TRIDC2BG079080
TRIDC2BG079090
TRIDC2BG079110
TRIDC2BG079170
TRIDC2BG079590
TRIDC2BG079720
TRIDC2BG079890
TRIDC2BG080370
TRIDC2BG080600
TRIDC2BG080620
TRIDC2BG080630
TRIDC2BG080640
TRIDC2BG080770
TRIDC2BG080850
TRIDC2BG080860
TRIDC2BG081040
TRIDC2BG081050
TRIDC2BG081060
TRIDC2BG081070
TRIDC2BG081100
TRIDC2BG081120
TRIDC2BG081130
TRIDC2BG081140
TRIDC2BG081160
TRIDC2BG081360
TRIDC2BG081730
TRIDC2BG081840
TRIDC2BG081860
TRIDC2BG081890
TRIDC2BG081900
TRIDC2BG081920
TRIDC2BG081930
TRIDC2BG081940
TRIDC2BG081950
TRIDC2BG082020
TRIDC2BG082030
TRIDC2BG082040
TRIDC2BG082120
TRIDC2BG082130
TRIDC2BG082140
TRIDC2BG082180
TRIDC2BG082200
TRIDC2BG082230
TRIDC2BG082250
TRIDC2BG082360
TRIDC2BG082380
TRIDC2BG082390
TRIDC2BG082730
TRIDC2BG082790
TRIDC2BG082800
TRIDC2BG082810
TRIDC2BG082820
TRIDC2BG083210
TRIDC2BG083260
TRIDC2BG083320
TRIDC2BG083330
TRIDC2BG083350
TRIDC2BG083360
TRIDC2BG083480
TRIDC2BG083490
TRIDC2BG083500
TRIDC2BG083640
TRIDC2BG083650
TRIDC2BG083660
TRIDC2BG084250
TRIDC2BG084460
TRIDC2BG084470
TRIDC2BG084490
TRIDC2BG084570
TRIDC2BG084580
TRIDC2BG084590
TRIDC2BG084600
TRIDC2BG084650
TRIDC2BG084660
TRIDC2BG084680
TRIDC2BG084690
TRIDC2BG084720
TRIDC2BG084780
TRIDC2BG084820
TRIDC2BG084840
TRIDC2BG084920
TRIDC2BG084980
TRIDC2BG085320
TRIDC2BG085340
TRIDC2BG085450
TRIDC2BG085540
TRIDC2BG085550
TRIDC2BG085560
TRIDC2BG085580
TRIDC2BG085590
TRIDC2BG085660
TRIDC2BG085690
TRIDC2BG085800
TRIDC2BG085810
TRIDC2BG085990
TRIDC2BG086020
TRIDC2BG086030
TRIDC2BG086040
TRIDC2BG086050
TRIDC2BG086170
TRIDC2BG086180
TRIDC2BG086190
TRIDC2BG086200
TRIDC2BG086210
TRIDC2BG086270
TRIDC2BG086290
TRIDC2BG086550
TRIDC2BG086560
TRIDC2BG086580
TRIDC2BG086620
TRIDC2BG086640
TRIDC2BG086680
TRIDC2BG086830
TRIDC2BG086900
TRIDC2BG086970
TRIDC2BG087020
TRIDC2BG087030
TRIDC2BG087060
TRIDC2BG087070
TRIDC2BG087090
TRIDC2BG087440
TRIDC2BG087680
TRIDC2BG087690
TRIDC2BG087700
TRIDC2BG087750
TRIDC2BG087930
TRIDC2BG087940
TRIDC2BG088010
TRIDC2BG088020
TRIDC2BG088030
TRIDC2BG088040
TRIDC2BG088060
TRIDC2BG088080
TRIDC2BG088120
TRIDC2BG088130
TRIDC2BG088140
TRIDC2BG088420
TRIDC2BG088430
TRIDC2BG088440
TRIDC2BG088450
TRIDC2BG088460
TRIDC2BG088510
TRIDC2BG088520
TRIDC2BG088530
TRIDC2BG088540
TRIDC2BG088600
TRIDC2BG088620
TRIDC2BG088630
TRIDC2BG088640
TRIDC2BG088650
TRIDC2BG088660
TRIDC2BG088670
TRIDC2BG088710
TRIDC2BG088720
TRIDC2BG088730
TRIDC2BG089040
TRIDC2BG089460
TRIDC2BG089710
TRIDC2BG089720
TRIDC2BG089740
TRIDC2BG089760
TRIDC2BG089820
TRIDC2BG089840
TRIDC2BG090120
TRIDC2BG090140
TRIDC2BG090150
TRIDC2BG090210
TRIDC2BG090230
TRIDC2BG090240
TRIDC2BG090250
TRIDC2BG090420
TRIDC2BG090430
TRIDC2BG090450
TRIDC2BG090470
TRIDC2BG090480
TRIDC2BG090550
TRIDC2BG090570
TRIDC2BG090580
TRIDC2BG090590
TRIDC2BG090610
TRIDC2BG090650
TRIDC2BG090660
TRIDC2BG090670
TRIDC2BG090680
TRIDC2BG090690
TRIDC2BG090730
TRIDC2BG090790
TRIDC2BG090840
TRIDC2BG090850
TRIDC2BG090870
TRIDC2BG090880
TRIDC2BG090890
TRIDC2BG090900
TRIDC2BG090950
TRIDC2BG090970
TRIDC2BG091010
TRIDC2BG091020
TRIDC2BG091190
TRIDC2BG091200
TRIDC3AG000030
TRIDC3AG000990
TRIDC3AG001000
TRIDC3AG001240
TRIDC3AG001360
TRIDC3AG001370
TRIDC3AG001380
TRIDC3AG001390
TRIDC3AG001670
TRIDC3AG001680
TRIDC3AG001840
TRIDC3AG001870
TRIDC3AG001940
TRIDC3AG001960
TRIDC3AG002000
TRIDC3AG002060
TRIDC3AG002190
TRIDC3AG002230
TRIDC3AG002330
TRIDC3AG003280
TRIDC3AG003300
TRIDC3AG003310
TRIDC3AG003420
TRIDC3AG003480
TRIDC3AG003570
TRIDC3AG003580
TRIDC3AG004060
TRIDC3AG004210
TRIDC3AG004820
TRIDC3AG005350
TRIDC3AG005470
TRIDC3AG005480
TRIDC3AG005490
TRIDC3AG005630
TRIDC3AG005650
TRIDC3AG005680
TRIDC3AG005880
TRIDC3AG005890
TRIDC3AG006000
TRIDC3AG006020
TRIDC3AG006940
TRIDC3AG006950
TRIDC3AG007130
TRIDC3AG007150
TRIDC3AG007350
TRIDC3AG008090
TRIDC3AG008100
TRIDC3AG008110
TRIDC3AG008140
TRIDC3AG008160
TRIDC3AG008180
TRIDC3AG008990
TRIDC3AG009000
TRIDC3AG009010
TRIDC3AG009020
TRIDC3AG009040
TRIDC3AG009060
TRIDC3AG009640
TRIDC3AG009660
TRIDC3AG009680
TRIDC3AG009770
TRIDC3AG009780
TRIDC3AG009800
TRIDC3AG009810
TRIDC3AG009820
TRIDC3AG010250
TRIDC3AG010650
TRIDC3AG010900
TRIDC3AG011300
TRIDC3AG011310
TRIDC3AG013630
TRIDC3AG014180
TRIDC3AG016080
TRIDC3AG017340
TRIDC3AG019770
TRIDC3AG021440
TRIDC3AG022100
TRIDC3AG022930
TRIDC3AG024350
TRIDC3AG024610
TRIDC3AG024980
TRIDC3AG025050
TRIDC3AG025410
TRIDC3AG026460
TRIDC3AG026640
TRIDC3AG028880
TRIDC3AG031820
TRIDC3AG031830
TRIDC3AG031840
TRIDC3AG035030
TRIDC3AG036610
TRIDC3AG037100
TRIDC3AG042120
TRIDC3AG042130
TRIDC3AG042690
TRIDC3AG043440
TRIDC3AG043540
TRIDC3AG044060
TRIDC3AG044570
TRIDC3AG044580
TRIDC3AG044590
TRIDC3AG044600
TRIDC3AG044610
TRIDC3AG045140
TRIDC3AG045150
TRIDC3AG045160
TRIDC3AG047370
TRIDC3AG047380
TRIDC3AG047650
TRIDC3AG047940
TRIDC3AG048250
TRIDC3AG048260
TRIDC3AG048650
TRIDC3AG052180
TRIDC3AG052190
TRIDC3AG054840
TRIDC3AG055790
TRIDC3AG055840
TRIDC3AG056950
TRIDC3AG056960
TRIDC3AG057170
TRIDC3AG057180
TRIDC3AG057190
TRIDC3AG058510
TRIDC3AG058520
TRIDC3AG058600
TRIDC3AG058670
TRIDC3AG060160
TRIDC3AG062260
TRIDC3AG062470
TRIDC3AG062560
TRIDC3AG063280
TRIDC3AG063440
TRIDC3AG064090
TRIDC3AG064950
TRIDC3AG065010
TRIDC3AG065020
TRIDC3AG065040
TRIDC3AG065050
TRIDC3AG065280
TRIDC3AG065520
TRIDC3AG065640
TRIDC3AG066050
TRIDC3AG066120
TRIDC3AG066320
TRIDC3AG066360
TRIDC3AG066380
TRIDC3AG066390
TRIDC3AG066780
TRIDC3AG066840
TRIDC3AG067110
TRIDC3AG067120
TRIDC3AG067370
TRIDC3AG067450
TRIDC3AG067840
TRIDC3AG067970
TRIDC3AG067980
TRIDC3AG067990
TRIDC3AG068570
TRIDC3AG068710
TRIDC3AG069200
TRIDC3AG069360
TRIDC3AG069540
TRIDC3AG069670
TRIDC3AG069790
TRIDC3AG069800
TRIDC3AG069820
TRIDC3AG069830
TRIDC3AG069840
TRIDC3AG069850
TRIDC3AG069890
TRIDC3AG069930
TRIDC3AG069990
TRIDC3AG070010
TRIDC3AG070040
TRIDC3AG071290
TRIDC3AG071400
TRIDC3AG071420
TRIDC3AG071430
TRIDC3AG071440
TRIDC3AG071630
TRIDC3AG071640
TRIDC3AG071650
TRIDC3AG071660
TRIDC3AG071690
TRIDC3AG071700
TRIDC3AG071710
TRIDC3AG071720
TRIDC3AG071730
TRIDC3AG071740
TRIDC3AG071750
TRIDC3AG071760
TRIDC3AG071770
TRIDC3AG071780
TRIDC3AG071800
TRIDC3AG071830
TRIDC3AG071910
TRIDC3AG071920
TRIDC3AG071940
TRIDC3AG071950
TRIDC3AG072160
TRIDC3AG072230
TRIDC3AG072490
TRIDC3AG072500
TRIDC3AG072890
TRIDC3AG072910
TRIDC3AG072930
TRIDC3AG072940
TRIDC3AG072960
TRIDC3AG073350
TRIDC3AG073360
TRIDC3AG073490
TRIDC3AG073510
TRIDC3AG073630
TRIDC3AG073810
TRIDC3AG073850
TRIDC3AG073860
TRIDC3AG073870
TRIDC3AG073880
TRIDC3AG073910
TRIDC3AG073920
TRIDC3AG073950
TRIDC3AG073960
TRIDC3AG073970
TRIDC3AG073980
TRIDC3AG074010
TRIDC3AG074040
TRIDC3AG074120
TRIDC3AG074130
TRIDC3AG074190
TRIDC3AG074340
TRIDC3AG074800
TRIDC3AG074900
TRIDC3AG074910
TRIDC3AG074990
TRIDC3AG075180
TRIDC3AG075210
TRIDC3AG075220
TRIDC3AG075240
TRIDC3AG075260
TRIDC3AG075270
TRIDC3AG075390
TRIDC3AG075420
TRIDC3AG075430
TRIDC3AG075760
TRIDC3AG076020
TRIDC3AG076030
TRIDC3AG076050
TRIDC3AG076060
TRIDC3AG076170
TRIDC3AG076180
TRIDC3AG076210
TRIDC3AG076250
TRIDC3BG000040
TRIDC3BG000050
TRIDC3BG000080
TRIDC3BG000130
TRIDC3BG000140
TRIDC3BG000160
TRIDC3BG000210
TRIDC3BG000220
TRIDC3BG000400
TRIDC3BG000410
TRIDC3BG000480
TRIDC3BG000710
TRIDC3BG000720
TRIDC3BG000770
TRIDC3BG000800
TRIDC3BG000860
TRIDC3BG000880
TRIDC3BG000890
TRIDC3BG000920
TRIDC3BG000930
TRIDC3BG001260
TRIDC3BG001440
TRIDC3BG001510
TRIDC3BG001520
TRIDC3BG001530
TRIDC3BG001640
TRIDC3BG001650
TRIDC3BG001780
TRIDC3BG001790
TRIDC3BG001810
TRIDC3BG001880
TRIDC3BG002080
TRIDC3BG002090
TRIDC3BG002180
TRIDC3BG002190
TRIDC3BG002240
TRIDC3BG002610
TRIDC3BG002620
TRIDC3BG002660
TRIDC3BG003110
TRIDC3BG003140
TRIDC3BG003460
TRIDC3BG003490
TRIDC3BG003500
TRIDC3BG003560
TRIDC3BG003620
TRIDC3BG003630
TRIDC3BG003790
TRIDC3BG003860
TRIDC3BG003890
TRIDC3BG003940
TRIDC3BG004100
TRIDC3BG004110
TRIDC3BG004160
TRIDC3BG004170
TRIDC3BG004190
TRIDC3BG004350
TRIDC3BG004360
TRIDC3BG004370
TRIDC3BG004490
TRIDC3BG004500
TRIDC3BG004510
TRIDC3BG004620
TRIDC3BG004630
TRIDC3BG004640
TRIDC3BG004650
TRIDC3BG004660
TRIDC3BG004680
TRIDC3BG004690
TRIDC3BG004700
TRIDC3BG004830
TRIDC3BG005030
TRIDC3BG005050
TRIDC3BG005070
TRIDC3BG005080
TRIDC3BG005100
TRIDC3BG005110
TRIDC3BG005260
TRIDC3BG005430
TRIDC3BG005680
TRIDC3BG005690
TRIDC3BG005920
TRIDC3BG005940
TRIDC3BG005980
TRIDC3BG006030
TRIDC3BG006050
TRIDC3BG006070
TRIDC3BG006090
TRIDC3BG006100
TRIDC3BG006110
TRIDC3BG006130
TRIDC3BG006150
TRIDC3BG006170
TRIDC3BG006200
TRIDC3BG006210
TRIDC3BG006350
TRIDC3BG006360
TRIDC3BG006880
TRIDC3BG006890
TRIDC3BG007030
TRIDC3BG007040
TRIDC3BG007050
TRIDC3BG007060
TRIDC3BG007080
TRIDC3BG007090
TRIDC3BG007100
TRIDC3BG007110
TRIDC3BG007120
TRIDC3BG007230
TRIDC3BG007260
TRIDC3BG007270
TRIDC3BG007290
TRIDC3BG007300
TRIDC3BG007310
TRIDC3BG007510
TRIDC3BG007520
TRIDC3BG007530
TRIDC3BG007540
TRIDC3BG007550
TRIDC3BG007590
TRIDC3BG007600
TRIDC3BG007610
TRIDC3BG007630
TRIDC3BG007660
TRIDC3BG007670
TRIDC3BG008040
TRIDC3BG008100
TRIDC3BG008130
TRIDC3BG008140
TRIDC3BG008170
TRIDC3BG008200
TRIDC3BG008210
TRIDC3BG008440
TRIDC3BG008450
TRIDC3BG008700
TRIDC3BG009230
TRIDC3BG009250
TRIDC3BG009260
TRIDC3BG009270
TRIDC3BG009280
TRIDC3BG009360
TRIDC3BG009660
TRIDC3BG009940
TRIDC3BG010190
TRIDC3BG010210
TRIDC3BG010290
TRIDC3BG010360
TRIDC3BG010410
TRIDC3BG010500
TRIDC3BG010880
TRIDC3BG010910
TRIDC3BG010920
TRIDC3BG010930
TRIDC3BG010940
TRIDC3BG010960
TRIDC3BG010970
TRIDC3BG010980
TRIDC3BG011040
TRIDC3BG011050
TRIDC3BG011140
TRIDC3BG011150
TRIDC3BG011160
TRIDC3BG011170
TRIDC3BG011270
TRIDC3BG011410
TRIDC3BG012050
TRIDC3BG012300
TRIDC3BG012610
TRIDC3BG012660
TRIDC3BG012670
TRIDC3BG012680
TRIDC3BG012830
TRIDC3BG012840
TRIDC3BG012920
TRIDC3BG012930
TRIDC3BG012950
TRIDC3BG012990
TRIDC3BG013090
TRIDC3BG013110
TRIDC3BG013200
TRIDC3BG013650
TRIDC3BG013700
TRIDC3BG014050
TRIDC3BG014140
TRIDC3BG014160
TRIDC3BG014180
TRIDC3BG014190
TRIDC3BG014200
TRIDC3BG014220
TRIDC3BG014230
TRIDC3BG014240
TRIDC3BG014340
TRIDC3BG014970
TRIDC3BG016220
TRIDC3BG016230
TRIDC3BG016270
TRIDC3BG016290
TRIDC3BG016300
TRIDC3BG016320
TRIDC3BG016360
TRIDC3BG016370
TRIDC3BG016400
TRIDC3BG016410
TRIDC3BG016420
TRIDC3BG016430
TRIDC3BG016440
TRIDC3BG016450
TRIDC3BG016460
TRIDC3BG016470
TRIDC3BG016740
TRIDC3BG017680
TRIDC3BG017700
TRIDC3BG017720
TRIDC3BG017730
TRIDC3BG017960
TRIDC3BG020030
TRIDC3BG020250
TRIDC3BG020280
TRIDC3BG020290
TRIDC3BG020300
TRIDC3BG020310
TRIDC3BG020330
TRIDC3BG020580
TRIDC3BG020590
TRIDC3BG021410
TRIDC3BG022160
TRIDC3BG022580
TRIDC3BG022910
TRIDC3BG023130
TRIDC3BG023150
TRIDC3BG023170
TRIDC3BG023190
TRIDC3BG023200
TRIDC3BG024070
TRIDC3BG024420
TRIDC3BG024430
TRIDC3BG024450
TRIDC3BG024460
TRIDC3BG024570
TRIDC3BG024580
TRIDC3BG024640
TRIDC3BG024670
TRIDC3BG025600
TRIDC3BG025630
TRIDC3BG025650
TRIDC3BG025730
TRIDC3BG025770
TRIDC3BG026100
TRIDC3BG026110
TRIDC3BG026460
TRIDC3BG026590
TRIDC3BG026610
TRIDC3BG027830
TRIDC3BG027840
TRIDC3BG028430
TRIDC3BG030060
TRIDC3BG030670
TRIDC3BG030680
TRIDC3BG032280
TRIDC3BG032330
TRIDC3BG033140
TRIDC3BG033150
TRIDC3BG033260
TRIDC3BG035140
TRIDC3BG039480
TRIDC3BG039600
TRIDC3BG039920
TRIDC3BG041270
TRIDC3BG041410
TRIDC3BG042400
TRIDC3BG042410
TRIDC3BG042430
TRIDC3BG043600
TRIDC3BG043920
TRIDC3BG043950
TRIDC3BG043970
TRIDC3BG044270
TRIDC3BG044550
TRIDC3BG044580
TRIDC3BG044630
TRIDC3BG044650
TRIDC3BG044660
TRIDC3BG044690
TRIDC3BG044700
TRIDC3BG044710
TRIDC3BG044730
TRIDC3BG044760
TRIDC3BG044770
TRIDC3BG044780
TRIDC3BG044790
TRIDC3BG045290
TRIDC3BG045310
TRIDC3BG045320
TRIDC3BG045330
TRIDC3BG045430
TRIDC3BG045490
TRIDC3BG045520
TRIDC3BG045550
TRIDC3BG045560
TRIDC3BG047330
TRIDC3BG047510
TRIDC3BG047590
TRIDC3BG047600
TRIDC3BG047610
TRIDC3BG047790
TRIDC3BG047810
TRIDC3BG047860
TRIDC3BG047880
TRIDC3BG047890
TRIDC3BG047920
TRIDC3BG047930
TRIDC3BG047980
TRIDC3BG047990
TRIDC3BG048000
TRIDC3BG048030
TRIDC3BG048040
TRIDC3BG048060
TRIDC3BG048130
TRIDC3BG048140
TRIDC3BG048230
TRIDC3BG048480
TRIDC3BG048860
TRIDC3BG048870
TRIDC3BG048910
TRIDC3BG049300
TRIDC3BG049640
TRIDC3BG050660
TRIDC3BG050670
TRIDC3BG050860
TRIDC3BG050870
TRIDC3BG050890
TRIDC3BG050910
TRIDC3BG050950
TRIDC3BG050980
TRIDC3BG052240
TRIDC3BG052250
TRIDC3BG053060
TRIDC3BG053510
TRIDC3BG053520
TRIDC3BG053560
TRIDC3BG054110
TRIDC3BG054140
TRIDC3BG054160
TRIDC3BG054480
TRIDC3BG055330
TRIDC3BG055990
TRIDC3BG056340
TRIDC3BG056400
TRIDC3BG056590
TRIDC3BG056610
TRIDC3BG056620
TRIDC3BG056870
TRIDC3BG056890
TRIDC3BG056900
TRIDC3BG056910
TRIDC3BG058710
TRIDC3BG060150
TRIDC3BG060160
TRIDC3BG060990
TRIDC3BG061000
TRIDC3BG061140
TRIDC3BG061400
TRIDC3BG061410
TRIDC3BG061420
TRIDC3BG061430
TRIDC3BG061440
TRIDC3BG061450
TRIDC3BG061480
TRIDC3BG061530
TRIDC3BG061540
TRIDC3BG061650
TRIDC3BG062110
TRIDC3BG062120
TRIDC3BG062130
TRIDC3BG062170
TRIDC3BG062260
TRIDC3BG062530
TRIDC3BG063210
TRIDC3BG063490
TRIDC3BG063520
TRIDC3BG063530
TRIDC3BG063920
TRIDC3BG063930
TRIDC3BG064070
TRIDC3BG065760
TRIDC3BG066110
TRIDC3BG066130
TRIDC3BG066170
TRIDC3BG066180
TRIDC3BG066230
TRIDC3BG066390
TRIDC3BG066560
TRIDC3BG066960
TRIDC3BG066970
TRIDC3BG067040
TRIDC3BG067250
TRIDC3BG067300
TRIDC3BG067330
TRIDC3BG067990
TRIDC3BG068130
TRIDC3BG068600
TRIDC3BG068610
TRIDC3BG069470
TRIDC3BG069620
TRIDC3BG070290
TRIDC3BG070450
TRIDC3BG070460
TRIDC3BG070490
TRIDC3BG070520
TRIDC3BG070530
TRIDC3BG070550
TRIDC3BG071040
TRIDC3BG071420
TRIDC3BG071520
TRIDC3BG071530
TRIDC3BG071760
TRIDC3BG071770
TRIDC3BG071780
TRIDC3BG072180
TRIDC3BG072270
TRIDC3BG072540
TRIDC3BG072620
TRIDC3BG072640
TRIDC3BG072650
TRIDC3BG072670
TRIDC3BG072810
TRIDC3BG073010
TRIDC3BG073100
TRIDC3BG073110
TRIDC3BG073120
TRIDC3BG073370
TRIDC3BG073410
TRIDC3BG073520
TRIDC3BG074250
TRIDC3BG074260
TRIDC3BG074280
TRIDC3BG074510
TRIDC3BG074530
TRIDC3BG074540
TRIDC3BG074590
TRIDC3BG074600
TRIDC3BG074610
TRIDC3BG074690
TRIDC3BG074700
TRIDC3BG074710
TRIDC3BG074750
TRIDC3BG074780
TRIDC3BG074840
TRIDC3BG074870
TRIDC3BG074890
TRIDC3BG074900
TRIDC3BG075060
TRIDC3BG075070
TRIDC3BG075140
TRIDC3BG075990
TRIDC3BG076000
TRIDC3BG076020
TRIDC3BG076030
TRIDC3BG076080
TRIDC3BG076090
TRIDC3BG076130
TRIDC3BG076750
TRIDC3BG076800
TRIDC3BG076890
TRIDC3BG077460
TRIDC3BG077580
TRIDC3BG077660
TRIDC3BG077680
TRIDC3BG077870
TRIDC3BG077910
TRIDC3BG078100
TRIDC3BG078130
TRIDC3BG078140
TRIDC3BG078190
TRIDC3BG078210
TRIDC3BG078350
TRIDC3BG078360
TRIDC3BG078380
TRIDC3BG078390
TRIDC3BG078840
TRIDC3BG078970
TRIDC3BG078980
TRIDC3BG079390
TRIDC3BG079430
TRIDC3BG079560
TRIDC3BG079580
TRIDC3BG079590
TRIDC3BG079600
TRIDC3BG079640
TRIDC3BG079680
TRIDC3BG079710
TRIDC3BG079720
TRIDC3BG079740
TRIDC3BG079750
TRIDC3BG079760
TRIDC3BG079770
TRIDC3BG079790
TRIDC3BG079810
TRIDC3BG079820
TRIDC3BG079870
TRIDC3BG079880
TRIDC3BG079890
TRIDC3BG079940
TRIDC3BG079990
TRIDC3BG080000
TRIDC3BG080010
TRIDC3BG080500
TRIDC3BG080520
TRIDC3BG080550
TRIDC3BG080570
TRIDC3BG080580
TRIDC3BG080620
TRIDC3BG080630
TRIDC3BG080640
TRIDC3BG080700
TRIDC3BG080940
TRIDC3BG080950
TRIDC3BG081100
TRIDC3BG081280
TRIDC3BG081290
TRIDC3BG081360
TRIDC3BG081450
TRIDC3BG081460
TRIDC3BG081540
TRIDC3BG081550
TRIDC3BG081560
TRIDC3BG081660
TRIDC3BG081840
TRIDC3BG081880
TRIDC3BG081900
TRIDC3BG081920
TRIDC3BG081950
TRIDC3BG081960
TRIDC3BG082000
TRIDC3BG082010
TRIDC3BG082020
TRIDC3BG082040
TRIDC3BG082050
TRIDC3BG082190
TRIDC3BG082630
TRIDC3BG082640
TRIDC3BG082650
TRIDC3BG082660
TRIDC3BG082670
TRIDC3BG082780
TRIDC3BG082800
TRIDC3BG082810
TRIDC3BG082820
TRIDC3BG082840
TRIDC3BG082850
TRIDC3BG082890
TRIDC3BG082900
TRIDC3BG082910
TRIDC3BG082920
TRIDC3BG082930
TRIDC3BG082960
TRIDC3BG083010
TRIDC3BG083020
TRIDC3BG083140
TRIDC3BG083160
TRIDC3BG083180
TRIDC3BG083220
TRIDC3BG083230
TRIDC3BG083290
TRIDC3BG083300
TRIDC3BG083340
TRIDC3BG083370
TRIDC3BG083540
TRIDC3BG083550
TRIDC3BG083560
TRIDC3BG083620
TRIDC3BG083650
TRIDC3BG083800
TRIDC3BG083890
TRIDC3BG083900
TRIDC3BG084150
TRIDC3BG084320
TRIDC3BG084330
TRIDC3BG084340
TRIDC3BG084350
TRIDC3BG084390
TRIDC3BG084420
TRIDC3BG084430
TRIDC3BG084540
TRIDC3BG084550
TRIDC3BG084730
TRIDC3BG084770
TRIDC3BG084800
TRIDC3BG084810
TRIDC3BG084820
TRIDC3BG084840
TRIDC3BG084860
TRIDC3BG084870
TRIDC3BG084880
TRIDC3BG084890
TRIDC3BG085000
TRIDC3BG085040
TRIDC3BG085090
TRIDC3BG085100
TRIDC3BG085270
TRIDC3BG085280
TRIDC3BG085300
TRIDC3BG085310
TRIDC3BG085340
TRIDC3BG085350
TRIDC3BG085360
TRIDC3BG085370
TRIDC3BG085450
TRIDC3BG085710
TRIDC3BG085750
TRIDC3BG085890
TRIDC3BG086050
TRIDC3BG086070
TRIDC3BG086190
TRIDC3BG086200
TRIDC3BG086230
TRIDC3BG086260
TRIDC3BG086270
TRIDC3BG086280
TRIDC3BG086290
TRIDC3BG086340
TRIDC3BG086360
TRIDC3BG086460
TRIDC3BG086480
TRIDC3BG086490
TRIDC3BG086540
TRIDC3BG086560
TRIDC3BG086570
TRIDC3BG086580
TRIDC3BG086590
TRIDC3BG086610
TRIDC3BG086770
TRIDC3BG086830
TRIDC3BG086910
TRIDC3BG086920
TRIDC3BG087050
TRIDC3BG087320
TRIDC3BG087330
TRIDC3BG087340
TRIDC3BG087350
TRIDC3BG087370
TRIDC3BG087380
TRIDC3BG087390
TRIDC3BG087600
TRIDC3BG087610
TRIDC3BG087620
TRIDC3BG087690
TRIDC3BG087700
TRIDC3BG087710
TRIDC3BG087720
TRIDC4AG000270
TRIDC4AG001700
TRIDC4AG002620
TRIDC4AG002640
TRIDC4AG002650
TRIDC4AG002660
TRIDC4AG008080
TRIDC4AG011020
TRIDC4AG014900
TRIDC4AG015100
TRIDC4AG016030
TRIDC4AG016370
TRIDC4AG016820
TRIDC4AG018880
TRIDC4AG019250
TRIDC4AG021210
TRIDC4AG026130
TRIDC4AG026600
TRIDC4AG026800
TRIDC4AG031500
TRIDC4AG033330
TRIDC4AG033750
TRIDC4AG033780
TRIDC4AG033790
TRIDC4AG033800
TRIDC4AG033810
TRIDC4AG033820
TRIDC4AG033830
TRIDC4AG033850
TRIDC4AG033880
TRIDC4AG033900
TRIDC4AG034730
TRIDC4AG034770
TRIDC4AG035400
TRIDC4AG036000
TRIDC4AG037350
TRIDC4AG037380
TRIDC4AG037390
TRIDC4AG037420
TRIDC4AG037510
TRIDC4AG040550
TRIDC4AG041250
TRIDC4AG042100
TRIDC4AG044380
TRIDC4AG044430
TRIDC4AG045810
TRIDC4AG046110
TRIDC4AG046480
TRIDC4AG046490
TRIDC4AG046580
TRIDC4AG046620
TRIDC4AG046630
TRIDC4AG046650
TRIDC4AG046770
TRIDC4AG046790
TRIDC4AG046810
TRIDC4AG046820
TRIDC4AG046960
TRIDC4AG046970
TRIDC4AG046980
TRIDC4AG046990
TRIDC4AG047020
TRIDC4AG047720
TRIDC4AG047740
TRIDC4AG047810
TRIDC4AG048070
TRIDC4AG048080
TRIDC4AG049690
TRIDC4AG049710
TRIDC4AG049800
TRIDC4AG049840
TRIDC4AG050170
TRIDC4AG050190
TRIDC4AG050210
TRIDC4AG051140
TRIDC4AG051210
TRIDC4AG051240
TRIDC4AG051260
TRIDC4AG051290
TRIDC4AG051300
TRIDC4AG051710
TRIDC4AG051720
TRIDC4AG051910
TRIDC4AG052110
TRIDC4AG052310
TRIDC4AG052460
TRIDC4AG053910
TRIDC4AG056520
TRIDC4AG056530
TRIDC4AG056950
TRIDC4AG057020
TRIDC4AG057090
TRIDC4AG057130
TRIDC4AG057150
TRIDC4AG057170
TRIDC4AG057180
TRIDC4AG057190
TRIDC4AG057200
TRIDC4AG057340
TRIDC4AG057350
TRIDC4AG057380
TRIDC4AG057400
TRIDC4AG057430
TRIDC4AG057670
TRIDC4AG057680
TRIDC4AG057720
TRIDC4AG057880
TRIDC4AG058210
TRIDC4AG058420
TRIDC4AG058430
TRIDC4AG058470
TRIDC4AG058740
TRIDC4AG058850
TRIDC4AG059260
TRIDC4AG059300
TRIDC4AG059340
TRIDC4AG059360
TRIDC4AG059370
TRIDC4AG059490
TRIDC4AG059560
TRIDC4AG060630
TRIDC4AG060640
TRIDC4AG060720
TRIDC4AG060730
TRIDC4AG060740
TRIDC4AG060760
TRIDC4AG060770
TRIDC4AG060780
TRIDC4AG060800
TRIDC4AG060820
TRIDC4AG060830
TRIDC4AG060860
TRIDC4AG060910
TRIDC4AG060920
TRIDC4AG061120
TRIDC4AG061130
TRIDC4AG061830
TRIDC4AG061850
TRIDC4AG062050
TRIDC4AG062120
TRIDC4AG062140
TRIDC4AG062150
TRIDC4AG062210
TRIDC4AG062230
TRIDC4AG062940
TRIDC4AG063010
TRIDC4AG063020
TRIDC4AG063090
TRIDC4AG063130
TRIDC4AG063140
TRIDC4AG063150
TRIDC4AG063160
TRIDC4AG063170
TRIDC4AG063210
TRIDC4AG063230
TRIDC4AG063240
TRIDC4AG063260
TRIDC4AG063270
TRIDC4AG063290
TRIDC4AG063300
TRIDC4AG063310
TRIDC4AG063360
TRIDC4AG063370
TRIDC4AG063490
TRIDC4AG063770
TRIDC4AG063790
TRIDC4AG063800
TRIDC4AG063820
TRIDC4AG063980
TRIDC4AG064000
TRIDC4AG064080
TRIDC4AG064150
TRIDC4AG064250
TRIDC4AG064270
TRIDC4AG064380
TRIDC4AG064870
TRIDC4AG064880
TRIDC4AG064890
TRIDC4AG064900
TRIDC4AG064910
TRIDC4AG065010
TRIDC4AG065210
TRIDC4AG065220
TRIDC4AG065230
TRIDC4AG065310
TRIDC4AG065320
TRIDC4AG065370
TRIDC4AG065380
TRIDC4AG065410
TRIDC4AG065470
TRIDC4AG065550
TRIDC4AG065560
TRIDC4AG065570
TRIDC4AG065580
TRIDC4AG065590
TRIDC4AG065610
TRIDC4AG065710
TRIDC4AG065870
TRIDC4AG066160
TRIDC4AG066200
TRIDC4AG066230
TRIDC4AG066290
TRIDC4AG066340
TRIDC4AG066360
TRIDC4AG066380
TRIDC4AG066390
TRIDC4AG066400
TRIDC4AG066420
TRIDC4AG066440
TRIDC4AG066460
TRIDC4AG066480
TRIDC4AG066500
TRIDC4AG066530
TRIDC4AG066550
TRIDC4AG066570
TRIDC4AG066580
TRIDC4AG066600
TRIDC4AG066610
TRIDC4AG066690
TRIDC4AG066700
TRIDC4AG066710
TRIDC4AG066720
TRIDC4AG066740
TRIDC4AG066750
TRIDC4AG066760
TRIDC4AG066790
TRIDC4AG066800
TRIDC4AG067040
TRIDC4AG067110
TRIDC4AG067170
TRIDC4AG067180
TRIDC4AG067190
TRIDC4AG067230
TRIDC4AG067310
TRIDC4AG067320
TRIDC4AG067360
TRIDC4AG067370
TRIDC4AG067380
TRIDC4AG067400
TRIDC4AG067500
TRIDC4AG067590
TRIDC4AG067640
TRIDC4AG067650
TRIDC4AG067660
TRIDC4AG067840
TRIDC4AG067870
TRIDC4AG067880
TRIDC4AG067890
TRIDC4AG067900
TRIDC4AG067910
TRIDC4AG067920
TRIDC4AG067930
TRIDC4AG067960
TRIDC4AG068000
TRIDC4AG068010
TRIDC4AG068020
TRIDC4AG068030
TRIDC4AG068050
TRIDC4AG068060
TRIDC4AG068100
TRIDC4AG068110
TRIDC4AG068140
TRIDC4AG068210
TRIDC4AG068220
TRIDC4AG068250
TRIDC4AG068260
TRIDC4AG068270
TRIDC4AG068290
TRIDC4AG068320
TRIDC4AG068330
TRIDC4AG068340
TRIDC4AG068360
TRIDC4AG068370
TRIDC4AG068380
TRIDC4AG068400
TRIDC4AG068420
TRIDC4AG068430
TRIDC4AG068440
TRIDC4AG068510
TRIDC4AG068600
TRIDC4AG068620
TRIDC4AG068630
TRIDC4AG068640
TRIDC4AG068650
TRIDC4AG068720
TRIDC4AG068730
TRIDC4AG068740
TRIDC4AG068750
TRIDC4AG068820
TRIDC4AG068830
TRIDC4AG068840
TRIDC4AG068870
TRIDC4AG068910
TRIDC4AG068920
TRIDC4AG068930
TRIDC4AG068940
TRIDC4AG068970
TRIDC4AG068980
TRIDC4AG068990
TRIDC4AG069000
TRIDC4AG069010
TRIDC4AG069030
TRIDC4AG069080
TRIDC4AG069090
TRIDC4AG069100
TRIDC4AG069130
TRIDC4AG069140
TRIDC4AG069170
TRIDC4AG069210
TRIDC4AG069300
TRIDC4AG069310
TRIDC4AG069320
TRIDC4AG069340
TRIDC4AG069370
TRIDC4AG069390
TRIDC4AG069400
TRIDC4AG069440
TRIDC4AG069460
TRIDC4AG069470
TRIDC4AG069480
TRIDC4AG069500
TRIDC4AG069520
TRIDC4AG069550
TRIDC4AG069570
TRIDC4AG069600
TRIDC4AG069670
TRIDC4AG069680
TRIDC4AG069690
TRIDC4AG069700
TRIDC4AG069710
TRIDC4AG069720
TRIDC4AG069730
TRIDC4AG069740
TRIDC4AG069750
TRIDC4AG069760
TRIDC4AG069770
TRIDC4AG069780
TRIDC4AG069790
TRIDC4AG069830
TRIDC4AG069840
TRIDC4AG069850
TRIDC4AG069870
TRIDC4AG069890
TRIDC4AG069900
TRIDC4AG069910
TRIDC4AG069940
TRIDC4AG069950
TRIDC4AG069960
TRIDC4AG069970
TRIDC4AG069980
TRIDC4AG069990
TRIDC4AG070000
TRIDC4AG070010
TRIDC4AG070030
TRIDC4AG070050
TRIDC4AG070100
TRIDC4AG070110
TRIDC4AG070130
TRIDC4AG070150
TRIDC4AG070160
TRIDC4AG070170
TRIDC4AG070180
TRIDC4AG070210
TRIDC4AG070230
TRIDC4AG070240
TRIDC4AG070250
TRIDC4AG070260
TRIDC4AG070290
TRIDC4AG070300
TRIDC4AG070310
TRIDC4AG070320
TRIDC4AG070340
TRIDC4AG070390
TRIDC4AG070410
TRIDC4AG070420
TRIDC4AG070430
TRIDC4AG070450
TRIDC4AG070460
TRIDC4AG070470
TRIDC4AG070510
TRIDC4AG070520
TRIDC4AG070530
TRIDC4AG070550
TRIDC4AG070560
TRIDC4AG070620
TRIDC4AG070630
TRIDC4AG070650
TRIDC4AG070660
TRIDC4AG070680
TRIDC4AG070710
TRIDC4AG070720
TRIDC4AG070740
TRIDC4AG070750
TRIDC4AG070760
TRIDC4AG070770
TRIDC4AG070790
TRIDC4AG070800
TRIDC4AG070840
TRIDC4AG070850
TRIDC4AG070860
TRIDC4AG070870
TRIDC4AG070880
TRIDC4AG070900
TRIDC4AG070910
TRIDC4AG070920
TRIDC4AG070930
TRIDC4AG071000
TRIDC4AG071010
TRIDC4AG071020
TRIDC4AG071040
TRIDC4AG071050
TRIDC4AG071070
TRIDC4AG071090
TRIDC4AG071100
TRIDC4AG071120
TRIDC4AG071160
TRIDC4AG071170
TRIDC4AG071180
TRIDC4AG071190
TRIDC4AG071290
TRIDC4AG071300
TRIDC4AG071310
TRIDC4AG071330
TRIDC4AG071370
TRIDC4AG071390
TRIDC4AG071420
TRIDC4AG071440
TRIDC4AG071460
TRIDC4AG071480
TRIDC4AG071490
TRIDC4AG071510
TRIDC4AG071520
TRIDC4AG071540
TRIDC4AG071550
TRIDC4AG071570
TRIDC4AG071580
TRIDC4AG071590
TRIDC4AG071670
TRIDC4AG071680
TRIDC4AG071690
TRIDC4AG071700
TRIDC4AG071710
TRIDC4AG071760
TRIDC4AG071790
TRIDC4AG071800
TRIDC4AG071830
TRIDC4AG071870
TRIDC4AG071880
TRIDC4AG071890
TRIDC4AG071910
TRIDC4AG071920
TRIDC4AG071970
TRIDC4AG071990
TRIDC4AG072000
TRIDC4AG072020
TRIDC4AG072030
TRIDC4AG072040
TRIDC4AG072090
TRIDC4AG072100
TRIDC4AG072160
TRIDC4AG072170
TRIDC4AG072190
TRIDC4AG072200
TRIDC4AG072240
TRIDC4AG072350
TRIDC4AG072370
TRIDC4AG072410
TRIDC4AG072470
TRIDC4AG072480
TRIDC4AG072490
TRIDC4AG072500
TRIDC4AG072510
TRIDC4AG072530
TRIDC4AG072540
TRIDC4AG072550
TRIDC4AG072590
TRIDC4AG072600
TRIDC4AG072610
TRIDC4AG072630
TRIDC4AG072640
TRIDC4AG072670
TRIDC4AG072680
TRIDC4BG000160
TRIDC4BG000230
TRIDC4BG000350
TRIDC4BG000480
TRIDC4BG000490
TRIDC4BG000500
TRIDC4BG000510
TRIDC4BG000550
TRIDC4BG000600
TRIDC4BG000610
TRIDC4BG000620
TRIDC4BG000630
TRIDC4BG000640
TRIDC4BG000650
TRIDC4BG000660
TRIDC4BG000670
TRIDC4BG000680
TRIDC4BG000700
TRIDC4BG000760
TRIDC4BG000770
TRIDC4BG000800
TRIDC4BG000810
TRIDC4BG001070
TRIDC4BG001090
TRIDC4BG001130
TRIDC4BG001140
TRIDC4BG001200
TRIDC4BG001220
TRIDC4BG001240
TRIDC4BG001300
TRIDC4BG001380
TRIDC4BG001390
TRIDC4BG001400
TRIDC4BG001440
TRIDC4BG001480
TRIDC4BG001590
TRIDC4BG002110
TRIDC4BG002350
TRIDC4BG002360
TRIDC4BG002380
TRIDC4BG002650
TRIDC4BG003520
TRIDC4BG003540
TRIDC4BG003880
TRIDC4BG004150
TRIDC4BG004160
TRIDC4BG004220
TRIDC4BG004290
TRIDC4BG004320
TRIDC4BG004390
TRIDC4BG004510
TRIDC4BG004520
TRIDC4BG005010
TRIDC4BG005080
TRIDC4BG005490
TRIDC4BG005710
TRIDC4BG005720
TRIDC4BG005730
TRIDC4BG005740
TRIDC4BG005760
TRIDC4BG006310
TRIDC4BG006410
TRIDC4BG006420
TRIDC4BG006430
TRIDC4BG006450
TRIDC4BG006950
TRIDC4BG006980
TRIDC4BG006990
TRIDC4BG007020
TRIDC4BG007030
TRIDC4BG007040
TRIDC4BG007050
TRIDC4BG007070
TRIDC4BG007430
TRIDC4BG007470
TRIDC4BG007480
TRIDC4BG007520
TRIDC4BG007580
TRIDC4BG007600
TRIDC4BG007620
TRIDC4BG007810
TRIDC4BG007820
TRIDC4BG008400
TRIDC4BG008420
TRIDC4BG009070
TRIDC4BG009080
TRIDC4BG013760
TRIDC4BG013770
TRIDC4BG014470
TRIDC4BG014920
TRIDC4BG015900
TRIDC4BG015910
TRIDC4BG015930
TRIDC4BG015980
TRIDC4BG015990
TRIDC4BG016010
TRIDC4BG016020
TRIDC4BG016030
TRIDC4BG017280
TRIDC4BG019100
TRIDC4BG022950
TRIDC4BG026650
TRIDC4BG026680
TRIDC4BG026830
TRIDC4BG028080
TRIDC4BG028120
TRIDC4BG028770
TRIDC4BG029620
TRIDC4BG031180
TRIDC4BG031650
TRIDC4BG032640
TRIDC4BG037160
TRIDC4BG041780
TRIDC4BG044160
TRIDC4BG044180
TRIDC4BG044190
TRIDC4BG044200
TRIDC4BG044210
TRIDC4BG044300
TRIDC4BG044750
TRIDC4BG045980
TRIDC4BG046190
TRIDC4BG046280
TRIDC4BG048320
TRIDC4BG048330
TRIDC4BG050240
TRIDC4BG050580
TRIDC4BG051020
TRIDC4BG051380
TRIDC4BG051570
TRIDC4BG052930
TRIDC4BG052940
TRIDC4BG053420
TRIDC4BG053450
TRIDC4BG053460
TRIDC4BG053950
TRIDC4BG055080
TRIDC4BG055100
TRIDC4BG055120
TRIDC4BG055140
TRIDC4BG055150
TRIDC4BG055170
TRIDC4BG055180
TRIDC4BG055190
TRIDC4BG055260
TRIDC4BG055270
TRIDC4BG055280
TRIDC4BG055290
TRIDC4BG055350
TRIDC4BG055360
TRIDC4BG055370
TRIDC4BG055440
TRIDC4BG055450
TRIDC4BG055470
TRIDC4BG055480
TRIDC4BG056370
TRIDC4BG056380
TRIDC4BG056390
TRIDC4BG056610
TRIDC4BG056620
TRIDC4BG056670
TRIDC4BG056680
TRIDC4BG056690
TRIDC4BG057250
TRIDC4BG057260
TRIDC4BG057430
TRIDC4BG057520
TRIDC4BG057680
TRIDC4BG057870
TRIDC4BG057890
TRIDC4BG058070
TRIDC4BG058710
TRIDC4BG058950
TRIDC4BG059020
TRIDC4BG059030
TRIDC4BG059210
TRIDC4BG059340
TRIDC4BG059370
TRIDC4BG059380
TRIDC4BG059430
TRIDC4BG059440
TRIDC4BG059460
TRIDC4BG059470
TRIDC4BG059480
TRIDC4BG059930
TRIDC4BG060010
TRIDC4BG060180
TRIDC4BG060190
TRIDC4BG060270
TRIDC4BG060370
TRIDC4BG060410
TRIDC4BG060530
TRIDC4BG060540
TRIDC4BG060890
TRIDC4BG061080
TRIDC4BG061090
TRIDC4BG061330
TRIDC4BG061340
TRIDC4BG061360
TRIDC4BG061700
TRIDC4BG061710
TRIDC4BG061950
TRIDC4BG062440
TRIDC4BG062450
TRIDC4BG062460
TRIDC4BG062480
TRIDC4BG062640
TRIDC4BG062720
TRIDC4BG062900
TRIDC4BG062920
TRIDC4BG063250
TRIDC4BG063430
TRIDC4BG064160
TRIDC4BG064200
TRIDC4BG064210
TRIDC5AG001040
TRIDC5AG001110
TRIDC5AG001150
TRIDC5AG001160
TRIDC5AG001220
TRIDC5AG001240
TRIDC5AG001560
TRIDC5AG001570
TRIDC5AG001580
TRIDC5AG001590
TRIDC5AG001600
TRIDC5AG001620
TRIDC5AG001630
TRIDC5AG001640
TRIDC5AG001660
TRIDC5AG001670
TRIDC5AG001790
TRIDC5AG002270
TRIDC5AG002550
TRIDC5AG002640
TRIDC5AG003000
TRIDC5AG003950
TRIDC5AG003960
TRIDC5AG004630
TRIDC5AG004990
TRIDC5AG005010
TRIDC5AG005050
TRIDC5AG005060
TRIDC5AG005070
TRIDC5AG005670
TRIDC5AG007370
TRIDC5AG007380
TRIDC5AG007390
TRIDC5AG008000
TRIDC5AG009360
TRIDC5AG009380
TRIDC5AG009560
TRIDC5AG009570
TRIDC5AG009630
TRIDC5AG009640
TRIDC5AG010160
TRIDC5AG013400
TRIDC5AG018860
TRIDC5AG018890
TRIDC5AG018900
TRIDC5AG018920
TRIDC5AG018930
TRIDC5AG018990
TRIDC5AG019130
TRIDC5AG021390
TRIDC5AG022760
TRIDC5AG022780
TRIDC5AG023280
TRIDC5AG026630
TRIDC5AG026640
TRIDC5AG030570
TRIDC5AG031190
TRIDC5AG031590
TRIDC5AG035260
TRIDC5AG035270
TRIDC5AG036200
TRIDC5AG038690
TRIDC5AG038990
TRIDC5AG039010
TRIDC5AG039570
TRIDC5AG040560
TRIDC5AG040570
TRIDC5AG040580
TRIDC5AG040590
TRIDC5AG042420
TRIDC5AG042430
TRIDC5AG043570
TRIDC5AG047250
TRIDC5AG047260
TRIDC5AG047270
TRIDC5AG047290
TRIDC5AG047510
TRIDC5AG048080
TRIDC5AG049580
TRIDC5AG049930
TRIDC5AG049980
TRIDC5AG049990
TRIDC5AG050000
TRIDC5AG050400
TRIDC5AG050580
TRIDC5AG050710
TRIDC5AG051100
TRIDC5AG051130
TRIDC5AG051320
TRIDC5AG052380
TRIDC5AG053930
TRIDC5AG053940
TRIDC5AG054390
TRIDC5AG054400
TRIDC5AG058390
TRIDC5AG059710
TRIDC5AG060020
TRIDC5AG060780
TRIDC5AG063590
TRIDC5AG064190
TRIDC5AG064200
TRIDC5AG064220
TRIDC5AG064230
TRIDC5AG064260
TRIDC5AG065030
TRIDC5AG065040
TRIDC5AG065050
TRIDC5AG065060
TRIDC5AG065140
TRIDC5AG065420
TRIDC5AG066970
TRIDC5AG069100
TRIDC5AG069670
TRIDC5AG070270
TRIDC5AG071250
TRIDC5AG071420
TRIDC5AG072810
TRIDC5AG073220
TRIDC5AG073700
TRIDC5AG073710
TRIDC5AG073720
TRIDC5AG073730
TRIDC5AG075060
TRIDC5AG076280
TRIDC5AG076930
TRIDC5AG077450
TRIDC5AG077570
TRIDC5AG077680
TRIDC5AG077980
TRIDC5AG078280
TRIDC5AG078300
TRIDC5AG078530
TRIDC5AG078740
TRIDC5AG078850
TRIDC5AG078860
TRIDC5AG078890
TRIDC5AG078900
TRIDC5BG000230
TRIDC5BG000310
TRIDC5BG000790
TRIDC5BG000800
TRIDC5BG000830
TRIDC5BG000840
TRIDC5BG000850
TRIDC5BG000860
TRIDC5BG000870
TRIDC5BG000880
TRIDC5BG000920
TRIDC5BG000930
TRIDC5BG000940
TRIDC5BG000990
TRIDC5BG001030
TRIDC5BG001090
TRIDC5BG001100
TRIDC5BG001140
TRIDC5BG001150
TRIDC5BG001180
TRIDC5BG001190
TRIDC5BG001200
TRIDC5BG001450
TRIDC5BG001870
TRIDC5BG002010
TRIDC5BG002170
TRIDC5BG002190
TRIDC5BG002210
TRIDC5BG002220
TRIDC5BG002300
TRIDC5BG002350
TRIDC5BG002370
TRIDC5BG002420
TRIDC5BG002580
TRIDC5BG002630
TRIDC5BG002640
TRIDC5BG002780
TRIDC5BG002800
TRIDC5BG002810
TRIDC5BG002830
TRIDC5BG002930
TRIDC5BG002980
TRIDC5BG002990
TRIDC5BG003030
TRIDC5BG003040
TRIDC5BG003070
TRIDC5BG003080
TRIDC5BG003090
TRIDC5BG003330
TRIDC5BG003340
TRIDC5BG003380
TRIDC5BG003390
TRIDC5BG004110
TRIDC5BG004390
TRIDC5BG004560
TRIDC5BG004790
TRIDC5BG004920
TRIDC5BG005090
TRIDC5BG005150
TRIDC5BG005160
TRIDC5BG005290
TRIDC5BG005810
TRIDC5BG005920
TRIDC5BG005970
TRIDC5BG005980
TRIDC5BG006010
TRIDC5BG006050
TRIDC5BG006060
TRIDC5BG006430
TRIDC5BG006440
TRIDC5BG006490
TRIDC5BG007020
TRIDC5BG007030
TRIDC5BG007040
TRIDC5BG007060
TRIDC5BG007880
TRIDC5BG007890
TRIDC5BG007900
TRIDC5BG007910
TRIDC5BG007920
TRIDC5BG008140
TRIDC5BG008390
TRIDC5BG008400
TRIDC5BG008410
TRIDC5BG008420
TRIDC5BG008430
TRIDC5BG008460
TRIDC5BG008530
TRIDC5BG008550
TRIDC5BG008560
TRIDC5BG008590
TRIDC5BG008640
TRIDC5BG008960
TRIDC5BG009290
TRIDC5BG009370
TRIDC5BG009440
TRIDC5BG009450
TRIDC5BG009460
TRIDC5BG009710
TRIDC5BG010450
TRIDC5BG010460
TRIDC5BG010710
TRIDC5BG011170
TRIDC5BG011360
TRIDC5BG011640
TRIDC5BG012020
TRIDC5BG012300
TRIDC5BG013730
TRIDC5BG013740
TRIDC5BG021580
TRIDC5BG025860
TRIDC5BG026220
TRIDC5BG026680
TRIDC5BG026690
TRIDC5BG026700
TRIDC5BG026710
TRIDC5BG026720
TRIDC5BG026830
TRIDC5BG027060
TRIDC5BG028520
TRIDC5BG028530
TRIDC5BG028590
TRIDC5BG029800
TRIDC5BG029810
TRIDC5BG031390
TRIDC5BG031930
TRIDC5BG032130
TRIDC5BG032150
TRIDC5BG032320
TRIDC5BG032510
TRIDC5BG032530
TRIDC5BG032540
TRIDC5BG032550
TRIDC5BG032580
TRIDC5BG032950
TRIDC5BG032960
TRIDC5BG033150
TRIDC5BG035110
TRIDC5BG037000
TRIDC5BG037010
TRIDC5BG037040
TRIDC5BG037220
TRIDC5BG037630
TRIDC5BG038630
TRIDC5BG038700
TRIDC5BG038710
TRIDC5BG040050
TRIDC5BG040060
TRIDC5BG040070
TRIDC5BG040090
TRIDC5BG040300
TRIDC5BG041210
TRIDC5BG041220
TRIDC5BG041230
TRIDC5BG041240
TRIDC5BG041320
TRIDC5BG042050
TRIDC5BG042070
TRIDC5BG042080
TRIDC5BG042100
TRIDC5BG042580
TRIDC5BG042770
TRIDC5BG043890
TRIDC5BG044450
TRIDC5BG044570
TRIDC5BG044950
TRIDC5BG045460
TRIDC5BG045640
TRIDC5BG045680
TRIDC5BG045690
TRIDC5BG046090
TRIDC5BG047100
TRIDC5BG047130
TRIDC5BG047300
TRIDC5BG047880
TRIDC5BG048120
TRIDC5BG048260
TRIDC5BG048270
TRIDC5BG048280
TRIDC5BG048290
TRIDC5BG048300
TRIDC5BG048890
TRIDC5BG048900
TRIDC5BG048910
TRIDC5BG048920
TRIDC5BG048940
TRIDC5BG048980
TRIDC5BG048990
TRIDC5BG050140
TRIDC5BG050150
TRIDC5BG050160
TRIDC5BG050500
TRIDC5BG050980
TRIDC5BG051060
TRIDC5BG051180
TRIDC5BG051190
TRIDC5BG051400
TRIDC5BG051410
TRIDC5BG051700
TRIDC5BG051740
TRIDC5BG051750
TRIDC5BG051980
TRIDC5BG052010
TRIDC5BG052030
TRIDC5BG052050
TRIDC5BG052110
TRIDC5BG052680
TRIDC5BG052700
TRIDC5BG052710
TRIDC5BG052720
TRIDC5BG052920
TRIDC5BG053250
TRIDC5BG053260
TRIDC5BG053270
TRIDC5BG053310
TRIDC5BG053680
TRIDC5BG054030
TRIDC5BG054040
TRIDC5BG054100
TRIDC5BG054110
TRIDC5BG054140
TRIDC5BG054400
TRIDC5BG054430
TRIDC5BG054560
TRIDC5BG054570
TRIDC5BG054580
TRIDC5BG054590
TRIDC5BG054600
TRIDC5BG054610
TRIDC5BG054620
TRIDC5BG054640
TRIDC5BG054700
TRIDC5BG054710
TRIDC5BG054720
TRIDC5BG054730
TRIDC5BG054750
TRIDC5BG054770
TRIDC5BG054780
TRIDC5BG054800
TRIDC5BG054980
TRIDC5BG054990
TRIDC5BG055040
TRIDC5BG055250
TRIDC5BG055280
TRIDC5BG055290
TRIDC5BG055420
TRIDC5BG055430
TRIDC5BG055540
TRIDC5BG055570
TRIDC5BG055610
TRIDC5BG055630
TRIDC5BG055640
TRIDC5BG055650
TRIDC5BG055660
TRIDC5BG055730
TRIDC5BG055800
TRIDC5BG055810
TRIDC5BG055880
TRIDC5BG055900
TRIDC5BG055930
TRIDC5BG056050
TRIDC5BG056150
TRIDC5BG056170
TRIDC5BG056190
TRIDC5BG056540
TRIDC5BG056550
TRIDC5BG056560
TRIDC5BG056790
TRIDC5BG056800
TRIDC5BG057150
TRIDC5BG057400
TRIDC5BG057560
TRIDC5BG057700
TRIDC5BG057720
TRIDC5BG057740
TRIDC5BG057930
TRIDC5BG057940
TRIDC5BG058200
TRIDC5BG058780
TRIDC5BG058790
TRIDC5BG059470
TRIDC5BG059480
TRIDC5BG059490
TRIDC5BG060360
TRIDC5BG060450
TRIDC5BG060920
TRIDC5BG061510
TRIDC5BG062130
TRIDC5BG062660
TRIDC5BG063420
TRIDC5BG063620
TRIDC5BG063650
TRIDC5BG063680
TRIDC5BG063690
TRIDC5BG063700
TRIDC5BG063710
TRIDC5BG063780
TRIDC5BG063980
TRIDC5BG063990
TRIDC5BG064000
TRIDC5BG064050
TRIDC5BG064060
TRIDC5BG064150
TRIDC5BG064370
TRIDC5BG064420
TRIDC5BG064460
TRIDC5BG064490
TRIDC5BG064500
TRIDC5BG064510
TRIDC5BG064520
TRIDC5BG064530
TRIDC5BG064540
TRIDC5BG064550
TRIDC5BG064870
TRIDC5BG064880
TRIDC5BG064890
TRIDC5BG064930
TRIDC5BG065000
TRIDC5BG065690
TRIDC5BG065770
TRIDC5BG066580
TRIDC5BG066590
TRIDC5BG066610
TRIDC5BG066620
TRIDC5BG066810
TRIDC5BG066820
TRIDC5BG066930
TRIDC5BG066990
TRIDC5BG067000
TRIDC5BG067010
TRIDC5BG067020
TRIDC5BG067050
TRIDC5BG067060
TRIDC5BG067700
TRIDC5BG067710
TRIDC5BG067720
TRIDC5BG067740
TRIDC5BG067750
TRIDC5BG067760
TRIDC5BG067770
TRIDC5BG067780
TRIDC5BG067790
TRIDC5BG067800
TRIDC5BG067810
TRIDC5BG067860
TRIDC5BG067910
TRIDC5BG067970
TRIDC5BG067990
TRIDC5BG068010
TRIDC5BG068020
TRIDC5BG068030
TRIDC5BG068240
TRIDC5BG068570
TRIDC5BG068630
TRIDC5BG068640
TRIDC5BG068680
TRIDC5BG069200
TRIDC5BG069490
TRIDC5BG069800
TRIDC5BG069960
TRIDC5BG070050
TRIDC5BG070210
TRIDC5BG070630
TRIDC5BG070730
TRIDC5BG070740
TRIDC5BG070870
TRIDC5BG070880
TRIDC5BG071260
TRIDC5BG071270
TRIDC5BG071280
TRIDC5BG071480
TRIDC5BG071500
TRIDC5BG071510
TRIDC5BG071520
TRIDC5BG071530
TRIDC5BG071540
TRIDC5BG071620
TRIDC5BG071960
TRIDC5BG072000
TRIDC5BG072010
TRIDC5BG072460
TRIDC5BG072480
TRIDC5BG072540
TRIDC5BG072550
TRIDC5BG072670
TRIDC5BG072720
TRIDC5BG072730
TRIDC5BG072760
TRIDC5BG072770
TRIDC5BG072780
TRIDC5BG072950
TRIDC5BG073050
TRIDC5BG073070
TRIDC5BG073110
TRIDC5BG073160
TRIDC5BG073170
TRIDC5BG073190
TRIDC5BG073500
TRIDC5BG073540
TRIDC5BG073550
TRIDC5BG073560
TRIDC5BG073570
TRIDC5BG073580
TRIDC5BG073590
TRIDC5BG073690
TRIDC5BG074280
TRIDC5BG074290
TRIDC5BG074340
TRIDC5BG074350
TRIDC5BG074390
TRIDC5BG074590
TRIDC5BG074600
TRIDC5BG074610
TRIDC5BG074620
TRIDC5BG074840
TRIDC5BG074860
TRIDC5BG074870
TRIDC5BG074880
TRIDC5BG075050
TRIDC5BG075240
TRIDC5BG075500
TRIDC5BG075510
TRIDC5BG075560
TRIDC5BG075690
TRIDC5BG075700
TRIDC5BG075710
TRIDC5BG075720
TRIDC5BG075990
TRIDC5BG076000
TRIDC5BG076140
TRIDC5BG076510
TRIDC5BG076530
TRIDC5BG076710
TRIDC5BG076940
TRIDC5BG076960
TRIDC5BG076970
TRIDC5BG077070
TRIDC5BG077080
TRIDC5BG077320
TRIDC5BG077350
TRIDC5BG077430
TRIDC5BG077450
TRIDC5BG077470
TRIDC5BG077490
TRIDC5BG077820
TRIDC5BG077830
TRIDC5BG077840
TRIDC5BG077850
TRIDC5BG077900
TRIDC5BG078190
TRIDC5BG078490
TRIDC5BG078500
TRIDC5BG078820
TRIDC5BG078830
TRIDC5BG078860
TRIDC5BG078970
TRIDC5BG078980
TRIDC5BG079210
TRIDC5BG079220
TRIDC5BG079500
TRIDC5BG079880
TRIDC5BG079940
TRIDC5BG080040
TRIDC5BG080050
TRIDC5BG080180
TRIDC5BG080190
TRIDC5BG080200
TRIDC5BG080220
TRIDC5BG080230
TRIDC5BG080290
TRIDC5BG080360
TRIDC5BG080400
TRIDC5BG080710
TRIDC5BG080850
TRIDC5BG080860
TRIDC5BG080870
TRIDC5BG080930
TRIDC5BG080950
TRIDC5BG081000
TRIDC5BG081050
TRIDC5BG081060
TRIDC5BG081110
TRIDC5BG081130
TRIDC5BG081160
TRIDC5BG081190
TRIDC5BG081200
TRIDC5BG081250
TRIDC5BG081260
TRIDC5BG081300
TRIDC5BG081310
TRIDC5BG081330
TRIDC5BG081460
TRIDC5BG081500
TRIDC5BG081510
TRIDC5BG081550
TRIDC5BG081560
TRIDC5BG081570
TRIDC5BG081580
TRIDC5BG081590
TRIDC5BG081620
TRIDC5BG081640
TRIDC5BG081650
TRIDC5BG081810
TRIDC5BG081840
TRIDC5BG081850
TRIDC5BG081860
TRIDC5BG081880
TRIDC5BG081900
TRIDC5BG082030
TRIDC5BG082050
TRIDC5BG082070
TRIDC5BG082240
TRIDC5BG082360
TRIDC5BG082390
TRIDC5BG082520
TRIDC5BG082550
TRIDC5BG082560
TRIDC5BG082570
TRIDC5BG082600
TRIDC5BG082830
TRIDC5BG083200
TRIDC5BG083210
TRIDC5BG083240
TRIDC5BG083370
TRIDC5BG083500
TRIDC5BG083530
TRIDC5BG083560
TRIDC5BG083570
TRIDC5BG083580
TRIDC5BG083630
TRIDC5BG083690
TRIDC5BG083710
TRIDC5BG083820
TRIDC5BG083840
TRIDC5BG083870
TRIDC5BG083890
TRIDC5BG083900
TRIDC5BG083930
TRIDC5BG083940
TRIDC5BG083950
TRIDC5BG083960
TRIDC5BG083970
TRIDC5BG083980
TRIDC5BG083990
TRIDC5BG084020
TRIDC6AG000440
TRIDC6AG000500
TRIDC6AG000530
TRIDC6AG000540
TRIDC6AG000690
TRIDC6AG000960
TRIDC6AG001030
TRIDC6AG001840
TRIDC6AG001960
TRIDC6AG001980
TRIDC6AG002190
TRIDC6AG002340
TRIDC6AG002360
TRIDC6AG002380
TRIDC6AG002390
TRIDC6AG002450
TRIDC6AG002540
TRIDC6AG002810
TRIDC6AG002930
TRIDC6AG002960
TRIDC6AG003180
TRIDC6AG003370
TRIDC6AG003430
TRIDC6AG003620
TRIDC6AG003680
TRIDC6AG004400
TRIDC6AG004410
TRIDC6AG004420
TRIDC6AG004430
TRIDC6AG004710
TRIDC6AG004730
TRIDC6AG004740
TRIDC6AG004770
TRIDC6AG004780
TRIDC6AG004870
TRIDC6AG005200
TRIDC6AG005230
TRIDC6AG005240
TRIDC6AG005290
TRIDC6AG005450
TRIDC6AG005890
TRIDC6AG005900
TRIDC6AG005910
TRIDC6AG005930
TRIDC6AG006140
TRIDC6AG006260
TRIDC6AG006340
TRIDC6AG006350
TRIDC6AG006400
TRIDC6AG006420
TRIDC6AG006460
TRIDC6AG006470
TRIDC6AG006720
TRIDC6AG006820
TRIDC6AG006830
TRIDC6AG007350
TRIDC6AG007830
TRIDC6AG008760
TRIDC6AG008860
TRIDC6AG009020
TRIDC6AG009390
TRIDC6AG009440
TRIDC6AG009450
TRIDC6AG009550
TRIDC6AG009570
TRIDC6AG009870
TRIDC6AG009930
TRIDC6AG010060
TRIDC6AG010240
TRIDC6AG012550
TRIDC6AG014910
TRIDC6AG015660
TRIDC6AG016120
TRIDC6AG016260
TRIDC6AG016270
TRIDC6AG017320
TRIDC6AG017330
TRIDC6AG017340
TRIDC6AG017350
TRIDC6AG018120
TRIDC6AG018280
TRIDC6AG018300
TRIDC6AG018350
TRIDC6AG018960
TRIDC6AG020620
TRIDC6AG020630
TRIDC6AG020670
TRIDC6AG026760
TRIDC6AG026770
TRIDC6AG029490
TRIDC6AG029540
TRIDC6AG029740
TRIDC6AG030790
TRIDC6AG031480
TRIDC6AG032570
TRIDC6AG032970
TRIDC6AG033910
TRIDC6AG034340
TRIDC6AG034740
TRIDC6AG035230
TRIDC6AG035240
TRIDC6AG041200
TRIDC6AG041210
TRIDC6AG042630
TRIDC6AG043270
TRIDC6AG043300
TRIDC6AG043740
TRIDC6AG043990
TRIDC6AG044810
TRIDC6AG044830
TRIDC6AG049040
TRIDC6AG049060
TRIDC6AG049380
TRIDC6AG050520
TRIDC6AG050700
TRIDC6AG051210
TRIDC6AG051280
TRIDC6AG051360
TRIDC6AG051370
TRIDC6AG052350
TRIDC6AG052460
TRIDC6AG053600
TRIDC6AG053760
TRIDC6AG053950
TRIDC6AG053960
TRIDC6AG054770
TRIDC6AG055080
TRIDC6AG055430
TRIDC6AG055440
TRIDC6AG055460
TRIDC6AG055470
TRIDC6AG055540
TRIDC6AG055550
TRIDC6AG055560
TRIDC6AG055570
TRIDC6AG055580
TRIDC6AG055590
TRIDC6AG056070
TRIDC6AG057480
TRIDC6AG057510
TRIDC6AG058410
TRIDC6AG058540
TRIDC6AG058690
TRIDC6AG058700
TRIDC6AG058870
TRIDC6AG059040
TRIDC6AG059110
TRIDC6AG059200
TRIDC6AG059210
TRIDC6AG059230
TRIDC6AG059240
TRIDC6AG059260
TRIDC6AG059270
TRIDC6AG059710
TRIDC6AG059720
TRIDC6AG059740
TRIDC6AG059750
TRIDC6AG059770
TRIDC6AG059790
TRIDC6AG059880
TRIDC6AG059890
TRIDC6AG059910
TRIDC6AG059920
TRIDC6AG059930
TRIDC6AG059940
TRIDC6AG059950
TRIDC6AG059980
TRIDC6AG059990
TRIDC6AG060040
TRIDC6AG060160
TRIDC6AG060220
TRIDC6AG060250
TRIDC6AG060330
TRIDC6AG060340
TRIDC6AG060480
TRIDC6AG060500
TRIDC6AG060720
TRIDC6AG060730
TRIDC6AG060750
TRIDC6AG060770
TRIDC6AG060790
TRIDC6AG060800
TRIDC6AG060810
TRIDC6AG060830
TRIDC6AG060840
TRIDC6AG060850
TRIDC6AG061080
TRIDC6AG061090
TRIDC6AG061340
TRIDC6AG061350
TRIDC6AG061360
TRIDC6AG061410
TRIDC6AG061440
TRIDC6AG061450
TRIDC6AG061480
TRIDC6AG061670
TRIDC6AG061680
TRIDC6AG061690
TRIDC6AG061830
TRIDC6AG061840
TRIDC6AG061850
TRIDC6AG061870
TRIDC6BG000030
TRIDC6BG000050
TRIDC6BG000060
TRIDC6BG000070
TRIDC6BG000080
TRIDC6BG000090
TRIDC6BG000100
TRIDC6BG000110
TRIDC6BG000120
TRIDC6BG000130
TRIDC6BG000140
TRIDC6BG000150
TRIDC6BG000170
TRIDC6BG000180
TRIDC6BG000190
TRIDC6BG000300
TRIDC6BG000320
TRIDC6BG000330
TRIDC6BG000340
TRIDC6BG000380
TRIDC6BG000400
TRIDC6BG000410
TRIDC6BG000440
TRIDC6BG000450
TRIDC6BG000470
TRIDC6BG000480
TRIDC6BG000490
TRIDC6BG000500
TRIDC6BG000510
TRIDC6BG000520
TRIDC6BG000530
TRIDC6BG000550
TRIDC6BG000560
TRIDC6BG000570
TRIDC6BG000580
TRIDC6BG000590
TRIDC6BG000710
TRIDC6BG000740
TRIDC6BG000750
TRIDC6BG000760
TRIDC6BG000770
TRIDC6BG000780
TRIDC6BG001070
TRIDC6BG001080
TRIDC6BG001100
TRIDC6BG001110
TRIDC6BG001150
TRIDC6BG001430
TRIDC6BG001450
TRIDC6BG001470
TRIDC6BG001710
TRIDC6BG001720
TRIDC6BG001800
TRIDC6BG001810
TRIDC6BG001820
TRIDC6BG001880
TRIDC6BG001970
TRIDC6BG002100
TRIDC6BG002170
TRIDC6BG002180
TRIDC6BG002190
TRIDC6BG002200
TRIDC6BG002350
TRIDC6BG002360
TRIDC6BG002490
TRIDC6BG002500
TRIDC6BG002640
TRIDC6BG002660
TRIDC6BG002670
TRIDC6BG002680
TRIDC6BG002690
TRIDC6BG002780
TRIDC6BG002820
TRIDC6BG003100
TRIDC6BG003170
TRIDC6BG003230
TRIDC6BG003340
TRIDC6BG003350
TRIDC6BG003450
TRIDC6BG003460
TRIDC6BG003470
TRIDC6BG003490
TRIDC6BG003550
TRIDC6BG003790
TRIDC6BG003810
TRIDC6BG003820
TRIDC6BG003950
TRIDC6BG004040
TRIDC6BG004050
TRIDC6BG004070
TRIDC6BG004110
TRIDC6BG004120
TRIDC6BG004130
TRIDC6BG004140
TRIDC6BG004170
TRIDC6BG004200
TRIDC6BG004260
TRIDC6BG004270
TRIDC6BG004280
TRIDC6BG004290
TRIDC6BG004310
TRIDC6BG004320
TRIDC6BG004490
TRIDC6BG004500
TRIDC6BG004670
TRIDC6BG004680
TRIDC6BG005000
TRIDC6BG005040
TRIDC6BG005050
TRIDC6BG005060
TRIDC6BG005070
TRIDC6BG005110
TRIDC6BG005240
TRIDC6BG005250
TRIDC6BG005360
TRIDC6BG005510
TRIDC6BG005520
TRIDC6BG005530
TRIDC6BG005540
TRIDC6BG005550
TRIDC6BG005570
TRIDC6BG005690
TRIDC6BG005700
TRIDC6BG005710
TRIDC6BG005790
TRIDC6BG006030
TRIDC6BG006070
TRIDC6BG006080
TRIDC6BG006090
TRIDC6BG006140
TRIDC6BG006150
TRIDC6BG006180
TRIDC6BG006190
TRIDC6BG006200
TRIDC6BG006260
TRIDC6BG006360
TRIDC6BG006380
TRIDC6BG006390
TRIDC6BG006400
TRIDC6BG006420
TRIDC6BG006530
TRIDC6BG006630
TRIDC6BG006670
TRIDC6BG006680
TRIDC6BG006710
TRIDC6BG007120
TRIDC6BG007130
TRIDC6BG007220
TRIDC6BG007240
TRIDC6BG007270
TRIDC6BG007320
TRIDC6BG007330
TRIDC6BG007380
TRIDC6BG007560
TRIDC6BG007570
TRIDC6BG007580
TRIDC6BG007590
TRIDC6BG007600
TRIDC6BG007610
TRIDC6BG007620
TRIDC6BG007960
TRIDC6BG007970
TRIDC6BG008020
TRIDC6BG008030
TRIDC6BG008060
TRIDC6BG008070
TRIDC6BG008180
TRIDC6BG008250
TRIDC6BG008260
TRIDC6BG008270
TRIDC6BG008280
TRIDC6BG008290
TRIDC6BG008300
TRIDC6BG008330
TRIDC6BG008390
TRIDC6BG008410
TRIDC6BG008420
TRIDC6BG008620
TRIDC6BG008970
TRIDC6BG008990
TRIDC6BG009090
TRIDC6BG009140
TRIDC6BG009150
TRIDC6BG009160
TRIDC6BG009350
TRIDC6BG009360
TRIDC6BG009420
TRIDC6BG009450
TRIDC6BG009470
TRIDC6BG009480
TRIDC6BG009490
TRIDC6BG009580
TRIDC6BG009730
TRIDC6BG009930
TRIDC6BG009990
TRIDC6BG010020
TRIDC6BG010400
TRIDC6BG010950
TRIDC6BG010960
TRIDC6BG010970
TRIDC6BG011030
TRIDC6BG011060
TRIDC6BG011450
TRIDC6BG012050
TRIDC6BG012900
TRIDC6BG012990
TRIDC6BG013000
TRIDC6BG013010
TRIDC6BG013270
TRIDC6BG013300
TRIDC6BG014880
TRIDC6BG014890
TRIDC6BG015090
TRIDC6BG015140
TRIDC6BG015200
TRIDC6BG015220
TRIDC6BG015230
TRIDC6BG015240
TRIDC6BG015250
TRIDC6BG015270
TRIDC6BG015310
TRIDC6BG015340
TRIDC6BG015350
TRIDC6BG015360
TRIDC6BG015370
TRIDC6BG015380
TRIDC6BG015410
TRIDC6BG015420
TRIDC6BG015430
TRIDC6BG015440
TRIDC6BG015450
TRIDC6BG015470
TRIDC6BG015510
TRIDC6BG015530
TRIDC6BG015560
TRIDC6BG015580
TRIDC6BG015610
TRIDC6BG015620
TRIDC6BG015630
TRIDC6BG015640
TRIDC6BG015650
TRIDC6BG015660
TRIDC6BG015690
TRIDC6BG015720
TRIDC6BG015770
TRIDC6BG015920
TRIDC6BG015960
TRIDC6BG016110
TRIDC6BG016130
TRIDC6BG016140
TRIDC6BG016210
TRIDC6BG016420
TRIDC6BG016590
TRIDC6BG016630
TRIDC6BG016920
TRIDC6BG016930
TRIDC6BG017000
TRIDC6BG017440
TRIDC6BG017450
TRIDC6BG017490
TRIDC6BG017510
TRIDC6BG017520
TRIDC6BG018060
TRIDC6BG018070
TRIDC6BG018080
TRIDC6BG018100
TRIDC6BG018120
TRIDC6BG018180
TRIDC6BG018210
TRIDC6BG018280
TRIDC6BG018290
TRIDC6BG018340
TRIDC6BG018360
TRIDC6BG019230
TRIDC6BG019360
TRIDC6BG019650
TRIDC6BG019660
TRIDC6BG019670
TRIDC6BG019910
TRIDC6BG019920
TRIDC6BG020020
TRIDC6BG020480
TRIDC6BG020580
TRIDC6BG020640
TRIDC6BG020680
TRIDC6BG020700
TRIDC6BG020710
TRIDC6BG020730
TRIDC6BG020740
TRIDC6BG020760
TRIDC6BG020770
TRIDC6BG020780
TRIDC6BG020790
TRIDC6BG020800
TRIDC6BG020810
TRIDC6BG020830
TRIDC6BG020850
TRIDC6BG020870
TRIDC6BG020900
TRIDC6BG020940
TRIDC6BG020960
TRIDC6BG020970
TRIDC6BG020980
TRIDC6BG021270
TRIDC6BG021290
TRIDC6BG021320
TRIDC6BG021540
TRIDC6BG021550
TRIDC6BG021580
TRIDC6BG022220
TRIDC6BG022260
TRIDC6BG022280
TRIDC6BG022730
TRIDC6BG022740
TRIDC6BG022780
TRIDC6BG022800
TRIDC6BG022820
TRIDC6BG022830
TRIDC6BG022840
TRIDC6BG022920
TRIDC6BG022950
TRIDC6BG023170
TRIDC6BG024840
TRIDC6BG024850
TRIDC6BG025600
TRIDC6BG025610
TRIDC6BG027920
TRIDC6BG028120
TRIDC6BG028190
TRIDC6BG028490
TRIDC6BG028530
TRIDC6BG028810
TRIDC6BG029960
TRIDC6BG030980
TRIDC6BG030990
TRIDC6BG031180
TRIDC6BG031260
TRIDC6BG031270
TRIDC6BG031290
TRIDC6BG031350
TRIDC6BG031870
TRIDC6BG032760
TRIDC6BG032770
TRIDC6BG032870
TRIDC6BG033410
TRIDC6BG036470
TRIDC6BG039010
TRIDC6BG039620
TRIDC6BG039630
TRIDC6BG039650
TRIDC6BG041170
TRIDC6BG041200
TRIDC6BG041210
TRIDC6BG042070
TRIDC6BG042200
TRIDC6BG043270
TRIDC6BG044130
TRIDC6BG044420
TRIDC6BG044980
TRIDC6BG047360
TRIDC6BG047790
TRIDC6BG047810
TRIDC6BG049380
TRIDC6BG049390
TRIDC6BG049470
TRIDC6BG049570
TRIDC6BG050700
TRIDC6BG050750
TRIDC6BG053500
TRIDC6BG053920
TRIDC6BG054470
TRIDC6BG054490
TRIDC6BG054510
TRIDC6BG054530
TRIDC6BG054540
TRIDC6BG054560
TRIDC6BG054570
TRIDC6BG055100
TRIDC6BG055120
TRIDC6BG055130
TRIDC6BG055150
TRIDC6BG055170
TRIDC6BG055180
TRIDC6BG055200
TRIDC6BG055270
TRIDC6BG057090
TRIDC6BG057540
TRIDC6BG057620
TRIDC6BG057980
TRIDC6BG058220
TRIDC6BG058230
TRIDC6BG058350
TRIDC6BG058370
TRIDC6BG058380
TRIDC6BG058390
TRIDC6BG058400
TRIDC6BG058410
TRIDC6BG058420
TRIDC6BG058430
TRIDC6BG059390
TRIDC6BG059410
TRIDC6BG060040
TRIDC6BG060070
TRIDC6BG060350
TRIDC6BG060360
TRIDC6BG060950
TRIDC6BG060960
TRIDC6BG061220
TRIDC6BG061240
TRIDC6BG061250
TRIDC6BG061270
TRIDC6BG061280
TRIDC6BG061290
TRIDC6BG061300
TRIDC6BG061310
TRIDC6BG061320
TRIDC6BG061500
TRIDC6BG061680
TRIDC6BG061690
TRIDC6BG061810
TRIDC6BG061930
TRIDC6BG061940
TRIDC6BG061950
TRIDC6BG061960
TRIDC6BG061970
TRIDC6BG062240
TRIDC6BG062250
TRIDC6BG062260
TRIDC6BG062290
TRIDC6BG062310
TRIDC6BG062750
TRIDC6BG062780
TRIDC6BG062980
TRIDC6BG063470
TRIDC6BG063480
TRIDC6BG063500
TRIDC6BG063550
TRIDC6BG063570
TRIDC6BG063580
TRIDC6BG063610
TRIDC6BG063700
TRIDC6BG063860
TRIDC6BG064360
TRIDC6BG064410
TRIDC6BG064670
TRIDC6BG064700
TRIDC6BG064840
TRIDC6BG065070
TRIDC6BG065700
TRIDC6BG065880
TRIDC6BG066040
TRIDC6BG066290
TRIDC6BG066440
TRIDC6BG066490
TRIDC6BG066630
TRIDC6BG066870
TRIDC6BG066900
TRIDC6BG066930
TRIDC6BG066940
TRIDC6BG066950
TRIDC6BG067010
TRIDC6BG067040
TRIDC6BG067060
TRIDC6BG067070
TRIDC6BG067110
TRIDC6BG067140
TRIDC6BG067180
TRIDC6BG067240
TRIDC6BG067250
TRIDC6BG067280
TRIDC6BG067300
TRIDC6BG067380
TRIDC6BG067820
TRIDC6BG067830
TRIDC6BG068300
TRIDC6BG068450
TRIDC6BG068530
TRIDC6BG068560
TRIDC6BG068570
TRIDC6BG068580
TRIDC6BG068600
TRIDC6BG068610
TRIDC6BG068620
TRIDC6BG068770
TRIDC6BG068780
TRIDC6BG068830
TRIDC6BG068840
TRIDC6BG068850
TRIDC6BG068870
TRIDC6BG068880
TRIDC6BG068890
TRIDC6BG068910
TRIDC6BG069030
TRIDC6BG069040
TRIDC6BG069160
TRIDC6BG069250
TRIDC6BG069330
TRIDC6BG069340
TRIDC6BG069410
TRIDC6BG069580
TRIDC6BG069590
TRIDC6BG069600
TRIDC6BG069610
TRIDC6BG069630
TRIDC6BG069640
TRIDC6BG069650
TRIDC6BG069660
TRIDC6BG069670
TRIDC6BG069680
TRIDC6BG069690
TRIDC6BG069700
TRIDC6BG069710
TRIDC6BG069720
TRIDC6BG069730
TRIDC6BG069840
TRIDC6BG069860
TRIDC6BG069870
TRIDC6BG069880
TRIDC6BG069940
TRIDC6BG069950
TRIDC6BG070020
TRIDC6BG070080
TRIDC6BG070100
TRIDC6BG070110
TRIDC6BG070120
TRIDC6BG070130
TRIDC6BG070150
TRIDC6BG070270
TRIDC6BG070280
TRIDC6BG070420
TRIDC6BG070430
TRIDC6BG070440
TRIDC6BG070450
TRIDC6BG070460
TRIDC6BG070470
TRIDC6BG070480
TRIDC6BG070550
TRIDC6BG070570
TRIDC6BG070580
TRIDC6BG070690
TRIDC6BG070830
TRIDC6BG070870
TRIDC6BG071010
TRIDC6BG071020
TRIDC6BG071040
TRIDC6BG071330
TRIDC6BG071340
TRIDC6BG071430
TRIDC6BG071460
TRIDC6BG071480
TRIDC6BG071490
TRIDC6BG071630
TRIDC6BG071640
TRIDC6BG071710
TRIDC6BG071720
TRIDC6BG071730
TRIDC6BG071810
TRIDC6BG071820
TRIDC6BG071830
TRIDC6BG071940
TRIDC6BG071950
TRIDC6BG071960
TRIDC6BG071990
TRIDC6BG072000
TRIDC6BG072020
TRIDC6BG072160
TRIDC6BG072270
TRIDC6BG072280
TRIDC6BG072290
TRIDC6BG072300
TRIDC6BG072310
TRIDC6BG072320
TRIDC6BG072400
TRIDC6BG072410
TRIDC6BG072470
TRIDC6BG072530
TRIDC6BG072540
TRIDC6BG072550
TRIDC6BG072560
TRIDC6BG072570
TRIDC6BG072580
TRIDC6BG072600
TRIDC6BG072610
TRIDC6BG072690
TRIDC6BG072700
TRIDC6BG072750
TRIDC6BG072940
TRIDC6BG072950
TRIDC6BG072960
TRIDC6BG072980
TRIDC6BG072990
TRIDC6BG073000
TRIDC6BG073120
TRIDC6BG073130
TRIDC6BG073140
TRIDC6BG073190
TRIDC6BG073200
TRIDC6BG073210
TRIDC6BG073220
TRIDC6BG073230
TRIDC6BG073250
TRIDC6BG073260
TRIDC6BG073280
TRIDC6BG073290
TRIDC6BG073300
TRIDC6BG073310
TRIDC6BG073330
TRIDC6BG073340
TRIDC6BG073350
TRIDC6BG073360
TRIDC6BG073370
TRIDC6BG073380
TRIDC6BG073390
TRIDC6BG073400
TRIDC6BG073420
TRIDC6BG073430
TRIDC6BG073440
TRIDC6BG073450
TRIDC6BG073460
TRIDC6BG073470
TRIDC6BG073480
TRIDC6BG073490
TRIDC7AG000100
TRIDC7AG000120
TRIDC7AG000130
TRIDC7AG000150
TRIDC7AG000160
TRIDC7AG000200
TRIDC7AG000210
TRIDC7AG000220
TRIDC7AG000240
TRIDC7AG000330
TRIDC7AG000350
TRIDC7AG000390
TRIDC7AG000400
TRIDC7AG000440
TRIDC7AG000470
TRIDC7AG000590
TRIDC7AG000640
TRIDC7AG000680
TRIDC7AG000910
TRIDC7AG001070
TRIDC7AG001350
TRIDC7AG001380
TRIDC7AG001390
TRIDC7AG001650
TRIDC7AG001960
TRIDC7AG001980
TRIDC7AG001990
TRIDC7AG002030
TRIDC7AG002040
TRIDC7AG002050
TRIDC7AG002060
TRIDC7AG002290
TRIDC7AG002350
TRIDC7AG002610
TRIDC7AG002660
TRIDC7AG002670
TRIDC7AG002680
TRIDC7AG002690
TRIDC7AG002700
TRIDC7AG002730
TRIDC7AG002740
TRIDC7AG002960
TRIDC7AG002990
TRIDC7AG003010
TRIDC7AG003080
TRIDC7AG003290
TRIDC7AG003300
TRIDC7AG003350
TRIDC7AG003680
TRIDC7AG004050
TRIDC7AG004150
TRIDC7AG004210
TRIDC7AG004370
TRIDC7AG004390
TRIDC7AG004710
TRIDC7AG004830
TRIDC7AG005860
TRIDC7AG006120
TRIDC7AG006390
TRIDC7AG006780
TRIDC7AG006790
TRIDC7AG006800
TRIDC7AG007070
TRIDC7AG007090
TRIDC7AG007350
TRIDC7AG007380
TRIDC7AG007390
TRIDC7AG007440
TRIDC7AG007540
TRIDC7AG007840
TRIDC7AG008270
TRIDC7AG008370
TRIDC7AG008390
TRIDC7AG008410
TRIDC7AG008690
TRIDC7AG009480
TRIDC7AG009680
TRIDC7AG009750
TRIDC7AG009840
TRIDC7AG009920
TRIDC7AG009930
TRIDC7AG009940
TRIDC7AG011450
TRIDC7AG011570
TRIDC7AG011590
TRIDC7AG011610
TRIDC7AG011900
TRIDC7AG011920
TRIDC7AG011930
TRIDC7AG011950
TRIDC7AG012200
TRIDC7AG012240
TRIDC7AG012250
TRIDC7AG012470
TRIDC7AG012510
TRIDC7AG012530
TRIDC7AG012540
TRIDC7AG012560
TRIDC7AG012890
TRIDC7AG012910
TRIDC7AG012920
TRIDC7AG012960
TRIDC7AG012980
TRIDC7AG013240
TRIDC7AG013250
TRIDC7AG013280
TRIDC7AG013640
TRIDC7AG013940
TRIDC7AG013980
TRIDC7AG014180
TRIDC7AG014200
TRIDC7AG014210
TRIDC7AG014550
TRIDC7AG014640
TRIDC7AG014690
TRIDC7AG014700
TRIDC7AG015090
TRIDC7AG016460
TRIDC7AG016790
TRIDC7AG018410
TRIDC7AG018430
TRIDC7AG018650
TRIDC7AG018660
TRIDC7AG018960
TRIDC7AG019070
TRIDC7AG019100
TRIDC7AG019190
TRIDC7AG019330
TRIDC7AG019720
TRIDC7AG021760
TRIDC7AG023330
TRIDC7AG023340
TRIDC7AG025160
TRIDC7AG026250
TRIDC7AG027900
TRIDC7AG028980
TRIDC7AG028990
TRIDC7AG031530
TRIDC7AG033270
TRIDC7AG033410
TRIDC7AG033520
TRIDC7AG036000
TRIDC7AG036070
TRIDC7AG036090
TRIDC7AG036100
TRIDC7AG037420
TRIDC7AG037490
TRIDC7AG038730
TRIDC7AG038770
TRIDC7AG039490
TRIDC7AG040230
TRIDC7AG040710
TRIDC7AG040850
TRIDC7AG042350
TRIDC7AG044440
TRIDC7AG044450
TRIDC7AG045790
TRIDC7AG052170
TRIDC7AG052180
TRIDC7AG052210
TRIDC7AG053650
TRIDC7AG053670
TRIDC7AG059320
TRIDC7AG059330
TRIDC7AG059340
TRIDC7AG060350
TRIDC7AG060360
TRIDC7AG060870
TRIDC7AG060880
TRIDC7AG060890
TRIDC7AG060980
TRIDC7AG060990
TRIDC7AG061000
TRIDC7AG061010
TRIDC7AG061020
TRIDC7AG061200
TRIDC7AG061210
TRIDC7AG061230
TRIDC7AG061650
TRIDC7AG062390
TRIDC7AG062900
TRIDC7AG062980
TRIDC7AG065260
TRIDC7AG065340
TRIDC7AG065350
TRIDC7AG065730
TRIDC7AG065750
TRIDC7AG065770
TRIDC7AG065910
TRIDC7AG065920
TRIDC7AG065940
TRIDC7AG065950
TRIDC7AG066010
TRIDC7AG066070
TRIDC7AG066860
TRIDC7AG067050
TRIDC7AG067180
TRIDC7AG067190
TRIDC7AG067200
TRIDC7AG067580
TRIDC7AG067590
TRIDC7AG067610
TRIDC7AG067760
TRIDC7AG067770
TRIDC7AG068260
TRIDC7AG068530
TRIDC7AG068820
TRIDC7AG068830
TRIDC7AG069060
TRIDC7AG070370
TRIDC7AG071040
TRIDC7AG071540
TRIDC7AG071590
TRIDC7AG071920
TRIDC7AG072160
TRIDC7AG072210
TRIDC7AG072250
TRIDC7AG073390
TRIDC7AG074220
TRIDC7AG074230
TRIDC7AG074290
TRIDC7AG074300
TRIDC7AG074320
TRIDC7AG074540
TRIDC7AG074580
TRIDC7AG074600
TRIDC7AG074630
TRIDC7AG074640
TRIDC7AG074830
TRIDC7AG074940
TRIDC7AG074950
TRIDC7AG074980
TRIDC7AG074990
TRIDC7AG075000
TRIDC7AG075020
TRIDC7AG075040
TRIDC7AG075050
TRIDC7AG075060
TRIDC7AG075260
TRIDC7AG075270
TRIDC7AG075290
TRIDC7AG075300
TRIDC7AG075330
TRIDC7AG075340
TRIDC7AG075350
TRIDC7AG075360
TRIDC7AG075380
TRIDC7AG075390
TRIDC7AG075440
TRIDC7AG075610
TRIDC7AG076030
TRIDC7AG076520
TRIDC7AG076530
TRIDC7AG076630
TRIDC7AG077130
TRIDC7AG077140
TRIDC7AG077150
TRIDC7AG077160
TRIDC7AG077660
TRIDC7AG077670
TRIDC7AG077720
TRIDC7AG077730
TRIDC7AG077880
TRIDC7AG077930
TRIDC7AG077940
TRIDC7AG077960
TRIDC7AG078040
TRIDC7AG078070
TRIDC7AG078100
TRIDC7AG078120
TRIDC7AG078190
TRIDC7AG078260
TRIDC7AG078270
TRIDC7AG078330
TRIDC7AG078560
TRIDC7AG078600
TRIDC7AG078610
TRIDC7BG000270
TRIDC7BG000300
TRIDC7BG000380
TRIDC7BG000390
TRIDC7BG000410
TRIDC7BG000470
TRIDC7BG000480
TRIDC7BG000490
TRIDC7BG000550
TRIDC7BG000560
TRIDC7BG000700
TRIDC7BG000710
TRIDC7BG000720
TRIDC7BG000730
TRIDC7BG000770
TRIDC7BG000800
TRIDC7BG000810
TRIDC7BG000880
TRIDC7BG000890
TRIDC7BG000900
TRIDC7BG000910
TRIDC7BG001080
TRIDC7BG001090
TRIDC7BG001110
TRIDC7BG001130
TRIDC7BG001140
TRIDC7BG001160
TRIDC7BG001320
TRIDC7BG001330
TRIDC7BG001470
TRIDC7BG001570
TRIDC7BG001600
TRIDC7BG001750
TRIDC7BG001780
TRIDC7BG001790
TRIDC7BG001810
TRIDC7BG001820
TRIDC7BG001930
TRIDC7BG002000
TRIDC7BG002100
TRIDC7BG002120
TRIDC7BG002410
TRIDC7BG002510
TRIDC7BG002720
TRIDC7BG002820
TRIDC7BG002830
TRIDC7BG003110
TRIDC7BG003500
TRIDC7BG003530
TRIDC7BG003570
TRIDC7BG003590
TRIDC7BG003620
TRIDC7BG003840
TRIDC7BG003870
TRIDC7BG003890
TRIDC7BG003900
TRIDC7BG003930
TRIDC7BG003950
TRIDC7BG003960
TRIDC7BG003980
TRIDC7BG004010
TRIDC7BG005650
TRIDC7BG005680
TRIDC7BG005690
TRIDC7BG005720
TRIDC7BG005730
TRIDC7BG005780
TRIDC7BG006090
TRIDC7BG006100
TRIDC7BG006120
TRIDC7BG006560
TRIDC7BG006760
TRIDC7BG007050
TRIDC7BG007740
TRIDC7BG008260
TRIDC7BG008270
TRIDC7BG008320
TRIDC7BG008330
TRIDC7BG008350
TRIDC7BG008360
TRIDC7BG008370
TRIDC7BG008380
TRIDC7BG008400
TRIDC7BG008420
TRIDC7BG008440
TRIDC7BG008850
TRIDC7BG008860
TRIDC7BG008880
TRIDC7BG008930
TRIDC7BG009630
TRIDC7BG010030
TRIDC7BG010200
TRIDC7BG010580
TRIDC7BG010610
TRIDC7BG011590
TRIDC7BG013860
TRIDC7BG013870
TRIDC7BG013960
TRIDC7BG014460
TRIDC7BG014470
TRIDC7BG015170
TRIDC7BG015180
TRIDC7BG015270
TRIDC7BG015820
TRIDC7BG015860
TRIDC7BG016130
TRIDC7BG016550
TRIDC7BG016880
TRIDC7BG016890
TRIDC7BG016900
TRIDC7BG017360
TRIDC7BG017370
TRIDC7BG017640
TRIDC7BG018040
TRIDC7BG018070
TRIDC7BG018360
TRIDC7BG020000
TRIDC7BG020710
TRIDC7BG023670
TRIDC7BG024900
TRIDC7BG028170
TRIDC7BG029300
TRIDC7BG029320
TRIDC7BG032440
TRIDC7BG032450
TRIDC7BG032460
TRIDC7BG032470
TRIDC7BG032490
TRIDC7BG032500
TRIDC7BG032550
TRIDC7BG032570
TRIDC7BG032580
TRIDC7BG032600
TRIDC7BG032610
TRIDC7BG032620
TRIDC7BG032640
TRIDC7BG032660
TRIDC7BG032690
TRIDC7BG032720
TRIDC7BG032770
TRIDC7BG033110
TRIDC7BG033730
TRIDC7BG035680
TRIDC7BG036270
TRIDC7BG036280
TRIDC7BG036360
TRIDC7BG036370
TRIDC7BG036380
TRIDC7BG036890
TRIDC7BG036900
TRIDC7BG036980
TRIDC7BG036990
TRIDC7BG037080
TRIDC7BG037110
TRIDC7BG038100
TRIDC7BG038890
TRIDC7BG038900
TRIDC7BG038910
TRIDC7BG038920
TRIDC7BG038960
TRIDC7BG038970
TRIDC7BG039820
TRIDC7BG039930
TRIDC7BG040070
TRIDC7BG040080
TRIDC7BG040320
TRIDC7BG040340
TRIDC7BG040520
TRIDC7BG040530
TRIDC7BG040780
TRIDC7BG040920
TRIDC7BG041120
TRIDC7BG041420
TRIDC7BG041440
TRIDC7BG041450
TRIDC7BG041490
TRIDC7BG041500
TRIDC7BG041510
TRIDC7BG041520
TRIDC7BG041550
TRIDC7BG042560
TRIDC7BG042570
TRIDC7BG042580
TRIDC7BG042670
TRIDC7BG042690
TRIDC7BG042710
TRIDC7BG042740
TRIDC7BG042750
TRIDC7BG042810
TRIDC7BG043180
TRIDC7BG043420
TRIDC7BG043430
TRIDC7BG043660
TRIDC7BG044220
TRIDC7BG044240
TRIDC7BG044260
TRIDC7BG045180
TRIDC7BG045660
TRIDC7BG045670
TRIDC7BG045680
TRIDC7BG045690
TRIDC7BG045700
TRIDC7BG045720
TRIDC7BG045740
TRIDC7BG045750
TRIDC7BG045760
TRIDC7BG045770
TRIDC7BG045780
TRIDC7BG046000
TRIDC7BG046910
TRIDC7BG046920
TRIDC7BG046930
TRIDC7BG046940
TRIDC7BG046960
TRIDC7BG046970
TRIDC7BG046980
TRIDC7BG047030
TRIDC7BG047420
TRIDC7BG048140
TRIDC7BG048150
TRIDC7BG048160
TRIDC7BG048170
TRIDC7BG048210
TRIDC7BG048320
TRIDC7BG048340
TRIDC7BG048420
TRIDC7BG048480
TRIDC7BG048490
TRIDC7BG048530
TRIDC7BG048990
TRIDC7BG049500
TRIDC7BG050070
TRIDC7BG050220
TRIDC7BG050230
TRIDC7BG050850
TRIDC7BG050870
TRIDC7BG051010
TRIDC7BG051030
TRIDC7BG051050
TRIDC7BG051740
TRIDC7BG052080
TRIDC7BG052120
TRIDC7BG052130
TRIDC7BG052240
TRIDC7BG052250
TRIDC7BG052260
TRIDC7BG052270
TRIDC7BG052590
TRIDC7BG052610
TRIDC7BG052620
TRIDC7BG052630
TRIDC7BG052900
TRIDC7BG052970
TRIDC7BG052990
TRIDC7BG053000
TRIDC7BG053030
TRIDC7BG053040
TRIDC7BG053050
TRIDC7BG053070
TRIDC7BG053150
TRIDC7BG053170
TRIDC7BG053180
TRIDC7BG053430
TRIDC7BG053440
TRIDC7BG053450
TRIDC7BG053470
TRIDC7BG053570
TRIDC7BG053580
TRIDC7BG053600
TRIDC7BG053610
TRIDC7BG053630
TRIDC7BG053640
TRIDC7BG053650
TRIDC7BG053800
TRIDC7BG053970
TRIDC7BG053990
TRIDC7BG054020
TRIDC7BG054030
TRIDC7BG054110
TRIDC7BG054130
TRIDC7BG054140
TRIDC7BG054210
TRIDC7BG054220
TRIDC7BG054230
TRIDC7BG054240
TRIDC7BG054250
TRIDC7BG054280
TRIDC7BG054370
TRIDC7BG055200
TRIDC7BG055210
TRIDC7BG055240
TRIDC7BG055450
TRIDC7BG055470
TRIDC7BG055630
TRIDC7BG055640
TRIDC7BG055650
TRIDC7BG055660
TRIDC7BG055930
TRIDC7BG056010
TRIDC7BG056190
TRIDC7BG056250
TRIDC7BG056350
TRIDC7BG056370
TRIDC7BG056390
TRIDC7BG056720
TRIDC7BG056760
TRIDC7BG056850
TRIDC7BG057170
TRIDC7BG057190
TRIDC7BG058510
TRIDC7BG058640
TRIDC7BG058650
TRIDC7BG058730
TRIDC7BG058840
TRIDC7BG058870
TRIDC7BG058980
TRIDC7BG059260
TRIDC7BG059510
TRIDC7BG059520
TRIDC7BG059530
TRIDC7BG059540
TRIDC7BG059730
TRIDC7BG059750
TRIDC7BG059770
TRIDC7BG059780
TRIDC7BG060110
TRIDC7BG060120
TRIDC7BG060130
TRIDC7BG060150
TRIDC7BG060170
TRIDC7BG060200
TRIDC7BG060730
TRIDC7BG060810
TRIDC7BG060820
TRIDC7BG060890
TRIDC7BG061060
TRIDC7BG061240
TRIDC7BG061280
TRIDC7BG061910
TRIDC7BG062080
TRIDC7BG062090
TRIDC7BG062170
TRIDC7BG062180
TRIDC7BG062450
TRIDC7BG062460
TRIDC7BG062470
TRIDC7BG062640
TRIDC7BG062730
TRIDC7BG062830
TRIDC7BG063220
TRIDC7BG063230
TRIDC7BG063880
TRIDC7BG063940
TRIDC7BG064200
TRIDC7BG064220
TRIDC7BG064250
TRIDC7BG064260
TRIDC7BG064270
TRIDC7BG064410
TRIDC7BG065020
TRIDC7BG065030
TRIDC7BG065430
TRIDC7BG065520
TRIDC7BG065530
TRIDC7BG065550
TRIDC7BG065560
TRIDC7BG065600
TRIDC7BG065610
TRIDC7BG065830
TRIDC7BG065840
TRIDC7BG065850
TRIDC7BG066480
TRIDC7BG066900
TRIDC7BG066930
TRIDC7BG066940
TRIDC7BG067440
TRIDC7BG067480
TRIDC7BG067490
TRIDC7BG067550
TRIDC7BG067610
TRIDC7BG067620
TRIDC7BG067650
TRIDC7BG067660
TRIDC7BG067680
TRIDC7BG067720
TRIDC7BG067860
TRIDC7BG067930
TRIDC7BG067940
TRIDC7BG068020
TRIDC7BG068030
TRIDC7BG068070
TRIDC7BG068080
TRIDC7BG068100
TRIDC7BG068530
TRIDC7BG068700
TRIDC7BG068710
TRIDC7BG069140
TRIDC7BG069150
TRIDC7BG069240
TRIDC7BG069250
TRIDC7BG069400
TRIDC7BG069410
TRIDC7BG069420
TRIDC7BG069550
TRIDC7BG069560
TRIDC7BG069680
TRIDC7BG069700
TRIDC7BG069710
TRIDC7BG069740
TRIDC7BG069760
TRIDC7BG069770
TRIDC7BG069780
TRIDC7BG069820
TRIDC7BG069870
TRIDC7BG069900
TRIDC7BG069980
TRIDC7BG069990
TRIDC7BG070210
TRIDC7BG070220
TRIDC7BG070240
TRIDC7BG070250
TRIDC7BG070260
TRIDC7BG070270
TRIDC7BG070280
TRIDC7BG070290
TRIDC7BG070310
TRIDC7BG070320
TRIDC7BG070340
TRIDC7BG070370
TRIDC7BG070380
TRIDC7BG070470
TRIDC7BG070620
TRIDC7BG070720
TRIDC7BG070760
TRIDC7BG070770
TRIDC7BG070780
TRIDC7BG070800
TRIDC7BG070810
TRIDC7BG070820
TRIDC7BG070850
TRIDC7BG070900
TRIDC7BG070930
TRIDC7BG070950
TRIDC7BG070960
TRIDC7BG070980
TRIDC7BG071030
TRIDC7BG071040
TRIDC7BG071080
TRIDC7BG071090
TRIDC7BG071100
TRIDC7BG071180
TRIDC7BG071190
TRIDC7BG071410
TRIDC7BG071510
TRIDC7BG071580
TRIDC7BG071590
TRIDC7BG071600
TRIDC7BG071620
TRIDC7BG071630
TRIDC7BG071660
TRIDC7BG071690
TRIDC7BG071700
TRIDC7BG071710
TRIDC7BG071790
TRIDC7BG071840
TRIDC7BG071850
TRIDC7BG071860
TRIDC7BG071870
TRIDC7BG071920
TRIDC7BG071950
TRIDC7BG071990
TRIDC7BG072000
TRIDC7BG072230
TRIDC7BG072330
TRIDC7BG072390
TRIDC7BG072400
TRIDC7BG072590
TRIDC7BG072660
TRIDC7BG072730
TRIDC7BG072750
TRIDC7BG072820
TRIDC7BG072900
TRIDC7BG072970
TRIDC7BG072990
TRIDC7BG073000
TRIDC7BG073030
TRIDC7BG073240
TRIDC7BG073250
TRIDC7BG073490
TRIDC7BG073500
TRIDC7BG073510
TRIDC7BG073550
TRIDC7BG073560
TRIDC7BG073570
TRIDC7BG073900
TRIDC7BG074050
TRIDC7BG074060
TRIDC7BG074070
TRIDC7BG074170
TRIDC7BG074180
TRIDC7BG074190
TRIDC7BG074200
TRIDC7BG074210
TRIDC7BG074230
TRIDC7BG074240
TRIDC7BG074270
TRIDC7BG074350
TRIDC7BG074360
TRIDC7BG074370
TRIDC7BG074440
TRIDC7BG074480
TRIDC7BG074490
TRIDC7BG074540
TRIDC7BG074560
TRIDC7BG074600
TRIDC7BG074610
TRIDC7BG074620
TRIDC7BG074670
TRIDC7BG074680
TRIDC7BG074690
TRIDC7BG074710
TRIDC7BG074740
TRIDC7BG074760
TRIDC7BG075290
TRIDC7BG075300
TRIDC7BG075310
TRIDC7BG075390
TRIDC7BG075400
TRIDC7BG075440
TRIDC7BG075450
TRIDC7BG075470
TRIDC7BG075480
TRIDC7BG075490
TRIDC7BG075520
TRIDC7BG075570
TRIDC7BG075590
TRIDC7BG075620
TRIDC7BG075630
TRIDC7BG075640
TRIDC7BG075650
TRIDC7BG075880
TRIDC7BG075900
TRIDC7BG075910
TRIDC7BG075920
TRIDC7BG075940
TRIDC7BG076060
TRIDC7BG076220
TRIDC7BG076250
TRIDC7BG076380
TRIDC7BG076390
TRIDC7BG076400
TRIDC7BG076410
TRIDC7BG076420
TRIDC7BG076440
TRIDC7BG076450
TRIDC7BG076470
TRIDC7BG076480
TRIDC7BG076490
TRIDC7BG076530
TRIDC7BG076560
TRIDC7BG076570
TRIDC7BG076650
TRIDC7BG076660
TRIDC7BG076670
TRIDC7BG076680
TRIDC7BG076690
TRIDC7BG076700
TRIDC7BG076710
TRIDC7BG076740
TRIDC7BG076790
TRIDC7BG076840
TRIDC7BG076850
TRIDC7BG076920
TRIDC7BG077120
