# Supplementary material for: Comparative gene retention analysis in barley, wild emmer, and bread wheat pangenome lines reveals factors affecting gene retention following gene duplication
Source: BMC Biol. 2023 Feb 6;21:25. doi: 10.1186/s12915-022-01503-z (PMC9903521; doi:10.1186/s12915-022-01503-z)
Supplement: Supplementary file 7 — Additional file 7. Orthologous gene matrix (presence/absence) in barley, wild emmer, and bread wheat pangenome lines. [file 12915_2022_1503_MOESM7_ESM.zip › Files_S5/SRR7478264.deletion_gene.list]

TRIDC0UG000240
TRIDC0UG000400
TRIDC0UG000410
TRIDC0UG000420
TRIDC0UG000450
TRIDC0UG000700
TRIDC0UG000720
TRIDC0UG000730
TRIDC0UG000740
TRIDC0UG000970
TRIDC0UG000990
TRIDC0UG001280
TRIDC0UG001330
TRIDC0UG001610
TRIDC0UG001680
TRIDC0UG001760
TRIDC0UG001770
TRIDC0UG001780
TRIDC0UG001790
TRIDC0UG001800
TRIDC0UG001810
TRIDC0UG001820
TRIDC0UG001830
TRIDC0UG001840
TRIDC0UG002230
TRIDC0UG002910
TRIDC0UG002930
TRIDC0UG003080
TRIDC0UG003110
TRIDC0UG003120
TRIDC0UG003130
TRIDC0UG003140
TRIDC0UG003320
TRIDC0UG003330
TRIDC0UG003370
TRIDC0UG003380
TRIDC0UG004040
TRIDC0UG004150
TRIDC0UG004160
TRIDC0UG004170
TRIDC0UG004180
TRIDC0UG004190
TRIDC0UG004200
TRIDC0UG004310
TRIDC0UG004360
TRIDC0UG004770
TRIDC0UG004880
TRIDC0UG005020
TRIDC0UG005030
TRIDC0UG005040
TRIDC0UG005080
TRIDC0UG005100
TRIDC0UG005110
TRIDC0UG005200
TRIDC0UG005250
TRIDC0UG005280
TRIDC0UG005290
TRIDC0UG005300
TRIDC0UG005310
TRIDC0UG005320
TRIDC0UG005430
TRIDC0UG005440
TRIDC0UG005450
TRIDC0UG005460
TRIDC0UG005600
TRIDC0UG005610
TRIDC0UG005760
TRIDC0UG005810
TRIDC0UG005830
TRIDC0UG005960
TRIDC0UG006070
TRIDC0UG006100
TRIDC0UG006120
TRIDC0UG006190
TRIDC0UG006210
TRIDC0UG006500
TRIDC0UG006630
TRIDC0UG006640
TRIDC0UG006740
TRIDC0UG006770
TRIDC0UG006780
TRIDC0UG006910
TRIDC0UG006950
TRIDC0UG007110
TRIDC0UG007120
TRIDC0UG007200
TRIDC0UG007330
TRIDC0UG007580
TRIDC0UG007630
TRIDC0UG007640
TRIDC0UG007650
TRIDC0UG007720
TRIDC0UG007810
TRIDC0UG007940
TRIDC0UG007950
TRIDC0UG008000
TRIDC0UG008180
TRIDC0UG008230
TRIDC0UG008370
TRIDC0UG008380
TRIDC0UG008450
TRIDC0UG008460
TRIDC0UG008510
TRIDC0UG008590
TRIDC0UG008610
TRIDC0UG008620
TRIDC0UG008630
TRIDC0UG008640
TRIDC0UG008750
TRIDC0UG008770
TRIDC0UG008900
TRIDC0UG008950
TRIDC0UG009040
TRIDC0UG009050
TRIDC0UG009120
TRIDC0UG009150
TRIDC0UG009300
TRIDC0UG009310
TRIDC0UG009480
TRIDC0UG009590
TRIDC0UG009740
TRIDC0UG009770
TRIDC0UG009930
TRIDC0UG009940
TRIDC0UG009960
TRIDC0UG009970
TRIDC0UG010060
TRIDC0UG010080
TRIDC0UG010090
TRIDC0UG010110
TRIDC0UG010150
TRIDC0UG010170
TRIDC0UG010460
TRIDC0UG010650
TRIDC0UG010800
TRIDC0UG010870
TRIDC0UG010910
TRIDC0UG010930
TRIDC0UG011020
TRIDC0UG011320
TRIDC0UG011330
TRIDC0UG011340
TRIDC0UG011350
TRIDC0UG011710
TRIDC0UG011760
TRIDC0UG011890
TRIDC0UG012080
TRIDC0UG012090
TRIDC0UG012100
TRIDC0UG012110
TRIDC0UG012260
TRIDC0UG012320
TRIDC0UG012410
TRIDC0UG012420
TRIDC0UG012430
TRIDC0UG012440
TRIDC0UG012460
TRIDC0UG012520
TRIDC0UG013100
TRIDC0UG013300
TRIDC0UG013380
TRIDC0UG013460
TRIDC0UG013480
TRIDC0UG013930
TRIDC0UG013940
TRIDC0UG013990
TRIDC0UG014000
TRIDC0UG014200
TRIDC0UG014210
TRIDC0UG014280
TRIDC0UG014290
TRIDC0UG014300
TRIDC0UG014530
TRIDC0UG014550
TRIDC0UG014790
TRIDC0UG014800
TRIDC0UG014900
TRIDC0UG015050
TRIDC0UG015120
TRIDC0UG015130
TRIDC0UG015150
TRIDC0UG015460
TRIDC0UG015470
TRIDC0UG015490
TRIDC0UG015790
TRIDC0UG015810
TRIDC0UG015830
TRIDC0UG015850
TRIDC0UG015870
TRIDC0UG015980
TRIDC0UG016120
TRIDC0UG016450
TRIDC0UG016470
TRIDC0UG016510
TRIDC0UG016520
TRIDC0UG016600
TRIDC0UG016610
TRIDC0UG016620
TRIDC0UG016850
TRIDC0UG016880
TRIDC0UG017030
TRIDC0UG017050
TRIDC0UG017090
TRIDC0UG017100
TRIDC0UG017170
TRIDC0UG017180
TRIDC0UG017190
TRIDC0UG017500
TRIDC0UG017510
TRIDC0UG017520
TRIDC0UG017850
TRIDC0UG017860
TRIDC0UG018000
TRIDC0UG018260
TRIDC0UG018430
TRIDC0UG018550
TRIDC0UG018580
TRIDC0UG018590
TRIDC0UG018670
TRIDC0UG018700
TRIDC0UG018760
TRIDC0UG018830
TRIDC0UG018870
TRIDC0UG019000
TRIDC0UG019050
TRIDC0UG019070
TRIDC0UG019080
TRIDC0UG019230
TRIDC0UG019260
TRIDC0UG019280
TRIDC0UG019570
TRIDC0UG019580
TRIDC0UG019650
TRIDC0UG019680
TRIDC0UG019690
TRIDC0UG019700
TRIDC0UG019710
TRIDC0UG019730
TRIDC0UG019740
TRIDC0UG020010
TRIDC0UG020040
TRIDC0UG020090
TRIDC0UG020290
TRIDC0UG020310
TRIDC0UG020330
TRIDC0UG020360
TRIDC0UG020370
TRIDC0UG020380
TRIDC0UG020450
TRIDC0UG020460
TRIDC0UG020480
TRIDC0UG020490
TRIDC0UG020500
TRIDC0UG020510
TRIDC0UG020520
TRIDC0UG020530
TRIDC0UG020540
TRIDC0UG020560
TRIDC0UG020570
TRIDC0UG020580
TRIDC0UG020640
TRIDC0UG020670
TRIDC0UG020680
TRIDC0UG020710
TRIDC0UG020720
TRIDC0UG020760
TRIDC0UG020770
TRIDC0UG020820
TRIDC0UG020830
TRIDC0UG020840
TRIDC0UG020850
TRIDC0UG020860
TRIDC0UG020870
TRIDC0UG020900
TRIDC0UG020910
TRIDC0UG020940
TRIDC0UG020960
TRIDC0UG020970
TRIDC0UG021010
TRIDC0UG021020
TRIDC0UG021050
TRIDC0UG021090
TRIDC0UG021100
TRIDC0UG021110
TRIDC0UG021130
TRIDC0UG021150
TRIDC0UG021190
TRIDC0UG021240
TRIDC0UG021250
TRIDC0UG021280
TRIDC0UG021290
TRIDC0UG021300
TRIDC0UG021320
TRIDC0UG021330
TRIDC0UG021340
TRIDC0UG021350
TRIDC0UG021360
TRIDC0UG021370
TRIDC0UG021380
TRIDC0UG021390
TRIDC0UG021410
TRIDC0UG021420
TRIDC0UG021430
TRIDC0UG021460
TRIDC0UG021470
TRIDC0UG021480
TRIDC0UG021490
TRIDC0UG021500
TRIDC0UG021510
TRIDC0UG021550
TRIDC0UG021560
TRIDC0UG021570
TRIDC0UG021580
TRIDC0UG021590
TRIDC0UG021610
TRIDC0UG021620
TRIDC0UG021630
TRIDC0UG021640
TRIDC0UG021660
TRIDC0UG021680
TRIDC0UG021720
TRIDC0UG021730
TRIDC0UG021740
TRIDC0UG021760
TRIDC0UG021770
TRIDC0UG021780
TRIDC0UG021820
TRIDC0UG021840
TRIDC0UG021850
TRIDC0UG021860
TRIDC0UG021880
TRIDC0UG021900
TRIDC0UG021910
TRIDC0UG021920
TRIDC0UG021930
TRIDC0UG021940
TRIDC0UG021980
TRIDC0UG021990
TRIDC0UG022000
TRIDC0UG022010
TRIDC0UG022080
TRIDC0UG022090
TRIDC0UG022100
TRIDC0UG022130
TRIDC0UG022140
TRIDC0UG022150
TRIDC0UG022170
TRIDC0UG022210
TRIDC0UG022230
TRIDC0UG022240
TRIDC0UG022250
TRIDC0UG022260
TRIDC0UG022270
TRIDC0UG022290
TRIDC0UG022300
TRIDC0UG022320
TRIDC0UG022330
TRIDC0UG022350
TRIDC0UG022370
TRIDC0UG022380
TRIDC0UG022390
TRIDC0UG022400
TRIDC0UG022420
TRIDC0UG022440
TRIDC0UG022450
TRIDC0UG022480
TRIDC0UG022490
TRIDC0UG022500
TRIDC0UG022520
TRIDC0UG022530
TRIDC0UG022540
TRIDC0UG022550
TRIDC0UG022560
TRIDC0UG022580
TRIDC0UG022590
TRIDC0UG022620
TRIDC0UG022640
TRIDC0UG022650
TRIDC0UG022660
TRIDC0UG022670
TRIDC0UG022680
TRIDC0UG022690
TRIDC0UG022730
TRIDC0UG022740
TRIDC0UG022750
TRIDC0UG022780
TRIDC0UG022790
TRIDC0UG022840
TRIDC0UG022860
TRIDC0UG022870
TRIDC0UG022880
TRIDC0UG022890
TRIDC0UG022910
TRIDC0UG022930
TRIDC0UG022940
TRIDC0UG022950
TRIDC0UG022970
TRIDC0UG022980
TRIDC0UG023030
TRIDC0UG023040
TRIDC0UG023050
TRIDC0UG023080
TRIDC0UG023110
TRIDC0UG023160
TRIDC0UG023190
TRIDC0UG023200
TRIDC0UG023230
TRIDC0UG023260
TRIDC0UG023280
TRIDC0UG023300
TRIDC0UG023310
TRIDC0UG023320
TRIDC0UG023330
TRIDC0UG023380
TRIDC0UG023390
TRIDC0UG023410
TRIDC0UG023420
TRIDC0UG023440
TRIDC0UG023470
TRIDC0UG023510
TRIDC0UG023520
TRIDC0UG023530
TRIDC0UG023540
TRIDC0UG023580
TRIDC0UG023590
TRIDC0UG023600
TRIDC0UG023630
TRIDC0UG023640
TRIDC0UG023650
TRIDC0UG023660
TRIDC0UG023680
TRIDC0UG023690
TRIDC0UG023720
TRIDC0UG023740
TRIDC0UG023760
TRIDC0UG023770
TRIDC0UG023800
TRIDC0UG023830
TRIDC0UG023850
TRIDC0UG023860
TRIDC0UG023890
TRIDC0UG023900
TRIDC0UG023910
TRIDC0UG023920
TRIDC0UG023930
TRIDC0UG023940
TRIDC0UG023960
TRIDC0UG023970
TRIDC0UG023980
TRIDC0UG024020
TRIDC0UG024030
TRIDC0UG024050
TRIDC0UG024060
TRIDC0UG024070
TRIDC0UG024080
TRIDC0UG024090
TRIDC0UG024100
TRIDC0UG024120
TRIDC0UG024160
TRIDC0UG024170
TRIDC0UG024190
TRIDC0UG024210
TRIDC0UG024240
TRIDC0UG024250
TRIDC0UG024310
TRIDC0UG024350
TRIDC0UG024360
TRIDC0UG024380
TRIDC0UG024390
TRIDC0UG024400
TRIDC0UG024410
TRIDC0UG024430
TRIDC0UG024450
TRIDC0UG024460
TRIDC0UG024480
TRIDC0UG024500
TRIDC0UG024510
TRIDC0UG024520
TRIDC0UG024540
TRIDC0UG024550
TRIDC0UG024560
TRIDC0UG024570
TRIDC0UG024590
TRIDC0UG024620
TRIDC0UG024630
TRIDC0UG024670
TRIDC0UG024680
TRIDC0UG024690
TRIDC0UG024720
TRIDC0UG024730
TRIDC0UG024770
TRIDC0UG024780
TRIDC0UG024800
TRIDC0UG024820
TRIDC0UG024850
TRIDC0UG024860
TRIDC0UG024890
TRIDC0UG024910
TRIDC0UG024920
TRIDC0UG024950
TRIDC0UG024970
TRIDC0UG024980
TRIDC0UG025020
TRIDC0UG025040
TRIDC0UG025050
TRIDC0UG025080
TRIDC0UG025100
TRIDC0UG025140
TRIDC0UG025160
TRIDC0UG025170
TRIDC0UG025190
TRIDC0UG025200
TRIDC0UG025220
TRIDC0UG025230
TRIDC0UG025250
TRIDC0UG025260
TRIDC0UG025270
TRIDC0UG025280
TRIDC0UG025290
TRIDC0UG025310
TRIDC0UG025320
TRIDC0UG025330
TRIDC0UG025340
TRIDC0UG025350
TRIDC0UG025410
TRIDC0UG025450
TRIDC0UG025470
TRIDC0UG025480
TRIDC0UG025560
TRIDC0UG025570
TRIDC0UG025580
TRIDC0UG025600
TRIDC0UG025610
TRIDC0UG025620
TRIDC0UG025630
TRIDC0UG025640
TRIDC0UG025650
TRIDC0UG025680
TRIDC0UG025690
TRIDC0UG025700
TRIDC0UG025710
TRIDC0UG025720
TRIDC0UG025740
TRIDC0UG025770
TRIDC0UG025780
TRIDC0UG025790
TRIDC0UG025800
TRIDC0UG025810
TRIDC0UG025830
TRIDC0UG025850
TRIDC0UG025960
TRIDC0UG025970
TRIDC0UG026000
TRIDC0UG026030
TRIDC0UG026090
TRIDC0UG026130
TRIDC0UG026150
TRIDC0UG026160
TRIDC0UG026190
TRIDC0UG026210
TRIDC0UG026220
TRIDC0UG026230
TRIDC0UG026240
TRIDC0UG026260
TRIDC0UG026270
TRIDC0UG026280
TRIDC0UG026300
TRIDC0UG026320
TRIDC0UG026330
TRIDC0UG026350
TRIDC0UG026400
TRIDC0UG026450
TRIDC0UG026460
TRIDC0UG026470
TRIDC0UG026480
TRIDC0UG026500
TRIDC0UG026510
TRIDC0UG026520
TRIDC0UG026530
TRIDC0UG026560
TRIDC0UG026570
TRIDC0UG026600
TRIDC0UG026610
TRIDC0UG026630
TRIDC0UG026640
TRIDC0UG026650
TRIDC0UG026670
TRIDC0UG026680
TRIDC0UG026720
TRIDC0UG026750
TRIDC0UG026780
TRIDC0UG026860
TRIDC0UG026870
TRIDC0UG026880
TRIDC0UG026890
TRIDC0UG026940
TRIDC0UG026950
TRIDC0UG026960
TRIDC0UG026970
TRIDC0UG026980
TRIDC0UG026990
TRIDC0UG027020
TRIDC0UG027030
TRIDC0UG027040
TRIDC0UG027060
TRIDC0UG027080
TRIDC0UG027120
TRIDC0UG027140
TRIDC0UG027150
TRIDC0UG027160
TRIDC0UG027170
TRIDC0UG027180
TRIDC0UG027200
TRIDC0UG027250
TRIDC0UG027270
TRIDC0UG027280
TRIDC0UG027290
TRIDC0UG027320
TRIDC0UG027340
TRIDC0UG027380
TRIDC0UG027410
TRIDC0UG027450
TRIDC0UG027460
TRIDC0UG027480
TRIDC0UG027490
TRIDC0UG027530
TRIDC0UG027540
TRIDC0UG027570
TRIDC0UG027580
TRIDC0UG027590
TRIDC0UG027600
TRIDC0UG027610
TRIDC0UG027620
TRIDC0UG027630
TRIDC0UG027640
TRIDC0UG027650
TRIDC0UG027690
TRIDC0UG027720
TRIDC0UG027730
TRIDC0UG027740
TRIDC0UG027750
TRIDC0UG027760
TRIDC0UG027770
TRIDC0UG027790
TRIDC0UG027800
TRIDC0UG027810
TRIDC0UG027830
TRIDC0UG027850
TRIDC0UG027860
TRIDC0UG027880
TRIDC0UG027890
TRIDC0UG027900
TRIDC0UG027910
TRIDC0UG027930
TRIDC0UG027940
TRIDC0UG027960
TRIDC0UG028020
TRIDC0UG028030
TRIDC0UG028040
TRIDC0UG028050
TRIDC0UG028080
TRIDC0UG028090
TRIDC0UG028100
TRIDC0UG028110
TRIDC0UG028120
TRIDC0UG028140
TRIDC0UG028160
TRIDC0UG028170
TRIDC0UG028190
TRIDC0UG028200
TRIDC0UG028210
TRIDC0UG028220
TRIDC0UG028230
TRIDC0UG028240
TRIDC0UG028270
TRIDC0UG028280
TRIDC0UG028290
TRIDC0UG028300
TRIDC0UG028310
TRIDC0UG028340
TRIDC0UG028360
TRIDC0UG028370
TRIDC0UG028380
TRIDC0UG028390
TRIDC0UG028400
TRIDC0UG028410
TRIDC0UG028440
TRIDC0UG028470
TRIDC0UG028490
TRIDC0UG028510
TRIDC0UG028520
TRIDC0UG028560
TRIDC0UG028570
TRIDC0UG028580
TRIDC0UG028590
TRIDC0UG028600
TRIDC0UG028610
TRIDC0UG028620
TRIDC0UG028630
TRIDC0UG028640
TRIDC0UG028650
TRIDC0UG028690
TRIDC0UG028700
TRIDC0UG028740
TRIDC0UG028770
TRIDC0UG028780
TRIDC0UG028790
TRIDC0UG028800
TRIDC0UG028810
TRIDC0UG028820
TRIDC0UG028830
TRIDC0UG028860
TRIDC0UG028870
TRIDC0UG028880
TRIDC0UG028890
TRIDC0UG028920
TRIDC0UG028940
TRIDC0UG028960
TRIDC0UG028980
TRIDC0UG028990
TRIDC0UG029040
TRIDC0UG029060
TRIDC0UG029070
TRIDC0UG029090
TRIDC0UG029110
TRIDC0UG029120
TRIDC0UG029130
TRIDC0UG029150
TRIDC0UG029160
TRIDC0UG029170
TRIDC0UG029210
TRIDC0UG029220
TRIDC0UG029230
TRIDC0UG029240
TRIDC0UG029300
TRIDC0UG029330
TRIDC0UG029390
TRIDC0UG029400
TRIDC0UG029410
TRIDC0UG029420
TRIDC0UG029440
TRIDC0UG029450
TRIDC0UG029470
TRIDC0UG029490
TRIDC0UG029520
TRIDC0UG029540
TRIDC0UG029550
TRIDC0UG029600
TRIDC0UG029640
TRIDC0UG029650
TRIDC0UG029720
TRIDC0UG029730
TRIDC0UG029740
TRIDC0UG029750
TRIDC0UG029760
TRIDC0UG029770
TRIDC0UG029850
TRIDC0UG029870
TRIDC0UG029890
TRIDC0UG029900
TRIDC0UG029930
TRIDC0UG029960
TRIDC0UG029980
TRIDC0UG029990
TRIDC0UG030010
TRIDC0UG030030
TRIDC0UG030040
TRIDC0UG030080
TRIDC0UG030130
TRIDC0UG030140
TRIDC0UG030150
TRIDC0UG030180
TRIDC0UG030190
TRIDC0UG030200
TRIDC0UG030230
TRIDC0UG030280
TRIDC0UG030290
TRIDC0UG030300
TRIDC0UG030330
TRIDC0UG030370
TRIDC0UG030380
TRIDC0UG030400
TRIDC0UG030410
TRIDC0UG030420
TRIDC0UG030430
TRIDC0UG030460
TRIDC0UG030470
TRIDC0UG030520
TRIDC0UG030530
TRIDC0UG030540
TRIDC0UG030550
TRIDC0UG030650
TRIDC0UG030700
TRIDC0UG030750
TRIDC0UG030760
TRIDC0UG030810
TRIDC0UG030860
TRIDC0UG030890
TRIDC0UG030960
TRIDC0UG030970
TRIDC0UG031000
TRIDC0UG031060
TRIDC0UG031070
TRIDC0UG031110
TRIDC0UG031120
TRIDC0UG031160
TRIDC0UG031170
TRIDC0UG031180
TRIDC0UG031190
TRIDC0UG031250
TRIDC0UG031260
TRIDC0UG031270
TRIDC0UG031290
TRIDC0UG031300
TRIDC0UG031320
TRIDC0UG031360
TRIDC0UG031380
TRIDC0UG031400
TRIDC0UG031410
TRIDC0UG031430
TRIDC0UG031460
TRIDC0UG031490
TRIDC0UG031510
TRIDC0UG031530
TRIDC0UG031540
TRIDC0UG031550
TRIDC0UG031620
TRIDC0UG031630
TRIDC0UG031690
TRIDC0UG031700
TRIDC0UG031720
TRIDC0UG031780
TRIDC0UG031810
TRIDC0UG031830
TRIDC0UG031900
TRIDC0UG031950
TRIDC0UG032020
TRIDC0UG032040
TRIDC0UG032050
TRIDC0UG032060
TRIDC0UG032070
TRIDC0UG032090
TRIDC0UG032140
TRIDC0UG032180
TRIDC0UG032190
TRIDC0UG032200
TRIDC0UG032220
TRIDC0UG032230
TRIDC0UG032290
TRIDC0UG032320
TRIDC0UG032340
TRIDC0UG032410
TRIDC0UG032440
TRIDC0UG032450
TRIDC0UG032490
TRIDC0UG032500
TRIDC0UG032530
TRIDC0UG032570
TRIDC0UG032590
TRIDC0UG032620
TRIDC0UG032630
TRIDC0UG032640
TRIDC0UG032700
TRIDC0UG032710
TRIDC0UG032750
TRIDC0UG032790
TRIDC0UG032820
TRIDC0UG032840
TRIDC0UG032850
TRIDC0UG032860
TRIDC0UG032930
TRIDC0UG033010
TRIDC0UG033020
TRIDC0UG033050
TRIDC0UG033060
TRIDC0UG033090
TRIDC0UG033140
TRIDC0UG033170
TRIDC0UG033180
TRIDC0UG033290
TRIDC0UG033320
TRIDC0UG033360
TRIDC0UG033470
TRIDC0UG033520
TRIDC0UG033650
TRIDC0UG033660
TRIDC0UG033690
TRIDC0UG033750
TRIDC0UG033760
TRIDC0UG033790
TRIDC0UG033800
TRIDC0UG033830
TRIDC0UG033850
TRIDC0UG033880
TRIDC0UG033900
TRIDC0UG033910
TRIDC0UG033920
TRIDC0UG034010
TRIDC0UG034030
TRIDC0UG034130
TRIDC0UG034150
TRIDC0UG034180
TRIDC0UG034220
TRIDC0UG034260
TRIDC0UG034270
TRIDC0UG034360
TRIDC0UG034470
TRIDC0UG034480
TRIDC0UG034510
TRIDC0UG034570
TRIDC0UG034580
TRIDC0UG034640
TRIDC0UG034870
TRIDC0UG034980
TRIDC0UG035000
TRIDC0UG035060
TRIDC0UG035150
TRIDC0UG035290
TRIDC0UG035300
TRIDC0UG035310
TRIDC0UG035320
TRIDC0UG035350
TRIDC0UG035380
TRIDC0UG035390
TRIDC0UG035400
TRIDC0UG035410
TRIDC0UG035430
TRIDC0UG035440
TRIDC0UG035450
TRIDC0UG035460
TRIDC0UG035470
TRIDC0UG035490
TRIDC0UG035510
TRIDC1AG000030
TRIDC1AG000040
TRIDC1AG000060
TRIDC1AG000090
TRIDC1AG000100
TRIDC1AG000110
TRIDC1AG000120
TRIDC1AG000240
TRIDC1AG000250
TRIDC1AG000270
TRIDC1AG000280
TRIDC1AG000450
TRIDC1AG000460
TRIDC1AG000470
TRIDC1AG000480
TRIDC1AG000490
TRIDC1AG000500
TRIDC1AG000510
TRIDC1AG000520
TRIDC1AG000530
TRIDC1AG000550
TRIDC1AG000560
TRIDC1AG000580
TRIDC1AG000590
TRIDC1AG000610
TRIDC1AG000620
TRIDC1AG000630
TRIDC1AG000900
TRIDC1AG000990
TRIDC1AG001000
TRIDC1AG001020
TRIDC1AG001030
TRIDC1AG001070
TRIDC1AG001090
TRIDC1AG001210
TRIDC1AG001690
TRIDC1AG001980
TRIDC1AG002110
TRIDC1AG002120
TRIDC1AG002180
TRIDC1AG002200
TRIDC1AG002230
TRIDC1AG002690
TRIDC1AG002740
TRIDC1AG002750
TRIDC1AG002770
TRIDC1AG002780
TRIDC1AG002790
TRIDC1AG002900
TRIDC1AG002910
TRIDC1AG002930
TRIDC1AG002960
TRIDC1AG002970
TRIDC1AG002980
TRIDC1AG003230
TRIDC1AG003340
TRIDC1AG003350
TRIDC1AG003360
TRIDC1AG003380
TRIDC1AG003390
TRIDC1AG003400
TRIDC1AG003580
TRIDC1AG004250
TRIDC1AG004270
TRIDC1AG004340
TRIDC1AG004380
TRIDC1AG004460
TRIDC1AG004470
TRIDC1AG004500
TRIDC1AG004510
TRIDC1AG004520
TRIDC1AG004540
TRIDC1AG004710
TRIDC1AG004720
TRIDC1AG005090
TRIDC1AG005390
TRIDC1AG005430
TRIDC1AG005460
TRIDC1AG005480
TRIDC1AG005540
TRIDC1AG005550
TRIDC1AG005590
TRIDC1AG005660
TRIDC1AG005690
TRIDC1AG005770
TRIDC1AG005800
TRIDC1AG005860
TRIDC1AG005990
TRIDC1AG006030
TRIDC1AG006040
TRIDC1AG006070
TRIDC1AG006090
TRIDC1AG006150
TRIDC1AG006290
TRIDC1AG006300
TRIDC1AG006460
TRIDC1AG007240
TRIDC1AG008500
TRIDC1AG010020
TRIDC1AG010200
TRIDC1AG010460
TRIDC1AG012410
TRIDC1AG014150
TRIDC1AG014220
TRIDC1AG014830
TRIDC1AG016350
TRIDC1AG019230
TRIDC1AG020820
TRIDC1AG020830
TRIDC1AG021610
TRIDC1AG022610
TRIDC1AG026270
TRIDC1AG027520
TRIDC1AG027650
TRIDC1AG032700
TRIDC1AG032800
TRIDC1AG034590
TRIDC1AG035510
TRIDC1AG035790
TRIDC1AG036260
TRIDC1AG036780
TRIDC1AG039770
TRIDC1AG039780
TRIDC1AG040060
TRIDC1AG040710
TRIDC1AG041550
TRIDC1AG042330
TRIDC1AG042510
TRIDC1AG042530
TRIDC1AG042670
TRIDC1AG046140
TRIDC1AG046230
TRIDC1AG047430
TRIDC1AG047700
TRIDC1AG048240
TRIDC1AG048250
TRIDC1AG049880
TRIDC1AG050900
TRIDC1AG050910
TRIDC1AG052150
TRIDC1AG052160
TRIDC1AG053170
TRIDC1AG053930
TRIDC1AG053940
TRIDC1AG054200
TRIDC1AG054220
TRIDC1AG054250
TRIDC1AG054260
TRIDC1AG054270
TRIDC1AG055990
TRIDC1AG057010
TRIDC1AG057020
TRIDC1AG057380
TRIDC1AG057390
TRIDC1AG057410
TRIDC1AG057970
TRIDC1AG057980
TRIDC1AG057990
TRIDC1AG058830
TRIDC1AG058840
TRIDC1AG058850
TRIDC1AG059000
TRIDC1AG059020
TRIDC1AG059050
TRIDC1AG059090
TRIDC1AG059100
TRIDC1AG059150
TRIDC1AG060200
TRIDC1AG061120
TRIDC1AG061330
TRIDC1AG061380
TRIDC1AG062200
TRIDC1AG062650
TRIDC1AG062660
TRIDC1AG062670
TRIDC1AG063420
TRIDC1AG063960
TRIDC1AG064500
TRIDC1AG064520
TRIDC1AG064540
TRIDC1AG064550
TRIDC1AG064580
TRIDC1AG064710
TRIDC1BG000080
TRIDC1BG000130
TRIDC1BG000150
TRIDC1BG000160
TRIDC1BG000180
TRIDC1BG000250
TRIDC1BG000260
TRIDC1BG000270
TRIDC1BG000320
TRIDC1BG000330
TRIDC1BG000340
TRIDC1BG000360
TRIDC1BG000370
TRIDC1BG000580
TRIDC1BG000700
TRIDC1BG000720
TRIDC1BG000730
TRIDC1BG000740
TRIDC1BG000830
TRIDC1BG000840
TRIDC1BG000850
TRIDC1BG000860
TRIDC1BG000910
TRIDC1BG000920
TRIDC1BG000930
TRIDC1BG000940
TRIDC1BG000950
TRIDC1BG000960
TRIDC1BG000970
TRIDC1BG001000
TRIDC1BG001070
TRIDC1BG001080
TRIDC1BG001090
TRIDC1BG001110
TRIDC1BG001460
TRIDC1BG001470
TRIDC1BG001480
TRIDC1BG001490
TRIDC1BG001500
TRIDC1BG001670
TRIDC1BG001690
TRIDC1BG001700
TRIDC1BG001830
TRIDC1BG001850
TRIDC1BG001890
TRIDC1BG002030
TRIDC1BG002060
TRIDC1BG002070
TRIDC1BG002150
TRIDC1BG002160
TRIDC1BG002200
TRIDC1BG002210
TRIDC1BG002290
TRIDC1BG002370
TRIDC1BG002380
TRIDC1BG002390
TRIDC1BG002400
TRIDC1BG002410
TRIDC1BG002460
TRIDC1BG002490
TRIDC1BG002550
TRIDC1BG002560
TRIDC1BG002600
TRIDC1BG002680
TRIDC1BG002690
TRIDC1BG002700
TRIDC1BG002710
TRIDC1BG002720
TRIDC1BG002730
TRIDC1BG002750
TRIDC1BG002760
TRIDC1BG002770
TRIDC1BG002780
TRIDC1BG002840
TRIDC1BG002850
TRIDC1BG003030
TRIDC1BG003070
TRIDC1BG003130
TRIDC1BG003270
TRIDC1BG003440
TRIDC1BG003450
TRIDC1BG003700
TRIDC1BG003710
TRIDC1BG003720
TRIDC1BG003730
TRIDC1BG003740
TRIDC1BG003800
TRIDC1BG003810
TRIDC1BG003820
TRIDC1BG003840
TRIDC1BG003850
TRIDC1BG003910
TRIDC1BG003930
TRIDC1BG003950
TRIDC1BG003960
TRIDC1BG003980
TRIDC1BG004030
TRIDC1BG004050
TRIDC1BG004060
TRIDC1BG004070
TRIDC1BG004090
TRIDC1BG004130
TRIDC1BG004140
TRIDC1BG004230
TRIDC1BG004240
TRIDC1BG004260
TRIDC1BG004610
TRIDC1BG004810
TRIDC1BG005110
TRIDC1BG005120
TRIDC1BG005820
TRIDC1BG005830
TRIDC1BG006030
TRIDC1BG006040
TRIDC1BG006050
TRIDC1BG006060
TRIDC1BG006080
TRIDC1BG006120
TRIDC1BG006200
TRIDC1BG006210
TRIDC1BG006320
TRIDC1BG006330
TRIDC1BG006540
TRIDC1BG006550
TRIDC1BG006570
TRIDC1BG006610
TRIDC1BG006630
TRIDC1BG006640
TRIDC1BG006660
TRIDC1BG006960
TRIDC1BG006970
TRIDC1BG007010
TRIDC1BG007030
TRIDC1BG007040
TRIDC1BG007060
TRIDC1BG007250
TRIDC1BG007330
TRIDC1BG007340
TRIDC1BG007700
TRIDC1BG007960
TRIDC1BG008120
TRIDC1BG008140
TRIDC1BG008160
TRIDC1BG008170
TRIDC1BG008190
TRIDC1BG008240
TRIDC1BG008250
TRIDC1BG008300
TRIDC1BG008350
TRIDC1BG008360
TRIDC1BG008380
TRIDC1BG008390
TRIDC1BG008400
TRIDC1BG008540
TRIDC1BG008640
TRIDC1BG008650
TRIDC1BG008670
TRIDC1BG008720
TRIDC1BG008730
TRIDC1BG008740
TRIDC1BG008750
TRIDC1BG008790
TRIDC1BG008800
TRIDC1BG008880
TRIDC1BG009990
TRIDC1BG010000
TRIDC1BG010010
TRIDC1BG010020
TRIDC1BG010090
TRIDC1BG010200
TRIDC1BG010460
TRIDC1BG010470
TRIDC1BG010480
TRIDC1BG010600
TRIDC1BG010610
TRIDC1BG011810
TRIDC1BG011960
TRIDC1BG011990
TRIDC1BG012020
TRIDC1BG012040
TRIDC1BG012190
TRIDC1BG012200
TRIDC1BG012370
TRIDC1BG012680
TRIDC1BG012840
TRIDC1BG012850
TRIDC1BG013080
TRIDC1BG013620
TRIDC1BG014180
TRIDC1BG014350
TRIDC1BG015530
TRIDC1BG015830
TRIDC1BG016060
TRIDC1BG016110
TRIDC1BG016150
TRIDC1BG016180
TRIDC1BG016200
TRIDC1BG016230
TRIDC1BG016870
TRIDC1BG017020
TRIDC1BG017320
TRIDC1BG017330
TRIDC1BG018400
TRIDC1BG019120
TRIDC1BG022770
TRIDC1BG025230
TRIDC1BG025620
TRIDC1BG025820
TRIDC1BG026120
TRIDC1BG026630
TRIDC1BG026830
TRIDC1BG027650
TRIDC1BG027660
TRIDC1BG027930
TRIDC1BG027950
TRIDC1BG027960
TRIDC1BG028430
TRIDC1BG028490
TRIDC1BG028500
TRIDC1BG028650
TRIDC1BG028690
TRIDC1BG028730
TRIDC1BG028820
TRIDC1BG029270
TRIDC1BG029300
TRIDC1BG029370
TRIDC1BG029400
TRIDC1BG029410
TRIDC1BG029450
TRIDC1BG029460
TRIDC1BG029490
TRIDC1BG029550
TRIDC1BG030050
TRIDC1BG030100
TRIDC1BG030130
TRIDC1BG030140
TRIDC1BG030150
TRIDC1BG030250
TRIDC1BG030260
TRIDC1BG030420
TRIDC1BG031300
TRIDC1BG031310
TRIDC1BG035750
TRIDC1BG039170
TRIDC1BG039180
TRIDC1BG039210
TRIDC1BG039440
TRIDC1BG040260
TRIDC1BG040270
TRIDC1BG042550
TRIDC1BG043120
TRIDC1BG044710
TRIDC1BG044720
TRIDC1BG045690
TRIDC1BG045800
TRIDC1BG045820
TRIDC1BG045990
TRIDC1BG046880
TRIDC1BG046970
TRIDC1BG046980
TRIDC1BG047010
TRIDC1BG047020
TRIDC1BG047810
TRIDC1BG048870
TRIDC1BG049030
TRIDC1BG049120
TRIDC1BG050320
TRIDC1BG050530
TRIDC1BG050540
TRIDC1BG050560
TRIDC1BG050580
TRIDC1BG050590
TRIDC1BG050640
TRIDC1BG050650
TRIDC1BG050660
TRIDC1BG050690
TRIDC1BG050710
TRIDC1BG050730
TRIDC1BG051230
TRIDC1BG052050
TRIDC1BG052060
TRIDC1BG052970
TRIDC1BG053160
TRIDC1BG054240
TRIDC1BG054260
TRIDC1BG054270
TRIDC1BG054280
TRIDC1BG054290
TRIDC1BG054300
TRIDC1BG054360
TRIDC1BG055150
TRIDC1BG055160
TRIDC1BG055270
TRIDC1BG055460
TRIDC1BG055470
TRIDC1BG055890
TRIDC1BG056000
TRIDC1BG056010
TRIDC1BG056020
TRIDC1BG056040
TRIDC1BG056050
TRIDC1BG056540
TRIDC1BG056560
TRIDC1BG056570
TRIDC1BG056600
TRIDC1BG057630
TRIDC1BG057660
TRIDC1BG057670
TRIDC1BG057800
TRIDC1BG058310
TRIDC1BG058630
TRIDC1BG058730
TRIDC1BG059220
TRIDC1BG059980
TRIDC1BG059990
TRIDC1BG060000
TRIDC1BG060040
TRIDC1BG060050
TRIDC1BG060060
TRIDC1BG060400
TRIDC1BG060410
TRIDC1BG060420
TRIDC1BG060430
TRIDC1BG060500
TRIDC1BG060540
TRIDC1BG060550
TRIDC1BG060700
TRIDC1BG060710
TRIDC1BG060730
TRIDC1BG060740
TRIDC1BG060780
TRIDC1BG060790
TRIDC1BG060800
TRIDC1BG060810
TRIDC1BG061050
TRIDC1BG061060
TRIDC1BG061140
TRIDC1BG061170
TRIDC1BG061380
TRIDC1BG061590
TRIDC1BG061720
TRIDC1BG062080
TRIDC1BG062090
TRIDC1BG062100
TRIDC1BG062110
TRIDC1BG062300
TRIDC1BG062310
TRIDC1BG062620
TRIDC1BG062630
TRIDC1BG062650
TRIDC1BG062690
TRIDC1BG062700
TRIDC1BG062860
TRIDC1BG062870
TRIDC1BG062890
TRIDC1BG062940
TRIDC1BG062980
TRIDC1BG063040
TRIDC1BG063050
TRIDC1BG063060
TRIDC1BG063090
TRIDC1BG063310
TRIDC1BG063340
TRIDC1BG063350
TRIDC1BG063360
TRIDC1BG063930
TRIDC1BG063980
TRIDC1BG064210
TRIDC1BG064220
TRIDC1BG064240
TRIDC1BG064280
TRIDC1BG064360
TRIDC1BG064370
TRIDC1BG064450
TRIDC1BG064460
TRIDC1BG064990
TRIDC1BG065220
TRIDC1BG065560
TRIDC1BG065570
TRIDC1BG065780
TRIDC1BG065860
TRIDC1BG065900
TRIDC1BG065910
TRIDC1BG065920
TRIDC1BG065930
TRIDC1BG066240
TRIDC1BG066250
TRIDC1BG066730
TRIDC1BG067430
TRIDC1BG067440
TRIDC1BG067490
TRIDC1BG067710
TRIDC1BG067720
TRIDC1BG067750
TRIDC1BG067760
TRIDC1BG067880
TRIDC1BG067930
TRIDC1BG067960
TRIDC1BG067970
TRIDC1BG068320
TRIDC1BG068330
TRIDC1BG068350
TRIDC1BG068360
TRIDC1BG068840
TRIDC1BG068850
TRIDC1BG069930
TRIDC1BG070020
TRIDC1BG070030
TRIDC1BG070170
TRIDC1BG070200
TRIDC1BG070220
TRIDC1BG070230
TRIDC1BG070240
TRIDC1BG070250
TRIDC1BG070260
TRIDC1BG070270
TRIDC1BG070280
TRIDC1BG070300
TRIDC1BG070760
TRIDC1BG070890
TRIDC1BG071100
TRIDC1BG071110
TRIDC1BG071120
TRIDC1BG071250
TRIDC1BG071260
TRIDC1BG071270
TRIDC1BG071290
TRIDC1BG071300
TRIDC1BG071310
TRIDC1BG071330
TRIDC1BG071340
TRIDC1BG071350
TRIDC1BG071360
TRIDC1BG071410
TRIDC1BG071530
TRIDC1BG071840
TRIDC1BG071850
TRIDC1BG071870
TRIDC1BG071900
TRIDC1BG071910
TRIDC1BG071920
TRIDC1BG072380
TRIDC1BG072390
TRIDC1BG072410
TRIDC1BG072540
TRIDC1BG072550
TRIDC1BG072680
TRIDC1BG072710
TRIDC1BG072720
TRIDC1BG072730
TRIDC1BG072740
TRIDC1BG072750
TRIDC1BG072760
TRIDC1BG073060
TRIDC1BG073070
TRIDC1BG073220
TRIDC1BG073240
TRIDC1BG073490
TRIDC1BG073540
TRIDC1BG073660
TRIDC1BG073760
TRIDC1BG073770
TRIDC1BG073910
TRIDC1BG073970
TRIDC1BG073980
TRIDC1BG073990
TRIDC1BG074190
TRIDC1BG074230
TRIDC1BG074240
TRIDC1BG074250
TRIDC2AG000040
TRIDC2AG000060
TRIDC2AG000080
TRIDC2AG000120
TRIDC2AG000130
TRIDC2AG000510
TRIDC2AG000670
TRIDC2AG000990
TRIDC2AG001010
TRIDC2AG001020
TRIDC2AG001030
TRIDC2AG001140
TRIDC2AG001270
TRIDC2AG001950
TRIDC2AG001960
TRIDC2AG003230
TRIDC2AG003240
TRIDC2AG003470
TRIDC2AG003590
TRIDC2AG003900
TRIDC2AG004500
TRIDC2AG004520
TRIDC2AG004550
TRIDC2AG004660
TRIDC2AG004670
TRIDC2AG005100
TRIDC2AG005170
TRIDC2AG005180
TRIDC2AG005190
TRIDC2AG005200
TRIDC2AG005440
TRIDC2AG006890
TRIDC2AG006990
TRIDC2AG007480
TRIDC2AG007500
TRIDC2AG007570
TRIDC2AG007700
TRIDC2AG007790
TRIDC2AG008290
TRIDC2AG008540
TRIDC2AG009520
TRIDC2AG009840
TRIDC2AG009920
TRIDC2AG010300
TRIDC2AG010400
TRIDC2AG010690
TRIDC2AG010750
TRIDC2AG010920
TRIDC2AG011560
TRIDC2AG012060
TRIDC2AG013540
TRIDC2AG014130
TRIDC2AG014490
TRIDC2AG014630
TRIDC2AG016070
TRIDC2AG016650
TRIDC2AG017790
TRIDC2AG017800
TRIDC2AG018690
TRIDC2AG020460
TRIDC2AG023100
TRIDC2AG026200
TRIDC2AG030470
TRIDC2AG030480
TRIDC2AG035670
TRIDC2AG036560
TRIDC2AG036610
TRIDC2AG045290
TRIDC2AG045300
TRIDC2AG045880
TRIDC2AG045890
TRIDC2AG047970
TRIDC2AG052020
TRIDC2AG052240
TRIDC2AG052290
TRIDC2AG052690
TRIDC2AG058890
TRIDC2AG059470
TRIDC2AG061000
TRIDC2AG061180
TRIDC2AG063740
TRIDC2AG065330
TRIDC2AG066050
TRIDC2AG066060
TRIDC2AG066100
TRIDC2AG066110
TRIDC2AG067310
TRIDC2AG067320
TRIDC2AG067330
TRIDC2AG067350
TRIDC2AG067520
TRIDC2AG069340
TRIDC2AG069360
TRIDC2AG069620
TRIDC2AG069630
TRIDC2AG070750
TRIDC2AG070790
TRIDC2AG071290
TRIDC2AG071740
TRIDC2AG071750
TRIDC2AG073010
TRIDC2AG073070
TRIDC2AG073720
TRIDC2AG075270
TRIDC2AG075760
TRIDC2AG075770
TRIDC2AG075780
TRIDC2AG075790
TRIDC2AG075810
TRIDC2AG075820
TRIDC2AG075860
TRIDC2AG075870
TRIDC2AG075880
TRIDC2AG076640
TRIDC2AG077460
TRIDC2AG078130
TRIDC2AG078140
TRIDC2AG078150
TRIDC2AG078610
TRIDC2AG078620
TRIDC2AG078630
TRIDC2AG078690
TRIDC2AG078710
TRIDC2AG078720
TRIDC2AG078900
TRIDC2AG078910
TRIDC2AG079400
TRIDC2AG079420
TRIDC2AG079430
TRIDC2AG079440
TRIDC2AG079500
TRIDC2AG079530
TRIDC2AG079550
TRIDC2AG079570
TRIDC2AG079580
TRIDC2AG079590
TRIDC2AG079610
TRIDC2AG079810
TRIDC2AG079820
TRIDC2AG079830
TRIDC2AG079850
TRIDC2AG079900
TRIDC2AG080030
TRIDC2AG080880
TRIDC2AG080890
TRIDC2AG081540
TRIDC2AG081590
TRIDC2AG081600
TRIDC2AG081610
TRIDC2AG081850
TRIDC2AG081870
TRIDC2AG081890
TRIDC2AG082010
TRIDC2AG082020
TRIDC2AG082030
TRIDC2AG082280
TRIDC2AG082290
TRIDC2AG082310
TRIDC2AG082320
TRIDC2AG082430
TRIDC2AG082440
TRIDC2BG000030
TRIDC2BG000040
TRIDC2BG000150
TRIDC2BG000160
TRIDC2BG000170
TRIDC2BG000180
TRIDC2BG000240
TRIDC2BG000250
TRIDC2BG000260
TRIDC2BG000270
TRIDC2BG000560
TRIDC2BG000570
TRIDC2BG000580
TRIDC2BG000590
TRIDC2BG000600
TRIDC2BG000610
TRIDC2BG001200
TRIDC2BG001220
TRIDC2BG001330
TRIDC2BG001350
TRIDC2BG001520
TRIDC2BG001600
TRIDC2BG001610
TRIDC2BG001620
TRIDC2BG001630
TRIDC2BG001640
TRIDC2BG001650
TRIDC2BG001660
TRIDC2BG001700
TRIDC2BG001720
TRIDC2BG001730
TRIDC2BG001740
TRIDC2BG001760
TRIDC2BG001770
TRIDC2BG001780
TRIDC2BG001790
TRIDC2BG001810
TRIDC2BG001820
TRIDC2BG002110
TRIDC2BG002120
TRIDC2BG002200
TRIDC2BG002290
TRIDC2BG002300
TRIDC2BG002520
TRIDC2BG002550
TRIDC2BG002560
TRIDC2BG002570
TRIDC2BG002580
TRIDC2BG002590
TRIDC2BG002600
TRIDC2BG002610
TRIDC2BG002680
TRIDC2BG002690
TRIDC2BG002860
TRIDC2BG002890
TRIDC2BG003240
TRIDC2BG003310
TRIDC2BG003450
TRIDC2BG003460
TRIDC2BG003470
TRIDC2BG003480
TRIDC2BG003490
TRIDC2BG003510
TRIDC2BG003530
TRIDC2BG003540
TRIDC2BG003550
TRIDC2BG003560
TRIDC2BG003570
TRIDC2BG003580
TRIDC2BG003600
TRIDC2BG003610
TRIDC2BG003630
TRIDC2BG003680
TRIDC2BG003710
TRIDC2BG003720
TRIDC2BG003730
TRIDC2BG003740
TRIDC2BG003770
TRIDC2BG003850
TRIDC2BG003870
TRIDC2BG003880
TRIDC2BG003930
TRIDC2BG003950
TRIDC2BG004030
TRIDC2BG004090
TRIDC2BG004110
TRIDC2BG004130
TRIDC2BG004140
TRIDC2BG004160
TRIDC2BG004170
TRIDC2BG004440
TRIDC2BG004810
TRIDC2BG004930
TRIDC2BG005010
TRIDC2BG005040
TRIDC2BG005090
TRIDC2BG005100
TRIDC2BG005110
TRIDC2BG005470
TRIDC2BG005490
TRIDC2BG005500
TRIDC2BG005520
TRIDC2BG005580
TRIDC2BG005970
TRIDC2BG006130
TRIDC2BG006200
TRIDC2BG006220
TRIDC2BG006240
TRIDC2BG006310
TRIDC2BG006320
TRIDC2BG006330
TRIDC2BG006460
TRIDC2BG006480
TRIDC2BG006490
TRIDC2BG006520
TRIDC2BG006570
TRIDC2BG006580
TRIDC2BG006650
TRIDC2BG006660
TRIDC2BG006730
TRIDC2BG006780
TRIDC2BG006800
TRIDC2BG006810
TRIDC2BG006820
TRIDC2BG006880
TRIDC2BG006890
TRIDC2BG006900
TRIDC2BG007130
TRIDC2BG007320
TRIDC2BG007330
TRIDC2BG007340
TRIDC2BG007350
TRIDC2BG007450
TRIDC2BG007460
TRIDC2BG007680
TRIDC2BG007890
TRIDC2BG007900
TRIDC2BG008000
TRIDC2BG008010
TRIDC2BG008020
TRIDC2BG008040
TRIDC2BG008080
TRIDC2BG008110
TRIDC2BG008120
TRIDC2BG008130
TRIDC2BG008230
TRIDC2BG008450
TRIDC2BG008460
TRIDC2BG008910
TRIDC2BG008970
TRIDC2BG009000
TRIDC2BG009040
TRIDC2BG009050
TRIDC2BG009060
TRIDC2BG009130
TRIDC2BG009150
TRIDC2BG009170
TRIDC2BG009220
TRIDC2BG009230
TRIDC2BG009320
TRIDC2BG009340
TRIDC2BG009350
TRIDC2BG009360
TRIDC2BG009390
TRIDC2BG009580
TRIDC2BG009970
TRIDC2BG010030
TRIDC2BG010050
TRIDC2BG010070
TRIDC2BG010080
TRIDC2BG010100
TRIDC2BG010120
TRIDC2BG010150
TRIDC2BG010180
TRIDC2BG010330
TRIDC2BG010360
TRIDC2BG010370
TRIDC2BG010480
TRIDC2BG010490
TRIDC2BG010500
TRIDC2BG010510
TRIDC2BG010520
TRIDC2BG010590
TRIDC2BG010710
TRIDC2BG011810
TRIDC2BG011910
TRIDC2BG012070
TRIDC2BG012080
TRIDC2BG012260
TRIDC2BG012420
TRIDC2BG012430
TRIDC2BG012470
TRIDC2BG012500
TRIDC2BG012550
TRIDC2BG012570
TRIDC2BG012590
TRIDC2BG012630
TRIDC2BG012650
TRIDC2BG012690
TRIDC2BG012700
TRIDC2BG012710
TRIDC2BG012720
TRIDC2BG012740
TRIDC2BG012770
TRIDC2BG013120
TRIDC2BG013560
TRIDC2BG014190
TRIDC2BG014600
TRIDC2BG014790
TRIDC2BG014960
TRIDC2BG014970
TRIDC2BG014980
TRIDC2BG015300
TRIDC2BG015320
TRIDC2BG015330
TRIDC2BG015390
TRIDC2BG015410
TRIDC2BG016260
TRIDC2BG016270
TRIDC2BG016280
TRIDC2BG016290
TRIDC2BG016820
TRIDC2BG017450
TRIDC2BG017540
TRIDC2BG017560
TRIDC2BG019410
TRIDC2BG019650
TRIDC2BG019660
TRIDC2BG019750
TRIDC2BG019790
TRIDC2BG019800
TRIDC2BG019860
TRIDC2BG019900
TRIDC2BG019910
TRIDC2BG019920
TRIDC2BG020300
TRIDC2BG020330
TRIDC2BG020610
TRIDC2BG020620
TRIDC2BG020630
TRIDC2BG020720
TRIDC2BG020740
TRIDC2BG020750
TRIDC2BG020770
TRIDC2BG020780
TRIDC2BG020990
TRIDC2BG021000
TRIDC2BG021020
TRIDC2BG021170
TRIDC2BG021190
TRIDC2BG021730
TRIDC2BG021740
TRIDC2BG021750
TRIDC2BG022360
TRIDC2BG023300
TRIDC2BG023940
TRIDC2BG024250
TRIDC2BG026680
TRIDC2BG029540
TRIDC2BG030960
TRIDC2BG030990
TRIDC2BG031000
TRIDC2BG031010
TRIDC2BG033650
TRIDC2BG034970
TRIDC2BG034990
TRIDC2BG037170
TRIDC2BG040130
TRIDC2BG042610
TRIDC2BG046390
TRIDC2BG046400
TRIDC2BG048190
TRIDC2BG048220
TRIDC2BG048930
TRIDC2BG051620
TRIDC2BG051940
TRIDC2BG051980
TRIDC2BG052030
TRIDC2BG052040
TRIDC2BG052050
TRIDC2BG052100
TRIDC2BG052110
TRIDC2BG052120
TRIDC2BG053240
TRIDC2BG053250
TRIDC2BG054530
TRIDC2BG054690
TRIDC2BG055790
TRIDC2BG055810
TRIDC2BG055840
TRIDC2BG055850
TRIDC2BG055860
TRIDC2BG055980
TRIDC2BG057810
TRIDC2BG057820
TRIDC2BG057830
TRIDC2BG058680
TRIDC2BG058690
TRIDC2BG058910
TRIDC2BG058960
TRIDC2BG061220
TRIDC2BG062440
TRIDC2BG062450
TRIDC2BG063580
TRIDC2BG063590
TRIDC2BG063600
TRIDC2BG063610
TRIDC2BG063620
TRIDC2BG063630
TRIDC2BG063880
TRIDC2BG063990
TRIDC2BG064840
TRIDC2BG065010
TRIDC2BG065140
TRIDC2BG066360
TRIDC2BG066370
TRIDC2BG067010
TRIDC2BG067290
TRIDC2BG067740
TRIDC2BG067870
TRIDC2BG067890
TRIDC2BG068590
TRIDC2BG068840
TRIDC2BG068860
TRIDC2BG068870
TRIDC2BG068910
TRIDC2BG068920
TRIDC2BG068960
TRIDC2BG068970
TRIDC2BG070330
TRIDC2BG070350
TRIDC2BG070370
TRIDC2BG070580
TRIDC2BG070600
TRIDC2BG070610
TRIDC2BG070660
TRIDC2BG070710
TRIDC2BG071210
TRIDC2BG071220
TRIDC2BG071230
TRIDC2BG071360
TRIDC2BG071530
TRIDC2BG071800
TRIDC2BG071810
TRIDC2BG071820
TRIDC2BG071830
TRIDC2BG071850
TRIDC2BG071860
TRIDC2BG071870
TRIDC2BG071900
TRIDC2BG072100
TRIDC2BG072110
TRIDC2BG072140
TRIDC2BG072250
TRIDC2BG072310
TRIDC2BG072320
TRIDC2BG072350
TRIDC2BG072760
TRIDC2BG072770
TRIDC2BG072840
TRIDC2BG072850
TRIDC2BG073510
TRIDC2BG073730
TRIDC2BG073940
TRIDC2BG074010
TRIDC2BG074020
TRIDC2BG074260
TRIDC2BG074270
TRIDC2BG075330
TRIDC2BG075710
TRIDC2BG076740
TRIDC2BG076750
TRIDC2BG076760
TRIDC2BG076770
TRIDC2BG076780
TRIDC2BG076790
TRIDC2BG076800
TRIDC2BG076820
TRIDC2BG076950
TRIDC2BG076970
TRIDC2BG077300
TRIDC2BG077310
TRIDC2BG077320
TRIDC2BG078240
TRIDC2BG078390
TRIDC2BG078420
TRIDC2BG078430
TRIDC2BG078450
TRIDC2BG078460
TRIDC2BG078470
TRIDC2BG078640
TRIDC2BG078650
TRIDC2BG078740
TRIDC2BG079070
TRIDC2BG079080
TRIDC2BG079090
TRIDC2BG079110
TRIDC2BG079170
TRIDC2BG079590
TRIDC2BG079720
TRIDC2BG079870
TRIDC2BG079880
TRIDC2BG079890
TRIDC2BG080330
TRIDC2BG080370
TRIDC2BG080600
TRIDC2BG080620
TRIDC2BG080630
TRIDC2BG080660
TRIDC2BG080740
TRIDC2BG080770
TRIDC2BG080840
TRIDC2BG080850
TRIDC2BG080860
TRIDC2BG080910
TRIDC2BG081100
TRIDC2BG081110
TRIDC2BG081120
TRIDC2BG081130
TRIDC2BG081140
TRIDC2BG081160
TRIDC2BG081270
TRIDC2BG081310
TRIDC2BG081320
TRIDC2BG081330
TRIDC2BG081360
TRIDC2BG081590
TRIDC2BG081730
TRIDC2BG081770
TRIDC2BG081780
TRIDC2BG081800
TRIDC2BG081810
TRIDC2BG081820
TRIDC2BG081830
TRIDC2BG081840
TRIDC2BG081850
TRIDC2BG081860
TRIDC2BG081890
TRIDC2BG081900
TRIDC2BG081920
TRIDC2BG081930
TRIDC2BG081940
TRIDC2BG081950
TRIDC2BG082170
TRIDC2BG082250
TRIDC2BG082360
TRIDC2BG082370
TRIDC2BG082380
TRIDC2BG082600
TRIDC2BG082660
TRIDC2BG082820
TRIDC2BG082900
TRIDC2BG082910
TRIDC2BG082930
TRIDC2BG083010
TRIDC2BG083020
TRIDC2BG083030
TRIDC2BG083470
TRIDC2BG083480
TRIDC2BG083500
TRIDC2BG083640
TRIDC2BG083650
TRIDC2BG083660
TRIDC2BG083730
TRIDC2BG083740
TRIDC2BG083750
TRIDC2BG083860
TRIDC2BG084160
TRIDC2BG084170
TRIDC2BG084180
TRIDC2BG084190
TRIDC2BG084200
TRIDC2BG084690
TRIDC2BG084730
TRIDC2BG084740
TRIDC2BG084780
TRIDC2BG084790
TRIDC2BG084820
TRIDC2BG084840
TRIDC2BG084850
TRIDC2BG084870
TRIDC2BG084900
TRIDC2BG084910
TRIDC2BG084920
TRIDC2BG085070
TRIDC2BG085340
TRIDC2BG085500
TRIDC2BG085510
TRIDC2BG085560
TRIDC2BG085990
TRIDC2BG086040
TRIDC2BG086050
TRIDC2BG086110
TRIDC2BG086170
TRIDC2BG086180
TRIDC2BG086190
TRIDC2BG086200
TRIDC2BG086290
TRIDC2BG086540
TRIDC2BG086550
TRIDC2BG086560
TRIDC2BG086580
TRIDC2BG086620
TRIDC2BG086640
TRIDC2BG086970
TRIDC2BG087060
TRIDC2BG087220
TRIDC2BG087400
TRIDC2BG087680
TRIDC2BG087690
TRIDC2BG087700
TRIDC2BG087740
TRIDC2BG087750
TRIDC2BG087930
TRIDC2BG087940
TRIDC2BG088010
TRIDC2BG088020
TRIDC2BG088030
TRIDC2BG088040
TRIDC2BG088060
TRIDC2BG088080
TRIDC2BG088100
TRIDC2BG088110
TRIDC2BG088120
TRIDC2BG088130
TRIDC2BG088140
TRIDC2BG088150
TRIDC2BG088160
TRIDC2BG088440
TRIDC2BG088450
TRIDC2BG088510
TRIDC2BG088520
TRIDC2BG088530
TRIDC2BG088540
TRIDC2BG088600
TRIDC2BG088620
TRIDC2BG088630
TRIDC2BG088640
TRIDC2BG088650
TRIDC2BG089040
TRIDC2BG089050
TRIDC2BG089080
TRIDC2BG089090
TRIDC2BG089100
TRIDC2BG089110
TRIDC2BG089120
TRIDC2BG089130
TRIDC2BG089260
TRIDC2BG089280
TRIDC2BG089290
TRIDC2BG089300
TRIDC2BG089310
TRIDC2BG089330
TRIDC2BG089690
TRIDC2BG089710
TRIDC2BG089720
TRIDC2BG089740
TRIDC2BG089820
TRIDC2BG089840
TRIDC2BG089900
TRIDC2BG089990
TRIDC2BG090000
TRIDC2BG090010
TRIDC2BG090020
TRIDC2BG090030
TRIDC2BG090040
TRIDC2BG090050
TRIDC2BG090060
TRIDC2BG090080
TRIDC2BG090140
TRIDC2BG090150
TRIDC2BG090190
TRIDC2BG090200
TRIDC2BG090210
TRIDC2BG090230
TRIDC2BG090240
TRIDC2BG090250
TRIDC2BG090260
TRIDC2BG090280
TRIDC2BG090290
TRIDC2BG090300
TRIDC2BG090310
TRIDC2BG090320
TRIDC2BG090340
TRIDC2BG090350
TRIDC2BG090390
TRIDC2BG090420
TRIDC2BG090430
TRIDC2BG090450
TRIDC2BG090540
TRIDC2BG090550
TRIDC2BG090570
TRIDC2BG090590
TRIDC2BG090610
TRIDC2BG090630
TRIDC2BG090650
TRIDC2BG090660
TRIDC2BG090670
TRIDC2BG090680
TRIDC2BG090690
TRIDC2BG090720
TRIDC2BG090730
TRIDC2BG090850
TRIDC2BG090870
TRIDC2BG090880
TRIDC2BG090890
TRIDC2BG090900
TRIDC2BG090950
TRIDC2BG090970
TRIDC2BG090980
TRIDC2BG091190
TRIDC2BG091200
TRIDC3AG000030
TRIDC3AG000240
TRIDC3AG000260
TRIDC3AG000270
TRIDC3AG000990
TRIDC3AG001000
TRIDC3AG001170
TRIDC3AG001240
TRIDC3AG001290
TRIDC3AG001480
TRIDC3AG001490
TRIDC3AG001670
TRIDC3AG001680
TRIDC3AG001830
TRIDC3AG001840
TRIDC3AG001940
TRIDC3AG001960
TRIDC3AG002000
TRIDC3AG002020
TRIDC3AG002030
TRIDC3AG002060
TRIDC3AG002330
TRIDC3AG002360
TRIDC3AG002470
TRIDC3AG002570
TRIDC3AG002610
TRIDC3AG002620
TRIDC3AG002640
TRIDC3AG002660
TRIDC3AG002690
TRIDC3AG002880
TRIDC3AG002900
TRIDC3AG002910
TRIDC3AG002950
TRIDC3AG003280
TRIDC3AG003570
TRIDC3AG003580
TRIDC3AG004210
TRIDC3AG005120
TRIDC3AG005130
TRIDC3AG005150
TRIDC3AG005160
TRIDC3AG005170
TRIDC3AG005350
TRIDC3AG005470
TRIDC3AG005490
TRIDC3AG005620
TRIDC3AG005630
TRIDC3AG005640
TRIDC3AG005990
TRIDC3AG006000
TRIDC3AG006020
TRIDC3AG006070
TRIDC3AG006080
TRIDC3AG006100
TRIDC3AG006350
TRIDC3AG006360
TRIDC3AG006720
TRIDC3AG006940
TRIDC3AG006950
TRIDC3AG007130
TRIDC3AG007150
TRIDC3AG008090
TRIDC3AG008140
TRIDC3AG008160
TRIDC3AG008180
TRIDC3AG009060
TRIDC3AG009110
TRIDC3AG009120
TRIDC3AG009640
TRIDC3AG009660
TRIDC3AG009680
TRIDC3AG009760
TRIDC3AG009770
TRIDC3AG009780
TRIDC3AG009940
TRIDC3AG009960
TRIDC3AG010250
TRIDC3AG010280
TRIDC3AG010900
TRIDC3AG011120
TRIDC3AG011300
TRIDC3AG013630
TRIDC3AG016080
TRIDC3AG017340
TRIDC3AG019770
TRIDC3AG022930
TRIDC3AG023940
TRIDC3AG024350
TRIDC3AG024800
TRIDC3AG025410
TRIDC3AG026640
TRIDC3AG028880
TRIDC3AG031820
TRIDC3AG031830
TRIDC3AG031840
TRIDC3AG036610
TRIDC3AG037100
TRIDC3AG040550
TRIDC3AG040560
TRIDC3AG041800
TRIDC3AG046190
TRIDC3AG048250
TRIDC3AG048260
TRIDC3AG048600
TRIDC3AG051790
TRIDC3AG051810
TRIDC3AG052410
TRIDC3AG054600
TRIDC3AG055790
TRIDC3AG055840
TRIDC3AG056960
TRIDC3AG057120
TRIDC3AG057130
TRIDC3AG057140
TRIDC3AG057190
TRIDC3AG058220
TRIDC3AG058460
TRIDC3AG058470
TRIDC3AG058510
TRIDC3AG058520
TRIDC3AG058670
TRIDC3AG059040
TRIDC3AG060430
TRIDC3AG060900
TRIDC3AG061960
TRIDC3AG061980
TRIDC3AG061990
TRIDC3AG062040
TRIDC3AG062060
TRIDC3AG062560
TRIDC3AG062770
TRIDC3AG063850
TRIDC3AG063920
TRIDC3AG064480
TRIDC3AG064960
TRIDC3AG064970
TRIDC3AG064980
TRIDC3AG065010
TRIDC3AG065020
TRIDC3AG065040
TRIDC3AG065050
TRIDC3AG065520
TRIDC3AG066270
TRIDC3AG066360
TRIDC3AG066390
TRIDC3AG066890
TRIDC3AG067050
TRIDC3AG067110
TRIDC3AG067120
TRIDC3AG067130
TRIDC3AG067370
TRIDC3AG068790
TRIDC3AG069790
TRIDC3AG069800
TRIDC3AG069820
TRIDC3AG069830
TRIDC3AG069840
TRIDC3AG069850
TRIDC3AG071290
TRIDC3AG071420
TRIDC3AG071430
TRIDC3AG071440
TRIDC3AG071450
TRIDC3AG071690
TRIDC3AG071700
TRIDC3AG071710
TRIDC3AG071720
TRIDC3AG071730
TRIDC3AG071740
TRIDC3AG071750
TRIDC3AG071760
TRIDC3AG071770
TRIDC3AG071780
TRIDC3AG071800
TRIDC3AG071830
TRIDC3AG071880
TRIDC3AG071940
TRIDC3AG071950
TRIDC3AG072230
TRIDC3AG072490
TRIDC3AG072500
TRIDC3AG072790
TRIDC3AG073620
TRIDC3AG073630
TRIDC3AG073640
TRIDC3AG073660
TRIDC3AG073910
TRIDC3AG073920
TRIDC3AG073950
TRIDC3AG074340
TRIDC3AG074520
TRIDC3AG074630
TRIDC3AG074750
TRIDC3AG074760
TRIDC3AG074770
TRIDC3AG074780
TRIDC3AG074900
TRIDC3AG074910
TRIDC3AG074920
TRIDC3AG074940
TRIDC3AG074950
TRIDC3AG074960
TRIDC3AG074970
TRIDC3AG074980
TRIDC3AG074990
TRIDC3AG075270
TRIDC3AG075280
TRIDC3AG075290
TRIDC3AG075340
TRIDC3AG075760
TRIDC3AG075990
TRIDC3AG076170
TRIDC3AG076180
TRIDC3AG076210
TRIDC3BG000040
TRIDC3BG000050
TRIDC3BG000160
TRIDC3BG000180
TRIDC3BG000400
TRIDC3BG000410
TRIDC3BG000440
TRIDC3BG000480
TRIDC3BG000710
TRIDC3BG000720
TRIDC3BG000880
TRIDC3BG000890
TRIDC3BG000920
TRIDC3BG000930
TRIDC3BG001170
TRIDC3BG001200
TRIDC3BG001210
TRIDC3BG001420
TRIDC3BG001430
TRIDC3BG001440
TRIDC3BG001520
TRIDC3BG001530
TRIDC3BG002160
TRIDC3BG002170
TRIDC3BG002180
TRIDC3BG002190
TRIDC3BG002240
TRIDC3BG002250
TRIDC3BG002540
TRIDC3BG002550
TRIDC3BG002580
TRIDC3BG002610
TRIDC3BG002620
TRIDC3BG002660
TRIDC3BG002870
TRIDC3BG003300
TRIDC3BG003310
TRIDC3BG003350
TRIDC3BG003380
TRIDC3BG003390
TRIDC3BG003400
TRIDC3BG003430
TRIDC3BG003510
TRIDC3BG003520
TRIDC3BG003540
TRIDC3BG003620
TRIDC3BG003630
TRIDC3BG003650
TRIDC3BG003770
TRIDC3BG003830
TRIDC3BG003890
TRIDC3BG003910
TRIDC3BG004160
TRIDC3BG004350
TRIDC3BG004370
TRIDC3BG004730
TRIDC3BG005030
TRIDC3BG005050
TRIDC3BG005070
TRIDC3BG005080
TRIDC3BG005100
TRIDC3BG005110
TRIDC3BG005140
TRIDC3BG005260
TRIDC3BG005430
TRIDC3BG005450
TRIDC3BG005980
TRIDC3BG005990
TRIDC3BG006030
TRIDC3BG006050
TRIDC3BG006070
TRIDC3BG006080
TRIDC3BG006150
TRIDC3BG006170
TRIDC3BG006350
TRIDC3BG006360
TRIDC3BG006880
TRIDC3BG006890
TRIDC3BG007030
TRIDC3BG007040
TRIDC3BG007080
TRIDC3BG007090
TRIDC3BG007100
TRIDC3BG007110
TRIDC3BG007120
TRIDC3BG007230
TRIDC3BG007260
TRIDC3BG007270
TRIDC3BG007290
TRIDC3BG007300
TRIDC3BG007310
TRIDC3BG007320
TRIDC3BG007330
TRIDC3BG007340
TRIDC3BG007400
TRIDC3BG007510
TRIDC3BG007520
TRIDC3BG007530
TRIDC3BG007540
TRIDC3BG007590
TRIDC3BG007600
TRIDC3BG007610
TRIDC3BG007650
TRIDC3BG007660
TRIDC3BG007670
TRIDC3BG008040
TRIDC3BG008130
TRIDC3BG008140
TRIDC3BG008170
TRIDC3BG008210
TRIDC3BG008440
TRIDC3BG008860
TRIDC3BG008870
TRIDC3BG009250
TRIDC3BG009260
TRIDC3BG009270
TRIDC3BG009360
TRIDC3BG009450
TRIDC3BG009460
TRIDC3BG009480
TRIDC3BG009550
TRIDC3BG009560
TRIDC3BG009940
TRIDC3BG009950
TRIDC3BG010020
TRIDC3BG010030
TRIDC3BG010040
TRIDC3BG010190
TRIDC3BG010210
TRIDC3BG010290
TRIDC3BG010360
TRIDC3BG010410
TRIDC3BG010440
TRIDC3BG010480
TRIDC3BG011050
TRIDC3BG011140
TRIDC3BG011150
TRIDC3BG011160
TRIDC3BG011170
TRIDC3BG011280
TRIDC3BG011760
TRIDC3BG011770
TRIDC3BG011800
TRIDC3BG011810
TRIDC3BG012050
TRIDC3BG012100
TRIDC3BG012120
TRIDC3BG012130
TRIDC3BG012300
TRIDC3BG012660
TRIDC3BG012670
TRIDC3BG012680
TRIDC3BG012700
TRIDC3BG012780
TRIDC3BG012790
TRIDC3BG012800
TRIDC3BG012830
TRIDC3BG012840
TRIDC3BG012920
TRIDC3BG012930
TRIDC3BG012950
TRIDC3BG012990
TRIDC3BG013000
TRIDC3BG014580
TRIDC3BG014600
TRIDC3BG014710
TRIDC3BG014970
TRIDC3BG014980
TRIDC3BG016220
TRIDC3BG016230
TRIDC3BG016740
TRIDC3BG017680
TRIDC3BG017700
TRIDC3BG017720
TRIDC3BG017730
TRIDC3BG020030
TRIDC3BG020250
TRIDC3BG020280
TRIDC3BG020290
TRIDC3BG020300
TRIDC3BG020310
TRIDC3BG020330
TRIDC3BG020620
TRIDC3BG021730
TRIDC3BG022580
TRIDC3BG022730
TRIDC3BG022910
TRIDC3BG023530
TRIDC3BG024070
TRIDC3BG024330
TRIDC3BG024340
TRIDC3BG024570
TRIDC3BG024580
TRIDC3BG024670
TRIDC3BG025650
TRIDC3BG025730
TRIDC3BG025770
TRIDC3BG025780
TRIDC3BG026070
TRIDC3BG026080
TRIDC3BG026100
TRIDC3BG026110
TRIDC3BG026590
TRIDC3BG026600
TRIDC3BG026610
TRIDC3BG026940
TRIDC3BG027510
TRIDC3BG030060
TRIDC3BG032280
TRIDC3BG032330
TRIDC3BG033200
TRIDC3BG037790
TRIDC3BG037810
TRIDC3BG037820
TRIDC3BG038680
TRIDC3BG039480
TRIDC3BG039640
TRIDC3BG039920
TRIDC3BG041270
TRIDC3BG043070
TRIDC3BG043080
TRIDC3BG043200
TRIDC3BG043600
TRIDC3BG044550
TRIDC3BG044580
TRIDC3BG044590
TRIDC3BG044630
TRIDC3BG044650
TRIDC3BG044660
TRIDC3BG044690
TRIDC3BG044700
TRIDC3BG044710
TRIDC3BG044730
TRIDC3BG044750
TRIDC3BG044760
TRIDC3BG044770
TRIDC3BG044790
TRIDC3BG045290
TRIDC3BG045310
TRIDC3BG045330
TRIDC3BG045490
TRIDC3BG045520
TRIDC3BG047330
TRIDC3BG047510
TRIDC3BG047590
TRIDC3BG047600
TRIDC3BG047610
TRIDC3BG047810
TRIDC3BG047860
TRIDC3BG047880
TRIDC3BG047890
TRIDC3BG047920
TRIDC3BG047930
TRIDC3BG047980
TRIDC3BG047990
TRIDC3BG048000
TRIDC3BG048030
TRIDC3BG048040
TRIDC3BG048060
TRIDC3BG048120
TRIDC3BG048130
TRIDC3BG048140
TRIDC3BG048570
TRIDC3BG049300
TRIDC3BG050200
TRIDC3BG050800
TRIDC3BG050860
TRIDC3BG050870
TRIDC3BG050890
TRIDC3BG050910
TRIDC3BG050950
TRIDC3BG050980
TRIDC3BG051990
TRIDC3BG052250
TRIDC3BG054370
TRIDC3BG056010
TRIDC3BG056570
TRIDC3BG056590
TRIDC3BG056610
TRIDC3BG056620
TRIDC3BG056890
TRIDC3BG056900
TRIDC3BG056910
TRIDC3BG057110
TRIDC3BG058530
TRIDC3BG058710
TRIDC3BG060150
TRIDC3BG060990
TRIDC3BG061000
TRIDC3BG063210
TRIDC3BG065760
TRIDC3BG066390
TRIDC3BG066940
TRIDC3BG066960
TRIDC3BG066970
TRIDC3BG069580
TRIDC3BG069590
TRIDC3BG069610
TRIDC3BG069620
TRIDC3BG070490
TRIDC3BG070870
TRIDC3BG070880
TRIDC3BG070910
TRIDC3BG071420
TRIDC3BG072180
TRIDC3BG072400
TRIDC3BG072410
TRIDC3BG072450
TRIDC3BG072480
TRIDC3BG072490
TRIDC3BG072510
TRIDC3BG072530
TRIDC3BG072540
TRIDC3BG072950
TRIDC3BG072980
TRIDC3BG072990
TRIDC3BG073000
TRIDC3BG073200
TRIDC3BG073210
TRIDC3BG073290
TRIDC3BG073300
TRIDC3BG073310
TRIDC3BG073320
TRIDC3BG073370
TRIDC3BG073410
TRIDC3BG074540
TRIDC3BG074590
TRIDC3BG074600
TRIDC3BG074610
TRIDC3BG074700
TRIDC3BG074710
TRIDC3BG074750
TRIDC3BG074780
TRIDC3BG074870
TRIDC3BG074900
TRIDC3BG074930
TRIDC3BG074970
TRIDC3BG074980
TRIDC3BG074990
TRIDC3BG075000
TRIDC3BG075010
TRIDC3BG075020
TRIDC3BG075060
TRIDC3BG075070
TRIDC3BG075270
TRIDC3BG075800
TRIDC3BG075820
TRIDC3BG075990
TRIDC3BG076000
TRIDC3BG076020
TRIDC3BG076030
TRIDC3BG076090
TRIDC3BG076160
TRIDC3BG076290
TRIDC3BG076330
TRIDC3BG076350
TRIDC3BG076360
TRIDC3BG076630
TRIDC3BG076720
TRIDC3BG076730
TRIDC3BG076910
TRIDC3BG076920
TRIDC3BG077040
TRIDC3BG077450
TRIDC3BG077460
TRIDC3BG077560
TRIDC3BG077570
TRIDC3BG077580
TRIDC3BG077590
TRIDC3BG077810
TRIDC3BG077910
TRIDC3BG078820
TRIDC3BG078830
TRIDC3BG078840
TRIDC3BG078850
TRIDC3BG078950
TRIDC3BG079390
TRIDC3BG079520
TRIDC3BG079530
TRIDC3BG079560
TRIDC3BG079580
TRIDC3BG079640
TRIDC3BG079710
TRIDC3BG079720
TRIDC3BG079740
TRIDC3BG079750
TRIDC3BG079760
TRIDC3BG079770
TRIDC3BG079790
TRIDC3BG079810
TRIDC3BG079820
TRIDC3BG079830
TRIDC3BG079850
TRIDC3BG079870
TRIDC3BG079880
TRIDC3BG079890
TRIDC3BG079940
TRIDC3BG079990
TRIDC3BG080500
TRIDC3BG080520
TRIDC3BG080550
TRIDC3BG080570
TRIDC3BG080620
TRIDC3BG080780
TRIDC3BG081100
TRIDC3BG081120
TRIDC3BG081450
TRIDC3BG081460
TRIDC3BG081560
TRIDC3BG081790
TRIDC3BG081800
TRIDC3BG081840
TRIDC3BG081870
TRIDC3BG081900
TRIDC3BG081930
TRIDC3BG081950
TRIDC3BG081960
TRIDC3BG082000
TRIDC3BG082010
TRIDC3BG082020
TRIDC3BG082060
TRIDC3BG082190
TRIDC3BG082200
TRIDC3BG082470
TRIDC3BG082610
TRIDC3BG082620
TRIDC3BG082630
TRIDC3BG082640
TRIDC3BG082650
TRIDC3BG082660
TRIDC3BG082670
TRIDC3BG082730
TRIDC3BG082740
TRIDC3BG082790
TRIDC3BG082800
TRIDC3BG082810
TRIDC3BG082820
TRIDC3BG082840
TRIDC3BG082850
TRIDC3BG082890
TRIDC3BG082900
TRIDC3BG082920
TRIDC3BG082930
TRIDC3BG082940
TRIDC3BG082960
TRIDC3BG083120
TRIDC3BG083140
TRIDC3BG083160
TRIDC3BG083180
TRIDC3BG083290
TRIDC3BG083320
TRIDC3BG083370
TRIDC3BG083550
TRIDC3BG083560
TRIDC3BG083620
TRIDC3BG084260
TRIDC3BG084400
TRIDC3BG084420
TRIDC3BG084430
TRIDC3BG084670
TRIDC3BG084730
TRIDC3BG084810
TRIDC3BG084820
TRIDC3BG084840
TRIDC3BG084860
TRIDC3BG084870
TRIDC3BG085040
TRIDC3BG085360
TRIDC3BG085370
TRIDC3BG085710
TRIDC3BG086230
TRIDC3BG086260
TRIDC3BG086270
TRIDC3BG086280
TRIDC3BG086290
TRIDC3BG086300
TRIDC3BG086310
TRIDC3BG086330
TRIDC3BG086340
TRIDC3BG086380
TRIDC3BG086390
TRIDC3BG086770
TRIDC3BG086920
TRIDC3BG087140
TRIDC3BG087210
TRIDC3BG087220
TRIDC3BG087310
TRIDC3BG087340
TRIDC3BG087350
TRIDC3BG087360
TRIDC3BG087370
TRIDC3BG087380
TRIDC3BG087390
TRIDC3BG087600
TRIDC3BG087610
TRIDC3BG087620
TRIDC3BG087690
TRIDC3BG087700
TRIDC3BG087710
TRIDC4AG000480
TRIDC4AG001750
TRIDC4AG006410
TRIDC4AG007550
TRIDC4AG008790
TRIDC4AG009930
TRIDC4AG010960
TRIDC4AG011020
TRIDC4AG014900
TRIDC4AG015100
TRIDC4AG018650
TRIDC4AG019250
TRIDC4AG021210
TRIDC4AG023590
TRIDC4AG024570
TRIDC4AG026130
TRIDC4AG026600
TRIDC4AG026800
TRIDC4AG026910
TRIDC4AG026920
TRIDC4AG029030
TRIDC4AG029040
TRIDC4AG029050
TRIDC4AG031500
TRIDC4AG033790
TRIDC4AG033800
TRIDC4AG033810
TRIDC4AG033820
TRIDC4AG033830
TRIDC4AG033850
TRIDC4AG033880
TRIDC4AG033900
TRIDC4AG034560
TRIDC4AG034730
TRIDC4AG034770
TRIDC4AG035400
TRIDC4AG035860
TRIDC4AG037380
TRIDC4AG037390
TRIDC4AG037420
TRIDC4AG037510
TRIDC4AG039090
TRIDC4AG044380
TRIDC4AG044840
TRIDC4AG044980
TRIDC4AG045810
TRIDC4AG046380
TRIDC4AG046480
TRIDC4AG046490
TRIDC4AG046660
TRIDC4AG046790
TRIDC4AG046800
TRIDC4AG046810
TRIDC4AG046820
TRIDC4AG046960
TRIDC4AG046970
TRIDC4AG046980
TRIDC4AG046990
TRIDC4AG047020
TRIDC4AG047810
TRIDC4AG048070
TRIDC4AG048080
TRIDC4AG049430
TRIDC4AG051260
TRIDC4AG051290
TRIDC4AG051300
TRIDC4AG051710
TRIDC4AG051720
TRIDC4AG051910
TRIDC4AG056620
TRIDC4AG056950
TRIDC4AG057090
TRIDC4AG057150
TRIDC4AG057340
TRIDC4AG057350
TRIDC4AG057380
TRIDC4AG057430
TRIDC4AG057670
TRIDC4AG057680
TRIDC4AG058400
TRIDC4AG058420
TRIDC4AG058430
TRIDC4AG058850
TRIDC4AG059260
TRIDC4AG059350
TRIDC4AG059360
TRIDC4AG059490
TRIDC4AG060630
TRIDC4AG060640
TRIDC4AG060650
TRIDC4AG060660
TRIDC4AG060720
TRIDC4AG060820
TRIDC4AG060830
TRIDC4AG060860
TRIDC4AG061680
TRIDC4AG062150
TRIDC4AG062200
TRIDC4AG062210
TRIDC4AG062290
TRIDC4AG063210
TRIDC4AG063230
TRIDC4AG063290
TRIDC4AG063300
TRIDC4AG063310
TRIDC4AG063360
TRIDC4AG063370
TRIDC4AG063430
TRIDC4AG063490
TRIDC4AG063800
TRIDC4AG063810
TRIDC4AG063820
TRIDC4AG064200
TRIDC4AG064250
TRIDC4AG064270
TRIDC4AG064380
TRIDC4AG064870
TRIDC4AG064880
TRIDC4AG064890
TRIDC4AG064900
TRIDC4AG064910
TRIDC4AG064920
TRIDC4AG065010
TRIDC4AG065190
TRIDC4AG065210
TRIDC4AG065220
TRIDC4AG065230
TRIDC4AG065380
TRIDC4AG065560
TRIDC4AG065620
TRIDC4AG065630
TRIDC4AG065680
TRIDC4AG065690
TRIDC4AG065700
TRIDC4AG065710
TRIDC4AG065750
TRIDC4AG065760
TRIDC4AG065870
TRIDC4AG065960
TRIDC4AG066200
TRIDC4AG066310
TRIDC4AG066330
TRIDC4AG066340
TRIDC4AG066360
TRIDC4AG066400
TRIDC4AG066420
TRIDC4AG066440
TRIDC4AG066460
TRIDC4AG066480
TRIDC4AG066500
TRIDC4AG066530
TRIDC4AG066550
TRIDC4AG066570
TRIDC4AG066580
TRIDC4AG066600
TRIDC4AG066610
TRIDC4AG066720
TRIDC4AG066740
TRIDC4AG066750
TRIDC4AG066760
TRIDC4AG067310
TRIDC4AG067320
TRIDC4AG067330
TRIDC4AG067360
TRIDC4AG067580
TRIDC4AG067590
TRIDC4AG067830
TRIDC4AG067840
TRIDC4AG067940
TRIDC4AG067950
TRIDC4AG067960
TRIDC4AG068010
TRIDC4AG068020
TRIDC4AG068030
TRIDC4AG068040
TRIDC4AG068050
TRIDC4AG068060
TRIDC4AG068070
TRIDC4AG068100
TRIDC4AG068110
TRIDC4AG068170
TRIDC4AG068320
TRIDC4AG068360
TRIDC4AG068370
TRIDC4AG068380
TRIDC4AG068400
TRIDC4AG068420
TRIDC4AG068430
TRIDC4AG068440
TRIDC4AG068510
TRIDC4AG068520
TRIDC4AG068590
TRIDC4AG068600
TRIDC4AG068650
TRIDC4AG068680
TRIDC4AG068720
TRIDC4AG068730
TRIDC4AG068740
TRIDC4AG068750
TRIDC4AG068830
TRIDC4AG068840
TRIDC4AG068910
TRIDC4AG068920
TRIDC4AG068940
TRIDC4AG068960
TRIDC4AG068970
TRIDC4AG068980
TRIDC4AG068990
TRIDC4AG069010
TRIDC4AG069140
TRIDC4AG069170
TRIDC4AG069210
TRIDC4AG069300
TRIDC4AG069310
TRIDC4AG069320
TRIDC4AG069460
TRIDC4AG069470
TRIDC4AG069480
TRIDC4AG069520
TRIDC4AG069550
TRIDC4AG069570
TRIDC4AG069770
TRIDC4AG069830
TRIDC4AG069840
TRIDC4AG069850
TRIDC4AG069870
TRIDC4AG069890
TRIDC4AG069900
TRIDC4AG069910
TRIDC4AG069940
TRIDC4AG069950
TRIDC4AG069960
TRIDC4AG070080
TRIDC4AG070130
TRIDC4AG070150
TRIDC4AG070290
TRIDC4AG070300
TRIDC4AG070310
TRIDC4AG070320
TRIDC4AG070370
TRIDC4AG070380
TRIDC4AG070390
TRIDC4AG070400
TRIDC4AG070410
TRIDC4AG070550
TRIDC4AG070560
TRIDC4AG070620
TRIDC4AG070630
TRIDC4AG070650
TRIDC4AG070660
TRIDC4AG070680
TRIDC4AG070740
TRIDC4AG070790
TRIDC4AG070800
TRIDC4AG070840
TRIDC4AG070850
TRIDC4AG070860
TRIDC4AG070870
TRIDC4AG070880
TRIDC4AG070920
TRIDC4AG070930
TRIDC4AG070950
TRIDC4AG070980
TRIDC4AG070990
TRIDC4AG071000
TRIDC4AG071010
TRIDC4AG071020
TRIDC4AG071040
TRIDC4AG071050
TRIDC4AG071070
TRIDC4AG071240
TRIDC4AG071250
TRIDC4AG071280
TRIDC4AG071290
TRIDC4AG071300
TRIDC4AG071310
TRIDC4AG071390
TRIDC4AG071440
TRIDC4AG071460
TRIDC4AG071480
TRIDC4AG071510
TRIDC4AG071520
TRIDC4AG071530
TRIDC4AG071540
TRIDC4AG071550
TRIDC4AG071580
TRIDC4AG071630
TRIDC4AG071670
TRIDC4AG071690
TRIDC4AG071700
TRIDC4AG071710
TRIDC4AG072020
TRIDC4AG072200
TRIDC4AG072240
TRIDC4AG072300
TRIDC4AG072310
TRIDC4AG072350
TRIDC4AG072370
TRIDC4AG072410
TRIDC4AG072470
TRIDC4AG072480
TRIDC4AG072490
TRIDC4AG072510
TRIDC4AG072540
TRIDC4AG072550
TRIDC4AG072630
TRIDC4AG072640
TRIDC4AG072680
TRIDC4BG000090
TRIDC4BG000280
TRIDC4BG000300
TRIDC4BG000310
TRIDC4BG000320
TRIDC4BG000330
TRIDC4BG000340
TRIDC4BG000350
TRIDC4BG000480
TRIDC4BG000490
TRIDC4BG000500
TRIDC4BG000510
TRIDC4BG000540
TRIDC4BG000600
TRIDC4BG000610
TRIDC4BG000650
TRIDC4BG000660
TRIDC4BG000670
TRIDC4BG000680
TRIDC4BG000700
TRIDC4BG000760
TRIDC4BG000800
TRIDC4BG000810
TRIDC4BG001070
TRIDC4BG001130
TRIDC4BG001140
TRIDC4BG001190
TRIDC4BG001200
TRIDC4BG001220
TRIDC4BG001240
TRIDC4BG001380
TRIDC4BG001390
TRIDC4BG001400
TRIDC4BG001440
TRIDC4BG001480
TRIDC4BG001550
TRIDC4BG001590
TRIDC4BG001630
TRIDC4BG001840
TRIDC4BG002090
TRIDC4BG002650
TRIDC4BG002680
TRIDC4BG003160
TRIDC4BG003750
TRIDC4BG004150
TRIDC4BG004160
TRIDC4BG004380
TRIDC4BG004390
TRIDC4BG004470
TRIDC4BG004530
TRIDC4BG004540
TRIDC4BG004550
TRIDC4BG004570
TRIDC4BG005010
TRIDC4BG006920
TRIDC4BG007430
TRIDC4BG007570
TRIDC4BG007580
TRIDC4BG007600
TRIDC4BG007620
TRIDC4BG007810
TRIDC4BG007820
TRIDC4BG007830
TRIDC4BG007850
TRIDC4BG008350
TRIDC4BG010460
TRIDC4BG010480
TRIDC4BG010490
TRIDC4BG010500
TRIDC4BG010510
TRIDC4BG010530
TRIDC4BG010630
TRIDC4BG013760
TRIDC4BG013770
TRIDC4BG014470
TRIDC4BG014920
TRIDC4BG015650
TRIDC4BG015660
TRIDC4BG015980
TRIDC4BG015990
TRIDC4BG016010
TRIDC4BG016020
TRIDC4BG016030
TRIDC4BG019100
TRIDC4BG020440
TRIDC4BG022950
TRIDC4BG026650
TRIDC4BG026680
TRIDC4BG028080
TRIDC4BG028120
TRIDC4BG028770
TRIDC4BG029620
TRIDC4BG031150
TRIDC4BG031180
TRIDC4BG031650
TRIDC4BG032870
TRIDC4BG033660
TRIDC4BG035920
TRIDC4BG040390
TRIDC4BG042010
TRIDC4BG042950
TRIDC4BG044160
TRIDC4BG044180
TRIDC4BG044190
TRIDC4BG044200
TRIDC4BG044750
TRIDC4BG048100
TRIDC4BG048990
TRIDC4BG050240
TRIDC4BG050250
TRIDC4BG050830
TRIDC4BG051380
TRIDC4BG052930
TRIDC4BG052940
TRIDC4BG053460
TRIDC4BG055090
TRIDC4BG055350
TRIDC4BG056350
TRIDC4BG056370
TRIDC4BG056690
TRIDC4BG057250
TRIDC4BG057260
TRIDC4BG057430
TRIDC4BG057450
TRIDC4BG057460
TRIDC4BG057750
TRIDC4BG057760
TRIDC4BG058070
TRIDC4BG058950
TRIDC4BG059320
TRIDC4BG059330
TRIDC4BG059340
TRIDC4BG059370
TRIDC4BG059380
TRIDC4BG059430
TRIDC4BG059440
TRIDC4BG059460
TRIDC4BG059470
TRIDC4BG059480
TRIDC4BG059510
TRIDC4BG060000
TRIDC4BG060010
TRIDC4BG060090
TRIDC4BG060100
TRIDC4BG060110
TRIDC4BG060530
TRIDC4BG060540
TRIDC4BG060790
TRIDC4BG061080
TRIDC4BG061090
TRIDC4BG061100
TRIDC4BG061480
TRIDC4BG061490
TRIDC4BG061840
TRIDC4BG061850
TRIDC4BG061860
TRIDC4BG061870
TRIDC4BG061880
TRIDC4BG061890
TRIDC4BG062250
TRIDC4BG062450
TRIDC4BG062460
TRIDC4BG062480
TRIDC4BG062720
TRIDC4BG063000
TRIDC4BG063050
TRIDC4BG063060
TRIDC4BG063070
TRIDC4BG063080
TRIDC4BG063220
TRIDC4BG063250
TRIDC4BG063270
TRIDC4BG063290
TRIDC4BG063430
TRIDC4BG063770
TRIDC4BG063840
TRIDC4BG064160
TRIDC4BG064200
TRIDC4BG064210
TRIDC5AG000930
TRIDC5AG000970
TRIDC5AG000980
TRIDC5AG000990
TRIDC5AG001040
TRIDC5AG001220
TRIDC5AG001240
TRIDC5AG001560
TRIDC5AG001570
TRIDC5AG001580
TRIDC5AG001590
TRIDC5AG001600
TRIDC5AG001620
TRIDC5AG001630
TRIDC5AG001640
TRIDC5AG001650
TRIDC5AG001660
TRIDC5AG001670
TRIDC5AG001710
TRIDC5AG002550
TRIDC5AG003260
TRIDC5AG003320
TRIDC5AG003430
TRIDC5AG003870
TRIDC5AG003880
TRIDC5AG004990
TRIDC5AG005010
TRIDC5AG005050
TRIDC5AG005060
TRIDC5AG005070
TRIDC5AG005530
TRIDC5AG005550
TRIDC5AG007370
TRIDC5AG007380
TRIDC5AG007390
TRIDC5AG009370
TRIDC5AG009380
TRIDC5AG009400
TRIDC5AG009410
TRIDC5AG010160
TRIDC5AG010170
TRIDC5AG011620
TRIDC5AG018000
TRIDC5AG019130
TRIDC5AG022760
TRIDC5AG023280
TRIDC5AG027600
TRIDC5AG028220
TRIDC5AG035690
TRIDC5AG039750
TRIDC5AG039760
TRIDC5AG039780
TRIDC5AG039800
TRIDC5AG041110
TRIDC5AG041310
TRIDC5AG041320
TRIDC5AG041340
TRIDC5AG041450
TRIDC5AG043070
TRIDC5AG043090
TRIDC5AG043480
TRIDC5AG043490
TRIDC5AG043510
TRIDC5AG044260
TRIDC5AG044520
TRIDC5AG044690
TRIDC5AG044700
TRIDC5AG044720
TRIDC5AG045370
TRIDC5AG045490
TRIDC5AG045610
TRIDC5AG045970
TRIDC5AG046100
TRIDC5AG046120
TRIDC5AG046140
TRIDC5AG046150
TRIDC5AG046160
TRIDC5AG046180
TRIDC5AG046190
TRIDC5AG046200
TRIDC5AG046210
TRIDC5AG046220
TRIDC5AG046230
TRIDC5AG046240
TRIDC5AG049580
TRIDC5AG049590
TRIDC5AG049600
TRIDC5AG050400
TRIDC5AG051310
TRIDC5AG051320
TRIDC5AG051350
TRIDC5AG051780
TRIDC5AG052380
TRIDC5AG054040
TRIDC5AG054050
TRIDC5AG056490
TRIDC5AG056500
TRIDC5AG057330
TRIDC5AG059710
TRIDC5AG059850
TRIDC5AG060020
TRIDC5AG063590
TRIDC5AG064720
TRIDC5AG065420
TRIDC5AG066970
TRIDC5AG067310
TRIDC5AG070270
TRIDC5AG071250
TRIDC5AG074500
TRIDC5AG074680
TRIDC5AG077000
TRIDC5AG077570
TRIDC5AG077690
TRIDC5AG078040
TRIDC5AG078110
TRIDC5AG078610
TRIDC5AG078630
TRIDC5BG000780
TRIDC5BG000830
TRIDC5BG000840
TRIDC5BG000850
TRIDC5BG000860
TRIDC5BG000870
TRIDC5BG000880
TRIDC5BG000920
TRIDC5BG000930
TRIDC5BG000940
TRIDC5BG000990
TRIDC5BG001030
TRIDC5BG001040
TRIDC5BG001070
TRIDC5BG001140
TRIDC5BG001150
TRIDC5BG001160
TRIDC5BG001180
TRIDC5BG001190
TRIDC5BG001550
TRIDC5BG002190
TRIDC5BG002210
TRIDC5BG002220
TRIDC5BG002300
TRIDC5BG002370
TRIDC5BG002460
TRIDC5BG002640
TRIDC5BG002680
TRIDC5BG002810
TRIDC5BG002830
TRIDC5BG002980
TRIDC5BG002990
TRIDC5BG003200
TRIDC5BG003210
TRIDC5BG003220
TRIDC5BG003330
TRIDC5BG003340
TRIDC5BG003380
TRIDC5BG003390
TRIDC5BG003410
TRIDC5BG003900
TRIDC5BG003910
TRIDC5BG004350
TRIDC5BG004360
TRIDC5BG004830
TRIDC5BG004870
TRIDC5BG004880
TRIDC5BG004920
TRIDC5BG005090
TRIDC5BG005920
TRIDC5BG005970
TRIDC5BG005980
TRIDC5BG006010
TRIDC5BG006050
TRIDC5BG006060
TRIDC5BG006430
TRIDC5BG006440
TRIDC5BG006490
TRIDC5BG006750
TRIDC5BG007060
TRIDC5BG007590
TRIDC5BG007770
TRIDC5BG007780
TRIDC5BG007850
TRIDC5BG007860
TRIDC5BG007880
TRIDC5BG007890
TRIDC5BG007900
TRIDC5BG007910
TRIDC5BG007920
TRIDC5BG007930
TRIDC5BG007940
TRIDC5BG007950
TRIDC5BG008080
TRIDC5BG008460
TRIDC5BG008530
TRIDC5BG008550
TRIDC5BG008560
TRIDC5BG008590
TRIDC5BG008640
TRIDC5BG008750
TRIDC5BG008760
TRIDC5BG009290
TRIDC5BG009440
TRIDC5BG009450
TRIDC5BG009460
TRIDC5BG010320
TRIDC5BG010450
TRIDC5BG010460
TRIDC5BG010710
TRIDC5BG011170
TRIDC5BG011320
TRIDC5BG011340
TRIDC5BG011640
TRIDC5BG012300
TRIDC5BG012730
TRIDC5BG013730
TRIDC5BG013740
TRIDC5BG013760
TRIDC5BG014460
TRIDC5BG018390
TRIDC5BG025860
TRIDC5BG026220
TRIDC5BG026680
TRIDC5BG026690
TRIDC5BG026700
TRIDC5BG026710
TRIDC5BG026720
TRIDC5BG026730
TRIDC5BG027060
TRIDC5BG031390
TRIDC5BG031930
TRIDC5BG032320
TRIDC5BG032510
TRIDC5BG032530
TRIDC5BG032540
TRIDC5BG032550
TRIDC5BG032580
TRIDC5BG032950
TRIDC5BG032960
TRIDC5BG032990
TRIDC5BG033150
TRIDC5BG035110
TRIDC5BG036330
TRIDC5BG036350
TRIDC5BG036360
TRIDC5BG036370
TRIDC5BG036380
TRIDC5BG036390
TRIDC5BG036400
TRIDC5BG036420
TRIDC5BG036440
TRIDC5BG036450
TRIDC5BG036480
TRIDC5BG036500
TRIDC5BG036990
TRIDC5BG037000
TRIDC5BG037010
TRIDC5BG037020
TRIDC5BG037040
TRIDC5BG037050
TRIDC5BG037770
TRIDC5BG037970
TRIDC5BG038060
TRIDC5BG038630
TRIDC5BG040090
TRIDC5BG040120
TRIDC5BG040180
TRIDC5BG040190
TRIDC5BG040530
TRIDC5BG041240
TRIDC5BG041310
TRIDC5BG041320
TRIDC5BG042040
TRIDC5BG042050
TRIDC5BG042070
TRIDC5BG042100
TRIDC5BG042270
TRIDC5BG042560
TRIDC5BG042580
TRIDC5BG043860
TRIDC5BG043990
TRIDC5BG045290
TRIDC5BG045640
TRIDC5BG045650
TRIDC5BG045670
TRIDC5BG045680
TRIDC5BG045690
TRIDC5BG046030
TRIDC5BG046090
TRIDC5BG046470
TRIDC5BG046590
TRIDC5BG046710
TRIDC5BG046720
TRIDC5BG046730
TRIDC5BG047140
TRIDC5BG047880
TRIDC5BG048050
TRIDC5BG048120
TRIDC5BG048970
TRIDC5BG049300
TRIDC5BG049370
TRIDC5BG049830
TRIDC5BG051530
TRIDC5BG051540
TRIDC5BG051550
TRIDC5BG051560
TRIDC5BG052010
TRIDC5BG052030
TRIDC5BG052110
TRIDC5BG052220
TRIDC5BG052240
TRIDC5BG053310
TRIDC5BG054040
TRIDC5BG054100
TRIDC5BG054110
TRIDC5BG054140
TRIDC5BG054400
TRIDC5BG054800
TRIDC5BG055010
TRIDC5BG055360
TRIDC5BG055450
TRIDC5BG055540
TRIDC5BG055570
TRIDC5BG055610
TRIDC5BG055630
TRIDC5BG055640
TRIDC5BG055650
TRIDC5BG055660
TRIDC5BG055880
TRIDC5BG055900
TRIDC5BG055930
TRIDC5BG056060
TRIDC5BG056070
TRIDC5BG056080
TRIDC5BG056540
TRIDC5BG056550
TRIDC5BG056560
TRIDC5BG056570
TRIDC5BG056590
TRIDC5BG056600
TRIDC5BG056610
TRIDC5BG056840
TRIDC5BG057150
TRIDC5BG057400
TRIDC5BG057450
TRIDC5BG057700
TRIDC5BG057740
TRIDC5BG058200
TRIDC5BG058350
TRIDC5BG058890
TRIDC5BG059270
TRIDC5BG059290
TRIDC5BG059470
TRIDC5BG059480
TRIDC5BG059490
TRIDC5BG059660
TRIDC5BG060450
TRIDC5BG060920
TRIDC5BG061080
TRIDC5BG061530
TRIDC5BG061550
TRIDC5BG061940
TRIDC5BG062120
TRIDC5BG062130
TRIDC5BG062150
TRIDC5BG062160
TRIDC5BG063420
TRIDC5BG063620
TRIDC5BG063650
TRIDC5BG063700
TRIDC5BG063710
TRIDC5BG063780
TRIDC5BG063940
TRIDC5BG063980
TRIDC5BG063990
TRIDC5BG064000
TRIDC5BG064050
TRIDC5BG064060
TRIDC5BG064370
TRIDC5BG064590
TRIDC5BG064620
TRIDC5BG064930
TRIDC5BG065000
TRIDC5BG066580
TRIDC5BG066930
TRIDC5BG066990
TRIDC5BG067000
TRIDC5BG067010
TRIDC5BG067020
TRIDC5BG067050
TRIDC5BG067600
TRIDC5BG067700
TRIDC5BG067710
TRIDC5BG067720
TRIDC5BG067860
TRIDC5BG067910
TRIDC5BG067970
TRIDC5BG067990
TRIDC5BG068010
TRIDC5BG068020
TRIDC5BG068030
TRIDC5BG068500
TRIDC5BG068570
TRIDC5BG068630
TRIDC5BG068640
TRIDC5BG068680
TRIDC5BG070350
TRIDC5BG070600
TRIDC5BG070730
TRIDC5BG070740
TRIDC5BG071500
TRIDC5BG071510
TRIDC5BG071520
TRIDC5BG071530
TRIDC5BG071540
TRIDC5BG071600
TRIDC5BG071620
TRIDC5BG071950
TRIDC5BG071960
TRIDC5BG072000
TRIDC5BG072010
TRIDC5BG072460
TRIDC5BG072480
TRIDC5BG072540
TRIDC5BG072550
TRIDC5BG072560
TRIDC5BG072720
TRIDC5BG072730
TRIDC5BG072740
TRIDC5BG072750
TRIDC5BG072760
TRIDC5BG072770
TRIDC5BG072780
TRIDC5BG073050
TRIDC5BG073070
TRIDC5BG073110
TRIDC5BG073190
TRIDC5BG073490
TRIDC5BG073560
TRIDC5BG073570
TRIDC5BG073580
TRIDC5BG074270
TRIDC5BG074280
TRIDC5BG074290
TRIDC5BG074340
TRIDC5BG074350
TRIDC5BG074390
TRIDC5BG074410
TRIDC5BG074610
TRIDC5BG074620
TRIDC5BG075240
TRIDC5BG075480
TRIDC5BG075500
TRIDC5BG075510
TRIDC5BG075560
TRIDC5BG075690
TRIDC5BG075700
TRIDC5BG075710
TRIDC5BG075720
TRIDC5BG076000
TRIDC5BG076140
TRIDC5BG076940
TRIDC5BG076960
TRIDC5BG076970
TRIDC5BG077070
TRIDC5BG077080
TRIDC5BG077100
TRIDC5BG077120
TRIDC5BG077310
TRIDC5BG077320
TRIDC5BG077330
TRIDC5BG077530
TRIDC5BG077540
TRIDC5BG077550
TRIDC5BG077560
TRIDC5BG077900
TRIDC5BG078020
TRIDC5BG078030
TRIDC5BG078180
TRIDC5BG078190
TRIDC5BG078490
TRIDC5BG078500
TRIDC5BG078780
TRIDC5BG078790
TRIDC5BG078970
TRIDC5BG078980
TRIDC5BG079200
TRIDC5BG079220
TRIDC5BG079630
TRIDC5BG079640
TRIDC5BG079650
TRIDC5BG079720
TRIDC5BG079880
TRIDC5BG080230
TRIDC5BG080240
TRIDC5BG080360
TRIDC5BG080400
TRIDC5BG080670
TRIDC5BG080680
TRIDC5BG081000
TRIDC5BG081040
TRIDC5BG081060
TRIDC5BG081130
TRIDC5BG081190
TRIDC5BG081250
TRIDC5BG081260
TRIDC5BG081330
TRIDC5BG081460
TRIDC5BG081500
TRIDC5BG081510
TRIDC5BG081520
TRIDC5BG081870
TRIDC5BG082240
TRIDC5BG082320
TRIDC5BG082340
TRIDC5BG082360
TRIDC5BG082520
TRIDC5BG082540
TRIDC5BG082700
TRIDC5BG082710
TRIDC5BG082740
TRIDC5BG082750
TRIDC5BG082760
TRIDC5BG083160
TRIDC5BG083170
TRIDC5BG083180
TRIDC5BG083200
TRIDC5BG083370
TRIDC5BG083560
TRIDC5BG083570
TRIDC5BG083580
TRIDC5BG083630
TRIDC5BG083640
TRIDC5BG083650
TRIDC5BG083820
TRIDC5BG083840
TRIDC5BG083870
TRIDC5BG083900
TRIDC5BG083930
TRIDC5BG083940
TRIDC5BG083950
TRIDC5BG083960
TRIDC5BG083970
TRIDC5BG083980
TRIDC5BG083990
TRIDC5BG084020
TRIDC6AG000440
TRIDC6AG000540
TRIDC6AG000960
TRIDC6AG000970
TRIDC6AG001430
TRIDC6AG001840
TRIDC6AG002380
TRIDC6AG002390
TRIDC6AG003140
TRIDC6AG003430
TRIDC6AG003620
TRIDC6AG003630
TRIDC6AG003670
TRIDC6AG003990
TRIDC6AG004450
TRIDC6AG004710
TRIDC6AG004730
TRIDC6AG004740
TRIDC6AG004770
TRIDC6AG004780
TRIDC6AG005000
TRIDC6AG005450
TRIDC6AG005820
TRIDC6AG005910
TRIDC6AG005920
TRIDC6AG005930
TRIDC6AG005940
TRIDC6AG006020
TRIDC6AG006260
TRIDC6AG006400
TRIDC6AG006420
TRIDC6AG006430
TRIDC6AG006460
TRIDC6AG006470
TRIDC6AG006480
TRIDC6AG006490
TRIDC6AG006720
TRIDC6AG006820
TRIDC6AG006830
TRIDC6AG007000
TRIDC6AG007550
TRIDC6AG008220
TRIDC6AG008230
TRIDC6AG008240
TRIDC6AG008860
TRIDC6AG008870
TRIDC6AG008910
TRIDC6AG008980
TRIDC6AG009020
TRIDC6AG009030
TRIDC6AG009200
TRIDC6AG009550
TRIDC6AG009600
TRIDC6AG009640
TRIDC6AG009650
TRIDC6AG009830
TRIDC6AG009920
TRIDC6AG010060
TRIDC6AG011560
TRIDC6AG015910
TRIDC6AG016120
TRIDC6AG016260
TRIDC6AG016270
TRIDC6AG018960
TRIDC6AG020630
TRIDC6AG020670
TRIDC6AG023460
TRIDC6AG023490
TRIDC6AG029490
TRIDC6AG029540
TRIDC6AG029740
TRIDC6AG030790
TRIDC6AG032570
TRIDC6AG032970
TRIDC6AG033780
TRIDC6AG033910
TRIDC6AG035220
TRIDC6AG035230
TRIDC6AG035240
TRIDC6AG037130
TRIDC6AG041500
TRIDC6AG041700
TRIDC6AG042630
TRIDC6AG043020
TRIDC6AG044340
TRIDC6AG044980
TRIDC6AG048090
TRIDC6AG048100
TRIDC6AG048390
TRIDC6AG050700
TRIDC6AG050710
TRIDC6AG050720
TRIDC6AG050740
TRIDC6AG051230
TRIDC6AG051240
TRIDC6AG051250
TRIDC6AG051260
TRIDC6AG051270
TRIDC6AG051280
TRIDC6AG051360
TRIDC6AG051370
TRIDC6AG052120
TRIDC6AG053600
TRIDC6AG053760
TRIDC6AG053950
TRIDC6AG053960
TRIDC6AG054960
TRIDC6AG054970
TRIDC6AG055430
TRIDC6AG055460
TRIDC6AG055470
TRIDC6AG055480
TRIDC6AG056700
TRIDC6AG057170
TRIDC6AG057490
TRIDC6AG057500
TRIDC6AG057510
TRIDC6AG058540
TRIDC6AG058690
TRIDC6AG058700
TRIDC6AG059000
TRIDC6AG059040
TRIDC6AG059200
TRIDC6AG059210
TRIDC6AG059330
TRIDC6AG059710
TRIDC6AG059720
TRIDC6AG059740
TRIDC6AG059770
TRIDC6AG059790
TRIDC6AG060220
TRIDC6AG060250
TRIDC6AG060280
TRIDC6AG060290
TRIDC6AG060380
TRIDC6AG060450
TRIDC6AG060460
TRIDC6AG060480
TRIDC6AG060750
TRIDC6AG060770
TRIDC6AG060790
TRIDC6AG060800
TRIDC6AG060810
TRIDC6AG060830
TRIDC6AG060840
TRIDC6AG060850
TRIDC6AG060870
TRIDC6AG060910
TRIDC6AG061340
TRIDC6AG061350
TRIDC6AG061360
TRIDC6AG061410
TRIDC6AG061680
TRIDC6AG061830
TRIDC6AG061840
TRIDC6AG061850
TRIDC6BG000030
TRIDC6BG000050
TRIDC6BG000060
TRIDC6BG000070
TRIDC6BG000080
TRIDC6BG000090
TRIDC6BG000100
TRIDC6BG000110
TRIDC6BG000120
TRIDC6BG000130
TRIDC6BG000140
TRIDC6BG000150
TRIDC6BG000170
TRIDC6BG000180
TRIDC6BG000190
TRIDC6BG000210
TRIDC6BG000320
TRIDC6BG000340
TRIDC6BG000500
TRIDC6BG000550
TRIDC6BG000560
TRIDC6BG000570
TRIDC6BG000580
TRIDC6BG000590
TRIDC6BG000700
TRIDC6BG000710
TRIDC6BG000740
TRIDC6BG000750
TRIDC6BG000760
TRIDC6BG000770
TRIDC6BG000780
TRIDC6BG001030
TRIDC6BG001150
TRIDC6BG001180
TRIDC6BG001190
TRIDC6BG001200
TRIDC6BG001210
TRIDC6BG001230
TRIDC6BG001240
TRIDC6BG001250
TRIDC6BG001260
TRIDC6BG001270
TRIDC6BG001280
TRIDC6BG001290
TRIDC6BG001430
TRIDC6BG001450
TRIDC6BG001470
TRIDC6BG001710
TRIDC6BG001820
TRIDC6BG001870
TRIDC6BG001880
TRIDC6BG001890
TRIDC6BG001900
TRIDC6BG001960
TRIDC6BG002060
TRIDC6BG002110
TRIDC6BG002120
TRIDC6BG002180
TRIDC6BG002190
TRIDC6BG002200
TRIDC6BG002260
TRIDC6BG002360
TRIDC6BG002370
TRIDC6BG002380
TRIDC6BG002400
TRIDC6BG002420
TRIDC6BG002430
TRIDC6BG002440
TRIDC6BG002460
TRIDC6BG002490
TRIDC6BG002500
TRIDC6BG002510
TRIDC6BG002520
TRIDC6BG002530
TRIDC6BG002540
TRIDC6BG002560
TRIDC6BG002570
TRIDC6BG002640
TRIDC6BG002660
TRIDC6BG003100
TRIDC6BG003130
TRIDC6BG003170
TRIDC6BG003340
TRIDC6BG003560
TRIDC6BG003790
TRIDC6BG003850
TRIDC6BG003950
TRIDC6BG003970
TRIDC6BG004040
TRIDC6BG004050
TRIDC6BG004070
TRIDC6BG004080
TRIDC6BG004100
TRIDC6BG004110
TRIDC6BG004120
TRIDC6BG004130
TRIDC6BG004140
TRIDC6BG004170
TRIDC6BG004180
TRIDC6BG004190
TRIDC6BG004200
TRIDC6BG004250
TRIDC6BG004260
TRIDC6BG004270
TRIDC6BG004280
TRIDC6BG004290
TRIDC6BG004310
TRIDC6BG004700
TRIDC6BG004730
TRIDC6BG005320
TRIDC6BG005330
TRIDC6BG005350
TRIDC6BG005360
TRIDC6BG005370
TRIDC6BG005530
TRIDC6BG005540
TRIDC6BG005550
TRIDC6BG005570
TRIDC6BG005690
TRIDC6BG005700
TRIDC6BG005770
TRIDC6BG005780
TRIDC6BG005790
TRIDC6BG005800
TRIDC6BG005870
TRIDC6BG006070
TRIDC6BG006080
TRIDC6BG006140
TRIDC6BG006150
TRIDC6BG006180
TRIDC6BG006190
TRIDC6BG006200
TRIDC6BG006360
TRIDC6BG006380
TRIDC6BG006630
TRIDC6BG006670
TRIDC6BG006680
TRIDC6BG006710
TRIDC6BG007040
TRIDC6BG007060
TRIDC6BG007090
TRIDC6BG007100
TRIDC6BG007110
TRIDC6BG007300
TRIDC6BG007320
TRIDC6BG007380
TRIDC6BG007520
TRIDC6BG007570
TRIDC6BG007600
TRIDC6BG007950
TRIDC6BG008030
TRIDC6BG008060
TRIDC6BG008070
TRIDC6BG008150
TRIDC6BG008160
TRIDC6BG008180
TRIDC6BG008190
TRIDC6BG008220
TRIDC6BG008250
TRIDC6BG008260
TRIDC6BG008270
TRIDC6BG008300
TRIDC6BG008330
TRIDC6BG008390
TRIDC6BG008420
TRIDC6BG008820
TRIDC6BG008840
TRIDC6BG008860
TRIDC6BG009140
TRIDC6BG009150
TRIDC6BG009160
TRIDC6BG009580
TRIDC6BG009930
TRIDC6BG010020
TRIDC6BG010080
TRIDC6BG010820
TRIDC6BG010950
TRIDC6BG010960
TRIDC6BG010970
TRIDC6BG011030
TRIDC6BG011060
TRIDC6BG011100
TRIDC6BG012600
TRIDC6BG012620
TRIDC6BG012630
TRIDC6BG012900
TRIDC6BG012910
TRIDC6BG013000
TRIDC6BG013010
TRIDC6BG013270
TRIDC6BG013300
TRIDC6BG015090
TRIDC6BG015100
TRIDC6BG015140
TRIDC6BG015150
TRIDC6BG015160
TRIDC6BG015200
TRIDC6BG015220
TRIDC6BG015230
TRIDC6BG015240
TRIDC6BG015250
TRIDC6BG015260
TRIDC6BG015270
TRIDC6BG015290
TRIDC6BG015310
TRIDC6BG015340
TRIDC6BG015420
TRIDC6BG015430
TRIDC6BG015440
TRIDC6BG015450
TRIDC6BG015470
TRIDC6BG015580
TRIDC6BG015620
TRIDC6BG015630
TRIDC6BG015640
TRIDC6BG015710
TRIDC6BG015720
TRIDC6BG015770
TRIDC6BG015920
TRIDC6BG015960
TRIDC6BG016110
TRIDC6BG016130
TRIDC6BG016210
TRIDC6BG016250
TRIDC6BG016590
TRIDC6BG016630
TRIDC6BG017000
TRIDC6BG017060
TRIDC6BG017440
TRIDC6BG017450
TRIDC6BG017520
TRIDC6BG017810
TRIDC6BG018210
TRIDC6BG018220
TRIDC6BG018280
TRIDC6BG018290
TRIDC6BG018470
TRIDC6BG018620
TRIDC6BG018630
TRIDC6BG019040
TRIDC6BG019070
TRIDC6BG019650
TRIDC6BG019660
TRIDC6BG019670
TRIDC6BG020010
TRIDC6BG020020
TRIDC6BG020480
TRIDC6BG020580
TRIDC6BG020640
TRIDC6BG020660
TRIDC6BG020680
TRIDC6BG020700
TRIDC6BG020710
TRIDC6BG020730
TRIDC6BG020740
TRIDC6BG020760
TRIDC6BG020770
TRIDC6BG020780
TRIDC6BG020790
TRIDC6BG020800
TRIDC6BG020810
TRIDC6BG020830
TRIDC6BG020850
TRIDC6BG020870
TRIDC6BG020900
TRIDC6BG020910
TRIDC6BG020940
TRIDC6BG020960
TRIDC6BG020970
TRIDC6BG020980
TRIDC6BG021290
TRIDC6BG021360
TRIDC6BG021580
TRIDC6BG022220
TRIDC6BG022300
TRIDC6BG022310
TRIDC6BG022450
TRIDC6BG022460
TRIDC6BG022730
TRIDC6BG022740
TRIDC6BG022780
TRIDC6BG022800
TRIDC6BG022820
TRIDC6BG022830
TRIDC6BG022840
TRIDC6BG023130
TRIDC6BG023170
TRIDC6BG023180
TRIDC6BG023190
TRIDC6BG024830
TRIDC6BG024840
TRIDC6BG024850
TRIDC6BG024860
TRIDC6BG025320
TRIDC6BG025330
TRIDC6BG025720
TRIDC6BG025730
TRIDC6BG025750
TRIDC6BG027590
TRIDC6BG028120
TRIDC6BG028190
TRIDC6BG028210
TRIDC6BG028220
TRIDC6BG029070
TRIDC6BG029960
TRIDC6BG030980
TRIDC6BG030990
TRIDC6BG031000
TRIDC6BG031260
TRIDC6BG031270
TRIDC6BG031290
TRIDC6BG031490
TRIDC6BG032200
TRIDC6BG032230
TRIDC6BG032250
TRIDC6BG032290
TRIDC6BG032760
TRIDC6BG032770
TRIDC6BG034390
TRIDC6BG036470
TRIDC6BG036710
TRIDC6BG039010
TRIDC6BG039210
TRIDC6BG039220
TRIDC6BG039240
TRIDC6BG039250
TRIDC6BG039630
TRIDC6BG040690
TRIDC6BG041090
TRIDC6BG041120
TRIDC6BG041170
TRIDC6BG041200
TRIDC6BG042070
TRIDC6BG044130
TRIDC6BG044390
TRIDC6BG044420
TRIDC6BG044450
TRIDC6BG044500
TRIDC6BG044980
TRIDC6BG045190
TRIDC6BG047020
TRIDC6BG048640
TRIDC6BG048650
TRIDC6BG049380
TRIDC6BG049470
TRIDC6BG050700
TRIDC6BG051990
TRIDC6BG052000
TRIDC6BG052010
TRIDC6BG054470
TRIDC6BG054490
TRIDC6BG054510
TRIDC6BG054530
TRIDC6BG054540
TRIDC6BG055100
TRIDC6BG055120
TRIDC6BG055130
TRIDC6BG055150
TRIDC6BG055170
TRIDC6BG055180
TRIDC6BG055200
TRIDC6BG055270
TRIDC6BG055980
TRIDC6BG057090
TRIDC6BG057540
TRIDC6BG058230
TRIDC6BG058350
TRIDC6BG058370
TRIDC6BG058380
TRIDC6BG058390
TRIDC6BG058400
TRIDC6BG058410
TRIDC6BG058420
TRIDC6BG058430
TRIDC6BG058440
TRIDC6BG060040
TRIDC6BG060050
TRIDC6BG060060
TRIDC6BG060070
TRIDC6BG060140
TRIDC6BG060350
TRIDC6BG060360
TRIDC6BG060750
TRIDC6BG060810
TRIDC6BG060930
TRIDC6BG061180
TRIDC6BG061220
TRIDC6BG061240
TRIDC6BG061250
TRIDC6BG061270
TRIDC6BG061280
TRIDC6BG061290
TRIDC6BG061300
TRIDC6BG061310
TRIDC6BG061320
TRIDC6BG061400
TRIDC6BG061810
TRIDC6BG061930
TRIDC6BG061940
TRIDC6BG061950
TRIDC6BG062250
TRIDC6BG062260
TRIDC6BG062310
TRIDC6BG062320
TRIDC6BG062660
TRIDC6BG062980
TRIDC6BG063040
TRIDC6BG063050
TRIDC6BG063170
TRIDC6BG063470
TRIDC6BG063480
TRIDC6BG063550
TRIDC6BG063570
TRIDC6BG063580
TRIDC6BG063610
TRIDC6BG063700
TRIDC6BG063710
TRIDC6BG064090
TRIDC6BG064260
TRIDC6BG064360
TRIDC6BG064670
TRIDC6BG065100
TRIDC6BG065110
TRIDC6BG065880
TRIDC6BG066040
TRIDC6BG066360
TRIDC6BG066480
TRIDC6BG066490
TRIDC6BG066500
TRIDC6BG066670
TRIDC6BG066870
TRIDC6BG066900
TRIDC6BG067010
TRIDC6BG067030
TRIDC6BG067040
TRIDC6BG067110
TRIDC6BG067140
TRIDC6BG067170
TRIDC6BG067250
TRIDC6BG067280
TRIDC6BG067420
TRIDC6BG067430
TRIDC6BG067870
TRIDC6BG069030
TRIDC6BG069040
TRIDC6BG069080
TRIDC6BG069160
TRIDC6BG069250
TRIDC6BG069400
TRIDC6BG069410
TRIDC6BG069420
TRIDC6BG069440
TRIDC6BG069580
TRIDC6BG069640
TRIDC6BG069650
TRIDC6BG069690
TRIDC6BG069730
TRIDC6BG069740
TRIDC6BG069750
TRIDC6BG069880
TRIDC6BG069940
TRIDC6BG069950
TRIDC6BG070080
TRIDC6BG070100
TRIDC6BG070110
TRIDC6BG070120
TRIDC6BG070130
TRIDC6BG070150
TRIDC6BG070160
TRIDC6BG070170
TRIDC6BG070210
TRIDC6BG070340
TRIDC6BG070700
TRIDC6BG070710
TRIDC6BG070740
TRIDC6BG070750
TRIDC6BG071990
TRIDC6BG072000
TRIDC6BG072010
TRIDC6BG072020
TRIDC6BG072280
TRIDC6BG072410
TRIDC6BG072440
TRIDC6BG072690
TRIDC6BG072700
TRIDC6BG072730
TRIDC6BG072750
TRIDC6BG072820
TRIDC6BG072850
TRIDC6BG072940
TRIDC6BG072950
TRIDC6BG072960
TRIDC6BG072980
TRIDC6BG072990
TRIDC6BG073000
TRIDC6BG073020
TRIDC6BG073030
TRIDC6BG073130
TRIDC6BG073190
TRIDC6BG073200
TRIDC6BG073210
TRIDC6BG073220
TRIDC6BG073230
TRIDC6BG073250
TRIDC6BG073260
TRIDC6BG073280
TRIDC6BG073290
TRIDC6BG073300
TRIDC6BG073330
TRIDC6BG073340
TRIDC6BG073350
TRIDC6BG073360
TRIDC6BG073370
TRIDC6BG073380
TRIDC6BG073410
TRIDC6BG073420
TRIDC6BG073430
TRIDC6BG073440
TRIDC6BG073450
TRIDC6BG073460
TRIDC6BG073470
TRIDC6BG073480
TRIDC6BG073490
TRIDC6BG073500
TRIDC6BG073560
TRIDC7AG000010
TRIDC7AG000060
TRIDC7AG000070
TRIDC7AG000080
TRIDC7AG000130
TRIDC7AG000150
TRIDC7AG000160
TRIDC7AG000220
TRIDC7AG000330
TRIDC7AG000370
TRIDC7AG000390
TRIDC7AG000400
TRIDC7AG000420
TRIDC7AG000590
TRIDC7AG000640
TRIDC7AG000910
TRIDC7AG001070
TRIDC7AG001210
TRIDC7AG001230
TRIDC7AG001240
TRIDC7AG001350
TRIDC7AG002040
TRIDC7AG002130
TRIDC7AG002140
TRIDC7AG002190
TRIDC7AG002350
TRIDC7AG002380
TRIDC7AG002420
TRIDC7AG002430
TRIDC7AG002540
TRIDC7AG002550
TRIDC7AG002560
TRIDC7AG002660
TRIDC7AG002670
TRIDC7AG002730
TRIDC7AG002740
TRIDC7AG002960
TRIDC7AG003010
TRIDC7AG003060
TRIDC7AG003070
TRIDC7AG003080
TRIDC7AG003090
TRIDC7AG003100
TRIDC7AG003220
TRIDC7AG003230
TRIDC7AG003290
TRIDC7AG003300
TRIDC7AG003350
TRIDC7AG003360
TRIDC7AG003780
TRIDC7AG003820
TRIDC7AG003830
TRIDC7AG003860
TRIDC7AG003880
TRIDC7AG003910
TRIDC7AG003920
TRIDC7AG003960
TRIDC7AG003970
TRIDC7AG004050
TRIDC7AG004210
TRIDC7AG004640
TRIDC7AG004650
TRIDC7AG004830
TRIDC7AG005020
TRIDC7AG005130
TRIDC7AG005150
TRIDC7AG005370
TRIDC7AG006340
TRIDC7AG007070
TRIDC7AG007350
TRIDC7AG007380
TRIDC7AG007440
TRIDC7AG007540
TRIDC7AG008410
TRIDC7AG009420
TRIDC7AG009480
TRIDC7AG009670
TRIDC7AG009680
TRIDC7AG009690
TRIDC7AG009700
TRIDC7AG009750
TRIDC7AG009840
TRIDC7AG009930
TRIDC7AG009940
TRIDC7AG010180
TRIDC7AG010630
TRIDC7AG011450
TRIDC7AG011570
TRIDC7AG011610
TRIDC7AG011620
TRIDC7AG011630
TRIDC7AG011790
TRIDC7AG011800
TRIDC7AG011930
TRIDC7AG011950
TRIDC7AG012560
TRIDC7AG012890
TRIDC7AG012910
TRIDC7AG012920
TRIDC7AG012960
TRIDC7AG012980
TRIDC7AG013250
TRIDC7AG013260
TRIDC7AG013640
TRIDC7AG013740
TRIDC7AG014640
TRIDC7AG014690
TRIDC7AG014700
TRIDC7AG014750
TRIDC7AG015090
TRIDC7AG018410
TRIDC7AG018430
TRIDC7AG018650
TRIDC7AG018660
TRIDC7AG019040
TRIDC7AG019060
TRIDC7AG019070
TRIDC7AG019330
TRIDC7AG020980
TRIDC7AG023330
TRIDC7AG023340
TRIDC7AG026780
TRIDC7AG027900
TRIDC7AG028980
TRIDC7AG028990
TRIDC7AG030570
TRIDC7AG031530
TRIDC7AG033410
TRIDC7AG033520
TRIDC7AG036000
TRIDC7AG037420
TRIDC7AG037490
TRIDC7AG038730
TRIDC7AG038770
TRIDC7AG040230
TRIDC7AG040830
TRIDC7AG040850
TRIDC7AG042350
TRIDC7AG043510
TRIDC7AG043540
TRIDC7AG045790
TRIDC7AG046470
TRIDC7AG046480
TRIDC7AG048560
TRIDC7AG051150
TRIDC7AG052690
TRIDC7AG057350
TRIDC7AG057420
TRIDC7AG059320
TRIDC7AG059330
TRIDC7AG059340
TRIDC7AG059460
TRIDC7AG059470
TRIDC7AG059480
TRIDC7AG059490
TRIDC7AG059500
TRIDC7AG061010
TRIDC7AG061020
TRIDC7AG061030
TRIDC7AG061040
TRIDC7AG064500
TRIDC7AG065260
TRIDC7AG065730
TRIDC7AG065910
TRIDC7AG065920
TRIDC7AG065940
TRIDC7AG065950
TRIDC7AG065960
TRIDC7AG066010
TRIDC7AG067610
TRIDC7AG067760
TRIDC7AG067770
TRIDC7AG069780
TRIDC7AG069790
TRIDC7AG069810
TRIDC7AG069820
TRIDC7AG069840
TRIDC7AG070000
TRIDC7AG070010
TRIDC7AG071590
TRIDC7AG072790
TRIDC7AG073560
TRIDC7AG073570
TRIDC7AG073580
TRIDC7AG074320
TRIDC7AG074370
TRIDC7AG074380
TRIDC7AG074580
TRIDC7AG074600
TRIDC7AG074940
TRIDC7AG074950
TRIDC7AG074980
TRIDC7AG074990
TRIDC7AG075000
TRIDC7AG075040
TRIDC7AG075090
TRIDC7AG075100
TRIDC7AG075130
TRIDC7AG076340
TRIDC7AG076520
TRIDC7AG076530
TRIDC7AG076630
TRIDC7AG077040
TRIDC7AG077130
TRIDC7AG077140
TRIDC7AG077150
TRIDC7AG077160
TRIDC7AG077190
TRIDC7AG077660
TRIDC7AG077720
TRIDC7AG077730
TRIDC7AG078040
TRIDC7AG078070
TRIDC7AG078600
TRIDC7AG078610
TRIDC7BG000380
TRIDC7BG000390
TRIDC7BG000410
TRIDC7BG000420
TRIDC7BG000440
TRIDC7BG000450
TRIDC7BG000460
TRIDC7BG000470
TRIDC7BG000480
TRIDC7BG000490
TRIDC7BG000500
TRIDC7BG001570
TRIDC7BG001600
TRIDC7BG001620
TRIDC7BG001630
TRIDC7BG001650
TRIDC7BG001750
TRIDC7BG001780
TRIDC7BG001790
TRIDC7BG001810
TRIDC7BG001820
TRIDC7BG001930
TRIDC7BG001950
TRIDC7BG002700
TRIDC7BG002720
TRIDC7BG002730
TRIDC7BG002830
TRIDC7BG002840
TRIDC7BG002860
TRIDC7BG002870
TRIDC7BG002880
TRIDC7BG003110
TRIDC7BG003190
TRIDC7BG003350
TRIDC7BG003420
TRIDC7BG003570
TRIDC7BG003590
TRIDC7BG003620
TRIDC7BG003840
TRIDC7BG003870
TRIDC7BG003890
TRIDC7BG003900
TRIDC7BG003930
TRIDC7BG003950
TRIDC7BG003960
TRIDC7BG003980
TRIDC7BG003990
TRIDC7BG004010
TRIDC7BG004020
TRIDC7BG004030
TRIDC7BG004170
TRIDC7BG004180
TRIDC7BG005620
TRIDC7BG005650
TRIDC7BG005680
TRIDC7BG005690
TRIDC7BG005720
TRIDC7BG005730
TRIDC7BG005780
TRIDC7BG006090
TRIDC7BG006100
TRIDC7BG006120
TRIDC7BG006560
TRIDC7BG006570
TRIDC7BG006580
TRIDC7BG007180
TRIDC7BG007190
TRIDC7BG007740
TRIDC7BG008260
TRIDC7BG008270
TRIDC7BG008830
TRIDC7BG008850
TRIDC7BG008900
TRIDC7BG009780
TRIDC7BG010200
TRIDC7BG010580
TRIDC7BG010610
TRIDC7BG011590
TRIDC7BG015170
TRIDC7BG015180
TRIDC7BG015190
TRIDC7BG015860
TRIDC7BG016880
TRIDC7BG016890
TRIDC7BG016900
TRIDC7BG018220
TRIDC7BG019730
TRIDC7BG019740
TRIDC7BG020000
TRIDC7BG020710
TRIDC7BG020760
TRIDC7BG021990
TRIDC7BG023250
TRIDC7BG023670
TRIDC7BG024840
TRIDC7BG024900
TRIDC7BG028170
TRIDC7BG029320
TRIDC7BG032430
TRIDC7BG032440
TRIDC7BG032450
TRIDC7BG032460
TRIDC7BG032470
TRIDC7BG032490
TRIDC7BG032500
TRIDC7BG032520
TRIDC7BG032530
TRIDC7BG032550
TRIDC7BG032570
TRIDC7BG032580
TRIDC7BG032600
TRIDC7BG032610
TRIDC7BG032620
TRIDC7BG032640
TRIDC7BG032660
TRIDC7BG032690
TRIDC7BG032720
TRIDC7BG032770
TRIDC7BG032960
TRIDC7BG033110
TRIDC7BG034910
TRIDC7BG035680
TRIDC7BG036270
TRIDC7BG036280
TRIDC7BG036890
TRIDC7BG037080
TRIDC7BG037110
TRIDC7BG038100
TRIDC7BG038890
TRIDC7BG038900
TRIDC7BG038910
TRIDC7BG040090
TRIDC7BG040280
TRIDC7BG040340
TRIDC7BG040390
TRIDC7BG040400
TRIDC7BG040410
TRIDC7BG040780
TRIDC7BG040920
TRIDC7BG041420
TRIDC7BG041440
TRIDC7BG041450
TRIDC7BG041490
TRIDC7BG041500
TRIDC7BG041510
TRIDC7BG041520
TRIDC7BG041550
TRIDC7BG042580
TRIDC7BG042650
TRIDC7BG042670
TRIDC7BG042710
TRIDC7BG042740
TRIDC7BG042750
TRIDC7BG042880
TRIDC7BG043180
TRIDC7BG043660
TRIDC7BG044390
TRIDC7BG045660
TRIDC7BG045680
TRIDC7BG045690
TRIDC7BG045720
TRIDC7BG045740
TRIDC7BG045750
TRIDC7BG045760
TRIDC7BG045770
TRIDC7BG045780
TRIDC7BG045790
TRIDC7BG046910
TRIDC7BG046920
TRIDC7BG046930
TRIDC7BG046940
TRIDC7BG046960
TRIDC7BG046970
TRIDC7BG046980
TRIDC7BG048010
TRIDC7BG048230
TRIDC7BG048320
TRIDC7BG048420
TRIDC7BG048480
TRIDC7BG048490
TRIDC7BG051030
TRIDC7BG051050
TRIDC7BG051740
TRIDC7BG052590
TRIDC7BG052610
TRIDC7BG052620
TRIDC7BG052630
TRIDC7BG052860
TRIDC7BG052900
TRIDC7BG053350
TRIDC7BG053360
TRIDC7BG053430
TRIDC7BG053440
TRIDC7BG053450
TRIDC7BG053570
TRIDC7BG053580
TRIDC7BG053600
TRIDC7BG053610
TRIDC7BG053630
TRIDC7BG053640
TRIDC7BG053650
TRIDC7BG053660
TRIDC7BG053690
TRIDC7BG053700
TRIDC7BG054180
TRIDC7BG054210
TRIDC7BG054220
TRIDC7BG054240
TRIDC7BG054440
TRIDC7BG054900
TRIDC7BG054970
TRIDC7BG054980
TRIDC7BG055000
TRIDC7BG055010
TRIDC7BG055200
TRIDC7BG055210
TRIDC7BG055240
TRIDC7BG055630
TRIDC7BG055650
TRIDC7BG055660
TRIDC7BG055740
TRIDC7BG055750
TRIDC7BG055830
TRIDC7BG055840
TRIDC7BG055850
TRIDC7BG055860
TRIDC7BG056150
TRIDC7BG056160
TRIDC7BG056190
TRIDC7BG056250
TRIDC7BG056330
TRIDC7BG056350
TRIDC7BG056370
TRIDC7BG056760
TRIDC7BG057690
TRIDC7BG058510
TRIDC7BG058730
TRIDC7BG058840
TRIDC7BG058870
TRIDC7BG059090
TRIDC7BG059160
TRIDC7BG059210
TRIDC7BG059510
TRIDC7BG059520
TRIDC7BG059530
TRIDC7BG059540
TRIDC7BG059640
TRIDC7BG059710
TRIDC7BG059730
TRIDC7BG060130
TRIDC7BG060150
TRIDC7BG060170
TRIDC7BG060230
TRIDC7BG060310
TRIDC7BG060730
TRIDC7BG060740
TRIDC7BG060760
TRIDC7BG060770
TRIDC7BG060780
TRIDC7BG061060
TRIDC7BG061240
TRIDC7BG061280
TRIDC7BG061910
TRIDC7BG062010
TRIDC7BG062080
TRIDC7BG062090
TRIDC7BG062170
TRIDC7BG062450
TRIDC7BG062460
TRIDC7BG062470
TRIDC7BG063040
TRIDC7BG063050
TRIDC7BG063060
TRIDC7BG063070
TRIDC7BG063110
TRIDC7BG063140
TRIDC7BG063150
TRIDC7BG063160
TRIDC7BG063490
TRIDC7BG063880
TRIDC7BG063940
TRIDC7BG064170
TRIDC7BG064200
TRIDC7BG064220
TRIDC7BG064250
TRIDC7BG064260
TRIDC7BG064300
TRIDC7BG065520
TRIDC7BG065530
TRIDC7BG065550
TRIDC7BG065560
TRIDC7BG065790
TRIDC7BG065800
TRIDC7BG065830
TRIDC7BG065900
TRIDC7BG066330
TRIDC7BG066480
TRIDC7BG066840
TRIDC7BG066930
TRIDC7BG066940
TRIDC7BG066950
TRIDC7BG067440
TRIDC7BG067450
TRIDC7BG067480
TRIDC7BG067490
TRIDC7BG067550
TRIDC7BG067590
TRIDC7BG067700
TRIDC7BG067850
TRIDC7BG067860
TRIDC7BG067890
TRIDC7BG067930
TRIDC7BG067940
TRIDC7BG068020
TRIDC7BG068030
TRIDC7BG068070
TRIDC7BG068080
TRIDC7BG068150
TRIDC7BG068400
TRIDC7BG068410
TRIDC7BG068420
TRIDC7BG068430
TRIDC7BG068450
TRIDC7BG068530
TRIDC7BG068650
TRIDC7BG068660
TRIDC7BG069150
TRIDC7BG069250
TRIDC7BG069420
TRIDC7BG069450
TRIDC7BG069460
TRIDC7BG069550
TRIDC7BG069560
TRIDC7BG069680
TRIDC7BG069700
TRIDC7BG069710
TRIDC7BG069760
TRIDC7BG069770
TRIDC7BG069780
TRIDC7BG069870
TRIDC7BG069980
TRIDC7BG069990
TRIDC7BG070270
TRIDC7BG070280
TRIDC7BG070290
TRIDC7BG070310
TRIDC7BG070320
TRIDC7BG070340
TRIDC7BG070370
TRIDC7BG070380
TRIDC7BG070470
TRIDC7BG070580
TRIDC7BG070600
TRIDC7BG070620
TRIDC7BG070720
TRIDC7BG070890
TRIDC7BG070900
TRIDC7BG070920
TRIDC7BG070930
TRIDC7BG070950
TRIDC7BG070960
TRIDC7BG070980
TRIDC7BG070990
TRIDC7BG071000
TRIDC7BG071030
TRIDC7BG071040
TRIDC7BG071070
TRIDC7BG071080
TRIDC7BG071100
TRIDC7BG071180
TRIDC7BG071190
TRIDC7BG071410
TRIDC7BG071510
TRIDC7BG071590
TRIDC7BG071600
TRIDC7BG071620
TRIDC7BG071630
TRIDC7BG071650
TRIDC7BG071660
TRIDC7BG071690
TRIDC7BG071700
TRIDC7BG071710
TRIDC7BG071790
TRIDC7BG071840
TRIDC7BG071850
TRIDC7BG071860
TRIDC7BG071870
TRIDC7BG071920
TRIDC7BG071990
TRIDC7BG072000
TRIDC7BG072010
TRIDC7BG072230
TRIDC7BG072330
TRIDC7BG072730
TRIDC7BG072840
TRIDC7BG072900
TRIDC7BG072970
TRIDC7BG072990
TRIDC7BG073000
TRIDC7BG073130
TRIDC7BG073140
TRIDC7BG073240
TRIDC7BG073250
TRIDC7BG073490
TRIDC7BG073500
TRIDC7BG073510
TRIDC7BG073530
TRIDC7BG073550
TRIDC7BG073560
TRIDC7BG073570
TRIDC7BG073660
TRIDC7BG073670
TRIDC7BG073680
TRIDC7BG073700
TRIDC7BG073760
TRIDC7BG073840
TRIDC7BG073880
TRIDC7BG073900
TRIDC7BG074000
TRIDC7BG074050
TRIDC7BG074060
TRIDC7BG074070
TRIDC7BG074200
TRIDC7BG074260
TRIDC7BG074270
TRIDC7BG074300
TRIDC7BG074350
TRIDC7BG074360
TRIDC7BG074370
TRIDC7BG074480
TRIDC7BG074490
TRIDC7BG074530
TRIDC7BG074540
TRIDC7BG074560
TRIDC7BG074600
TRIDC7BG074670
TRIDC7BG074680
TRIDC7BG074690
TRIDC7BG075070
TRIDC7BG075090
TRIDC7BG075110
TRIDC7BG075390
TRIDC7BG075440
TRIDC7BG075450
TRIDC7BG075470
TRIDC7BG075520
TRIDC7BG075620
TRIDC7BG075630
TRIDC7BG075860
TRIDC7BG075880
TRIDC7BG075900
TRIDC7BG075910
TRIDC7BG075920
TRIDC7BG075940
TRIDC7BG076060
TRIDC7BG076220
TRIDC7BG076250
TRIDC7BG076380
TRIDC7BG076390
TRIDC7BG076400
TRIDC7BG076440
TRIDC7BG076480
TRIDC7BG076490
TRIDC7BG076570
TRIDC7BG076600
TRIDC7BG076650
TRIDC7BG076660
TRIDC7BG076670
TRIDC7BG076680
TRIDC7BG076690
TRIDC7BG076700
TRIDC7BG076870
TRIDC7BG076920
TRIDC7BG077100
TRIDC7BG077120
