# Supplementary material for: Comparative gene retention analysis in barley, wild emmer, and bread wheat pangenome lines reveals factors affecting gene retention following gene duplication
Source: BMC Biol. 2023 Feb 6;21:25. doi: 10.1186/s12915-022-01503-z (PMC9903521; doi:10.1186/s12915-022-01503-z)
Supplement: Supplementary file 7 — Additional file 7. Orthologous gene matrix (presence/absence) in barley, wild emmer, and bread wheat pangenome lines. [file 12915_2022_1503_MOESM7_ESM.zip › Files_S5/orthologous_gene_retention_rate_calculation_results.csv]

HOG	OG	Gene Tree Parent Clade	barley	emmer	wheat	barley_rates	emmer_rates	wheat_rates
N1.HOG0000000	OG0000000	n27	HORVU.MOREX.r2.6HG0453070.1	TRIDC6BG006600.1	TraesCS6A02G038600, TraesCS6B02G053500, TraesCS2D02G316700			0.933333333
N1.HOG0000001	OG0000000	n31	HORVU.MOREX.r2.6HG0453060.1		TraesCS6A02G038400, TraesCS6B02G053300
N1.HOG0000002	OG0000000	n33			TraesCS7A02G158300, TraesCS6D02G044300
N1.HOG0000003	OG0000000	n34			TraesCS7A02G067800, TraesCS7B02G063000, TraesCS7D02G432000
N1.HOG0000004	OG0000000	n36			TraesCS7B02G062700, TraesCS7D02G061500
N1.HOG0000005	OG0000000	n37			TraesCS7A02G442900, TraesCS7B02G341600
N1.HOG0000006	OG0000000	n38			TraesCS4A02G423800, TraesCS7D02G159300
N1.HOG0000007	OG0000000	n39	HORVU.MOREX.r2.7HG0535370.1, HORVU.MOREX.r2.7HG0535380.1, HORVU.MOREX.r2.7HG0548720.1, HORVU.MOREX.r2.2HG0142360.1, HORVU.MOREX.r2.2HG0142380.1, HORVU.MOREX.r2.7HG0606660.1	TRIDC7BG009250.1	TraesCS4A02G421500, TraesCS7D02G158900
N1.HOG0000008	OG0000000	n48		TRIDC7BG002430.1			0.65
N1.HOG0000009	OG0000000	n49	HORVU.MOREX.r2.7HG0542980.1	TRIDC4BG043150.1
N1.HOG0000010	OG0000000	n50	HORVU.MOREX.r2.4HG0330020.1	TRIDC0UG019090.1			0.85
N1.HOG0000011	OG0000000	n52	HORVU.MOREX.r2.7HG0540280.1	TRIDC1BG046390.1
N1.HOG0000012	OG0000000	n68	HORVU.MOREX.r2.1HG0060270.1		TraesCS1A02G360000, TraesCS3B02G410200
N1.HOG0000013	OG0000000	n70	HORVU.MOREX.r2.3HG0250020.1, HORVU.MOREX.r2.1HG0066060.1, HORVU.MOREX.r2.1HG0066080.1, HORVU.MOREX.r2.1HG0060850.1	TRIDC1BG060610.1, TRIDC1BG046380.1, TRIDC3BG060820.1, TRIDC1BG060520.1	TraesCS1A02G361700, TraesCS1B02G283700, TraesCS1B02G376300
N1.HOG0000014	OG0000000	n80		TRIDC4AG004170.1, TRIDC7AG012110.1, TRIDC4AG056750.1, TRIDC1AG034560.1, TRIDC1AG034540.1, TRIDC6AG021830.1, TRIDC7BG002690.1			0.925
N1.HOG0000015	OG0000000	n86	HORVU.MOREX.r2.7HG0546180.1	TRIDC7AG014030.1, TRIDC2BG046170.1			0.95
N1.HOG0000016	OG0000000	n88	HORVU.MOREX.r2.7HG0543000.1	TRIDC1BG060910.1			0.9
N1.HOG0000017	OG0000000	n93	HORVU.MOREX.r2.6HG0473330.1	TRIDC0UG028120.1			0.05
N1.HOG0000018	OG0000000	n99		TRIDC7AG012100.1, TRIDC6BG011060.1			0.6
N1.HOG0000019	OG0000000	n104		TRIDC0UG020040.1, TRIDC0UG019080.1			0.35
N1.HOG0000020	OG0000000	n107	HORVU.MOREX.r2.7HG0548380.1, HORVU.MOREX.r2.7HG0606390.1
N1.HOG0000021	OG0000000	n110	HORVU.MOREX.r2.7HG0588160.1		TraesCS7A02G119900, TraesCS7B02G018100, TraesCS7B02G017600, TraesCS7D02G118200
N1.HOG0000022	OG0000000	n114	HORVU.MOREX.r2.7HG0543070.1	TRIDC7AG012030.1	TraesCS1A02G274300, TraesCS1A02G261900, TraesCS7A02G103900, TraesCS1A02G361900, TraesCS4A02G057500, TraesCS4A02G402000, TraesCS1A02G360200, TraesCS6A02G061500, TraesCS3A02G377400, TraesCS3A02G134000, TraesCS2A02G299100, TraesCS7A02G119400, TraesCS7A02G119700, TraesCS6A02G155800, TraesCS1A02G359800, TraesCS1A02G229000, TraesCS6A02G063400, TraesCS4A02G030300, TraesCS2A02G377500, TraesCS7A02G102900,…		0.95
N1.HOG0000023	OG0000000	n183	HORVU.MOREX.r2.7HG0543020.1	TRIDC7BG002700.1			0.45
N1.HOG0000024	OG0000000	n184	HORVU.MOREX.r2.3HG0232640.1	TRIDC0UG018270.1
N1.HOG0000025	OG0000000	n185	HORVU.MOREX.r2.4HG0334360.1
N1.HOG0000026	OG0000000	n186		TRIDC7AG011970.1			0.95
N1.HOG0000027	OG0000000	n187		TRIDC6AG007730.1, TRIDC2BG024140.1			0.95
N1.HOG0000028	OG0000001	n0	HORVU.MOREX.r2.6HG0490200.1, HORVU.MOREX.r2.7HG0584750.1, HORVU.MOREX.r2.3HG0239360.1, HORVU.MOREX.r2.1HG0030120.1, HORVU.MOREX.r2.7HG0572280.1, HORVU.MOREX.r2.1HG0021110.1, HORVU.MOREX.r2.5HG0363770.1, HORVU.MOREX.r2.1HG0066280.1, HORVU.MOREX.r2.1HG0074350.1, HORVU.MOREX.r2.1HG0026910.1, HORVU.MOREX.r2.3HG0228730.1, HORVU.MOREX.r2.3HG0190490.1, HORVU.MOREX.r2.6HG0503040.1, HORVU.MOREX.r2.5HG0432…	TRIDC5BG044300.1		0.691729323
N1.HOG0000029	OG0000002	n3	HORVU.MOREX.r2.5HG0393280.1		TraesCS6A02G324600, TraesCS4D02G236300
N1.HOG0000030	OG0000002	n6	HORVU.MOREX.r2.5HG0446590.1		TraesCS6D02G029800	0.421052632
N1.HOG0000031	OG0000002	n8		TRIDC4AG051300.1	TraesCS4A02G340200		0.55	0.866666667
N1.HOG0000032	OG0000002	n10	HORVU.MOREX.r2.3HG0196890.1, HORVU.MOREX.r2.2HG0157920.1, HORVU.MOREX.r2.4HG0335820.1	TRIDC4AG026920.1	TraesCS1A02G332100, TraesCS4A02G064100, TraesCS4A02G336700, TraesCS3A02G416600, TraesCS6A02G197000, TraesCS5A02G140100, TraesCS3A02G223800, TraesCS4A02G167900, TraesCS6A02G238700, TraesCS2B02G319900, TraesCS1B02G127100, TraesCS2B02G321900, TraesCS1B02G390400, TraesCS6B02G103500, TraesCS5B02G383200, TraesCS3B02G458300, TraesCS6B02G390400, TraesCS5B02G116800, TraesCS7D02G442000, TraesCS3D02G507200,…	0.5	0.9	0.59047619
N1.HOG0000033	OG0000002	n46	HORVU.MOREX.r2.3HG0257070.1		TraesCS4B02G232600, TraesCS6B02G319300	0.947368421
N1.HOG0000034	OG0000002	n50	HORVU.MOREX.r2.5HG0446830.1		TraesCS1A02G140000, TraesCS5B02G179400	0.631578947
N1.HOG0000035	OG0000002	n52	HORVU.MOREX.r2.7HG0611560.1, HORVU.MOREX.r2.4HG0294490.1		TraesCS4A02G158600, TraesCS1A02G219300	0.684210526
N1.HOG0000036	OG0000002	n58	HORVU.MOREX.r2.6HG0462230.1		TraesCS5A02G415500, TraesCS2B02G341900, TraesCS2B02G426400, TraesCS4D02G130500			0.866666667
N1.HOG0000037	OG0000002	n62	HORVU.MOREX.r2.4HG0316260.1, HORVU.MOREX.r2.3HG0204960.1		TraesCS5B02G077100, TraesCS3B02G381200, TraesCS1D02G095700
N1.HOG0000038	OG0000002	n66	HORVU.MOREX.r2.5HG0424210.1		TraesCS2A02G460300, TraesCS7A02G244300, TraesCS7A02G186500, TraesCS4A02G280200, TraesCS7A02G186300, TraesCS3A02G342400, TraesCS3A02G351900, TraesCS2A02G195700, TraesCS1A02G034200, TraesCS1A02G192100, TraesCS7A02G492300, TraesCS5A02G477700, TraesCS2A02G199200, TraesCS3A02G135900, TraesCS2A02G292500, TraesCS5A02G172500, TraesCS3A02G154300, TraesCS1A02G313100, TraesCS1A02G423300, TraesCS1A02G269900,…	0.684210526		0.784761905
N1.HOG0000039	OG0000003	n1	HORVU.MOREX.r2.2HG0157330.1	TRIDC6AG009440.1, TRIDC5AG044810.1, TRIDC2AG056860.1, TRIDC1AG052980.1, TRIDC6BG010560.1, TRIDC1BG036020.1			0.95
N1.HOG0000040	OG0000003	n26	HORVU.MOREX.r2.1HG0042800.1, HORVU.MOREX.r2.2HG0158580.1, HORVU.MOREX.r2.1HG0074590.1, HORVU.MOREX.r2.3HG0254120.1, HORVU.MOREX.r2.1HG0060260.1, HORVU.MOREX.r2.2HG0157600.1, HORVU.MOREX.r2.2HG0157590.1	TRIDC5AG051650.1, TRIDC5AG050880.1, TRIDC6AG007340.1, TRIDC6AG007320.1, TRIDC2AG066530.1, TRIDC2BG071640.1			0.9
N1.HOG0000041	OG0000003	n40	HORVU.MOREX.r2.1HG0065560.1
N1.HOG0000042	OG0000003	n41	HORVU.MOREX.r2.1HG0054810.1
N1.HOG0000043	OG0000003	n42	HORVU.MOREX.r2.1HG0014310.1
N1.HOG0000044	OG0000003	n43	HORVU.MOREX.r2.1HG0016410.1	TRIDC1AG043480.1, TRIDC1AG043470.1, TRIDC1AG043880.1, TRIDC1AG053000.1, TRIDC1AG043490.1, TRIDC1AG042960.1, TRIDC2AG060280.1, TRIDC6AG007740.1, TRIDC6AG007940.1, TRIDC3AG050040.1, TRIDC1BG013960.1, TRIDC3BG023980.1, TRIDC1BG061130.1, TRIDC1BG060530.1, TRIDC1BG060560.1, TRIDC1BG060500.1, TRIDC1BG060510.1, TRIDC1BG048780.1, TRIDC6BG011320.1, TRIDC2BG063530.1	TraesCS6A02G260700, TraesCS1A02G287700, TraesCS2A02G393600, TraesCS2A02G203000, TraesCS1A02G360100, TraesCS1A02G079900, TraesCS1A02G291500, TraesCS6A02G059000, TraesCS2A02G416300, TraesCS6A02G055200, TraesCS2A02G417600, TraesCS5A02G347900, TraesCS1A02G295700, TraesCS5A02G299500, TraesCS3A02G347200, TraesCS6A02G062800, TraesCS5A02G348000, TraesCS7A02G434800, TraesCS3A02G354300, TraesCS6A02G055000,…		0.93	0.748387097
N1.HOG0000045	OG0000003	n141	HORVU.MOREX.r2.3HG0253140.1
N1.HOG0000046	OG0000003	n142	HORVU.MOREX.r2.1HG0058550.1
N1.HOG0000047	OG0000003	n143	HORVU.MOREX.r2.1HG0018750.1
N1.HOG0000048	OG0000004	n2	HORVU.MOREX.r2.2HG0141110.1, HORVU.MOREX.r2.1HG0041160.1, HORVU.MOREX.r2.UnG0628900.1		TraesCS2B02G329300, TraesCS2D02G310800
N1.HOG0000049	OG0000004	n12	HORVU.MOREX.r2.1HG0047880.1, HORVU.MOREX.r2.1HG0047820.1
N1.HOG0000050	OG0000004	n15			TraesCS4A02G260400, TraesCS4D02G054200
N1.HOG0000051	OG0000004	n17	HORVU.MOREX.r2.5HG0423680.1	TRIDC5AG056220.1, TRIDC5BG060270.1	TraesCS5A02G384300, TraesCS3A02G088800, TraesCS5B02G389100, TraesCS5D02G393900		0.95	0.866666667
N1.HOG0000052	OG0000004	n23	HORVU.MOREX.r2.4HG0282300.1	TRIDC5AG002280.1	TraesCS4B02G054200, TraesCS5D02G020000		0.8
N1.HOG0000053	OG0000004	n27	HORVU.MOREX.r2.1HG0046470.1		TraesCS1A02G229100, TraesCS1A02G228700, TraesCS1B02G245300, TraesCS1B02G244900, TraesCS1D02G233300
N1.HOG0000054	OG0000004	n33		TRIDC1AG028900.1, TRIDC1BG032160.1	TraesCS1B02G192500, TraesCS1D02G194600
N1.HOG0000055	OG0000004	n40		TRIDC1AG034510.1, TRIDC1AG034580.1, TRIDC2AG045500.1, TRIDC1BG040270.1, TRIDC1BG040210.1			0.9
N1.HOG0000056	OG0000004	n45	HORVU.MOREX.r2.4HG0334350.1	TRIDC4AG004210.1, TRIDC4AG004180.1, TRIDC4BG047510.1	TraesCS4A02G030400, TraesCS4B02G275400		0.9
N1.HOG0000057	OG0000004	n51			TraesCS1A02G190400, TraesCS4A02G030500
N1.HOG0000058	OG0000004	n55		TRIDC6AG004830.1	TraesCS6A02G040400, TraesCS6D02G046400
N1.HOG0000059	OG0000004	n62		TRIDC6AG004800.1	TraesCS6A02G040200		0.95
N1.HOG0000060	OG0000004	n64	HORVU.MOREX.r2.7HG0613320.1, HORVU.MOREX.r2.7HG0613340.1, HORVU.MOREX.r2.7HG0613370.1		TraesCS7B02G394400, TraesCS7B02G405800
N1.HOG0000061	OG0000004	n68	HORVU.MOREX.r2.3HG0209300.1		TraesCS7B02G394100, TraesCS7B02G394600, TraesCS3D02G342400
N1.HOG0000062	OG0000004	n71		TRIDC7AG069760.1	TraesCS7A02G490900, TraesCS7A02G491000, TraesCS7B02G394700
N1.HOG0000063	OG0000004	n74	HORVU.MOREX.r2.6HG0453290.1, HORVU.MOREX.r2.6HG0463420.1		TraesCS6A02G040500, TraesCS6D02G046200, TraesCS6D02G046600	0.894736842		0.6
N1.HOG0000064	OG0000004	n81	HORVU.MOREX.r2.4HG0331860.1, HORVU.MOREX.r2.6HG0459280.1, HORVU.MOREX.r2.6HG0459340.1	TRIDC6AG010900.1, TRIDC6BG016350.1, TRIDC6BG016370.1, TRIDC3BG012480.1	TraesCS6A02G086400, TraesCS3B02G114400, TraesCS3B02G114600, TraesCS3B02G089900, TraesCS6B02G116000, TraesCS6B02G115800, TraesCSU02G077400, TraesCSU02G077200
N1.HOG0000065	OG0000004	n95	HORVU.MOREX.r2.6HG0452300.1		TraesCS6A02G086200
N1.HOG0000066	OG0000004	n98	HORVU.MOREX.r2.3HG0191730.1		TraesCS3D02G075900
N1.HOG0000067	OG0000004	n99	HORVU.MOREX.r2.3HG0191650.1	TRIDC3AG009020.1, TRIDC6BG006880.1, TRIDC0UG016840.1	TraesCS3D02G099000		0.575
N1.HOG0000068	OG0000004	n103	HORVU.MOREX.r2.7HG0613380.1	TRIDC7AG068470.1, TRIDC7AG068460.1, TRIDC7BG062350.1, TRIDC7BG062470.1, TRIDC7BG062460.1			0.225
N1.HOG0000069	OG0000004	n110	HORVU.MOREX.r2.1HG0059270.1	TRIDC1AG042620.1, TRIDC1BG048390.1	TraesCS1A02G285300, TraesCS1B02G294500, TraesCS1D02G284300		0.95
N1.HOG0000070	OG0000004	n116		TRIDC4AG013640.1, TRIDC4BG036700.1	TraesCS4A02G099900, TraesCS4B02G204400, TraesCS4D02G205300			0.933333333
N1.HOG0000071	OG0000004	n123	HORVU.MOREX.r2.3HG0252760.1	TRIDC3AG051420.1, TRIDC3AG051430.1, TRIDC3BG058000.1, TRIDC3BG057990.1	TraesCS3A02G357400, TraesCS3A02G357500, TraesCS3B02G390100, TraesCS3B02G390000, TraesCS3B02G390200, TraesCS3D02G351300, TraesCS3D02G351400
N1.HOG0000072	OG0000004	n134	HORVU.MOREX.r2.7HG0613360.1		TraesCS7A02G491100, TraesCS7B02G394900, TraesCS7D02G477400, TraesCS7D02G477300
N1.HOG0000073	OG0000005	n3	HORVU.MOREX.r2.1HG0068950.1, HORVU.MOREX.r2.1HG0063970.1, HORVU.MOREX.r2.2HG0104730.1		TraesCS6A02G169000, TraesCS2D02G308400
N1.HOG0000074	OG0000005	n7	HORVU.MOREX.r2.3HG0198310.1, HORVU.MOREX.r2.2HG0135580.1		TraesCS1D02G092100
N1.HOG0000075	OG0000005	n10	HORVU.MOREX.r2.7HG0610120.1, HORVU.MOREX.r2.2HG0122020.1		TraesCS2A02G292200, TraesCS7B02G318600
N1.HOG0000076	OG0000005	n13	HORVU.MOREX.r2.1HG0030080.1, HORVU.MOREX.r2.4HG0335320.1, HORVU.MOREX.r2.4HG0332810.1		TraesCS6A02G249000
N1.HOG0000077	OG0000005	n21	HORVU.MOREX.r2.4HG0289640.1, HORVU.MOREX.r2.5HG0436920.1, HORVU.MOREX.r2.7HG0563680.1, HORVU.MOREX.r2.1HG0025200.1, HORVU.MOREX.r2.7HG0606190.1, HORVU.MOREX.r2.2HG0145710.1, HORVU.MOREX.r2.2HG0145570.1, HORVU.MOREX.r2.5HG0384460.1, HORVU.MOREX.r2.6HG0497760.1, HORVU.MOREX.r2.5HG0374170.1, HORVU.MOREX.r2.3HG0255170.1, HORVU.MOREX.r2.6HG0467620.1, HORVU.MOREX.r2.6HG0497520.1			0.561403509
N1.HOG0000078	OG0000005	n34	HORVU.MOREX.r2.5HG0359850.1, HORVU.MOREX.r2.4HG0315930.1, HORVU.MOREX.r2.3HG0232510.1, HORVU.MOREX.r2.2HG0135230.1		TraesCS6D02G357800
N1.HOG0000079	OG0000005	n38	HORVU.MOREX.r2.1HG0068100.1, HORVU.MOREX.r2.2HG0155500.1, HORVU.MOREX.r2.6HG0504330.1, HORVU.MOREX.r2.7HG0597520.1, HORVU.MOREX.r2.5HG0370460.1, HORVU.MOREX.r2.1HG0046630.1, HORVU.MOREX.r2.4HG0338960.1, HORVU.MOREX.r2.2HG0142450.1, HORVU.MOREX.r2.3HG0207820.1, HORVU.MOREX.r2.2HG0137530.1, HORVU.MOREX.r2.7HG0572420.1, HORVU.MOREX.r2.5HG0423410.1, HORVU.MOREX.r2.7HG0554990.1, HORVU.MOREX.r2.3HG0227…		TraesCS5A02G017300
N1.HOG0000080	OG0000005	n55	HORVU.MOREX.r2.4HG0338100.1, HORVU.MOREX.r2.4HG0315320.1, HORVU.MOREX.r2.6HG0462370.1, HORVU.MOREX.r2.4HG0294440.1, HORVU.MOREX.r2.4HG0317810.1		TraesCS7A02G316400
N1.HOG0000081	OG0000005	n62	HORVU.MOREX.r2.2HG0079000.1, HORVU.MOREX.r2.2HG0150100.1, HORVU.MOREX.r2.4HG0326100.1, HORVU.MOREX.r2.4HG0337150.1		TraesCS7D02G330000
N1.HOG0000082	OG0000005	n68	HORVU.MOREX.r2.3HG0234540.1, HORVU.MOREX.r2.4HG0342820.1, HORVU.MOREX.r2.6HG0465000.1, HORVU.MOREX.r2.3HG0253560.1, HORVU.MOREX.r2.6HG0495560.1		TraesCS6D02G094900	0.947368421
N1.HOG0000083	OG0000005	n73	HORVU.MOREX.r2.6HG0454540.1, HORVU.MOREX.r2.5HG0425290.1, HORVU.MOREX.r2.6HG0488300.1		TraesCS5D02G080900
N1.HOG0000084	OG0000005	n79	HORVU.MOREX.r2.1HG0004290.1		TraesCS2D02G131400
N1.HOG0000085	OG0000005	n80	HORVU.MOREX.r2.4HG0308240.1, HORVU.MOREX.r2.7HG0557740.1, HORVU.MOREX.r2.3HG0228950.1		TraesCS6D02G331500
N1.HOG0000086	OG0000005	n85	HORVU.MOREX.r2.1HG0044530.1, HORVU.MOREX.r2.5HG0396240.1		TraesCS5A02G124400, TraesCS3D02G421400
N1.HOG0000087	OG0000005	n88	HORVU.MOREX.r2.3HG0207190.1, HORVU.MOREX.r2.4HG0347750.1		TraesCS4A02G015000, TraesCS6A02G261300, TraesCSU02G131700
N1.HOG0000088	OG0000005	n95	HORVU.MOREX.r2.7HG0557860.1, HORVU.MOREX.r2.6HG0509350.1, HORVU.MOREX.r2.5HG0415030.1		TraesCS4A02G054100, TraesCS2D02G101600
N1.HOG0000089	OG0000005	n99	HORVU.MOREX.r2.1HG0024070.1, HORVU.MOREX.r2.7HG0581470.1		TraesCS7D02G317000, TraesCS6D02G013200, TraesCS1D02G129700
N1.HOG0000090	OG0000005	n104	HORVU.MOREX.r2.3HG0209390.1		TraesCS2A02G314000, TraesCS2A02G422000, TraesCS1B02G363300
N1.HOG0000091	OG0000005	n109	HORVU.MOREX.r2.4HG0287770.1, HORVU.MOREX.r2.4HG0340020.1		TraesCS3A02G306100, TraesCS1B02G067900, TraesCS4D02G166100	0.947368421
N1.HOG0000092	OG0000005	n113	HORVU.MOREX.r2.2HG0094170.1, HORVU.MOREX.r2.2HG0116680.1		TraesCS3A02G435500, TraesCS2A02G036000, TraesCS5D02G522800
N1.HOG0000093	OG0000005	n120	HORVU.MOREX.r2.3HG0195090.1, HORVU.MOREX.r2.5HG0385720.1		TraesCS6B02G401400
N1.HOG0000094	OG0000005	n122	HORVU.MOREX.r2.6HG0475770.1, HORVU.MOREX.r2.1HG0048250.1		TraesCS2B02G170100
N1.HOG0000095	OG0000005	n124			TraesCS6A02G253000, TraesCS7B02G250900
N1.HOG0000096	OG0000005	n125	HORVU.MOREX.r2.2HG0105880.1, HORVU.MOREX.r2.4HG0292530.1		TraesCS5D02G028700, TraesCS2D02G442400, TraesCS7D02G446800, TraesCS1D02G084800
N1.HOG0000097	OG0000006	n6		TRIDC5BG070050.1, TRIDC5BG070060.1	TraesCS5A02G454300, TraesCS5B02G462800, TraesCS5B02G463000, TraesCS5D02G464800, TraesCS5D02G464700		0.85	0.866666667
N1.HOG0000098	OG0000006	n13	HORVU.MOREX.r2.5HG0434050.1	TRIDC5AG065120.1	TraesCS5A02G454200			0.866666667
N1.HOG0000099	OG0000006	n15	HORVU.MOREX.r2.5HG0434090.1, HORVU.MOREX.r2.5HG0434070.1, HORVU.MOREX.r2.5HG0434060.1	TRIDC5BG070090.1	TraesCS5B02G463100, TraesCS5D02G464900
N1.HOG0000100	OG0000006	n20	HORVU.MOREX.r2.5HG0434080.1	TRIDC6BG017400.1
N1.HOG0000101	OG0000006	n24	HORVU.MOREX.r2.6HG0460220.1, HORVU.MOREX.r2.6HG0460210.1	TRIDC6AG012050.1, TRIDC6AG012040.1, TRIDC6AG012030.1, TRIDC6BG017390.1	TraesCS6A02G094300, TraesCS6A02G094600, TraesCS6A02G094500, TraesCS6A02G094400, TraesCS6B02G122800, TraesCSU02G250000, TraesCS6D02G088600			0.5
N1.HOG0000102	OG0000006	n36	HORVU.MOREX.r2.1HG0073480.1, HORVU.MOREX.r2.1HG0073510.1, HORVU.MOREX.r2.6HG0460180.1, HORVU.MOREX.r2.1HG0064430.1	TRIDC6AG012020.1, TRIDC1AG054270.1, TRIDC1AG054250.1, TRIDC6BG017380.1, TRIDC1BG062120.1	TraesCS6A02G094200, TraesCS6B02G122600, TraesCS1B02G388200, TraesCS1B02G388500, TraesCS1B02G388300, TraesCS1D02G375100, TraesCS1D02G374900, TraesCSU02G167700, TraesCS1D02G375000	0.947368421	0.7125	0.7
N1.HOG0000103	OG0000006	n54	HORVU.MOREX.r2.6HG0460170.1	TRIDC6AG011950.1	TraesCS6A02G093700, TraesCS6D02G088800	0.947368421		0.666666667
N1.HOG0000104	OG0000006	n59		TRIDC6AG012000.1	TraesCS6A02G094100			0.933333333
N1.HOG0000105	OG0000006	n61	HORVU.MOREX.r2.7HG0554640.1	TRIDC7BG015270.1	TraesCS7A02G237100, TraesCS7B02G103400, TraesCS7B02G103300, TraesCS7D02G199400		0.8	0.866666667
N1.HOG0000106	OG0000006	n66	HORVU.MOREX.r2.7HG0554650.1	TRIDC7AG024950.1	TraesCS7A02G238400, TraesCS7D02G199500	0.894736842
N1.HOG0000107	OG0000006	n70	HORVU.MOREX.r2.1HG0073470.1, HORVU.MOREX.r2.1HG0073500.1	TRIDC1AG059520.1, TRIDC1BG068270.1	TraesCS1A02G403800, TraesCS1B02G433300, TraesCS1D02G411600		0.95
N1.HOG0000108	OG0000006	n78			TraesCS5A02G454400, TraesCS6B02G122700, TraesCS6D02G088700			0.866666667
N1.HOG0000109	OG0000006	n81	HORVU.MOREX.r2.7HG0571590.1	TRIDC7AG036210.1	TraesCS7A02G276400, TraesCS7D02G276300
N1.HOG0000110	OG0000006	n85	HORVU.MOREX.r2.5HG0418240.1	TRIDC1AG045580.1, TRIDC5AG051270.1, TRIDC1BG051600.1, TRIDC6BG017250.1, TRIDC1BG051570.1, TRIDC5BG055540.1	TraesCS1A02G306600, TraesCS5A02G350600, TraesCS5B02G353200, TraesCS1D02G306200, TraesCS5D02G357600		0.475
N1.HOG0000111	OG0000006	n97	HORVU.MOREX.r2.1HG0073450.1	TRIDC1AG059440.1, TRIDC1BG068400.1	TraesCS1A02G403300, TraesCS1B02G432700, TraesCS1D02G411300			0.933333333
N1.HOG0000112	OG0000007	n6	HORVU.MOREX.r2.1HG0006200.1		TraesCS7A02G075300, TraesCS1B02G059300, TraesCS1D02G046600	0.894736842
N1.HOG0000113	OG0000007	n9	HORVU.MOREX.r2.6HG0448660.1		TraesCS4A02G383600, TraesCS4A02G373400, TraesCS6B02G006300, TraesCS7D02G070800	0.736842105		0.566666667
N1.HOG0000114	OG0000007	n19	HORVU.MOREX.r2.3HG0263780.1		TraesCS3A02G470300, TraesCSU02G051600			0.8
N1.HOG0000115	OG0000007	n21	HORVU.MOREX.r2.UnG0625470.1		TraesCS2A02G092100, TraesCS3A02G468700, TraesCS3A02G412300, TraesCS2B02G107000, TraesCS3B02G446000, TraesCS2D02G091200, TraesCSU02G229900, TraesCS3D02G406700			0.616666667
N1.HOG0000116	OG0000007	n29			TraesCS3A02G470400, TraesCS3A02G485800, TraesCS3A02G466600, TraesCS3A02G158900, TraesCS3B02G513000, TraesCS3B02G534100, TraesCS3B02G533400, TraesCS3B02G189900, TraesCS3D02G481100, TraesCS3D02G481500			0.833333333
N1.HOG0000117	OG0000007	n38			TraesCS3A02G411300, TraesCS3B02G444400, TraesCS3B02G445900, TraesCS3D02G406600			0.8
N1.HOG0000118	OG0000007	n41			TraesCS3A02G103200, TraesCS3A02G468800, TraesCS6A02G373600, TraesCS7B02G496900, TraesCS3D02G105600, TraesCS3D02G464500, TraesCS3D02G463500, TraesCS3D02G462400, TraesCSU02G195200, TraesCSU02G190900, TraesCS3D02G465200, TraesCSU02G228800			0.166666667
N1.HOG0000119	OG0000007	n56	HORVU.MOREX.r2.3HG0263360.1		TraesCS3D02G461300
N1.HOG0000120	OG0000007	n57	HORVU.MOREX.r2.3HG0263330.1		TraesCS3A02G466000, TraesCS3B02G509900, TraesCS3D02G461100	0.947368421		0.733333333
N1.HOG0000121	OG0000007	n63	HORVU.MOREX.r2.7HG0599880.1		TraesCS7A02G395500, TraesCS3A02G469700, TraesCS7B02G297400, TraesCS7D02G391000, TraesCS3D02G024000, TraesCS3D02G464000			0.9
N1.HOG0000122	OG0000007	n69	HORVU.MOREX.r2.3HG0263490.1		TraesCS3B02G508200, TraesCS3D02G463400			0.533333333
N1.HOG0000123	OG0000007	n71			TraesCS3A02G465500, TraesCS3A02G465300, TraesCS3A02G465200, TraesCS3A02G464900, TraesCS3B02G509500, TraesCS3B02G509300, TraesCS3B02G510000, TraesCS3B02G507900, TraesCS3B02G509200, TraesCS3B02G508300, TraesCS3B02G508900, TraesCS3D02G460700, TraesCS3D02G460500			0.722222222
N1.HOG0000124	OG0000007	n84	HORVU.MOREX.r2.3HG0263190.1, HORVU.MOREX.r2.3HG0263160.1			0.315789474
N1.HOG0000125	OG0000007	n88			TraesCS3A02G465900, TraesCS3B02G509800			0.933333333
N1.HOG0000126	OG0000007	n90	HORVU.MOREX.r2.3HG0265190.1		TraesCS3A02G462600, TraesCS3A02G476800, TraesCS3B02G505800, TraesCS3B02G520600, TraesCS3D02G456700, TraesCSU02G197300			0.5
N1.HOG0000127	OG0000007	n96	HORVU.MOREX.r2.3HG0232820.1		TraesCS3B02G505700, TraesCS3D02G471300			0.866666667
N1.HOG0000128	OG0000007	n98			TraesCS3A02G466300, TraesCS3B02G381900, TraesCS3D02G459200			0.866666667
N1.HOG0000129	OG0000008	n0	HORVU.MOREX.r2.3HG0270700.1, HORVU.MOREX.r2.6HG0512210.1, HORVU.MOREX.r2.7HG0610740.1, HORVU.MOREX.r2.5HG0372950.1, HORVU.MOREX.r2.3HG0199410.1, HORVU.MOREX.r2.5HG0420480.1, HORVU.MOREX.r2.6HG0493200.1, HORVU.MOREX.r2.7HG0605980.1, HORVU.MOREX.r2.7HG0599530.1, HORVU.MOREX.r2.2HG0134490.1, HORVU.MOREX.r2.6HG0485990.1, HORVU.MOREX.r2.3HG0202930.1, HORVU.MOREX.r2.1HG0010270.1, HORVU.MOREX.r2.2HG0094…			0.726973684
N1.HOG0000130	OG0000009	n3	HORVU.MOREX.r2.7HG0555200.1	TRIDC6AG002180.1, TRIDC6AG002380.1, TRIDC6AG006950.1, TRIDC2AG068810.1, TRIDC1AG060850.1, TRIDC2BG074270.1, TRIDC2BG015280.1, TRIDC6BG002790.1, TRIDC1BG073990.1, TRIDC6BG063200.1, TRIDC2BG074470.1, TRIDC6BG002980.1	TraesCS6A02G020000, TraesCS6A02G017700, TraesCS6B02G395400, TraesCS2B02G514600, TraesCS6B02G089900, TraesCS6D02G023000, TraesCS6D02G021400, TraesCS6D02G023300		0.59375	0.813333333
N1.HOG0000131	OG0000009	n23	HORVU.MOREX.r2.6HG0450170.1	TRIDC6AG002930.1, TRIDC3BG075020.1	TraesCS6A02G025100, TraesCS6B02G023500, TraesCS7B02G362000, TraesCS6D02G018000	0.421052632	0.8
N1.HOG0000132	OG0000009	n30	HORVU.MOREX.r2.6HG0450560.1, HORVU.MOREX.r2.6HG0450610.1	TRIDC6BG003210.1	TraesCS6B02G028000, TraesCS6D02G023900		0.9
N1.HOG0000133	OG0000009	n36		TRIDC6AG001680.1, TRIDC6AG001650.1, TRIDC6AG001660.1, TRIDC4AG058190.1, TRIDC6AG001870.1, TRIDC4AG058210.1, TRIDC6AG001730.1, TRIDC6AG001710.1, TRIDC4AG058230.1, TRIDC6AG001940.1, TRIDC3BG075680.1, TRIDC6BG002380.1, TRIDC6BG002510.1, TRIDC6BG002260.1, TRIDC6BG002420.1, TRIDC2BG015270.1, TRIDC6BG007530.1, TRIDC6BG002490.1	TraesCS6B02G023600, TraesCS6B02G023100, TraesCS6D02G019800		0.792857143
N1.HOG0000134	OG0000009	n57	HORVU.MOREX.r2.6HG0451970.1	TRIDC6AG002190.1, TRIDC6AG003710.1, TRIDC6AG003860.1, TRIDC6BG010340.1, TRIDC6BG002770.1, TRIDC6BG005570.1, TRIDC6BG005410.1, TRIDC6BG005530.1, TRIDC6BG005400.1	TraesCS6A02G018300, TraesCS6A02G031700, TraesCS6A02G031800, TraesCS6A02G031900, TraesCS6A02G030400, TraesCS1B02G063200, TraesCS6B02G045300, TraesCS6D02G040100, TraesCS6D02G036900, TraesCS6D02G034600, TraesCS6D02G036300, TraesCS6D02G034500	0.842105263	0.571428571	0.566666667
N1.HOG0000135	OG0000009	n78	HORVU.MOREX.r2.5HG0393580.1, HORVU.MOREX.r2.6HG0450460.1	TRIDC6AG002000.1, TRIDC6BG002940.1, TRIDC6BG003170.1, TRIDC3BG078100.1, TRIDC6BG002600.1	TraesCS6B02G027500, TraesCS6B02G025300, TraesCS6B02G027400, TraesCS1B02G440900, TraesCS6B02G024400, TraesCS6D02G023600		0.8	0.5
N1.HOG0000136	OG0000009	n90		TRIDC6AG002130.1, TRIDC6AG002070.1, TRIDC6BG002650.1, TRIDC0UG029130.1	TraesCS6B02G024800		0.2	0.933333333
N1.HOG0000137	OG0000010	n1	HORVU.MOREX.r2.7HG0559410.1	TRIDC4AG004600.1, TRIDC2BG002030.1, TRIDC3BG027580.1, TRIDC1BG005490.1		0.842105263	0.775
N1.HOG0000138	OG0000010	n7	HORVU.MOREX.r2.3HG0247410.1	TRIDC1BG005390.1			0.55
N1.HOG0000139	OG0000010	n13		TRIDC4AG015520.1, TRIDC1AG058330.1, TRIDC2AG012470.1, TRIDC7AG014200.1, TRIDC4BG010750.1, TRIDC2BG076800.1, TRIDC6BG050790.1, TRIDC4BG005160.1			0.45
N1.HOG0000140	OG0000010	n22		TRIDC1AG019980.1, TRIDC7AG023170.1, TRIDC7AG023190.1, TRIDC4AG009450.1, TRIDC3AG071170.1, TRIDC4AG016370.1, TRIDC6AG017040.1, TRIDC1AG050310.1, TRIDC6BG002050.1, TRIDC5BG041240.1			0.5
N1.HOG0000141	OG0000010	n32		TRIDC2AG027600.1, TRIDC6AG031930.1, TRIDC0UG000450.1, TRIDC3BG004160.1, TRIDC0UG035300.1			0.1
N1.HOG0000142	OG0000010	n37		TRIDC3BG024070.1, TRIDC1BG001700.1			0.525
N1.HOG0000143	OG0000010	n39		TRIDC5AG070270.1, TRIDC5AG071610.1, TRIDC2AG072210.1, TRIDC2AG009100.1, TRIDC7AG052530.1, TRIDC3AG075730.1, TRIDC5AG055560.1, TRIDC0UG007200.1, TRIDC6BG067080.1, TRIDC4BG015360.1, TRIDC3BG008700.1, TRIDC5BG065190.1, TRIDC2BG087960.1, TRIDC0UG012530.1, TRIDC5BG075690.1, TRIDC5BG074760.1			0.591666667
N1.HOG0000144	OG0000010	n59		TRIDC5BG032180.1, TRIDC4BG059600.1, TRIDC0UG009770.1, TRIDC1BG064740.1			0.725
N1.HOG0000145	OG0000010	n63		TRIDC4AG025630.1, TRIDC5AG054270.1, TRIDC7BG030520.1, TRIDC1BG055880.1, TRIDC2BG089840.1, TRIDC2BG054780.1, TRIDC6BG051860.1, TRIDC6BG059610.1, TRIDC7BG028560.1			0.78
N1.HOG0000146	OG0000010	n72		TRIDC5AG061560.1, TRIDC7AG064100.1, TRIDC5AG000780.1, TRIDC4AG050210.1, TRIDC3AG004220.1, TRIDC2BG052210.1, TRIDC5BG041220.1, TRIDC2BG079670.1, TRIDC6BG059740.1	TraesCS3A02G131300, TraesCS1B02G309700, TraesCS4D02G251300, TraesCS7D02G223200		0.8	0.5
N1.HOG0000147	OG0000010	n84		TRIDC5AG050930.1, TRIDC2AG066680.1, TRIDC1AG054760.1, TRIDC1AG002720.1, TRIDC7AG027720.1			0.825
N1.HOG0000148	OG0000010	n89	HORVU.MOREX.r2.4HG0336560.1, HORVU.MOREX.r2.3HG0211060.1	TRIDC5AG048240.1, TRIDC7BG054550.1, TRIDC2BG038660.1		0.947368421
N1.HOG0000149	OG0000011	n4	HORVU.MOREX.r2.5HG0424170.1	TRIDC5BG060810.1	TraesCS5A02G388800, TraesCS5B02G393400, TraesCS5D02G398800
N1.HOG0000150	OG0000011	n8	HORVU.MOREX.r2.5HG0445350.1	TRIDC5BG081600.1	TraesCS5B02G539900, TraesCS5D02G444700, TraesCS5D02G547600	0.736842105	0.55	0.833333333
N1.HOG0000151	OG0000011	n18		TRIDC4AG063970.1, TRIDC4AG071540.1, TRIDC6AG058700.1, TRIDC5AG009980.1, TRIDC4AG047420.1, TRIDC4AG049470.1, TRIDC6AG053000.1, TRIDC3BG002490.1, TRIDC3BG004490.1, TRIDC3BG004410.1, TRIDC5BG011640.1, TRIDC3BG002580.1, TRIDC0UG015610.1	TraesCS4A02G430400, TraesCS7A02G058900, TraesCS3A02G016800, TraesCS5A02G064600, TraesCS4A02G314200, TraesCS3B02G030000, TraesCS5B02G068100, TraesCS7D02G053400, TraesCSU02G044000, TraesCSU02G160500, TraesCSU02G203400, TraesCSU02G189000, TraesCS3D02G028000, TraesCS5D02G075500, TraesCSU02G260100, TraesCSU02G189800, TraesCS3D02G013700		0.616666667	0.088888889
N1.HOG0000152	OG0000011	n49		TRIDC3BG070800.1	TraesCS3A02G445900, TraesCS3B02G481000, TraesCS3D02G438600			0.866666667
N1.HOG0000153	OG0000011	n53		TRIDC4AG047400.1, TRIDC5BG083500.1	TraesCS4A02G313900, TraesCS5D02G557800		0.2	0.9
N1.HOG0000154	OG0000011	n58	HORVU.MOREX.r2.4HG0345150.1	TRIDC2AG069410.1, TRIDC4BG060090.1	TraesCS6A02G290500, TraesCS2A02G491300, TraesCS6B02G009000, TraesCS6B02G320800, TraesCS2B02G608600, TraesCS2B02G519500, TraesCS6B02G071000, TraesCS6D02G271500, TraesCS2D02G590600, TraesCS2D02G491600	0.789473684	0.8	0.755555556
N1.HOG0000155	OG0000011	n71	HORVU.MOREX.r2.3HG0233790.1	TRIDC3AG038820.1, TRIDC3BG043920.1	TraesCS3A02G259600, TraesCS3B02G292700, TraesCS3D02G259600		0.8	0.466666667
N1.HOG0000156	OG0000011	n77		TRIDC4AG066170.1	TraesCS4A02G446600, TraesCS7D02G036700, TraesCSU02G198500, TraesCSU02G190700, TraesCS2D02G599800		0.7	0.622222222
N1.HOG0000157	OG0000011	n84		TRIDC3AG008500.1, TRIDC7BG067490.1	TraesCS3A02G072300		0.575
N1.HOG0000158	OG0000011	n86		TRIDC1AG034610.1	TraesCS4A02G327100, TraesCS1A02G229500, TraesCS5B02G540400, TraesCS5D02G548100, TraesCS5D02G546900, TraesCS5D02G547500			0.833333333
N1.HOG0000159	OG0000012	n0	HORVU.MOREX.r2.6HG0502630.1, HORVU.MOREX.r2.3HG0247600.1, HORVU.MOREX.r2.4HG0313640.1, HORVU.MOREX.r2.UnG0627000.1, HORVU.MOREX.r2.5HG0390590.1, HORVU.MOREX.r2.7HG0574000.1, HORVU.MOREX.r2.1HG0030090.1, HORVU.MOREX.r2.6HG0490070.1, HORVU.MOREX.r2.2HG0116020.1, HORVU.MOREX.r2.6HG0466300.1, HORVU.MOREX.r2.UnG0624660.1, HORVU.MOREX.r2.2HG0096110.1, HORVU.MOREX.r2.5HG0361700.1, HORVU.MOREX.r2.2HG0101…			0.65497076
N1.HOG0000160	OG0000013	n4	HORVU.MOREX.r2.1HG0071980.1	TRIDC7AG020010.1	TraesCS1B02G052000	0.368421053	0.95	0.8
N1.HOG0000161	OG0000013	n7	HORVU.MOREX.r2.6HG0520820.1		TraesCS6A02G172300, TraesCS7A02G545500, TraesCS1A02G212500, TraesCS2A02G088700, TraesCS1A02G313000, TraesCS1A02G422000, TraesCS5A02G260200, TraesCS1A02G086400, TraesCS4A02G195100, TraesCS5A02G439500, TraesCS4A02G133000, TraesCS4A02G392900, TraesCS4A02G301000, TraesCS2A02G037500, TraesCS5A02G474800, TraesCS6A02G075900, TraesCS7A02G009000, TraesCS5A02G269400, TraesCS4A02G004200, TraesCS5A02G098100,…	0.789473684		0.711111111
N1.HOG0000162	OG0000013	n60	HORVU.MOREX.r2.4HG0291300.1, HORVU.MOREX.r2.1HG0075500.1, HORVU.MOREX.r2.5HG0418540.1, HORVU.MOREX.r2.6HG0458230.1, HORVU.MOREX.r2.5HG0364530.1, HORVU.MOREX.r2.5HG0385700.1, HORVU.MOREX.r2.3HG0196830.1, HORVU.MOREX.r2.5HG0426220.1, HORVU.MOREX.r2.7HG0563950.1, HORVU.MOREX.r2.1HG0053080.1, HORVU.MOREX.r2.1HG0052980.1, HORVU.MOREX.r2.5HG0428480.1, HORVU.MOREX.r2.7HG0559080.1, HORVU.MOREX.r2.7HG0530…		TraesCS5B02G508400, TraesCS7D02G028600	0.789473684
N1.HOG0000163	OG0000014	n4	HORVU.MOREX.r2.1HG0047550.1, HORVU.MOREX.r2.1HG0039070.1, HORVU.MOREX.r2.3HG0205090.1
N1.HOG0000164	OG0000014	n17	HORVU.MOREX.r2.5HG0422300.1, HORVU.MOREX.r2.2HG0108020.1, HORVU.MOREX.r2.2HG0081650.1, HORVU.MOREX.r2.2HG0127080.1		TraesCS4B02G206000, TraesCS5D02G106100, TraesCS6D02G143000, TraesCSU02G112100			0.933333333
N1.HOG0000165	OG0000014	n25	HORVU.MOREX.r2.6HG0499310.1, HORVU.MOREX.r2.1HG0042400.1, HORVU.MOREX.r2.3HG0268510.1			0.684210526
N1.HOG0000166	OG0000014	n28			TraesCS2A02G215200, TraesCS4A02G175200, TraesCS7A02G165500, TraesCS5B02G340200, TraesCS7B02G048000, TraesCS7B02G125600, TraesCS3B02G178700, TraesCS1D02G359800, TraesCS3D02G280700
N1.HOG0000167	OG0000014	n37	HORVU.MOREX.r2.1HG0029550.1		TraesCS4A02G425800, TraesCS4A02G425900, TraesCS5B02G216100, TraesCS2D02G107000			0.666666667
N1.HOG0000168	OG0000014	n41	HORVU.MOREX.r2.4HG0333500.1		TraesCS1B02G181900, TraesCS4D02G160100	0.684210526
N1.HOG0000169	OG0000014	n43	HORVU.MOREX.r2.3HG0247370.1, HORVU.MOREX.r2.7HG0554520.1, HORVU.MOREX.r2.5HG0353080.1, HORVU.MOREX.r2.3HG0199590.1, HORVU.MOREX.r2.4HG0318710.1, HORVU.MOREX.r2.2HG0155340.1, HORVU.MOREX.r2.4HG0278560.1, HORVU.MOREX.r2.7HG0595280.1, HORVU.MOREX.r2.6HG0524170.1, HORVU.MOREX.r2.2HG0166830.1, HORVU.MOREX.r2.2HG0141590.1, HORVU.MOREX.r2.2HG0102820.1, HORVU.MOREX.r2.7HG0622250.1, HORVU.MOREX.r2.UnG0633…
N1.HOG0000170	OG0000014	n67	HORVU.MOREX.r2.6HG0458760.1, HORVU.MOREX.r2.7HG0595960.1
N1.HOG0000171	OG0000014	n68	HORVU.MOREX.r2.2HG0101470.1, HORVU.MOREX.r2.4HG0288250.1, HORVU.MOREX.r2.3HG0212310.1, HORVU.MOREX.r2.7HG0547930.1, HORVU.MOREX.r2.5HG0435620.1, HORVU.MOREX.r2.UnG0628860.1, HORVU.MOREX.r2.6HG0465520.1, HORVU.MOREX.r2.5HG0432680.1, HORVU.MOREX.r2.3HG0195600.1, HORVU.MOREX.r2.7HG0622260.1, HORVU.MOREX.r2.4HG0340760.1, HORVU.MOREX.r2.1HG0009210.1, HORVU.MOREX.r2.6HG0512300.1, HORVU.MOREX.r2.5HG0355…
N1.HOG0000172	OG0000015	n4			TraesCS1A02G067600, TraesCS1B02G085900, TraesCS1D02G068800			0.133333333
N1.HOG0000173	OG0000015	n8	HORVU.MOREX.r2.6HG0510860.1	TRIDC6AG046880.1, TRIDC6BG054690.1	TraesCS6A02G311600, TraesCS6B02G341800, TraesCS6D02G290900
N1.HOG0000174	OG0000015	n13	HORVU.MOREX.r2.1HG0011240.1, HORVU.MOREX.r2.1HG0011230.1	TRIDC1AG009300.1	TraesCS1A02G067400, TraesCS1D02G068400			0.933333333
N1.HOG0000175	OG0000015	n17			TraesCS1D02G095200, TraesCS1D02G068500, TraesCS1D02G067980			0.266666667
N1.HOG0000176	OG0000015	n19	HORVU.MOREX.r2.1HG0011250.1	TRIDC1BG011510.1	TraesCS1B02G086000, TraesCS1D02G069100, TraesCS1D02G068600			0.933333333
N1.HOG0000177	OG0000015	n23	HORVU.MOREX.r2.1HG0008840.1	TRIDC1BG009670.1	TraesCS1A02G066600
N1.HOG0000178	OG0000015	n28			TraesCS1B02G092600, TraesCS1D02G076900
N1.HOG0000179	OG0000015	n34			TraesCS1A02G073800, TraesCS1B02G092500, TraesCS1D02G076800
N1.HOG0000180	OG0000015	n37		TRIDC1BG009450.1	TraesCS1A02G055500, TraesCS1B02G071600
N1.HOG0000181	OG0000015	n42	HORVU.MOREX.r2.1HG0008710.1, HORVU.MOREX.r2.1HG0008630.1, HORVU.MOREX.r2.1HG0008650.1, HORVU.MOREX.r2.1HG0008370.1, HORVU.MOREX.r2.1HG0008810.1, HORVU.MOREX.r2.1HG0008510.1		TraesCS1B02G072900, TraesCS1D02G056600			0.066666667
N1.HOG0000182	OG0000015	n50			TraesCS1A02G055800, TraesCS1A02G054700, TraesCS1B02G071617			0.6
N1.HOG0000183	OG0000015	n53	HORVU.MOREX.r2.1HG0008450.1	TRIDC1BG009590.1	TraesCS1B02G072300, TraesCS1D02G056200
N1.HOG0000184	OG0000015	n56	HORVU.MOREX.r2.1HG0012800.1	TRIDC1AG010140.1, TRIDC1AG003330.1, TRIDC1AG010270.1, TRIDC1BG009890.1, TRIDC2BG016010.1, TRIDC1BG011380.1	TraesCS1A02G054500, TraesCS2A02G478045, TraesCS1A02G073600, TraesCS1A02G072982, TraesCS1A02G031600, TraesCS6A02G099387, TraesCS1A02G057400, TraesCS1B02G074600, TraesCS1B02G075000, TraesCS1B02G072400, TraesCS1B02G315437, TraesCS6B02G127463, TraesCS1D02G057800, TraesCS1D02G056400, TraesCS1D02G055500, TraesCS2D02G477278, TraesCS1D02G058000, TraesCS1D02G058200, TraesCS1D02G076500, TraesCS1D02G033205,…		0.75	0.66
N1.HOG0000185	OG0000016	n9		TRIDC0UG012930.1	TraesCS5A02G543600, TraesCS4B02G376900		0.95
N1.HOG0000186	OG0000016	n14	HORVU.MOREX.r2.4HG0349160.1, HORVU.MOREX.r2.UnG0628320.1	TRIDC0UG013090.1, TRIDC0UG013080.1, TRIDC0UG013050.1, TRIDC0UG004710.1	TraesCS5A02G545200, TraesCS4B02G378300, TraesCS4B02G378100, TraesCS4B02G377900, TraesCSU02G127900, TraesCSU02G128400		0.816666667	0.066666667
N1.HOG0000187	OG0000016	n25	HORVU.MOREX.r2.4HG0349170.1, HORVU.MOREX.r2.UnG0628310.1, HORVU.MOREX.r2.4HG0349180.1	TRIDC0UG004700.1, TRIDC0UG013070.1	TraesCS4B02G378000, TraesCS4B02G378200, TraesCS4B02G378400, TraesCSU02G128000, TraesCSU02G128500, TraesCSU02G172100, TraesCSU02G128600, TraesCSU02G151900, TraesCSU02G150700, TraesCSU02G152000, TraesCSU02G128800		0.75	0.066666667
N1.HOG0000188	OG0000016	n40	HORVU.MOREX.r2.UnG0625720.1, HORVU.MOREX.r2.UnG0625740.1
N1.HOG0000189	OG0000016	n41	HORVU.MOREX.r2.UnG0625760.1, HORVU.MOREX.r2.UnG0625770.1, HORVU.MOREX.r2.UnG0630440.1	TRIDC5AG077020.1, TRIDC5AG077050.1, TRIDC5AG076990.1, TRIDC5AG077060.1, TRIDC5AG077040.1, TRIDC5AG077000.1, TRIDC5AG077010.1, TRIDC0UG012980.1, TRIDC0UG012940.1, TRIDC0UG027760.1, TRIDC0UG012970.1, TRIDC0UG026750.1, TRIDC0UG022550.1, TRIDC0UG013020.1, TRIDC0UG013100.1, TRIDC0UG013060.1, TRIDC0UG013010.1, TRIDC0UG027380.1, TRIDC0UG027410.1, TRIDC0UG013530.1, TRIDC0UG013040.1, TRIDC0UG013000.1, TRI…	TraesCS5A02G544400, TraesCS5A02G544500, TraesCS4B02G377700, TraesCS4B02G377200, TraesCS4B02G377800, TraesCS4B02G377300, TraesCS4B02G377400, TraesCS4B02G377100, TraesCS4B02G377000, TraesCS4B02G377500, TraesCSU02G145500, TraesCSU02G145600, TraesCSU02G150800, TraesCSU02G128700, TraesCSU02G145700, TraesCSU02G222000, TraesCSU02G253400, TraesCSU02G145300		0.525	0.133333333
N1.HOG0000190	OG0000017	n4	HORVU.MOREX.r2.2HG0162550.1		TraesCS2A02G458100, TraesCS2D02G458700
N1.HOG0000191	OG0000017	n6	HORVU.MOREX.r2.2HG0162570.1	TRIDC2BG069810.1	TraesCS2A02G458000, TraesCS2B02G480300, TraesCS2B02G480400, TraesCS2D02G458600	0.947368421
N1.HOG0000192	OG0000017	n15	HORVU.MOREX.r2.5HG0406430.1	TRIDC6AG020460.1	TraesCS6A02G148100, TraesCS5B02G260700, TraesCS6B02G176400, TraesCS5D02G269800, TraesCS6D02G137400			0.9
N1.HOG0000193	OG0000017	n23	HORVU.MOREX.r2.UnG0631540.1, HORVU.MOREX.r2.7HG0613030.1	TRIDC7AG067890.1, TRIDC7BG061790.1, TRIDC7BG061770.1	TraesCS7A02G487500, TraesCS7B02G390800, TraesCS7B02G390900, TraesCS7D02G474200, TraesCS7D02G474300		0.95
N1.HOG0000194	OG0000017	n34		TRIDC7AG062910.1, TRIDC7AG062880.1, TRIDC6AG040840.1, TRIDC7AG062890.1, TRIDC6AG014770.1, TRIDC6AG015850.1, TRIDC6BG047770.1, TRIDC5BG043240.1, TRIDC7BG059060.1, TRIDC7BG058530.1	TraesCS7A02G465300, TraesCS5A02G073800, TraesCS7B02G366400, TraesCS7D02G454100, TraesCS2D02G474700		0.7	0.666666667
N1.HOG0000195	OG0000017	n49		TRIDC7AG012280.1, TRIDC7AG012260.1			0.95
N1.HOG0000196	OG0000017	n51			TraesCS1A02G227100, TraesCS1B02G241200, TraesCS1D02G228700
N1.HOG0000197	OG0000017	n56	HORVU.MOREX.r2.2HG0162510.1		TraesCS2A02G458800, TraesCS2B02G480600, TraesCS2D02G459200, TraesCS2D02G580700			0.8
N1.HOG0000198	OG0000017	n60	HORVU.MOREX.r2.2HG0162520.1	TRIDC2BG069850.1	TraesCS2A02G458600, TraesCS2B02G480500, TraesCS2D02G459000, TraesCS2D02G459100	0.947368421	0.95
N1.HOG0000199	OG0000017	n67	HORVU.MOREX.r2.4HG0276640.1, HORVU.MOREX.r2.4HG0327720.1		TraesCS4A02G077000, TraesCS4B02G233100, TraesCS4D02G234300			0.066666667
N1.HOG0000200	OG0000017	n72			TraesCS4A02G306500, TraesCS4B02G008400, TraesCS4D02G006900
N1.HOG0000201	OG0000017	n75	HORVU.MOREX.r2.4HG0324960.1	TRIDC4AG011770.1, TRIDC4BG038680.1	TraesCS4A02G086300, TraesCS4A02G086400, TraesCS4B02G218100, TraesCS4B02G218000, TraesCS4D02G218400, TraesCS4D02G218300			0.9
N1.HOG0000202	OG0000018	n3			TraesCS5A02G031400, TraesCS3B02G236800
N1.HOG0000203	OG0000018	n6	HORVU.MOREX.r2.7HG0543160.1		TraesCS3A02G384700, TraesCS1A02G172400, TraesCS6A02G342300, TraesCS1A02G427900, TraesCS3A02G518900
N1.HOG0000204	OG0000018	n11	HORVU.MOREX.r2.2HG0151820.1	TRIDC1BG018300.1	TraesCS4A02G350600, TraesCS7A02G040200, TraesCS4B02G048000, TraesCS2D02G526400, TraesCS2D02G493300	0.736842105
N1.HOG0000205	OG0000018	n17		TRIDC7BG002240.1	TraesCS1A02G267400, TraesCS2A02G418600, TraesCS5A02G476100, TraesCS3A02G162500, TraesCS6A02G254000, TraesCS2A02G522000, TraesCS3A02G496800, TraesCS6A02G300800, TraesCS4A02G383800, TraesCS5A02G530900, TraesCS5A02G246400, TraesCS1A02G086000, TraesCS6A02G418100, TraesCS6A02G420500, TraesCS3A02G014300, TraesCS2A02G326800, TraesCS1A02G042000, TraesCS7A02G285900, TraesCS3A02G110800, TraesCS1A02G342200,…			0.8
N1.HOG0000206	OG0000018	n81			TraesCS4A02G432100, TraesCS7A02G529800, TraesCS7A02G062300, TraesCS6B02G254100
N1.HOG0000207	OG0000019	n10	HORVU.MOREX.r2.UnG0630570.1, HORVU.MOREX.r2.2HG0113060.1, HORVU.MOREX.r2.2HG0113070.1, HORVU.MOREX.r2.1HG0018440.1		TraesCS1B02G122800, TraesCS1D02G103500
N1.HOG0000208	OG0000019	n15	HORVU.MOREX.r2.2HG0109440.1		TraesCS2A02G212900, TraesCS2B02G224000, TraesCS2D02G218700
N1.HOG0000209	OG0000019	n18		TRIDC2AG055020.1, TRIDC2AG055000.1, TRIDC1AG004340.1, TRIDC1AG004380.1, TRIDC2AG025300.1, TRIDC2BG057760.1, TRIDC2BG057770.1, TRIDC2BG057740.1, TRIDC1BG005600.1, TRIDC1BG005610.1, TRIDC1BG005590.1, TRIDC2BG029780.1, TRIDC1BG017890.1	TraesCS2A02G196400, TraesCS2D02G204400, TraesCS1D02G039300		0.625
N1.HOG0000210	OG0000019	n33		TRIDC5BG070670.1	TraesCS1A02G094900, TraesCS5B02G468400, TraesCS2B02G398100
N1.HOG0000211	OG0000019	n37	HORVU.MOREX.r2.6HG0494410.1	TRIDC6AG035450.1	TraesCS6A02G222800, TraesCS6B02G258500, TraesCS6D02G212400
N1.HOG0000212	OG0000019	n42	HORVU.MOREX.r2.6HG0494420.1		TraesCS6A02G222700, TraesCS6B02G258600, TraesCS6D02G212500
N1.HOG0000213	OG0000019	n54	HORVU.MOREX.r2.2HG0150540.1		TraesCS2A02G381100, TraesCS2A02G380900, TraesCS2A02G381000, TraesCS2B02G398400, TraesCS2B02G398200, TraesCS2D02G377500, TraesCS2D02G377600, TraesCS2D02G377400			0.066666667
N1.HOG0000214	OG0000019	n62	HORVU.MOREX.r2.2HG0150550.1, HORVU.MOREX.r2.UnG0631560.1, HORVU.MOREX.r2.2HG0150600.1, HORVU.MOREX.r2.2HG0150610.1		TraesCS2A02G380800, TraesCS2B02G398000, TraesCS2D02G377200	0.578947368		0.066666667
N1.HOG0000215	OG0000019	n68		TRIDC1AG004400.1, TRIDC4AG056890.1, TRIDC5BG070690.1	TraesCS1A02G037800, TraesCS1A02G037700, TraesCS4A02G401300, TraesCS1B02G048500, TraesCS5B02G468300, TraesCS1B02G048400, TraesCS1B02G048200, TraesCS1B02G048100, TraesCS1B02G048300, TraesCS1D02G039500, TraesCS1D02G039400			0.133333333
N1.HOG0000216	OG0000020	n1	HORVU.MOREX.r2.3HG0183440.1	TRIDC3AG001600.1, TRIDC3AG001570.1, TRIDC2BG007890.1	TraesCS3A02G013000, TraesCS3A02G013400, TraesCS3B02G016300, TraesCS3B02G015500, TraesCS3D02G011800, TraesCS3D02G011400, TraesCSU02G167900		0.783333333	0.333333333
N1.HOG0000217	OG0000020	n13		TRIDC3BG010000.1	TraesCS3D02G064300		0.7
N1.HOG0000218	OG0000020	n18	HORVU.MOREX.r2.3HG0183650.1	TRIDC3AG001320.1, TRIDC1AG059960.1, TRIDC1AG001880.1, TRIDC1AG001950.1, TRIDC5AG056540.1, TRIDC3BG002360.1, TRIDC5BG078610.1, TRIDC2BG080670.1, TRIDC3BG063870.1, TRIDC5BG060630.1, TRIDC5BG060600.1, TRIDC0UG001800.1, TRIDC0UG021470.1, TRIDC3BG002320.1, TRIDC3BG002270.1, TRIDC3BG002390.1, TRIDC3BG004460.1, TRIDC3BG002540.1, TRIDC0UG003570.1, TRIDC3BG006850.1	TraesCS1A02G407000, TraesCS5A02G387000, TraesCS3B02G054700, TraesCS5B02G528300, TraesCS5D02G527500, TraesCS3D02G014100	0.526315789	0.759375	0.066666667
N1.HOG0000219	OG0000020	n46	HORVU.MOREX.r2.3HG0190170.1	TRIDC3BG010020.1	TraesCS3D02G064200	0.947368421	0.6	0.933333333
N1.HOG0000220	OG0000020	n51	HORVU.MOREX.r2.3HG0181870.1, HORVU.MOREX.r2.3HG0181920.1, HORVU.MOREX.r2.3HG0183610.1, HORVU.MOREX.r2.3HG0181900.1		TraesCSU02G046500, TraesCSU02G156300, TraesCS3D02G014500	0.552631579		0.266666667
N1.HOG0000221	OG0000020	n58			TraesCS3A02G018100, TraesCSU02G156100			0.533333333
N1.HOG0000222	OG0000020	n61	HORVU.MOREX.r2.3HG0181810.1	TRIDC3BG002240.1	TraesCSU02G158800		0.25	0.466666667
N1.HOG0000223	OG0000020	n63	HORVU.MOREX.r2.3HG0181880.1, HORVU.MOREX.r2.3HG0181910.1		TraesCSU02G042900, TraesCSU02G044200	0.421052632		0.6
N1.HOG0000224	OG0000020	n66			TraesCS3A02G016600, TraesCS3A02G018300			0.066666667
N1.HOG0000225	OG0000020	n67	HORVU.MOREX.r2.3HG0183680.1		TraesCS3A02G017900, TraesCSU02G050000			0.533333333
N1.HOG0000226	OG0000020	n69		TRIDC2AG074030.1, TRIDC3BG009860.1	TraesCS5B02G392000, TraesCS3B02G432500, TraesCS2B02G558500, TraesCS3B02G030600, TraesCS5D02G396900, TraesCS2D02G530700		0.75	0.816666667
N1.HOG0000227	OG0000020	n77		TRIDC3BG009960.1	TraesCSU02G164700, TraesCSU02G165300, TraesCS3D02G013900, TraesCS3D02G063100		0.75	0.066666667
N1.HOG0000228	OG0000021	n0			TraesCS2B02G255400, TraesCS2B02G122600, TraesCS1B02G239100, TraesCS1B02G126400, TraesCS4B02G170200, TraesCS5B02G067900, TraesCS2B02G345900, TraesCS2B02G254200, TraesCS3B02G489100, TraesCS3B02G029400, TraesCS7B02G464500, TraesCS2B02G471200, TraesCS3B02G075500, TraesCS3B02G084900, TraesCS1B02G250700, TraesCS7B02G274000, TraesCS3B02G574200, TraesCS5B02G334800, TraesCS1B02G397600, TraesCS7B02G112600,…			0.933333333
N1.HOG0000229	OG0000022	n3	HORVU.MOREX.r2.2HG0079190.1, HORVU.MOREX.r2.2HG0079300.1		TraesCS2A02G006800	0.657894737		0.733333333
N1.HOG0000230	OG0000022	n5	HORVU.MOREX.r2.2HG0079320.1	TRIDC5AG059500.1, TRIDC2AG000080.1, TRIDC2BG008080.1	TraesCS2A02G003100, TraesCS5A02G410900, TraesCS2A02G007000, TraesCS2B02G018500	0.789473684	0.3	0.688888889
N1.HOG0000231	OG0000022	n19		TRIDC2BG008120.1			0.35
N1.HOG0000232	OG0000022	n20	HORVU.MOREX.r2.5HG0440440.1	TRIDC2BG008040.1			0.2
N1.HOG0000233	OG0000022	n25	HORVU.MOREX.r2.2HG0079170.1	TRIDC2AG000220.1, TRIDC4BG057280.1, TRIDC0UG005040.1	TraesCS2A02G003600, TraesCS2A02G006500, TraesCS2A02G003900, TraesCS2B02G018200, TraesCS4B02G341200, TraesCS2D02G004900, TraesCSU02G012800	0.631578947	0.525	0.5
N1.HOG0000234	OG0000022	n36		TRIDC0UG005700.1, TRIDC3BG011270.1	TraesCS3B02G084100		0.55	0.666666667
N1.HOG0000235	OG0000022	n39		TRIDC2AG000040.1, TRIDC2AG000090.1, TRIDC0UG006100.1, TRIDC2BG008130.1, TRIDC2BG068530.1, TRIDC0UG005300.1, TRIDC2BG005770.1, TRIDC0UG006960.1, TRIDC2BG008050.1	TraesCS2B02G018700, TraesCS2B02G018400, TraesCS2B02G019300, TraesCS2B02G018600, TraesCS2D02G002400, TraesCSU02G011200		0.583333333	0.383333333
N1.HOG0000236	OG0000022	n55	HORVU.MOREX.r2.7HG0623780.1	TRIDC2BG000180.1	TraesCS7B02G495200, TraesCS5B02G495800, TraesCS7D02G546400, TraesCS7D02G546100		0.15	0.8
N1.HOG0000237	OG0000022	n61			TraesCS2A02G473700, TraesCS2D02G473400			0.066666667
N1.HOG0000238	OG0000022	n63	HORVU.MOREX.r2.2HG0164570.1	TRIDC2AG066910.1, TRIDC2BG072110.1	TraesCS2B02G496700	0.315789474	0.5	0.2
N1.HOG0000239	OG0000022	n66	HORVU.MOREX.r2.2HG0164600.1, HORVU.MOREX.r2.2HG0164610.1		TraesCS2B02G497200	0.447368421		0.2
N1.HOG0000240	OG0000022	n68	HORVU.MOREX.r2.7HG0532250.1	TRIDC7AG009340.1, TRIDC4AG059650.1, TRIDC7BG075590.1, TRIDC7BG004800.1, TRIDC0UG023240.1, TRIDC0UG026190.1	TraesCS4A02G381600, TraesCS7A02G043300, TraesCSU02G064400	0.526315789	0.65	0.066666667
N1.HOG0000241	OG0000023	n1	HORVU.MOREX.r2.1HG0064260.1, HORVU.MOREX.r2.1HG0055510.1	TRIDC4AG049320.1, TRIDC5BG081700.1	TraesCS4A02G325400, TraesCS6B02G033700, TraesCS5B02G538300, TraesCS5D02G556600		0.75	0.066666667
N1.HOG0000242	OG0000023	n16	HORVU.MOREX.r2.2HG0173940.1, HORVU.MOREX.r2.2HG0173910.1	TRIDC2AG078390.1, TRIDC2AG078400.1, TRIDC2BG086460.1, TRIDC2BG086450.1, TRIDC2BG086470.1	TraesCS2A02G587500, TraesCS2A02G587400, TraesCS2A02G587200, TraesCS2B02G596200, TraesCS2B02G595700, TraesCS2B02G596000, TraesCS2B02G595800, TraesCS2B02G596100, TraesCS2D02G566100, TraesCS2D02G566000, TraesCS2D02G565900	0.842105263		0.866666667
N1.HOG0000243	OG0000023	n33	HORVU.MOREX.r2.7HG0541790.1, HORVU.MOREX.r2.7HG0541780.1, HORVU.MOREX.r2.7HG0537150.1, HORVU.MOREX.r2.7HG0537090.1, HORVU.MOREX.r2.7HG0537120.1	TRIDC4AG061340.1, TRIDC4AG061360.1, TRIDC4AG061300.1, TRIDC7AG008700.1, TRIDC7AG008690.1, TRIDC2BG087120.1	TraesCS4A02G374200, TraesCS7A02G459600, TraesCS4A02G374300, TraesCS4A02G379900, TraesCS4A02G380000, TraesCS7A02G076300, TraesCS7A02G076200, TraesCS4A02G374500, TraesCS7B02G004700, TraesCS2B02G601800, TraesCS2B02G600600, TraesCS7D02G071400, TraesCS7D02G071800, TraesCS7D02G071500, TraesCS7D02G072000	0.947368421	0.87	0.833333333
N1.HOG0000244	OG0000023	n63	HORVU.MOREX.r2.UnG0634900.1	TRIDC7AG008680.1	TraesCS7A02G076100, TraesCS7A02G076000, TraesCS4A02G374400, TraesCS2D02G565800
N1.HOG0000245	OG0000023	n68	HORVU.MOREX.r2.7HG0541800.1		TraesCS2A02G587600, TraesCS2A02G587300, TraesCS2D02G566200
N1.HOG0000246	OG0000023	n71	HORVU.MOREX.r2.1HG0018880.1, HORVU.MOREX.r2.1HG0020880.1	TRIDC0UG025560.1, TRIDC2BG086510.1	TraesCSU02G186300, TraesCSU02G038800	0.947368421	0
N1.HOG0000247	OG0000024	n0	HORVU.MOREX.r2.3HG0256650.1, HORVU.MOREX.r2.4HG0312030.1, HORVU.MOREX.r2.7HG0543600.1	TRIDC6AG056800.1, TRIDC5AG005460.1, TRIDC3AG063510.1, TRIDC1AG059840.1, TRIDC7AG066810.1, TRIDC5AG067800.1, TRIDC1AG029620.1, TRIDC6AG052130.1, TRIDC7AG034690.1, TRIDC4AG007550.1, TRIDC3AG010100.1, TRIDC7AG040290.1, TRIDC4AG002650.1, TRIDC3AG006070.1, TRIDC5AG014660.1, TRIDC5AG015990.1, TRIDC2AG034510.1, TRIDC5AG015980.1, TRIDC5AG020740.1, TRIDC5AG006170.1, TRIDC4AG031220.1, TRIDC5AG019460.1, TRI…	TraesCS7B02G254500		0.644444444	0.933333333
N1.HOG0000248	OG0000025	n4		TRIDC6AG003730.1, TRIDC6BG005360.1, TRIDC6BG005600.1, TRIDC6BG005420.1	TraesCS6A02G030200, TraesCS6B02G043300, TraesCS6B02G043600, TraesCS6B02G045400, TraesCS6B02G043800, TraesCS1B02G063100, TraesCS6D02G034700, TraesCS6D02G034900, TraesCS5D02G030500, TraesCS6D02G036100		0.475	0.619047619
N1.HOG0000249	OG0000025	n19			TraesCS6A02G032100, TraesCS6D02G036500			0.533333333
N1.HOG0000250	OG0000025	n21	HORVU.MOREX.r2.6HG0451860.1, HORVU.MOREX.r2.6HG0451880.1		TraesCS6B02G045100, TraesCS6B02G045000, TraesCS6B02G043000, TraesCS6D02G034400	0.947368421		0.444444444
N1.HOG0000251	OG0000025	n27	HORVU.MOREX.r2.6HG0451890.1		TraesCS6A02G031600, TraesCS6D02G036000	0.947368421
N1.HOG0000252	OG0000025	n29	HORVU.MOREX.r2.6HG0451900.1		TraesCS6A02G030000, TraesCS6B02G043100			0.933333333
N1.HOG0000253	OG0000025	n31	HORVU.MOREX.r2.6HG0452030.1	TRIDC4BG049830.1	TraesCS6B02G044900, TraesCS4B02G290700, TraesCS6D02G036200, TraesCS5D02G030400			0.666666667
N1.HOG0000254	OG0000025	n36	HORVU.MOREX.r2.6HG0450500.1	TRIDC6BG005390.1	TraesCS6B02G048900		0.75	0.466666667
N1.HOG0000255	OG0000025	n39	HORVU.MOREX.r2.6HG0450550.1, HORVU.MOREX.r2.6HG0450510.1	TRIDC6BG003200.1	TraesCS6A02G021800	0.894736842	0.85
N1.HOG0000256	OG0000025	n49		TRIDC7AG025370.1, TRIDC7BG015680.1	TraesCS7A02G200000, TraesCS7B02G106700, TraesCS7D02G203000
N1.HOG0000257	OG0000025	n55	HORVU.MOREX.r2.3HG0200770.1		TraesCS6D02G020300, TraesCS6D02G020200			0.933333333
N1.HOG0000258	OG0000025	n57	HORVU.MOREX.r2.6HG0450300.1		TraesCS1A02G440100			0.066666667
N1.HOG0000259	OG0000025	n58	HORVU.MOREX.r2.6HG0450450.1, HORVU.MOREX.r2.2HG0156430.1	TRIDC2BG015300.1, TRIDC2BG015330.1	TraesCS6A02G058000, TraesCS6B02G027600, TraesCS6B02G076600, TraesCS2B02G629300, TraesCS6D02G023500, TraesCS6D02G023400	0.789473684	0.3	0.644444444
N1.HOG0000260	OG0000026	n3		TRIDC2AG068330.1, TRIDC2AG075030.1, TRIDC0UG020970.1, TRIDC2BG082180.1, TRIDC2BG082170.1	TraesCS2A02G484800		0.6
N1.HOG0000261	OG0000026	n9		TRIDC2BG073910.1	TraesCS2B02G511200, TraesCS2B02G510900
N1.HOG0000262	OG0000026	n13	HORVU.MOREX.r2.2HG0173210.1		TraesCS2A02G538300, TraesCS2A02G538200, TraesCS2B02G568600, TraesCS2D02G539100			0.066666667
N1.HOG0000263	OG0000026	n19	HORVU.MOREX.r2.2HG0173180.1		TraesCS2A02G537900, TraesCS2B02G568500			0.066666667
N1.HOG0000264	OG0000026	n21	HORVU.MOREX.r2.2HG0173190.1		TraesCS2A02G538100	0.894736842		0.8
N1.HOG0000265	OG0000026	n26	HORVU.MOREX.r2.7HG0612790.1	TRIDC7AG067540.1	TraesCS7A02G484800, TraesCS7B02G388600, TraesCS7D02G472300	0.894736842		0.666666667
N1.HOG0000266	OG0000026	n32	HORVU.MOREX.r2.2HG0165980.1		TraesCS2B02G511700, TraesCS2D02G485300			0.766666667
N1.HOG0000267	OG0000026	n34	HORVU.MOREX.r2.2HG0166010.1, HORVU.MOREX.r2.2HG0165880.1	TRIDC2AG068400.1	TraesCS2A02G485100, TraesCS2B02G511600, TraesCS2D02G485200, TraesCS2D02G485400	0.684210526		0.066666667
N1.HOG0000268	OG0000026	n40	HORVU.MOREX.r2.2HG0172890.1		TraesCS2A02G485600
N1.HOG0000269	OG0000026	n45	HORVU.MOREX.r2.2HG0172930.1	TRIDC2BG081830.1	TraesCS2B02G565100, TraesCS2D02G537100	0.263157895	0.65	0.133333333
N1.HOG0000270	OG0000026	n48	HORVU.MOREX.r2.2HG0172910.1	TRIDC6BG063800.1	TraesCS2B02G512000	0.947368421	0.95	0.4
N1.HOG0000271	OG0000026	n51		TRIDC2BG081930.1, TRIDC7BG061490.1, TRIDC2BG073970.1	TraesCS2B02G512300		0.65	0.8
N1.HOG0000272	OG0000026	n56	HORVU.MOREX.r2.2HG0173090.1	TRIDC2AG074970.1, TRIDC2BG082130.1	TraesCS2A02G536300, TraesCS2B02G567800, TraesCS2D02G537700		0.95	0.133333333
N1.HOG0000273	OG0000026	n63		TRIDC2BG073920.1	TraesCS2A02G537200, TraesCS2B02G568000, TraesCS2B02G511300, TraesCS2B02G567700, TraesCS2D02G538500, TraesCS2D02G485000, TraesCS2D02G484800, TraesCS2D02G538400			0.293333333
N1.HOG0000274	OG0000027	n1	HORVU.MOREX.r2.3HG0191180.1, HORVU.MOREX.r2.3HG0191370.1	TRIDC3AG008590.1, TRIDC3BG011930.1	TraesCS3A02G072900, TraesCS3B02G086900, TraesCS3D02G072700, TraesCS3D02G072500		0.65	0.633333333
N1.HOG0000275	OG0000027	n10	HORVU.MOREX.r2.7HG0528980.1	TRIDC3AG061550.1, TRIDC3BG083090.1	TraesCS4A02G483600, TraesCS3A02G435200, TraesCS3B02G575400	0.894736842	0.85	0.4
N1.HOG0000276	OG0000027	n16	HORVU.MOREX.r2.2HG0080600.1	TRIDC2BG001820.1	TraesCS2B02G008300, TraesCS2D02G017400	0.894736842	0.65	0.866666667
N1.HOG0000277	OG0000027	n23		TRIDC5AG062310.1, TRIDC0UG001550.1	TraesCS5D02G439800, TraesCS1D02G010900
N1.HOG0000278	OG0000027	n29	HORVU.MOREX.r2.1HG0002140.1	TRIDC1BG002340.1	TraesCS1A02G015000, TraesCS1B02G019500, TraesCS1D02G012900		0.65	0.6
N1.HOG0000279	OG0000027	n33	HORVU.MOREX.r2.1HG0002410.1	TRIDC1BG052480.1, TRIDC5BG057880.1	TraesCS1A02G015900, TraesCS1B02G323100, TraesCS5B02G370400, TraesCS1D02G013800		0.65	0.8
N1.HOG0000280	OG0000027	n39	HORVU.MOREX.r2.5HG0351530.1	TRIDC5AG002500.1, TRIDC4BG007570.1, TRIDC5BG002290.1	TraesCS1A02G014900, TraesCS1A02G014500, TraesCS4B02G048400, TraesCS5B02G014600, TraesCS1D02G012800, TraesCS1D02G311500	0.578947368	0.925	0.933333333
N1.HOG0000281	OG0000027	n51	HORVU.MOREX.r2.2HG0149770.1	TRIDC2BG056080.1	TraesCS2B02G384900, TraesCS2D02G364300
N1.HOG0000282	OG0000027	n54	HORVU.MOREX.r2.2HG0149700.1	TRIDC1AG001720.1	TraesCS1A02G016100, TraesCS1A02G016000, TraesCS1B02G018300		0.85	0.8
N1.HOG0000283	OG0000027	n58		TRIDC1AG001900.1	TraesCS1A02G018100, TraesCS1B02G022000		0.85	0.4
N1.HOG0000284	OG0000027	n60		TRIDC5AG053390.1	TraesCS5A02G365400, TraesCS5D02G373600			0.933333333
N1.HOG0000285	OG0000027	n63	HORVU.MOREX.r2.2HG0149690.1	TRIDC2AG053140.1	TraesCS2D02G364200
N1.HOG0000286	OG0000027	n65	HORVU.MOREX.r2.2HG0168960.1	TRIDC2AG071110.1, TRIDC2BG076950.1	TraesCS2A02G505200, TraesCS2B02G533400, TraesCS2D02G505900	0.947368421	0.85	0.066666667
N1.HOG0000287	OG0000028	n3	HORVU.MOREX.r2.2HG0086890.1	TRIDC7AG008260.1, TRIDC2AG006710.1, TRIDC2BG007750.1	TraesCS2A02G060000
N1.HOG0000288	OG0000028	n8	HORVU.MOREX.r2.UnG0630210.1, HORVU.MOREX.r2.UnG0631350.1	TRIDC1AG037350.1, TRIDC1AG034570.1, TRIDC3AG019190.1	TraesCS3A02G144500, TraesCS1B02G235400		0.95
N1.HOG0000289	OG0000028	n14	HORVU.MOREX.r2.3HG0204890.1, HORVU.MOREX.r2.3HG0204900.1, HORVU.MOREX.r2.3HG0205020.1	TRIDC3AG019310.1, TRIDC3BG024470.1, TRIDC3BG024430.1, TRIDC5BG051530.1, TRIDC0UG009970.1, TRIDC3BG024570.1, TRIDC5BG051540.1, TRIDC0UG009960.1, TRIDC3BG024580.1	TraesCS1A02G248500, TraesCS3A02G145000, TraesCS3A02G145100, TraesCS3B02G171400, TraesCS5B02G323100, TraesCS3B02G172000, TraesCS3B02G171300, TraesCS1B02G259200, TraesCS3B02G171200, TraesCS3B02G172100, TraesCS1B02G419200, TraesCS3B02G154400, TraesCS3D02G153800, TraesCS6D02G360700, TraesCS3D02G153900, TraesCS1D02G248000, TraesCS3D02G154000, TraesCS1D02G399100		0.39375	0.677777778
N1.HOG0000290	OG0000028	n48	HORVU.MOREX.r2.1HG0049540.1	TRIDC1AG033530.1, TRIDC1BG038910.1, TRIDC1BG038900.1, TRIDC1BG038890.1	TraesCS1A02G222100, TraesCS1B02G235500, TraesCS1B02G235300, TraesCS1D02G223800, TraesCS1D02G253100, TraesCSU02G001000		0.766666667	0.8
N1.HOG0000291	OG0000028	n58	HORVU.MOREX.r2.UnG0628830.1, HORVU.MOREX.r2.UnG0630940.1		TraesCS1A02G190300, TraesCS1B02G192400
N1.HOG0000292	OG0000028	n62	HORVU.MOREX.r2.4HG0333470.1	TRIDC4BG046500.1	TraesCS4A02G035700, TraesCS4B02G268400, TraesCS4D02G267800			0.066666667
N1.HOG0000293	OG0000028	n66	HORVU.MOREX.r2.4HG0333460.1		TraesCS4A02G035500, TraesCS4B02G268200, TraesCS4D02G267600			0.066666667
N1.HOG0000294	OG0000029	n2	HORVU.MOREX.r2.6HG0501650.1	TRIDC5AG015010.1	TraesCS5A02G095300, TraesCS5D02G478000, TraesCS5D02G518200, TraesCSU02G056400, TraesCS3D02G336000, TraesCS7D02G343000, TraesCS5D02G047500, TraesCS7D02G529000, TraesCS3D02G266500, TraesCS6D02G221500, TraesCS6D02G235100, TraesCS1D02G395500, TraesCS4D02G100900, TraesCS5D02G012600, TraesCS5D02G082300, TraesCS5D02G101700, TraesCS5D02G409100, TraesCS5D02G251400, TraesCSU02G018600, TraesCS6D02G061900, T…
N1.HOG0000295	OG0000029	n64	HORVU.MOREX.r2.2HG0177080.1		TraesCS5D02G285800, TraesCS6D02G034100, TraesCS6D02G099600, TraesCS6D02G054700	0.473684211
N1.HOG0000296	OG0000030	n3		TRIDC6BG007100.1	TraesCS6A02G072300, TraesCS6B02G057100		0.75	0.9
N1.HOG0000297	OG0000030	n6			TraesCS6A02G072100, TraesCS6B02G096800, TraesCS6D02G070100			0.533333333
N1.HOG0000298	OG0000030	n9		TRIDC3AG074710.1, TRIDC3BG086300.1			0.75
N1.HOG0000299	OG0000030	n11		TRIDC6BG007220.1			0.7
N1.HOG0000300	OG0000030	n12	HORVU.MOREX.r2.5HG0420340.1	TRIDC0UG014770.1, TRIDC5BG057400.1		0.894736842	0.65
N1.HOG0000301	OG0000030	n24	HORVU.MOREX.r2.5HG0356600.1	TRIDC5BG007850.1	TraesCS7A02G013700, TraesCS4A02G482400, TraesCS7A02G086200, TraesCS5A02G043600, TraesCS5B02G047500, TraesCS5D02G052800	0.421052632	0.2	0.511111111
N1.HOG0000302	OG0000030	n31	HORVU.MOREX.r2.4HG0294110.1	TRIDC5BG007920.1, TRIDC5BG007930.1, TRIDC5BG007910.1			0.116666667
N1.HOG0000303	OG0000030	n34		TRIDC5AG053300.1, TRIDC5BG057390.1, TRIDC4BG001070.1, TRIDC4BG001190.1, TRIDC0UG014530.1, TRIDC0UG014790.1, TRIDC0UG014550.1			0.4
N1.HOG0000304	OG0000030	n41		TRIDC4AG046990.1, TRIDC4AG047030.1, TRIDC6BG010850.1			0.516666667
N1.HOG0000305	OG0000030	n44	HORVU.MOREX.r2.5HG0420260.1	TRIDC7AG031040.1, TRIDC5AG053370.1, TRIDC5AG053380.1, TRIDC7BG023610.1, TRIDC6BG009560.1, TRIDC6BG007600.1, TRIDC3BG002610.1			0.616666667
N1.HOG0000306	OG0000030	n51		TRIDC6AG013770.1, TRIDC7BG060200.1			0.5
N1.HOG0000307	OG0000030	n52	HORVU.MOREX.r2.5HG0436690.1	TRIDC3AG074720.1, TRIDC7AG077940.1, TRIDC5AG067440.1, TRIDC1BG012770.1, TRIDC5BG054810.1, TRIDC7BG072230.1, TRIDC0UG025190.1, TRIDC0UG019740.1, TRIDC2BG001310.1, TRIDC5BG072730.1	TraesCS5A02G346700, TraesCS1B02G090100, TraesCS7B02G463500, TraesCS7B02G463200, TraesCS5D02G484700	0.473684211	0.421428571	0.711111111
N1.HOG0000308	OG0000031	n6			TraesCS5B02G205100, TraesCS1B02G154900, TraesCS3B02G228600			0.933333333
N1.HOG0000309	OG0000031	n9	HORVU.MOREX.r2.2HG0125330.1		TraesCS2A02G230800, TraesCS2A02G243700, TraesCS5A02G228700, TraesCS6B02G220400, TraesCS3B02G223700, TraesCS5B02G203500, TraesCS1B02G264800, TraesCS1B02G264100, TraesCS6B02G120800, TraesCS3B02G254300, TraesCS6B02G208800, TraesCS3B02G238900, TraesCS2D02G246300, TraesCSU02G251800, TraesCSU02G240300, TraesCSU02G244300, TraesCSU02G052100	0.894736842		0.444444444
N1.HOG0000310	OG0000031	n26	HORVU.MOREX.r2.6HG0482020.1		TraesCS7A02G285300, TraesCS6A02G181800, TraesCS7A02G407100, TraesCS4A02G160500, TraesCS3B02G136900, TraesCS3B02G409500, TraesCS1B02G172300, TraesCS6B02G405300, TraesCS3B02G106300, TraesCS1B02G231100, TraesCS5B02G172100, TraesCS4B02G125200, TraesCS1B02G213500, TraesCS7B02G256800, TraesCS1B02G203700, TraesCS2B02G288900, TraesCS4B02G129500, TraesCS2B02G573100, TraesCS1B02G164600, TraesCS1B02G330300,…	0.631578947		0.72
N1.HOG0000311	OG0000032	n8	HORVU.MOREX.r2.3HG0193990.1	TRIDC3AG011050.1, TRIDC3BG014920.1	TraesCS3A02G092200, TraesCS3B02G107300, TraesCS3D02G092300, TraesCS3D02G092100	0.947368421		0.933333333
N1.HOG0000312	OG0000032	n15	HORVU.MOREX.r2.6HG0460760.1	TRIDC6BG017650.1	TraesCS6B02G125100, TraesCS6D02G085700, TraesCS6D02G085900	0.736842105	0.8	0.7
N1.HOG0000313	OG0000032	n19	HORVU.MOREX.r2.1HG0008270.1	TRIDC7AG060800.1, TRIDC6AG012470.1, TRIDC6AG012480.1, TRIDC1AG000640.1, TRIDC6AG059990.1, TRIDC1AG000530.1, TRIDC7BG053840.1, TRIDC6BG017660.1, TRIDC5BG067850.1, TRIDC1BG001020.1, TRIDC1BG000990.1, TRIDC1BG007930.1, TRIDC1BG007920.1, TRIDC5BG009180.1, TRIDC1BG011480.1	TraesCS6A02G096700, TraesCS7A02G437300, TraesCS6A02G096800, TraesCS6A02G096900, TraesCS1A02G004900, TraesCS1A02G006400, TraesCS1A02G005300, TraesCS6A02G409900, TraesCS1A02G051100, TraesCS7B02G336300, TraesCS6B02G125200, TraesCS6B02G125400, TraesCS5B02G444900, TraesCS1B02G006400, TraesCS1B02G008900, TraesCS1B02G009300, TraesCS1B02G008600, TraesCS1B02G007200, TraesCS1B02G007300, TraesCS1B02G010300,…	0.947368421	0.71875	0.533333333
N1.HOG0000314	OG0000033	n3	HORVU.MOREX.r2.5HG0422350.1, HORVU.MOREX.r2.1HG0022080.1, HORVU.MOREX.r2.3HG0256790.1, HORVU.MOREX.r2.4HG0345270.1, HORVU.MOREX.r2.7HG0562950.1, HORVU.MOREX.r2.1HG0032510.1		TraesCS5A02G218800	0.868421053
N1.HOG0000315	OG0000033	n9	HORVU.MOREX.r2.1HG0023850.1		TraesCS2B02G435500, TraesCS3B02G164400			0.933333333
N1.HOG0000316	OG0000033	n11			TraesCS3A02G236600, TraesCS4A02G032400, TraesCS7A02G201000, TraesCS1A02G349400, TraesCS5A02G297500, TraesCS7A02G029800, TraesCS1B02G383100, TraesCS7B02G065600, TraesCS3B02G443400, TraesCS3B02G018700, TraesCS4B02G250300, TraesCS1B02G341800, TraesCS6B02G033200, TraesCS4B02G254600, TraesCS1D02G235600, TraesCS7D02G062200			0.633333333
N1.HOG0000317	OG0000033	n27	HORVU.MOREX.r2.6HG0504050.1		TraesCS6B02G020200, TraesCS5B02G408900, TraesCS6D02G045300, TraesCS3D02G382900, TraesCS2D02G319400	0.894736842		0.733333333
N1.HOG0000318	OG0000033	n37	HORVU.MOREX.r2.2HG0109150.1		TraesCS2A02G531600, TraesCS5D02G136200
N1.HOG0000319	OG0000033	n39	HORVU.MOREX.r2.1HG0009070.1		TraesCS2A02G531700, TraesCS7D02G132643, TraesCS2D02G273800	0.631578947
N1.HOG0000320	OG0000033	n42	HORVU.MOREX.r2.5HG0363870.1, HORVU.MOREX.r2.2HG0114070.1, HORVU.MOREX.r2.3HG0233230.1			0.710526316
N1.HOG0000321	OG0000033	n44	HORVU.MOREX.r2.4HG0286600.1, HORVU.MOREX.r2.3HG0222220.1, HORVU.MOREX.r2.3HG0215040.1, HORVU.MOREX.r2.4HG0299300.1, HORVU.MOREX.r2.1HG0057500.1		TraesCS5A02G037000, TraesCS3A02G299400, TraesCS5B02G552700, TraesCS5D02G253000	0.666666667
N1.HOG0000322	OG0000033	n52	HORVU.MOREX.r2.5HG0386340.1, HORVU.MOREX.r2.4HG0343700.1, HORVU.MOREX.r2.1HG0054630.1		TraesCS5A02G318600, TraesCS5A02G117900, TraesCS2A02G208400, TraesCS2A02G462000, TraesCS3B02G206300, TraesCS7B02G153300, TraesCS2B02G409500, TraesCS7B02G057600, TraesCS1D02G334500, TraesCS7D02G417500, TraesCS1D02G099800, TraesCS3D02G334600	0.438596491		0.7
N1.HOG0000323	OG0000034	n2		TRIDC1AG004130.1, TRIDC1BG005120.1, TRIDC1BG005110.1			0.483333333
N1.HOG0000324	OG0000034	n9	HORVU.MOREX.r2.1HG0004500.1		TraesCS1B02G045800, TraesCS1B02G045900			0.5
N1.HOG0000325	OG0000034	n11	HORVU.MOREX.r2.1HG0004560.1	TRIDC1BG005230.1	TraesCS1B02G046500, TraesCS1D02G037400			0.8
N1.HOG0000326	OG0000034	n19			TraesCS6D02G372800, TraesCS6D02G373000			0.333333333
N1.HOG0000327	OG0000034	n22	HORVU.MOREX.r2.6HG0522200.1	TRIDC6BG067120.1	TraesCS6B02G428000	0.578947368	0.6	0.066666667
N1.HOG0000328	OG0000034	n24	HORVU.MOREX.r2.6HG0522220.1	TRIDC6AG057600.1, TRIDC6BG067140.1	TraesCS6A02G389000, TraesCS6B02G428100		0	0.2
N1.HOG0000329	OG0000034	n30		TRIDC1BG059290.1	TraesCS1B02G366500			0.066666667
N1.HOG0000330	OG0000034	n32		TRIDC5BG081560.1	TraesCS4A02G327300, TraesCS5B02G541300, TraesCS5B02G540500, TraesCS5B02G541500, TraesCS1D02G322339, TraesCS5D02G547800, TraesCS5D02G546600, TraesCS5D02G548300		0.55	0.783333333
N1.HOG0000331	OG0000034	n42	HORVU.MOREX.r2.5HG0445820.1	TRIDC4AG047440.1, TRIDC4AG047430.1, TRIDC5BG081620.1	TraesCS4A02G314400, TraesCS5B02G540000, TraesCS5B02G541400, TraesCS5B02G540800, TraesCS5B02G539700, TraesCS5B02G565500, TraesCS5D02G547200, TraesCS5D02G548400, TraesCS5D02G554600, TraesCS5D02G548200, TraesCS5D02G557700, TraesCS5D02G557500, TraesCS5D02G548600		0.675	0.59047619
N1.HOG0000332	OG0000034	n60		TRIDC3AG011420.1, TRIDC1BG000970.1			0.65
N1.HOG0000333	OG0000034	n62		TRIDC1BG001490.1, TRIDC1BG003950.1			0.425
N1.HOG0000334	OG0000034	n64			TraesCS1D02G037500
N1.HOG0000335	OG0000035	n2		TRIDC5BG068500.1	TraesCS5B02G449900, TraesCS5D02G452900		0.95
N1.HOG0000336	OG0000035	n5	HORVU.MOREX.r2.6HG0517070.1	TRIDC6AG053080.1, TRIDC6AG053030.1	TraesCS6A02G352600, TraesCS6B02G385500, TraesCS6D02G335300
N1.HOG0000337	OG0000035	n11	HORVU.MOREX.r2.5HG0435440.1	TRIDC5AG066420.1	TraesCS5A02G463200, TraesCS5D02G476000
N1.HOG0000338	OG0000035	n18	HORVU.MOREX.r2.5HG0430670.1	TRIDC2AG028370.1	TraesCS2A02G214000, TraesCS3B02G364400, TraesCS2D02G219800			0.866666667
N1.HOG0000339	OG0000035	n26	HORVU.MOREX.r2.5HG0430680.1		TraesCS3B02G364500	0.947368421		0.866666667
N1.HOG0000340	OG0000035	n27	HORVU.MOREX.r2.6HG0489530.1		TraesCS6D02G191500
N1.HOG0000341	OG0000035	n28	HORVU.MOREX.r2.1HG0007120.1	TRIDC1AG006380.1	TraesCS1A02G048100, TraesCS1B02G062300, TraesCS1D02G049000			0.666666667
N1.HOG0000342	OG0000035	n37	HORVU.MOREX.r2.7HG0527370.1	TRIDC7AG000630.1			0.5
N1.HOG0000343	OG0000035	n39	HORVU.MOREX.r2.2HG0175700.1		TraesCS3B02G338800, TraesCS5B02G449800, TraesCS3D02G304400, TraesCS5D02G452800	0.210526316
N1.HOG0000344	OG0000035	n47			TraesCS3A02G297800, TraesCS3B02G338900, TraesCS3D02G304500			0.133333333
N1.HOG0000345	OG0000035	n51	HORVU.MOREX.r2.7HG0527140.1, HORVU.MOREX.r2.7HG0545680.1	TRIDC7AG016870.1	TraesCS7A02G139900		0.95
N1.HOG0000346	OG0000035	n54	HORVU.MOREX.r2.2HG0175680.1			0.210526316
N1.HOG0000347	OG0000035	n55			TraesCS5D02G489500			0.933333333
N1.HOG0000348	OG0000035	n58		TRIDC2AG015740.1	TraesCS2A02G128000, TraesCS2B02G150100, TraesCS2D02G130500
N1.HOG0000349	OG0000036	n2	HORVU.MOREX.r2.7HG0611110.1	TRIDC7AG065550.1, TRIDC7AG059350.1, TRIDC7AG059330.1, TRIDC3AG073920.1, TRIDC5AG063750.1, TRIDC3AG073990.1, TRIDC3AG073970.1, TRIDC3AG074010.1, TRIDC5AG063760.1, TRIDC3AG073880.1, TRIDC3AG074030.1, TRIDC7BG059210.1, TRIDC0UG031380.1, TRIDC3BG085350.1, TRIDC0UG026330.1, TRIDC5BG068360.1, TRIDC5BG068350.1, TRIDC3BG085360.1, TRIDC0UG034960.1, TRIDC3BG085340.1	TraesCS7A02G469700, TraesCS3A02G522400, TraesCS3A02G522700, TraesCS3A02G522465, TraesCS7B02G371400, TraesCS7B02G371500, TraesCS7B02G371300, TraesCS7D02G457100, TraesCSU02G257200, TraesCSU02G254200, TraesCSU02G054200	0.894736842	0.4	0.411111111
N1.HOG0000350	OG0000036	n33		TRIDC2AG020860.1, TRIDC2BG024790.1	TraesCS6B02G415200
N1.HOG0000351	OG0000036	n37	HORVU.MOREX.r2.6HG0449970.1	TRIDC0UG015890.1, TRIDC6BG002120.1	TraesCS6B02G020700, TraesCS6B02G020600	0.157894737	0.85
N1.HOG0000352	OG0000036	n43			TraesCS6B02G034300, TraesCS6B02G035500, TraesCS6D02G028700			0.8
N1.HOG0000353	OG0000036	n46	HORVU.MOREX.r2.6HG0451110.1	TRIDC6BG004080.1			0.45
N1.HOG0000354	OG0000036	n47	HORVU.MOREX.r2.6HG0451170.1, HORVU.MOREX.r2.6HG0451270.1, HORVU.MOREX.r2.6HG0451080.1, HORVU.MOREX.r2.6HG0451100.1, HORVU.MOREX.r2.6HG0451220.1, HORVU.MOREX.r2.UnG0627300.1	TRIDC7AG068830.1, TRIDC7BG063150.1, TRIDC7BG063160.1			0.45
N1.HOG0000355	OG0000036	n57	HORVU.MOREX.r2.6HG0453410.1, HORVU.MOREX.r2.6HG0453420.1		TraesCS1A02G003600, TraesCS1D02G005000	0.815789474		0.833333333
N1.HOG0000356	OG0000036	n61		TRIDC3AG004350.1	TraesCS3B02G043877, TraesCS7D02G480100			0.6
N1.HOG0000357	OG0000037	n4	HORVU.MOREX.r2.4HG0313750.1		TraesCS3A02G487600, TraesCS4A02G438400, TraesCS1A02G296800, TraesCS4A02G367000, TraesCS1A02G150300, TraesCS3A02G146000, TraesCS2A02G423200, TraesCS6A02G080000, TraesCS5B02G276100, TraesCS6B02G172100, TraesCS4B02G136800, TraesCS3D02G277400			0.733333333
N1.HOG0000358	OG0000037	n16	HORVU.MOREX.r2.1HG0025760.1	TRIDC6BG053010.1, TRIDC2BG075490.1, TRIDC6BG047040.1	TraesCS4A02G407400, TraesCS1A02G124800, TraesCS1D02G112200		0.916666667
N1.HOG0000359	OG0000037	n23	HORVU.MOREX.r2.2HG0127390.1	TRIDC7AG026920.1, TRIDC7AG069710.1, TRIDC1AG059890.1	TraesCS1A02G265400, TraesCS4B02G323700, TraesCS5D02G193900, TraesCS7D02G395600	0.789473684	0.9	0.7
N1.HOG0000360	OG0000037	n30	HORVU.MOREX.r2.4HG0289170.1	TRIDC3AG064590.1	TraesCS2A02G322200		0.95
N1.HOG0000361	OG0000037	n33	HORVU.MOREX.r2.3HG0234490.1		TraesCS7A02G187600, TraesCS2A02G365100, TraesCS6A02G133800, TraesCS7B02G282000, TraesCS1B02G158700, TraesCS5B02G129500, TraesCS6B02G225300, TraesCS7D02G466300			0.644444444
N1.HOG0000362	OG0000037	n41	HORVU.MOREX.r2.UnG0635930.1	TRIDC7AG046200.1, TRIDC6AG020490.1, TRIDC7AG006600.1, TRIDC1BG025670.1	TraesCS1A02G334600, TraesCS7A02G119600, TraesCS1A02G212100, TraesCS7A02G336800, TraesCS7A02G075100, TraesCS4A02G065200, TraesCS1A02G394300, TraesCS6A02G148300, TraesCS2B02G213100, TraesCS2B02G303000, TraesCS1B02G154300, TraesCS4B02G119800, TraesCS2B02G127300, TraesCS1B02G159000, TraesCS5D02G095500, TraesCS6D02G184800, TraesCS1D02G151000, TraesCS6D02G131300		0.9	0.933333333
N1.HOG0000363	OG0000038	n6	HORVU.MOREX.r2.7HG0616640.1, HORVU.MOREX.r2.4HG0279320.1	TRIDC6AG001610.1		0.842105263	0.95
N1.HOG0000364	OG0000038	n8	HORVU.MOREX.r2.7HG0560180.1, HORVU.MOREX.r2.1HG0009840.1, HORVU.MOREX.r2.5HG0411660.1, HORVU.MOREX.r2.1HG0061670.1, HORVU.MOREX.r2.6HG0490440.1, HORVU.MOREX.r2.7HG0616650.1	TRIDC7AG062570.1, TRIDC2BG035170.1		0.789473684
N1.HOG0000365	OG0000038	n15	HORVU.MOREX.r2.7HG0564120.1	TRIDC7BG073660.1			0.75
N1.HOG0000366	OG0000038	n16		TRIDC1AG064250.1, TRIDC4AG071840.1, TRIDC5AG001160.1, TRIDC3AG050560.1, TRIDC6BG053680.1, TRIDC5BG049800.1			0.7
N1.HOG0000367	OG0000038	n21	HORVU.MOREX.r2.6HG0520770.1, HORVU.MOREX.r2.6HG0475900.1, HORVU.MOREX.r2.6HG0523930.1, HORVU.MOREX.r2.5HG0387170.1, HORVU.MOREX.r2.1HG0070380.1, HORVU.MOREX.r2.2HG0169580.1, HORVU.MOREX.r2.7HG0620240.1, HORVU.MOREX.r2.3HG0208940.1, HORVU.MOREX.r2.1HG0036170.1, HORVU.MOREX.r2.1HG0054050.1, HORVU.MOREX.r2.2HG0090730.1, HORVU.MOREX.r2.3HG0221710.1, HORVU.MOREX.r2.2HG0142300.1, HORVU.MOREX.r2.5HG0421…	TRIDC3AG063460.1, TRIDC6AG001630.1, TRIDC3BG065720.1	TraesCS4A02G080800, TraesCS4A02G393000	0.631578947	0.9
N1.HOG0000368	OG0000039	n1	HORVU.MOREX.r2.5HG0433760.1		TraesCS5A02G374900, TraesCS2A02G515800, TraesCS5A02G453300, TraesCS3A02G042300, TraesCS2A02G541600, TraesCS2A02G455500, TraesCS1B02G315400, TraesCS3B02G321900, TraesCS3D02G509400, TraesCS4D02G124200, TraesCS1D02G015200, TraesCS5D02G290700, TraesCS6D02G338100, TraesCS4D02G330900, TraesCS1D02G008500, TraesCS2D02G298300, TraesCS7D02G407900	0.842105263
N1.HOG0000369	OG0000039	n18	HORVU.MOREX.r2.4HG0342060.1, HORVU.MOREX.r2.7HG0606520.1		TraesCS5A02G539200, TraesCS7A02G462100, TraesCS7A02G397600, TraesCS5A02G070200, TraesCS6A02G141700, TraesCS2A02G581200, TraesCS5A02G207200, TraesCS1A02G231800, TraesCS7A02G114400, TraesCS3A02G486200, TraesCS3A02G456600, TraesCS4A02G471000, TraesCS4A02G261300, TraesCS2A02G445800, TraesCS5B02G275800, TraesCS7B02G043700, TraesCS7B02G474100, TraesCS6B02G143300, TraesCS3D02G422200, TraesCS5D02G181700,…	0.868421053		0.6
N1.HOG0000370	OG0000040	n9	HORVU.MOREX.r2.5HG0364890.1		TraesCS7A02G368700, TraesCS3A02G506100, TraesCS4A02G190000, TraesCS5A02G196300, TraesCS3A02G183400, TraesCS1A02G333300, TraesCS4A02G372800, TraesCS7A02G100100, TraesCS4A02G053600, TraesCS7A02G331000, TraesCS6A02G091600, TraesCS3A02G453400, TraesCS5A02G273700, TraesCS2A02G502700, TraesCS1A02G117200, TraesCS4A02G161000, TraesCS5B02G071700, TraesCS4B02G166900, TraesCS4B02G362400, TraesCS7B02G192800,…			0.8
N1.HOG0000371	OG0000040	n61	HORVU.MOREX.r2.5HG0353900.1		TraesCS6A02G159900			0.066666667
N1.HOG0000372	OG0000041	n2		TRIDC5BG080240.1	TraesCS2A02G061700, TraesCS2D02G060900, TraesCS5D02G537000		0.75	0.733333333
N1.HOG0000373	OG0000041	n7			TraesCS4A02G224400, TraesCS5B02G494000
N1.HOG0000374	OG0000041	n9	HORVU.MOREX.r2.UnG0624430.1	TRIDC7BG077100.1	TraesCS4A02G026100, TraesCS2D02G380700	0.157894737	0.3
N1.HOG0000375	OG0000041	n13	HORVU.MOREX.r2.7HG0623830.1	TRIDC7AG075890.1, TRIDC4AG067310.1, TRIDC7BG076920.1, TRIDC0UG018050.1, TRIDC7BG076670.1, TRIDC7BG077090.1	TraesCS6B02G057700, TraesCS7B02G496300, TraesCS7B02G496700, TraesCS7B02G498000, TraesCSU02G171300, TraesCS6D02G007800	0.631578947	0.28	0.173333333
N1.HOG0000376	OG0000041	n26	HORVU.MOREX.r2.2HG0080500.1	TRIDC1BG000340.1	TraesCS1A02G003900, TraesCS2B02G002200, TraesCS3B02G570600, TraesCS1B02G468000, TraesCS4D02G310900	0.842105263	0.65	0.416666667
N1.HOG0000377	OG0000041	n33		TRIDC2AG081930.1, TRIDC2AG082000.1, TRIDC2BG090980.1, TRIDC2BG091120.1			0.45
N1.HOG0000378	OG0000041	n37	HORVU.MOREX.r2.2HG0181350.1	TRIDC5AG066090.1, TRIDC5BG071090.1, TRIDC2BG091170.1, TRIDC2BG091130.1	TraesCS5A02G461000, TraesCS5B02G470900, TraesCS2B02G621900, TraesCS5D02G473200	0.105263158	0.75	0.166666667
N1.HOG0000379	OG0000041	n47	HORVU.MOREX.r2.2HG0181290.1		TraesCS2A02G558500, TraesCS2A02G559000, TraesCS2D02G576600			0.733333333
N1.HOG0000380	OG0000041	n50	HORVU.MOREX.r2.2HG0181300.1	TRIDC2AG082010.1, TRIDC2BG091010.1	TraesCS2A02G558300, TraesCSU02G020600	0.789473684	0.35	0.133333333
N1.HOG0000381	OG0000041	n56	HORVU.MOREX.r2.2HG0089740.1	TRIDC2AG010560.1	TraesCS2A02G092000, TraesCS2D02G091100	0.684210526
N1.HOG0000382	OG0000041	n59	HORVU.MOREX.r2.1HG0042120.1	TRIDC6AG004410.1, TRIDC6AG004390.1	TraesCS1D02G200400		0.75
N1.HOG0000383	OG0000042	n1	HORVU.MOREX.r2.6HG0451920.1, HORVU.MOREX.r2.6HG0451930.1	TRIDC6AG003770.1, TRIDC6AG003740.1, TRIDC6AG003760.1, TRIDC6BG005460.1, TRIDC6BG005470.1, TRIDC6BG005490.1, TRIDC6BG005480.1	TraesCS6A02G031000, TraesCS6A02G030900, TraesCS6B02G044200, TraesCS6B02G044400, TraesCS6B02G044300, TraesCS6D02G035700, TraesCS6D02G035800			0.733333333
N1.HOG0000384	OG0000042	n25	HORVU.MOREX.r2.6HG0452090.1	TRIDC6AG004020.1, TRIDC6BG005700.1	TraesCS6A02G032800, TraesCS6B02G046500, TraesCS6D02G037800		0.15	0.733333333
N1.HOG0000385	OG0000042	n32	HORVU.MOREX.r2.6HG0452100.1	TRIDC6AG004030.1, TRIDC6BG005710.1	TraesCS6A02G033000, TraesCS6A02G032900, TraesCS6B02G046600, TraesCS6D02G037900, TraesCS6D02G038000, TraesCS6D02G038100		0.95
N1.HOG0000386	OG0000042	n41	HORVU.MOREX.r2.6HG0452120.1		TraesCS6A02G033100, TraesCS6D02G038200			0.866666667
N1.HOG0000387	OG0000042	n43	HORVU.MOREX.r2.6HG0452110.1		TraesCS6A02G033200, TraesCS6B02G046700, TraesCS6D02G038300			0.933333333
N1.HOG0000388	OG0000042	n46	HORVU.MOREX.r2.6HG0452050.1		TraesCS6A02G032400, TraesCS6A02G032500, TraesCS6B02G045600, TraesCS6B02G045700, TraesCS6D02G037200, TraesCS6D02G037300			0.466666667
N1.HOG0000389	OG0000042	n52	HORVU.MOREX.r2.6HG0451940.1	TRIDC6AG003780.1, TRIDC6BG005450.1	TraesCS6A02G031200, TraesCS6B02G044000, TraesCS6D02G035600
N1.HOG0000390	OG0000042	n59	HORVU.MOREX.r2.6HG0451910.1		TraesCS6A02G030800	0.947368421		0.933333333
N1.HOG0000391	OG0000042	n60			TraesCS6A02G031100, TraesCS6B02G044500, TraesCS6B02G044100			0.666666667
N1.HOG0000392	OG0000043	n5			TraesCS7B02G378100, TraesCS7D02G480400, TraesCS7D02G463500
N1.HOG0000393	OG0000043	n9		TRIDC2BG000560.1, TRIDC0UG005610.1, TRIDC0UG005630.1	TraesCS3A02G081500, TraesCS3A02G081600, TraesCS3A02G081700, TraesCS2B02G017600, TraesCS2B02G017400, TraesCS2B02G016700, TraesCS2B02G015300, TraesCS2B02G015200, TraesCS2D02G005500, TraesCS3D02G081900		0.416666667	0.466666667
N1.HOG0000394	OG0000043	n23	HORVU.MOREX.r2.3HG0274300.1		TraesCS2B02G013300, TraesCS2B02G013200, TraesCS2D02G005000, TraesCS2D02G008800, TraesCS2D02G008700	0.947368421		0.933333333
N1.HOG0000395	OG0000043	n30	HORVU.MOREX.r2.2HG0097130.1	TRIDC2AG016960.1	TraesCS2A02G137900, TraesCS2D02G140900	0.947368421	0.95	0.866666667
N1.HOG0000396	OG0000043	n33	HORVU.MOREX.r2.4HG0339690.1	TRIDC2BG020570.1	TraesCS2A02G136500, TraesCS2B02G160400, TraesCS2D02G139100		0.8	0.066666667
N1.HOG0000397	OG0000043	n39		TRIDC2BG020500.1
N1.HOG0000398	OG0000043	n41		TRIDC1AG001040.1, TRIDC2AG000100.1, TRIDC2AG000670.1, TRIDC2BG000440.1, TRIDC2BG000010.1, TRIDC0UG004310.1	TraesCS1A02G008600, TraesCS4A02G002500, TraesCS2B02G000300, TraesCS2B02G015600, TraesCS2D02G004800, TraesCS2D02G007000, TraesCS5D02G560300		0.42	0.613333333
N1.HOG0000399	OG0000043	n54		TRIDC2AG016870.1, TRIDC2BG020510.1	TraesCS2A02G136000, TraesCS2A02G135900, TraesCS2B02G159900, TraesCS2B02G159800, TraesCS2D02G138400		0.7	0.733333333
N1.HOG0000400	OG0000044	n2			TraesCS6A02G075400, TraesCS6B02G100100, TraesCS3D02G521700			0.711111111
N1.HOG0000401	OG0000044	n5	HORVU.MOREX.r2.7HG0619680.1		TraesCS7B02G449800, TraesCS7D02G520000
N1.HOG0000402	OG0000044	n11	HORVU.MOREX.r2.6HG0471490.1, HORVU.MOREX.r2.6HG0455810.1, HORVU.MOREX.r2.7HG0606410.1, HORVU.MOREX.r2.6HG0455890.1		TraesCS6A02G061700, TraesCS6D02G062300
N1.HOG0000403	OG0000044	n16	HORVU.MOREX.r2.6HG0452250.1, HORVU.MOREX.r2.6HG0452320.1, HORVU.MOREX.r2.6HG0452290.1		TraesCS6A02G042700, TraesCS6B02G058400			0.8
N1.HOG0000404	OG0000044	n20		TRIDC6BG011110.1, TRIDC6BG011080.1			0.675
N1.HOG0000405	OG0000044	n23			TraesCS1B02G357400, TraesCS6D02G062800
N1.HOG0000406	OG0000044	n25	HORVU.MOREX.r2.5HG0435220.1	TRIDC5BG071270.1	TraesCS6A02G062600, TraesCS5A02G462100, TraesCS6B02G082100, TraesCS6B02G082300, TraesCS5B02G473100, TraesCS5D02G474800		0.95
N1.HOG0000407	OG0000044	n32	HORVU.MOREX.r2.6HG0452270.1, HORVU.MOREX.r2.6HG0452280.1, HORVU.MOREX.r2.6HG0452310.1	TRIDC6AG004200.1, TRIDC3AG012500.1	TraesCS6A02G034300, TraesCS6A02G035100, TraesCS6A02G034900, TraesCS6A02G034600, TraesCS6A02G035200, TraesCS3A02G102400, TraesCS6B02G049000, TraesCS6B02G049500, TraesCS6B02G082400, TraesCS6B02G049200, TraesCS6B02G049400, TraesCS6B02G048300, TraesCS6B02G048600, TraesCS6B02G048700, TraesCS6B02G082500, TraesCS6D02G040500, TraesCS6D02G040400, TraesCS6D02G040700, TraesCS6D02G040800, TraesCS6D02G039900,…
N1.HOG0000408	OG0000044	n57		TRIDC6AG007750.1, TRIDC3BG086980.1	TraesCS3A02G534100, TraesCS3B02G610800, TraesCS3D02G539300		0.8	0.933333333
N1.HOG0000409	OG0000045	n1	HORVU.MOREX.r2.4HG0322450.1	TRIDC4AG013450.1, TRIDC4BG036910.1	TraesCS4A02G098600, TraesCS4B02G205700, TraesCS4D02G206600			0.066666667
N1.HOG0000410	OG0000045	n14	HORVU.MOREX.r2.6HG0454240.1		TraesCS6D02G339600	0.842105263
N1.HOG0000411	OG0000045	n15	HORVU.MOREX.r2.6HG0526330.1		TraesCS6D02G339700	0.578947368		0.933333333
N1.HOG0000412	OG0000045	n18	HORVU.MOREX.r2.1HG0059310.1		TraesCS1A02G285000, TraesCS1B02G294300, TraesCS1D02G284000			0.066666667
N1.HOG0000413	OG0000045	n22	HORVU.MOREX.r2.3HG0252650.1		TraesCS3B02G390700, TraesCS3B02G390800, TraesCS3D02G352400, TraesCS3D02G351900			0.4
N1.HOG0000414	OG0000045	n29	HORVU.MOREX.r2.4HG0322690.1	TRIDC4AG013340.1	TraesCS4A02G097900, TraesCS4B02G206700, TraesCS4D02G207500			0.066666667
N1.HOG0000415	OG0000045	n34	HORVU.MOREX.r2.5HG0437610.1		TraesCS5A02G479300, TraesCS5B02G492500, TraesCS5D02G492900			0.066666667
N1.HOG0000416	OG0000045	n40			TraesCS4B02G142400, TraesCS4D02G140800			0.066666667
N1.HOG0000417	OG0000045	n42		TRIDC6AG050480.1, TRIDC5AG012460.1, TRIDC1AG042600.1, TRIDC6BG059090.1, TRIDC5BG014390.1, TRIDC4BG022350.1, TRIDC4BG037050.1, TRIDC1BG048340.1, TRIDC5BG022950.1	TraesCS5B02G129700			0.066666667
N1.HOG0000418	OG0000045	n52	HORVU.MOREX.r2.6HG0514570.1	TRIDC2BG054830.1	TraesCS6A02G337100, TraesCS2B02G374700, TraesCS6B02G367800, TraesCS6D02G317700
N1.HOG0000419	OG0000045	n57	HORVU.MOREX.r2.5HG0365810.1		TraesCS5A02G078000, TraesCS5B02G087700, TraesCS5D02G093900			0.666666667
N1.HOG0000420	OG0000046	n1	HORVU.MOREX.r2.3HG0181750.1, HORVU.MOREX.r2.3HG0181760.1	TRIDC3AG001380.1, TRIDC3AG001360.1, TRIDC3AG007440.1, TRIDC3AG001460.1, TRIDC3BG002180.1, TRIDC3BG004400.1, TRIDC0UG031060.1, TRIDC3BG002100.1, TRIDC3BG002190.1	TraesCS3A02G015300, TraesCS3A02G015100, TraesCS3A02G014700, TraesCS3D02G012800, TraesCS3D02G013600, TraesCSU02G045500		0.577777778	0.466666667
N1.HOG0000421	OG0000046	n19	HORVU.MOREX.r2.5HG0350580.1	TRIDC6AG059160.1, TRIDC2AG039140.1, TRIDC6BG070010.1, TRIDC5BG070640.1, TRIDC5BG001980.1, TRIDC3BG010050.1	TraesCS3A02G063800, TraesCS5D02G018800	0.526315789	0.83	0.6
N1.HOG0000422	OG0000046	n31	HORVU.MOREX.r2.3HG0190270.1	TRIDC3BG010240.1	TraesCS3A02G064400, TraesCS3B02G079400, TraesCS3B02G077000, TraesCS3D02G064800, TraesCSU02G045400, TraesCS3D02G012900	0.578947368	0.9	0.6
N1.HOG0000423	OG0000046	n39		TRIDC2BG064450.1	TraesCS2D02G419800
N1.HOG0000424	OG0000046	n41		TRIDC2BG064440.1	TraesCS2D02G419700
N1.HOG0000425	OG0000046	n43			TraesCS3A02G063700, TraesCS3D02G062600			0.933333333
N1.HOG0000426	OG0000046	n46	HORVU.MOREX.r2.3HG0190250.1	TRIDC3AG007490.1	TraesCS3A02G064300, TraesCS3B02G076900, TraesCS3D02G064700		0.9	0.4
N1.HOG0000427	OG0000046	n50	HORVU.MOREX.r2.3HG0190190.1, HORVU.MOREX.r2.UnG0628760.1, HORVU.MOREX.r2.UnG0628390.1, HORVU.MOREX.r2.UnG0628380.1	TRIDC3AG007380.1, TRIDC3BG010190.1	TraesCS3A02G016300, TraesCS3B02G075300, TraesCS3D02G062900	0.736842105	0.5	0.566666667
N1.HOG0000428	OG0000046	n58		TRIDC3BG009920.1	TraesCS3D02G062500, TraesCS3D02G063800		0.75
N1.HOG0000429	OG0000047	n3			TraesCS6A02G073200, TraesCS6A02G073500, TraesCS6B02G098200, TraesCS6B02G098500, TraesCS6B02G098600, TraesCS6B02G099500, TraesCS6B02G099000, TraesCS6D02G071500, TraesCSU02G123200			0.355555556
N1.HOG0000430	OG0000047	n12	HORVU.MOREX.r2.6HG0455850.1	TRIDC6BG011200.1	TraesCS6A02G062200, TraesCS6B02G083300, TraesCS6B02G083400, TraesCSU02G025900		0.95	0.666666667
N1.HOG0000431	OG0000047	n21	HORVU.MOREX.r2.6HG0457490.1	TRIDC6AG009290.1	TraesCS6A02G075800, TraesCS6B02G100500, TraesCS6B02G101200, TraesCS6B02G101100, TraesCS6B02G101300, TraesCSU02G028800			0.266666667
N1.HOG0000432	OG0000047	n28	HORVU.MOREX.r2.6HG0455840.1, HORVU.MOREX.r2.1HG0060400.1, HORVU.MOREX.r2.5HG0434890.1		TraesCS6A02G062100, TraesCS6D02G062600			0.533333333
N1.HOG0000433	OG0000047	n32			TraesCS6B02G084600, TraesCSU02G133500			0.866666667
N1.HOG0000434	OG0000047	n33			TraesCS6A02G072900, TraesCS6B02G103700, TraesCS6B02G103600, TraesCSU02G026900, TraesCSU02G026300			0.466666667
N1.HOG0000435	OG0000047	n40			TraesCS1A02G352900, TraesCS6B02G077700, TraesCS6B02G074600, TraesCS6D02G058300, TraesCS6D02G058600, TraesCS6D02G058500, TraesCSU02G141700, TraesCSU02G120400, TraesCSU02G027000			0.813333333
N1.HOG0000436	OG0000047	n52		TRIDC6BG009930.1	TraesCS6A02G057800, TraesCS6B02G074700, TraesCS6D02G058400		0.4	0.9
N1.HOG0000437	OG0000048	n1	HORVU.MOREX.r2.4HG0301770.1, HORVU.MOREX.r2.4HG0317070.1, HORVU.MOREX.r2.7HG0557060.1, HORVU.MOREX.r2.5HG0393710.1, HORVU.MOREX.r2.1HG0032410.1, HORVU.MOREX.r2.5HG0431650.1, HORVU.MOREX.r2.3HG0268110.1, HORVU.MOREX.r2.2HG0096710.1, HORVU.MOREX.r2.4HG0298510.1, HORVU.MOREX.r2.7HG0546790.1, HORVU.MOREX.r2.5HG0373670.1, HORVU.MOREX.r2.1HG0049140.1, HORVU.MOREX.r2.4HG0334420.1, HORVU.MOREX.r2.6HG0516…		TraesCS7A02G525500, TraesCS1A02G397600, TraesCS5D02G190500	0.810526316
N1.HOG0000438	OG0000048	n47	HORVU.MOREX.r2.7HG0532080.1, HORVU.MOREX.r2.6HG0472400.1, HORVU.MOREX.r2.1HG0013560.1, HORVU.MOREX.r2.5HG0435370.1, HORVU.MOREX.r2.2HG0167830.1, HORVU.MOREX.r2.2HG0092910.1, HORVU.MOREX.r2.1HG0010120.1, HORVU.MOREX.r2.4HG0337710.1, HORVU.MOREX.r2.7HG0537290.1, HORVU.MOREX.r2.1HG0011470.1, HORVU.MOREX.r2.7HG0537300.1		TraesCSU02G025300, TraesCS7D02G070500	0.610526316		0.933333333
N1.HOG0000439	OG0000049	n0	HORVU.MOREX.r2.7HG0531590.1	TRIDC7AG003970.1, TRIDC7AG003960.1, TRIDC4AG066390.1, TRIDC4AG066550.1, TRIDC4AG066440.1, TRIDC4AG066610.1, TRIDC4AG066600.1, TRIDC4AG066420.1, TRIDC4AG066630.1, TRIDC7AG003860.1, TRIDC7AG003920.1, TRIDC4AG066570.1, TRIDC4AG066530.1, TRIDC4AG067180.1, TRIDC4AG067240.1, TRIDC7AG003300.1, TRIDC4AG066480.1, TRIDC4AG066500.1, TRIDC0UG012540.1	TraesCS7A02G039900, TraesCS7A02G039100, TraesCS4A02G447300, TraesCS4A02G449300, TraesCS7A02G039500, TraesCS4A02G448000, TraesCS4A02G448400, TraesCS4A02G447200, TraesCS4A02G447600, TraesCS7A02G034616, TraesCS7A02G039700, TraesCS4A02G448600, TraesCS7A02G039400, TraesCS4A02G448500, TraesCS7A02G034600, TraesCS4A02G454400, TraesCS7A02G039800, TraesCS7A02G038900, TraesCS4A02G447500, TraesCS4A02G471100,…	0.947368421	0.227777778	0.456410256
N1.HOG0000440	OG0000050	n1	HORVU.MOREX.r2.UnG0635950.1		TraesCS1A02G000800, TraesCS5D02G023700
N1.HOG0000441	OG0000050	n4	HORVU.MOREX.r2.UnG0632200.1, HORVU.MOREX.r2.UnG0635710.1, HORVU.MOREX.r2.UnG0629370.1		TraesCS1A02G001300, TraesCS1B02G087100, TraesCSU02G264700			0.566666667
N1.HOG0000442	OG0000050	n11			TraesCS1A02G000500, TraesCSU02G260700			0.666666667
N1.HOG0000443	OG0000050	n14	HORVU.MOREX.r2.2HG0110280.1, HORVU.MOREX.r2.5HG0360950.1, HORVU.MOREX.r2.1HG0022450.1, HORVU.MOREX.r2.UnG0634800.1, HORVU.MOREX.r2.1HG0022830.1		TraesCS7D02G119200
N1.HOG0000444	OG0000050	n19	HORVU.MOREX.r2.5HG0361090.1, HORVU.MOREX.r2.5HG0360920.1		TraesCS5A02G555600, TraesCSU02G269400
N1.HOG0000445	OG0000050	n22	HORVU.MOREX.r2.5HG0361050.1, HORVU.MOREX.r2.UnG0628360.1		TraesCS4D02G229600, TraesCSU02G269900	0.789473684
N1.HOG0000446	OG0000050	n25	HORVU.MOREX.r2.UnG0632000.1, HORVU.MOREX.r2.UnG0632050.1, HORVU.MOREX.r2.UnG0636260.1, HORVU.MOREX.r2.UnG0633580.1, HORVU.MOREX.r2.6HG0466770.1, HORVU.MOREX.r2.UnG0633880.1, HORVU.MOREX.r2.UnG0636460.1, HORVU.MOREX.r2.UnG0635220.1, HORVU.MOREX.r2.UnG0635720.1, HORVU.MOREX.r2.UnG0634130.1, HORVU.MOREX.r2.UnG0632820.1, HORVU.MOREX.r2.UnG0633990.1, HORVU.MOREX.r2.UnG0628690.1, HORVU.MOREX.r2.UnG0633…		TraesCS4A02G244900, TraesCS4A02G244700	0.947368421		0.933333333
N1.HOG0000447	OG0000051	n0			TraesCS6B02G050500, TraesCS1B02G476200, TraesCS7B02G436200, TraesCS3B02G539700, TraesCS3B02G138500, TraesCS6B02G014000, TraesCS2B02G092500, TraesCS6B02G199100, TraesCS7B02G055500, TraesCS4B02G354100, TraesCS2B02G028100, TraesCS7B02G014600, TraesCS7B02G069900, TraesCS3B02G464300, TraesCS7B02G152500, TraesCS2B02G566200, TraesCS2B02G001500, TraesCS4B02G137000, TraesCS5B02G439800, TraesCS4B02G025800,…			0.416666667
N1.HOG0000448	OG0000052	n1	HORVU.MOREX.r2.4HG0337790.1	TRIDC3AG002910.1, TRIDC4AG000740.1, TRIDC4BG051290.1	TraesCS4A02G005000, TraesCS4B02G300000, TraesCS4D02G298900		0.35	0.066666667
N1.HOG0000449	OG0000052	n9	HORVU.MOREX.r2.UnG0625820.1	TRIDC5AG076960.1	TraesCS5A02G543300, TraesCS4B02G376400			0.933333333
N1.HOG0000450	OG0000052	n16	HORVU.MOREX.r2.5HG0349810.1	TRIDC0UG033330.1, TRIDC5BG000750.1	TraesCS5A02G004300, TraesCS5A02G004200, TraesCSU02G073200, TraesCS5D02G013100			0.066666667
N1.HOG0000451	OG0000052	n23	HORVU.MOREX.r2.4HG0279340.1		TraesCS4A02G283100, TraesCS4A02G282900, TraesCS4B02G031000, TraesCS4D02G027900			0.066666667
N1.HOG0000452	OG0000052	n29	HORVU.MOREX.r2.2HG0168500.1	TRIDC2AG070630.1, TRIDC2BG076370.1	TraesCS2A02G502400, TraesCS2B02G530500, TraesCS2D02G503000
N1.HOG0000453	OG0000052	n36	HORVU.MOREX.r2.1HG0051870.1	TRIDC1BG043820.1	TraesCS1A02G258300, TraesCS1B02G268800, TraesCS1D02G257600
N1.HOG0000454	OG0000052	n42	HORVU.MOREX.r2.7HG0616760.1		TraesCS7A02G510800, TraesCS7B02G421700, TraesCS7D02G500200
N1.HOG0000455	OG0000052	n46	HORVU.MOREX.r2.7HG0546540.1	TRIDC7BG007040.1	TraesCS7A02G145400, TraesCS7B02G047600, TraesCS7D02G146700		0.95	0.666666667
N1.HOG0000456	OG0000052	n51	HORVU.MOREX.r2.6HG0518380.1	TRIDC6AG053990.1, TRIDC6BG062840.1	TraesCS6A02G360500, TraesCS6B02G393400, TraesCS6D02G344000
N1.HOG0000457	OG0000053	n2	HORVU.MOREX.r2.6HG0509700.1, HORVU.MOREX.r2.6HG0517690.1		TraesCS6A02G414300, TraesCS6B02G465800, TraesCS5D02G557600	0.631578947		0.444444444
N1.HOG0000458	OG0000053	n7	HORVU.MOREX.r2.6HG0525730.1	TRIDC6AG060910.1, TRIDC6AG060750.1, TRIDC6AG060900.1, TRIDC6BG072070.1, TRIDC6BG072300.1, TRIDC6BG072410.1, TRIDC6BG016500.1, TRIDC6BG072450.1	TraesCS4A02G389600, TraesCS6A02G414200, TraesCS6A02G414400, TraesCS6B02G464500, TraesCS6B02G463900, TraesCS6B02G463500, TraesCS6B02G464300, TraesCS6B02G465100, TraesCS6B02G464400, TraesCS6B02G116600, TraesCS6B02G465000, TraesCS6B02G464900, TraesCS6B02G464200, TraesCS6D02G398700, TraesCSU02G071000, TraesCSU02G071100, TraesCSU02G082800	0.421052632	0.321428571	0.366666667
N1.HOG0000459	OG0000053	n34	HORVU.MOREX.r2.6HG0524280.1, HORVU.MOREX.r2.6HG0524270.1, HORVU.MOREX.r2.6HG0524310.1	TRIDC6AG059270.1, TRIDC6BG070150.1, TRIDC0UG034540.1, TRIDC0UG006980.1, TRIDC6BG070210.1, TRIDC6BG070200.1	TraesCS6A02G403400, TraesCS6A02G403300, TraesCS6B02G447100, TraesCS6B02G446100, TraesCS6B02G446700, TraesCS6B02G447200, TraesCS6B02G447000, TraesCS6D02G386900, TraesCSU02G168100, TraesCSU02G165600, TraesCSU02G179000, TraesCS6D02G386700	0.473684211	0.383333333	0.37037037
N1.HOG0000460	OG0000053	n54	HORVU.MOREX.r2.6HG0524320.1		TraesCS6A02G403000, TraesCS6B02G446800, TraesCS6D02G399400			0.066666667
N1.HOG0000461	OG0000054	n3		TRIDC6BG011260.1	TraesCS6B02G083900
N1.HOG0000462	OG0000054	n9	HORVU.MOREX.r2.6HG0473370.1		TraesCS5A02G382100, TraesCS7B02G476900, TraesCS7B02G477000, TraesCS3B02G059800, TraesCS2D02G015300, TraesCS5D02G351300, TraesCS1D02G104700	0.947368421		0.533333333
N1.HOG0000463	OG0000054	n16	HORVU.MOREX.r2.7HG0547550.1		TraesCS7A02G472900, TraesCS3A02G464600, TraesCS6A02G073600, TraesCS4A02G338700, TraesCS7A02G496700, TraesCS3A02G415600, TraesCS6A02G365600, TraesCS2A02G160800, TraesCS2A02G483200, TraesCS4A02G026400, TraesCS7B02G455200, TraesCS6B02G037500, TraesCS1B02G412400, TraesCS3B02G511700, TraesCS2B02G104600, TraesCS5B02G558500, TraesCS5B02G558400, TraesCS2D02G163600, TraesCS2D02G046700, TraesCS2D02G538800,…
N1.HOG0000464	OG0000054	n45	HORVU.MOREX.r2.5HG0365140.1, HORVU.MOREX.r2.4HG0324340.1, HORVU.MOREX.r2.7HG0614130.1, HORVU.MOREX.r2.3HG0201930.1, HORVU.MOREX.r2.1HG0038590.1, HORVU.MOREX.r2.6HG0495120.1, HORVU.MOREX.r2.1HG0017480.1, HORVU.MOREX.r2.6HG0498700.1, HORVU.MOREX.r2.1HG0044340.1		TraesCS2B02G261600, TraesCS6D02G084100	0.557894737		0.933333333
N1.HOG0000465	OG0000054	n55	HORVU.MOREX.r2.1HG0016270.1, HORVU.MOREX.r2.6HG0476750.1		TraesCS2D02G414400	0.578947368
N1.HOG0000466	OG0000055	n5		TRIDC5AG064200.1, TRIDC1BG004720.1, TRIDC6BG000320.1, TRIDC2BG081600.1, TRIDC0UG024750.1, TRIDC6BG000280.1, TRIDC5BG069010.1, TRIDC5BG068770.1	TraesCS6B02G003100, TraesCSU02G230200, TraesCS1D02G005100, TraesCSU02G192000, TraesCSU02G178200, TraesCSU02G089200, TraesCSU02G234200		0.583333333	0.333333333
N1.HOG0000467	OG0000055	n21		TRIDC3BG013760.1	TraesCS3B02G098900, TraesCS3D02G083900			0.8
N1.HOG0000468	OG0000055	n24	HORVU.MOREX.r2.6HG0525460.1	TRIDC6AG060300.1, TRIDC6BG073080.1, TRIDC0UG001910.1	TraesCS6B02G460900, TraesCS6D02G395400, TraesCS6D02G395600, TraesCS6D02G395700	0.894736842	0.575	0.066666667
N1.HOG0000469	OG0000055	n31	HORVU.MOREX.r2.5HG0418550.1	TRIDC7AG000010.1, TRIDC1BG000130.1, TRIDC0UG023050.1	TraesCS7A02G000100, TraesCS4A02G448100, TraesCS2B02G563900, TraesCS6B02G055400, TraesCS1B02G004100, TraesCS1B02G043400, TraesCS6D02G010800, TraesCSU02G171400, TraesCSU02G211900, TraesCS6D02G001300, TraesCSU02G224100		0.266666667	0.723809524
N1.HOG0000470	OG0000055	n45	HORVU.MOREX.r2.1HG0009160.1	TRIDC7AG000080.1, TRIDC0UG023260.1, TRIDC1BG010000.1, TRIDC1BG010060.1	TraesCS1B02G032000, TraesCS5B02G550100, TraesCS6D02G000100, TraesCS5D02G537100		0.3625	0.6
N1.HOG0000471	OG0000055	n53		TRIDC4AG063370.1	TraesCS4A02G427900, TraesCS7A02G062000, TraesCS1B02G031800		0.55	0.566666667
N1.HOG0000472	OG0000056	n6	HORVU.MOREX.r2.2HG0080790.1	TRIDC2BG001970.1	TraesCS2A02G018300, TraesCS2B02G027200, TraesCS2B02G025300, TraesCS2D02G019900	0.894736842	0.65	0.533333333
N1.HOG0000473	OG0000056	n11	HORVU.MOREX.r2.2HG0080780.1		TraesCS2B02G025600, TraesCS2B02G024200, TraesCS2B02G028600, TraesCS5B02G301000, TraesCS2D02G019500, TraesCS2D02G017700			0.75
N1.HOG0000474	OG0000056	n17	HORVU.MOREX.r2.2HG0080730.1		TraesCS2B02G024600, TraesCS4D02G293400			0.533333333
N1.HOG0000475	OG0000056	n21	HORVU.MOREX.r2.2HG0080760.1	TRIDC2BG001980.1	TraesCS2A02G018100, TraesCS2B02G027100, TraesCS2B02G025400, TraesCS2D02G019400		0.65	0.466666667
N1.HOG0000476	OG0000056	n26	HORVU.MOREX.r2.2HG0080720.1	TRIDC2AG001710.1	TraesCS2A02G016600, TraesCS2D02G018100			0.2
N1.HOG0000477	OG0000056	n29	HORVU.MOREX.r2.2HG0080740.1	TRIDC2AG001890.1, TRIDC2AG001930.1, TRIDC2BG002010.1, TRIDC2BG002110.1	TraesCS2A02G018400, TraesCS2B02G027700, TraesCS2B02G025800, TraesCS2B02G027400, TraesCS2B02G166200, TraesCS4B02G294600, TraesCS2B02G026700, TraesCS2B02G025100, TraesCS2B02G581200, TraesCS2D02G020600, TraesCS2D02G019200, TraesCS2D02G018300, TraesCS2D02G020400, TraesCS2D02G144600, TraesCS2D02G018500, TraesCS2D02G021400, TraesCS2D02G020000, TraesCS2D02G051700		0.816666667	0.591666667
N1.HOG0000478	OG0000056	n51		TRIDC2AG001740.1, TRIDC2AG002090.1, TRIDC2BG002200.1	TraesCS2A02G016900, TraesCS2A02G021000, TraesCS2B02G028800		0.95	0.466666667
N1.HOG0000479	OG0000057	n5	HORVU.MOREX.r2.3HG0243480.1, HORVU.MOREX.r2.2HG0098270.1, HORVU.MOREX.r2.6HG0464860.1, HORVU.MOREX.r2.5HG0400540.1, HORVU.MOREX.r2.2HG0080710.1		TraesCS7A02G166300	0.894736842
N1.HOG0000480	OG0000057	n10	HORVU.MOREX.r2.1HG0067030.1, HORVU.MOREX.r2.7HG0611930.1		TraesCS2A02G228700
N1.HOG0000481	OG0000057	n12	HORVU.MOREX.r2.1HG0067360.1, HORVU.MOREX.r2.7HG0585570.1
N1.HOG0000482	OG0000057	n18	HORVU.MOREX.r2.3HG0242980.1		TraesCS3B02G550400, TraesCS2B02G144800			0.933333333
N1.HOG0000483	OG0000057	n20	HORVU.MOREX.r2.3HG0272030.1		TraesCS4B02G060800
N1.HOG0000484	OG0000057	n21	HORVU.MOREX.r2.7HG0617970.1, HORVU.MOREX.r2.3HG0265490.1, HORVU.MOREX.r2.3HG0203580.1, HORVU.MOREX.r2.1HG0064890.1, HORVU.MOREX.r2.3HG0246860.1			0.263157895
N1.HOG0000485	OG0000057	n35	HORVU.MOREX.r2.6HG0509270.1, HORVU.MOREX.r2.2HG0111870.1
N1.HOG0000486	OG0000057	n39	HORVU.MOREX.r2.7HG0546340.1, HORVU.MOREX.r2.6HG0493120.1, HORVU.MOREX.r2.2HG0105080.1, HORVU.MOREX.r2.7HG0601500.1	TRIDC5AG053570.1	TraesCS4B02G131600
N1.HOG0000487	OG0000057	n44	HORVU.MOREX.r2.6HG0465410.1, HORVU.MOREX.r2.6HG0523230.1	TRIDC4BG061740.1
N1.HOG0000488	OG0000057	n46	HORVU.MOREX.r2.7HG0538370.1, HORVU.MOREX.r2.2HG0158840.1, HORVU.MOREX.r2.5HG0353730.1, HORVU.MOREX.r2.5HG0389860.1, HORVU.MOREX.r2.1HG0062730.1, HORVU.MOREX.r2.4HG0292860.1
N1.HOG0000489	OG0000057	n51	HORVU.MOREX.r2.2HG0094150.1, HORVU.MOREX.r2.5HG0397310.1, HORVU.MOREX.r2.5HG0377500.1
N1.HOG0000490	OG0000057	n53	HORVU.MOREX.r2.1HG0069230.1, HORVU.MOREX.r2.5HG0423980.1, HORVU.MOREX.r2.4HG0348660.1, HORVU.MOREX.r2.5HG0418620.1
N1.HOG0000491	OG0000058	n0	HORVU.MOREX.r2.3HG0248770.1		TraesCS3A02G072800, TraesCS2A02G357300, TraesCS4A02G426600, TraesCS6A02G107000, TraesCS6A02G252200, TraesCS6A02G152900, TraesCS3A02G190400, TraesCS5A02G395000, TraesCS5A02G133700, TraesCS4A02G477100, TraesCS3A02G106000, TraesCS7A02G017000, TraesCS6A02G212900, TraesCS4A02G387300, TraesCS3A02G154100, TraesCS2A02G589800, TraesCS4A02G215900, TraesCS7A02G223200, TraesCS5B02G369600, TraesCS3B02G176300,…	0.947368421		0.659047619
N1.HOG0000492	OG0000059	n1	HORVU.MOREX.r2.4HG0338460.1		TraesCS2A02G574100, TraesCS5A02G471000, TraesCS3A02G387100, TraesCS5A02G474100, TraesCS5B02G561900, TraesCS2D02G385400, TraesCS6D02G050200	0.526315789
N1.HOG0000493	OG0000059	n8	HORVU.MOREX.r2.5HG0427410.1		TraesCS6A02G303500, TraesCS1A02G169800, TraesCS4A02G219800, TraesCS7A02G190100, TraesCS2A02G162800, TraesCS6A02G164800, TraesCS5A02G519000, TraesCS3A02G062900, TraesCS6A02G227500, TraesCS3A02G487400, TraesCS2B02G116800, TraesCS5B02G316200, TraesCS2B02G555800, TraesCS5B02G025400, TraesCS4B02G048800, TraesCS1B02G261900, TraesCS7B02G041400, TraesCS2B02G108700, TraesCS6B02G386800, TraesCS1B02G341200,…			0.833333333
N1.HOG0000494	OG0000060	n4		TRIDC4AG065710.1, TRIDC4AG065700.1, TRIDC7AG004360.1, TRIDC7AG004400.1, TRIDC7AG004610.1, TRIDC4AG065790.1, TRIDC4AG065690.1, TRIDC4AG065800.1, TRIDC4AG065760.1	TraesCS7D02G041100, TraesCS7D02G041200, TraesCS7D02G041300, TraesCS7D02G039800		0.6	0.666666667
N1.HOG0000495	OG0000060	n19		TRIDC2AG070890.1, TRIDC2BG076620.1	TraesCS2B02G532200, TraesCS2D02G504500, TraesCS7D02G140100		0.2	0.466666667
N1.HOG0000496	OG0000060	n25	HORVU.MOREX.r2.7HG0532380.1	TRIDC7AG004370.1, TRIDC2BG003970.1		0.684210526	0.275
N1.HOG0000497	OG0000060	n27	HORVU.MOREX.r2.7HG0532340.1	TRIDC7AG004600.1		0.947368421	0.75
N1.HOG0000498	OG0000060	n28		TRIDC4AG065590.1	TraesCS7D02G041600		0.55	0.533333333
N1.HOG0000499	OG0000060	n30		TRIDC5AG059810.1, TRIDC5BG063990.1	TraesCS5B02G416800, TraesCS5D02G422100		0.825
N1.HOG0000500	OG0000060	n34	HORVU.MOREX.r2.7HG0532310.1	TRIDC7AG004390.1, TRIDC4AG065770.1	TraesCS7D02G040400	0.894736842	0.7
N1.HOG0000501	OG0000060	n37	HORVU.MOREX.r2.7HG0607060.1	TRIDC7AG004420.1, TRIDC4AG065680.1	TraesCS7B02G345300, TraesCS7D02G436600, TraesCS7D02G040500, TraesCS7D02G040700		0.6	0.433333333
N1.HOG0000502	OG0000060	n43	HORVU.MOREX.r2.2HG0080480.1	TRIDC2AG001620.1, TRIDC2BG001750.1	TraesCS6B02G030900, TraesCSU02G007900	0.368421053	0.85	0.7
N1.HOG0000503	OG0000060	n48		TRIDC4AG028290.1, TRIDC6BG022080.1	TraesCS4A02G175700, TraesCS6B02G151700, TraesCS1B02G023100, TraesCS4D02G136900, TraesCS1D02G018700			0.155555556
N1.HOG0000504	OG0000061	n2	HORVU.MOREX.r2.5HG0356640.1	TRIDC1AG059430.1, TRIDC7BG024730.1
N1.HOG0000505	OG0000061	n12	HORVU.MOREX.r2.4HG0347930.1	TRIDC7AG041010.1
N1.HOG0000506	OG0000061	n13	HORVU.MOREX.r2.1HG0069620.1	TRIDC7AG013640.1		0.894736842	0.3
N1.HOG0000507	OG0000061	n14		TRIDC5AG007710.1, TRIDC2AG080620.1			0.85
N1.HOG0000508	OG0000061	n19	HORVU.MOREX.r2.5HG0353840.1	TRIDC3AG029540.1, TRIDC1BG036890.1, TRIDC2BG054580.1
N1.HOG0000509	OG0000061	n22	HORVU.MOREX.r2.5HG0354670.1, HORVU.MOREX.r2.4HG0348290.1, HORVU.MOREX.r2.4HG0339520.1, HORVU.MOREX.r2.2HG0119340.1	TRIDC5AG019420.1	TraesCS2A02G565100, TraesCS3A02G483300, TraesCS6A02G343400, TraesCS1B02G096500		0.7	0.266666667
N1.HOG0000510	OG0000061	n35	HORVU.MOREX.r2.1HG0013710.1	TRIDC7BG076220.1, TRIDC6BG001820.1		0.631578947	0.2
N1.HOG0000511	OG0000061	n38	HORVU.MOREX.r2.6HG0472420.1	TRIDC1AG056250.1, TRIDC7AG077280.1	TraesCS1A02G388300, TraesCS1A02G388200		0.725	0.866666667
N1.HOG0000512	OG0000061	n42	HORVU.MOREX.r2.5HG0352210.1	TRIDC7AG078580.1, TRIDC3AG023060.1, TRIDC4AG050680.1, TRIDC1AG062370.1, TRIDC2AG006610.1, TRIDC3BG083600.1, TRIDC3BG017960.1, TRIDC2BG061380.1, TRIDC2BG078650.1, TRIDC5BG000340.1, TRIDC1BG035680.1, TRIDC4BG056660.1	TraesCS7A02G568500		0.55	0.933333333
N1.HOG0000513	OG0000062	n8	HORVU.MOREX.r2.2HG0166150.1	TRIDC2BG074210.1	TraesCS2B02G514000, TraesCS2D02G487200		0.9	0.7
N1.HOG0000514	OG0000062	n12		TRIDC2AG074360.1, TRIDC2BG074190.1, TRIDC2BG081110.1, TRIDC2BG081100.1	TraesCS2A02G531200, TraesCS2B02G513900, TraesCS2B02G561100, TraesCS2B02G561000, TraesCS2B02G561300, TraesCS2D02G487100, TraesCS2D02G533600, TraesCS2D02G533500, TraesCS2D02G533200		0.666666667	0.7
N1.HOG0000515	OG0000062	n25	HORVU.MOREX.r2.2HG0172480.1	TRIDC2AG074500.1, TRIDC2BG081030.1	TraesCS2A02G532400, TraesCS2B02G513800, TraesCS2B02G560900, TraesCS2D02G533100			0.911111111
N1.HOG0000516	OG0000062	n32	HORVU.MOREX.r2.2HG0172510.1	TRIDC2AG074550.1, TRIDC2AG074440.1	TraesCS2A02G531900, TraesCS2D02G534200	0.315789474
N1.HOG0000517	OG0000062	n36	HORVU.MOREX.r2.2HG0172540.1, HORVU.MOREX.r2.2HG0172500.1		TraesCS2A02G531500, TraesCS2B02G561500			0.733333333
N1.HOG0000518	OG0000062	n39	HORVU.MOREX.r2.2HG0172520.1, HORVU.MOREX.r2.2HG0172490.1		TraesCS2D02G533400	0.263157895
N1.HOG0000519	OG0000062	n41	HORVU.MOREX.r2.2HG0172580.1	TRIDC2AG074430.1, TRIDC2AG074450.1, TRIDC2AG074470.1, TRIDC2BG081130.1, TRIDC2BG081120.1, TRIDC2BG081140.1	TraesCS2A02G531400, TraesCS2A02G531800, TraesCS2A02G532000, TraesCS2A02G532100, TraesCS2A02G532200, TraesCS2B02G561400, TraesCS2D02G533700, TraesCS2D02G533800	0.842105263	0.466666667	0.716666667
N1.HOG0000520	OG0000063	n2		TRIDC1BG030140.1	TraesCS1B02G180500, TraesCS1D02G150700, TraesCS1D02G160600		0.45
N1.HOG0000521	OG0000063	n6	HORVU.MOREX.r2.1HG0035630.1	TRIDC1BG030050.1	TraesCS1A02G163700, TraesCS1B02G180400, TraesCS1D02G160500, TraesCS1D02G160200		0.1	0.066666667
N1.HOG0000522	OG0000063	n12	HORVU.MOREX.r2.1HG0068970.1	TRIDC3AG060340.1, TRIDC1AG055240.1, TRIDC1AG055270.1, TRIDC1AG025030.1, TRIDC7AG016860.1, TRIDC1BG063300.1, TRIDC3BG068150.1, TRIDC1BG063370.1	TraesCS3A02G426000, TraesCS1A02G375400, TraesCS1A02G375500, TraesCS1A02G375300, TraesCS3B02G462100, TraesCS1B02G395900, TraesCS1B02G395600, TraesCS3D02G420600, TraesCS1D02G382800, TraesCS1D02G382600, TraesCS7D02G141300		0.85	0.333333333
N1.HOG0000523	OG0000063	n35	HORVU.MOREX.r2.1HG0075030.1		TraesCS1D02G422400
N1.HOG0000524	OG0000063	n36	HORVU.MOREX.r2.1HG0035650.1	TRIDC1BG063350.1, TRIDC1BG030150.1	TraesCS1B02G180600, TraesCS1D02G160700, TraesCS1D02G150600		0.8	0.8
N1.HOG0000525	OG0000063	n41		TRIDC0UG019530.1	TraesCS1A02G163600, TraesCS7B02G041700, TraesCS1D02G160100		0.95
N1.HOG0000526	OG0000063	n44	HORVU.MOREX.r2.1HG0034790.1	TRIDC1AG025040.1, TRIDC1AG028380.1, TRIDC1BG029650.1, TRIDC1BG032740.1	TraesCS1A02G187600, TraesCS1A02G161200, TraesCS1B02G195400, TraesCS1B02G177700, TraesCS1D02G160300, TraesCS1D02G189000, TraesCS1D02G158200			0.066666667
N1.HOG0000527	OG0000064	n2	HORVU.MOREX.r2.1HG0051550.1	TRIDC4AG004810.1, TRIDC5BG062850.1	TraesCS7D02G388700	0.789473684
N1.HOG0000528	OG0000064	n5	HORVU.MOREX.r2.7HG0598940.1, HORVU.MOREX.r2.1HG0053850.1		TraesCS2A02G354600, TraesCS3A02G152800, TraesCS6B02G312600, TraesCS2B02G393800, TraesCS1D02G422100	0.842105263		0.933333333
N1.HOG0000529	OG0000064	n18	HORVU.MOREX.r2.1HG0070810.1, HORVU.MOREX.r2.3HG0258990.1, HORVU.MOREX.r2.5HG0353630.1, HORVU.MOREX.r2.6HG0459290.1, HORVU.MOREX.r2.2HG0157510.1		TraesCS5D02G059000	0.618421053
N1.HOG0000530	OG0000064	n23	HORVU.MOREX.r2.1HG0005140.1, HORVU.MOREX.r2.1HG0005120.1		TraesCSU02G261200, TraesCS6D02G389300	0.815789474
N1.HOG0000531	OG0000064	n26	HORVU.MOREX.r2.7HG0544740.1, HORVU.MOREX.r2.7HG0536370.1, HORVU.MOREX.r2.1HG0017890.1, HORVU.MOREX.r2.4HG0315720.1, HORVU.MOREX.r2.5HG0437440.1, HORVU.MOREX.r2.2HG0150070.1	TRIDC5AG011500.1, TRIDC4BG006990.1		0.859649123	0.45
N1.HOG0000532	OG0000064	n33	HORVU.MOREX.r2.3HG0264180.1, HORVU.MOREX.r2.5HG0427810.1		TraesCS5A02G444000	0.947368421
N1.HOG0000533	OG0000064	n35	HORVU.MOREX.r2.5HG0405650.1, HORVU.MOREX.r2.5HG0354560.1		TraesCS2A02G500100, TraesCS3A02G221600, TraesCS2A02G087600, TraesCS6A02G394600, TraesCS4A02G203200, TraesCS2B02G008600, TraesCS7B02G306000, TraesCS3B02G556800, TraesCS4B02G050100, TraesCS4B02G237200, TraesCS6B02G266300, TraesCS7B02G474200, TraesCS1B02G310600, TraesCS6B02G106800, TraesCS3D02G404200, TraesCS7D02G126200, TraesCS2D02G123100, TraesCS1D02G358700, TraesCS7D02G515900	0.736842105		0.666666667
N1.HOG0000534	OG0000065	n0	HORVU.MOREX.r2.7HG0559980.1, HORVU.MOREX.r2.1HG0053220.1, HORVU.MOREX.r2.4HG0330660.1, HORVU.MOREX.r2.3HG0247930.1, HORVU.MOREX.r2.2HG0125420.1, HORVU.MOREX.r2.6HG0457470.1, HORVU.MOREX.r2.7HG0585830.1, HORVU.MOREX.r2.1HG0060730.1, HORVU.MOREX.r2.6HG0483460.1, HORVU.MOREX.r2.3HG0259620.1, HORVU.MOREX.r2.3HG0200860.1, HORVU.MOREX.r2.3HG0192540.1, HORVU.MOREX.r2.1HG0055610.1, HORVU.MOREX.r2.3HG0220…		TraesCS2A02G439000, TraesCS1B02G383500, TraesCS3D02G487100	0.688421053		0.4
N1.HOG0000535	OG0000066	n4	HORVU.MOREX.r2.1HG0002210.1, HORVU.MOREX.r2.1HG0002230.1	TRIDC1BG002430.1	TraesCS1A02G015800, TraesCS1A02G015600, TraesCS1A02G015700, TraesCS1B02G019800, TraesCS1B02G018700, TraesCS1B02G019700, TraesCS1D02G013700, TraesCS1D02G013500, TraesCS1D02G013600	0.578947368		0.733333333
N1.HOG0000536	OG0000066	n15	HORVU.MOREX.r2.1HG0002150.1	TRIDC4BG007580.1	TraesCS4B02G048500, TraesCS1D02G013000	0.894736842	0.45	0.866666667
N1.HOG0000537	OG0000066	n22		TRIDC1AG001680.1	TraesCS1A02G015500, TraesCS1B02G019600, TraesCS1B02G018800, TraesCS1D02G013400		0.8	0.566666667
N1.HOG0000538	OG0000066	n27	HORVU.MOREX.r2.2HG0081690.1		TraesCS2A02G026600, TraesCS2B02G040000, TraesCS2D02G028600
N1.HOG0000539	OG0000066	n32	HORVU.MOREX.r2.1HG0045600.1	TRIDC1AG032850.1	TraesCS1A02G217700, TraesCS1D02G219500			0.466666667
N1.HOG0000540	OG0000066	n36	HORVU.MOREX.r2.4HG0344810.1	TRIDC5AG074490.1, TRIDC6AG001980.1, TRIDC4BG059530.1	TraesCS5A02G525300, TraesCS4B02G356100, TraesCS4D02G349500		0.925	0.066666667
N1.HOG0000541	OG0000066	n45	HORVU.MOREX.r2.7HG0551020.1		TraesCS7A02G174500
N1.HOG0000542	OG0000066	n46	HORVU.MOREX.r2.7HG0551040.1, HORVU.MOREX.r2.7HG0551030.1	TRIDC7AG021720.1, TRIDC7BG011900.1, TRIDC7BG011890.1	TraesCS7A02G174700, TraesCS7B02G079500, TraesCS7D02G175900, TraesCS7D02G175800			0.9
N1.HOG0000543	OG0000067	n5		TRIDC2AG006900.1, TRIDC2AG006930.1, TRIDC2AG006920.1, TRIDC2AG006890.1			0.583333333
N1.HOG0000544	OG0000067	n10			TraesCS2A02G061800, TraesCS2A02G062200			0.6
N1.HOG0000545	OG0000067	n13			TraesCSU02G155600, TraesCSU02G024700			0.266666667
N1.HOG0000546	OG0000067	n15	HORVU.MOREX.r2.2HG0086670.1, HORVU.MOREX.r2.2HG0086660.1
N1.HOG0000547	OG0000067	n18	HORVU.MOREX.r2.2HG0086620.1		TraesCS2A02G062600	0.894736842
N1.HOG0000548	OG0000067	n19	HORVU.MOREX.r2.2HG0086610.1		TraesCS2A02G063000, TraesCS2B02G075800	0.947368421		0.933333333
N1.HOG0000549	OG0000067	n22	HORVU.MOREX.r2.2HG0086690.1, HORVU.MOREX.r2.2HG0086700.1	TRIDC2AG006870.1	TraesCS2A02G062000, TraesCS2B02G075300, TraesCSU02G024600, TraesCS2D02G061300, TraesCSU02G024800, TraesCS2D02G061000, TraesCS2D02G061100			0.555555556
N1.HOG0000550	OG0000067	n31	HORVU.MOREX.r2.UnG0630390.1, HORVU.MOREX.r2.2HG0086680.1	TRIDC2AG006860.1	TraesCS2A02G062100, TraesCS2A02G061900, TraesCSU02G264800, TraesCSU02G146900, TraesCSU02G208500			0.566666667
N1.HOG0000551	OG0000067	n38		TRIDC2AG006910.1, TRIDC2BG007910.1	TraesCS2A02G062800, TraesCS2A02G062900, TraesCS2B02G075600, TraesCS2B02G075500, TraesCS2B02G075400, TraesCS2B02G075700, TraesCSU02G146800, TraesCSU02G242700, TraesCSU02G242600, TraesCSU02G201000, TraesCSU02G207300, TraesCSU02G243700, TraesCS2D02G061400		0.925	0.45
N1.HOG0000552	OG0000067	n52		TRIDC2BG007930.1, TRIDC0UG026030.1	TraesCS2A02G063100		0.55
N1.HOG0000553	OG0000068	n1	HORVU.MOREX.r2.2HG0176150.1		TraesCS7A02G047300, TraesCS2A02G405900, TraesCS4B02G192900, TraesCS7B02G066900, TraesCS2D02G003400	0.684210526
N1.HOG0000554	OG0000068	n6	HORVU.MOREX.r2.5HG0397890.1, HORVU.MOREX.r2.7HG0589950.1		TraesCS2A02G438000, TraesCS7A02G325200, TraesCS4A02G283300, TraesCS7A02G107600, TraesCS3A02G237600, TraesCS1A02G139800, TraesCS7A02G517400, TraesCS1A02G045900, TraesCS4A02G043200, TraesCS2A02G123600, TraesCS3A02G089900, TraesCS4A02G371200, TraesCS6A02G123500, TraesCS5A02G064000, TraesCS3A02G043200, TraesCS1A02G333100, TraesCS4A02G324300, TraesCS7A02G280100, TraesCS4B02G150900, TraesCS5B02G168100,…	0.710526316		0.933333333
N1.HOG0000555	OG0000069	n8	HORVU.MOREX.r2.6HG0463710.1		TraesCS4A02G379800, TraesCS6D02G000900	0.842105263		0.533333333
N1.HOG0000556	OG0000069	n10	HORVU.MOREX.r2.3HG0189980.1	TRIDC3BG009660.1	TraesCS7A02G432300, TraesCS7A02G461300, TraesCS3A02G061400, TraesCS7B02G362800, TraesCS3B02G074000, TraesCS5D02G263300, TraesCS7D02G449500, TraesCS3D02G061200		0.7	0.833333333
N1.HOG0000557	OG0000069	n19		TRIDC6AG000530.1, TRIDC3AG004880.1	TraesCS3A02G043500, TraesCS6A02G004100, TraesCS5B02G032400, TraesCS6B02G089700		0.7	0.666666667
N1.HOG0000558	OG0000069	n24			TraesCS6A02G018400, TraesCS3B02G588300, TraesCS6B02G003800, TraesCS1B02G004700, TraesCS6B02G025400, TraesCS6D02G051900			0.444444444
N1.HOG0000559	OG0000069	n29	HORVU.MOREX.r2.5HG0418100.1	TRIDC7AG060260.1, TRIDC6AG002210.1, TRIDC6BG000060.1, TRIDC6BG002860.1	TraesCS4A02G397700, TraesCS6B02G089100, TraesCS6D02G001000, TraesCSU02G109100		0.8	0.711111111
N1.HOG0000560	OG0000069	n37		TRIDC4BG060290.1	TraesCS4B02G360600		0.95	0.133333333
N1.HOG0000561	OG0000069	n38		TRIDC7AG064260.1, TRIDC5AG074970.1, TRIDC5AG004770.1, TRIDC4AG060630.1, TRIDC3AG007190.1, TRIDC3AG004890.1, TRIDC6AG008080.1, TRIDC3BG009650.1	TraesCS4A02G379600, TraesCS2B02G539200, TraesCSU02G118000		0.65	0.6
N1.HOG0000562	OG0000069	n51			TraesCS3A02G088100
N1.HOG0000563	OG0000069	n52			TraesCS3A02G023400
N1.HOG0000564	OG0000070	n1	HORVU.MOREX.r2.3HG0186140.1	TRIDC5AG077650.1, TRIDC3BG003200.1	TraesCS5A02G549800, TraesCS4B02G396200, TraesCS4B02G385700, TraesCS4B02G384600, TraesCS7D02G538800, TraesCSU02G029800, TraesCS3D02G019200		0.85	0.644444444
N1.HOG0000565	OG0000070	n15	HORVU.MOREX.r2.7HG0534240.1, HORVU.MOREX.r2.7HG0534370.1, HORVU.MOREX.r2.7HG0534330.1, HORVU.MOREX.r2.7HG0534360.1	TRIDC4AG063720.1	TraesCS7A02G059500, TraesCS4A02G431500, TraesCS4A02G431600, TraesCSU02G249900, TraesCS7D02G054000	0.947368421		0.777777778
N1.HOG0000566	OG0000070	n24	HORVU.MOREX.r2.2HG0170800.1	TRIDC2AG072500.1, TRIDC2BG078710.1	TraesCS2A02G516700, TraesCS2A02G516800, TraesCS2A02G516500, TraesCS2B02G545200, TraesCS2B02G545300, TraesCS2D02G518200, TraesCS2D02G518300			0.6
N1.HOG0000567	OG0000070	n34	HORVU.MOREX.r2.1HG0007840.1	TRIDC1BG001130.1, TRIDC1BG001110.1	TraesCS1A02G050200, TraesCS1B02G066600, TraesCS1B02G066500, TraesCS1D02G052500		0.425
N1.HOG0000568	OG0000070	n40	HORVU.MOREX.r2.7HG0598720.1	TRIDC1AG006760.1, TRIDC4AG063730.1, TRIDC2AG072510.1, TRIDC7AG053960.1, TRIDC7AG053950.1	TraesCS7A02G387100, TraesCS7A02G387000, TraesCS7D02G383600, TraesCS7D02G383500		0.95
N1.HOG0000569	OG0000071	n1	HORVU.MOREX.r2.7HG0584640.1	TRIDC7AG044440.1, TRIDC7BG035870.1, TRIDC7BG035820.1	TraesCS7A02G317500, TraesCS7B02G218900, TraesCS1D02G001600, TraesCS7D02G314200		0.75	0.5
N1.HOG0000570	OG0000071	n16	HORVU.MOREX.r2.1HG0050040.1	TRIDC1AG037740.1, TRIDC1BG043270.1	TraesCS1A02G252200, TraesCS1B02G265100, TraesCS1D02G251900, TraesCS1D02G252600			0.933333333
N1.HOG0000571	OG0000071	n24	HORVU.MOREX.r2.5HG0415320.1	TRIDC5AG048600.1	TraesCS5A02G329500
N1.HOG0000572	OG0000071	n26	HORVU.MOREX.r2.3HG0263620.1	TRIDC5BG052560.1, TRIDC5BG052550.1	TraesCS5B02G329700, TraesCS5B02G329600, TraesCS5D02G335300			0.933333333
N1.HOG0000573	OG0000071	n31		TRIDC5AG014710.1, TRIDC5BG017040.1	TraesCS5A02G097600, TraesCS5B02G103100, TraesCS5D02G109900
N1.HOG0000574	OG0000071	n35	HORVU.MOREX.r2.7HG0561680.1	TRIDC7AG058660.1, TRIDC7AG015770.1, TRIDC7AG029900.1, TRIDC7BG051380.1, TRIDC7BG005180.1, TRIDC7BG020640.1	TraesCS7A02G421500, TraesCS2A02G126000, TraesCS7A02G133700, TraesCS7A02G232400, TraesCS7B02G321800, TraesCS7B02G034800, TraesCS7B02G130800, TraesCS7D02G133300, TraesCSU02G093500, TraesCS7D02G232500		0.85	0.3
N1.HOG0000575	OG0000071	n51	HORVU.MOREX.r2.1HG0016840.1
N1.HOG0000576	OG0000072	n1	HORVU.MOREX.r2.7HG0543310.1	TRIDC7AG014140.1	TraesCS7A02G121300, TraesCS7B02G019900, TraesCS7D02G119500
N1.HOG0000577	OG0000072	n9	HORVU.MOREX.r2.2HG0088160.1		TraesCS2A02G080600, TraesCS2A02G080500, TraesCS2B02G095400, TraesCS2B02G095200, TraesCS2D02G078300, TraesCS2D02G078100, TraesCS2D02G077800			0.933333333
N1.HOG0000578	OG0000072	n16	HORVU.MOREX.r2.2HG0088090.1, HORVU.MOREX.r2.5HG0446940.1		TraesCS2A02G080100, TraesCS2A02G080300, TraesCS2A02G080200, TraesCS2B02G094900, TraesCS2B02G154900, TraesCS2B02G095000, TraesCS2D02G077400, TraesCS2D02G134300, TraesCS2D02G077600, TraesCS2D02G077500			0.933333333
N1.HOG0000579	OG0000072	n28	HORVU.MOREX.r2.7HG0537050.1		TraesCS4A02G373600, TraesCS7D02G071000			0.933333333
N1.HOG0000580	OG0000072	n31	HORVU.MOREX.r2.7HG0543230.1, HORVU.MOREX.r2.7HG0541950.1		TraesCS7A02G120700, TraesCS7A02G120800, TraesCS7B02G018900, TraesCS7D02G118400, TraesCS7D02G118500	0.631578947		0.066666667
N1.HOG0000581	OG0000072	n38	HORVU.MOREX.r2.7HG0543270.1		TraesCS7A02G121000, TraesCS7B02G019500, TraesCS7B02G019300, TraesCS7D02G118800, TraesCS7D02G118700			0.266666667
N1.HOG0000582	OG0000072	n45	HORVU.MOREX.r2.7HG0544620.1		TraesCS7A02G130800, TraesCS7B02G031300, TraesCS7B02G031100, TraesCS7D02G130200			0.866666667
N1.HOG0000583	OG0000072	n49	HORVU.MOREX.r2.7HG0543300.1		TraesCS7A02G121200, TraesCS7B02G019700, TraesCS7D02G118900			0.866666667
N1.HOG0000584	OG0000073	n5	HORVU.MOREX.r2.1HG0049230.1	TRIDC1BG039070.1	TraesCS1A02G223500, TraesCS1B02G236800, TraesCS1D02G225100
N1.HOG0000585	OG0000073	n11		TRIDC4AG042560.1, TRIDC6AG052070.1, TRIDC6BG060850.1	TraesCS7B02G292000		0.75	0.733333333
N1.HOG0000586	OG0000073	n16	HORVU.MOREX.r2.6HG0517230.1	TRIDC6AG052210.1, TRIDC6AG052090.1, TRIDC6AG052190.1, TRIDC6BG060960.1, TRIDC6BG060930.1, TRIDC6BG060660.1, TRIDC6BG060940.1	TraesCS6A02G346800, TraesCS6A02G346500, TraesCS6A02G346600, TraesCS6B02G380000, TraesCS6B02G380200, TraesCS6D02G329900, TraesCS6D02G329400, TraesCS6D02G329300, TraesCS6D02G329600, TraesCS6D02G329500		0.725	0.533333333
N1.HOG0000587	OG0000073	n33	HORVU.MOREX.r2.6HG0516150.1, HORVU.MOREX.r2.6HG0516140.1	TRIDC6BG060830.1, TRIDC6BG060840.1	TraesCS6B02G378400, TraesCS6B02G378900, TraesCS6B02G379000, TraesCS6B02G379200, TraesCS6D02G328000, TraesCS6D02G328500		0.85	0.666666667
N1.HOG0000588	OG0000073	n42		TRIDC6BG060730.1	TraesCS6A02G345900, TraesCS6B02G379300, TraesCS6D02G328300, TraesCS6D02G328100, TraesCS6D02G328600		0.5
N1.HOG0000589	OG0000073	n47	HORVU.MOREX.r2.7HG0558920.1	TRIDC5BG077970.1	TraesCS7B02G387600, TraesCS5B02G523100, TraesCS7D02G220000, TraesCS7D02G471400	0.894736842		0.733333333
N1.HOG0000590	OG0000074	n2		TRIDC3AG006080.1, TRIDC3AG006100.1	TraesCS3A02G053000, TraesCS3A02G053100		0.8	0.9
N1.HOG0000591	OG0000074	n9	HORVU.MOREX.r2.3HG0188660.1, HORVU.MOREX.r2.3HG0188650.1, HORVU.MOREX.r2.3HG0188690.1, HORVU.MOREX.r2.3HG0188670.1, HORVU.MOREX.r2.3HG0188700.1	TRIDC0UG009700.1, TRIDC0UG035290.1, TRIDC3BG008200.1, TRIDC3BG008210.1, TRIDC0UG009650.1	TraesCS3B02G062800, TraesCS3B02G062900, TraesCSU02G213500		0.54	0.533333333
N1.HOG0000592	OG0000074	n21	HORVU.MOREX.r2.3HG0188620.1	TRIDC0UG021670.1	TraesCS3B02G063700, TraesCS3B02G064100, TraesCS3B02G063000, TraesCS3B02G063100, TraesCS3B02G063900, TraesCS3B02G064200, TraesCS3B02G064300, TraesCS3B02G064400, TraesCSU02G251500, TraesCSU02G147100, TraesCSU02G258000, TraesCSU02G147300		0.7	0.066666667
N1.HOG0000593	OG0000074	n34		TRIDC0UG008810.1, TRIDC0UG009250.1	TraesCS3B02G062700, TraesCS3B02G062600, TraesCS3B02G063400, TraesCS3B02G063200, TraesCS3B02G063500, TraesCS3B02G064000, TraesCS3B02G063600, TraesCS3D02G051900, TraesCSU02G057100, TraesCSU02G057000, TraesCSU02G057200, TraesCSU02G057300, TraesCSU02G056600, TraesCSU02G154200, TraesCSU02G147200, TraesCSU02G253500, TraesCSU02G237900			0.52
N1.HOG0000594	OG0000075	n8	HORVU.MOREX.r2.5HG0374740.1, HORVU.MOREX.r2.6HG0500750.1, HORVU.MOREX.r2.7HG0621640.1			0.631578947
N1.HOG0000595	OG0000075	n11	HORVU.MOREX.r2.7HG0572700.1, HORVU.MOREX.r2.5HG0378530.1
N1.HOG0000596	OG0000075	n19		TRIDC7AG057980.1, TRIDC7AG015780.1, TRIDC6AG057500.1, TRIDC3AG068770.1			0.816666667
N1.HOG0000597	OG0000075	n28	HORVU.MOREX.r2.5HG0363930.1		TraesCS6A02G404400, TraesCS1A02G234000, TraesCS5A02G124500, TraesCS1B02G094100, TraesCSU02G264000			0.833333333
N1.HOG0000598	OG0000075	n33	HORVU.MOREX.r2.5HG0415270.1		TraesCS7A02G006000	0.473684211		0.466666667
N1.HOG0000599	OG0000075	n34	HORVU.MOREX.r2.2HG0174160.1, HORVU.MOREX.r2.3HG0211210.1		TraesCS6B02G288200, TraesCS2D02G244800			0.8
N1.HOG0000600	OG0000075	n37	HORVU.MOREX.r2.2HG0174140.1		TraesCS6A02G388000, TraesCS7A02G133900			0.8
N1.HOG0000601	OG0000075	n39	HORVU.MOREX.r2.5HG0365740.1	TRIDC2AG033560.1	TraesCS2A02G383500, TraesCS2A02G383800, TraesCS5B02G455000, TraesCS2B02G301700, TraesCS6B02G350300			0.6
N1.HOG0000602	OG0000075	n45	HORVU.MOREX.r2.4HG0283750.1		TraesCS6A02G404300, TraesCS7B02G366300, TraesCS2B02G240400, TraesCS2B02G240300, TraesCS1B02G308100, TraesCS7D02G367000
N1.HOG0000603	OG0000075	n51	HORVU.MOREX.r2.2HG0174150.1		TraesCS1A02G233900
N1.HOG0000604	OG0000076	n3			TraesCS3A02G063300, TraesCS3A02G064100, TraesCS3B02G075900, TraesCS3B02G075100, TraesCS3D02G063300, TraesCS3D02G062400, TraesCS3D02G064000			0.466666667
N1.HOG0000605	OG0000076	n13			TraesCS7B02G391000
N1.HOG0000606	OG0000076	n15	HORVU.MOREX.r2.3HG0190200.1		TraesCS3A02G015700, TraesCS3A02G063100, TraesCS1A02G063400, TraesCS3A02G064200, TraesCS3B02G075400, TraesCS3B02G076200, TraesCS3B02G076400, TraesCS3B02G076500, TraesCS3B02G076700, TraesCS3D02G013100, TraesCS3D02G063500, TraesCS3D02G063200, TraesCS3D02G064600	0.789473684		0.55
N1.HOG0000607	OG0000076	n33			TraesCS2A02G083800, TraesCS6A02G307000, TraesCS2B02G098300, TraesCS2B02G098000, TraesCS7B02G498200, TraesCS7B02G494800, TraesCS7B02G497800, TraesCS7B02G494400, TraesCS2D02G081800			0.3
N1.HOG0000608	OG0000076	n43			TraesCS3B02G076800			0.866666667
N1.HOG0000609	OG0000076	n44		TRIDC5AG059070.1, TRIDC3BG002260.1, TRIDC5BG063260.1	TraesCS5A02G406800, TraesCS5B02G411800, TraesCSU02G044300, TraesCS5D02G416800		0.9	0.933333333
N1.HOG0000610	OG0000077	n2		TRIDC5AG009780.1, TRIDC6AG038050.1, TRIDC5BG011430.1	TraesCS3A02G124200, TraesCS5B02G070000, TraesCS6B02G278000, TraesCS5D02G074000		0.9	0.933333333
N1.HOG0000611	OG0000077	n12	HORVU.MOREX.r2.7HG0609200.1, HORVU.MOREX.r2.7HG0609370.1	TRIDC7AG063560.1, TRIDC7BG057180.1, TRIDC7BG057190.1	TraesCS7A02G456700, TraesCS7B02G357400, TraesCS7B02G357600, TraesCS7B02G357500, TraesCS7D02G445400		0.275	0.8
N1.HOG0000612	OG0000077	n23	HORVU.MOREX.r2.5HG0428750.1	TRIDC5AG061000.1	TraesCS5B02G422800, TraesCS5D02G429400, TraesCS5D02G429500
N1.HOG0000613	OG0000077	n27	HORVU.MOREX.r2.5HG0428740.1	TRIDC5BG065060.1, TRIDC5BG065040.1	TraesCS5B02G423000, TraesCS5B02G422900, TraesCS5D02G429700, TraesCS5D02G429600	0.578947368	0.8
N1.HOG0000614	OG0000077	n33		TRIDC3AG010900.1	TraesCS3A02G090400, TraesCS3D02G090400		0.15	0.866666667
N1.HOG0000615	OG0000077	n35	HORVU.MOREX.r2.5HG0445780.1	TRIDC3AG013270.1, TRIDC3AG013150.1, TRIDC4AG049040.1, TRIDC4BG007140.1, TRIDC4BG007340.1, TRIDC0UG014860.1	TraesCS4A02G267200, TraesCS3A02G106800, TraesCS4A02G324100, TraesCS4B02G046000, TraesCS5B02G554000, TraesCS5B02G537100, TraesCS4D02G046000, TraesCS4D02G047000	0.842105263	0.75	0.433333333
N1.HOG0000616	OG0000078	n4	HORVU.MOREX.r2.7HG0542840.1	TRIDC7BG002180.1	TraesCS7A02G118800, TraesCS7D02G114100		0.85	0.066666667
N1.HOG0000617	OG0000078	n7	HORVU.MOREX.r2.7HG0542850.1		TraesCS7A02G118900, TraesCS7D02G114200	0.947368421		0.133333333
N1.HOG0000618	OG0000078	n10	HORVU.MOREX.r2.2HG0095890.1	TRIDC2AG015820.1, TRIDC2BG019070.1	TraesCS2A02G128500, TraesCS2B02G150600, TraesCS2D02G131000			0.644444444
N1.HOG0000619	OG0000078	n19		TRIDC4AG036120.1, TRIDC4BG013720.1
N1.HOG0000620	OG0000078	n21			TraesCS7A02G119800, TraesCS7A02G119100, TraesCS7A02G119000, TraesCS7B02G017500, TraesCS7B02G016100, TraesCS7B02G015400, TraesCS7D02G114300, TraesCS7D02G115100			0.933333333
N1.HOG0000621	OG0000078	n31	HORVU.MOREX.r2.7HG0542950.1		TraesCS7A02G119500, TraesCSU02G159700, TraesCS7D02G115900			0.533333333
N1.HOG0000622	OG0000078	n34	HORVU.MOREX.r2.7HG0542960.1		TraesCS4A02G227600, TraesCS2B02G528900, TraesCS7B02G016300, TraesCS7B02G016400, TraesCS2B02G529000, TraesCS4B02G088500, TraesCSU02G093000, TraesCS7D02G116100, TraesCS7D02G116200, TraesCS7D02G116000, TraesCSU02G095500, TraesCS4D02G085800			0.173333333
N1.HOG0000623	OG0000078	n46	HORVU.MOREX.r2.7HG0542970.1	TRIDC0UG018280.1	TraesCS7B02G016500, TraesCS7D02G115300, TraesCSU02G093100, TraesCS7D02G116300		0.95	0.4
N1.HOG0000624	OG0000079	n3	HORVU.MOREX.r2.2HG0108770.1, HORVU.MOREX.r2.2HG0101230.1	TRIDC7AG025530.1, TRIDC4AG050810.1, TRIDC2AG019960.1, TRIDC6BG000110.1, TRIDC6BG000010.1, TRIDC0UG016620.1, TRIDC5BG080090.1, TRIDC2BG023980.1	TraesCS7A02G201900, TraesCS4A02G338800, TraesCS2A02G159400, TraesCS5B02G548100, TraesCS5B02G548700, TraesCS2B02G185000, TraesCSU02G084700, TraesCS7D02G205000, TraesCS5D02G535100, TraesCS5D02G535200, TraesCS5D02G535600, TraesCS5D02G535700, TraesCS2D02G166700		0.266666667	0.816666667
N1.HOG0000625	OG0000079	n25	HORVU.MOREX.r2.1HG0061610.1	TRIDC3AG045930.1, TRIDC6AG010270.1, TRIDC6AG013760.1, TRIDC7AG057610.1, TRIDC3BG052060.1, TRIDC7BG050270.1, TRIDC0UG021570.1, TRIDC6BG013580.1	TraesCS3A02G319600, TraesCS6A02G083800, TraesCS7A02G413400, TraesCS6A02G320800, TraesCS6A02G106200, TraesCS3B02G346700, TraesCS6B02G113300, TraesCS7B02G313400, TraesCS6B02G098900, TraesCS7B02G313500, TraesCS3D02G311300, TraesCS6D02G077400, TraesCS7D02G406500, TraesCSU02G086300, TraesCSU02G086400, TraesCS7D02G406700, TraesCS7D02G406800, TraesCS7D02G442800	0.947368421	0.35	0.466666667
N1.HOG0000626	OG0000080	n1	HORVU.MOREX.r2.5HG0444720.1	TRIDC4BG050570.1	TraesCS4A02G332800, TraesCS5B02G553300, TraesCS4B02G295400, TraesCS5D02G524300	0.789473684	0.95	0.666666667
N1.HOG0000627	OG0000080	n8			TraesCS5B02G547300, TraesCS5B02G546100, TraesCS5D02G541200, TraesCS5D02G540100, TraesCS5D02G541700			0.511111111
N1.HOG0000628	OG0000080	n13		TRIDC1BG015130.1	TraesCS4A02G333100, TraesCS4A02G332900, TraesCS4A02G332200, TraesCS4A02G333000, TraesCS5B02G553700, TraesCS1B02G104800, TraesCS5B02G553200, TraesCS5B02G525800, TraesCS5B02G525400, TraesCS5D02G524400, TraesCS5D02G539700, TraesCS5D02G540400, TraesCS5D02G524200, TraesCS5D02G539600			0.688888889
N1.HOG0000629	OG0000080	n30	HORVU.MOREX.r2.5HG0441880.1		TraesCS4A02G359700, TraesCS4A02G331700, TraesCS4A02G332500, TraesCS4A02G331500, TraesCS7D02G044900
N1.HOG0000630	OG0000080	n35	HORVU.MOREX.r2.5HG0444640.1		TraesCS5B02G547100, TraesCS5B02G546800, TraesCS5D02G541000			0.6
N1.HOG0000631	OG0000080	n38			TraesCS7A02G049900, TraesCS4A02G435800, TraesCS4A02G435700, TraesCS7D02G044800			0.666666667
N1.HOG0000632	OG0000080	n41	HORVU.MOREX.r2.5HG0444590.1		TraesCS4A02G332300, TraesCS4A02G347900, TraesCS5B02G512700, TraesCS5B02G525200, TraesCS5B02G553500, TraesCS5D02G541300, TraesCS5D02G523900, TraesCS5D02G539900			0.616666667
N1.HOG0000633	OG0000080	n49	HORVU.MOREX.r2.5HG0444160.1, HORVU.MOREX.r2.5HG0444540.1		TraesCS5B02G525700	0.842105263		0.2
N1.HOG0000634	OG0000081	n1	HORVU.MOREX.r2.2HG0134850.1, HORVU.MOREX.r2.2HG0127540.1	TRIDC6AG015060.1, TRIDC4BG024110.1	TraesCS4A02G024600, TraesCS6A02G114400, TraesCS4B02G146200, TraesCSU02G190200, TraesCSU02G157000
N1.HOG0000635	OG0000081	n13	HORVU.MOREX.r2.5HG0351810.1, HORVU.MOREX.r2.2HG0176530.1	TRIDC5AG060100.1, TRIDC5BG079340.1, TRIDC4BG041960.1, TRIDC1BG011840.1, TRIDC6BG049930.1, TRIDC3BG005820.1, TRIDC3BG017130.1	TraesCS3B02G187900, TraesCS2B02G314400, TraesCS4B02G238600, TraesCS3B02G013500, TraesCS6D02G375300, TraesCSU02G259500, TraesCSU02G238000, TraesCS1D02G179100, TraesCSU02G158100	0.526315789		0.933333333
N1.HOG0000636	OG0000081	n33	HORVU.MOREX.r2.UnG0632790.1	TRIDC7AG059810.1
N1.HOG0000637	OG0000081	n35	HORVU.MOREX.r2.UnG0632780.1	TRIDC6AG019700.1
N1.HOG0000638	OG0000081	n39	HORVU.MOREX.r2.6HG0519450.1	TRIDC7AG060750.1, TRIDC3AG043310.1, TRIDC4AG024310.1, TRIDC2AG014150.1, TRIDC0UG033750.1, TRIDC0UG031440.1	TraesCS3B02G231300, TraesCSU02G238400	0.368421053	0.75
N1.HOG0000639	OG0000081	n47			TraesCS5D02G457500
N1.HOG0000640	OG0000081	n48		TRIDC7AG039770.1, TRIDC2BG035370.1	TraesCS2B02G252700		0.9
N1.HOG0000641	OG0000082	n6	HORVU.MOREX.r2.1HG0010300.1	TRIDC1BG010640.1, TRIDC1BG010650.1, TRIDC0UG001300.1, TRIDC0UG032630.1, TRIDC1BG010610.1	TraesCS5A02G422900, TraesCS1B02G081100	0.631578947	0.333333333
N1.HOG0000642	OG0000082	n13	HORVU.MOREX.r2.1HG0010240.1, HORVU.MOREX.r2.1HG0010310.1, HORVU.MOREX.r2.UnG0627500.1, HORVU.MOREX.r2.UnG0627350.1, HORVU.MOREX.r2.UnG0633910.1, HORVU.MOREX.r2.1HG0010200.1, HORVU.MOREX.r2.1HG0010180.1, HORVU.MOREX.r2.1HG0010210.1, HORVU.MOREX.r2.1HG0010280.1, HORVU.MOREX.r2.1HG0010320.1	TRIDC1AG008510.1, TRIDC1AG008530.1, TRIDC0UG026550.1, TRIDC0UG021000.1, TRIDC1BG010670.1, TRIDC1BG010630.1, TRIDC1BG010660.1, TRIDC0UG029220.1, TRIDC0UG035170.1, TRIDC0UG034730.1, TRIDC0UG032750.1	TraesCS1A02G062600, TraesCS1A02G062500, TraesCS1A02G062900, TraesCS1A02G063100, TraesCS1A02G063200, TraesCS1A02G062700, TraesCS1B02G080800, TraesCS1B02G081000, TraesCS1B02G080900, TraesCS1B02G081200, TraesCS1B02G081300, TraesCS5D02G431100, TraesCS1D02G063800, TraesCS1D02G063500, TraesCS1D02G063700, TraesCS1D02G063600, TraesCS1D02G063900	0.644736842	0.50625	0.573333333
N1.HOG0000643	OG0000083	n3	HORVU.MOREX.r2.2HG0155710.1		TraesCS7D02G465100
N1.HOG0000644	OG0000083	n5	HORVU.MOREX.r2.7HG0611970.1		TraesCS7D02G464500
N1.HOG0000645	OG0000083	n6		TRIDC7BG060240.1, TRIDC7BG060300.1	TraesCS7B02G379200		0.775
N1.HOG0000646	OG0000083	n13	HORVU.MOREX.r2.7HG0618100.1		TraesCS7A02G519100, TraesCS3A02G410400, TraesCS3A02G410300, TraesCS6A02G066700, TraesCS3B02G443700, TraesCS3D02G405100, TraesCS3D02G405000, TraesCSU02G117400			0.466666667
N1.HOG0000647	OG0000083	n23	HORVU.MOREX.r2.7HG0617980.1		TraesCS7A02G518700, TraesCS7A02G497700, TraesCS7D02G508600, TraesCS7D02G485000			0.066666667
N1.HOG0000648	OG0000083	n27	HORVU.MOREX.r2.7HG0606930.1	TRIDC7AG072750.1, TRIDC7BG068910.1, TRIDC7BG068870.1	TraesCS7A02G518600, TraesCS7B02G434600, TraesCS7D02G508500, TraesCS7D02G508300	0.894736842	0.7	0.866666667
N1.HOG0000649	OG0000083	n34	HORVU.MOREX.r2.7HG0617830.1	TRIDC2AG047970.1, TRIDC7AG072920.1, TRIDC2BG050460.1, TRIDC5BG078890.1, TRIDC7BG069010.1	TraesCS2A02G333300, TraesCS7A02G519900, TraesCS7A02G519300, TraesCS7B02G436000, TraesCS2B02G469900, TraesCS7B02G433600, TraesCS7B02G435400, TraesCS2D02G327500, TraesCS7D02G509600, TraesCS2D02G448100, TraesCS7D02G509000	0.947368421	0.683333333	0.822222222
N1.HOG0000650	OG0000084	n1	HORVU.MOREX.r2.5HG0423970.1	TRIDC2AG074040.1, TRIDC3BG009970.1, TRIDC3BG002460.1	TraesCS3B02G030500, TraesCS2B02G558600, TraesCS5B02G391900, TraesCS3D02G063000, TraesCS2D02G530900, TraesCS5D02G396800	0.894736842	0.55	0.706666667
N1.HOG0000651	OG0000084	n12	HORVU.MOREX.r2.3HG0183600.1, HORVU.MOREX.r2.UnG0627810.1, HORVU.MOREX.r2.3HG0181830.1	TRIDC3AG001560.1, TRIDC6AG058950.1, TRIDC5AG056530.1, TRIDC2AG074010.1, TRIDC3BG006870.1, TRIDC3BG004450.1, TRIDC0UG021350.1, TRIDC0UG000310.1, TRIDC0UG001810.1, TRIDC3BG004440.1, TRIDC2BG007900.1, TRIDC2BG080660.1, TRIDC5BG060590.1	TraesCS3A02G018500, TraesCS3A02G018200, TraesCSU02G044400, TraesCSU02G153700, TraesCSU02G156400, TraesCSU02G046400	0.578947368	0.733333333	0.366666667
N1.HOG0000652	OG0000084	n40	HORVU.MOREX.r2.3HG0181800.1		TraesCSU02G044100			0.066666667
N1.HOG0000653	OG0000084	n41	HORVU.MOREX.r2.3HG0190160.1		TraesCS3D02G064100	0.947368421		0.933333333
N1.HOG0000654	OG0000084	n42			TraesCSU02G178300, TraesCSU02G177600			0.133333333
N1.HOG0000655	OG0000084	n44	HORVU.MOREX.r2.3HG0183690.1		TraesCSU02G156200, TraesCS3D02G014200			0.533333333
N1.HOG0000656	OG0000084	n46	HORVU.MOREX.r2.3HG0183660.1		TraesCS3A02G017200, TraesCSU02G165400, TraesCSU02G164800, TraesCS3D02G014000	0.578947368		0.2
N1.HOG0000657	OG0000085	n1	HORVU.MOREX.r2.6HG0466150.1	TRIDC6AG016640.1, TRIDC6BG022230.1	TraesCS6A02G124900, TraesCS6A02G124800, TraesCS6B02G152800, TraesCS6D02G115000, TraesCS6D02G115200		0.4	0.433333333
N1.HOG0000658	OG0000085	n10	HORVU.MOREX.r2.6HG0466370.1	TRIDC6AG016710.1, TRIDC6AG016810.1, TRIDC6AG016820.1, TRIDC6BG022310.1	TraesCS6A02G125300, TraesCS6A02G125500, TraesCS6A02G125600, TraesCS6B02G153400		0.55
N1.HOG0000659	OG0000085	n20	HORVU.MOREX.r2.6HG0466110.1	TRIDC6BG022260.1	TraesCS6B02G152900, TraesCS6D02G115300	0.789473684	0.45
N1.HOG0000660	OG0000085	n23	HORVU.MOREX.r2.6HG0466100.1	TRIDC6BG022340.1	TraesCS6B02G153700, TraesCS6D02G116100
N1.HOG0000661	OG0000085	n27		TRIDC6AG016600.1, TRIDC6AG016630.1, TRIDC6BG022240.1	TraesCS6A02G124600, TraesCS6A02G124700, TraesCS6B02G152700, TraesCS6D02G115100		0.675	0.755555556
N1.HOG0000662	OG0000085	n34	HORVU.MOREX.r2.6HG0466390.1	TRIDC6AG016760.1, TRIDC6BG022320.1	TraesCS6A02G125400, TraesCS6B02G153500, TraesCS6D02G115900			0.066666667
N1.HOG0000663	OG0000085	n42	HORVU.MOREX.r2.6HG0466170.1		TraesCS6A02G125000, TraesCS6B02G153100, TraesCS6D02G115400
N1.HOG0000664	OG0000085	n45	HORVU.MOREX.r2.6HG0466350.1	TRIDC6AG016690.1, TRIDC6BG022300.1	TraesCS6A02G125200, TraesCS6B02G153300, TraesCS6D02G115700		0.7
N1.HOG0000665	OG0000086	n2			TraesCS6A02G314300, TraesCSU02G087900			0.066666667
N1.HOG0000666	OG0000086	n7	HORVU.MOREX.r2.1HG0012070.1, HORVU.MOREX.r2.1HG0007050.1, HORVU.MOREX.r2.1HG0007540.1		TraesCS1A02G006800, TraesCS1A02G006300, TraesCS1A02G006200, TraesCS1B02G009900, TraesCS1B02G006500, TraesCS1D02G002900, TraesCS3D02G452300	0.789473684		0.533333333
N1.HOG0000667	OG0000086	n16	HORVU.MOREX.r2.1HG0000750.1		TraesCS1A02G007000, TraesCS1B02G008300, TraesCS1D02G002700	0.631578947		0.488888889
N1.HOG0000668	OG0000086	n22	HORVU.MOREX.r2.1HG0000640.1, HORVU.MOREX.r2.1HG0000590.1		TraesCS1B02G007100	0.5
N1.HOG0000669	OG0000086	n24	HORVU.MOREX.r2.1HG0000610.1		TraesCS1B02G006800, TraesCS1B02G008700, TraesCS1B02G009800, TraesCS1D02G001700, TraesCS1D02G003000	0.684210526		0.333333333
N1.HOG0000670	OG0000086	n29		TRIDC1AG000490.1	TraesCS1B02G007400, TraesCS1B02G480300, TraesCS1B02G009500, TraesCS1B02G009200, TraesCS1D02G453800, TraesCS6D02G293600		0.3	0.444444444
N1.HOG0000671	OG0000086	n35			TraesCS1B02G008500, TraesCS1D02G001500			0.6
N1.HOG0000672	OG0000086	n36		TRIDC1AG000580.1, TRIDC1AG000480.1, TRIDC1AG000520.1, TRIDC1AG000680.1, TRIDC1AG000510.1, TRIDC1AG000740.1, TRIDC1AG000670.1, TRIDC1BG001430.1, TRIDC1BG001510.1, TRIDC1BG001060.1	TraesCS1A02G006500, TraesCS1A02G006900, TraesCS1A02G007100, TraesCS1B02G009000, TraesCS1B02G006700		0.48	0.688888889
N1.HOG0000673	OG0000087	n9	HORVU.MOREX.r2.6HG0515210.1	TRIDC6BG059860.1	TraesCS5A02G451100, TraesCS5A02G451200, TraesCS6A02G341000, TraesCS5A02G451300, TraesCS5B02G459900, TraesCS5B02G459800, TraesCS5B02G460000, TraesCS6B02G372400, TraesCS5B02G459600, TraesCS5B02G460100, TraesCS5D02G461300, TraesCS5D02G461400, TraesCS5D02G461500	0.526315789	0.9
N1.HOG0000674	OG0000087	n23	HORVU.MOREX.r2.5HG0433550.1	TRIDC5AG064740.1	TraesCS5A02G451000, TraesCS5B02G459700, TraesCS5B02G459500, TraesCS5D02G461200		0.95	0.6
N1.HOG0000675	OG0000087	n28			TraesCS5B02G459400, TraesCS1D02G232500, TraesCS5D02G461000			0.066666667
N1.HOG0000676	OG0000087	n30			TraesCS2A02G265300, TraesCS3B02G481700, TraesCS2B02G276700, TraesCS2D02G258200			0.066666667
N1.HOG0000677	OG0000088	n5			TraesCS5A02G219300, TraesCS5D02G227000			0.933333333
N1.HOG0000678	OG0000088	n7		TRIDC5AG035250.1, TRIDC7AG026980.1, TRIDC0UG025570.1, TRIDC5BG037050.1, TRIDC0UG030830.1, TRIDC5BG037040.1			0.383333333
N1.HOG0000679	OG0000088	n13		TRIDC5AG035270.1, TRIDC0UG029500.1, TRIDC0UG020810.1, TRIDC0UG025530.1			0.5625
N1.HOG0000680	OG0000088	n17		TRIDC0UG025710.1, TRIDC0UG029150.1	TraesCS5B02G218600		0.075	0.8
N1.HOG0000681	OG0000088	n23		TRIDC5BG037010.1, TRIDC5BG037000.1	TraesCS5A02G219500, TraesCS5A02G219400, TraesCS5B02G217900		0.275	0.822222222
N1.HOG0000682	OG0000088	n28	HORVU.MOREX.r2.5HG0399460.1, HORVU.MOREX.r2.UnG0631470.1, HORVU.MOREX.r2.5HG0399450.1		TraesCS5D02G227600	0.947368421
N1.HOG0000683	OG0000088	n31	HORVU.MOREX.r2.5HG0399570.1, HORVU.MOREX.r2.5HG0399500.1, HORVU.MOREX.r2.5HG0399610.1, HORVU.MOREX.r2.5HG0399470.1		TraesCS5D02G227400
N1.HOG0000684	OG0000088	n35			TraesCS7A02G213700, TraesCS7B02G120900, TraesCS5D02G227700, TraesCS7D02G215700			0.933333333
N1.HOG0000685	OG0000088	n38		TRIDC5AG035220.1	TraesCS5A02G219000, TraesCS5D02G226900, TraesCS5D02G227300
N1.HOG0000686	OG0000088	n41	HORVU.MOREX.r2.5HG0399600.1, HORVU.MOREX.r2.5HG0399590.1, HORVU.MOREX.r2.5HG0399580.1		TraesCS5A02G219600, TraesCS5A02G219700, TraesCS5B02G218200, TraesCS5B02G218500, TraesCS5B02G218400, TraesCS5D02G227500			0.666666667
N1.HOG0000687	OG0000089	n1	HORVU.MOREX.r2.6HG0453800.1	TRIDC4AG048190.1, TRIDC6AG005260.1, TRIDC6BG007620.1, TRIDC5BG082870.1	TraesCS4A02G359400, TraesCS4A02G318300, TraesCS6A02G044200, TraesCS5B02G561100, TraesCS5B02G560700, TraesCS5D02G569500, TraesCS5D02G568700		0.666666667	0.383333333
N1.HOG0000688	OG0000089	n14		TRIDC6BG007580.1	TraesCS6A02G043700, TraesCS6A02G045400, TraesCS6B02G060100, TraesCS6D02G050600, TraesCS6D02G050800, TraesCS6D02G051000		0.5	0.422222222
N1.HOG0000689	OG0000089	n21		TRIDC6AG005180.1, TRIDC6BG007510.1	TraesCS6A02G043300, TraesCS6B02G059300		0.95	0.866666667
N1.HOG0000690	OG0000089	n29	HORVU.MOREX.r2.5HG0446760.1	TRIDC4AG048180.1, TRIDC5BG082920.1, TRIDC5BG082910.1	TraesCS5B02G561000, TraesCS5B02G560900, TraesCS5D02G568800, TraesCS5D02G569100	0.210526316	0.9	0.533333333
N1.HOG0000691	OG0000089	n37		TRIDC3BG003710.1	TraesCS3B02G022100, TraesCS3D02G023300		0.95	0.6
N1.HOG0000692	OG0000089	n41		TRIDC6BG007680.1, TRIDC6BG007570.1, TRIDC6BG007730.1	TraesCS6A02G044000, TraesCSU02G015800, TraesCS6D02G050700, TraesCS6D02G051200, TraesCS6D02G050500		0.433333333	0.533333333
N1.HOG0000693	OG0000089	n48		TRIDC6BG007590.1	TraesCS6D02G050400		0.5	0.866666667
N1.HOG0000694	OG0000090	n1	HORVU.MOREX.r2.1HG0012060.1, HORVU.MOREX.r2.3HG0190580.1	TRIDC5BG077030.1	TraesCS7A02G167700, TraesCS7D02G096400			0.933333333
N1.HOG0000695	OG0000090	n14	HORVU.MOREX.r2.7HG0598300.1, HORVU.MOREX.r2.5HG0427820.1		TraesCS3A02G448700, TraesCS4A02G052800, TraesCS1A02G326300, TraesCS6B02G448500, TraesCS2B02G534100			0.8
N1.HOG0000696	OG0000090	n22			TraesCS5A02G508300, TraesCS6A02G409700, TraesCS5A02G113600, TraesCS6B02G140400, TraesCS6B02G164800, TraesCS7B02G165500, TraesCS2B02G114100, TraesCSU02G084400, TraesCS6D02G095200, TraesCS3D02G108900, TraesCS4D02G283000			0.5
N1.HOG0000697	OG0000090	n33	HORVU.MOREX.r2.2HG0094650.1		TraesCS3A02G319400, TraesCS7A02G482500, TraesCS6A02G164300, TraesCS3B02G020600, TraesCS3B02G127900, TraesCS6B02G448600, TraesCS6B02G395500, TraesCS5B02G211800, TraesCS3D02G422500, TraesCS2D02G235700, TraesCS6D02G101800, TraesCS6D02G098300			0.466666667
N1.HOG0000698	OG0000090	n45	HORVU.MOREX.r2.1HG0029440.1		TraesCS1B02G015200, TraesCS4B02G188700, TraesCS2B02G418800, TraesCS2D02G543800	0.947368421		0.466666667
N1.HOG0000699	OG0000091	n0	HORVU.MOREX.r2.7HG0538940.1		TraesCS7A02G469600, TraesCS3A02G368900, TraesCS5A02G032100, TraesCS1A02G063800, TraesCS7A02G522700, TraesCS1A02G396300, TraesCS6A02G230200, TraesCS2A02G093200, TraesCS4A02G042200, TraesCS1A02G271200, TraesCS6A02G092500, TraesCS6A02G236500, TraesCS3A02G137700, TraesCS6B02G159900, TraesCS3B02G508700, TraesCS2B02G149200, TraesCS3B02G130600, TraesCS6B02G322800, TraesCS1B02G210100, TraesCS1B02G144900,…			0.8
N1.HOG0000700	OG0000092	n6	HORVU.MOREX.r2.UnG0630370.1, HORVU.MOREX.r2.2HG0177230.1	TRIDC2AG075630.1, TRIDC2BG082710.1, TRIDC2BG082700.1	TraesCS2A02G542400, TraesCSU02G021200, TraesCSU02G252800	0.736842105	0.95	0.333333333
N1.HOG0000701	OG0000092	n14	HORVU.MOREX.r2.UnG0630380.1, HORVU.MOREX.r2.2HG0177250.1, HORVU.MOREX.r2.2HG0177220.1	TRIDC2AG075620.1, TRIDC2AG075600.1, TRIDC0UG027580.1, TRIDC0UG028100.1, TRIDC2BG082670.1, TRIDC0UG006680.1, TRIDC2BG082690.1, TRIDC2BG082680.1, TRIDC0UG025290.1, TRIDC0UG006690.1	TraesCS2A02G542200, TraesCS2A02G542000, TraesCS2A02G541800, TraesCS2A02G542300, TraesCS2B02G572200, TraesCS2B02G572000, TraesCS2B02G572300, TraesCS2B02G572100, TraesCSU02G231800, TraesCSU02G222700, TraesCSU02G228900, TraesCSU02G262200, TraesCSU02G212400, TraesCS2D02G543500, TraesCSU02G231500, TraesCSU02G231900, TraesCS2D02G543100, TraesCS2D02G543300, TraesCS2D02G543000	0.894736842	0.661111111	0.558333333
N1.HOG0000702	OG0000092	n45	HORVU.MOREX.r2.2HG0177210.1	TRIDC2AG075610.1	TraesCS2A02G541900, TraesCS2A02G542100, TraesCS2D02G543600			0.933333333
N1.HOG0000703	OG0000093	n0	HORVU.MOREX.r2.7HG0598860.1, HORVU.MOREX.r2.2HG0124850.1, HORVU.MOREX.r2.6HG0465870.1, HORVU.MOREX.r2.5HG0430570.1, HORVU.MOREX.r2.3HG0257220.1, HORVU.MOREX.r2.2HG0166090.1, HORVU.MOREX.r2.2HG0166120.1, HORVU.MOREX.r2.4HG0321580.1, HORVU.MOREX.r2.7HG0574310.1, HORVU.MOREX.r2.4HG0283980.1, HORVU.MOREX.r2.3HG0192290.1, HORVU.MOREX.r2.3HG0225200.1, HORVU.MOREX.r2.7HG0594240.1, HORVU.MOREX.r2.2HG0172…			0.713815789
N1.HOG0000704	OG0000094	n1	HORVU.MOREX.r2.5HG0441080.1	TRIDC4AG053240.1, TRIDC5BG077010.1	TraesCS4A02G356100, TraesCS5B02G516100, TraesCS5D02G516200		0.95	0.066666667
N1.HOG0000705	OG0000094	n10	HORVU.MOREX.r2.1HG0060840.1	TRIDC1BG046410.1	TraesCS1A02G274400, TraesCS1B02G283900, TraesCS1D02G274400
N1.HOG0000706	OG0000094	n15	HORVU.MOREX.r2.3HG0250030.1	TRIDC3BG060780.1	TraesCS3A02G377300
N1.HOG0000707	OG0000094	n18	HORVU.MOREX.r2.1HG0039000.1	TRIDC1AG027320.1, TRIDC1BG033670.1	TraesCS1B02G201400, TraesCS1D02G177400
N1.HOG0000708	OG0000094	n24	HORVU.MOREX.r2.1HG0001540.1	TRIDC1AG002060.1, TRIDC1BG002910.1	TraesCS1A02G020500, TraesCS1B02G024500, TraesCS1D02G020000		0.9	0.066666667
N1.HOG0000709	OG0000094	n32			TraesCS4A02G264400, TraesCS4B02G050600, TraesCS4D02G050800
N1.HOG0000710	OG0000094	n36	HORVU.MOREX.r2.5HG0349210.1	TRIDC5AG000670.1	TraesCS5A02G000400, TraesCS5D02G000400			0.6
N1.HOG0000711	OG0000094	n40	HORVU.MOREX.r2.4HG0281790.1	TRIDC4AG041280.1, TRIDC4BG007920.1
N1.HOG0000712	OG0000094	n43	HORVU.MOREX.r2.5HG0378970.1	TRIDC5AG021180.1, TRIDC5BG021830.1	TraesCS5A02G124300, TraesCS5B02G124100			0.066666667
N1.HOG0000713	OG0000095	n0	HORVU.MOREX.r2.2HG0097850.1, HORVU.MOREX.r2.UnG0635160.1, HORVU.MOREX.r2.2HG0097870.1, HORVU.MOREX.r2.2HG0097860.1, HORVU.MOREX.r2.2HG0097570.1, HORVU.MOREX.r2.2HG0097580.1, HORVU.MOREX.r2.2HG0097590.1	TRIDC2AG017300.1, TRIDC2AG017500.1, TRIDC2AG017560.1, TRIDC7AG059010.1, TRIDC5AG024940.1, TRIDC2AG017280.1, TRIDC2BG020860.1, TRIDC2BG020870.1, TRIDC0UG027290.1, TRIDC2BG021120.1, TRIDC2BG021170.1, TRIDC2BG020850.1, TRIDC2BG025720.1, TRIDC2BG021060.1	TraesCS2A02G140600, TraesCS2A02G140700, TraesCS5A02G148800, TraesCS2A02G138900, TraesCS7A02G425400, TraesCS2A02G138800, TraesCS2A02G175800, TraesCS2B02G164800, TraesCS2B02G164500, TraesCS2B02G165500, TraesCS2B02G165000, TraesCS2B02G202500, TraesCS2B02G162700, TraesCS2B02G162600, TraesCS2B02G162900, TraesCS5B02G175300, TraesCS2B02G165600, TraesCS2B02G162800, TraesCS2D02G183200, TraesCS5D02G144000,…	0.789473684	0.716666667	0.533333333
N1.HOG0000714	OG0000096	n1	HORVU.MOREX.r2.7HG0604950.1	TRIDC7AG060160.1, TRIDC7AG062120.1, TRIDC0UG018580.1, TRIDC7BG052870.1	TraesCS7A02G566400, TraesCS7A02G447800, TraesCS7B02G348000, TraesCSU02G100900, TraesCSU02G100700, TraesCS7D02G437500, TraesCS7D02G422100		0.666666667	0.233333333
N1.HOG0000715	OG0000096	n14	HORVU.MOREX.r2.7HG0605150.1		TraesCS7A02G431500, TraesCS6B02G426200, TraesCS7D02G423300			0.766666667
N1.HOG0000716	OG0000096	n20		TRIDC2AG015870.1, TRIDC2BG019170.1	TraesCS2A02G128900, TraesCS2B02G151000, TraesCS2D02G131600		0.9	0.2
N1.HOG0000717	OG0000096	n25	HORVU.MOREX.r2.1HG0020360.1	TRIDC1AG014830.1, TRIDC1BG018920.1	TraesCS1D02G111800		0.15
N1.HOG0000718	OG0000096	n32	HORVU.MOREX.r2.7HG0604920.1
N1.HOG0000719	OG0000096	n33	HORVU.MOREX.r2.7HG0605010.1
N1.HOG0000720	OG0000096	n34	HORVU.MOREX.r2.7HG0605030.1	TRIDC7AG060170.1, TRIDC7BG055490.1	TraesCS7A02G431000, TraesCS7A02G431300, TraesCS7A02G424600, TraesCS7A02G431200, TraesCS7A02G431100, TraesCS7B02G330100, TraesCS7B02G328800, TraesCS7B02G331800, TraesCSU02G243800, TraesCS7D02G423200, TraesCS7D02G423000	0.947368421	0.875	0.72
N1.HOG0000721	OG0000097	n2	HORVU.MOREX.r2.5HG0392680.1	TRIDC5AG030090.1	TraesCS5A02G185500, TraesCS2A02G127800, TraesCS5B02G183500, TraesCS5D02G190600
N1.HOG0000722	OG0000097	n8	HORVU.MOREX.r2.3HG0265800.1	TRIDC2AG015710.1, TRIDC3AG067590.1, TRIDC3BG076520.1, TRIDC3BG076420.1	TraesCS3A02G479800, TraesCS2B02G149900, TraesCS3B02G524400, TraesCS3B02G523700, TraesCS2D02G130000, TraesCS3D02G474700		0.85	0.666666667
N1.HOG0000723	OG0000097	n19	HORVU.MOREX.r2.3HG0224430.1	TRIDC3AG032540.1, TRIDC3BG037150.1	TraesCS3A02G217900, TraesCS3B02G248400, TraesCS3D02G234400			0.666666667
N1.HOG0000724	OG0000097	n27	HORVU.MOREX.r2.6HG0478580.1	TRIDC6AG025610.1, TRIDC6BG031840.1	TraesCS6A02G178500, TraesCS6B02G205900, TraesCS6D02G166100			0.666666667
N1.HOG0000725	OG0000097	n34	HORVU.MOREX.r2.3HG0224440.1	TRIDC2AG068210.1, TRIDC3AG032550.1, TRIDC3BG037160.1	TraesCS2A02G483300, TraesCS3A02G218000, TraesCS3B02G248500, TraesCS3D02G234300			0.5
N1.HOG0000726	OG0000097	n42	HORVU.MOREX.r2.3HG0239750.1	TRIDC3AG040570.1, TRIDC3BG045710.1	TraesCS3A02G272800, TraesCS3B02G306400, TraesCS3D02G272200		0.85
N1.HOG0000727	OG0000098	n6	HORVU.MOREX.r2.7HG0571070.1	TRIDC7BG027100.1	TraesCS7B02G171100, TraesCS7D02G273200	0.947368421
N1.HOG0000728	OG0000098	n9	HORVU.MOREX.r2.7HG0613740.1		TraesCS7D02G480300	0.684210526
N1.HOG0000729	OG0000098	n10	HORVU.MOREX.r2.UnG0624400.1		TraesCS5D02G559300, TraesCS2D02G005200			0.333333333
N1.HOG0000730	OG0000098	n13			TraesCS3B02G136200, TraesCS3D02G119000
N1.HOG0000731	OG0000098	n21		TRIDC2BG000480.1, TRIDC0UG002580.1, TRIDC0UG005640.1	TraesCS2B02G015900, TraesCS3B02G563800, TraesCS1B02G028600, TraesCS2B02G016800, TraesCS2B02G017700, TraesCS2D02G006700, TraesCS2D02G005400		0.9	0.8
N1.HOG0000732	OG0000098	n31	HORVU.MOREX.r2.5HG0418980.1	TRIDC5AG051940.1, TRIDC5BG056260.1	TraesCS5B02G358300, TraesCS5D02G364500		0.9
N1.HOG0000733	OG0000098	n35	HORVU.MOREX.r2.7HG0618470.1		TraesCS7B02G437800, TraesCS2D02G054700			0.933333333
N1.HOG0000734	OG0000098	n37		TRIDC0UG003690.1	TraesCS2A02G005100, TraesCS2D02G006500			0.733333333
N1.HOG0000735	OG0000098	n39		TRIDC0UG009910.1, TRIDC0UG006410.1, TRIDC2BG000460.1, TRIDC2BG000750.1	TraesCS2B02G014800, TraesCS2B02G015700, TraesCSU02G178400, TraesCS2D02G007400, TraesCSU02G022700, TraesCSU02G222900		0.5	0.644444444
N1.HOG0000736	OG0000099	n2			TraesCSU02G082700, TraesCSU02G071200			0.066666667
N1.HOG0000737	OG0000099	n4		TRIDC0UG035440.1, TRIDC6BG072030.1, TRIDC6BG071980.1, TRIDC6BG072200.1	TraesCS6D02G369700		0.2625
N1.HOG0000738	OG0000099	n12		TRIDC6BG072310.1, TRIDC6BG072530.1, TRIDC6BG071960.1			0.216666667
N1.HOG0000739	OG0000099	n15		TRIDC6AG060840.1, TRIDC6BG072180.1, TRIDC6BG071860.1	TraesCS6B02G463800, TraesCS6D02G398600		0.4	0.6
N1.HOG0000740	OG0000099	n20	HORVU.MOREX.r2.6HG0525720.1	TRIDC6BG072320.1, TRIDC6BG071940.1, TRIDC0UG031410.1, TRIDC6BG071880.1, TRIDC6BG072080.1, TRIDC6BG071840.1	TraesCSU02G205200, TraesCS6D02G398900, TraesCSU02G225000, TraesCSU02G194700, TraesCSU02G222500	0.947368421	0.416666667	0.4
N1.HOG0000741	OG0000099	n31	HORVU.MOREX.r2.6HG0525820.1	TRIDC6AG060770.1, TRIDC7AG001580.1, TRIDC0UG031460.1	TraesCS6B02G464100, TraesCS6B02G463400, TraesCSU02G083000, TraesCS6D02G399300, TraesCSU02G084100		0.2	0.366666667
N1.HOG0000742	OG0000099	n39		TRIDC6AG060810.1, TRIDC6BG072400.1, TRIDC6BG071900.1, TRIDC6BG071820.1	TraesCSU02G219700, TraesCSU02G213400, TraesCSU02G181200		0.425	0.533333333
N1.HOG0000743	OG0000099	n45		TRIDC6BG070120.1, TRIDC0UG034870.1, TRIDC0UG024480.1	TraesCS6B02G447300		0.183333333	0.266666667
N1.HOG0000744	OG0000100	n2			TraesCS2B02G497000, TraesCS2D02G473500			0.333333333
N1.HOG0000745	OG0000100	n8	HORVU.MOREX.r2.1HG0016620.1		TraesCS1A02G101700, TraesCS1A02G101300, TraesCS5A02G023200, TraesCS6B02G155500, TraesCS1D02G093300, TraesCS6D02G117500	0.947368421		0.7
N1.HOG0000746	OG0000100	n15	HORVU.MOREX.r2.6HG0455300.1	TRIDC6BG010080.1	TraesCS6A02G056800, TraesCS6B02G075700, TraesCS6B02G075600	0.157894737	0.4	0.822222222
N1.HOG0000747	OG0000100	n19	HORVU.MOREX.r2.6HG0455320.1	TRIDC6BG010190.1	TraesCS6A02G056900, TraesCS6B02G076300, TraesCS6D02G060400	0.157894737		0.7
N1.HOG0000748	OG0000100	n23		TRIDC0UG028080.1	TraesCS2A02G473800		0.1
N1.HOG0000749	OG0000100	n25	HORVU.MOREX.r2.1HG0016580.1, HORVU.MOREX.r2.1HG0016600.1	TRIDC1AG015900.1, TRIDC1BG016110.1	TraesCS1A02G101600, TraesCS1A02G101200, TraesCS1B02G112200, TraesCS1B02G112000	0.526315789	0.1	0.933333333
N1.HOG0000750	OG0000100	n36	HORVU.MOREX.r2.4HG0276470.1	TRIDC4AG046900.1, TRIDC4BG000610.1, TRIDC4BG000640.1	TraesCS4A02G308300, TraesCS4B02G006400, TraesCS4B02G006100, TraesCS4D02G006000, TraesCS4D02G004000	0.210526316	0.55	0.488888889
N1.HOG0000751	OG0000100	n44	HORVU.MOREX.r2.4HG0276460.1	TRIDC4BG000620.1, TRIDC0UG007010.1, TRIDC4BG001130.1	TraesCS2B02G496800	0.210526316	0.566666667	0.4
N1.HOG0000752	OG0000101	n1	HORVU.MOREX.r2.3HG0207640.1, HORVU.MOREX.r2.3HG0207600.1, HORVU.MOREX.r2.3HG0207610.1, HORVU.MOREX.r2.3HG0207630.1	TRIDC3AG021850.1, TRIDC4BG043010.1, TRIDC3BG026060.1	TraesCS3A02G160100, TraesCS3A02G160000, TraesCS3B02G190700, TraesCS3D02G167300			0.933333333
N1.HOG0000753	OG0000101	n14	HORVU.MOREX.r2.7HG0599360.1		TraesCS7D02G387400	0.842105263		0.266666667
N1.HOG0000754	OG0000101	n16	HORVU.MOREX.r2.5HG0432210.1	TRIDC5AG063620.1	TraesCS5A02G443400, TraesCS5B02G448000, TraesCS5D02G450900			0.933333333
N1.HOG0000755	OG0000101	n28		TRIDC3AG003580.1	TraesCS3B02G032700		0.2	0.733333333
N1.HOG0000756	OG0000101	n30		TRIDC3AG003570.1, TRIDC0UG008150.1, TRIDC0UG008160.1	TraesCS3B02G052000, TraesCS3B02G051900, TraesCS3B02G051500, TraesCS3B02G051100, TraesCS3B02G051300, TraesCS3B02G032800, TraesCS3D02G029900		0.666666667	0.466666667
N1.HOG0000757	OG0000101	n41	HORVU.MOREX.r2.3HG0185380.1	TRIDC0UG028910.1	TraesCS3B02G051600, TraesCS3B02G051400, TraesCS3B02G051800, TraesCS3B02G051000, TraesCS3B02G051200	0.947368421	0.85	0.266666667
N1.HOG0000758	OG0000101	n47	HORVU.MOREX.r2.4HG0290250.1		TraesCS3B02G032500			0.733333333
N1.HOG0000759	OG0000102	n1	HORVU.MOREX.r2.5HG0441900.1	TRIDC2AG078630.1, TRIDC4AG053680.1, TRIDC0UG033510.1, TRIDC2BG086850.1, TRIDC6BG067590.1	TraesCS2A02G585500, TraesCS2A02G585300, TraesCS4A02G359300, TraesCS5B02G553900, TraesCS2B02G597800, TraesCS2B02G598100, TraesCS2B02G598300, TraesCS6D02G105700, TraesCS2D02G174000, TraesCS2D02G601100, TraesCSU02G022100		0.5625	0.533333333
N1.HOG0000760	OG0000102	n19		TRIDC4AG050000.1, TRIDC5BG080820.1	TraesCS4A02G331000, TraesCS5B02G545700, TraesCS5B02G545400, TraesCS5D02G541900, TraesCS5D02G542200		0.8	0.666666667
N1.HOG0000761	OG0000102	n26		TRIDC7AG059020.1, TRIDC7BG051850.1	TraesCS7A02G425300, TraesCS4A02G330600, TraesCS7A02G217900, TraesCS7A02G221800, TraesCS7B02G324700, TraesCS7D02G416500, TraesCS7D02G220600		0.95	0.933333333
N1.HOG0000762	OG0000102	n36			TraesCS4A02G331400, TraesCS5D02G541500			0.733333333
N1.HOG0000763	OG0000102	n39	HORVU.MOREX.r2.2HG0169710.1		TraesCS4A02G350500, TraesCS5D02G521400	0.947368421		0.933333333
N1.HOG0000764	OG0000102	n41	HORVU.MOREX.r2.5HG0444730.1		TraesCS1A02G051600	0.947368421		0.333333333
N1.HOG0000765	OG0000102	n42		TRIDC4AG050300.1, TRIDC4AG050250.1, TRIDC7BG018780.1	TraesCS4A02G332400, TraesCS5D02G541600, TraesCS5D02G540300, TraesCS5D02G540200			0.733333333
N1.HOG0000766	OG0000103	n0	HORVU.MOREX.r2.1HG0020670.1, HORVU.MOREX.r2.6HG0476050.1, HORVU.MOREX.r2.7HG0563670.1, HORVU.MOREX.r2.5HG0381880.1, HORVU.MOREX.r2.5HG0382370.1, HORVU.MOREX.r2.7HG0576440.1, HORVU.MOREX.r2.6HG0478710.1, HORVU.MOREX.r2.1HG0040150.1, HORVU.MOREX.r2.7HG0566040.1, HORVU.MOREX.r2.7HG0578420.1, HORVU.MOREX.r2.4HG0325960.1, HORVU.MOREX.r2.7HG0567060.1, HORVU.MOREX.r2.5HG0380270.1, HORVU.MOREX.r2.7HG0574…			0.870813397
N1.HOG0000767	OG0000104	n0		TRIDC5AG015940.1, TRIDC3AG061030.1, TRIDC4AG024300.1, TRIDC5AG036930.1, TRIDC7AG039970.1, TRIDC7AG039760.1, TRIDC4AG003360.1, TRIDC7AG033720.1, TRIDC2AG035280.1, TRIDC3AG049560.1, TRIDC6AG038630.1, TRIDC3BG043030.1, TRIDC0UG017130.1, TRIDC4BG014080.1, TRIDC3BG000610.1, TRIDC2BG048450.1, TRIDC7BG062540.1, TRIDC5BG079350.1, TRIDC6BG001200.1, TRIDC7BG013580.1	TraesCS5A02G232900, TraesCS7A02G290500, TraesCS4A02G024700, TraesCS2A02G242200, TraesCS3A02G430700, TraesCS2B02G448900, TraesCS6B02G112500, TraesCS5B02G250000, TraesCS1B02G406500, TraesCS7B02G396400, TraesCS3B02G188000, TraesCS2B02G331600, TraesCS5B02G498300, TraesCS4D02G114000, TraesCSU02G263600, TraesCSU02G270300, TraesCS5D02G168300, TraesCS3D02G095900, TraesCS5D02G345000, TraesCS3D02G498900, T…		0.7	0.642424242
N1.HOG0000768	OG0000105	n1	HORVU.MOREX.r2.7HG0558740.1	TRIDC7AG027470.1, TRIDC0UG007540.1, TRIDC3BG074700.1, TRIDC3BG075230.1, TRIDC7BG018240.1	TraesCS3A02G471000, TraesCS3B02G513700, TraesCS7B02G124300, TraesCS3D02G466700, TraesCS7D02G218700		0.525	0.933333333
N1.HOG0000769	OG0000105	n15	HORVU.MOREX.r2.2HG0083160.1	TRIDC2BG004980.1	TraesCS2A02G041700, TraesCS2A02G041800, TraesCS2B02G065700, TraesCS2B02G030300, TraesCS2B02G054200, TraesCS2B02G054300, TraesCS2D02G040400, TraesCS2D02G040500			0.544444444
N1.HOG0000770	OG0000105	n24	HORVU.MOREX.r2.7HG0531540.1	TRIDC7AG003740.1, TRIDC4AG066680.1, TRIDC4AG066690.1, TRIDC7AG003720.1, TRIDC4AG066660.1, TRIDC4AG066700.1	TraesCS7A02G040300, TraesCS4A02G449800, TraesCS4A02G448200, TraesCS7A02G038500, TraesCS4A02G449900, TraesCS4A02G450000, TraesCS7A02G038400, TraesCS4A02G450200, TraesCS4A02G450100, TraesCS7D02G035200, TraesCS7D02G034700, TraesCS7D02G034600, TraesCS7D02G034500		0.5625	0.608333333
N1.HOG0000771	OG0000105	n43		TRIDC6AG053320.1, TRIDC6BG062040.1	TraesCS6A02G354800, TraesCS6B02G387600, TraesCS6D02G337000			0.8
N1.HOG0000772	OG0000106	n4	HORVU.MOREX.r2.7HG0545460.1, HORVU.MOREX.r2.7HG0545490.1, HORVU.MOREX.r2.5HG0420840.1	TRIDC7BG006050.1, TRIDC7BG006060.1	TraesCS7B02G040900, TraesCS7B02G040400, TraesCS7D02G140000, TraesCS7D02G139900		0.85	0.866666667
N1.HOG0000773	OG0000106	n12	HORVU.MOREX.r2.2HG0129460.1	TRIDC2AG036860.1, TRIDC7AG016730.1, TRIDC2BG040930.1, TRIDC7BG006100.1	TraesCS2A02G260200, TraesCS7A02G138700, TraesCS7A02G138300, TraesCS7A02G138800, TraesCS2B02G281700, TraesCS7D02G140500, TraesCSU02G104000, TraesCS7D02G140600		0.2	0.933333333
N1.HOG0000774	OG0000106	n26	HORVU.MOREX.r2.3HG0242560.1	TRIDC3AG044890.1	TraesCS3A02G298200, TraesCS3B02G338500, TraesCS3D02G303900			0.733333333
N1.HOG0000775	OG0000106	n30	HORVU.MOREX.r2.3HG0269450.1	TRIDC3AG070800.1, TRIDC0UG009780.1	TraesCS3A02G496700, TraesCS3A02G496900, TraesCS3B02G559100, TraesCS3D02G504000, TraesCS3D02G503900	0.789473684	0.8	0.466666667
N1.HOG0000776	OG0000107	n2			TraesCS5A02G507400, TraesCS7A02G148800, TraesCS7A02G484500, TraesCS7A02G531300, TraesCS1A02G303700, TraesCS6B02G442700, TraesCS2B02G025900, TraesCS2B02G250200, TraesCS2D02G551400, TraesCSU02G192400, TraesCSU02G060900, TraesCS3D02G400800, TraesCS3D02G433600, TraesCS7D02G134700			0.322222222
N1.HOG0000777	OG0000107	n16	HORVU.MOREX.r2.5HG0392710.1		TraesCS5B02G452100
N1.HOG0000778	OG0000107	n18			TraesCS1A02G127700
N1.HOG0000779	OG0000107	n19			TraesCS4A02G033100
N1.HOG0000780	OG0000107	n24	HORVU.MOREX.r2.5HG0388350.1, HORVU.MOREX.r2.2HG0157390.1			0.947368421
N1.HOG0000781	OG0000107	n29	HORVU.MOREX.r2.4HG0299910.1, HORVU.MOREX.r2.5HG0416400.1			0.789473684
N1.HOG0000782	OG0000107	n31	HORVU.MOREX.r2.7HG0608840.1, HORVU.MOREX.r2.3HG0247390.1	TRIDC3BG027490.1	TraesCS7A02G484400, TraesCS5A02G507500, TraesCS4A02G033000, TraesCS3B02G412100, TraesCS7B02G186000			0.466666667
N1.HOG0000783	OG0000107	n38	HORVU.MOREX.r2.3HG0230300.1
N1.HOG0000784	OG0000107	n40	HORVU.MOREX.r2.4HG0333000.1, HORVU.MOREX.r2.2HG0115790.1, HORVU.MOREX.r2.7HG0538660.1
N1.HOG0000785	OG0000107	n42	HORVU.MOREX.r2.7HG0538670.1, HORVU.MOREX.r2.6HG0449750.1, HORVU.MOREX.r2.2HG0115800.1, HORVU.MOREX.r2.2HG0095600.1, HORVU.MOREX.r2.6HG0463970.1		TraesCS7A02G129200	0.526315789
N1.HOG0000786	OG0000108	n8	HORVU.MOREX.r2.7HG0542230.1		TraesCS7B02G014200, TraesCSU02G096200	0.894736842
N1.HOG0000787	OG0000108	n12	HORVU.MOREX.r2.7HG0542220.1		TraesCS7D02G109600			0.066666667
N1.HOG0000788	OG0000108	n13	HORVU.MOREX.r2.7HG0542200.1	TRIDC7AG013550.1, TRIDC7BG001800.1	TraesCS7A02G114500, TraesCS7B02G014300, TraesCS7D02G112800, TraesCS7D02G109500		0.9	0.866666667
N1.HOG0000789	OG0000108	n19	HORVU.MOREX.r2.7HG0544750.1		TraesCS7A02G132300, TraesCS7B02G036000, TraesCS7B02G032900, TraesCS7D02G428600, TraesCS7D02G109400
N1.HOG0000790	OG0000108	n24			TraesCS7A02G116300, TraesCS7A02G114800, TraesCS7A02G114300, TraesCS7D02G112200, TraesCS7D02G110300
N1.HOG0000791	OG0000108	n28	HORVU.MOREX.r2.7HG0542190.1		TraesCS7A02G114200			0.866666667
N1.HOG0000792	OG0000108	n29	HORVU.MOREX.r2.7HG0542690.1		TraesCS7A02G117000, TraesCS7B02G012200, TraesCS7B02G014400, TraesCS7D02G112500, TraesCS7D02G112900
N1.HOG0000793	OG0000108	n34	HORVU.MOREX.r2.7HG0542240.1		TraesCS7A02G116900, TraesCS7B02G011900, TraesCS7B02G014100, TraesCS7D02G109700
N1.HOG0000794	OG0000108	n38	HORVU.MOREX.r2.7HG0542320.1, HORVU.MOREX.r2.6HG0501600.1, HORVU.MOREX.r2.7HG0542670.1		TraesCS7A02G115100, TraesCS7A02G116500, TraesCS7B02G013800, TraesCS7B02G013400, TraesCS7B02G013500, TraesCS7D02G112000, TraesCS1D02G442800	0.368421053
N1.HOG0000795	OG0000109	n6	HORVU.MOREX.r2.1HG0007520.1	TRIDC1AG000280.1, TRIDC1BG000920.1, TRIDC0UG031750.1, TRIDC0UG032110.1, TRIDC1BG000850.1, TRIDC1BG000270.1, TRIDC0UG003510.1, TRIDC1BG000120.1	TraesCS6B02G016800	0.473684211	0.4125	0.8
N1.HOG0000796	OG0000109	n15	HORVU.MOREX.r2.1HG0000230.1, HORVU.MOREX.r2.1HG0000260.1	TRIDC0UG000240.1	TraesCS1B02G002800	0.210526316	0.15
N1.HOG0000797	OG0000109	n18		TRIDC1BG000240.1	TraesCS7A02G041700, TraesCS1B02G000100, TraesCS3B02G606700, TraesCS1B02G003100, TraesCS1D02G005400, TraesCS7D02G037300		0.75	0.5
N1.HOG0000798	OG0000109	n26		TRIDC3BG082410.1	TraesCS3B02G569900			0.4
N1.HOG0000799	OG0000109	n28		TRIDC0UG027810.1	TraesCS1B02G004600		0.25	0.4
N1.HOG0000800	OG0000109	n30		TRIDC1BG000910.1	TraesCS1B02G002400		0.2
N1.HOG0000801	OG0000109	n32	HORVU.MOREX.r2.6HG0519760.1	TRIDC1BG000230.1, TRIDC1BG000860.1, TRIDC5BG048250.1, TRIDC1BG000250.1	TraesCS1A02G003000, TraesCS2A02G544300, TraesCS1B02G003300, TraesCS1B02G002200, TraesCS1B02G003000, TraesCS6D02G007900, TraesCS2D02G549700, TraesCS2D02G567300	0.842105263	0.525	0.626666667
N1.HOG0000802	OG0000109	n46	HORVU.MOREX.r2.1HG0007480.1		TraesCS6B02G016700	0.473684211		0.733333333
N1.HOG0000803	OG0000110	n2	HORVU.MOREX.r2.7HG0622790.1	TRIDC7BG074670.1, TRIDC7BG074690.1, TRIDC7BG074480.1	TraesCS7A02G555200, TraesCS1B02G000300	0.263157895	0.183333333	0.733333333
N1.HOG0000804	OG0000110	n8	HORVU.MOREX.r2.7HG0541670.1	TRIDC7AG012960.1, TRIDC7BG001220.1			0.85
N1.HOG0000805	OG0000110	n21		TRIDC7AG012980.1, TRIDC7BG001240.1			0.85
N1.HOG0000806	OG0000110	n24	HORVU.MOREX.r2.7HG0541680.1	TRIDC7AG012910.1, TRIDC7BG001150.1	TraesCS7A02G110900, TraesCS7D02G106300, TraesCS7D02G105600	0.315789474	0.475	0.733333333
N1.HOG0000807	OG0000110	n29	HORVU.MOREX.r2.7HG0602010.1	TRIDC7BG001190.1			0.8
N1.HOG0000808	OG0000110	n30			TraesCS7B02G008900, TraesCS7B02G008800
N1.HOG0000809	OG0000110	n31	HORVU.MOREX.r2.7HG0541750.1		TraesCS7A02G111200, TraesCS7A02G111000, TraesCS7A02G110700, TraesCS7B02G008600, TraesCS7D02G106100	0.526315789		0.4
N1.HOG0000810	OG0000110	n36	HORVU.MOREX.r2.7HG0541690.1		TraesCS7B02G008500			0.466666667
N1.HOG0000811	OG0000110	n37			TraesCS7B02G008700, TraesCS7D02G099800
N1.HOG0000812	OG0000110	n38			TraesCS7A02G111100, TraesCS7B02G009100			0.133333333
N1.HOG0000813	OG0000110	n39		TRIDC7AG012840.1	TraesCS7A02G110300, TraesCS7D02G099900		0.65
N1.HOG0000814	OG0000110	n41		TRIDC4AG068440.1, TRIDC7BG001210.1	TraesCS7B02G009000		0.55	0.066666667
N1.HOG0000815	OG0000110	n43	HORVU.MOREX.r2.UnG0633350.1	TRIDC7AG012900.1, TRIDC7AG012920.1, TRIDC7BG001170.1	TraesCS7D02G106200		0.616666667
N1.HOG0000816	OG0000111	n0	HORVU.MOREX.r2.5HG0400290.1, HORVU.MOREX.r2.4HG0313680.1, HORVU.MOREX.r2.5HG0366820.1, HORVU.MOREX.r2.7HG0596880.1, HORVU.MOREX.r2.1HG0029740.1, HORVU.MOREX.r2.6HG0460910.1, HORVU.MOREX.r2.3HG0243300.1, HORVU.MOREX.r2.1HG0064360.1, HORVU.MOREX.r2.6HG0459410.1, HORVU.MOREX.r2.7HG0599000.1, HORVU.MOREX.r2.2HG0138410.1, HORVU.MOREX.r2.2HG0104160.1, HORVU.MOREX.r2.4HG0297250.1, HORVU.MOREX.r2.4HG0305…	TRIDC6AG027730.1, TRIDC1BG065860.1		0.736842105	0.9
N1.HOG0000817	OG0000112	n6	HORVU.MOREX.r2.6HG0476060.1, HORVU.MOREX.r2.2HG0083530.1, HORVU.MOREX.r2.2HG0132140.1, HORVU.MOREX.r2.7HG0536350.1, HORVU.MOREX.r2.6HG0475800.1		TraesCS4B02G237100	0.863157895
N1.HOG0000818	OG0000112	n11	HORVU.MOREX.r2.4HG0333820.1, HORVU.MOREX.r2.4HG0280360.1, HORVU.MOREX.r2.3HG0250550.1, HORVU.MOREX.r2.5HG0413640.1, HORVU.MOREX.r2.7HG0567120.1, HORVU.MOREX.r2.2HG0101970.1, HORVU.MOREX.r2.UnG0624520.1, HORVU.MOREX.r2.2HG0087030.1, HORVU.MOREX.r2.3HG0261820.1, HORVU.MOREX.r2.7HG0541360.1, HORVU.MOREX.r2.3HG0273930.1, HORVU.MOREX.r2.1HG0059490.1, HORVU.MOREX.r2.2HG0151260.1, HORVU.MOREX.r2.1HG0007…		TraesCS2B02G149400	0.760233918		0.933333333
N1.HOG0000819	OG0000112	n39			TraesCS7A02G522500, TraesCS7B02G325000, TraesCS7B02G100400, TraesCS4D02G227000
N1.HOG0000820	OG0000112	n43	HORVU.MOREX.r2.7HG0612040.1		TraesCS4A02G471600, TraesCS5B02G177700, TraesCS3B02G544500	0.105263158		0.333333333
N1.HOG0000821	OG0000112	n46	HORVU.MOREX.r2.UnG0631700.1		TraesCS1A02G365000	0.631578947
N1.HOG0000822	OG0000113	n1		TRIDC3AG000360.1, TRIDC5AG062630.1, TRIDC3BG002880.1, TRIDC3BG010640.1, TRIDC3BG010650.1	TraesCSU02G206900		0.8
N1.HOG0000823	OG0000113	n10	HORVU.MOREX.r2.3HG0185810.1	TRIDC1BG005920.1, TRIDC3BG002710.1	TraesCS3A02G031400, TraesCS3A02G030000, TraesCS3B02G054300, TraesCS3B02G028800, TraesCS3D02G015700, TraesCSU02G044900		0.7	0.688888889
N1.HOG0000824	OG0000113	n18	HORVU.MOREX.r2.3HG0185870.1	TRIDC3AG003280.1, TRIDC3AG003310.1, TRIDC3BG006810.1, TRIDC3BG004550.1	TraesCS3A02G029500, TraesCS3B02G054200, TraesCS3B02G028400, TraesCS3B02G031000, TraesCS3B02G055300, TraesCS3B02G054800, TraesCS3B02G055000, TraesCS3B02G054900, TraesCS3B02G055100, TraesCS3B02G055200, TraesCS3B02G030700, TraesCS3B02G030800, TraesCS3B02G030900, TraesCS3B02G031300, TraesCSU02G045700, TraesCSU02G043600, TraesCS3D02G016100, TraesCSU02G222300, TraesCS3D02G028400, TraesCS3D02G028300	0.947368421	0.483333333	0.75
N1.HOG0000825	OG0000113	n42			TraesCS3A02G065700, TraesCS3B02G079000, TraesCS3B02G079100, TraesCS3D02G066100, TraesCS3D02G066200			0.911111111
N1.HOG0000826	OG0000114	n5	HORVU.MOREX.r2.5HG0414340.1		TraesCS5A02G321900, TraesCS5B02G322700, TraesCS5D02G328600	0.947368421		0.066666667
N1.HOG0000827	OG0000114	n11	HORVU.MOREX.r2.5HG0414320.1, HORVU.MOREX.r2.5HG0414300.1, HORVU.MOREX.r2.5HG0414270.1	TRIDC0UG002560.1	TraesCS5A02G321800, TraesCS5B02G322500, TraesCS5D02G328700, TraesCSU02G179300, TraesCS5D02G328800		0.7	0.4
N1.HOG0000828	OG0000114	n19	HORVU.MOREX.r2.UnG0634770.1	TRIDC5AG047700.1, TRIDC5AG047620.1, TRIDC5BG051480.1, TRIDC0UG025310.1	TraesCS5B02G322300		0.05	0.4
N1.HOG0000829	OG0000114	n24			TraesCS5A02G322100, TraesCS5B02G322800, TraesCS5D02G328500			0.6
N1.HOG0000830	OG0000114	n26	HORVU.MOREX.r2.5HG0414200.1	TRIDC0UG003330.1	TraesCS1B02G402900	0.789473684	0.15	0.066666667
N1.HOG0000831	OG0000114	n28	HORVU.MOREX.r2.1HG0000180.1	TRIDC5AG047630.1, TRIDC5AG047640.1, TRIDC5BG051420.1, TRIDC5BG051400.1	TraesCS5D02G329000	0.631578947	0.725
N1.HOG0000832	OG0000114	n33	HORVU.MOREX.r2.2HG0087230.1		TraesCS5B02G495000
N1.HOG0000833	OG0000114	n39	HORVU.MOREX.r2.6HG0457460.1, HORVU.MOREX.r2.6HG0448210.1	TRIDC2BG090660.1	TraesCS6D02G014800, TraesCSU02G029300	0.868421053	0.65	0.066666667
N1.HOG0000834	OG0000114	n43	HORVU.MOREX.r2.3HG0242660.1		TraesCS3A02G297400, TraesCS3B02G339300, TraesCS3D02G304900
N1.HOG0000835	OG0000115	n6	HORVU.MOREX.r2.3HG0263310.1	TRIDC3AG065830.1, TRIDC6AG007660.1, TRIDC6AG006890.1, TRIDC6AG009250.1, TRIDC6AG007700.1, TRIDC6AG007690.1, TRIDC6AG007520.1, TRIDC0UG009080.1, TRIDC6BG009730.1, TRIDC6BG010800.1	TraesCS3A02G465600, TraesCS3A02G465400, TraesCS6A02G075300, TraesCS3B02G509400, TraesCS3B02G509600, TraesCS6B02G073900, TraesCS3D02G460800, TraesCS3D02G460600		0.77	0.516666667
N1.HOG0000836	OG0000115	n24	HORVU.MOREX.r2.6HG0457530.1	TRIDC6BG013990.1	TraesCS6A02G076200, TraesCS6B02G101800, TraesCSU02G028100			0.666666667
N1.HOG0000837	OG0000115	n28		TRIDC0UG022860.1, TRIDC0UG021990.1, TRIDC6BG010960.1	TraesCS6A02G061100, TraesCS6B02G081500		0.15	0.733333333
N1.HOG0000838	OG0000115	n33	HORVU.MOREX.r2.6HG0455570.1		TraesCS6A02G060300, TraesCS6B02G080300, TraesCS6D02G064700, TraesCS6D02G064800	0.947368421		0.666666667
N1.HOG0000839	OG0000115	n37	HORVU.MOREX.r2.6HG0455580.1, HORVU.MOREX.r2.6HG0455660.1	TRIDC6BG010890.1	TraesCS6A02G060900, TraesCS6B02G080900, TraesCS6D02G063900		0.9	0.2
N1.HOG0000840	OG0000115	n42	HORVU.MOREX.r2.6HG0455730.1	TRIDC4AG037360.1, TRIDC0UG021980.1, TRIDC6BG010970.1	TraesCS2D02G096500		0.175
N1.HOG0000841	OG0000116	n1	HORVU.MOREX.r2.4HG0289510.1, HORVU.MOREX.r2.4HG0289500.1	TRIDC4AG034230.1, TRIDC6AG001150.1, TRIDC6AG006840.1, TRIDC4AG034240.1, TRIDC2BG074060.1	TraesCS4A02G215700, TraesCS5A02G487500, TraesCS4A02G215800, TraesCS4B02G100500, TraesCS4B02G100400, TraesCS2B02G512800, TraesCS4D02G097100, TraesCSU02G142000, TraesCS4D02G097000, TraesCS2D02G486000		0.875	0.6
N1.HOG0000842	OG0000116	n18	HORVU.MOREX.r2.6HG0458400.1	TRIDC6AG010240.1, TRIDC6AG010230.1, TRIDC6BG015250.1, TRIDC6BG015310.1, TRIDC6BG011390.1	TraesCS6A02G083500, TraesCS6A02G083600, TraesCS6B02G113400, TraesCS6B02G085000, TraesCS6D02G077200, TraesCS6D02G061200	0.578947368	0.516666667	0.333333333
N1.HOG0000843	OG0000116	n30		TRIDC6AG047320.1	TraesCS6A02G314800, TraesCS6D02G294100
N1.HOG0000844	OG0000116	n34	HORVU.MOREX.r2.3HG0199100.1, HORVU.MOREX.r2.6HG0511420.1, HORVU.MOREX.r2.6HG0458390.1	TRIDC1AG038950.1, TRIDC4BG015590.1	TraesCS6A02G063500, TraesCS6A02G010500, TraesCS1B02G271200, TraesCS6B02G085100, TraesCS6B02G073700, TraesCS2D02G486100	0.842105263		0.2
N1.HOG0000845	OG0000116	n44	HORVU.MOREX.r2.6HG0511370.1		TraesCS1A02G260600, TraesCS1D02G260600	0.894736842
N1.HOG0000846	OG0000117	n1	HORVU.MOREX.r2.7HG0539120.1	TRIDC4AG058040.1, TRIDC4AG058050.1	TraesCS7A02G091400, TraesCS4A02G391600, TraesCS4A02G391400, TraesCS7A02G091500, TraesCS7D02G085600, TraesCS7D02G087100, TraesCS7D02G087200	0.947368421	0.9	0.833333333
N1.HOG0000847	OG0000117	n12	HORVU.MOREX.r2.7HG0539080.1		TraesCS4A02G391200, TraesCS7A02G091300, TraesCS7D02G087000			0.933333333
N1.HOG0000848	OG0000117	n17	HORVU.MOREX.r2.7HG0539060.1	TRIDC7AG010470.1	TraesCS4A02G391000, TraesCS7A02G091100, TraesCS7D02G085900			0.866666667
N1.HOG0000849	OG0000117	n21	HORVU.MOREX.r2.7HG0539070.1		TraesCS4A02G391100, TraesCS7A02G091200, TraesCS7D02G086900, TraesCS7D02G085800
N1.HOG0000850	OG0000117	n26		TRIDC4AG058090.1, TRIDC7AG010480.1, TRIDC4AG058080.1			0.95
N1.HOG0000851	OG0000117	n29	HORVU.MOREX.r2.7HG0539170.1	TRIDC7AG010490.1, TRIDC4AG058070.1, TRIDC7AG010510.1, TRIDC7AG010600.1, TRIDC7AG010630.1		0.736842105	0.45
N1.HOG0000852	OG0000117	n35	HORVU.MOREX.r2.6HG0494030.1	TRIDC6AG003470.1, TRIDC6BG004980.1		0.947368421	0.9
N1.HOG0000853	OG0000117	n41	HORVU.MOREX.r2.6HG0451700.1		TraesCSU02G079300
N1.HOG0000854	OG0000117	n42	HORVU.MOREX.r2.6HG0451690.1		TraesCS6D02G032300	0.157894737
N1.HOG0000855	OG0000118	n2		TRIDC5AG067360.1, TRIDC5BG072540.1	TraesCS5A02G471300, TraesCS5A02G471500, TraesCS5A02G471430, TraesCS5B02G483500, TraesCSU02G197000, TraesCS5D02G483800		0.625	0.8
N1.HOG0000856	OG0000118	n14	HORVU.MOREX.r2.6HG0453480.1	TRIDC1BG008240.1	TraesCS6A02G042000, TraesCS6D02G048500, TraesCS6D02G048100	0.842105263	0.3	0.666666667
N1.HOG0000857	OG0000118	n18	HORVU.MOREX.r2.6HG0453530.1	TRIDC6AG005010.1, TRIDC6BG007300.1, TRIDC6BG007270.1, TRIDC6BG007280.1, TRIDC6BG007120.1	TraesCS6A02G042200, TraesCS6A02G042100, TraesCS6B02G057900, TraesCS6B02G058100, TraesCS6B02G069000, TraesCS6B02G057800, TraesCS6B02G057149, TraesCS6B02G057179, TraesCS6D02G048800, TraesCS6D02G048700	0.947368421	0.75	0.85
N1.HOG0000858	OG0000118	n33	HORVU.MOREX.r2.5HG0436570.1	TRIDC6AG005020.1, TRIDC6AG005030.1, TRIDC6BG008910.1, TRIDC6BG007240.1, TRIDC0UG031390.1, TRIDC5BG072520.1	TraesCS6A02G042500, TraesCS6B02G068900, TraesCS5B02G483600, TraesCS6D02G049000, TraesCS1D02G396900	0.947368421	0.675	0.4
N1.HOG0000859	OG0000119	n1	HORVU.MOREX.r2.7HG0571300.1	TRIDC7BG027320.1	TraesCS7B02G172600, TraesCS7D02G274700
N1.HOG0000860	OG0000119	n11		TRIDC0UG015300.1	TraesCS6B02G086400, TraesCS6B02G087000, TraesCSU02G118700		0.95	0.766666667
N1.HOG0000861	OG0000119	n16	HORVU.MOREX.r2.3HG0267450.1, HORVU.MOREX.r2.3HG0267460.1	TRIDC3AG069310.1, TRIDC3AG069270.1, TRIDC3BG078590.1, TRIDC3BG078630.1, TRIDC0UG015290.1, TRIDC6BG011650.1	TraesCS6A02G065000, TraesCS6A02G064400, TraesCS6A02G064500, TraesCS6A02G064200, TraesCS3B02G542400, TraesCS6B02G086900, TraesCS3D02G488700, TraesCS3D02G488500, TraesCS3D02G489000, TraesCSU02G118600		0.8	0.533333333
N1.HOG0000862	OG0000119	n33	HORVU.MOREX.r2.3HG0267490.1	TRIDC3AG069330.1, TRIDC3BG078670.1	TraesCS3B02G543200, TraesCS3D02G489200
N1.HOG0000863	OG0000119	n37	HORVU.MOREX.r2.UnG0625970.1	TRIDC3AG069280.1, TRIDC3AG069320.1, TRIDC3BG078650.1, TRIDC3BG078610.1, TRIDC3BG078620.1, TRIDC3BG078600.1	TraesCS3B02G542600, TraesCS3B02G542800		0.75
N1.HOG0000864	OG0000120	n2	HORVU.MOREX.r2.2HG0176490.1		TraesCS5D02G008600	0.842105263
N1.HOG0000865	OG0000120	n3	HORVU.MOREX.r2.UnG0634980.1	TRIDC6AG010700.1, TRIDC4AG059900.1, TRIDC2AG035240.1, TRIDC6AG028510.1, TRIDC3AG061070.1, TRIDC7AG039960.1, TRIDC4AG060180.1, TRIDC1BG004030.1, TRIDC6BG006480.1, TRIDC6BG006520.1, TRIDC2BG089910.1, TRIDC4BG026940.1, TRIDC4BG023000.1, TRIDC2BG048400.1	TraesCS4A02G153700, TraesCS5A02G421300, TraesCS4A02G074600, TraesCS2A02G242000, TraesCS6A02G085600, TraesCS4A02G154600, TraesCS6A02G191900, TraesCS4A02G303800, TraesCS7A02G289400, TraesCS5A02G436600, TraesCS3A02G431200, TraesCS6B02G250600, TraesCS3B02G469900, TraesCS5D02G457900, TraesCS4D02G044000, TraesCS1D02G179600, TraesCSU02G157600, TraesCS2D02G263900, TraesCS5D02G345400, TraesCSU02G170000, T…		0.45	0.366666667
N1.HOG0000866	OG0000121	n3	HORVU.MOREX.r2.3HG0200610.1, HORVU.MOREX.r2.2HG0109200.1, HORVU.MOREX.r2.6HG0454840.1, HORVU.MOREX.r2.2HG0162090.1		TraesCS1A02G245200, TraesCS5A02G017600, TraesCS6D02G065000	0.947368421		0.666666667
N1.HOG0000867	OG0000121	n10	HORVU.MOREX.r2.5HG0361340.1, HORVU.MOREX.r2.7HG0580540.1		TraesCS7D02G375400	0.789473684
N1.HOG0000868	OG0000121	n13	HORVU.MOREX.r2.UnG0624890.1, HORVU.MOREX.r2.3HG0272360.1
N1.HOG0000869	OG0000121	n15	HORVU.MOREX.r2.2HG0135490.1, HORVU.MOREX.r2.5HG0367760.1
N1.HOG0000870	OG0000121	n17	HORVU.MOREX.r2.3HG0220190.1, HORVU.MOREX.r2.2HG0105940.1
N1.HOG0000871	OG0000121	n24	HORVU.MOREX.r2.4HG0311310.1, HORVU.MOREX.r2.5HG0394910.1	TRIDC6AG035990.1, TRIDC2BG073760.1, TRIDC6BG026620.1, TRIDC2BG017450.1	TraesCS3A02G271300, TraesCS4A02G211900, TraesCS3A02G068400, TraesCSU02G055200, TraesCS4D02G238000, TraesCS6D02G000700	0.947368421	0.2	0.622222222
N1.HOG0000872	OG0000121	n35	HORVU.MOREX.r2.6HG0493850.1, HORVU.MOREX.r2.2HG0125250.1, HORVU.MOREX.r2.2HG0118500.1, HORVU.MOREX.r2.6HG0478970.1, HORVU.MOREX.r2.4HG0309850.1	TRIDC6BG035610.1
N1.HOG0000873	OG0000121	n40	HORVU.MOREX.r2.4HG0312050.1, HORVU.MOREX.r2.4HG0302360.1
N1.HOG0000874	OG0000121	n41	HORVU.MOREX.r2.1HG0034400.1	TRIDC6AG031720.1	TraesCS6B02G234100, TraesCS7B02G220400, TraesCS6D02G169600
N1.HOG0000875	OG0000122	n1		TRIDC3AG065010.1, TRIDC3AG064980.1, TRIDC3BG073510.1, TRIDC3BG073570.1	TraesCS3A02G460500, TraesCS3A02G460300, TraesCS3A02G379500, TraesCS3A02G460000, TraesCS3B02G501600, TraesCS3B02G502700, TraesCS3B02G500900, TraesCS3B02G499800, TraesCS3B02G503300, TraesCS3D02G454000, TraesCS6D02G338200, TraesCS3D02G452800		0.675	0.733333333
N1.HOG0000876	OG0000122	n20		TRIDC3AG065060.1, TRIDC3AG065040.1, TRIDC0UG008950.1, TRIDC3BG073530.1	TraesCS3A02G379400, TraesCS3A02G460100, TraesCS3A02G460400, TraesCS3B02G500200, TraesCS3B02G502900, TraesCS3B02G503200, TraesCS3B02G499900, TraesCS3B02G503100, TraesCS3B02G500600, TraesCS3B02G500700, TraesCS3B02G502200, TraesCS3B02G501500, TraesCS3B02G502400, TraesCS3B02G501300, TraesCS3B02G501100, TraesCS3B02G501400, TraesCS3D02G453000, TraesCS3D02G453500, TraesCS3D02G453400, TraesCSU02G202500, …		0.416666667	0.466666667
N1.HOG0000877	OG0000123	n3	HORVU.MOREX.r2.3HG0187860.1		TraesCS3B02G058100	0.736842105		0.2
N1.HOG0000878	OG0000123	n6	HORVU.MOREX.r2.3HG0187850.1		TraesCS3A02G050211, TraesCS3A02G050100, TraesCS3B02G057200, TraesCS3B02G056600, TraesCS3B02G058500, TraesCS3B02G056100, TraesCS3D02G049500			0.4
N1.HOG0000879	OG0000123	n13	HORVU.MOREX.r2.3HG0187930.1, HORVU.MOREX.r2.3HG0187910.1	TRIDC3AG005590.1	TraesCS3A02G049500, TraesCS3B02G056000, TraesCS3B02G055835	0.894736842	0.85	0.444444444
N1.HOG0000880	OG0000123	n19		TRIDC3AG005630.1, TRIDC3AG005610.1, TRIDC4AG070870.1, TRIDC4AG070530.1, TRIDC4AG070900.1, TRIDC7AG000120.1, TRIDC4AG070680.1, TRIDC3BG007630.1, TRIDC0UG026230.1, TRIDC3BG007670.1, TRIDC3BG007660.1, TRIDC3BG007640.1, TRIDC0UG012440.1, TRIDC0UG032410.1	TraesCS4A02G499400, TraesCS4A02G497300, TraesCS7A02G000900, TraesCS4A02G499000, TraesCS4A02G497900		0.45	0.366666667
N1.HOG0000881	OG0000123	n39	HORVU.MOREX.r2.3HG0187950.1	TRIDC7AG000070.1, TRIDC3BG015280.1	TraesCS7A02G000600		0.55
N1.HOG0000882	OG0000123	n42	HORVU.MOREX.r2.3HG0187890.1	TRIDC3BG007550.1, TRIDC3BG007590.1	TraesCS3D02G048700		0.625
N1.HOG0000883	OG0000124	n7	HORVU.MOREX.r2.1HG0008240.1	TRIDC1AG000500.1, TRIDC1AG000690.1	TraesCS1A02G006100, TraesCS1B02G009700, TraesCS1B02G007500, TraesCS1D02G002000, TraesCS1D02G002800		0.5	0.266666667
N1.HOG0000884	OG0000124	n14	HORVU.MOREX.r2.1HG0000950.1		TraesCS1A02G004700, TraesCS1A02G004300, TraesCS1B02G005500, TraesCS1D02G003200			0.766666667
N1.HOG0000885	OG0000124	n18	HORVU.MOREX.r2.2HG0179740.1, HORVU.MOREX.r2.2HG0179730.1	TRIDC2BG089570.1	TraesCS2A02G567500, TraesCS5B02G253800, TraesCS2B02G629100, TraesCS2D02G578000	0.789473684	0.8	0.066666667
N1.HOG0000886	OG0000124	n24			TraesCS5A02G254700, TraesCS5D02G262600
N1.HOG0000887	OG0000124	n25	HORVU.MOREX.r2.5HG0405260.1, HORVU.MOREX.r2.5HG0405250.1		TraesCS5D02G262500			0.866666667
N1.HOG0000888	OG0000124	n27	HORVU.MOREX.r2.UnG0624540.1	TRIDC2AG006500.1, TRIDC2BG007430.1	TraesCS5A02G267200, TraesCS2A02G059600, TraesCS5B02G266800, TraesCS2B02G069700, TraesCS5D02G275100		0.7	0.066666667
N1.HOG0000889	OG0000124	n36	HORVU.MOREX.r2.5HG0364370.1	TRIDC5AG011370.1, TRIDC2BG023470.1	TraesCS5A02G074400, TraesCS5A02G074500, TraesCS2A02G180600, TraesCS2D02G138700		0.95	0.066666667
N1.HOG0000890	OG0000124	n42	HORVU.MOREX.r2.5HG0404590.1	TRIDC5BG034580.1	TraesCS6A02G169500, TraesCS5D02G257600	0.315789474
N1.HOG0000891	OG0000125	n2		TRIDC3AG073020.1, TRIDC0UG007390.1	TraesCS3A02G514300, TraesCS3A02G515500, TraesCS3A02G515400, TraesCS3A02G515700, TraesCS3B02G583700, TraesCS3D02G523400, TraesCS3D02G523500		0.85	0.511111111
N1.HOG0000892	OG0000125	n11	HORVU.MOREX.r2.3HG0272040.1		TraesCS3A02G515800	0.842105263		0.6
N1.HOG0000893	OG0000125	n12	HORVU.MOREX.r2.3HG0272020.1		TraesCS3B02G583900, TraesCS3B02G583800, TraesCS3D02G523700, TraesCS3D02G523600	0.736842105		0.066666667
N1.HOG0000894	OG0000125	n18	HORVU.MOREX.r2.3HG0272010.1		TraesCS3B02G583500, TraesCS3D02G523100	0.736842105		0.6
N1.HOG0000895	OG0000125	n21		TRIDC3AG073000.1, TRIDC0UG022940.1, TRIDC3BG084080.1, TRIDC0UG007350.1, TRIDC3BG084110.1	TraesCS3A02G514700, TraesCS3A02G514800, TraesCS3A02G514900, TraesCS3A02G514600, TraesCS3B02G583100, TraesCS3B02G583300, TraesCS3B02G583200, TraesCS3B02G583000, TraesCS3D02G520300, TraesCS3D02G523000, TraesCS3D02G520400		0.15	0.3
N1.HOG0000896	OG0000125	n37			TraesCS3A02G515900, TraesCS3A02G516100, TraesCS3B02G584100, TraesCS3D02G523800, TraesCSU02G053900			0.733333333
N1.HOG0000897	OG0000125	n42	HORVU.MOREX.r2.3HG0272050.1		TraesCS3A02G515200
N1.HOG0000898	OG0000125	n43	HORVU.MOREX.r2.3HG0271930.1		TraesCS3A02G515000, TraesCS3B02G583400			0.7
N1.HOG0000899	OG0000126	n1		TRIDC7AG077870.1, TRIDC7AG077880.1, TRIDC7BG067270.1	TraesCS7A02G562000, TraesCS7A02G561900, TraesCS7B02G501900, TraesCS7B02G501100, TraesCS7B02G500900, TraesCS7B02G501200, TraesCS7B02G423500, TraesCS7D02G548100		0.75	0.447619048
N1.HOG0000900	OG0000126	n15		TRIDC7AG077860.1, TRIDC7BG076490.1, TRIDC7BG076420.1	TraesCS7A02G561700, TraesCS7B02G501000, TraesCS7B02G500700		0.475	0.688888889
N1.HOG0000901	OG0000126	n21	HORVU.MOREX.r2.1HG0061740.1	TRIDC1AG048130.1	TraesCS1A02G323600, TraesCS1B02G336700, TraesCS1D02G324700			0.533333333
N1.HOG0000902	OG0000126	n28		TRIDC7AG077890.1, TRIDC7BG075650.1, TRIDC7BG076450.1, TRIDC7BG076400.1, TRIDC0UG026240.1, TRIDC0UG029160.1, TRIDC7BG076410.1	TraesCS7A02G562500		0.333333333	0.6
N1.HOG0000903	OG0000126	n36		TRIDC2AG015940.1, TRIDC6AG059340.1, TRIDC2BG077490.1			0.9
N1.HOG0000904	OG0000126	n39	HORVU.MOREX.r2.2HG0096010.1	TRIDC2AG067370.1, TRIDC2BG019230.1	TraesCS2B02G151600			0.066666667
N1.HOG0000905	OG0000126	n42	HORVU.MOREX.r2.7HG0621940.1		TraesCS2A02G477200, TraesCS7B02G500800	0.736842105		0.2
N1.HOG0000906	OG0000127	n4	HORVU.MOREX.r2.7HG0558810.1		TraesCS7A02G217300, TraesCS7D02G219100, TraesCS7D02G218900
N1.HOG0000907	OG0000127	n7	HORVU.MOREX.r2.7HG0558750.1, HORVU.MOREX.r2.7HG0558780.1		TraesCS7A02G217400, TraesCS7B02G124400, TraesCS7D02G219000	0.894736842
N1.HOG0000908	OG0000127	n15		TRIDC6AG054310.1, TRIDC6BG063500.1	TraesCS6A02G363100, TraesCS6B02G398300, TraesCS6D02G346300		0.55	0.333333333
N1.HOG0000909	OG0000127	n20	HORVU.MOREX.r2.6HG0518840.1	TRIDC6AG054360.1	TraesCS6A02G363500, TraesCS6B02G396900, TraesCS6B02G398100, TraesCS6B02G397400, TraesCS6D02G346500, TraesCS6D02G346900		0.75	0.466666667
N1.HOG0000910	OG0000127	n27	HORVU.MOREX.r2.6HG0518850.1		TraesCS6A02G363200, TraesCS6A02G363400, TraesCS6A02G363300, TraesCS6B02G396800, TraesCS6B02G398200, TraesCS6B02G397100, TraesCS6B02G397000, TraesCS6B02G397900, TraesCS6B02G396700, TraesCS6B02G397300, TraesCS6D02G346400, TraesCS6D02G346800, TraesCS6D02G346600			0.84
N1.HOG0000911	OG0000127	n40		TRIDC5AG006380.1	TraesCS5A02G042100, TraesCS7B02G048200, TraesCS7D02G147300			0.733333333
N1.HOG0000912	OG0000128	n0		TRIDC6AG005880.1, TRIDC6AG005990.1, TRIDC6AG005900.1, TRIDC1AG000850.1, TRIDC6AG005860.1, TRIDC6AG006020.1, TRIDC6AG005920.1, TRIDC6AG005940.1, TRIDC6BG008420.1, TRIDC0UG015750.1, TRIDC0UG015450.1, TRIDC3BG070050.1, TRIDC6BG011600.1, TRIDC6BG008370.1, TRIDC0UG015420.1, TRIDC0UG024040.1, TRIDC0UG026320.1, TRIDC0UG015850.1, TRIDC0UG022500.1	TraesCS6A02G048900, TraesCS6A02G049100, TraesCS6A02G049700, TraesCS6A02G049200, TraesCS6A02G049400, TraesCS6A02G049800, TraesCS6A02G049600, TraesCS6B02G065856, TraesCS6B02G065800, TraesCS6B02G066001, TraesCS6B02G066000, TraesCS6B02G086500, TraesCSU02G267761, TraesCSU02G153800, TraesCSU02G108700, TraesCSU02G149938, TraesCSU02G265913, TraesCSU02G108098, TraesCSU02G108400, TraesCSU02G239000, TraesCS…		0.463636364	0.588888889
N1.HOG0000913	OG0000129	n2	HORVU.MOREX.r2.UnG0631530.1, HORVU.MOREX.r2.UnG0630580.1, HORVU.MOREX.r2.UnG0629630.1, HORVU.MOREX.r2.UnG0627690.1, HORVU.MOREX.r2.6HG0499780.1, HORVU.MOREX.r2.UnG0628940.1		TraesCS7A02G387900, TraesCSU02G251000, TraesCS7D02G464100, TraesCSU02G257400, TraesCS2D02G581000			0.933333333
N1.HOG0000914	OG0000129	n12	HORVU.MOREX.r2.2HG0131370.1	TRIDC7AG054680.1, TRIDC3AG024090.1, TRIDC4AG062590.1, TRIDC5AG005060.1, TRIDC7AG054040.1, TRIDC3BG044970.1, TRIDC1BG023430.1, TRIDC5BG004870.1, TRIDC6BG036440.1, TRIDC2BG038100.1	TraesCS5D02G079100		0.65
N1.HOG0000915	OG0000129	n23	HORVU.MOREX.r2.3HG0217390.1	TRIDC1BG000900.1, TRIDC5BG016040.1	TraesCS7A02G099500, TraesCS1A02G140500, TraesCS5A02G020300, TraesCS1A02G140300, TraesCS3A02G173700, TraesCS1B02G458300, TraesCS7B02G457300, TraesCS6B02G207500, TraesCS6B02G234600, TraesCS2B02G265200, TraesCS6B02G338800, TraesCS1B02G163700, TraesCS3B02G364100, TraesCS3B02G301400, TraesCS1D02G137100, TraesCS4D02G139200, TraesCSU02G150200, TraesCS4D02G320700, TraesCS4D02G146400		0.25	0.666666667
N1.HOG0000916	OG0000130	n4	HORVU.MOREX.r2.4HG0320500.1, HORVU.MOREX.r2.5HG0427700.1		TraesCS5B02G418100, TraesCS5B02G418200, TraesCS4B02G196900, TraesCS5D02G423400, TraesCS4D02G197200, TraesCS5D02G423300			0.8
N1.HOG0000917	OG0000130	n11	HORVU.MOREX.r2.4HG0320530.1, HORVU.MOREX.r2.5HG0427750.1		TraesCS4B02G196800, TraesCS4D02G197100
N1.HOG0000918	OG0000130	n14			TraesCS5A02G415600, TraesCS4A02G107700, TraesCS5A02G415400, TraesCS4A02G107600
N1.HOG0000919	OG0000130	n22	HORVU.MOREX.r2.2HG0088510.1, HORVU.MOREX.r2.2HG0088440.1		TraesCS2A02G083300
N1.HOG0000920	OG0000130	n24	HORVU.MOREX.r2.6HG0517950.1	TRIDC5AG060240.1, TRIDC5AG060170.1, TRIDC4AG014760.1, TRIDC4AG014740.1, TRIDC2AG009260.1, TRIDC7BG032360.1, TRIDC7BG030610.1, TRIDC4BG035450.1, TRIDC5BG064190.1, TRIDC4BG035460.1, TRIDC2BG010970.1, TRIDC2BG010980.1	TraesCS2A02G083000, TraesCS2B02G097100, TraesCS2B02G097300, TraesCS2D02G320500, TraesCS2D02G080800, TraesCS2D02G080900	0.526315789	0.816666667
N1.HOG0000921	OG0000131	n2		TRIDC3AG061080.1, TRIDC2BG089920.1	TraesCS3A02G431300
N1.HOG0000922	OG0000131	n9		TRIDC5BG041280.1, TRIDC3BG000530.1	TraesCS6A02G192000, TraesCS3B02G469800, TraesCS3D02G499500
N1.HOG0000923	OG0000131	n14			TraesCSU02G246600
N1.HOG0000924	OG0000131	n17	HORVU.MOREX.r2.UnG0630310.1		TraesCS5A02G436700, TraesCS3D02G469700			0.666666667
N1.HOG0000925	OG0000131	n20	HORVU.MOREX.r2.UnG0634970.1		TraesCSU02G255700, TraesCS6D02G175200
N1.HOG0000926	OG0000131	n30	HORVU.MOREX.r2.1HG0014370.1, HORVU.MOREX.r2.2HG0127750.1		TraesCS1D02G298800, TraesCS5D02G008500
N1.HOG0000927	OG0000131	n35		TRIDC3BG069230.1, TRIDC3BG054550.1
N1.HOG0000928	OG0000131	n37		TRIDC6BG006500.1
N1.HOG0000929	OG0000131	n38		TRIDC6AG028500.1, TRIDC4AG059890.1, TRIDC5AG060950.1, TRIDC1BG004020.1	TraesCS7D02G254600		0.85
N1.HOG0000930	OG0000131	n42			TraesCS1D02G179700, TraesCS4D02G043800
N1.HOG0000931	OG0000132	n1	HORVU.MOREX.r2.2HG0110410.1	TRIDC3AG033950.1, TRIDC2AG025850.1, TRIDC2BG030390.1, TRIDC3BG038450.1	TraesCS2A02G201000, TraesCS3A02G228300, TraesCS2B02G228400, TraesCS3B02G256200, TraesCS2D02G213500, TraesCS3D02G226100	0.421052632		0.066666667
N1.HOG0000932	OG0000132	n13	HORVU.MOREX.r2.6HG0521170.1	TRIDC6AG056370.1	TraesCS6A02G378800, TraesCS6B02G416100, TraesCS6B02G416900, TraesCS6D02G363100			0.866666667
N1.HOG0000933	OG0000132	n19	HORVU.MOREX.r2.4HG0321610.1	TRIDC4AG013970.1	TraesCS4A02G102600, TraesCS4B02G202000, TraesCS4D02G202800			0.066666667
N1.HOG0000934	OG0000132	n25		TRIDC2AG025870.1, TRIDC1AG051410.1, TRIDC4BG036360.1, TRIDC6BG065900.1, TRIDC0UG030960.1, TRIDC6BG052180.1, TRIDC5BG055300.1, TRIDC3BG086830.1, TRIDC3BG086770.1	TraesCS3A02G532600		0.708333333
N1.HOG0000935	OG0000132	n36	HORVU.MOREX.r2.1HG0067430.1	TRIDC1BG058650.1	TraesCS1A02G348800, TraesCS1B02G363500, TraesCS1D02G351800			0.066666667
N1.HOG0000936	OG0000132	n40	HORVU.MOREX.r2.3HG0274640.1		TraesCS3B02G609400, TraesCS3B02G609600, TraesCS3D02G537800			0.733333333
N1.HOG0000937	OG0000133	n2	HORVU.MOREX.r2.3HG0261390.1		TraesCS3A02G448200, TraesCS3B02G484200, TraesCS3D02G440600			0.5
N1.HOG0000938	OG0000133	n8		TRIDC3AG063300.1, TRIDC3AG063440.1, TRIDC3BG071040.1			0.625
N1.HOG0000939	OG0000133	n11	HORVU.MOREX.r2.3HG0261310.1		TraesCS3A02G447800, TraesCS3B02G484000, TraesCS3D02G440500	0.842105263		0.066666667
N1.HOG0000940	OG0000133	n14	HORVU.MOREX.r2.3HG0261280.1		TraesCS3A02G447500, TraesCS3B02G483500, TraesCS3D02G440200
N1.HOG0000941	OG0000133	n23	HORVU.MOREX.r2.3HG0246780.1	TRIDC5AG057550.1, TRIDC3AG048640.1, TRIDC3BG054740.1, TRIDC3BG068730.1, TRIDC3BG054730.1, TRIDC5BG061670.1	TraesCS3A02G337600, TraesCS3B02G467400, TraesCS3B02G369100, TraesCS3B02G368800, TraesCS5B02G400200, TraesCS3D02G330700, TraesCS3D02G331100, TraesCS3D02G330900, TraesCS5D02G404700, TraesCS3D02G330800	0.947368421		0.333333333
N1.HOG0000942	OG0000133	n39	HORVU.MOREX.r2.3HG0246790.1, HORVU.MOREX.r2.3HG0246800.1		TraesCS3B02G369200, TraesCS3D02G331000			0.133333333
N1.HOG0000943	OG0000133	n42			TraesCS2B02G112200, TraesCS2D02G095600			0.866666667
N1.HOG0000944	OG0000134	n2		TRIDC6AG060870.1, TRIDC6BG071990.1	TraesCS6D02G398800, TraesCSU02G070900		0.125	0.333333333
N1.HOG0000945	OG0000134	n12	HORVU.MOREX.r2.7HG0528510.1		TraesCS7D02G013600	0.789473684
N1.HOG0000946	OG0000134	n13	HORVU.MOREX.r2.1HG0069530.1	TRIDC4AG070130.1, TRIDC4AG070160.1, TRIDC4AG070030.1, TRIDC4AG069980.1, TRIDC4AG070230.1, TRIDC4AG070100.1, TRIDC7AG001310.1, TRIDC4AG070060.1, TRIDC4AG069170.1, TRIDC4AG069870.1, TRIDC0UG008900.1, TRIDC1BG064010.1	TraesCS1A02G379100, TraesCS3B02G349600, TraesCS1B02G400800, TraesCS7D02G013100, TraesCS7D02G012900		0.420833333
N1.HOG0000947	OG0000134	n30	HORVU.MOREX.r2.7HG0528530.1	TRIDC7AG001270.1		0.157894737	0.9
N1.HOG0000948	OG0000134	n31	HORVU.MOREX.r2.7HG0528560.1	TRIDC4AG070080.1, TRIDC7AG001350.1	TraesCS7D02G013400	0.789473684	0.5	0.066666667
N1.HOG0000949	OG0000134	n34			TraesCS1D02G386205, TraesCS1D02G386200
N1.HOG0000950	OG0000134	n35	HORVU.MOREX.r2.3HG0244290.1	TRIDC3AG046220.1, TRIDC3BG052550.1, TRIDC3BG052560.1	TraesCS3A02G316800, TraesCS3A02G316900, TraesCS3B02G349500, TraesCS3D02G314400, TraesCS3D02G314300	0.894736842		0.433333333
N1.HOG0000951	OG0000135	n2			TraesCS2A02G241800, TraesCS5D02G345600, TraesCS5D02G219800, TraesCSU02G255800, TraesCS4D02G362200, TraesCS7D02G254900			0.688888889
N1.HOG0000952	OG0000135	n11	HORVU.MOREX.r2.UnG0635610.1	TRIDC6AG028490.1
N1.HOG0000953	OG0000135	n12	HORVU.MOREX.r2.2HG0176480.1, HORVU.MOREX.r2.2HG0127730.1			0.263157895
N1.HOG0000954	OG0000135	n14	HORVU.MOREX.r2.1HG0014350.1, HORVU.MOREX.r2.2HG0176650.1	TRIDC5AG060920.1, TRIDC4AG059880.1, TRIDC7BG017710.1	TraesCS5A02G421000, TraesCS2B02G330800			0.833333333
N1.HOG0000955	OG0000135	n21		TRIDC1AG044440.1, TRIDC2AG035220.1, TRIDC2BG020840.1, TRIDC3BG000500.1, TRIDC5BG035010.1, TRIDC4BG026960.1	TraesCS3B02G248100, TraesCS5B02G349600, TraesCS4B02G159200, TraesCS1D02G179800		0.85	0.633333333
N1.HOG0000956	OG0000135	n33		TRIDC3AG061100.1, TRIDC5BG041270.1	TraesCS3A02G431500
N1.HOG0000957	OG0000135	n36		TRIDC2AG035170.1	TraesCS2A02G241500, TraesCS5D02G008400, TraesCS4D02G043700			0.2
N1.HOG0000958	OG0000135	n40			TraesCS5A02G436500, TraesCS4A02G153500, TraesCS1D02G299000
N1.HOG0000959	OG0000136	n2		TRIDC1AG059780.1	TraesCS1A02G405400, TraesCS1B02G435500, TraesCS1D02G413400			0.9
N1.HOG0000960	OG0000136	n6	HORVU.MOREX.r2.1HG0073850.1, HORVU.MOREX.r2.1HG0073820.1, HORVU.MOREX.r2.1HG0073770.1			0.736842105
N1.HOG0000961	OG0000136	n12	HORVU.MOREX.r2.1HG0073800.1		TraesCS1D02G413300
N1.HOG0000962	OG0000136	n15	HORVU.MOREX.r2.1HG0073730.1	TRIDC1AG059680.1, TRIDC1AG059760.1, TRIDC1BG068690.1	TraesCS1A02G404800, TraesCS1A02G405300, TraesCS1B02G435400		0.9
N1.HOG0000963	OG0000136	n21	HORVU.MOREX.r2.1HG0073740.1	TRIDC1BG068110.1	TraesCS1B02G434600, TraesCS1D02G412800, TraesCS1D02G413100	0.684210526		0.933333333
N1.HOG0000964	OG0000136	n25		TRIDC1AG059700.1, TRIDC1AG059720.1, TRIDC1BG068640.1, TRIDC1BG068620.1, TRIDC1BG068670.1, TRIDC1BG068090.1	TraesCS1A02G404900, TraesCS1A02G405000, TraesCS1B02G435000, TraesCS1B02G435200, TraesCS1B02G434800, TraesCS1B02G435100, TraesCS1B02G434700, TraesCS1D02G413000, TraesCS1D02G412900		0.85	0.7
N1.HOG0000965	OG0000136	n39	HORVU.MOREX.r2.1HG0073760.1		TraesCS1A02G405200, TraesCS1B02G435300, TraesCS1D02G413200
N1.HOG0000966	OG0000137	n2	HORVU.MOREX.r2.1HG0054410.1, HORVU.MOREX.r2.1HG0054400.1, HORVU.MOREX.r2.1HG0054390.1, HORVU.MOREX.r2.1HG0054420.1, HORVU.MOREX.r2.UnG0635960.1	TRIDC1AG047490.1, TRIDC1BG053630.1, TRIDC1BG053620.1, TRIDC4BG057140.1	TraesCS1A02G318900, TraesCS1A02G318000, TraesCS1A02G318700, TraesCS1A02G318500, TraesCS1A02G318300, TraesCS1A02G318600, TraesCS1A02G318200, TraesCS1A02G318400, TraesCS1B02G331000, TraesCS1B02G330800, TraesCS1B02G330600, TraesCS1B02G330500, TraesCS1B02G330700, TraesCS4B02G340100, TraesCS1B02G331200, TraesCS4B02G340200, TraesCS1B02G330200, TraesCS1D02G318700, TraesCS1D02G317900, TraesCS1D02G318300,…		0.95	0.933333333
N1.HOG0000967	OG0000137	n36	HORVU.MOREX.r2.1HG0054440.1	TRIDC1BG053610.1	TraesCS1A02G317900, TraesCS1B02G330400, TraesCS1D02G317700			0.066666667
N1.HOG0000968	OG0000138	n0		TRIDC2AG081590.1, TRIDC2AG081660.1, TRIDC2AG081610.1, TRIDC2AG081630.1, TRIDC2AG081650.1, TRIDC2AG081640.1, TRIDC2AG081540.1, TRIDC1AG050140.1, TRIDC2AG081600.1, TRIDC2AG081670.1, TRIDC2BG090550.1, TRIDC1BG062820.1, TRIDC2BG090680.1, TRIDC2BG085200.1, TRIDC2BG090690.1, TRIDC2BG090590.1, TRIDC1BG056960.1, TRIDC6BG018950.1, TRIDC2BG090670.1, TRIDC2BG090630.1	TraesCS2A02G560900, TraesCS2A02G560700, TraesCS6A02G322800, TraesCS2A02G561100, TraesCS2A02G560600, TraesCS2B02G618100, TraesCS2B02G618800, TraesCS2B02G619200, TraesCS2B02G619100, TraesCS2B02G587400, TraesCS6B02G133300, TraesCS2B02G618300, TraesCS2B02G618700, TraesCS1B02G393000, TraesCS2D02G568700, TraesCS2D02G568800, TraesCSU02G188000, TraesCSU02G162600, TraesCS7D02G476500, TraesCS1D02G341500, T…		0.482352941	0.254545455
N1.HOG0000969	OG0000139	n1	HORVU.MOREX.r2.1HG0068760.1, HORVU.MOREX.r2.1HG0068740.1	TRIDC1AG054950.1, TRIDC1BG062910.1	TraesCS1A02G373600, TraesCS1B02G393600, TraesCS1D02G380300	0.842105263	0.75	0.666666667
N1.HOG0000970	OG0000139	n7	HORVU.MOREX.r2.5HG0447390.1, HORVU.MOREX.r2.1HG0074570.1, HORVU.MOREX.r2.5HG0447540.1, HORVU.MOREX.r2.7HG0529140.1	TRIDC1AG054990.1, TRIDC5AG076850.1, TRIDC7BG069760.1, TRIDC5BG083840.1, TRIDC5BG083900.1, TRIDC5BG083570.1, TRIDC5BG083740.1, TRIDC5BG083890.1, TRIDC4BG061720.1, TRIDC7BG000410.1, TRIDC7BG000450.1	TraesCS1A02G373700, TraesCS7B02G002500, TraesCS5B02G567800, TraesCS5B02G567700, TraesCS7B02G003600, TraesCS5B02G568100, TraesCS7B02G002200, TraesCS5B02G569100, TraesCS5B02G569800, TraesCS7B02G002300, TraesCS4B02G371100, TraesCS5B02G568200, TraesCS7B02G003300, TraesCS5D02G540600, TraesCS4D02G366300, TraesCS5D02G549400, TraesCS5D02G560500, TraesCS5D02G561300, TraesCS5D02G542500, TraesCS4D02G366400,…	0.526315789	0.516666667	0.625925926
N1.HOG0000971	OG0000140	n1	HORVU.MOREX.r2.3HG0263680.1		TraesCS1A02G376200, TraesCS4A02G356800, TraesCS7B02G439200, TraesCS3D02G216800, TraesCS3D02G339200	0.578947368		0.733333333
N1.HOG0000972	OG0000140	n7			TraesCS4A02G268400, TraesCS4B02G045800, TraesCS7D02G280700			0.933333333
N1.HOG0000973	OG0000140	n10		TRIDC5AG074680.1, TRIDC2BG085760.1	TraesCS4A02G132100, TraesCS5A02G109800, TraesCS6A02G229700, TraesCS1A02G205500, TraesCS7A02G383500, TraesCS4B02G200700		0.9
N1.HOG0000974	OG0000140	n19			TraesCS1A02G096700, TraesCS3B02G534000, TraesCS1D02G105700			0.8
N1.HOG0000975	OG0000140	n22			TraesCS1A02G395500, TraesCS6B02G218200, TraesCS6D02G179500
N1.HOG0000976	OG0000140	n26	HORVU.MOREX.r2.5HG0394240.1, HORVU.MOREX.r2.5HG0424240.1		TraesCS3A02G437200, TraesCS4B02G097700, TraesCS2B02G420300, TraesCS6B02G426700, TraesCS7B02G075100	0.894736842		0.911111111
N1.HOG0000977	OG0000140	n32	HORVU.MOREX.r2.5HG0400230.1		TraesCS5A02G210400, TraesCS2A02G268900, TraesCS1A02G151900, TraesCS6A02G040000, TraesCS3A02G182300, TraesCS5A02G257400, TraesCS5B02G323800, TraesCS2D02G316600	0.684210526		0.933333333
N1.HOG0000978	OG0000140	n40			TraesCS3B02G358500, TraesCS3D02G117600, TraesCS2D02G024000			0.633333333
N1.HOG0000979	OG0000141	n1	HORVU.MOREX.r2.7HG0555920.1, HORVU.MOREX.r2.UnG0632270.1	TRIDC7AG025820.1, TRIDC7BG016370.1, TRIDC7BG016280.1	TraesCS7A02G204700, TraesCS7A02G204300, TraesCS7B02G111900, TraesCS7B02G111500, TraesCS7B02G111400, TraesCS7B02G111300, TraesCS7D02G207400			0.5
N1.HOG0000980	OG0000141	n20	HORVU.MOREX.r2.7HG0555430.1		TraesCS7D02G205200
N1.HOG0000981	OG0000141	n21	HORVU.MOREX.r2.7HG0546310.1, HORVU.MOREX.r2.7HG0557070.1, HORVU.MOREX.r2.7HG0554830.1, HORVU.MOREX.r2.7HG0563170.1, HORVU.MOREX.r2.7HG0556760.1, HORVU.MOREX.r2.7HG0556950.1, HORVU.MOREX.r2.7HG0556790.1, HORVU.MOREX.r2.7HG0557210.1, HORVU.MOREX.r2.7HG0556940.1, HORVU.MOREX.r2.7HG0556960.1		TraesCS7A02G209300, TraesCS7A02G209200, TraesCS7A02G209400, TraesCSU02G230600, TraesCS7D02G211400	0.894736842
N1.HOG0000982	OG0000141	n35		TRIDC6AG020040.1, TRIDC6AG020020.1	TraesCS7A02G209500, TraesCS6A02G146100, TraesCS7B02G116200, TraesCSU02G174800, TraesCS7D02G210900, TraesCS6D02G135400			0.933333333
N1.HOG0000983	OG0000142	n5	HORVU.MOREX.r2.2HG0176590.1	TRIDC3AG057740.1, TRIDC2AG035300.1, TRIDC3AG064820.1, TRIDC3AG068420.1, TRIDC0UG034000.1, TRIDC3BG080490.1, TRIDC4BG019420.1, TRIDC3BG080360.1, TRIDC7BG062570.1, TRIDC1BG016730.1, TRIDC3BG000640.1	TraesCS3A02G458800, TraesCS3A02G430500, TraesCS2A02G240700, TraesCS3A02G405700, TraesCS4A02G155200, TraesCS1A02G343500, TraesCS3A02G485300, TraesCS2B02G002300, TraesCS1B02G406200, TraesCS2B02G331800, TraesCS5B02G423500, TraesCS3B02G189500, TraesCS5B02G040100, TraesCS1B02G413100, TraesCS5B02G096700, TraesCS1D02G178700, TraesCS4D02G150400, TraesCS1D02G387400, TraesCS7D02G124000, TraesCS5D02G345100,…		0.95	0.866666667
N1.HOG0000984	OG0000142	n37	HORVU.MOREX.r2.2HG0114370.1, HORVU.MOREX.r2.UnG0635470.1	TRIDC1AG063290.1, TRIDC5BG006490.1	TraesCS1D02G212600		0.5
N1.HOG0000985	OG0000143	n1	HORVU.MOREX.r2.3HG0246070.1	TRIDC3AG047940.1, TRIDC3BG054110.1	TraesCS3A02G333300, TraesCS3B02G363500, TraesCS3D02G326900		0.825
N1.HOG0000986	OG0000143	n10	HORVU.MOREX.r2.1HG0055890.1	TRIDC1BG052120.1	TraesCS1A02G309700, TraesCS1B02G320800, TraesCS1D02G309200		0.9
N1.HOG0000987	OG0000143	n15	HORVU.MOREX.r2.1HG0052940.1		TraesCS1A02G258800, TraesCS1B02G269400, TraesCS1D02G258800			0.666666667
N1.HOG0000988	OG0000143	n20	HORVU.MOREX.r2.4HG0346230.1		TraesCS5A02G534300, TraesCS4B02G366500, TraesCSU02G137900			0.933333333
N1.HOG0000989	OG0000143	n25	HORVU.MOREX.r2.4HG0277870.1		TraesCS4A02G296600, TraesCS4B02G017100, TraesCS4D02G015400
N1.HOG0000990	OG0000143	n31	HORVU.MOREX.r2.6HG0470070.1		TraesCS6B02G169300, TraesCS6D02G130500			0.066666667
N1.HOG0000991	OG0000143	n34	HORVU.MOREX.r2.7HG0610600.1		TraesCS7A02G466600, TraesCS7D02G454200			0.933333333
N1.HOG0000992	OG0000143	n36	HORVU.MOREX.r2.5HG0427900.1	TRIDC5AG060300.1	TraesCS5A02G416400, TraesCS5B02G418700, TraesCS5D02G424100		0.95	0.066666667
N1.HOG0000993	OG0000144	n6	HORVU.MOREX.r2.5HG0364350.1	TRIDC5AG011360.1, TRIDC5BG013170.1	TraesCS5A02G074200, TraesCS5B02G080700, TraesCS5D02G087900
N1.HOG0000994	OG0000144	n11	HORVU.MOREX.r2.5HG0349670.1	TRIDC5BG000390.1
N1.HOG0000995	OG0000144	n12	HORVU.MOREX.r2.5HG0349720.1	TRIDC7AG072150.1, TRIDC7AG072240.1, TRIDC5AG000110.1, TRIDC5AG000100.1, TRIDC7BG068170.1, TRIDC5BG000380.1	TraesCS7A02G513800, TraesCS7A02G513700, TraesCS5A02G003700, TraesCS7B02G429900, TraesCS5B02G003700, TraesCS7D02G502900, TraesCSU02G087000, TraesCS7D02G504200, TraesCS5D02G004700, TraesCS5D02G004400		0.85	0.5
N1.HOG0000996	OG0000144	n28	HORVU.MOREX.r2.1HG0051730.1	TRIDC4AG070950.1, TRIDC6AG060040.1, TRIDC1AG000200.1, TRIDC0UG016120.1	TraesCS5A02G003500, TraesCS1A02G257200, TraesCS1A02G003800, TraesCS7B02G342600, TraesCS1B02G267700, TraesCS5D02G004500, TraesCS1D02G256500, TraesCSU02G168700, TraesCSU02G083600		0.575	0.5
N1.HOG0000997	OG0000145	n4	HORVU.MOREX.r2.7HG0547530.1		TraesCS7D02G153700			0.066666667
N1.HOG0000998	OG0000145	n5	HORVU.MOREX.r2.5HG0417980.1		TraesCS7D02G153800	0.789473684
N1.HOG0000999	OG0000145	n7	HORVU.MOREX.r2.5HG0418300.1	TRIDC0UG014110.1, TRIDC5BG055610.1	TraesCS5A02G351600, TraesCS5B02G353500, TraesCS5B02G354100, TraesCS3B02G022400, TraesCS5D02G358900, TraesCS3D02G023600	0.684210526	0.525	0.266666667
N1.HOG0001000	OG0000145	n17		TRIDC2BG012010.1	TraesCS2B02G104400		0.95	0.933333333
N1.HOG0001001	OG0000145	n19		TRIDC5BG055590.1	TraesCS5B02G353900, TraesCS5B02G354400, TraesCS5B02G354000, TraesCS5B02G353700, TraesCSU02G072500, TraesCS5D02G359200, TraesCS5D02G358600, TraesCS5D02G358700		0.7	0.233333333
N1.HOG0001002	OG0000145	n28	HORVU.MOREX.r2.5HG0418370.1		TraesCS5B02G354200, TraesCS5D02G359000	0.842105263		0.066666667
N1.HOG0001003	OG0000145	n30	HORVU.MOREX.r2.5HG0418420.1		TraesCS5A02G352000, TraesCS5B02G354700, TraesCS5D02G359500	0.894736842		0.066666667
N1.HOG0001004	OG0000145	n33		TRIDC2AG003380.1, TRIDC2BG003600.1	TraesCS2A02G032100, TraesCS2A02G032000, TraesCS5A02G351000, TraesCS2B02G043400, TraesCS5B02G353600, TraesCS2D02G031600, TraesCS5D02G358000		0.675	0.60952381
N1.HOG0001005	OG0000146	n1	HORVU.MOREX.r2.6HG0463250.1	TRIDC6AG014730.1	TraesCS6A02G112200, TraesCS5A02G347300, TraesCS5B02G368100, TraesCS5B02G367400, TraesCS6D02G101200			0.333333333
N1.HOG0001006	OG0000146	n13	HORVU.MOREX.r2.7HG0542820.1	TRIDC7AG013760.1	TraesCS7A02G118300, TraesCS7A02G118200, TraesCS7B02G015200, TraesCS7D02G113700, TraesCS7D02G113900		0.85	0.766666667
N1.HOG0001007	OG0000146	n21	HORVU.MOREX.r2.7HG0542800.1		TraesCS7B02G015100, TraesCS7D02G113800	0.947368421		0.6
N1.HOG0001008	OG0000146	n23	HORVU.MOREX.r2.7HG0542830.1		TraesCS7B02G015300, TraesCS7D02G114000			0.533333333
N1.HOG0001009	OG0000146	n26	HORVU.MOREX.r2.3HG0202100.1, HORVU.MOREX.r2.3HG0202130.1	TRIDC3AG017510.1, TRIDC3AG017500.1, TRIDC3BG022160.1	TraesCS3A02G138600, TraesCS3B02G155900, TraesCS3B02G156100, TraesCS3B02G156000, TraesCS3B02G156200, TraesCS3D02G138900		0.9	0.066666667
N1.HOG0001010	OG0000146	n36	HORVU.MOREX.r2.6HG0524260.1		TraesCS3A02G138400, TraesCS3A02G138200, TraesCS3A02G138300	0.684210526		0.666666667
N1.HOG0001011	OG0000147	n1	HORVU.MOREX.r2.1HG0001790.1	TRIDC3AG073580.1, TRIDC1BG001630.1, TRIDC1BG006160.1	TraesCS1A02G009320, TraesCS1A02G008300, TraesCS1A02G009600, TraesCS1A02G009400, TraesCS1B02G014100, TraesCS1B02G012900, TraesCS1B02G012100, TraesCS1B02G398500, TraesCS1B02G016000, TraesCS1B02G012800, TraesCS1D02G006464, TraesCS1D02G009443, TraesCS1D02G006500, TraesCSU02G135500	0.421052632	0.9	0.516666667
N1.HOG0001012	OG0000147	n18	HORVU.MOREX.r2.1HG0000300.1, HORVU.MOREX.r2.1HG0000290.1, HORVU.MOREX.r2.1HG0000310.1, HORVU.MOREX.r2.1HG0000320.1, HORVU.MOREX.r2.UnG0624290.1	TRIDC1AG001070.1, TRIDC1BG002000.1, TRIDC1BG001930.1, TRIDC1BG004570.1, TRIDC1BG002060.1, TRIDC1BG006100.1, TRIDC1BG001920.1, TRIDC1BG001840.1	TraesCS1A02G009300, TraesCS1A02G010400, TraesCS1A02G008100, TraesCS1B02G012000, TraesCS1B02G014800, TraesCS1B02G012400, TraesCS1B02G011800, TraesCS1B02G012200, TraesCS1D02G008000, TraesCS1D02G009406, TraesCS1D02G000100	0.473684211	0.535714286	0.577777778
N1.HOG0001013	OG0000148	n1	HORVU.MOREX.r2.5HG0398990.1, HORVU.MOREX.r2.5HG0382880.1, HORVU.MOREX.r2.2HG0149300.1, HORVU.MOREX.r2.5HG0376880.1, HORVU.MOREX.r2.5HG0398140.1, HORVU.MOREX.r2.6HG0509450.1, HORVU.MOREX.r2.3HG0191840.1, HORVU.MOREX.r2.2HG0177420.1, HORVU.MOREX.r2.2HG0132960.1, HORVU.MOREX.r2.3HG0244930.1, HORVU.MOREX.r2.1HG0000570.1, HORVU.MOREX.r2.5HG0352510.1, HORVU.MOREX.r2.3HG0214940.1, HORVU.MOREX.r2.2HG0081…	TRIDC1AG039780.1, TRIDC2BG041440.1, TRIDC1BG061060.1	TraesCS7A02G084100, TraesCS3B02G379400, TraesCSU02G112800, TraesCS5D02G327200	0.701754386	0.575
N1.HOG0001014	OG0000148	n25	HORVU.MOREX.r2.4HG0315020.1		TraesCS7B02G307600
N1.HOG0001015	OG0000148	n26	HORVU.MOREX.r2.7HG0547860.1, HORVU.MOREX.r2.4HG0289220.1, HORVU.MOREX.r2.3HG0249260.1, HORVU.MOREX.r2.1HG0052180.1, HORVU.MOREX.r2.3HG0184260.1, HORVU.MOREX.r2.7HG0608940.1		TraesCS1A02G090200, TraesCS4A02G356600, TraesCS2B02G266300, TraesCS4B02G211100, TraesCS3B02G384100, TraesCS5D02G515600, TraesCS1D02G095300	0.894736842
N1.HOG0001016	OG0000148	n38			TraesCS2A02G104400, TraesCS5A02G363900, TraesCS5A02G371700, TraesCS1B02G111000			0.933333333
N1.HOG0001017	OG0000149	n3		TRIDC2AG047050.1	TraesCS2A02G342200, TraesCS2D02G320400, TraesCS2D02G320100
N1.HOG0001018	OG0000149	n7	HORVU.MOREX.r2.6HG0468680.1	TRIDC6AG018230.1	TraesCS6A02G135400, TraesCS6B02G163400, TraesCS6D02G124500	0.578947368	0.95	0.066666667
N1.HOG0001019	OG0000149	n13	HORVU.MOREX.r2.6HG0468710.1	TRIDC7AG060020.1, TRIDC7BG052800.1	TraesCS7B02G329700, TraesCS7D02G421700		0.95	0.466666667
N1.HOG0001020	OG0000149	n21	HORVU.MOREX.r2.4HG0278760.1		TraesCS4A02G289800, TraesCS6A02G406900, TraesCS4B02G024600	0.789473684		0.5
N1.HOG0001021	OG0000149	n26	HORVU.MOREX.r2.6HG0523610.1		TraesCS6A02G400400, TraesCS6B02G440700, TraesCS6D02G384600	0.842105263		0.366666667
N1.HOG0001022	OG0000149	n32			TraesCS6B02G452200, TraesCS6B02G452000
N1.HOG0001023	OG0000149	n34	HORVU.MOREX.r2.1HG0011750.1	TRIDC1AG009610.1		0.947368421
N1.HOG0001024	OG0000149	n35	HORVU.MOREX.r2.1HG0020010.1	TRIDC6AG058860.1			0.95
N1.HOG0001025	OG0000149	n36	HORVU.MOREX.r2.6HG0524880.1	TRIDC6BG070730.1	TraesCS6A02G407000, TraesCS1B02G088100, TraesCS6D02G391000		0.4	0.4
N1.HOG0001026	OG0000150	n6	HORVU.MOREX.r2.2HG0079610.1	TRIDC2AG000930.1, TRIDC2BG000870.1	TraesCS2A02G009600, TraesCS2B02G012100, TraesCS2D02G010400			0.066666667
N1.HOG0001027	OG0000150	n11	HORVU.MOREX.r2.2HG0079600.1	TRIDC2AG000940.1, TRIDC2AG000960.1, TRIDC2BG000860.1	TraesCS2A02G009900, TraesCS2B02G012300, TraesCS2D02G010500	0.947368421	0.75	0.733333333
N1.HOG0001028	OG0000150	n17			TraesCS2A02G009700, TraesCS2B02G012200			0.633333333
N1.HOG0001029	OG0000150	n18	HORVU.MOREX.r2.3HG0234390.1		TraesCS3A02G257500, TraesCS3B02G290300, TraesCS3D02G257500			0.066666667
N1.HOG0001030	OG0000150	n22	HORVU.MOREX.r2.6HG0464420.1	TRIDC6BG021390.1	TraesCS6B02G145600			0.933333333
N1.HOG0001031	OG0000150	n26			TraesCS6D02G107600
N1.HOG0001032	OG0000150	n30	HORVU.MOREX.r2.3HG0234320.1		TraesCS3A02G258000, TraesCS3B02G290700, TraesCS6B02G145700, TraesCS3D02G257900, TraesCS6D02G107400			0.133333333
N1.HOG0001033	OG0000150	n35	HORVU.MOREX.r2.3HG0234270.1	TRIDC3AG038670.1, TRIDC3BG043620.1	TraesCS3A02G258200, TraesCS3B02G290900, TraesCS3D02G258100		0.95
N1.HOG0001034	OG0000151	n5	HORVU.MOREX.r2.1HG0003950.1		TraesCS1B02G039600, TraesCS1D02G033200	0.842105263		0.266666667
N1.HOG0001035	OG0000151	n7	HORVU.MOREX.r2.1HG0003970.1	TRIDC1BG004140.1	TraesCS1A02G031800, TraesCS1A02G031900, TraesCS1B02G039500, TraesCS1B02G039800, TraesCS1D02G033300	0.842105263	0.65	0.511111111
N1.HOG0001036	OG0000151	n18	HORVU.MOREX.r2.1HG0064270.1		TraesCS1A02G344100, TraesCS1B02G357900	0.736842105
N1.HOG0001037	OG0000151	n22	HORVU.MOREX.r2.5HG0444860.1	TRIDC5BG080930.1	TraesCS5D02G542600		0.4	0.066666667
N1.HOG0001038	OG0000151	n24	HORVU.MOREX.r2.3HG0191390.1	TRIDC5BG080970.1	TraesCS5B02G544900	0.736842105	0.9	0.066666667
N1.HOG0001039	OG0000151	n26		TRIDC4BG000260.1	TraesCS4A02G306200, TraesCS4B02G008000, TraesCS4B02G008100			0.533333333
N1.HOG0001040	OG0000151	n30			TraesCS1B02G358400, TraesCS1D02G347100			0.8
N1.HOG0001041	OG0000151	n32	HORVU.MOREX.r2.7HG0543190.1	TRIDC7AG014110.1, TRIDC7BG002790.1	TraesCS7A02G120500		0.85	0.266666667
N1.HOG0001042	OG0000151	n35	HORVU.MOREX.r2.1HG0064310.1	TRIDC1BG057840.1	TraesCS1B02G358600, TraesCS1D02G347400		0.95
N1.HOG0001043	OG0000152	n1	HORVU.MOREX.r2.1HG0052550.1	TRIDC5BG077880.1, TRIDC1BG044460.1	TraesCS4A02G350700, TraesCS1A02G261700, TraesCS2A02G463300, TraesCS5B02G522400, TraesCS1B02G272500, TraesCS2B02G485300, TraesCS5D02G521100, TraesCS2D02G464500, TraesCS1D02G261700			0.533333333
N1.HOG0001044	OG0000152	n14		TRIDC7AG067610.1, TRIDC6BG014630.1	TraesCS2A02G057200, TraesCS6A02G079100, TraesCS6B02G106400, TraesCS6B02G106200, TraesCS6B02G106300, TraesCS6D02G072700, TraesCS6D02G072800		0.25	0.733333333
N1.HOG0001045	OG0000152	n24			TraesCS4A02G445700, TraesCS7D02G038100			0.866666667
N1.HOG0001046	OG0000152	n26		TRIDC5BG066840.1	TraesCS5D02G441400		0.75	0.933333333
N1.HOG0001047	OG0000152	n28		TRIDC1AG039060.1, TRIDC4AG052610.1, TRIDC4AG065960.1, TRIDC2BG070900.1, TRIDC5BG066820.1			0.5
N1.HOG0001048	OG0000152	n34	HORVU.MOREX.r2.5HG0430540.1		TraesCS5A02G433200, TraesCS5B02G436300, TraesCS5D02G440900			0.933333333
N1.HOG0001049	OG0000152	n37	HORVU.MOREX.r2.5HG0430550.1		TraesCS5A02G433300, TraesCS5B02G436400, TraesCS5D02G441500
N1.HOG0001050	OG0000153	n2	HORVU.MOREX.r2.1HG0036150.1	TRIDC1AG025510.1	TraesCS1A02G167000, TraesCS1B02G183400, TraesCS1D02G173900			0.933333333
N1.HOG0001051	OG0000153	n8	HORVU.MOREX.r2.4HG0333720.1	TRIDC4AG004790.1	TraesCS4A02G035000, TraesCS4B02G270500, TraesCS4D02G269800			0.066666667
N1.HOG0001052	OG0000153	n12	HORVU.MOREX.r2.7HG0604770.1	TRIDC7AG059910.1, TRIDC7BG052640.1	TraesCS7A02G429000, TraesCS7B02G329100		0.9	0.666666667
N1.HOG0001053	OG0000153	n16	HORVU.MOREX.r2.5HG0430490.1	TRIDC5AG062350.1, TRIDC0UG020630.1, TRIDC0UG020610.1, TRIDC0UG031660.1, TRIDC5BG066520.1, TRIDC5BG066510.1, TRIDC0UG020620.1, TRIDC5BG066530.1	TraesCS5A02G432500, TraesCS5A02G432400, TraesCS5A02G432300, TraesCS5B02G434700, TraesCS5B02G434600, TraesCS5B02G434500, TraesCS5B02G434800, TraesCS5B02G434900, TraesCS5B02G434400, TraesCS5D02G440500, TraesCSU02G224000, TraesCS5D02G440400, TraesCSU02G248700, TraesCSU02G229000, TraesCS5D02G440600, TraesCS5D02G440300		0.625	0.6
N1.HOG0001054	OG0000154	n4	HORVU.MOREX.r2.5HG0431120.1	TRIDC5BG069130.1	TraesCS5B02G456000, TraesCS5B02G454000, TraesCS5B02G455300, TraesCS5B02G451600, TraesCS5B02G448300, TraesCS5D02G406200, TraesCS5D02G406100	0.526315789		0.466666667
N1.HOG0001055	OG0000154	n12	HORVU.MOREX.r2.5HG0432890.1		TraesCS5A02G447000, TraesCS5A02G447600, TraesCS5A02G447700, TraesCS5B02G455200, TraesCS5B02G455100, TraesCS5B02G455400, TraesCS5B02G453900, TraesCS5D02G454400, TraesCS5D02G192600			0.6
N1.HOG0001056	OG0000154	n21	HORVU.MOREX.r2.5HG0432880.1	TRIDC3BG043220.1, TRIDC5BG065850.1, TRIDC5BG069360.1	TraesCS3B02G287800, TraesCS5B02G429100, TraesCS5B02G454800, TraesCS5B02G452600, TraesCS5B02G458000, TraesCS5D02G454700, TraesCS5D02G450600	0.894736842	0.75	0.933333333
N1.HOG0001057	OG0000154	n31		TRIDC5AG064290.1, TRIDC5AG059470.1	TraesCS5A02G447800, TraesCS5A02G447900, TraesCS5A02G410500, TraesCS5B02G452000, TraesCS5B02G454500, TraesCS5B02G454300, TraesCS5B02G451900			0.066666667
N1.HOG0001058	OG0000155	n1	HORVU.MOREX.r2.3HG0237140.1	TRIDC7AG016630.1, TRIDC3BG038120.1	TraesCS7A02G137900, TraesCS3A02G465000, TraesCS3B02G253800, TraesCS3B02G125300, TraesCS3B02G508800, TraesCS6D02G169500, TraesCS7D02G139400		0.9	0.52
N1.HOG0001059	OG0000155	n14		TRIDC5AG007260.1, TRIDC6BG030040.1, TRIDC3BG054630.1	TraesCS5A02G047100, TraesCS3B02G368500			0.933333333
N1.HOG0001060	OG0000155	n19	HORVU.MOREX.r2.UnG0628500.1, HORVU.MOREX.r2.5HG0353760.1	TRIDC5AG003880.1, TRIDC5AG003950.1, TRIDC5AG003990.1, TRIDC5BG004110.1	TraesCS5A02G026700, TraesCS5A02G026400, TraesCS5A02G026900, TraesCS5B02G026100, TraesCS5B02G025500, TraesCS5D02G034400, TraesCS5D02G034300, TraesCS5D02G037900, TraesCS5D02G034600		0.866666667	0.733333333
N1.HOG0001061	OG0000155	n33	HORVU.MOREX.r2.5HG0382060.1, HORVU.MOREX.r2.5HG0382090.1, HORVU.MOREX.r2.5HG0382050.1	TRIDC5AG022330.1, TRIDC5BG023550.1	TraesCS5A02G131900, TraesCS5B02G133000	0.789473684
N1.HOG0001062	OG0000156	n2		TRIDC3AG074970.1, TRIDC0UG008620.1	TraesCS3B02G598700		0.4
N1.HOG0001063	OG0000156	n5	HORVU.MOREX.r2.4HG0347490.1	TRIDC5AG078110.1, TRIDC4BG063250.1	TraesCSU02G140300		0.375	0.066666667
N1.HOG0001064	OG0000156	n9	HORVU.MOREX.r2.3HG0273870.1	TRIDC3AG074750.1	TraesCS3D02G533500		0.95	0.933333333
N1.HOG0001065	OG0000156	n12	HORVU.MOREX.r2.6HG0449310.1	TRIDC3BG086360.1	TraesCS3B02G599100	0.105263158	0.85
N1.HOG0001066	OG0000156	n22	HORVU.MOREX.r2.3HG0274060.1	TRIDC3AG074900.1, TRIDC3AG074910.1, TRIDC0UG008660.1, TRIDC0UG008610.1, TRIDC3BG086270.1, TRIDC3BG086290.1, TRIDC0UG008640.1	TraesCS3A02G529700, TraesCS3B02G598900		0.214285714	0.233333333
N1.HOG0001067	OG0000156	n31	HORVU.MOREX.r2.3HG0274150.1		TraesCS3B02G599200, TraesCS3B02G599400			0.533333333
N1.HOG0001068	OG0000156	n33		TRIDC2BG001720.1	TraesCS2B02G007300		0.25	0.8
N1.HOG0001069	OG0000156	n34	HORVU.MOREX.r2.3HG0274050.1, HORVU.MOREX.r2.3HG0274030.1	TRIDC1BG062800.1	TraesCS1B02G392900, TraesCS1D02G379500		0.95	0.066666667
N1.HOG0001070	OG0000157	n1	HORVU.MOREX.r2.1HG0059450.1	TRIDC1AG042450.1, TRIDC1BG048230.1	TraesCS1A02G283900, TraesCS1B02G293100, TraesCS1D02G283000		0.95
N1.HOG0001071	OG0000157	n8	HORVU.MOREX.r2.3HG0252380.1	TRIDC3BG058470.1	TraesCS3A02G360600, TraesCS3B02G393000, TraesCS3D02G354400
N1.HOG0001072	OG0000157	n14	HORVU.MOREX.r2.3HG0252410.1		TraesCS3A02G360400, TraesCS3B02G392700, TraesCS3D02G354200
N1.HOG0001073	OG0000157	n22	HORVU.MOREX.r2.7HG0553670.1	TRIDC7AG023940.1, TRIDC7BG014450.1	TraesCS7A02G192100, TraesCS7A02G191900, TraesCS7B02G097100, TraesCS7D02G192900, TraesCS7D02G193100			0.466666667
N1.HOG0001074	OG0000157	n29	HORVU.MOREX.r2.7HG0602750.1	TRIDC5BG076710.1	TraesCS5B02G514100, TraesCS5D02G514600		0.8	0.433333333
N1.HOG0001075	OG0000157	n32	HORVU.MOREX.r2.2HG0111770.1	TRIDC2AG026690.1, TRIDC2BG031200.1	TraesCS2A02G206500, TraesCS2B02G233500, TraesCS2B02G233700, TraesCS2D02G209800, TraesCS2D02G209400			0.933333333
N1.HOG0001076	OG0000158	n1	HORVU.MOREX.r2.5HG0410640.1		TraesCS5A02G294900, TraesCS5B02G294200, TraesCS5D02G302300
N1.HOG0001077	OG0000158	n6	HORVU.MOREX.r2.5HG0410560.1		TraesCS5A02G293800, TraesCS5A02G294200, TraesCS5B02G293100, TraesCS5B02G293500, TraesCS5D02G301700, TraesCS5D02G301500	0.947368421		0.666666667
N1.HOG0001078	OG0000158	n19	HORVU.MOREX.r2.5HG0410580.1		TraesCS5B02G293600, TraesCS5D02G301600	0.947368421
N1.HOG0001079	OG0000158	n21	HORVU.MOREX.r2.5HG0410590.1, HORVU.MOREX.r2.5HG0410600.1		TraesCS5A02G294300, TraesCS5B02G293700, TraesCS5D02G301800			0.8
N1.HOG0001080	OG0000158	n25			TraesCS5A02G294500, TraesCS5B02G293800, TraesCS5D02G301900
N1.HOG0001081	OG0000158	n27			TraesCS5A02G293900, TraesCS5D02G301200
N1.HOG0001082	OG0000158	n29	HORVU.MOREX.r2.5HG0410520.1, HORVU.MOREX.r2.5HG0410540.1	TRIDC5BG047990.1	TraesCS5A02G293700, TraesCS5B02G292900, TraesCS5D02G301000
N1.HOG0001083	OG0000158	n34	HORVU.MOREX.r2.5HG0410550.1		TraesCS5A02G294000, TraesCS5B02G293000, TraesCS5B02G293400, TraesCS5D02G301100, TraesCS5D02G301300			0.8
N1.HOG0001084	OG0000159	n1	HORVU.MOREX.r2.6HG0461930.1		TraesCS6A02G104700, TraesCS6B02G133600, TraesCS6D02G093500, TraesCS6D02G093100	0.842105263
N1.HOG0001085	OG0000159	n11			TraesCS6A02G103100, TraesCS6A02G103800, TraesCS6A02G103500, TraesCS6A02G102800, TraesCS6A02G102900, TraesCS6B02G132200, TraesCS6B02G132600, TraesCS6B02G132900, TraesCS6B02G129500, TraesCS6B02G131200, TraesCS6B02G132100, TraesCS6D02G092000, TraesCS6D02G091400			0.616666667
N1.HOG0001086	OG0000159	n24		TRIDC6BG018800.1	TraesCS6A02G103000, TraesCS6D02G092100, TraesCS6D02G091500
N1.HOG0001087	OG0000159	n28	HORVU.MOREX.r2.6HG0461880.1		TraesCS6A02G104200, TraesCS6B02G133400, TraesCS6D02G092900
N1.HOG0001088	OG0000159	n32			TraesCS6B02G099800, TraesCS6D02G093600, TraesCSU02G133700, TraesCSU02G133600			0.8
N1.HOG0001089	OG0000160	n1	HORVU.MOREX.r2.2HG0160970.1	TRIDC2AG063430.1, TRIDC2BG066780.1	TraesCS2A02G442300, TraesCS2B02G463400, TraesCS2B02G463200, TraesCS2D02G441300, TraesCS2D02G441100			0.433333333
N1.HOG0001090	OG0000160	n12	HORVU.MOREX.r2.2HG0160880.1		TraesCS2B02G462700, TraesCS2B02G462500, TraesCS2D02G440800, TraesCS2D02G440700, TraesCS2D02G440200			0.066666667
N1.HOG0001091	OG0000160	n17	HORVU.MOREX.r2.2HG0160860.1		TraesCS2B02G462400
N1.HOG0001092	OG0000160	n19	HORVU.MOREX.r2.5HG0410050.1		TraesCS5B02G289800, TraesCS5D02G298200	0.947368421		0.066666667
N1.HOG0001093	OG0000160	n23		TRIDC5AG025680.1, TRIDC5AG043570.1, TRIDC2BG071750.1	TraesCS7B02G053400, TraesCS7D02G151500, TraesCS2D02G470600		0.9	0.2
N1.HOG0001094	OG0000160	n32	HORVU.MOREX.r2.2HG0160300.1	TRIDC2BG071760.1	TraesCS2B02G457500	0.789473684		0.933333333
N1.HOG0001095	OG0000160	n34	HORVU.MOREX.r2.2HG0160870.1	TRIDC2BG067370.1, TRIDC2BG067300.1, TRIDC2BG067420.1	TraesCS2B02G493400, TraesCS5D02G298000	0.947368421		0.066666667
N1.HOG0001096	OG0000161	n1	HORVU.MOREX.r2.3HG0190660.1	TRIDC3AG008180.1, TRIDC3BG011200.1, TRIDC0UG023740.1, TRIDC0UG009380.1, TRIDC0UG009420.1, TRIDC3BG010960.1	TraesCS3A02G068800, TraesCS3B02G082800, TraesCS3B02G081300, TraesCS3B02G081400, TraesCS3B02G083800, TraesCS3B02G082200, TraesCS3D02G068100		0.475	0.5
N1.HOG0001097	OG0000161	n17	HORVU.MOREX.r2.3HG0190830.1	TRIDC3AG008060.1, TRIDC3AG008220.1, TRIDC2BG087910.1, TRIDC3BG011330.1, TRIDC3BG011360.1	TraesCS3A02G068200, TraesCS3A02G068700, TraesCS3A02G069800, TraesCS2B02G607700, TraesCS3B02G083600, TraesCS3B02G082400, TraesCS3B02G081600, TraesCS3B02G083500, TraesCS3D02G068800	0.947368421	0.8375	0.355555556
N1.HOG0001098	OG0000161	n33	HORVU.MOREX.r2.3HG0190500.1		TraesCS3A02G069300	0.736842105		0.866666667
N1.HOG0001099	OG0000161	n34	HORVU.MOREX.r2.3HG0190750.1, HORVU.MOREX.r2.3HG0190810.1	TRIDC3AG008090.1, TRIDC3AG008160.1	TraesCS3B02G081700, TraesCS3B02G081500	0.947368421	0.35	0.466666667
N1.HOG0001100	OG0000162	n4	HORVU.MOREX.r2.3HG0259100.1	TRIDC3BG068340.1, TRIDC3BG068320.1	TraesCS3B02G463200, TraesCS3B02G463300, TraesCS3D02G422000, TraesCS3D02G422100
N1.HOG0001101	OG0000162	n10	HORVU.MOREX.r2.7HG0541190.1	TRIDC7AG012720.1	TraesCS3A02G427000, TraesCS3B02G463700, TraesCS7B02G007100, TraesCS4B02G264800, TraesCS3D02G422600, TraesCS7D02G104200, TraesCS4D02G356500	0.631578947		0.666666667
N1.HOG0001102	OG0000162	n18		TRIDC4AG006110.1, TRIDC4AG031260.1, TRIDC6BG019650.1, TRIDC4BG018470.1	TraesCS3A02G155900, TraesCS4A02G086200, TraesCS4A02G195800, TraesCS6B02G137400, TraesCS4B02G218300, TraesCS4B02G119200, TraesCS6D02G097200, TraesCS3D02G163600, TraesCS4D02G117500		0.525	0.066666667
N1.HOG0001103	OG0000162	n30		TRIDC1AG040010.1, TRIDC4AG031270.1, TRIDC1BG045490.1	TraesCS4A02G195900, TraesCS1B02G279000, TraesCS4B02G119100, TraesCS4B02G119000, TraesCS1D02G268400, TraesCS4D02G117300, TraesCS4D02G117200			0.355555556
N1.HOG0001104	OG0000163	n3		TRIDC4AG066710.1	TraesCS4A02G450400, TraesCS4A02G449600, TraesCS7A02G038300, TraesCS7D02G034300		0.45	0.8
N1.HOG0001105	OG0000163	n8	HORVU.MOREX.r2.7HG0615580.1		TraesCS7A02G504400, TraesCS7A02G504700, TraesCS7B02G411800, TraesCS7D02G491900			0.933333333
N1.HOG0001106	OG0000163	n13	HORVU.MOREX.r2.7HG0615530.1		TraesCS7A02G504100, TraesCS7A02G504200, TraesCS7B02G411200, TraesCS7B02G411300, TraesCS7D02G491200			0.911111111
N1.HOG0001107	OG0000163	n18	HORVU.MOREX.r2.7HG0531530.1	TRIDC7AG070560.1, TRIDC7BG065160.1	TraesCS7D02G491300	0.631578947	0.925
N1.HOG0001108	OG0000163	n21	HORVU.MOREX.r2.3HG0185010.1, HORVU.MOREX.r2.3HG0185030.1	TRIDC3AG005270.1, TRIDC7AG070630.1, TRIDC7AG070600.1, TRIDC7AG070550.1, TRIDC7AG070570.1, TRIDC3BG005180.1, TRIDC3BG005220.1, TRIDC0UG009430.1, TRIDC7BG065120.1	TraesCS3A02G046500, TraesCS3B02G036800, TraesCS3B02G036500, TraesCS3B02G036100, TraesCS3D02G033500, TraesCS3D02G033200, TraesCS3D02G033600		0.8875	0.76
N1.HOG0001109	OG0000164	n1	HORVU.MOREX.r2.1HG0067160.1	TRIDC1AG052400.1, TRIDC1BG059140.1	TraesCS1A02G356100, TraesCS1B02G365300, TraesCS1D02G354100
N1.HOG0001110	OG0000164	n8	HORVU.MOREX.r2.7HG0553920.1		TraesCS7A02G194000, TraesCS7D02G195400
N1.HOG0001111	OG0000164	n12	HORVU.MOREX.r2.7HG0553960.1, HORVU.MOREX.r2.7HG0553950.1	TRIDC7BG014840.1, TRIDC0UG031810.1, TRIDC7BG014820.1	TraesCS7A02G193900, TraesCS7A02G194200, TraesCS7B02G099400, TraesCSU02G096700, TraesCSU02G163200, TraesCS7D02G195700, TraesCSU02G096600, TraesCSU02G151100		0.2	0.577777778
N1.HOG0001112	OG0000164	n24	HORVU.MOREX.r2.7HG0553910.1, HORVU.MOREX.r2.7HG0553930.1	TRIDC7BG014660.1, TRIDC7BG014800.1	TraesCS7A02G194100, TraesCS7B02G099100, TraesCS7B02G099600, TraesCS7B02G099200, TraesCS7D02G195500, TraesCS7D02G195200, TraesCS7D02G195000	0.894736842	0.95
N1.HOG0001113	OG0000164	n34		TRIDC7AG024160.1, TRIDC7BG014850.1, TRIDC7BG014730.1	TraesCS7A02G193800, TraesCS7B02G099300, TraesCS7B02G099800
N1.HOG0001114	OG0000165	n1	HORVU.MOREX.r2.3HG0185480.1	TRIDC3AG040100.1, TRIDC4AG010640.1, TRIDC7AG054020.1, TRIDC5AG060120.1, TRIDC7AG059780.1, TRIDC4BG041880.1, TRIDC3BG005810.1, TRIDC2BG031480.1, TRIDC6BG049920.1, TRIDC0UG032000.1, TRIDC3BG017140.1, TRIDC5BG028530.1, TRIDC0UG031920.1, TRIDC1BG023420.1, TRIDC0UG033120.1	TraesCS4A02G069500, TraesCS4B02G237700, TraesCS1B02G385700, TraesCS7D02G285600		0.566666667	0.688888889
N1.HOG0001115	OG0000165	n20	HORVU.MOREX.r2.5HG0381130.1		TraesCS3A02G269000, TraesCS1A02G157000, TraesCS1A02G041000, TraesCS7A02G387600, TraesCS6A02G374300, TraesCS3B02G122000, TraesCS3B02G013600, TraesCS2B02G235000, TraesCS6B02G202400, TraesCS3D02G386500, TraesCS6D02G375400, TraesCS4D02G138700, TraesCS7D02G286300, TraesCSU02G158000, TraesCS6D02G139600, TraesCS6D02G168700, TraesCS1D02G258500, TraesCS3D02G410800, TraesCS3D02G198100			0.62962963
N1.HOG0001116	OG0000166	n2			TraesCS7A02G451900, TraesCS2B02G110900
N1.HOG0001117	OG0000166	n5	HORVU.MOREX.r2.1HG0076560.1	TRIDC4AG051980.1	TraesCS5B02G529600, TraesCS4D02G144200
N1.HOG0001118	OG0000166	n8	HORVU.MOREX.r2.2HG0150580.1		TraesCS3D02G428500, TraesCS2D02G594600			0.866666667
N1.HOG0001119	OG0000166	n18	HORVU.MOREX.r2.7HG0565060.1		TraesCS6A02G210400, TraesCS7A02G418400, TraesCS3A02G409600, TraesCS6D02G049200, TraesCS1D02G222400, TraesCS6D02G071800, TraesCS4D02G230900			0.333333333
N1.HOG0001120	OG0000166	n25	HORVU.MOREX.r2.2HG0128390.1		TraesCS1A02G335000, TraesCS7D02G497600	0.789473684
N1.HOG0001121	OG0000166	n27	HORVU.MOREX.r2.3HG0258630.1		TraesCS1A02G315000, TraesCS2A02G093400, TraesCS4B02G258900, TraesCS2D02G139600	0.421052632
N1.HOG0001122	OG0000166	n31	HORVU.MOREX.r2.5HG0407590.1		TraesCS3B02G109500, TraesCSU02G236000, TraesCSU02G069800
N1.HOG0001123	OG0000166	n34	HORVU.MOREX.r2.2HG0154220.1		TraesCS3B02G525500, TraesCS1B02G312300, TraesCS5B02G171300, TraesCS3D02G203200, TraesCS1D02G353600	0.631578947
N1.HOG0001124	OG0000167	n1	HORVU.MOREX.r2.UnG0633780.1, HORVU.MOREX.r2.UnG0634030.1		TraesCS4A02G070200, TraesCS1A02G049200, TraesCS7B02G458300, TraesCS2B02G265600, TraesCSU02G151700, TraesCS6D02G316800, TraesCS4D02G139500, TraesCS1D02G193200
N1.HOG0001125	OG0000167	n10	HORVU.MOREX.r2.UnG0629160.1, HORVU.MOREX.r2.3HG0273690.1, HORVU.MOREX.r2.3HG0273670.1, HORVU.MOREX.r2.UnG0629170.1	TRIDC5AG046770.1	TraesCS7A02G496800, TraesCS7A02G497000, TraesCS7A02G497100, TraesCS2A02G271600, TraesCS7A02G098900, TraesCS5A02G116800, TraesCS7A02G164400, TraesCS3A02G502600, TraesCS4A02G144800, TraesCS7B02G457700, TraesCS3B02G564700, TraesCS7B02G487700, TraesCS2B02G146700, TraesCS4B02G147300, TraesCS3B02G525900, TraesCSU02G229200, TraesCSU02G252100, TraesCSU02G229100, TraesCS6D02G374700, TraesCS1D02G063200, Tr…
N1.HOG0001126	OG0000168	n2	HORVU.MOREX.r2.4HG0322410.1	TRIDC4AG013380.1, TRIDC4BG037020.1	TraesCS4A02G098100, TraesCS4B02G206400			0.933333333
N1.HOG0001127	OG0000168	n9			TraesCS2A02G507000, TraesCS2B02G535000			0.3
N1.HOG0001128	OG0000168	n11		TRIDC2AG071450.1, TRIDC2BG077170.1, TRIDC4BG037010.1	TraesCS2A02G506900		0.675	0.866666667
N1.HOG0001129	OG0000168	n20	HORVU.MOREX.r2.6HG0515390.1	TRIDC6AG051270.1	TraesCS6A02G342400, TraesCS6B02G374600, TraesCS6D02G322800	0.421052632	0.6	0.733333333
N1.HOG0001130	OG0000168	n24	HORVU.MOREX.r2.6HG0515400.1	TRIDC6AG051260.1, TRIDC6BG060080.1	TraesCS6A02G342900	0.526315789	0.825	0.866666667
N1.HOG0001131	OG0000168	n27	HORVU.MOREX.r2.6HG0515510.1	TRIDC6AG051240.1, TRIDC6AG051280.1, TRIDC6BG060110.1	TraesCS6A02G342200, TraesCS6A02G342500, TraesCS6B02G374500, TraesCS6B02G374400, TraesCS6D02G322700		0.5	0.733333333
N1.HOG0001132	OG0000168	n35		TRIDC4AG013400.1	TraesCS4A02G098200, TraesCS4B02G206300, TraesCS4D02G207100			0.466666667
N1.HOG0001133	OG0000169	n3	HORVU.MOREX.r2.4HG0318960.1		TraesCS4A02G116400, TraesCS4B02G187800, TraesCS1B02G115600, TraesCS2D02G317800, TraesCS4D02G189200			0.066666667
N1.HOG0001134	OG0000169	n8	HORVU.MOREX.r2.4HG0318950.1	TRIDC2AG067290.1, TRIDC0UG027040.1	TraesCS2A02G476800, TraesCS2A02G476900, TraesCS2A02G476600, TraesCS2A02G476700, TraesCS2A02G477000, TraesCS2A02G476500, TraesCS2B02G500300, TraesCS2B02G500100, TraesCS2B02G500200, TraesCS2D02G476400		0.5	0.666666667
N1.HOG0001135	OG0000169	n20	HORVU.MOREX.r2.7HG0549530.1, HORVU.MOREX.r2.7HG0549600.1, HORVU.MOREX.r2.7HG0549590.1	TRIDC2AG061000.1	TraesCS7A02G162700, TraesCS5A02G013500, TraesCS7A02G162600, TraesCS2A02G423300, TraesCS7B02G068400, TraesCS7B02G068200, TraesCS7B02G068300, TraesCS2B02G442700, TraesCS7D02G164700, TraesCS5D02G018700, TraesCS7D02G164500, TraesCS2D02G420900	0.894736842	0.9	0.066666667
N1.HOG0001136	OG0000170	n1		TRIDC5AG039650.1, TRIDC5BG042070.1	TraesCS5A02G254300, TraesCS5B02G253300, TraesCS5B02G253400, TraesCS5D02G262100, TraesCS5D02G262200		0.2	0.066666667
N1.HOG0001137	OG0000170	n9			TraesCS5A02G254200, TraesCS5B02G253200, TraesCS5B02G253100, TraesCS5D02G261900			0.066666667
N1.HOG0001138	OG0000170	n13	HORVU.MOREX.r2.2HG0162000.1	TRIDC5AG039620.1, TRIDC5BG042120.1	TraesCS5D02G262000	0.894736842
N1.HOG0001139	OG0000170	n19		TRIDC5AG039600.1, TRIDC5AG039570.1, TRIDC5AG039610.1, TRIDC5BG042040.1, TRIDC5BG042080.1, TRIDC5BG042050.1	TraesCS5A02G254000, TraesCS5A02G254100, TraesCS5B02G252900, TraesCS5B02G253000, TraesCS5D02G261600, TraesCS5D02G261800, TraesCS5D02G261700		0.85	0.066666667
N1.HOG0001140	OG0000170	n33		TRIDC5BG042020.1	TraesCS5A02G253900, TraesCS5B02G252800, TraesCS5D02G261500			0.066666667
N1.HOG0001141	OG0000171	n4	HORVU.MOREX.r2.2HG0131550.1		TraesCS2A02G273800, TraesCS3B02G197600, TraesCS2D02G272800			0.066666667
N1.HOG0001142	OG0000171	n8			TraesCS4A02G442700, TraesCS7A02G056100, TraesCS2B02G629000, TraesCS7D02G051000			0.6
N1.HOG0001143	OG0000171	n12	HORVU.MOREX.r2.7HG0533930.1	TRIDC7AG005990.1, TRIDC4AG064030.1, TRIDC4AG064040.1	TraesCS7A02G057400, TraesCS4A02G433100, TraesCS4A02G432900, TraesCS4A02G433000, TraesCS7D02G052300	0.894736842	0.916666667	0.666666667
N1.HOG0001144	OG0000171	n20	HORVU.MOREX.r2.7HG0533810.1, HORVU.MOREX.r2.7HG0533890.1	TRIDC1AG009850.1, TRIDC5AG047110.1, TRIDC7AG005850.1, TRIDC2AG039470.1, TRIDC4AG064080.1, TRIDC7AG005860.1, TRIDC4AG064270.1, TRIDC7AG005830.1, TRIDC3BG026990.1	TraesCS4A02G442300, TraesCS4A02G442200, TraesCS7A02G055800, TraesCS7A02G056200, TraesCS4A02G442800, TraesCS2B02G628900, TraesCS7D02G050400, TraesCS7D02G051100	0.947368421	0.725	0.166666667
N1.HOG0001145	OG0000172	n5	HORVU.MOREX.r2.3HG0225000.1	TRIDC3AG033030.1, TRIDC5AG027600.1, TRIDC5AG027570.1, TRIDC3BG037410.1, TRIDC5BG029000.1	TraesCS3A02G220200, TraesCS5A02G167700, TraesCS3B02G250500, TraesCS5B02G164600, TraesCS3D02G232500, TraesCS5D02G172000	0.947368421	0.8	0.933333333
N1.HOG0001146	OG0000172	n16	HORVU.MOREX.r2.2HG0085760.1	TRIDC2AG060790.1, TRIDC2AG060770.1, TRIDC2AG060760.1, TRIDC2BG064230.1, TRIDC0UG026090.1	TraesCS2A02G069700, TraesCS2A02G421500, TraesCS2A02G422100, TraesCS2A02G421800, TraesCS2A02G421600, TraesCS2A02G421900, TraesCS2A02G421700, TraesCS2B02G440500, TraesCS2B02G440700, TraesCS2D02G068500, TraesCSU02G159600, TraesCS2D02G418500, TraesCSU02G250700, TraesCSU02G215400, TraesCS2D02G418600, TraesCSU02G185800, TraesCSU02G205000		0.733333333	0.488888889
N1.HOG0001147	OG0000173	n0	HORVU.MOREX.r2.7HG0619970.1, HORVU.MOREX.r2.7HG0619980.1	TRIDC1AG001090.1, TRIDC1AG001010.1, TRIDC3AG073570.1, TRIDC7AG074650.1, TRIDC7AG074640.1, TRIDC7AG074490.1, TRIDC3AG073600.1, TRIDC0UG021190.1, TRIDC0UG001260.1, TRIDC0UG021110.1, TRIDC0UG021080.1, TRIDC1BG002080.1, TRIDC1BG006120.1, TRIDC1BG001910.1, TRIDC1BG001620.1, TRIDC1BG004580.1, TRIDC1BG001940.1, TRIDC1BG001660.1, TRIDC1BG002010.1, TRIDC1BG001850.1, TRIDC3BG085140.1, TRIDC7BG070960.1, TRI…	TraesCS3A02G519900, TraesCS1B02G014900, TraesCS1B02G015300, TraesCS1B02G043300, TraesCS1B02G016100, TraesCS1B02G042500, TraesCS7B02G451700, TraesCS7B02G453200, TraesCS1D02G009300, TraesCS1D02G009345, TraesCS1D02G007153, TraesCS7D02G522300	0.763157895	0.444736842	0.496296296
N1.HOG0001148	OG0000174	n1		TRIDC3AG075950.1, TRIDC3BG076250.1, TRIDC3BG076260.1, TRIDC7BG001180.1	TraesCS3B02G522900, TraesCS3D02G472800, TraesCS3D02G473900, TraesCS3D02G472600		0.583333333	0.666666667
N1.HOG0001149	OG0000174	n14	HORVU.MOREX.r2.3HG0265550.1, HORVU.MOREX.r2.3HG0265710.1	TRIDC3BG076230.1	TraesCS3A02G479200, TraesCS3A02G479100, TraesCS3A02G479400, TraesCS3A02G479000, TraesCS3B02G523400, TraesCS3B02G522800, TraesCS3B02G522700, TraesCS3B02G522600, TraesCS3B02G522400, TraesCS3B02G522500, TraesCS3D02G474000, TraesCS3D02G474300, TraesCS3D02G473700	0.736842105	0.7	0.651282051
N1.HOG0001150	OG0000174	n29	HORVU.MOREX.r2.3HG0265690.1		TraesCS3A02G536200, TraesCS3B02G523300, TraesCS3D02G473800, TraesCS3D02G472700	0.789473684		0.488888889
N1.HOG0001151	OG0000174	n33		TRIDC3BG076330.1	TraesCS3B02G523000, TraesCS3D02G474200		0.55	0.866666667
N1.HOG0001152	OG0000174	n36		TRIDC3BG087310.1	TraesCS3B02G607700		0.8	0.6
N1.HOG0001153	OG0000175	n2	HORVU.MOREX.r2.3HG0246450.1		TraesCS3A02G335600, TraesCS3D02G328700
N1.HOG0001154	OG0000175	n5			TraesCS3A02G335500, TraesCS3A02G335200, TraesCS3B02G366200, TraesCS6B02G384000, TraesCS3D02G328500			0.666666667
N1.HOG0001155	OG0000175	n12	HORVU.MOREX.r2.3HG0246470.1		TraesCS3B02G366500			0.466666667
N1.HOG0001156	OG0000175	n13	HORVU.MOREX.r2.3HG0246490.1		TraesCS3A02G335700, TraesCS3B02G366600, TraesCS3D02G328800			0.266666667
N1.HOG0001157	OG0000175	n19	HORVU.MOREX.r2.6HG0448630.1	TRIDC6AG000230.1	TraesCS6A02G001900, TraesCS6A02G001800, TraesCS6D02G004000	0.947368421	0.9	0.6
N1.HOG0001158	OG0000175	n23	HORVU.MOREX.r2.6HG0448620.1	TRIDC6BG000570.1	TraesCS6B02G006600, TraesCS6B02G006800, TraesCS6D02G003800		0.55	0.844444444
N1.HOG0001159	OG0000175	n27		TRIDC3AG048230.1, TRIDC6BG000550.1, TRIDC3BG054410.1	TraesCS3A02G335800, TraesCS3A02G335300, TraesCS6A02G010200, TraesCS3B02G366300, TraesCS2D02G561200, TraesCSU02G136200		0.475	0.566666667
N1.HOG0001160	OG0000175	n35	HORVU.MOREX.r2.3HG0246390.1		TraesCS3A02G335400, TraesCS3B02G366100, TraesCS3D02G328400	0.210526316		0.066666667
N1.HOG0001161	OG0000176	n0	HORVU.MOREX.r2.2HG0167750.1	TRIDC1AG052660.1, TRIDC7BG000270.1, TRIDC5BG083730.1, TRIDC7BG000300.1, TRIDC1BG060250.1	TraesCS4A02G317000, TraesCS2A02G529358, TraesCS2A02G529400, TraesCS2A02G529200, TraesCS2A02G529457, TraesCS2A02G529701, TraesCS2A02G529600, TraesCS2A02G529700, TraesCS2A02G529651, TraesCS2A02G529500, TraesCS2A02G529656, TraesCS2A02G529384, TraesCS2A02G529332, TraesCS2A02G529800, TraesCS2A02G529100, TraesCS1A02G337600, TraesCS1A02G357700, TraesCS5A02G479800, TraesCS5A02G479900, TraesCS7B02G003700,…	0.315789474	0.65	0.866666667
N1.HOG0001162	OG0000177	n2	HORVU.MOREX.r2.2HG0175000.1	TRIDC3AG015610.1, TRIDC1BG006540.1, TRIDC2BG085210.1, TRIDC3BG020530.1	TraesCS2A02G555800, TraesCS1B02G053900, TraesCS2B02G526400, TraesCS2B02G587500, TraesCS2B02G548400, TraesCS2B02G587800, TraesCS4D02G096800, TraesCS1D02G042500, TraesCS2D02G498300, TraesCS2D02G558200, TraesCS2D02G558500, TraesCS2D02G558900		0.675	0.233333333
N1.HOG0001163	OG0000177	n19	HORVU.MOREX.r2.3HG0199820.1	TRIDC3AG015680.1, TRIDC3AG015700.1, TRIDC3BG020580.1, TRIDC3BG020630.1, TRIDC1BG001820.1	TraesCS3A02G126100, TraesCS3A02G126900, TraesCS3B02G145300, TraesCS3B02G145400, TraesCS3D02G127200, TraesCS3D02G127600		0.616666667	0.9
N1.HOG0001164	OG0000177	n30	HORVU.MOREX.r2.3HG0200050.1	TRIDC3BG020620.1	TraesCS3A02G126800, TraesCS3B02G146000, TraesCS3B02G145800, TraesCS3B02G145700, TraesCS3D02G127800, TraesCS3D02G127700, TraesCS3D02G127500		0.9	0.422222222
N1.HOG0001165	OG0000178	n1	HORVU.MOREX.r2.1HG0070830.1	TRIDC5AG007990.1, TRIDC1BG061920.1, TRIDC5BG009640.1, TRIDC5BG010610.1, TRIDC5BG010640.1	TraesCS5A02G051900, TraesCS6B02G048800, TraesCS5B02G058200, TraesCS5B02G064900, TraesCS5D02G063200		0.95
N1.HOG0001166	OG0000178	n11	HORVU.MOREX.r2.1HG0064560.1, HORVU.MOREX.r2.1HG0064590.1	TRIDC1AG057120.1, TRIDC6AG051790.1, TRIDC1AG054070.1, TRIDC1AG053180.1, TRIDC1AG054090.1, TRIDC1BG065920.1, TRIDC6BG060490.1, TRIDC1BG061880.1, TRIDC1BG060840.1, TRIDC1BG061950.1, TRIDC1BG062000.1, TRIDC1BG061960.1	TraesCS1A02G388600, TraesCS1A02G361600, TraesCS1A02G367900, TraesCS1A02G368000, TraesCS6B02G376900, TraesCS1B02G386600, TraesCS1B02G386400, TraesCS1B02G378300, TraesCS1B02G386200, TraesCS1B02G386700, TraesCS1B02G386500, TraesCS1D02G366300, TraesCS1D02G373900, TraesCS1D02G373800		0.8
N1.HOG0001167	OG0000179	n2	HORVU.MOREX.r2.5HG0437460.1		TraesCS5D02G026300, TraesCS5D02G491600
N1.HOG0001168	OG0000179	n8		TRIDC5BG073500.1	TraesCS5A02G478300, TraesCS5B02G491000		0.15
N1.HOG0001169	OG0000179	n17	HORVU.MOREX.r2.5HG0437400.1		TraesCS5A02G477400, TraesCS5B02G490600, TraesCS5D02G491000
N1.HOG0001170	OG0000179	n20	HORVU.MOREX.r2.5HG0437370.1		TraesCS5A02G477000, TraesCS5B02G490000, TraesCS5B02G490100, TraesCS5B02G490300, TraesCS5D02G490600, TraesCS5D02G490400	0.263157895
N1.HOG0001171	OG0000179	n26	HORVU.MOREX.r2.5HG0437360.1		TraesCS5D02G490500, TraesCS5D02G490200, TraesCS5D02G490300			0.933333333
N1.HOG0001172	OG0000179	n29		TRIDC5AG068280.1, TRIDC5BG073510.1, TRIDC5BG073470.1			0.8
N1.HOG0001173	OG0000179	n31	HORVU.MOREX.r2.5HG0437430.1, HORVU.MOREX.r2.5HG0437420.1		TraesCS5A02G477900, TraesCS5D02G491200
N1.HOG0001174	OG0000179	n34			TraesCS5A02G478100, TraesCS5B02G490800, TraesCS5D02G491400, TraesCSU02G075000
N1.HOG0001175	OG0000180	n3	HORVU.MOREX.r2.1HG0062200.1, HORVU.MOREX.r2.1HG0062190.1, HORVU.MOREX.r2.UnG0630920.1, HORVU.MOREX.r2.1HG0062180.1, HORVU.MOREX.r2.1HG0062170.1	TRIDC1AG050560.1, TRIDC3AG054350.1	TraesCS1A02G342000, TraesCS1A02G342400, TraesCS1A02G342300, TraesCS1B02G354800, TraesCS1B02G355000, TraesCS1B02G354900, TraesCS1B02G355200, TraesCS1D02G344500, TraesCS1D02G344300			0.4
N1.HOG0001176	OG0000180	n18	HORVU.MOREX.r2.3HG0249820.1		TraesCS3A02G378900, TraesCS3B02G411600, TraesCS3D02G372300			0.266666667
N1.HOG0001177	OG0000180	n21	HORVU.MOREX.r2.7HG0539320.1, HORVU.MOREX.r2.7HG0539330.1, HORVU.MOREX.r2.7HG0539340.1, HORVU.MOREX.r2.UnG0633450.1, HORVU.MOREX.r2.7HG0539360.1	TRIDC7AG011130.1, TRIDC4AG057620.1, TRIDC4AG057630.1, TRIDC0UG032960.1	TraesCS7A02G094400, TraesCS7A02G094600, TraesCS4A02G394900, TraesCS7D02G090300, TraesCS7D02G090500, TraesCSU02G062700, TraesCSU02G250800, TraesCS7D02G090600	0.894736842	0.75	0.311111111
N1.HOG0001178	OG0000181	n2			TraesCS7A02G361500, TraesCS7B02G266400			0.066666667
N1.HOG0001179	OG0000181	n6	HORVU.MOREX.r2.2HG0180470.1	TRIDC7AG073980.1, TRIDC2AG082160.1, TRIDC7BG070340.1, TRIDC2BG002840.1, TRIDC5BG081000.1, TRIDC2BG002980.1, TRIDC3BG017430.1	TraesCS2A02G024200, TraesCS2A02G563400, TraesCS3B02G001200, TraesCS2B02G036700, TraesCS7B02G446500, TraesCS7B02G446600, TraesCS7B02G446400, TraesCS7B02G494500, TraesCS5B02G544700, TraesCS2B02G038000, TraesCS2D02G026700, TraesCS5D02G543500, TraesCS2D02G572000	0.526315789	0.44	0.385185185
N1.HOG0001180	OG0000181	n29	HORVU.MOREX.r2.7HG0612660.1	TRIDC2AG079410.1	TraesCS2B02G606100, TraesCS5D02G003500	0.789473684	0.6	0.6
N1.HOG0001181	OG0000181	n33	HORVU.MOREX.r2.2HG0178060.1	TRIDC2AG079400.1	TraesCS7B02G494200, TraesCS2D02G598800		0	0.433333333
N1.HOG0001182	OG0000181	n36	HORVU.MOREX.r2.2HG0178070.1	TRIDC2AG079430.1		0.842105263	0.35
N1.HOG0001183	OG0000182	n4	HORVU.MOREX.r2.UnG0624180.1		TraesCS6D02G001600	0.894736842		0.666666667
N1.HOG0001184	OG0000182	n5	HORVU.MOREX.r2.7HG0529030.1		TraesCS6A02G000300, TraesCS4A02G472600, TraesCS7A02G020600, TraesCS7D02G016900
N1.HOG0001185	OG0000182	n10	HORVU.MOREX.r2.5HG0435360.1, HORVU.MOREX.r2.5HG0435350.1, HORVU.MOREX.r2.5HG0435380.1	TRIDC4AG054680.1, TRIDC2AG077680.1, TRIDC3AG071450.1, TRIDC7BG014680.1, TRIDC3BG081740.1	TraesCS4A02G366400, TraesCS5A02G462800, TraesCS3B02G308600, TraesCS3B02G566400, TraesCS5B02G474100, TraesCS7B02G098900, TraesCS2B02G590600, TraesCS6D02G045500, TraesCS2D02G560700, TraesCS2D02G560500, TraesCS2D02G560300, TraesCS2D02G560400, TraesCS3D02G509600, TraesCS7D02G194900, TraesCS5D02G475400, TraesCS2D02G420100, TraesCS5D02G475600	0.947368421	0.55	0.866666667
N1.HOG0001186	OG0000183	n6	HORVU.MOREX.r2.1HG0029020.1		TraesCS5A02G165700, TraesCS5A02G165400, TraesCS5B02G162800, TraesCS5B02G162600, TraesCS5D02G169600, TraesCS5D02G169900			0.066666667
N1.HOG0001187	OG0000183	n13	HORVU.MOREX.r2.2HG0086020.1, HORVU.MOREX.r2.2HG0085980.1, HORVU.MOREX.r2.2HG0086010.1	TRIDC2AG007430.1	TraesCS2A02G067100, TraesCS2A02G067300, TraesCS2A02G067000, TraesCS2A02G067200, TraesCS2B02G079500, TraesCS2B02G079400, TraesCS2D02G065500, TraesCS2D02G065600, TraesCS2D02G065400
N1.HOG0001188	OG0000183	n25	HORVU.MOREX.r2.2HG0086030.1, HORVU.MOREX.r2.2HG0086050.1, HORVU.MOREX.r2.2HG0086070.1	TRIDC2BG008550.1	TraesCS2A02G066800, TraesCS2A02G066700, TraesCS2A02G066900, TraesCS2B02G079200, TraesCS2B02G079300, TraesCS2B02G079100, TraesCS2D02G065200, TraesCS2D02G065300, TraesCS2D02G065100			0.866666667
N1.HOG0001189	OG0000184	n2	HORVU.MOREX.r2.2HG0083680.1, HORVU.MOREX.r2.2HG0083640.1	TRIDC2AG004930.1, TRIDC2BG006530.1	TraesCS2A02G046100, TraesCS2B02G058200, TraesCSU02G022800			0.8
N1.HOG0001190	OG0000184	n9		TRIDC2AG005810.1, TRIDC2BG006540.1	TraesCS2B02G067300, TraesCS2D02G053200		0.95	0.466666667
N1.HOG0001191	OG0000184	n15	HORVU.MOREX.r2.2HG0176830.1		TraesCS2A02G544800, TraesCS2A02G545000, TraesCS2B02G575400, TraesCS2D02G545800, TraesCS2D02G545900			0.066666667
N1.HOG0001192	OG0000184	n20	HORVU.MOREX.r2.2HG0176870.1, HORVU.MOREX.r2.2HG0176850.1		TraesCS2A02G544900, TraesCS2B02G575100, TraesCS2B02G575300, TraesCS2D02G545700	0.894736842		0.5
N1.HOG0001193	OG0000184	n26			TraesCS2A02G545100, TraesCS2B02G575600, TraesCS2B02G575200, TraesCS2B02G575500			0.933333333
N1.HOG0001194	OG0000184	n31	HORVU.MOREX.r2.2HG0176860.1	TRIDC2BG083060.1	TraesCS2B02G574800, TraesCS2D02G545500	0.842105263	0.95
N1.HOG0001195	OG0000184	n34	HORVU.MOREX.r2.2HG0176920.1	TRIDC2AG075960.1, TRIDC2BG005360.1	TraesCS2A02G544500		0.625	0.066666667
N1.HOG0001196	OG0000185	n2		TRIDC2AG025350.1, TRIDC1AG000030.1, TRIDC7BG064530.1, TRIDC1BG002630.1	TraesCS2A02G197000		0.616666667
N1.HOG0001197	OG0000185	n8		TRIDC3AG073630.1, TRIDC5AG004040.1, TRIDC6BG073290.1, TRIDC3BG085100.1, TRIDC3BG085010.1, TRIDC3BG084940.1, TRIDC1BG002840.1, TRIDC0UG001420.1	TraesCS3A02G520300, TraesCS7A02G268300, TraesCS5A02G331600, TraesCS7A02G268100, TraesCS7B02G408100, TraesCS3B02G588600, TraesCS3B02G588700, TraesCS3B02G588400, TraesCS3B02G589400, TraesCS1B02G026400, TraesCS2B02G035100, TraesCS3D02G528300, TraesCS7D02G266600, TraesCSU02G211200, TraesCSU02G211100, TraesCSU02G221900		0.471428571	0.66
N1.HOG0001198	OG0000185	n32	HORVU.MOREX.r2.6HG0525280.1, HORVU.MOREX.r2.6HG0525350.1		TraesCS6B02G459400	0.263157895
N1.HOG0001199	OG0000185	n34	HORVU.MOREX.r2.6HG0525300.1		TraesCS6B02G457800
N1.HOG0001200	OG0000185	n35		TRIDC0UG027830.1, TRIDC6BG068380.1	TraesCS6B02G468400		0.525
N1.HOG0001201	OG0000186	n4		TRIDC2BG072640.1	TraesCS2B02G501400, TraesCS2D02G477300			0.066666667
N1.HOG0001202	OG0000186	n7	HORVU.MOREX.r2.6HG0456280.1		TraesCS6B02G091500, TraesCS6B02G091400, TraesCS6D02G065100	0.947368421		0.733333333
N1.HOG0001203	OG0000186	n11		TRIDC0UG015830.1	TraesCS6A02G067700		0.3	0.866666667
N1.HOG0001204	OG0000186	n13	HORVU.MOREX.r2.6HG0456300.1	TRIDC6BG012370.1, TRIDC6BG012470.1
N1.HOG0001205	OG0000186	n15	HORVU.MOREX.r2.6HG0456290.1	TRIDC0UG015490.1, TRIDC6BG012700.1	TraesCS6A02G067800, TraesCS6B02G091700, TraesCS6B02G092800, TraesCS6D02G048600, TraesCS6D02G065200		0.7	0.8
N1.HOG0001206	OG0000186	n22	HORVU.MOREX.r2.6HG0456270.1	TRIDC6AG008210.1	TraesCS6A02G067600, TraesCS6A02G067500, TraesCS6B02G090800, TraesCS6B02G091100, TraesCS6B02G091300, TraesCS6B02G091000, TraesCSU02G116600, TraesCSU02G116700		0.85	0.6
N1.HOG0001207	OG0000186	n31	HORVU.MOREX.r2.6HG0456470.1	TRIDC6BG012450.1	TraesCS6A02G067300, TraesCS6B02G092000, TraesCS6B02G090500, TraesCS7D02G540300, TraesCSU02G116900		0.95	0.866666667
N1.HOG0001208	OG0000187	n2	HORVU.MOREX.r2.5HG0385400.1		TraesCS5A02G152800, TraesCS5B02G151600, TraesCS5D02G158000
N1.HOG0001209	OG0000187	n7		TRIDC6BG002130.1, TRIDC6BG000090.1	TraesCS2B02G038400		0.4	0.733333333
N1.HOG0001210	OG0000187	n12			TraesCS7A02G006400, TraesCS7A02G005300			0.533333333
N1.HOG0001211	OG0000187	n14	HORVU.MOREX.r2.7HG0532280.1	TRIDC7AG004220.1, TRIDC4AG065920.1	TraesCS7A02G042200, TraesCS4A02G445500, TraesCS7D02G037700	0.947368421	0.875	0.733333333
N1.HOG0001212	OG0000187	n19	HORVU.MOREX.r2.7HG0532860.1	TRIDC4AG072600.1	TraesCS4A02G488000, TraesCS7D02G004900		0.6	0.633333333
N1.HOG0001213	OG0000187	n23		TRIDC4AG071830.1, TRIDC5AG010170.1, TRIDC5AG010220.1, TRIDC5BG026650.1	TraesCS5D02G426600		0.725
N1.HOG0001214	OG0000187	n28	HORVU.MOREX.r2.5HG0362660.1		TraesCS5A02G066200, TraesCS5B02G151500	0.789473684
N1.HOG0001215	OG0000187	n33	HORVU.MOREX.r2.5HG0428300.1		TraesCS5A02G418500, TraesCS5B02G420900, TraesCS5B02G420700			0.4
N1.HOG0001216	OG0000188	n2		TRIDC1AG064880.1	TraesCS5B02G522500, TraesCS5B02G524400, TraesCS5D02G521200			0.4
N1.HOG0001217	OG0000188	n6		TRIDC4AG052430.1, TRIDC5BG078080.1	TraesCS4A02G348700, TraesCS5B02G524100, TraesCS5D02G523300			0.933333333
N1.HOG0001218	OG0000188	n11	HORVU.MOREX.r2.5HG0442130.1	TRIDC4AG052460.1, TRIDC0UG021020.1, TRIDC5BG078070.1	TraesCS4A02G348800, TraesCS5B02G523900, TraesCS5D02G523200, TraesCS5D02G523100		0.325	0.666666667
N1.HOG0001219	OG0000188	n20	HORVU.MOREX.r2.5HG0442080.1	TRIDC4AG052470.1, TRIDC5BG078050.1	TraesCS4A02G349100, TraesCS5B02G523700, TraesCS5D02G522700		0.925	0.866666667
N1.HOG0001220	OG0000188	n27	HORVU.MOREX.r2.5HG0442120.1		TraesCS4A02G349000, TraesCS5D02G523000			0.066666667
N1.HOG0001221	OG0000188	n29	HORVU.MOREX.r2.5HG0442100.1	TRIDC5BG078060.1	TraesCS5D02G522900		0.9	0.2
N1.HOG0001222	OG0000188	n31		TRIDC5BG078040.1	TraesCS4A02G349200, TraesCS5B02G524000, TraesCS5B02G523600, TraesCS5D02G522500, TraesCS5D02G522600		0.95	0.6
N1.HOG0001223	OG0000189	n2		TRIDC5AG003200.1, TRIDC6BG068670.1	TraesCS2A02G533600, TraesCS6B02G370700		0.75	0.8
N1.HOG0001224	OG0000189	n7			TraesCS7B02G072200, TraesCS4B02G201300
N1.HOG0001225	OG0000189	n9	HORVU.MOREX.r2.3HG0208090.1		TraesCS3D02G525400			0.933333333
N1.HOG0001226	OG0000189	n12	HORVU.MOREX.r2.1HG0018830.1, HORVU.MOREX.r2.3HG0257730.1		TraesCS7A02G443300, TraesCS7B02G342100, TraesCS7D02G432500	0.947368421		0.066666667
N1.HOG0001227	OG0000189	n18	HORVU.MOREX.r2.3HG0259220.1, HORVU.MOREX.r2.3HG0229960.1	TRIDC3AG073340.1	TraesCS3A02G426900, TraesCS3A02G518200, TraesCS3B02G464800, TraesCS3B02G463600, TraesCS3B02G442600, TraesCS3D02G422400, TraesCS3D02G525600		0.95	0.866666667
N1.HOG0001228	OG0000189	n29			TraesCS3A02G452700, TraesCS3B02G489900, TraesCS3B02G490100
N1.HOG0001229	OG0000189	n32	HORVU.MOREX.r2.3HG0272340.1		TraesCSU02G251700, TraesCSU02G226800	0.947368421
N1.HOG0001230	OG0000189	n34	HORVU.MOREX.r2.3HG0272390.1		TraesCS3D02G525500			0.266666667
N1.HOG0001231	OG0000189	n35	HORVU.MOREX.r2.6HG0514990.1		TraesCS6B02G371100			0.866666667
N1.HOG0001232	OG0000190	n3			TraesCS6B02G273300, TraesCS3D02G181300, TraesCS7D02G080000
N1.HOG0001233	OG0000190	n6	HORVU.MOREX.r2.6HG0519860.1, HORVU.MOREX.r2.6HG0504270.1, HORVU.MOREX.r2.5HG0386150.1, HORVU.MOREX.r2.7HG0532330.1, HORVU.MOREX.r2.4HG0338340.1, HORVU.MOREX.r2.1HG0051990.1, HORVU.MOREX.r2.7HG0558310.1, HORVU.MOREX.r2.6HG0518250.1, HORVU.MOREX.r2.5HG0409030.1, HORVU.MOREX.r2.1HG0056810.1, HORVU.MOREX.r2.4HG0284430.1, HORVU.MOREX.r2.7HG0585190.1			0.631578947
N1.HOG0001234	OG0000190	n18		TRIDC2BG039160.1, TRIDC1BG017980.1, TRIDC7BG016000.1			0.925
N1.HOG0001235	OG0000190	n23	HORVU.MOREX.r2.1HG0067640.1	TRIDC4AG046580.1		0.631578947	0.95
N1.HOG0001236	OG0000190	n24	HORVU.MOREX.r2.5HG0447460.1	TRIDC1AG063960.1, TRIDC4AG064660.1, TRIDC6AG061480.1, TRIDC5AG007530.1, TRIDC5BG047200.1		0.894736842	0.55
N1.HOG0001237	OG0000190	n29	HORVU.MOREX.r2.2HG0113390.1, HORVU.MOREX.r2.4HG0283160.1, HORVU.MOREX.r2.7HG0548700.1, HORVU.MOREX.r2.2HG0083260.1, HORVU.MOREX.r2.4HG0293820.1, HORVU.MOREX.r2.6HG0454470.1, HORVU.MOREX.r2.3HG0195500.1	TRIDC4BG058080.1		0.842105263	0.85
N1.HOG0001238	OG0000191	n1		TRIDC4AG004560.1
N1.HOG0001239	OG0000191	n6	HORVU.MOREX.r2.3HG0228880.1		TraesCS5D02G252100	0.473684211
N1.HOG0001240	OG0000191	n8	HORVU.MOREX.r2.2HG0090270.1, HORVU.MOREX.r2.5HG0439350.1		TraesCS7B02G348400			0.533333333
N1.HOG0001241	OG0000191	n12	HORVU.MOREX.r2.6HG0477670.1		TraesCS7A02G019300, TraesCSU02G065600			0.8
N1.HOG0001242	OG0000191	n14	HORVU.MOREX.r2.5HG0415530.1		TraesCS4A02G456800
N1.HOG0001243	OG0000191	n15		TRIDC6AG024180.1, TRIDC6AG008230.1, TRIDC2AG015220.1, TRIDC1AG057010.1, TRIDC1AG057020.1, TRIDC5AG035070.1, TRIDC5AG064750.1, TRIDC0UG028970.1, TRIDC0UG029410.1, TRIDC6BG066870.1, TRIDC7BG004470.1, TRIDC4BG006680.1, TRIDC2BG038600.1, TRIDC2BG047260.1, TRIDC0UG015500.1, TRIDC6BG048600.1, TRIDC2BG024660.1, TRIDC7BG060390.1, TRIDC2BG064260.1, TRIDC3BG081090.1, TRIDC0UG035060.1, TRIDC0UG033190.1			0.455555556
N1.HOG0001244	OG0000192	n3			TraesCS4A02G466400, TraesCS7D02G002100
N1.HOG0001245	OG0000192	n8	HORVU.MOREX.r2.7HG0607690.1	TRIDC5AG075820.1, TRIDC4BG061420.1	TraesCS5A02G534800, TraesCS4B02G367100, TraesCS4D02G360400			0.666666667
N1.HOG0001246	OG0000192	n13	HORVU.MOREX.r2.7HG0529380.1	TRIDC7AG002200.1	TraesCS7A02G024400, TraesCS4A02G468200	0.421052632		0.933333333
N1.HOG0001247	OG0000192	n16			TraesCS7A02G158800, TraesCS7A02G025700, TraesCS7A02G023900, TraesCS7D02G159600, TraesCS6D02G119200, TraesCS7D02G023500, TraesCS7D02G021600			0.2
N1.HOG0001248	OG0000192	n22			TraesCS7A02G023700, TraesCS4A02G467900, TraesCS4A02G467400, TraesCS4A02G464600, TraesCS4A02G466200, TraesCS7D02G020300, TraesCS7D02G023700			0.2
N1.HOG0001249	OG0000192	n28	HORVU.MOREX.r2.5HG0402080.1, HORVU.MOREX.r2.7HG0529450.1		TraesCS4A02G465100, TraesCS4A02G464400, TraesCS4A02G465500, TraesCS4A02G469400, TraesCS7D02G021700			0.583333333
N1.HOG0001250	OG0000192	n34			TraesCS7A02G025600, TraesCS7A02G025500, TraesCS7D02G023400			0.644444444
N1.HOG0001251	OG0000193	n4		TRIDC0UG033270.1, TRIDC0UG019450.1
N1.HOG0001252	OG0000193	n7	HORVU.MOREX.r2.7HG0573180.1	TRIDC4AG024070.1	TraesCS6A02G211700
N1.HOG0001253	OG0000193	n9	HORVU.MOREX.r2.7HG0576650.1	TRIDC3AG052600.1, TRIDC2AG034930.1
N1.HOG0001254	OG0000193	n16	HORVU.MOREX.r2.7HG0576640.1	TRIDC1AG029610.1, TRIDC2AG030050.1, TRIDC4AG065830.1, TRIDC0UG033380.1, TRIDC2BG046610.1, TRIDC1BG031600.1, TRIDC7BG057100.1, TRIDC1BG026880.1, TRIDC3BG044960.1, TRIDC5BG016030.1, TRIDC6BG036460.1, TRIDC1BG022800.1	TraesCS1B02G189100, TraesCS1B02G163900, TraesCS1B02G163800		0.75
N1.HOG0001255	OG0000193	n31	HORVU.MOREX.r2.UnG0628020.1		TraesCS6B02G234800
N1.HOG0001256	OG0000193	n32	HORVU.MOREX.r2.3HG0225850.1	TRIDC6AG010650.1, TRIDC6BG057260.1	TraesCS6B02G208100
N1.HOG0001257	OG0000194	n4	HORVU.MOREX.r2.4HG0279610.1	TRIDC3BG042280.1, TRIDC4BG005620.1, TRIDC3BG042300.1	TraesCS3B02G282400, TraesCS4B02G033100, TraesCS3B02G282500, TraesCS4D02G031600, TraesCS4D02G030800		0.75	0.8
N1.HOG0001258	OG0000194	n12	HORVU.MOREX.r2.4HG0279630.1		TraesCS4B02G033200			0.933333333
N1.HOG0001259	OG0000194	n13		TRIDC4AG043320.1, TRIDC4AG029140.1, TRIDC4BG005630.1, TRIDC4BG005640.1	TraesCS4A02G279200, TraesCS4A02G181700, TraesCS4A02G181800, TraesCS4B02G033300, TraesCS4B02G033600, TraesCS4B02G033400, TraesCS4D02G032000, TraesCS4D02G031900, TraesCS4D02G031800, TraesCS4D02G032100, TraesCS4D02G030600, TraesCS4D02G032200, TraesCS4D02G030700		0.75	0.933333333
N1.HOG0001260	OG0000194	n29		TRIDC4AG043330.1, TRIDC4AG029150.1, TRIDC3BG042270.1	TraesCS4A02G279100, TraesCS4A02G279300, TraesCS4A02G181900, TraesCS4D02G031700
N1.HOG0001261	OG0000195	n3	HORVU.MOREX.r2.2HG0178700.1	TRIDC2AG080000.1, TRIDC2AG079980.1, TRIDC2BG072690.1, TRIDC2BG072700.1, TRIDC2BG072710.1	TraesCS2A02G578500, TraesCS2A02G581500, TraesCS2B02G502800, TraesCS2B02G501800, TraesCS2B02G501700, TraesCS2B02G502100, TraesCS2B02G502300, TraesCS2B02G502600, TraesCS2B02G609300, TraesCS2D02G477600, TraesCS2D02G589700	0.894736842	0.7625	0.533333333
N1.HOG0001262	OG0000195	n19	HORVU.MOREX.r2.2HG0178720.1, HORVU.MOREX.r2.2HG0178730.1	TRIDC2AG080230.1, TRIDC2BG088370.1, TRIDC3BG010480.1, TRIDC2BG088380.1	TraesCS2A02G576100, TraesCS2A02G576200, TraesCS2B02G611300, TraesCS3B02G077600, TraesCS2B02G611200, TraesCS2D02G586800, TraesCS2D02G586900		0.716666667	0.7
N1.HOG0001263	OG0000195	n31			TraesCS2A02G575600, TraesCS2D02G586300			0.8
N1.HOG0001264	OG0000196	n1	HORVU.MOREX.r2.3HG0192450.1	TRIDC4AG072680.1, TRIDC4AG071420.1, TRIDC7AG000750.1, TRIDC4AG071480.1, TRIDC3BG013520.1	TraesCS7A02G005000, TraesCS7A02G008400, TraesCS7D02G005200		0.366666667	0.9
N1.HOG0001265	OG0000196	n10	HORVU.MOREX.r2.7HG0606260.1		TraesCS7B02G496000	0.842105263		0.4
N1.HOG0001266	OG0000196	n13		TRIDC2AG007820.1, TRIDC2BG009320.1, TRIDC2BG009220.1, TRIDC0UG017000.1	TraesCS2B02G084900, TraesCS6B02G000100, TraesCS6B02G004600, TraesCS6B02G004900, TraesCS6B02G000200, TraesCS6D02G005300, TraesCSU02G243100		0.5	0.386666667
N1.HOG0001267	OG0000196	n24			TraesCS1B02G012500			0.666666667
N1.HOG0001268	OG0000196	n33			TraesCS6B02G438200			0.2
N1.HOG0001269	OG0000197	n2		TRIDC4AG060650.1, TRIDC1AG056370.1, TRIDC5AG008020.1, TRIDC5AG007960.1, TRIDC3BG024940.1, TRIDC4BG055030.1, TRIDC1BG064870.1, TRIDC5BG009580.1	TraesCS3B02G174700		0.625	0.933333333
N1.HOG0001270	OG0000197	n12	HORVU.MOREX.r2.4HG0282170.1	TRIDC4AG040870.1, TRIDC4AG040880.1	TraesCS4A02G261500, TraesCS4B02G053100, TraesCS4B02G053300			0.933333333
N1.HOG0001271	OG0000197	n17	HORVU.MOREX.r2.4HG0282400.1		TraesCS4B02G053500, TraesCS2D02G020100
N1.HOG0001272	OG0000197	n22		TRIDC2BG002120.1			0.7
N1.HOG0001273	OG0000197	n24	HORVU.MOREX.r2.2HG0165520.1	TRIDC4BG055090.1		0.842105263	0.65
N1.HOG0001274	OG0000197	n25	HORVU.MOREX.r2.2HG0165480.1	TRIDC7AG016780.1, TRIDC4BG008350.1, TRIDC2BG008180.1	TraesCS3A02G447300, TraesCS3B02G483000, TraesCS3B02G482900, TraesCS3D02G440000, TraesCS7D02G140700	0.368421053	0.75	0.933333333
N1.HOG0001275	OG0000198	n4	HORVU.MOREX.r2.7HG0582350.1, HORVU.MOREX.r2.7HG0582370.1	TRIDC7BG034190.1	TraesCS7A02G308000, TraesCS7A02G307900, TraesCS7B02G208200, TraesCS7B02G208100, TraesCS7D02G304800
N1.HOG0001276	OG0000198	n11	HORVU.MOREX.r2.6HG0461440.1, HORVU.MOREX.r2.1HG0054670.1, HORVU.MOREX.r2.1HG0054650.1		TraesCS1A02G316600, TraesCS1A02G316800, TraesCS1A02G316400, TraesCS1A02G316300, TraesCS1A02G316700, TraesCS1B02G328900, TraesCS1B02G328500, TraesCS1B02G328700, TraesCS1B02G329100, TraesCS1B02G328400, TraesCS1B02G329000, TraesCS1B02G328800, TraesCS1B02G329200, TraesCS1B02G328600, TraesCS1B02G328300, TraesCS1D02G316800, TraesCS1D02G316400, TraesCSU02G246900, TraesCSU02G247000, TraesCSU02G007400, Tr…	0.894736842		0.5
N1.HOG0001277	OG0000199	n1	HORVU.MOREX.r2.2HG0179120.1	TRIDC3AG069840.1, TRIDC2AG080640.1, TRIDC0UG020670.1, TRIDC2BG088850.1	TraesCS2A02G572200, TraesCS2B02G615200, TraesCS2B02G615300, TraesCS2D02G583600, TraesCS2D02G583500		0.125	0.533333333
N1.HOG0001278	OG0000199	n12	HORVU.MOREX.r2.2HG0180120.1	TRIDC2BG090200.1, TRIDC0UG024860.1, TRIDC0UG028230.1, TRIDC0UG028240.1, TRIDC2BG090150.1	TraesCS2A02G565600, TraesCS2B02G626600, TraesCS2B02G626100, TraesCS2B02G626700, TraesCS2B02G626000, TraesCS2D02G576000		0.19	0.4
N1.HOG0001279	OG0000199	n24	HORVU.MOREX.r2.2HG0179130.1	TRIDC2AG080700.1, TRIDC2AG080650.1, TRIDC2BG088870.1, TRIDC2BG088860.1	TraesCS2A02G571800, TraesCS2A02G571900, TraesCS2A02G572000, TraesCS2A02G572100, TraesCS2B02G615500, TraesCS2B02G615400, TraesCS2D02G583400		0.85	0.816666667
N1.HOG0001280	OG0000200	n4	HORVU.MOREX.r2.3HG0261680.1, HORVU.MOREX.r2.3HG0261670.1, HORVU.MOREX.r2.3HG0261630.1, HORVU.MOREX.r2.3HG0261620.1		TraesCS3A02G450000, TraesCS3A02G449900, TraesCS3A02G449800, TraesCS3B02G486900, TraesCS3B02G486600, TraesCS3D02G442600, TraesCS3D02G442800, TraesCS3D02G442500	0.807017544		0.933333333
N1.HOG0001281	OG0000200	n16	HORVU.MOREX.r2.3HG0261570.1, HORVU.MOREX.r2.3HG0261590.1		TraesCS3A02G449600, TraesCS3A02G449700, TraesCS3B02G486300, TraesCS3D02G442300, TraesCS3D02G442200			0.6
N1.HOG0001282	OG0000200	n23			TraesCS3A02G449500, TraesCS3B02G486200, TraesCS3D02G442400
N1.HOG0001283	OG0000200	n26	HORVU.MOREX.r2.3HG0261690.1	TRIDC3AG063700.1, TRIDC3BG071420.1	TraesCS3A02G450100, TraesCS3B02G487100, TraesCS3B02G486800, TraesCS3B02G487000, TraesCS3D02G443000		0.6
N1.HOG0001284	OG0000200	n33	HORVU.MOREX.r2.3HG0261720.1		TraesCS3A02G450200, TraesCS3B02G487200, TraesCS3D02G443100
N1.HOG0001285	OG0000201	n1	HORVU.MOREX.r2.3HG0235210.1	TRIDC1AG053470.1, TRIDC1BG041560.1, TRIDC3BG042660.1, TRIDC1BG061270.1	TraesCS3A02G253200, TraesCS1A02G364100, TraesCS3B02G285100, TraesCS3D02G254100			0.133333333
N1.HOG0001286	OG0000201	n11	HORVU.MOREX.r2.1HG0046510.1	TRIDC1AG036530.1	TraesCS1A02G242400, TraesCS1D02G242300
N1.HOG0001287	OG0000201	n17	HORVU.MOREX.r2.1HG0065240.1	TRIDC1BG061320.1	TraesCS1A02G364300	0.947368421
N1.HOG0001288	OG0000201	n21	HORVU.MOREX.r2.1HG0065260.1		TraesCS1B02G381500, TraesCS1D02G369500, TraesCS1D02G369400			0.933333333
N1.HOG0001289	OG0000201	n25	HORVU.MOREX.r2.1HG0065280.1		TraesCS1A02G364000, TraesCS1B02G381200, TraesCS1D02G369200	0.894736842		0.066666667
N1.HOG0001290	OG0000201	n28		TRIDC1AG053500.1	TraesCS1B02G381400, TraesCS1D02G369300
N1.HOG0001291	OG0000201	n32		TRIDC1AG053530.1	TraesCS1A02G364400, TraesCS1D02G369800
N1.HOG0001292	OG0000201	n34			TraesCS1B02G381700, TraesCS1D02G369700			0.866666667
N1.HOG0001293	OG0000202	n1	HORVU.MOREX.r2.5HG0435050.1	TRIDC6AG002700.1, TRIDC6BG003710.1	TraesCS6A02G023500, TraesCS6B02G032200, TraesCS6D02G026800		0.9	0.8
N1.HOG0001294	OG0000202	n10	HORVU.MOREX.r2.2HG0178240.1	TRIDC6AG002600.1, TRIDC2AG079690.1, TRIDC6AG002730.1, TRIDC6BG003530.1, TRIDC2BG087940.1	TraesCS6A02G023400, TraesCS6B02G030400, TraesCS6B02G029400, TraesCS6B02G029900, TraesCS6B02G032000, TraesCS6B02G030700, TraesCS6D02G025500, TraesCS2D02G592600, TraesCS6D02G025900	0.842105263	0.65	0.677777778
N1.HOG0001295	OG0000202	n25	HORVU.MOREX.r2.6HG0450810.1	TRIDC6BG003550.1	TraesCS6B02G030500, TraesCS6D02G026700	0.842105263	0.15	0.4
N1.HOG0001296	OG0000202	n30	HORVU.MOREX.r2.6HG0450940.1	TRIDC6AG002610.1, TRIDC2BG087930.1, TRIDC6BG003540.1	TraesCS6A02G021900, TraesCS6B02G029800, TraesCS6D02G025600	0.578947368	0.6	0.266666667
N1.HOG0001297	OG0000203	n2	HORVU.MOREX.r2.6HG0524830.1		TraesCS6A02G407900, TraesCS6B02G452900, TraesCS1B02G091100, TraesCS6B02G451800, TraesCS6D02G390300			0.4
N1.HOG0001298	OG0000203	n9	HORVU.MOREX.r2.6HG0515190.1	TRIDC6AG051070.1, TRIDC6BG059830.1	TraesCS6A02G340700, TraesCS6A02G341200, TraesCS6B02G453700, TraesCS6B02G372200, TraesCS6B02G372500, TraesCS6D02G321400		0.9	0.1
N1.HOG0001299	OG0000203	n17	HORVU.MOREX.r2.6HG0512200.1, HORVU.MOREX.r2.6HG0512220.1	TRIDC6AG020990.1, TRIDC6AG051110.1, TRIDC3BG026460.1, TRIDC6BG069410.1	TraesCS6A02G408000, TraesCS3B02G184000		0.25	0.066666667
N1.HOG0001300	OG0000203	n24	HORVU.MOREX.r2.6HG0472440.1	TRIDC6AG048000.1, TRIDC6AG058500.1, TRIDC6BG056000.1, TRIDC6BG026850.1	TraesCS6A02G319400, TraesCS6A02G396900, TraesCS6A02G396700, TraesCS6B02G349900, TraesCS6B02G179300, TraesCS6B02G436600, TraesCS6D02G141200, TraesCS6D02G381800			0.4
N1.HOG0001301	OG0000204	n2	HORVU.MOREX.r2.2HG0151810.1, HORVU.MOREX.r2.6HG0458780.1		TraesCS2A02G010300, TraesCS2B02G011800, TraesCS2B02G011400, TraesCS2D02G010900	0.947368421		0.433333333
N1.HOG0001302	OG0000204	n7	HORVU.MOREX.r2.2HG0079540.1	TRIDC2AG003500.1, TRIDC2BG004070.1	TraesCS2D02G032600, TraesCSU02G015900		0.95	0.933333333
N1.HOG0001303	OG0000204	n13	HORVU.MOREX.r2.7HG0621850.1	TRIDC7AG078370.1, TRIDC2BG000950.1	TraesCS7A02G569900, TraesCS7D02G542700, TraesCS2D02G027500	0.894736842	0.2	0.666666667
N1.HOG0001304	OG0000204	n18	HORVU.MOREX.r2.2HG0079520.1	TRIDC2BG000920.1	TraesCS2B02G011900	0.315789474	0.25	0.066666667
N1.HOG0001305	OG0000204	n21	HORVU.MOREX.r2.4HG0276530.1	TRIDC4AG046800.1		0.947368421	0.65
N1.HOG0001306	OG0000204	n24	HORVU.MOREX.r2.4HG0276520.1		TraesCS4B02G007400, TraesCS4D02G007400	0.842105263		0.866666667
N1.HOG0001307	OG0000204	n26	HORVU.MOREX.r2.4HG0276540.1	TRIDC3BG011280.1	TraesCS2A02G003700, TraesCS4A02G307500, TraesCS3B02G084000, TraesCS4B02G009500, TraesCS2D02G003500, TraesCS4D02G006300	0.210526316	0.5	0.622222222
N1.HOG0001308	OG0000204	n33		TRIDC4AG046820.1, TRIDC2AG001020.1, TRIDC4BG000510.1, TRIDC4BG000480.1			0.3
N1.HOG0001309	OG0000205	n0	HORVU.MOREX.r2.6HG0448010.1	TRIDC5AG003170.1, TRIDC2AG004700.1, TRIDC6AG002740.1, TRIDC7AG002390.1, TRIDC4AG068210.1, TRIDC4AG068160.1, TRIDC0UG031270.1, TRIDC0UG032140.1, TRIDC0UG020930.1, TRIDC0UG032740.1, TRIDC0UG030140.1, TRIDC0UG020560.1, TRIDC0UG004190.1, TRIDC0UG004180.1, TRIDC0UG032700.1, TRIDC0UG029450.1, TRIDC0UG020680.1, TRIDC0UG020940.1, TRIDC0UG031260.1, TRIDC0UG034510.1, TRIDC6BG003630.1, TRIDC0UG015980.1, TRI…	TraesCS4A02G056900, TraesCS2A02G044400, TraesCS2A02G043900, TraesCS7A02G026700, TraesCS7A02G026800, TraesCS7A02G026600, TraesCS4A02G462600, TraesCS6B02G031000, TraesCS6B02G030600, TraesCSU02G257300, TraesCS2D02G043100, TraesCS2D02G042800, TraesCS6D02G026000	0.947368421	0.235	0.60952381
N1.HOG0001310	OG0000206	n0	HORVU.MOREX.r2.2HG0118310.1	TRIDC6AG031540.1, TRIDC2AG074930.1, TRIDC4AG024820.1, TRIDC3AG026230.1, TRIDC5AG057220.1, TRIDC5AG025270.1, TRIDC5AG033490.1, TRIDC6AG022840.1, TRIDC6BG035970.1, TRIDC7BG074870.1, TRIDC2BG089180.1, TRIDC1BG066810.1, TRIDC0UG021600.1, TRIDC4BG024050.1, TRIDC3BG044940.1	TraesCS6A02G202700, TraesCS2A02G536000, TraesCS4A02G161300, TraesCS6A02G109900, TraesCS6A02G208600, TraesCS3A02G188800, TraesCS6A02G161100, TraesCS3B02G364200, TraesCS6B02G232800, TraesCS7B02G120100, TraesCS1B02G353100, TraesCS7B02G033600, TraesCS4D02G279600, TraesCS3D02G226700, TraesCS5D02G197900, TraesCS4D02G161000, TraesCS4D02G146000, TraesCS5D02G079400, TraesCS2D02G247000, TraesCS4D02G137900,…		0.75	0.746666667
N1.HOG0001311	OG0000207	n1	HORVU.MOREX.r2.7HG0529100.1	TRIDC4AG069750.1, TRIDC3BG073040.1	TraesCS7A02G007600, TraesCS7A02G021100, TraesCS4A02G472000, TraesCS4A02G471200, TraesCS3B02G497800, TraesCS7D02G018000, TraesCS7D02G018200		0.55	0.444444444
N1.HOG0001312	OG0000207	n10	HORVU.MOREX.r2.7HG0529070.1	TRIDC4AG069800.1, TRIDC7AG014660.1, TRIDC4AG069790.1, TRIDC7BG003890.1	TraesCS4A02G471300, TraesCS7A02G125700, TraesCS4A02G471400, TraesCS7A02G092400, TraesCS7A02G021400, TraesCS4A02G471900, TraesCS4A02G470800, TraesCS7A02G021105, TraesCS5B02G034600, TraesCS7B02G024600, TraesCS7B02G024800, TraesCS5B02G034500, TraesCS7D02G017700, TraesCS7D02G018500, TraesCS7D02G123100, TraesCS7D02G123200, TraesCS7D02G018400, TraesCS7D02G017900, TraesCS7D02G017400, TraesCS7D02G017300,…	0.526315789	0.5	0.386666667
N1.HOG0001313	OG0000208	n1	HORVU.MOREX.r2.5HG0440250.1	TRIDC4AG054000.1	TraesCS4A02G362100	0.947368421		0.066666667
N1.HOG0001314	OG0000208	n6		TRIDC5BG076220.1	TraesCS5B02G510600, TraesCS5D02G510300			0.066666667
N1.HOG0001315	OG0000208	n11	HORVU.MOREX.r2.3HG0198320.1	TRIDC3AG014670.1, TRIDC3AG014680.1, TRIDC3BG019260.1	TraesCS3A02G118000, TraesCS3A02G118100, TraesCS3D02G119900		0.95	0.933333333
N1.HOG0001316	OG0000208	n17	HORVU.MOREX.r2.5HG0440240.1		TraesCS4A02G362700, TraesCS4A02G362800, TraesCS5D02G510700			0.733333333
N1.HOG0001317	OG0000208	n20	HORVU.MOREX.r2.5HG0440270.1, HORVU.MOREX.r2.5HG0440300.1	TRIDC5BG076270.1	TraesCS5B02G510800, TraesCS5D02G511000			0.066666667
N1.HOG0001318	OG0000208	n24		TRIDC4AG053990.1, TRIDC4AG054050.1	TraesCS4A02G362000, TraesCS4A02G362300, TraesCS4A02G362400, TraesCS4A02G362200, TraesCS5D02G510800, TraesCS5D02G510900		0.9	0.6
N1.HOG0001319	OG0000209	n3		TRIDC3BG016790.1	TraesCS3B02G120000
N1.HOG0001320	OG0000209	n5	HORVU.MOREX.r2.3HG0195580.1	TRIDC3AG012480.1	TraesCS3A02G102100, TraesCS3D02G104300		0.95	0.066666667
N1.HOG0001321	OG0000209	n8	HORVU.MOREX.r2.3HG0195670.1		TraesCS3A02G102200, TraesCS3D02G104500			0.066666667
N1.HOG0001322	OG0000209	n11	HORVU.MOREX.r2.4HG0319840.1		TraesCS4A02G110900, TraesCS4B02G193200, TraesCS4D02G194200			0.066666667
N1.HOG0001323	OG0000209	n17	HORVU.MOREX.r2.2HG0087550.1, HORVU.MOREX.r2.2HG0087570.1, HORVU.MOREX.r2.UnG0630950.1	TRIDC2BG084540.1, TRIDC2BG010020.1	TraesCS2B02G583600, TraesCSU02G014800		0.825	0.633333333
N1.HOG0001324	OG0000209	n23	HORVU.MOREX.r2.2HG0089050.1	TRIDC2AG009980.1, TRIDC2AG010000.1, TRIDC2BG011940.1, TRIDC2BG011950.1, TRIDC2BG012550.1	TraesCS2A02G088600, TraesCS2A02G088400, TraesCS2B02G104000, TraesCS2B02G103900, TraesCS2D02G086300, TraesCS2D02G086100, TraesCS2D02G086000		0.63
N1.HOG0001325	OG0000210	n2	HORVU.MOREX.r2.7HG0618700.1, HORVU.MOREX.r2.1HG0064630.1, HORVU.MOREX.r2.6HG0474700.1, HORVU.MOREX.r2.6HG0490660.1	TRIDC6AG010110.1, TRIDC5AG059440.1, TRIDC1AG049180.1, TRIDC2AG015440.1, TRIDC5AG044510.1, TRIDC2AG075910.1, TRIDC2AG007620.1, TRIDC6BG008990.1, TRIDC6BG003940.1, TRIDC3BG020030.1, TRIDC5BG064560.1	TraesCS5D02G209800, TraesCS1D02G015600	0.684210526	0.79
N1.HOG0001326	OG0000210	n26	HORVU.MOREX.r2.2HG0103050.1	TRIDC5AG058780.1	TraesCS7D02G239300, TraesCS2D02G080600, TraesCS6D02G147000, TraesCS3D02G538200
N1.HOG0001327	OG0000211	n1	HORVU.MOREX.r2.3HG0214120.1	TRIDC1AG045850.1, TRIDC3AG026740.1, TRIDC4BG034530.1, TRIDC1BG051910.1, TRIDC3BG030360.1	TraesCS1A02G308800, TraesCS3A02G191900, TraesCS3B02G219900, TraesCS2B02G113800, TraesCS3D02G194500		0.9	0.066666667
N1.HOG0001328	OG0000211	n13			TraesCS3A02G184500, TraesCS3B02G214400
N1.HOG0001329	OG0000211	n15			TraesCS2A02G098100, TraesCS4B02G178200, TraesCS2D02G097500, TraesCS3D02G188600			0.933333333
N1.HOG0001330	OG0000211	n19		TRIDC4AG017550.1	TraesCS4A02G126700, TraesCS4D02G179800
N1.HOG0001331	OG0000211	n24	HORVU.MOREX.r2.2HG0090830.1, HORVU.MOREX.r2.4HG0316710.1	TRIDC2AG011400.1
N1.HOG0001332	OG0000211	n27	HORVU.MOREX.r2.3HG0212490.1
N1.HOG0001333	OG0000211	n29	HORVU.MOREX.r2.3HG0246380.1		TraesCS3A02G335000, TraesCS1B02G319400, TraesCS3D02G328300, TraesCS1D02G308100			0.066666667
N1.HOG0001334	OG0000211	n34	HORVU.MOREX.r2.1HG0056080.1
N1.HOG0001335	OG0000212	n1	HORVU.MOREX.r2.6HG0454670.1, HORVU.MOREX.r2.6HG0454720.1	TRIDC6AG060950.1	TraesCS6A02G415000, TraesCS6D02G400700, TraesCS6D02G400400	0.842105263		0.2
N1.HOG0001336	OG0000212	n13	HORVU.MOREX.r2.6HG0454810.1, HORVU.MOREX.r2.6HG0454790.1		TraesCS6A02G052500, TraesCS6A02G052200, TraesCS6B02G070900, TraesCS6B02G069900, TraesCS6B02G070400, TraesCS6B02G070700, TraesCS6B02G070500, TraesCSU02G112000, TraesCSU02G112400	0.710526316		0.451851852
N1.HOG0001337	OG0000212	n23	HORVU.MOREX.r2.6HG0454630.1		TraesCS6A02G052400, TraesCS6A02G051900, TraesCS6B02G069400, TraesCS6B02G069500, TraesCSU02G111400, TraesCSU02G110800, TraesCSU02G111000, TraesCSU02G111100	0.894736842		0.277777778
N1.HOG0001338	OG0000212	n31		TRIDC6AG006400.1	TraesCS6B02G070200, TraesCS6B02G070300, TraesCS6B02G069700, TraesCSU02G111900		0.1	0.6
N1.HOG0001339	OG0000213	n1	HORVU.MOREX.r2.2HG0155450.1	TRIDC2AG058270.1, TRIDC2BG061220.1	TraesCS2A02G403100, TraesCS2B02G421000, TraesCS2D02G400200		0.4	0.066666667
N1.HOG0001340	OG0000213	n8	HORVU.MOREX.r2.7HG0531720.1	TRIDC7AG004020.1, TRIDC4AG066230.1	TraesCS7A02G040700, TraesCS7D02G036100, TraesCSU02G065300		0.725	0.066666667
N1.HOG0001341	OG0000213	n14		TRIDC6AG039200.1, TRIDC6BG046020.1
N1.HOG0001342	OG0000213	n16	HORVU.MOREX.r2.6HG0500000.1		TraesCS6A02G254600, TraesCS6B02G270900, TraesCS6D02G235900			0.066666667
N1.HOG0001343	OG0000213	n21	HORVU.MOREX.r2.7HG0622410.1	TRIDC7AG077350.1, TRIDC7BG073750.1	TraesCS7A02G557400, TraesCS7B02G482100, TraesCS7D02G553000		0.95
N1.HOG0001344	OG0000213	n27	HORVU.MOREX.r2.6HG0526460.1	TRIDC6AG061450.1, TRIDC7BG009480.1, TRIDC7BG009520.1, TRIDC5BG032510.1	TraesCS6B02G466700, TraesCSU02G081900, TraesCS6D02G403900		0.5	0.5
N1.HOG0001345	OG0000214	n3		TRIDC1AG021880.1
N1.HOG0001346	OG0000214	n5		TRIDC5AG011790.1, TRIDC3AG033620.1, TRIDC1AG009310.1, TRIDC1AG032010.1, TRIDC7AG036370.1, TRIDC6AG049170.1, TRIDC2AG076780.1, TRIDC6BG032880.1, TRIDC7BG014300.1, TRIDC5BG017690.1, TRIDC3BG029820.1, TRIDC1BG026040.1, TRIDC3BG039240.1, TRIDC5BG017150.1, TRIDC7BG037670.1, TRIDC6BG027620.1, TRIDC5BG038200.1, TRIDC1BG049900.1, TRIDC6BG040680.1, TRIDC0UG016330.1			0.85
N1.HOG0001347	OG0000214	n30	HORVU.MOREX.r2.7HG0584680.1	TRIDC3AG030110.1, TRIDC2AG032260.1, TRIDC3BG038980.1		0.631578947
N1.HOG0001348	OG0000214	n33		TRIDC6AG029470.1, TRIDC0UG016230.1
N1.HOG0001349	OG0000215	n1		TRIDC7BG059120.1			0.95
N1.HOG0001350	OG0000215	n5	HORVU.MOREX.r2.7HG0603100.1	TRIDC1AG043770.1, TRIDC1BG049620.1	TraesCS1A02G294700, TraesCS3B02G487400, TraesCS1B02G304100, TraesCS7B02G368300, TraesCS1D02G297200, TraesCS7D02G454800		0.95	0.5
N1.HOG0001351	OG0000215	n13	HORVU.MOREX.r2.3HG0182080.1		TraesCS3A02G450500, TraesCS3B02G487600, TraesCS3D02G443300	0.947368421
N1.HOG0001352	OG0000215	n20	HORVU.MOREX.r2.1HG0069470.1		TraesCS2B02G568400, TraesCS2D02G384400			0.866666667
N1.HOG0001353	OG0000215	n22	HORVU.MOREX.r2.5HG0408330.1	TRIDC7BG003320.1	TraesCS3B02G487500, TraesCS2D02G384300
N1.HOG0001354	OG0000215	n25	HORVU.MOREX.r2.3HG0182070.1	TRIDC3BG071520.1, TRIDC7BG003350.1	TraesCS3A02G450300, TraesCS2A02G537800, TraesCS7B02G021700, TraesCS3D02G443200		0.7	0.933333333
N1.HOG0001355	OG0000216	n4		TRIDC1BG003670.1	TraesCS1B02G034500, TraesCS1D02G029200, TraesCS1D02G028200			0.511111111
N1.HOG0001356	OG0000216	n9			TraesCS1A02G028500, TraesCS1A02G028900, TraesCS1D02G028600			0.066666667
N1.HOG0001357	OG0000216	n14	HORVU.MOREX.r2.1HG0009580.1		TraesCS1B02G035600
N1.HOG0001358	OG0000216	n15	HORVU.MOREX.r2.1HG0003400.1		TraesCS1B02G035200	0.473684211
N1.HOG0001359	OG0000216	n18		TRIDC1BG003710.1	TraesCS1B02G035500		0.4	0.466666667
N1.HOG0001360	OG0000216	n19	HORVU.MOREX.r2.1HG0003360.1	TRIDC1BG003910.1		0.263157895	0.35
N1.HOG0001361	OG0000216	n20			TraesCS1A02G028400, TraesCS1A02G026400, TraesCS1A02G029100, TraesCS1D02G029100			0.488888889
N1.HOG0001362	OG0000216	n23	HORVU.MOREX.r2.1HG0003420.1, HORVU.MOREX.r2.1HG0003410.1, HORVU.MOREX.r2.1HG0009570.1	TRIDC0UG033170.1, TRIDC1BG003740.1, TRIDC1BG003840.1	TraesCS1A02G041100, TraesCS1B02G036300, TraesCS1B02G034700, TraesCS1D02G028736, TraesCS1D02G028700	0.421052632	0.616666667	0.506666667
N1.HOG0001363	OG0000217	n2		TRIDC4BG048360.1	TraesCS2A02G530685, TraesCS2D02G532200			0.633333333
N1.HOG0001364	OG0000217	n5	HORVU.MOREX.r2.1HG0008770.1	TRIDC1AG007800.1, TRIDC1AG009180.1, TRIDC1BG009680.1	TraesCS1A02G067500, TraesCS1A02G072986, TraesCS1A02G066500, TraesCS1B02G084584, TraesCS1D02G067703			0.566666667
N1.HOG0001365	OG0000217	n14	HORVU.MOREX.r2.1HG0003930.1	TRIDC0UG001950.1	TraesCS1D02G067708		0.8
N1.HOG0001366	OG0000217	n20			TraesCS1A02G067472, TraesCS1D02G068700
N1.HOG0001367	OG0000217	n23	HORVU.MOREX.r2.1HG0008730.1	TRIDC1BG009660.1	TraesCS1D02G056700		0.95	0.866666667
N1.HOG0001368	OG0000217	n25		TRIDC1BG009940.1, TRIDC1BG009600.1, TRIDC1BG009640.1	TraesCS1D02G057700		0.9	0.266666667
N1.HOG0001369	OG0000217	n29		TRIDC2AG074320.1	TraesCS2A02G531000, TraesCS2A02G530400, TraesCS7B02G469500, TraesCS2B02G560300, TraesCS2D02G533000, TraesCS2D02G532400			0.666666667
N1.HOG0001370	OG0000218	n3	HORVU.MOREX.r2.2HG0173770.1	TRIDC2AG075510.1	TraesCS2D02G542500	0.631578947	0.85
N1.HOG0001371	OG0000218	n6		TRIDC7BG008950.1	TraesCS7B02G061400, TraesCS7D02G157600			0.066666667
N1.HOG0001372	OG0000218	n9	HORVU.MOREX.r2.4HG0339430.1	TRIDC2AG003830.1	TraesCS4B02G311800	0.368421053	0.55
N1.HOG0001373	OG0000218	n12		TRIDC2AG075460.1			0.95
N1.HOG0001374	OG0000218	n16	HORVU.MOREX.r2.2HG0173740.1	TRIDC2AG075480.1, TRIDC2BG082610.1	TraesCS2A02G541000, TraesCS2B02G571300	0.210526316	0.875	0.866666667
N1.HOG0001375	OG0000218	n20	HORVU.MOREX.r2.2HG0173750.1		TraesCS2B02G571100	0.894736842
N1.HOG0001376	OG0000218	n22	HORVU.MOREX.r2.2HG0173760.1	TRIDC2AG075470.1	TraesCS2A02G540900, TraesCS2B02G571200, TraesCS2D02G542300	0.842105263	0.95	0.266666667
N1.HOG0001377	OG0000218	n26	HORVU.MOREX.r2.2HG0173730.1	TRIDC2AG075440.1, TRIDC2BG082660.1, TRIDC2BG082640.1	TraesCS2A02G540500, TraesCS2A02G541300, TraesCS2A02G541200, TraesCS2B02G571600, TraesCS2B02G571500, TraesCS2D02G542400	0.210526316	0.775	0.383333333
N1.HOG0001378	OG0000219	n3	HORVU.MOREX.r2.1HG0076480.1		TraesCS1A02G424400			0.466666667
N1.HOG0001379	OG0000219	n5	HORVU.MOREX.r2.1HG0076470.1	TRIDC1AG062340.1, TRIDC1AG062350.1, TRIDC1AG062380.1, TRIDC1BG071520.1, TRIDC1BG071530.1, TRIDC1BG071550.1	TraesCS1A02G424500, TraesCS1B02G456400, TraesCS1B02G456200, TraesCS1B02G456300, TraesCS1B02G456500, TraesCS1D02G432800, TraesCSU02G001400, TraesCS1D02G432900, TraesCSU02G001500, TraesCSU02G001600, TraesCS1D02G433200, TraesCS1D02G433100		0.525	0.733333333
N1.HOG0001380	OG0000219	n23	HORVU.MOREX.r2.1HG0076440.1		TraesCS1A02G423900, TraesCS1B02G456000, TraesCS1D02G432500	0.526315789
N1.HOG0001381	OG0000219	n26	HORVU.MOREX.r2.3HG0186010.1	TRIDC3AG000170.1, TRIDC1AG062210.1, TRIDC3BG003050.1, TRIDC1BG071360.1	TraesCS3A02G028100, TraesCS1A02G423000, TraesCS3B02G018300, TraesCS1B02G455100, TraesCS3D02G017800	0.842105263	0.3	0.888888889
N1.HOG0001382	OG0000220	n2		TRIDC7AG013900.1, TRIDC7BG002310.1, TRIDC7BG002260.1	TraesCS7B02G015600, TraesCS7B02G015500, TraesCS7D02G114800, TraesCS7D02G115000, TraesCS7D02G114500, TraesCS7D02G114400		0.9	0.066666667
N1.HOG0001383	OG0000220	n11	HORVU.MOREX.r2.6HG0516040.1	TRIDC6AG051960.1, TRIDC7AG045430.1, TRIDC6BG060540.1, TRIDC3BG042570.1, TRIDC3BG043390.1	TraesCS6A02G344900, TraesCS6A02G344600, TraesCS6B02G377300, TraesCS3B02G284500, TraesCS3B02G289000, TraesCS6D02G327200, TraesCS1D02G142800			0.9
N1.HOG0001384	OG0000220	n23	HORVU.MOREX.r2.5HG0397230.1	TRIDC5AG074050.1, TRIDC5AG036450.1, TRIDC6BG047710.1	TraesCS5A02G229100, TraesCS5A02G520800, TraesCS5B02G204200, TraesCS6B02G292700, TraesCS7B02G257600, TraesCS5D02G238600, TraesCS5D02G212100, TraesCS5D02G212400, TraesCS5D02G255300		0.85
N1.HOG0001385	OG0000221	n3		TRIDC6AG051490.1, TRIDC6BG060280.1	TraesCS6A02G343300, TraesCS6B02G375400, TraesCS6D02G324200			0.066666667
N1.HOG0001386	OG0000221	n8	HORVU.MOREX.r2.6HG0460820.1	TRIDC6AG012620.1, TRIDC6AG012550.1, TRIDC7AG056610.1, TRIDC6BG017730.1	TraesCS6A02G097700, TraesCS6A02G097500, TraesCS6B02G125900, TraesCS6B02G126600, TraesCS6D02G084900, TraesCS6D02G085000, TraesCSU02G183700, TraesCS6D02G084200		0.15	0.533333333
N1.HOG0001387	OG0000221	n20	HORVU.MOREX.r2.7HG0596990.1, HORVU.MOREX.r2.7HG0597350.1	TRIDC7AG052640.1, TRIDC7BG045120.1	TraesCS7A02G377400, TraesCS7B02G283900, TraesCS7B02G278700, TraesCS7D02G378200, TraesCS7D02G373700			0.866666667
N1.HOG0001388	OG0000221	n28	HORVU.MOREX.r2.6HG0515700.1	TRIDC6AG051460.1, TRIDC6AG051470.1, TRIDC6AG057480.1, TRIDC5AG047250.1, TRIDC6BG060240.1, TRIDC6BG067040.1	TraesCS6B02G427100		0.82
N1.HOG0001389	OG0000222	n4		TRIDC6AG053650.1, TRIDC5BG031390.1, TRIDC6BG062520.1, TRIDC6BG062590.1	TraesCS2A02G344700		0.675
N1.HOG0001390	OG0000222	n9			TraesCS7A02G243600, TraesCS2B02G242700			0.533333333
N1.HOG0001391	OG0000222	n12		TRIDC2AG056290.1	TraesCS2A02G390300, TraesCS2D02G388300			0.066666667
N1.HOG0001392	OG0000222	n15			TraesCS6A02G129300, TraesCS6B02G157500
N1.HOG0001393	OG0000222	n17	HORVU.MOREX.r2.6HG0517920.1, HORVU.MOREX.r2.6HG0517960.1, HORVU.MOREX.r2.6HG0517940.1		TraesCS6A02G358300, TraesCS6B02G391000, TraesCS6B02G390700, TraesCS6B02G390900, TraesCS6D02G341100, TraesCS6D02G341000, TraesCS6D02G340900, TraesCS6D02G340800			0.066666667
N1.HOG0001394	OG0000222	n27	HORVU.MOREX.r2.6HG0517910.1, HORVU.MOREX.r2.6HG0517900.1		TraesCS6A02G358200, TraesCS6B02G390800	0.947368421
N1.HOG0001395	OG0000222	n30		TRIDC4AG059300.1	TraesCS4A02G383200, TraesCS5B02G181100, TraesCS5B02G181000, TraesCS6B02G112600		0.8	0.6
N1.HOG0001396	OG0000222	n34	HORVU.MOREX.r2.6HG0493820.1	TRIDC3AG057720.1
N1.HOG0001397	OG0000223	n1	HORVU.MOREX.r2.1HG0030750.1	TRIDC4AG010580.1, TRIDC1AG016540.1, TRIDC3AG069180.1, TRIDC5AG022560.1, TRIDC7BG075010.1, TRIDC3BG058890.1	TraesCS4A02G070000, TraesCS1A02G098500, TraesCS5A02G020400, TraesCS2A02G509300, TraesCS5A02G133500, TraesCS2A02G376100, TraesCS7B02G488500, TraesCS3B02G121600, TraesCS7D02G239100, TraesCS2D02G247700, TraesCS6D02G118300, TraesCS7D02G533400, TraesCS7D02G529800	0.947368421
N1.HOG0001398	OG0000223	n20	HORVU.MOREX.r2.4HG0307180.1	TRIDC6AG051860.1, TRIDC7AG020490.1, TRIDC6AG029550.1, TRIDC3AG026170.1, TRIDC1AG014380.1, TRIDC5BG004880.1, TRIDC6BG035920.1	TraesCS6A02G344200, TraesCS7A02G164900, TraesCS7A02G011200, TraesCS3A02G409000, TraesCS4D02G146100, TraesCS4D02G138400, TraesCS7D02G533500, TraesCS5D02G079300		0.85	0.933333333
N1.HOG0001399	OG0000224	n2	HORVU.MOREX.r2.5HG0366480.1	TRIDC5AG012930.1	TraesCS5A02G084400, TraesCS7B02G415300, TraesCS4B02G041300, TraesCS5B02G090300, TraesCS7D02G510100, TraesCS5D02G096800	0.947368421		0.633333333
N1.HOG0001400	OG0000224	n9	HORVU.MOREX.r2.7HG0615950.1, HORVU.MOREX.r2.7HG0615970.1	TRIDC7AG071050.1, TRIDC7AG071030.1, TRIDC7BG065670.1	TraesCS7A02G507500, TraesCS7A02G507100, TraesCS7A02G507400, TraesCS7B02G415700, TraesCS7B02G414900, TraesCS7B02G415400, TraesCS7B02G415600, TraesCS7D02G495600, TraesCS7D02G495700	0.894736842		0.666666667
N1.HOG0001401	OG0000224	n23		TRIDC7BG059640.1, TRIDC7BG065700.1			0.6
N1.HOG0001402	OG0000224	n26	HORVU.MOREX.r2.7HG0611600.1		TraesCS7A02G473700, TraesCSU02G193800, TraesCSU02G105100			0.7
N1.HOG0001403	OG0000224	n29	HORVU.MOREX.r2.7HG0615980.1	TRIDC7AG071080.1	TraesCS7A02G507700, TraesCS7B02G415900, TraesCS7D02G495800			0.833333333
N1.HOG0001404	OG0000224	n33		TRIDC7AG071040.1	TraesCS7A02G507600, TraesCS7A02G507200		0.75
N1.HOG0001405	OG0000225	n0			TraesCS6A02G366300, TraesCS4A02G146800, TraesCS4A02G378600, TraesCS7A02G277400, TraesCS7A02G340600, TraesCS1A02G202400, TraesCS3A02G368300, TraesCS6A02G269900, TraesCS6A02G418700, TraesCS5A02G231400, TraesCS1B02G222800, TraesCS1B02G222900, TraesCS3B02G481900, TraesCS6B02G188400, TraesCS1B02G424200, TraesCS5B02G077000, TraesCS1B02G063300, TraesCS3B02G267300, TraesCS3B02G287900, TraesCS7B02G268800,…			0.853333333
N1.HOG0001406	OG0000226	n0			TraesCS2A02G252500, TraesCS5A02G333100, TraesCS2A02G133000, TraesCS6A02G100200, TraesCS7A02G301800, TraesCS4A02G198400, TraesCS1A02G236800, TraesCS2A02G250400, TraesCS5A02G099400, TraesCS7A02G265100, TraesCS5A02G037800, TraesCS3A02G314200, TraesCS2A02G234600, TraesCS2A02G432000, TraesCS1A02G084700, TraesCS3B02G301600, TraesCS5B02G104400, TraesCS4B02G336900, TraesCS3B02G325500, TraesCS2B02G155600,…			0.8
N1.HOG0001407	OG0000227	n1	HORVU.MOREX.r2.7HG0615700.1
N1.HOG0001408	OG0000227	n4			TraesCS7A02G507000, TraesCS7B02G415200			0.533333333
N1.HOG0001409	OG0000227	n8	HORVU.MOREX.r2.7HG0615750.1		TraesCS7A02G505600, TraesCS7A02G505400, TraesCS7A02G505500, TraesCS7B02G412800, TraesCS7D02G493200	0.947368421
N1.HOG0001410	OG0000227	n13	HORVU.MOREX.r2.7HG0611380.1		TraesCS7D02G459100
N1.HOG0001411	OG0000227	n14			TraesCS3A02G082000, TraesCS3A02G511900, TraesCS6B02G008000, TraesCS6B02G008500, TraesCS6B02G014600, TraesCS6D02G002100			0.533333333
N1.HOG0001412	OG0000227	n21	HORVU.MOREX.r2.7HG0623050.1	TRIDC1AG047770.1, TRIDC1BG054040.1	TraesCS1B02G333500, TraesCS7B02G412900, TraesCS1D02G321000, TraesCS2D02G078200, TraesCS7D02G493300, TraesCS7D02G493400, TraesCS7D02G493500		0.825	0.933333333
N1.HOG0001413	OG0000227	n30	HORVU.MOREX.r2.7HG0615780.1		TraesCS7B02G413000, TraesCS7D02G493700, TraesCS7D02G493600
N1.HOG0001414	OG0000228	n2	HORVU.MOREX.r2.1HG0066350.1	TRIDC1AG052640.1, TRIDC1BG060230.1	TraesCS1A02G357600, TraesCS1B02G374300, TraesCS1D02G362000	0.947368421		0.066666667
N1.HOG0001415	OG0000228	n7	HORVU.MOREX.r2.7HG0545190.1	TRIDC7AG016090.1, TRIDC7AG016100.1, TRIDC7AG016070.1, TRIDC7AG016150.1, TRIDC7AG016050.1, TRIDC7AG016130.1, TRIDC7AG016080.1, TRIDC7AG016160.1, TRIDC7BG005440.1, TRIDC7BG005390.1, TRIDC7BG005380.1, TRIDC7BG005450.1, TRIDC7BG005420.1	TraesCS7A02G135300, TraesCS7A02G135200, TraesCS7A02G135100, TraesCS7A02G135400, TraesCS7A02G135600, TraesCS7A02G135000, TraesCS7B02G036700, TraesCS7B02G036500, TraesCS7D02G135000, TraesCS7D02G135700, TraesCS7D02G135600, TraesCS7D02G135500, TraesCS7D02G135200, TraesCS7D02G135300		0.95	0.8
N1.HOG0001416	OG0000229	n0	HORVU.MOREX.r2.UnG0633820.1, HORVU.MOREX.r2.6HG0447910.1, HORVU.MOREX.r2.6HG0447990.1, HORVU.MOREX.r2.6HG0447890.1, HORVU.MOREX.r2.6HG0447900.1, HORVU.MOREX.r2.6HG0447950.1, HORVU.MOREX.r2.6HG0447940.1, HORVU.MOREX.r2.UnG0624140.1, HORVU.MOREX.r2.6HG0447960.1, HORVU.MOREX.r2.6HG0447980.1, HORVU.MOREX.r2.6HG0447860.1, HORVU.MOREX.r2.UnG0629250.1, HORVU.MOREX.r2.6HG0447880.1, HORVU.MOREX.r2.UnG0628…			0.684210526
N1.HOG0001417	OG0000230	n11	HORVU.MOREX.r2.1HG0036140.1	TRIDC1AG025500.1, TRIDC1BG030580.1	TraesCS1B02G183300	0.789473684	0.95
N1.HOG0001418	OG0000230	n14	HORVU.MOREX.r2.6HG0450390.1	TRIDC6AG002250.1, TRIDC6AG002290.1, TRIDC6AG002260.1, TRIDC6AG002280.1, TRIDC6BG003030.1, TRIDC6BG003050.1	TraesCS6A02G019000, TraesCS4A02G413000, TraesCS6A02G019100, TraesCS6A02G018700, TraesCS6A02G018800, TraesCS6B02G026700, TraesCS6B02G026500, TraesCS6B02G026300, TraesCS6B02G026800, TraesCS4B02G313500, TraesCS6B02G026400, TraesCS6B02G026600, TraesCS6D02G022600, TraesCS6D02G022500		0.84	0.266666667
N1.HOG0001419	OG0000231	n1	HORVU.MOREX.r2.2HG0173630.1	TRIDC4AG038800.1, TRIDC4AG038450.1, TRIDC2BG081480.1	TraesCS2A02G539800, TraesCS4A02G246700, TraesCS4A02G244100, TraesCS2B02G570100, TraesCS2D02G541400, TraesCS4D02G067200		0.8	0.933333333
N1.HOG0001420	OG0000231	n13	HORVU.MOREX.r2.1HG0057070.1		TraesCS1A02G301600, TraesCS1B02G311400, TraesCS1D02G301300
N1.HOG0001421	OG0000231	n18	HORVU.MOREX.r2.3HG0247690.1		TraesCS3A02G342500, TraesCS3B02G374500, TraesCS3D02G336300			0.066666667
N1.HOG0001422	OG0000231	n22	HORVU.MOREX.r2.7HG0589160.1	TRIDC7AG048010.1, TRIDC7BG039410.1	TraesCS7A02G343800, TraesCS7B02G239300, TraesCS7D02G335800
N1.HOG0001423	OG0000231	n28	HORVU.MOREX.r2.3HG0229440.1	TRIDC3AG035610.1, TRIDC3BG039990.1	TraesCS3A02G238400, TraesCS3B02G266900, TraesCS3D02G238700
N1.HOG0001424	OG0000232	n2	HORVU.MOREX.r2.7HG0592230.1		TraesCS7A02G373000, TraesCS7B02G254200, TraesCS7D02G350100
N1.HOG0001425	OG0000232	n5		TRIDC3BG008000.1	TraesCS2A02G015400, TraesCS3A02G037800, TraesCS1B02G379000, TraesCS3B02G061000, TraesCS1D02G366700, TraesCS3D02G051400			0.555555556
N1.HOG0001426	OG0000232	n15	HORVU.MOREX.r2.3HG0192710.1	TRIDC3BG013720.1	TraesCS3A02G083600, TraesCS3B02G098600, TraesCS3D02G082600
N1.HOG0001427	OG0000232	n19	HORVU.MOREX.r2.2HG0166780.1	TRIDC2AG069200.1, TRIDC1BG002970.1, TRIDC2BG074900.1	TraesCS1A02G019900, TraesCS2A02G490100, TraesCS1B02G024000, TraesCS2B02G518400, TraesCS1D02G049500, TraesCS1D02G049700, TraesCS1D02G019400, TraesCS2D02G490500		0.9	0.577777778
N1.HOG0001428	OG0000232	n30	HORVU.MOREX.r2.1HG0038750.1	TRIDC1BG033800.1	TraesCS1A02G177800, TraesCS1B02G202400, TraesCS1D02G176400			0.666666667
N1.HOG0001429	OG0000233	n1	HORVU.MOREX.r2.7HG0604620.1	TRIDC7AG059540.1, TRIDC7BG052470.1	TraesCS7A02G427600, TraesCS7B02G327700, TraesCS7D02G419900
N1.HOG0001430	OG0000233	n13			TraesCS7A02G426600, TraesCS7D02G419300
N1.HOG0001431	OG0000233	n16	HORVU.MOREX.r2.7HG0604490.1, HORVU.MOREX.r2.7HG0604500.1		TraesCS7A02G427000, TraesCS7A02G426700, TraesCS7B02G326900, TraesCS7B02G327200, TraesCS7B02G327000, TraesCS7D02G418600, TraesCS7D02G419200, TraesCS7D02G418900			0.066666667
N1.HOG0001432	OG0000233	n25	HORVU.MOREX.r2.7HG0604530.1, HORVU.MOREX.r2.7HG0604520.1		TraesCS7A02G426100
N1.HOG0001433	OG0000233	n27		TRIDC7AG059430.1, TRIDC7AG059390.1, TRIDC7AG059480.1, TRIDC7AG059470.1, TRIDC7BG052370.1, TRIDC7BG052380.1, TRIDC7BG052340.1	TraesCS7D02G419000		0.9
N1.HOG0001434	OG0000234	n0		TRIDC7AG015880.1, TRIDC1BG068770.1, TRIDC7BG005290.1, TRIDC7BG005270.1, TRIDC6BG023830.1	TraesCS6A02G127800, TraesCS4A02G017100, TraesCS4A02G413800, TraesCS4A02G029700, TraesCS6A02G127900, TraesCS4A02G010900, TraesCS6A02G133200, TraesCS3A02G429000, TraesCS7A02G360000, TraesCS7A02G360100, TraesCS6A02G038100, TraesCS6A02G038000, TraesCS7A02G359900, TraesCS6B02G156500, TraesCS4B02G287000, TraesCS4B02G314400, TraesCS3B02G584600, TraesCS3B02G466600, TraesCS3B02G466700, TraesCS7B02G035600,…			0.637037037
N1.HOG0001435	OG0000235	n1	HORVU.MOREX.r2.5HG0353010.1	TRIDC4AG053770.1, TRIDC1BG073410.1, TRIDC5BG076420.1, TRIDC6BG001150.1	TraesCS3D02G518300	0.789473684	0.45	0.933333333
N1.HOG0001436	OG0000235	n7		TRIDC1AG058860.1, TRIDC4AG071000.1, TRIDC4AG070840.1, TRIDC3AG070380.1, TRIDC4AG071010.1, TRIDC4AG071040.1, TRIDC4AG071050.1, TRIDC7AG000390.1, TRIDC4AG070660.1, TRIDC1AG058990.1, TRIDC4AG070860.1, TRIDC4AG070560.1, TRIDC5AG051730.1, TRIDC4BG059590.1, TRIDC3BG079870.1, TRIDC3BG079830.1, TRIDC5BG016250.1, TRIDC4BG044580.1, TRIDC0UG020310.1, TRIDC1BG054680.1, TRIDC3BG005410.1	TraesCS4A02G497500, TraesCS4A02G497700, TraesCS4D02G345000, TraesCS7D02G036300, TraesCS1D02G408700, TraesCS2D02G555600		0.292307692	0.633333333
N1.HOG0001437	OG0000236	n1	HORVU.MOREX.r2.2HG0085840.1	TRIDC2AG007510.1, TRIDC2BG008690.1, TRIDC2BG008790.1	TraesCS2A02G068000, TraesCS2B02G081200, TraesCS2B02G080200, TraesCS2B02G080600, TraesCS2B02G080900, TraesCS2B02G081000, TraesCS2D02G066900, TraesCS2D02G066400, TraesCS2D02G067500	0.631578947	0.825	0.56
N1.HOG0001438	OG0000236	n15		TRIDC2BG008740.1	TraesCS2B02G080400			0.266666667
N1.HOG0001439	OG0000236	n21	HORVU.MOREX.r2.2HG0085870.1		TraesCS2B02G082200	0.631578947
N1.HOG0001440	OG0000236	n23	HORVU.MOREX.r2.2HG0085850.1	TRIDC2BG008780.1, TRIDC2BG008820.1	TraesCS2A02G068300, TraesCS2B02G080700, TraesCS2B02G081100, TraesCS2D02G067000	0.684210526	0.75	0.8
N1.HOG0001441	OG0000236	n29	HORVU.MOREX.r2.2HG0085880.1		TraesCS2B02G080800			0.466666667
N1.HOG0001442	OG0000236	n31			TraesCS2A02G068700, TraesCS2B02G081500
N1.HOG0001443	OG0000236	n32			TraesCS2A02G068600, TraesCS2D02G067700
N1.HOG0001444	OG0000236	n33			TraesCS2A02G068800, TraesCS2B02G081700			0.733333333
N1.HOG0001445	OG0000237	n2	HORVU.MOREX.r2.2HG0081560.1		TraesCS2A02G025200	0.947368421
N1.HOG0001446	OG0000237	n4	HORVU.MOREX.r2.2HG0081540.1	TRIDC2BG002810.1, TRIDC0UG006760.1	TraesCS2A02G025000, TraesCS2B02G037500, TraesCS2B02G037100, TraesCS2B02G035800, TraesCS2D02G027000	0.947368421	0.75	0.7
N1.HOG0001447	OG0000237	n12		TRIDC2AG002200.1	TraesCSU02G008400		0.35	0.733333333
N1.HOG0001448	OG0000237	n15	HORVU.MOREX.r2.5HG0418690.1		TraesCS2A02G064000, TraesCS2B02G035200, TraesCS3D02G364700, TraesCS2D02G026300, TraesCS2D02G027200			0.5
N1.HOG0001449	OG0000237	n20	HORVU.MOREX.r2.2HG0081530.1		TraesCS2B02G037400, TraesCS2B02G035900, TraesCS2D02G026900			0.666666667
N1.HOG0001450	OG0000237	n23	HORVU.MOREX.r2.2HG0081570.1	TRIDC2AG002550.1, TRIDC2AG007050.1, TRIDC0UG006770.1, TRIDC2BG002760.1, TRIDC2BG002790.1, TRIDC0UG024120.1	TraesCS2B02G037200, TraesCS2B02G036000, TraesCS2B02G036100, TraesCSU02G211000, TraesCS2D02G062200	0.684210526	0.466666667	0.4
N1.HOG0001451	OG0000238	n2		TRIDC7BG070950.1, TRIDC7BG070910.1			0.6
N1.HOG0001452	OG0000238	n7		TRIDC7AG074580.1	TraesCS7A02G534900		0.5	0.6
N1.HOG0001453	OG0000238	n10		TRIDC7BG071070.1	TraesCS7B02G453700, TraesCS7B02G452600, TraesCS7B02G452800, TraesCS7D02G522200		0.5	0.533333333
N1.HOG0001454	OG0000238	n17		TRIDC7AG074620.1	TraesCS7A02G535400		0.7	0.6
N1.HOG0001455	OG0000238	n19	HORVU.MOREX.r2.3HG0272560.1		TraesCS3A02G519800, TraesCS3B02G587400, TraesCSU02G059200			0.6
N1.HOG0001456	OG0000238	n22	HORVU.MOREX.r2.3HG0272670.1, HORVU.MOREX.r2.3HG0272700.1		TraesCS3B02G588100	0.789473684		0.866666667
N1.HOG0001457	OG0000238	n24			TraesCS7A02G535500, TraesCS7B02G453800			0.3
N1.HOG0001458	OG0000238	n25	HORVU.MOREX.r2.7HG0619920.1	TRIDC7BG070800.1, TRIDC7BG070830.1	TraesCS7A02G534600, TraesCS7B02G452000, TraesCS7D02G521900	0.947368421	0.1	0.8
N1.HOG0001459	OG0000238	n30	HORVU.MOREX.r2.7HG0619950.1	TRIDC7AG074660.1, TRIDC7BG070990.1, TRIDC7BG070810.1	TraesCS7B02G451800	0.631578947	0.366666667
N1.HOG0001460	OG0000239	n2	HORVU.MOREX.r2.7HG0612860.1	TRIDC7AG068950.1, TRIDC7AG067700.1, TRIDC7AG068960.1, TRIDC7AG068940.1, TRIDC7AG067710.1, TRIDC7BG061640.1, TRIDC7BG061630.1, TRIDC7BG061650.1	TraesCS7A02G493600, TraesCS7A02G486100, TraesCS7A02G485900, TraesCS7A02G493800, TraesCS7A02G493700, TraesCS7A02G486000, TraesCS7B02G389600, TraesCS7B02G389800, TraesCS7B02G389500, TraesCS7D02G472900, TraesCS7D02G472700		0.525	0.733333333
N1.HOG0001461	OG0000239	n22	HORVU.MOREX.r2.1HG0077850.1, HORVU.MOREX.r2.1HG0077830.1	TRIDC1AG064030.1, TRIDC1BG073200.1	TraesCS1A02G437300, TraesCS1B02G471800, TraesCS1D02G445100, TraesCS1D02G445000		0.45	0.733333333
N1.HOG0001462	OG0000239	n29	HORVU.MOREX.r2.1HG0077900.1		TraesCS1B02G471900, TraesCS1B02G473700, TraesCSU02G179200, TraesCSU02G179100, TraesCS1D02G445600			0.533333333
N1.HOG0001463	OG0000240	n2			TraesCS5A02G053300, TraesCS5B02G063100, TraesCS5D02G064500, TraesCS6D02G012800			0.6
N1.HOG0001464	OG0000240	n7	HORVU.MOREX.r2.6HG0449270.1	TRIDC6AG000820.1, TRIDC6AG000900.1, TRIDC6BG001370.1, TRIDC6BG001560.1	TraesCS4A02G309100, TraesCS6A02G007600, TraesCS6A02G006600, TraesCS6A02G007700, TraesCS6A02G006700, TraesCS6A02G006800, TraesCS6A02G007500, TraesCS6A02G008200, TraesCS6B02G012600, TraesCS4B02G004100, TraesCS6B02G013700, TraesCS6B02G377900, TraesCSU02G066900, TraesCS4D02G005200, TraesCSU02G193700, TraesCSU02G066800, TraesCS6D02G011800, TraesCS6D02G012000, TraesCSU02G078500, TraesCS6D02G011000		0.8	0.377777778
N1.HOG0001465	OG0000240	n31	HORVU.MOREX.r2.6HG0449400.1		TraesCS6A02G008100, TraesCS6D02G010000, TraesCS6D02G010600			0.2
N1.HOG0001466	OG0000241	n2	HORVU.MOREX.r2.6HG0467120.1		TraesCS6A02G128200, TraesCS6B02G155400
N1.HOG0001467	OG0000241	n10	HORVU.MOREX.r2.6HG0466080.1	TRIDC6AG016650.1, TRIDC6AG016920.1, TRIDC6BG022390.1, TRIDC6BG022630.1, TRIDC6BG022550.1, TRIDC6BG022430.1	TraesCS6A02G127300, TraesCS6A02G127400, TraesCS6A02G126200, TraesCS6B02G155600, TraesCS6B02G154400, TraesCS6B02G154200, TraesCS6D02G116500, TraesCS6D02G117600, TraesCS6D02G116600		0.8625	0.533333333
N1.HOG0001468	OG0000241	n25	HORVU.MOREX.r2.4HG0340460.1	TRIDC6AG016670.1	TraesCS7A02G452500, TraesCS7B02G352400, TraesCS7D02G441600			0.666666667
N1.HOG0001469	OG0000241	n29		TRIDC6AG016950.1, TRIDC6AG016830.1, TRIDC6AG017130.1, TRIDC6AG017140.1	TraesCS6B02G155800, TraesCS6D02G116800		0.875
N1.HOG0001470	OG0000242	n1	HORVU.MOREX.r2.7HG0616860.1	TRIDC7AG071700.1, TRIDC7AG071690.1, TRIDC7AG071710.1, TRIDC3AG066700.1, TRIDC3AG066680.1, TRIDC3AG066630.1, TRIDC7BG066970.1, TRIDC7BG066980.1, TRIDC3BG075550.1	TraesCS7A02G511100, TraesCS7A02G511300, TraesCS3A02G473800, TraesCS3A02G473600, TraesCS7B02G422100, TraesCS3B02G517000, TraesCS7B02G422000, TraesCS7D02G500600, TraesCSU02G105200, TraesCSU02G040900		0.925	0.766666667
N1.HOG0001471	OG0000242	n21		TRIDC7AG070340.1	TraesCS7D02G489600
N1.HOG0001472	OG0000242	n24	HORVU.MOREX.r2.7HG0615260.1, HORVU.MOREX.r2.7HG0615300.1	TRIDC7AG070330.1, TRIDC7BG064620.1	TraesCS7B02G408700		0.7	0.933333333
N1.HOG0001473	OG0000242	n28	HORVU.MOREX.r2.7HG0616500.1	TRIDC7BG066860.1, TRIDC7BG066850.1	TraesCS7A02G510300, TraesCS7A02G502300, TraesCS7B02G420900, TraesCS7D02G499600		0.8	0.933333333
N1.HOG0001474	OG0000243	n0	HORVU.MOREX.r2.UnG0635700.1, HORVU.MOREX.r2.7HG0612520.1, HORVU.MOREX.r2.UnG0636210.1, HORVU.MOREX.r2.7HG0612540.1, HORVU.MOREX.r2.7HG0612570.1, HORVU.MOREX.r2.7HG0612500.1, HORVU.MOREX.r2.7HG0612510.1	TRIDC7AG067180.1, TRIDC7AG067190.1, TRIDC7AG067220.1, TRIDC7AG067230.1, TRIDC7BG061070.1, TRIDC7BG061060.1, TRIDC7BG061040.1, TRIDC7BG061080.1, TRIDC7BG061090.1	TraesCS7A02G482400, TraesCS7A02G482600, TraesCS7A02G482900, TraesCS7A02G483000, TraesCS7B02G384800, TraesCS7B02G385000, TraesCS7B02G384900, TraesCS7B02G384600, TraesCS7B02G384700, TraesCS7B02G385100, TraesCS7B02G385200, TraesCS7B02G385600, TraesCS7B02G385400, TraesCS7B02G385300, TraesCS7B02G385500, TraesCS7D02G469700, TraesCS7D02G469500, TraesCS7D02G469400, TraesCS7D02G469600	0.315789474	0.65	0.666666667
N1.HOG0001475	OG0000244	n1	HORVU.MOREX.r2.1HG0054920.1, HORVU.MOREX.r2.2HG0151560.1		TraesCS4A02G027600, TraesCS5A02G469500, TraesCS7B02G482500, TraesCS7B02G231100, TraesCS4B02G053400, TraesCS2B02G552000, TraesCS5D02G049500	0.947368421		0.733333333
N1.HOG0001476	OG0000244	n10	HORVU.MOREX.r2.7HG0534660.1		TraesCS6A02G303900, TraesCS6A02G304000, TraesCS6A02G304100, TraesCS1A02G109900, TraesCS3A02G279300, TraesCS2B02G157300, TraesCS5B02G424000, TraesCS1B02G321400, TraesCS1B02G436200, TraesCS3D02G071400, TraesCS7D02G424000, TraesCS7D02G489500, TraesCS4D02G171600	0.842105263		0.746666667
N1.HOG0001477	OG0000244	n23	HORVU.MOREX.r2.1HG0020760.1, HORVU.MOREX.r2.6HG0476450.1		TraesCS2A02G265500, TraesCS3A02G174700, TraesCS6A02G175600, TraesCS5B02G468600, TraesCS2B02G298100, TraesCS3B02G115700, TraesCS3B02G584400, TraesCS5D02G361700, TraesCS3D02G204900, TraesCS3D02G147000	0.842105263		0.8
N1.HOG0001478	OG0000245	n3		TRIDC7AG072170.1	TraesCSU02G094000		0.85	0.733333333
N1.HOG0001479	OG0000245	n5	HORVU.MOREX.r2.7HG0617110.1	TRIDC4AG059130.1, TRIDC7AG071940.1, TRIDC7BG067340.1	TraesCS4A02G384200, TraesCS7A02G514100, TraesCS7B02G424100, TraesCS7B02G427200, TraesCS7B02G424000, TraesCS7B02G430000, TraesCS7B02G425000, TraesCSU02G087100, TraesCS7D02G398800, TraesCS7D02G501800, TraesCS7D02G504100			0.633333333
N1.HOG0001480	OG0000245	n19	HORVU.MOREX.r2.7HG0617120.1	TRIDC4AG059140.1, TRIDC7AG071960.1, TRIDC7BG067930.1	TraesCS4A02G384000, TraesCS4A02G384100, TraesCS7A02G512400, TraesCS7B02G425100, TraesCS7B02G427300, TraesCS7B02G427400, TraesCS7D02G503400, TraesCS7D02G504400, TraesCS7D02G503300		0.25	0.855555556
N1.HOG0001481	OG0000245	n31	HORVU.MOREX.r2.7HG0617130.1		TraesCS7B02G425800, TraesCS7D02G504000			0.866666667
N1.HOG0001482	OG0000246	n1	HORVU.MOREX.r2.7HG0622840.1	TRIDC7BG074360.1, TRIDC7BG074540.1	TraesCS7A02G555400, TraesCS7B02G479600, TraesCS7B02G479500, TraesCS7D02G555300, TraesCS7D02G542100	0.789473684	0.35	0.766666667
N1.HOG0001483	OG0000246	n10		TRIDC7BG074770.1, TRIDC7BG074600.1			0.45
N1.HOG0001484	OG0000246	n13	HORVU.MOREX.r2.7HG0623300.1		TraesCS7B02G474800			0.8
N1.HOG0001485	OG0000246	n16	HORVU.MOREX.r2.7HG0622850.1	TRIDC7AG077150.1, TRIDC7BG074530.1, TRIDC6BG072880.1, TRIDC6BG072960.1, TRIDC6BG072820.1, TRIDC6BG072990.1, TRIDC6BG073000.1, TRIDC7BG074440.1, TRIDC7BG074490.1, TRIDC7BG074610.1	TraesCS7A02G555300, TraesCS7B02G479300, TraesCS7B02G479400, TraesCS7B02G479100, TraesCS7B02G478800, TraesCS7B02G479200	0.789473684	0.27	0.066666667
N1.HOG0001486	OG0000247	n4	HORVU.MOREX.r2.1HG0017750.1, HORVU.MOREX.r2.5HG0437480.1	TRIDC5AG068300.1	TraesCS5B02G491300, TraesCS5D02G026400, TraesCS5D02G491700	0.526315789
N1.HOG0001487	OG0000247	n9	HORVU.MOREX.r2.5HG0437390.1, HORVU.MOREX.r2.5HG0437380.1		TraesCS5A02G477100, TraesCS5A02G477300, TraesCS5A02G477200, TraesCS5B02G490400, TraesCS5B02G490500, TraesCS5D02G490700, TraesCS5D02G490900, TraesCS5D02G490800
N1.HOG0001488	OG0000247	n19	HORVU.MOREX.r2.5HG0437450.1	TRIDC5AG068250.1, TRIDC5BG073490.1	TraesCS5A02G477800, TraesCS5A02G478200, TraesCS5B02G491100, TraesCS5B02G490900		0.95
N1.HOG0001489	OG0000247	n25	HORVU.MOREX.r2.5HG0437410.1	TRIDC5AG068240.1, TRIDC5BG073460.1	TraesCS5A02G478000, TraesCS5A02G477500, TraesCS5A02G477600, TraesCS5B02G490700, TraesCS5D02G491300, TraesCS5D02G491100		0.9
N1.HOG0001490	OG0000248	n1	HORVU.MOREX.r2.7HG0539830.1, HORVU.MOREX.r2.UnG0631250.1		TraesCS4D02G307100
N1.HOG0001491	OG0000248	n9		TRIDC2AG023790.1, TRIDC2BG029340.1	TraesCS2A02G186800, TraesCS2B02G220400, TraesCS2D02G201100			0.933333333
N1.HOG0001492	OG0000248	n14	HORVU.MOREX.r2.6HG0463460.1		TraesCS6A02G039500, TraesCS6B02G054400, TraesCS1D02G409100			0.533333333
N1.HOG0001493	OG0000248	n17	HORVU.MOREX.r2.4HG0346410.1	TRIDC5AG076000.1, TRIDC3BG065670.1	TraesCS5A02G535900, TraesCS4B02G339100, TraesCS4B02G369200, TraesCS3B02G447300, TraesCS4D02G360700			0.6
N1.HOG0001494	OG0000248	n24			TraesCS4A02G202400, TraesCS4A02G449000, TraesCS7D02G035100			0.866666667
N1.HOG0001495	OG0000248	n26	HORVU.MOREX.r2.7HG0539820.1	TRIDC1BG002150.1	TraesCS1B02G014300, TraesCS1B02G016500, TraesCS1D02G009600, TraesCS1D02G009500		0.35	0.933333333
N1.HOG0001496	OG0000248	n31			TraesCS7D02G003900
N1.HOG0001497	OG0000249	n0	HORVU.MOREX.r2.5HG0431600.1	TRIDC5AG063070.1, TRIDC5AG063170.1, TRIDC5AG063080.1, TRIDC5BG067660.1, TRIDC5BG067710.1, TRIDC5BG067700.1, TRIDC0UG021490.1, TRIDC5BG067670.1	TraesCS5A02G439700, TraesCS5A02G439900, TraesCS5A02G439800, TraesCS5B02G442600, TraesCS5B02G443100, TraesCS5B02G442900, TraesCS5B02G443000, TraesCS5B02G442800, TraesCS5B02G443200, TraesCS5B02G443600, TraesCS5B02G443500, TraesCS5B02G443300, TraesCS5B02G443400, TraesCS5B02G443700, TraesCS5B02G443800, TraesCS5B02G442700, TraesCS5D02G446800, TraesCSU02G226400, TraesCSU02G233000, TraesCSU02G076600, Tr…		0.607142857	0.6
N1.HOG0001498	OG0000250	n3	HORVU.MOREX.r2.2HG0132760.1	TRIDC2BG043290.1	TraesCS2A02G278400, TraesCS2B02G296000, TraesCS2D02G277400
N1.HOG0001499	OG0000250	n7	HORVU.MOREX.r2.7HG0622880.1	TRIDC7BG074260.1, TRIDC7BG074350.1	TraesCS7A02G554500, TraesCS7B02G477900, TraesCS7B02G478700, TraesCS7B02G479000, TraesCS7D02G541800, TraesCS7D02G541200		0.55	0.066666667
N1.HOG0001500	OG0000250	n17	HORVU.MOREX.r2.5HG0421170.1	TRIDC5AG053950.1, TRIDC5AG053960.1, TRIDC2BG043310.1	TraesCS2A02G278500, TraesCS5A02G368500, TraesCS5A02G368800, TraesCS5A02G368600, TraesCS5A02G368700, TraesCS2B02G296100, TraesCS5B02G371200, TraesCS5B02G371100, TraesCS2D02G277600, TraesCS5D02G378300, TraesCS5D02G378200, TraesCS5D02G378100			0.066666667
N1.HOG0001501	OG0000251	n0	HORVU.MOREX.r2.UnG0633700.1, HORVU.MOREX.r2.3HG0267570.1, HORVU.MOREX.r2.UnG0634790.1	TRIDC7AG000970.1, TRIDC3AG071610.1, TRIDC1AG020800.1, TRIDC4AG060000.1, TRIDC3AG064770.1, TRIDC5BG009360.1, TRIDC3BG000680.1, TRIDC0UG024260.1, TRIDC5BG009370.1, TRIDC6BG056100.1, TRIDC7BG017800.1, TRIDC5BG079410.1	TraesCS4A02G155800, TraesCS3A02G458600, TraesCS4B02G124900, TraesCS7B02G091300, TraesCS3B02G188500, TraesCS3B02G189300, TraesCSU02G238800, TraesCS4D02G206800, TraesCS3D02G177500, TraesCS1D02G183900, TraesCS5D02G112300, TraesCSU02G264600, TraesCS3D02G498500, TraesCS2D02G495000, TraesCS5D02G376700, TraesCSU02G237300, TraesCS5D02G457300	0.789473684	0.633333333	0.676923077
N1.HOG0001502	OG0000252	n9		TRIDC3AG069150.1, TRIDC6BG057280.1, TRIDC7BG007480.1	TraesCS2B02G314200, TraesCS3B02G189400, TraesCS3B02G121700, TraesCS6B02G357100, TraesCS2B02G120400, TraesCS7B02G051000, TraesCS7D02G285100, TraesCS3D02G197100, TraesCS4D02G161500		0.9
N1.HOG0001503	OG0000252	n21	HORVU.MOREX.r2.2HG0125380.1	TRIDC0UG020150.1	TraesCS4D02G116100	0.894736842
N1.HOG0001504	OG0000252	n24	HORVU.MOREX.r2.UnG0627840.1	TRIDC5AG046800.1, TRIDC3BG074000.1
N1.HOG0001505	OG0000252	n26	HORVU.MOREX.r2.UnG0629690.1	TRIDC4AG057060.1
N1.HOG0001506	OG0000252	n27	HORVU.MOREX.r2.5HG0418280.1	TRIDC3BG017080.1
N1.HOG0001507	OG0000252	n28		TRIDC0UG033500.1	TraesCS2A02G362000, TraesCS7B02G487300, TraesCS4B02G031900
N1.HOG0001508	OG0000252	n31		TRIDC1BG026860.1	TraesCS5D02G079900
N1.HOG0001509	OG0000252	n32		TRIDC4AG024800.1	TraesCS1D02G258300
N1.HOG0001510	OG0000253	n2	HORVU.MOREX.r2.6HG0526180.1		TraesCS4B02G370500, TraesCS4D02G360800			0.133333333
N1.HOG0001511	OG0000253	n6		TRIDC5AG076090.1	TraesCS5A02G536600, TraesCS4B02G370200, TraesCS4D02G361000			0.6
N1.HOG0001512	OG0000253	n10	HORVU.MOREX.r2.4HG0346420.1	TRIDC5AG075780.1, TRIDC4BG061380.1	TraesCS5A02G534500, TraesCS4B02G366800			0.866666667
N1.HOG0001513	OG0000253	n14	HORVU.MOREX.r2.1HG0075250.1	TRIDC4BG061650.1	TraesCS5A02G536500, TraesCS4B02G370400, TraesCS4D02G360900			0.333333333
N1.HOG0001514	OG0000253	n19		TRIDC5AG076070.1	TraesCS6A02G150100
N1.HOG0001515	OG0000253	n21	HORVU.MOREX.r2.6HG0472100.1	TRIDC6AG020780.1	TraesCS6D02G139800			0.066666667
N1.HOG0001516	OG0000253	n25	HORVU.MOREX.r2.1HG0044410.1, HORVU.MOREX.r2.7HG0544720.1, HORVU.MOREX.r2.1HG0023490.1	TRIDC1AG031750.1, TRIDC1BG037160.1	TraesCS1A02G210600, TraesCS1B02G224600, TraesCS1D02G213900
N1.HOG0001517	OG0000254	n5	HORVU.MOREX.r2.5HG0410690.1		TraesCS5A02G295100, TraesCS5B02G294500, TraesCS5B02G294400, TraesCS5D02G302700, TraesCS5D02G302600			0.066666667
N1.HOG0001518	OG0000254	n10	HORVU.MOREX.r2.5HG0410760.1		TraesCS5A02G295300, TraesCS5A02G295200, TraesCS5B02G294700, TraesCS5B02G294600, TraesCS5D02G302900, TraesCS5D02G302800			0.8
N1.HOG0001519	OG0000254	n16		TRIDC3AG023500.1, TRIDC5AG044200.1, TRIDC5AG044180.1, TRIDC5BG048130.1			0.95
N1.HOG0001520	OG0000254	n21	HORVU.MOREX.r2.5HG0410780.1		TraesCS5A02G295400, TraesCS5B02G294900, TraesCS5D02G303000			0.066666667
N1.HOG0001521	OG0000254	n25	HORVU.MOREX.r2.5HG0410820.1		TraesCS5A02G295500, TraesCS5A02G295600, TraesCS3B02G195600, TraesCS5B02G295000, TraesCS5B02G295100, TraesCS3D02G171000, TraesCS5D02G303100	0.894736842		0.283333333
N1.HOG0001522	OG0000255	n1	HORVU.MOREX.r2.5HG0368440.1	TRIDC5AG014210.1, TRIDC5BG016170.1	TraesCS5A02G091700, TraesCS5B02G097900, TraesCS5D02G103800			0.2
N1.HOG0001523	OG0000255	n12	HORVU.MOREX.r2.2HG0085650.1	TRIDC2AG007600.1, TRIDC2BG008960.1	TraesCS2A02G069900, TraesCS2B02G083300, TraesCS2D02G068700		0.85	0.866666667
N1.HOG0001524	OG0000255	n17	HORVU.MOREX.r2.2HG0085640.1	TRIDC2AG007630.1, TRIDC2BG009030.1	TraesCS2A02G070000, TraesCS2B02G083600, TraesCS2D02G068900	0.894736842	0.95	0.266666667
N1.HOG0001525	OG0000255	n22	HORVU.MOREX.r2.5HG0411980.1	TRIDC5AG045310.1, TRIDC5AG045300.1, TRIDC5BG049170.1, TRIDC5BG049190.1	TraesCS5A02G303400, TraesCS5A02G303300, TraesCS5B02G303700, TraesCS5B02G303800, TraesCS5D02G310500, TraesCS5D02G310600			0.866666667
N1.HOG0001526	OG0000256	n4	HORVU.MOREX.r2.4HG0339480.1	TRIDC7BG071690.1, TRIDC1BG056490.1	TraesCS7A02G567500, TraesCS7A02G568100, TraesCS7A02G566800, TraesCS3B02G554500, TraesCS1B02G348600, TraesCS7B02G489900, TraesCS7B02G491600, TraesCS7D02G544300, TraesCS7D02G436300, TraesCS7D02G525700, TraesCS7D02G544000, TraesCS7D02G544500	0.894736842	0.15	0.496296296
N1.HOG0001527	OG0000256	n18	HORVU.MOREX.r2.7HG0623980.1	TRIDC7AG078560.1, TRIDC2BG087060.1, TRIDC7BG075550.1	TraesCS7A02G567400, TraesCS7A02G568700, TraesCS7A02G566500, TraesCS7A02G566700, TraesCS7B02G491100, TraesCS7B02G491400, TraesCS7B02G491200, TraesCS7B02G492000, TraesCS2B02G599700, TraesCS7B02G490200, TraesCS7D02G544100, TraesCS7D02G544600		0.416666667	0.406666667
N1.HOG0001528	OG0000257	n3	HORVU.MOREX.r2.1HG0066430.1		TraesCS5A02G028200, TraesCS5A02G028600, TraesCS5B02G027400, TraesCS5D02G036200, TraesCSU02G176600, TraesCSU02G176500, TraesCS5D02G035800, TraesCS5D02G036400			0.5
N1.HOG0001529	OG0000257	n14	HORVU.MOREX.r2.5HG0353970.1		TraesCS5A02G028000, TraesCS5A02G028700, TraesCSU02G211400, TraesCS5D02G036500, TraesCS5D02G035700, TraesCSU02G220900, TraesCSU02G195400			0.533333333
N1.HOG0001530	OG0000257	n21	HORVU.MOREX.r2.5HG0353980.1	TRIDC5AG004120.1	TraesCS5A02G028100, TraesCS5A02G028500, TraesCS5A02G028300, TraesCS4A02G034600, TraesCS5A02G028400, TraesCSU02G230000, TraesCS5D02G035900, TraesCS5D02G036300, TraesCSU02G200100, TraesCSU02G203500, TraesCSU02G177900	0.526315789		0.711111111
N1.HOG0001531	OG0000258	n0	HORVU.MOREX.r2.4HG0344840.1	TRIDC4AG066580.1, TRIDC7AG004440.1, TRIDC4AG065750.1, TRIDC7AG003280.1, TRIDC7AG003880.1, TRIDC2BG086110.1, TRIDC2BG086080.1, TRIDC2BG086100.1, TRIDC6BG062630.1, TRIDC7BG075570.1	TraesCS7A02G538900, TraesCS7A02G041000, TraesCS7A02G044100, TraesCS2A02G590100, TraesCS2A02G590200, TraesCS4A02G454900, TraesCS3A02G007400, TraesCS7A02G034400, TraesCS4A02G447100, TraesCS7B02G462000, TraesCS5B02G394100, TraesCS2B02G593600, TraesCS2B02G593900, TraesCS7B02G482800, TraesCS7B02G459400, TraesCS7B02G459200, TraesCS5B02G038300, TraesCS7D02G131200, TraesCS7D02G040000, TraesCS7D02G030900,…		0.45	0.546666667
N1.HOG0001532	OG0000259	n3	HORVU.MOREX.r2.1HG0009460.1		TraesCS1A02G041800, TraesCS1A02G027900
N1.HOG0001533	OG0000259	n9	HORVU.MOREX.r2.1HG0003310.1, HORVU.MOREX.r2.1HG0009450.1, HORVU.MOREX.r2.1HG0003330.1, HORVU.MOREX.r2.1HG0003150.1		TraesCS1A02G028000, TraesCS1A02G042100, TraesCS1D02G027100, TraesCS1D02G026900			0.633333333
N1.HOG0001534	OG0000259	n16	HORVU.MOREX.r2.1HG0003300.1	TRIDC1AG002890.1, TRIDC0UG023630.1, TRIDC0UG002860.1	TraesCS1A02G027500, TraesCS1A02G027700, TraesCS1A02G041900, TraesCS1A02G027800, TraesCS1B02G033300, TraesCS1B02G043900, TraesCS1B02G043600, TraesCS1B02G057500, TraesCS1B02G033600, TraesCS1B02G057600, TraesCS1D02G026700, TraesCS1D02G027000, TraesCS1D02G026600	0.894736842	0.65	0.866666667
N1.HOG0001535	OG0000259	n32		TRIDC1BG003560.1	TraesCS1A02G027400		0.8	0.133333333
N1.HOG0001536	OG0000260	n2		TRIDC3AG041490.1, TRIDC3BG046760.1
N1.HOG0001537	OG0000260	n4	HORVU.MOREX.r2.3HG0238390.1	TRIDC3AG041480.1	TraesCS3A02G279700, TraesCS3B02G313500, TraesCS3D02G279600			0.933333333
N1.HOG0001538	OG0000260	n10		TRIDC1AG051130.1, TRIDC5AG042100.1, TRIDC1BG058170.1, TRIDC1BG058280.1, TRIDC1BG058190.1	TraesCS1A02G347200, TraesCS1B02G361500, TraesCS1B02G361400, TraesCS1D02G350200, TraesCS1D02G350100		0.816666667	0.466666667
N1.HOG0001539	OG0000260	n21	HORVU.MOREX.r2.1HG0067770.1	TRIDC1AG051100.1, TRIDC2BG076700.1, TRIDC2BG076680.1	TraesCS1A02G347100, TraesCS2A02G504000, TraesCS1B02G361300, TraesCS1D02G350000			0.933333333
N1.HOG0001540	OG0000260	n29		TRIDC2AG070910.1	TraesCS2B02G532300, TraesCS2B02G532400, TraesCS2D02G504600			0.866666667
N1.HOG0001541	OG0000261	n1		TRIDC1AG063640.1, TRIDC5BG074650.1	TraesCS1B02G442200, TraesCS5B02G499400, TraesCS5D02G499600			0.8
N1.HOG0001542	OG0000261	n7	HORVU.MOREX.r2.1HG0077530.1	TRIDC1AG063700.1, TRIDC1AG063650.1, TRIDC1AG063710.1, TRIDC3BG085760.1, TRIDC0UG000940.1, TRIDC1BG072890.1, TRIDC0UG000930.1, TRIDC1BG065760.1, TRIDC1BG065740.1, TRIDC1BG072940.1, TRIDC1BG072910.1	TraesCS1A02G433600, TraesCS1A02G434000, TraesCS3B02G593900, TraesCS1B02G470100, TraesCS1B02G469500, TraesCS1B02G470500, TraesCS1B02G470000, TraesCS1B02G416200, TraesCS1B02G470600, TraesCS1B02G469700, TraesCS3D02G531700, TraesCS1D02G443400, TraesCS1D02G443300, TraesCS1D02G443551		0.711111111	0.518518519
N1.HOG0001543	OG0000262	n4		TRIDC3BG084590.1	TraesCS5A02G499500, TraesCS3B02G586100		0.85
N1.HOG0001544	OG0000262	n8	HORVU.MOREX.r2.3HG0272430.1	TRIDC3AG073420.1	TraesCS3A02G518700, TraesCS3B02G586200, TraesCS3D02G526000			0.933333333
N1.HOG0001545	OG0000262	n12	HORVU.MOREX.r2.3HG0272440.1	TRIDC3AG073410.1	TraesCS3A02G518800, TraesCS3B02G586300, TraesCS3D02G526100			0.633333333
N1.HOG0001546	OG0000262	n17		TRIDC3BG084610.1	TraesCS3B02G586400, TraesCS3D02G526200		0.7	0.266666667
N1.HOG0001547	OG0000262	n20	HORVU.MOREX.r2.4HG0341220.1	TRIDC4BG054940.1	TraesCS4B02G327300, TraesCS4B02G327400, TraesCS4D02G324100, TraesCS4D02G324300, TraesCS4D02G324500, TraesCS4D02G324400			0.755555556
N1.HOG0001548	OG0000262	n27	HORVU.MOREX.r2.3HG0272530.1, HORVU.MOREX.r2.3HG0272520.1	TRIDC3BG084800.1	TraesCS3A02G519600, TraesCS3B02G587200, TraesCSU02G058900, TraesCSU02G059000		0.8	0.9
N1.HOG0001549	OG0000263	n0	HORVU.MOREX.r2.2HG0081300.1	TRIDC2AG002440.1, TRIDC4AG003690.1, TRIDC2AG002460.1, TRIDC2BG002890.1, TRIDC2BG002680.1, TRIDC7BG067780.1, TRIDC2BG002770.1, TRIDC2BG002630.1, TRIDC2BG002590.1, TRIDC2BG002880.1, TRIDC2BG002720.1, TRIDC2BG002660.1	TraesCS2A02G023700, TraesCS4A02G026600, TraesCS2A02G023900, TraesCS2A02G024900, TraesCS2B02G034000, TraesCS2B02G036800, TraesCS2B02G034600, TraesCS2B02G034200, TraesCS2B02G034300, TraesCS2B02G035300, TraesCS2B02G036600, TraesCS6B02G004100, TraesCS2D02G024900, TraesCS2D02G057700, TraesCSU02G009400, TraesCS2D02G025400, TraesCSU02G008100, TraesCS7D02G503700, TraesCSU02G008200, TraesCS2D02G026500, Tr…	0.578947368	0.625	0.482051282
N1.HOG0001550	OG0000264	n0	HORVU.MOREX.r2.4HG0279100.1	TRIDC4AG005510.1, TRIDC4AG044060.1, TRIDC4AG044090.1, TRIDC4AG044080.1, TRIDC4AG044050.1, TRIDC4AG044360.1, TRIDC4AG044340.1, TRIDC4AG044150.1, TRIDC4AG044310.1, TRIDC4BG004750.1, TRIDC5BG073800.1, TRIDC4BG004590.1	TraesCS4A02G040100, TraesCS4A02G284800, TraesCS4A02G284900, TraesCS4A02G285000, TraesCS4A02G287600, TraesCS4A02G286800, TraesCS4A02G285500, TraesCS4A02G286900, TraesCS4B02G028300, TraesCS4B02G028200, TraesCS4B02G027000, TraesCS4D02G026000, TraesCSU02G253600, TraesCS4D02G261100, TraesCS4D02G260900, TraesCS4D02G261000, TraesCS4D02G261200, TraesCS4D02G025800, TraesCS4D02G025900, TraesCS4D02G024800, …		0.9	0.644444444
N1.HOG0001551	OG0000265	n1	HORVU.MOREX.r2.6HG0519280.1	TRIDC6BG063990.1, TRIDC6BG063950.1	TraesCS6A02G366100, TraesCS6B02G400900, TraesCS6B02G400800, TraesCS6D02G349400	0.894736842
N1.HOG0001552	OG0000265	n7	HORVU.MOREX.r2.6HG0519230.1, HORVU.MOREX.r2.6HG0519270.1	TRIDC6AG054820.1, TRIDC6AG054830.1, TRIDC6AG054770.1, TRIDC6AG054860.1, TRIDC6BG064130.1, TRIDC6BG064040.1, TRIDC6BG064190.1, TRIDC6BG064140.1, TRIDC6BG063970.1, TRIDC6BG064010.1, TRIDC6BG064080.1, TRIDC6BG064170.1	TraesCS6A02G366200, TraesCS6A02G366400, TraesCS6A02G366800, TraesCS6B02G401700, TraesCS6B02G401000, TraesCS6B02G401500, TraesCS6B02G402100, TraesCS6B02G402000, TraesCS6B02G401300, TraesCS6B02G401100, TraesCS6B02G401200, TraesCS6D02G349800, TraesCS6D02G349500		0.79	0.56
N1.HOG0001553	OG0000266	n1	HORVU.MOREX.r2.2HG0180140.1, HORVU.MOREX.r2.3HG0186460.1, HORVU.MOREX.r2.3HG0270710.1, HORVU.MOREX.r2.2HG0171290.1, HORVU.MOREX.r2.2HG0100550.1, HORVU.MOREX.r2.6HG0468420.1, HORVU.MOREX.r2.2HG0102240.1, HORVU.MOREX.r2.7HG0544020.1, HORVU.MOREX.r2.4HG0285240.1, HORVU.MOREX.r2.6HG0518880.1, HORVU.MOREX.r2.1HG0073010.1		TraesCS7A02G055500, TraesCS6A02G301000, TraesCS4B02G269000, TraesCS6B02G335800	0.631578947
N1.HOG0001554	OG0000266	n15	HORVU.MOREX.r2.1HG0002900.1, HORVU.MOREX.r2.5HG0441520.1, HORVU.MOREX.r2.5HG0378500.1, HORVU.MOREX.r2.7HG0551170.1, HORVU.MOREX.r2.6HG0465740.1, HORVU.MOREX.r2.2HG0102650.1, HORVU.MOREX.r2.6HG0508820.1, HORVU.MOREX.r2.5HG0412180.1, HORVU.MOREX.r2.7HG0543660.1, HORVU.MOREX.r2.2HG0139670.1		TraesCS2A02G476100, TraesCS5A02G246600, TraesCS4A02G333700, TraesCS4B02G200200, TraesCS7B02G178900, TraesCS6B02G329800, TraesCS5B02G304700, TraesCS2B02G622000, TraesCS7D02G330500	0.947368421		0.688888889
N1.HOG0001555	OG0000267	n0	HORVU.MOREX.r2.4HG0304840.1	TRIDC7BG045860.1	TraesCS1B02G160600
N1.HOG0001556	OG0000268	n1	HORVU.MOREX.r2.1HG0014200.1	TRIDC1AG011690.1, TRIDC1BG014470.1	TraesCS1A02G082500, TraesCS1B02G100100, TraesCS1D02G083900	0.947368421		0.066666667
N1.HOG0001557	OG0000268	n8		TRIDC2AG019130.1, TRIDC3BG028700.1, TRIDC7BG004690.1, TRIDC2BG022900.1, TRIDC1BG054300.1	TraesCS2A02G152000, TraesCS2B02G177100, TraesCS2D02G157100		0.425	0.933333333
N1.HOG0001558	OG0000268	n18	HORVU.MOREX.r2.2HG0177910.1
N1.HOG0001559	OG0000268	n20		TRIDC4AG014630.1, TRIDC4BG035500.1	TraesCS4A02G107100, TraesCS4A02G107000, TraesCS4B02G197300, TraesCS4D02G197700, TraesCS4D02G197800
N1.HOG0001560	OG0000268	n27	HORVU.MOREX.r2.1HG0010150.1	TRIDC1AG008450.1, TRIDC1BG010520.1	TraesCS1A02G062000, TraesCS1B02G080300, TraesCS1D02G062900	0.947368421	0.95
N1.HOG0001561	OG0000269	n3	HORVU.MOREX.r2.4HG0280010.1	TRIDC4AG042810.1, TRIDC4BG006150.1, TRIDC6BG063240.1	TraesCS4A02G276000, TraesCS4B02G037900, TraesCS4B02G037700, TraesCS6B02G395700, TraesCS4D02G035200			0.555555556
N1.HOG0001562	OG0000269	n12	HORVU.MOREX.r2.5HG0440590.1	TRIDC4AG053730.1, TRIDC5BG059420.1	TraesCS4A02G359800, TraesCS5D02G513100		0.95	0.066666667
N1.HOG0001563	OG0000269	n19	HORVU.MOREX.r2.5HG0422890.1	TRIDC5BG059410.1	TraesCS5A02G378700, TraesCS5B02G382300, TraesCS5D02G388700			0.066666667
N1.HOG0001564	OG0000269	n23	HORVU.MOREX.r2.5HG0422900.1	TRIDC5AG055420.1, TRIDC5AG055450.1, TRIDC5AG055440.1	TraesCS5A02G378800, TraesCS5A02G378900, TraesCS5A02G379000, TraesCS5B02G382400, TraesCS5B02G382600, TraesCS5D02G388800		0.85	0.1
N1.HOG0001565	OG0000270	n3	HORVU.MOREX.r2.3HG0232240.1, HORVU.MOREX.r2.7HG0556100.1, HORVU.MOREX.r2.4HG0302960.1		TraesCS6A02G177800, TraesCS5A02G136300, TraesCS1A02G105200, TraesCS1B02G054400, TraesCS1B02G054500, TraesCS5B02G058700, TraesCS5B02G225000, TraesCSU02G233800, TraesCS6D02G259300, TraesCS5D02G486900, TraesCS2D02G210800, TraesCS3D02G427600, TraesCS6D02G196800, TraesCS2D02G402600, TraesCS6D02G388600, TraesCS2D02G234300, TraesCS2D02G330800, TraesCS6D02G253200, TraesCS4D02G096300, TraesCS3D02G263100, …	0.684210526		0.311111111
N1.HOG0001566	OG0000270	n28	HORVU.MOREX.r2.3HG0237890.1, HORVU.MOREX.r2.2HG0108830.1, HORVU.MOREX.r2.2HG0101210.1		TraesCS7A02G073600, TraesCS1A02G267500	0.894736842
N1.HOG0001567	OG0000271	n2	HORVU.MOREX.r2.4HG0287990.1	TRIDC4BG014440.1	TraesCS4B02G093000		0.8
N1.HOG0001568	OG0000271	n5	HORVU.MOREX.r2.7HG0534600.1		TraesCS4A02G427600	0.789473684
N1.HOG0001569	OG0000271	n6	HORVU.MOREX.r2.5HG0433770.1		TraesCS2A02G376800, TraesCS2A02G376900, TraesCS5B02G402400, TraesCS5B02G461200, TraesCS2D02G373300, TraesCS5D02G462700	0.947368421		0.433333333
N1.HOG0001570	OG0000271	n13	HORVU.MOREX.r2.3HG0190620.1	TRIDC2AG054520.1, TRIDC4AG035490.1, TRIDC5BG072240.1, TRIDC6BG005150.1	TraesCS4A02G222600, TraesCS4A02G427400, TraesCS4B02G093900, TraesCS2B02G393500, TraesCS2B02G120100, TraesCS4D02G090600, TraesCS2D02G102700, TraesCS2D02G373200, TraesCS2D02G170500, TraesCS2D02G102600	0.789473684	0.875	0.933333333
N1.HOG0001571	OG0000272	n7	HORVU.MOREX.r2.7HG0611440.1		TraesCS7D02G459900	0.947368421
N1.HOG0001572	OG0000272	n8	HORVU.MOREX.r2.6HG0454920.1	TRIDC6AG006610.1	TraesCS6A02G053300, TraesCS6A02G053400, TraesCS6A02G053500, TraesCS6A02G053600, TraesCS6B02G071900, TraesCS6B02G072000, TraesCS6B02G072100, TraesCSU02G132600, TraesCSU02G132700, TraesCSU02G132800			0.755555556
N1.HOG0001573	OG0000272	n19	HORVU.MOREX.r2.6HG0457320.1		TraesCS6A02G073900, TraesCS6A02G074000, TraesCS6A02G053200, TraesCS6B02G098800, TraesCS6B02G071800, TraesCSU02G123600, TraesCSU02G132500			0.766666667
N1.HOG0001574	OG0000272	n27	HORVU.MOREX.r2.6HG0455000.1	TRIDC6BG009640.1	TraesCS6A02G058800, TraesCS6D02G056800, TraesCS6D02G057200		0.95	0.9
N1.HOG0001575	OG0000272	n31	HORVU.MOREX.r2.4HG0327920.1		TraesCS6D02G057400			0.933333333
N1.HOG0001576	OG0000273	n2			TraesCS3A02G511000, TraesCS3B02G580200, TraesCS3D02G519400			0.666666667
N1.HOG0001577	OG0000273	n6	HORVU.MOREX.r2.5HG0401930.1	TRIDC2AG073230.1, TRIDC6BG007010.1, TRIDC5BG002580.1	TraesCS7D02G082000, TraesCS7D02G060800	0.894736842	0.616666667	0.933333333
N1.HOG0001578	OG0000273	n12	HORVU.MOREX.r2.3HG0271650.1, HORVU.MOREX.r2.7HG0600070.1		TraesCS7D02G025100
N1.HOG0001579	OG0000273	n15			TraesCS3A02G512000, TraesCS3D02G519500			0.333333333
N1.HOG0001580	OG0000273	n25			TraesCS7A02G028000, TraesCS7D02G025200			0.533333333
N1.HOG0001581	OG0000273	n28	HORVU.MOREX.r2.5HG0367450.1		TraesCS3A02G512100			0.2
N1.HOG0001582	OG0000273	n29	HORVU.MOREX.r2.5HG0401940.1		TraesCS7A02G057500, TraesCS7D02G082100			0.866666667
N1.HOG0001583	OG0000273	n31			TraesCS4A02G461300, TraesCS7A02G028200			0.066666667
N1.HOG0001584	OG0000274	n4			TraesCS1A02G377300, TraesCS1B02G398000, TraesCS1D02G384500			0.933333333
N1.HOG0001585	OG0000274	n7	HORVU.MOREX.r2.1HG0069130.1		TraesCS1A02G377200, TraesCS1A02G377500, TraesCS1A02G377600, TraesCS1A02G376800, TraesCS1A02G377000, TraesCS1B02G397200, TraesCS1B02G397900, TraesCS1B02G397500, TraesCS1B02G397700, TraesCS1B02G397800, TraesCS1D02G384200, TraesCS1D02G384000			0.906666667
N1.HOG0001586	OG0000274	n20			TraesCS1A02G376700, TraesCS1D02G384300
N1.HOG0001587	OG0000274	n22			TraesCS1A02G376900, TraesCS1A02G377100, TraesCS1D02G383900, TraesCS1D02G384400			0.933333333
N1.HOG0001588	OG0000274	n26	HORVU.MOREX.r2.1HG0069120.1		TraesCS1A02G377400, TraesCS1D02G384600	0.947368421		0.933333333
N1.HOG0001589	OG0000274	n28	HORVU.MOREX.r2.1HG0069140.1, HORVU.MOREX.r2.1HG0069150.1		TraesCS1B02G397300, TraesCS1B02G397400, TraesCS1D02G384100			0.933333333
N1.HOG0001590	OG0000275	n4	HORVU.MOREX.r2.1HG0008150.1	TRIDC2AG053550.1, TRIDC2BG056390.1	TraesCS2A02G370100, TraesCS2B02G387100, TraesCS2D02G366500	0.947368421
N1.HOG0001591	OG0000275	n9	HORVU.MOREX.r2.1HG0008160.1, HORVU.MOREX.r2.1HG0008260.1	TRIDC1AG007260.1, TRIDC1AG007280.1, TRIDC1AG007250.1, TRIDC1BG009260.1, TRIDC0UG003270.1, TRIDC1BG009240.1	TraesCS1A02G052900, TraesCS1A02G052700, TraesCS1A02G052600, TraesCS1B02G069500, TraesCS1B02G069800, TraesCS1D02G054400, TraesCS1D02G054600		0.95
N1.HOG0001592	OG0000275	n23		TRIDC1AG007290.1, TRIDC1BG009270.1, TRIDC1BG009250.1, TRIDC0UG003260.1	TraesCS1B02G070000, TraesCS1B02G070100, TraesCSU02G007100		0.925	0.933333333
N1.HOG0001593	OG0000275	n29		TRIDC1AG007300.1	TraesCS1A02G053100, TraesCS1B02G070300, TraesCSU02G006900			0.6
N1.HOG0001594	OG0000276	n0	HORVU.MOREX.r2.1HG0046840.1		TraesCS4A02G371500, TraesCS1A02G081000, TraesCS3A02G177200, TraesCS5A02G162500, TraesCS2A02G416200, TraesCS2A02G272300, TraesCS5B02G365900, TraesCS5B02G140700, TraesCS4B02G111800, TraesCS1B02G345600, TraesCS2B02G481100, TraesCS3B02G340300, TraesCS4B02G119400, TraesCS2B02G458300, TraesCS3B02G484700, TraesCS7B02G235000, TraesCS3B02G441900, TraesCS7B02G274800, TraesCS4B02G002100, TraesCS7D02G157400,…	0.473684211		0.533333333
N1.HOG0001595	OG0000277	n0	HORVU.MOREX.r2.7HG0540400.1, HORVU.MOREX.r2.7HG0616630.1, HORVU.MOREX.r2.3HG0205210.1, HORVU.MOREX.r2.3HG0250220.1, HORVU.MOREX.r2.6HG0473550.1, HORVU.MOREX.r2.7HG0615650.1, HORVU.MOREX.r2.6HG0494150.1, HORVU.MOREX.r2.3HG0183220.1, HORVU.MOREX.r2.3HG0242370.1, HORVU.MOREX.r2.1HG0064830.1, HORVU.MOREX.r2.5HG0411060.1, HORVU.MOREX.r2.3HG0200160.1, HORVU.MOREX.r2.7HG0559100.1, HORVU.MOREX.r2.7HG0595…		TraesCS7A02G404600	0.763157895		0.8
N1.HOG0001596	OG0000278	n1	HORVU.MOREX.r2.4HG0280410.1	TRIDC4AG042490.1, TRIDC4BG006490.1	TraesCS4A02G273100, TraesCS4B02G040900, TraesCS4D02G038300
N1.HOG0001597	OG0000278	n9	HORVU.MOREX.r2.2HG0107080.1	TRIDC2AG024740.1, TRIDC2BG028370.1	TraesCS2A02G192900, TraesCS2B02G213800
N1.HOG0001598	OG0000278	n16	HORVU.MOREX.r2.3HG0265360.1	TRIDC3AG067200.1, TRIDC0UG009530.1	TraesCS3A02G477500, TraesCSU02G051800, TraesCS3D02G472200		0.75	0.866666667
N1.HOG0001599	OG0000278	n21	HORVU.MOREX.r2.3HG0265330.1	TRIDC3AG067190.1, TRIDC0UG009520.1	TraesCS3A02G477400, TraesCS3D02G472100, TraesCSU02G150500		0.95	0.666666667
N1.HOG0001600	OG0000278	n26	HORVU.MOREX.r2.1HG0047370.1	TRIDC1BG040930.1	TraesCS1A02G235000, TraesCS1B02G248600, TraesCS1D02G237100			0.933333333
N1.HOG0001601	OG0000279	n2	HORVU.MOREX.r2.7HG0539870.1	TRIDC0UG026720.1	TraesCS4A02G397900, TraesCS7D02G094000		0.3	0.666666667
N1.HOG0001602	OG0000279	n6	HORVU.MOREX.r2.7HG0539700.1	TRIDC7AG011430.1	TraesCS4A02G397000, TraesCS7A02G097100, TraesCS7D02G093200
N1.HOG0001603	OG0000279	n11	HORVU.MOREX.r2.4HG0278970.1		TraesCS4A02G285700, TraesCS4B02G027100, TraesCS4D02G024900
N1.HOG0001604	OG0000279	n16	HORVU.MOREX.r2.7HG0540110.1		TraesCS4A02G398600			0.933333333
N1.HOG0001605	OG0000279	n18	HORVU.MOREX.r2.6HG0448220.1, HORVU.MOREX.r2.2HG0080200.1	TRIDC7AG011610.1, TRIDC7AG011590.1, TRIDC4AG057430.1	TraesCS7A02G099900, TraesCS4A02G398500, TraesCS7D02G094500	0.578947368	0.4	0.933333333
N1.HOG0001606	OG0000279	n26	HORVU.MOREX.r2.7HG0539970.1, HORVU.MOREX.r2.7HG0539960.1, HORVU.MOREX.r2.7HG0540020.1	TRIDC0UG033680.1	TraesCS4A02G398700, TraesCS7A02G100200	0.842105263	0.8
N1.HOG0001607	OG0000280	n0			TraesCS4B02G087700
N1.HOG0001608	OG0000281	n2	HORVU.MOREX.r2.5HG0441990.1	TRIDC4AG052680.1, TRIDC5BG077720.1, TRIDC5BG077750.1		0.894736842	0.75
N1.HOG0001609	OG0000281	n9	HORVU.MOREX.r2.5HG0441970.1	TRIDC5BG077770.1	TraesCS4A02G351700, TraesCS5B02G521800, TraesCS5D02G520600		0.65	0.6
N1.HOG0001610	OG0000281	n13	HORVU.MOREX.r2.5HG0441930.1	TRIDC5BG077780.1	TraesCS4A02G351600, TraesCS5D02G520800		0.65	0.933333333
N1.HOG0001611	OG0000281	n17	HORVU.MOREX.r2.5HG0355070.1	TRIDC5AG005500.1, TRIDC5BG005800.1	TraesCS5A02G035200, TraesCS5D02G043400
N1.HOG0001612	OG0000281	n24	HORVU.MOREX.r2.5HG0355080.1	TRIDC5BG005810.1	TraesCS5A02G035300, TraesCS5B02G035000, TraesCS5D02G043500		0.55
N1.HOG0001613	OG0000281	n29		TRIDC5BG005820.1	TraesCS5B02G034935			0.533333333
N1.HOG0001614	OG0000282	n0		TRIDC4AG071750.1, TRIDC4AG071380.1, TRIDC4AG071680.1, TRIDC4AG071300.1, TRIDC4AG071740.1, TRIDC5BG081580.1, TRIDC2BG000150.1	TraesCS4A02G494100, TraesCS7A02G007900, TraesCS4A02G490800, TraesCS7A02G007400, TraesCS7A02G005800, TraesCS4A02G488400, TraesCS4A02G490900, TraesCS4A02G487300, TraesCS7A02G006200, TraesCS4A02G493300, TraesCS4A02G487500, TraesCS4A02G494200, TraesCS7A02G004400, TraesCS5B02G540300, TraesCS1B02G012600, TraesCS5D02G548500, TraesCS7D02G007000, TraesCS7D02G007600, TraesCS7D02G006700, TraesCS7D02G004800,…		0.583333333	0.588888889
N1.HOG0001615	OG0000283	n1		TRIDC4AG067560.1	TraesCS7A02G105100, TraesCS4A02G456900, TraesCS7A02G032700, TraesCS7D02G099300, TraesCS7D02G029300			0.933333333
N1.HOG0001616	OG0000283	n10		TRIDC0UG005200.1	TraesCS6A02G294700, TraesCS2D02G003900, TraesCSU02G011500, TraesCSU02G010800		0.05	0.466666667
N1.HOG0001617	OG0000283	n15	HORVU.MOREX.r2.5HG0445920.1	TRIDC4AG048910.1, TRIDC5BG082050.1	TraesCS5B02G555000, TraesCS5D02G553900		0.85	0.933333333
N1.HOG0001618	OG0000283	n22	HORVU.MOREX.r2.3HG0186940.1		TraesCS3A02G039500, TraesCS3B02G043600, TraesCS3B02G044000	0.473684211		0.466666667
N1.HOG0001619	OG0000283	n27	HORVU.MOREX.r2.3HG0186950.1	TRIDC3BG006020.1	TraesCS3B02G044300, TraesCS3D02G040500		0.8
N1.HOG0001620	OG0000283	n30	HORVU.MOREX.r2.3HG0186920.1		TraesCS3D02G040700	0.894736842
N1.HOG0001621	OG0000284	n2		TRIDC7AG016890.1	TraesCS7A02G140200, TraesCS7B02G041900, TraesCS7D02G141600			0.933333333
N1.HOG0001622	OG0000284	n6	HORVU.MOREX.r2.7HG0533140.1, HORVU.MOREX.r2.7HG0533030.1, HORVU.MOREX.r2.7HG0533000.1	TRIDC4AG064840.1	TraesCS4A02G438300, TraesCS7A02G051200, TraesCS7D02G046100	0.789473684	0.95	0.733333333
N1.HOG0001623	OG0000284	n14	HORVU.MOREX.r2.7HG0533150.1		TraesCS4A02G439800, TraesCS7A02G051800, TraesCSU02G102900			0.866666667
N1.HOG0001624	OG0000284	n17	HORVU.MOREX.r2.1HG0054240.1	TRIDC1AG047630.1, TRIDC1BG053870.1	TraesCS1A02G320100, TraesCS1A02G320000, TraesCS1B02G332300, TraesCS1B02G332200, TraesCS1D02G319700		0.8	0.5
N1.HOG0001625	OG0000284	n24	HORVU.MOREX.r2.7HG0533790.1	TRIDC4AG064250.1	TraesCS4A02G442500, TraesCS7A02G055900, TraesCS1D02G319800, TraesCS7D02G046400, TraesCS7D02G046300, TraesCS7D02G050500	0.947368421	0.35	0.8
N1.HOG0001626	OG0000285	n2	HORVU.MOREX.r2.7HG0593770.1	TRIDC7AG051140.1, TRIDC7AG051110.1	TraesCS7A02G365500, TraesCS7A02G365400, TraesCS7B02G261900, TraesCS7D02G357000	0.578947368	0.875	0.7
N1.HOG0001627	OG0000285	n9		TRIDC7AG051180.1, TRIDC7AG051070.1, TRIDC7BG042650.1, TRIDC7BG042750.1	TraesCS7A02G366300, TraesCS7A02G366000, TraesCS7A02G365300, TraesCS7B02G261300, TraesCS7B02G261400, TraesCS7B02G262000, TraesCS7D02G356400, TraesCS7D02G356500, TraesCS7D02G357100		0.625	0.644444444
N1.HOG0001628	OG0000285	n22			TraesCS2B02G625200, TraesCS2D02G573700			0.666666667
N1.HOG0001629	OG0000285	n27	HORVU.MOREX.r2.2HG0180250.1	TRIDC2BG087210.1	TraesCS2B02G600900	0.947368421		0.666666667
N1.HOG0001630	OG0000285	n29	HORVU.MOREX.r2.2HG0180200.1, HORVU.MOREX.r2.2HG0173420.1	TRIDC0UG005520.1		0.394736842	0.9
N1.HOG0001631	OG0000286	n1	HORVU.MOREX.r2.2HG0179250.1	TRIDC2AG080750.1, TRIDC2AG080760.1, TRIDC2BG088960.1, TRIDC2BG088970.1, TRIDC2BG088990.1, TRIDC2BG088980.1, TRIDC0UG025810.1	TraesCS2A02G571100, TraesCS2A02G571000, TraesCS2A02G571200, TraesCS2B02G616000, TraesCS2B02G616100, TraesCS2D02G582800, TraesCS2D02G582700, TraesCS2D02G582600, TraesCSU02G176800, TraesCS2D02G582500, TraesCSU02G038700	0.421052632	0.7125	0.714285714
N1.HOG0001632	OG0000286	n23	HORVU.MOREX.r2.4HG0288670.1	TRIDC4AG032190.1, TRIDC4BG016420.1	TraesCS4A02G201800, TraesCS4B02G106000, TraesCS4D02G102700			0.933333333
N1.HOG0001633	OG0000286	n28	HORVU.MOREX.r2.7HG0583690.1	TRIDC7BG034990.1	TraesCS7B02G214000, TraesCS7D02G310000		0.9	0.933333333
N1.HOG0001634	OG0000287	n1	HORVU.MOREX.r2.6HG0464840.1, HORVU.MOREX.r2.6HG0464770.1	TRIDC6AG015900.1, TRIDC0UG016470.1	TraesCS6A02G120000, TraesCS6B02G148400, TraesCS6D02G110000	0.789473684	0.525	0.666666667
N1.HOG0001635	OG0000287	n14	HORVU.MOREX.r2.6HG0452010.1	TRIDC6BG005520.1, TRIDC6BG005610.1	TraesCS6A02G030100	0.105263158	0.7
N1.HOG0001636	OG0000287	n17	HORVU.MOREX.r2.5HG0407530.1	TRIDC5AG041140.1, TRIDC6BG005510.1	TraesCS5A02G272200		0.5
N1.HOG0001637	OG0000287	n20		TRIDC6AG003680.1, TRIDC5BG044880.1			0.45
N1.HOG0001638	OG0000287	n21			TraesCS6B02G043500, TraesCS6D02G036400			0.533333333
N1.HOG0001639	OG0000287	n23		TRIDC6AG015910.1	TraesCS6A02G120100		0.8
N1.HOG0001640	OG0000287	n25			TraesCS6B02G144200, TraesCS6D02G105100
N1.HOG0001641	OG0000287	n30			TraesCS6D02G110100			0.066666667
N1.HOG0001642	OG0000288	n3	HORVU.MOREX.r2.3HG0264080.1		TraesCS3A02G472800, TraesCS3B02G516000, TraesCS3B02G421800, TraesCS3D02G468500	0.947368421		0.066666667
N1.HOG0001643	OG0000288	n7	HORVU.MOREX.r2.3HG0248250.1, HORVU.MOREX.r2.3HG0248330.1	TRIDC3AG055240.1, TRIDC3AG055260.1, TRIDC3AG055250.1, TRIDC3BG062260.1, TRIDC3BG065520.1, TRIDC3BG075420.1, TRIDC3BG062230.1, TRIDC0UG023190.1, TRIDC0UG029390.1, TRIDC3BG062220.1	TraesCS3A02G386800, TraesCS3A02G387000, TraesCS3A02G387200, TraesCS3A02G386900, TraesCS3B02G421700, TraesCS3B02G421600, TraesCS3B02G422000, TraesCS3B02G445300, TraesCS3B02G421900, TraesCS3D02G382300, TraesCS3D02G382200, TraesCS3D02G406000, TraesCS3D02G382100		0.4125	0.577777778
N1.HOG0001644	OG0000289	n0	HORVU.MOREX.r2.3HG0225930.1, HORVU.MOREX.r2.3HG0246630.1, HORVU.MOREX.r2.UnG0627460.1	TRIDC6AG012580.1, TRIDC7AG072230.1, TRIDC2AG027760.1, TRIDC1AG063280.1, TRIDC2AG039080.1, TRIDC7AG024820.1, TRIDC1AG042290.1, TRIDC1BG066800.1, TRIDC6BG018720.1, TRIDC7BG074850.1, TRIDC5BG016010.1, TRIDC3BG080390.1, TRIDC0UG031640.1, TRIDC6BG029660.1, TRIDC5BG084310.1, TRIDC2BG062860.1, TRIDC4BG041910.1, TRIDC7BG026770.1, TRIDC1BG011860.1	TraesCS7A02G237200, TraesCS6A02G109800, TraesCS7A02G097700, TraesCS7B02G457100, TraesCS1B02G352900, TraesCS1B02G065300, TraesCS6B02G131700, TraesCS5B02G573300, TraesCS7B02G487000	0.894736842	0.75
N1.HOG0001645	OG0000290	n1	HORVU.MOREX.r2.1HG0032750.1	TRIDC6AG057100.1, TRIDC1BG006400.1, TRIDC1BG066330.1, TRIDC6BG066530.1, TRIDC1BG027960.1	TraesCS1A02G152100, TraesCS1B02G169500, TraesCS1D02G148900		0.925
N1.HOG0001646	OG0000290	n11	HORVU.MOREX.r2.7HG0540830.1	TRIDC7BG000810.1	TraesCS7A02G107500, TraesCS7B02G006200, TraesCS7D02G101900		0.45	0.666666667
N1.HOG0001647	OG0000290	n19	HORVU.MOREX.r2.7HG0537650.1	TRIDC6AG003290.1, TRIDC4AG060720.1	TraesCS6A02G026800, TraesCS7D02G076400		0.05
N1.HOG0001648	OG0000290	n23	HORVU.MOREX.r2.2HG0176880.1		TraesCS1D02G399600	0.842105263
N1.HOG0001649	OG0000290	n24			TraesCS1A02G039800, TraesCS1B02G052800, TraesCS1D02G042100			0.533333333
N1.HOG0001650	OG0000290	n27	HORVU.MOREX.r2.6HG0521720.1		TraesCS6A02G383700, TraesCS6B02G422900, TraesCS6D02G368700			0.933333333
N1.HOG0001651	OG0000291	n5	HORVU.MOREX.r2.7HG0609580.1	TRIDC7BG058210.1, TRIDC7BG058230.1, TRIDC7BG058250.1	TraesCS7A02G459900, TraesCS7B02G360500, TraesCS7B02G360700, TraesCS7D02G447800		0.683333333	0.066666667
N1.HOG0001652	OG0000291	n12	HORVU.MOREX.r2.2HG0143650.1	TRIDC7BG058030.1	TraesCS7A02G460300, TraesCS7B02G361700, TraesCS7D02G449200	0.789473684		0.933333333
N1.HOG0001653	OG0000291	n17	HORVU.MOREX.r2.7HG0609710.1, HORVU.MOREX.r2.7HG0609670.1, HORVU.MOREX.r2.7HG0609750.1, HORVU.MOREX.r2.7HG0609760.1, HORVU.MOREX.r2.7HG0609690.1, HORVU.MOREX.r2.7HG0609770.1, HORVU.MOREX.r2.7HG0609680.1		TraesCS7B02G361100, TraesCS7B02G361200, TraesCS7B02G361300, TraesCS7B02G361400, TraesCS7D02G448200	0.526315789		0.433333333
N1.HOG0001654	OG0000291	n28	HORVU.MOREX.r2.7HG0609620.1		TraesCS7A02G460100, TraesCS7B02G360900, TraesCS7D02G448100
N1.HOG0001655	OG0000292	n3	HORVU.MOREX.r2.2HG0151200.1	TRIDC2AG054600.1, TRIDC2BG057330.1	TraesCS2A02G377600, TraesCS2B02G394600, TraesCS2D02G374000			0.933333333
N1.HOG0001656	OG0000292	n8	HORVU.MOREX.r2.2HG0151240.1	TRIDC2AG054580.1, TRIDC2BG057320.1	TraesCS2B02G394500, TraesCS2D02G373900		0.95	0.933333333
N1.HOG0001657	OG0000292	n13		TRIDC2AG054570.1, TRIDC2AG054510.1
N1.HOG0001658	OG0000292	n15	HORVU.MOREX.r2.6HG0494790.1	TRIDC6BG042850.1	TraesCS6A02G220900, TraesCS6B02G262400, TraesCS6D02G214300
N1.HOG0001659	OG0000292	n21	HORVU.MOREX.r2.2HG0151270.1	TRIDC2BG057310.1	TraesCS2A02G377200, TraesCS2B02G394400, TraesCS2D02G373800		0.95	0.933333333
N1.HOG0001660	OG0000292	n26	HORVU.MOREX.r2.2HG0151320.1	TRIDC2BG057250.1	TraesCS2A02G376700, TraesCS2B02G393600, TraesCS2D02G373100			0.866666667
N1.HOG0001661	OG0000293	n3	HORVU.MOREX.r2.1HG0064740.1, HORVU.MOREX.r2.1HG0064820.1, HORVU.MOREX.r2.1HG0064720.1, HORVU.MOREX.r2.1HG0064790.1	TRIDC1AG053930.1, TRIDC1AG053940.1, TRIDC1AG053950.1, TRIDC1BG061720.1, TRIDC0UG003320.1, TRIDC1BG061730.1, TRIDC1BG061740.1, TRIDC0UG024770.1, TRIDC1BG061700.1	TraesCS1A02G367100, TraesCS1A02G367200, TraesCS1A02G367000, TraesCS1B02G385200, TraesCS1B02G385300, TraesCS1B02G384900, TraesCS1B02G385100, TraesCS1B02G385000, TraesCS1D02G372700, TraesCS1D02G372600, TraesCS1D02G372800, TraesCS1D02G372900, TraesCS1D02G372400, TraesCS1D02G372500		0.578571429	0.933333333
N1.HOG0001662	OG0000293	n29	HORVU.MOREX.r2.1HG0064810.1	TRIDC1AG053920.1, TRIDC1BG061690.1		0.842105263	0.85
N1.HOG0001663	OG0000294	n1	HORVU.MOREX.r2.3HG0228210.1	TRIDC3AG034760.1, TRIDC3BG039220.1	TraesCS3A02G232300, TraesCS3B02G261500, TraesCS3D02G220900			0.666666667
N1.HOG0001664	OG0000294	n13			TraesCS1D02G023700, TraesCS5D02G509800
N1.HOG0001665	OG0000294	n17		TRIDC4AG054150.1, TRIDC7BG057950.1	TraesCS4A02G363900
N1.HOG0001666	OG0000294	n20		TRIDC4AG054170.1, TRIDC4AG054160.1, TRIDC5BG076110.1			0.95
N1.HOG0001667	OG0000294	n23	HORVU.MOREX.r2.5HG0440100.1		TraesCS4A02G363700, TraesCS5B02G509700
N1.HOG0001668	OG0000294	n25	HORVU.MOREX.r2.7HG0609850.1		TraesCS7A02G461100, TraesCS7B02G362600, TraesCS7D02G449300			0.133333333
N1.HOG0001669	OG0000294	n28	HORVU.MOREX.r2.5HG0440080.1		TraesCS4A02G363800, TraesCS5B02G509500, TraesCS5D02G509700
N1.HOG0001670	OG0000295	n3	HORVU.MOREX.r2.3HG0184990.1	TRIDC3AG005240.1, TRIDC3AG005230.1, TRIDC3BG005140.1, TRIDC3BG005100.1, TRIDC3BG005200.1	TraesCS3A02G046300, TraesCS3A02G046200, TraesCS3B02G037100, TraesCS3B02G037300, TraesCS3B02G036400, TraesCS3B02G037200, TraesCS3D02G033900, TraesCS3D02G034000	0.947368421	0.425	0.511111111
N1.HOG0001671	OG0000295	n16	HORVU.MOREX.r2.3HG0184850.1, HORVU.MOREX.r2.3HG0184880.1	TRIDC3AG005220.1, TRIDC3AG005210.1, TRIDC3AG005260.1, TRIDC3BG005120.1, TRIDC3BG005320.1, TRIDC3BG005150.1	TraesCS3A02G046100, TraesCS3A02G046000, TraesCS3B02G037400, TraesCS3B02G038700, TraesCS3B02G037000, TraesCS3D02G034200, TraesCS3D02G025700, TraesCS3D02G033800		0.65	0.211111111
N1.HOG0001672	OG0000296	n4	HORVU.MOREX.r2.4HG0345850.1	TRIDC5AG075510.1, TRIDC7AG003980.1, TRIDC4AG066330.1, TRIDC4BG060750.1, TRIDC4BG060790.1, TRIDC4BG060770.1	TraesCS7A02G040400, TraesCS5A02G532400, TraesCS4B02G363800, TraesCS4B02G364100, TraesCS4B02G364000, TraesCS4D02G357200, TraesCS4D02G357400, TraesCSU02G209500, TraesCSU02G209300, TraesCS7D02G035600, TraesCS4D02G357300		0.7	0.688888889
N1.HOG0001673	OG0000296	n21	HORVU.MOREX.r2.4HG0345840.1		TraesCS5A02G532200, TraesCS5A02G532300, TraesCS4B02G363900			0.8
N1.HOG0001674	OG0000296	n25	HORVU.MOREX.r2.7HG0534160.1	TRIDC4AG063670.1	TraesCS4A02G431200, TraesCS7D02G053700	0.947368421		0.933333333
N1.HOG0001675	OG0000296	n28	HORVU.MOREX.r2.7HG0534180.1	TRIDC7AG006240.1	TraesCS4A02G431300, TraesCSU02G092300	0.947368421
N1.HOG0001676	OG0000297	n1	HORVU.MOREX.r2.6HG0521750.1	TRIDC6AG057130.1, TRIDC6AG057120.1, TRIDC6BG066590.1, TRIDC6BG066580.1	TraesCS6A02G384000, TraesCS6A02G384100, TraesCS6A02G383900, TraesCS6B02G423500, TraesCS6B02G423200, TraesCS6B02G423400, TraesCS6D02G369100, TraesCS6D02G369200, TraesCS6D02G368900, TraesCS6D02G369000			0.466666667
N1.HOG0001677	OG0000297	n20	HORVU.MOREX.r2.2HG0162630.1	TRIDC4AG005800.1	TraesCS7A02G063600, TraesCS4A02G041300, TraesCS4B02G262300, TraesCS4D02G262300			0.4
N1.HOG0001678	OG0000297	n25	HORVU.MOREX.r2.7HG0535170.1	TRIDC7AG006840.1, TRIDC4BG045500.1	TraesCS7A02G063400, TraesCS7D02G058100, TraesCSU02G197600, TraesCSU02G190600	0.947368421		0.533333333
N1.HOG0001679	OG0000298	n2	HORVU.MOREX.r2.7HG0593420.1	TRIDC7AG051310.1, TRIDC7BG042580.1	TraesCS7A02G366800, TraesCS7A02G367100, TraesCS7B02G261000, TraesCS7D02G355800, TraesCS7D02G356000, TraesCS7D02G355400, TraesCS7D02G355600		0.4	0.8
N1.HOG0001680	OG0000298	n12		TRIDC7AG051240.1, TRIDC7AG051190.1	TraesCS7A02G366600, TraesCS7A02G366200, TraesCS7D02G356200		0.95	0.866666667
N1.HOG0001681	OG0000298	n17	HORVU.MOREX.r2.7HG0593570.1, HORVU.MOREX.r2.7HG0593520.1
N1.HOG0001682	OG0000298	n19	HORVU.MOREX.r2.4HG0344260.1	TRIDC5AG073950.1, TRIDC4BG058880.1	TraesCS5A02G520000, TraesCS4B02G351400, TraesCS4D02G346200			0.866666667
N1.HOG0001683	OG0000298	n24	HORVU.MOREX.r2.4HG0344200.1		TraesCS5A02G519600, TraesCS5A02G519400, TraesCS4B02G350900, TraesCSU02G069600, TraesCSU02G013700, TraesCS4D02G345700, TraesCSU02G069700			0.4
N1.HOG0001684	OG0000299	n2			TraesCS7A02G201100, TraesCS7B02G107700, TraesCS7D02G204200
N1.HOG0001685	OG0000299	n5	HORVU.MOREX.r2.7HG0555340.1, HORVU.MOREX.r2.7HG0555330.1
N1.HOG0001686	OG0000299	n7		TRIDC7AG025470.1, TRIDC7AG025490.1
N1.HOG0001687	OG0000299	n10	HORVU.MOREX.r2.7HG0555400.1, HORVU.MOREX.r2.7HG0555370.1, HORVU.MOREX.r2.7HG0555380.1	TRIDC7AG025480.1, TRIDC7BG015830.1	TraesCS7A02G201300, TraesCS7A02G201500, TraesCS7A02G201200, TraesCS7B02G107900, TraesCS7B02G107800, TraesCS7D02G204300
N1.HOG0001688	OG0000299	n20	HORVU.MOREX.r2.7HG0555350.1	TRIDC7BG015900.1	TraesCS7A02G201600, TraesCS7B02G108500, TraesCS7D02G204600, TraesCS7D02G204700
N1.HOG0001689	OG0000299	n25	HORVU.MOREX.r2.7HG0555360.1		TraesCS7A02G201400, TraesCS7B02G108200, TraesCS7B02G108000, TraesCS7B02G108300, TraesCS7D02G204500, TraesCS7D02G204400
N1.HOG0001690	OG0000300	n6	HORVU.MOREX.r2.2HG0099690.1, HORVU.MOREX.r2.2HG0099670.1, HORVU.MOREX.r2.2HG0099650.1, HORVU.MOREX.r2.2HG0099660.1		TraesCS2B02G175100, TraesCS2D02G155100			0.533333333
N1.HOG0001691	OG0000300	n11	HORVU.MOREX.r2.2HG0099680.1		TraesCS2B02G174900, TraesCS2B02G175000, TraesCS2D02G155000
N1.HOG0001692	OG0000300	n16		TRIDC1AG021960.1, TRIDC1BG026020.1	TraesCS1D02G143300
N1.HOG0001693	OG0000300	n20		TRIDC5BG080360.1	TraesCS4A02G334000, TraesCS5D02G538000		0.3
N1.HOG0001694	OG0000300	n23	HORVU.MOREX.r2.5HG0444310.1	TRIDC4AG050530.1, TRIDC4AG050520.1	TraesCS4A02G334200, TraesCS4A02G334100, TraesCS5B02G551100	0.947368421	0.825	0.4
N1.HOG0001695	OG0000300	n28	HORVU.MOREX.r2.5HG0444300.1		TraesCS4A02G334300, TraesCS5B02G551000, TraesCS5D02G537800
N1.HOG0001696	OG0000301	n3	HORVU.MOREX.r2.6HG0523260.1		TraesCS6D02G304700	0.947368421
N1.HOG0001697	OG0000301	n5	HORVU.MOREX.r2.6HG0523270.1	TRIDC5BG009830.1, TRIDC6BG069340.1	TraesCS6A02G397700, TraesCS5B02G059600		0.25	0.066666667
N1.HOG0001698	OG0000301	n10		TRIDC6AG058540.1	TraesCS6A02G397600, TraesCS6B02G437200		0.4	0.2
N1.HOG0001699	OG0000301	n13	HORVU.MOREX.r2.6HG0495320.1, HORVU.MOREX.r2.6HG0495310.1		TraesCS6A02G396800, TraesCS6A02G397500, TraesCS6B02G437000, TraesCS6D02G381500			0.166666667
N1.HOG0001700	OG0000301	n19			TraesCS6B02G437100, TraesCS6D02G381400			0.733333333
N1.HOG0001701	OG0000301	n21	HORVU.MOREX.r2.6HG0463950.1	TRIDC6BG069400.1, TRIDC6BG069380.1	TraesCS6B02G437500, TraesCS6B02G143900, TraesCS6D02G104900	0.842105263	0.6	0.666666667
N1.HOG0001702	OG0000301	n26	HORVU.MOREX.r2.6HG0523300.1		TraesCS6A02G397400, TraesCS6A02G397000, TraesCS5B02G059500, TraesCS6B02G436900, TraesCS6D02G381700	0.526315789		0.533333333
N1.HOG0001703	OG0000302	n0	HORVU.MOREX.r2.UnG0627470.1	TRIDC3AG018830.1, TRIDC5AG062110.1, TRIDC7AG004530.1, TRIDC6AG012560.1, TRIDC5AG060220.1, TRIDC2AG001310.1, TRIDC2AG029150.1, TRIDC4AG057070.1, TRIDC7AG020450.1, TRIDC3BG063580.1, TRIDC1BG023450.1, TRIDC2BG051040.1, TRIDC3BG044990.1, TRIDC5BG054350.1, TRIDC0UG033610.1, TRIDC7BG007610.1, TRIDC4BG024090.1	TraesCS3A02G142300, TraesCS5A02G430400, TraesCS1A02G140100, TraesCS5A02G020100, TraesCS7B02G051100, TraesCS2B02G265400, TraesCS3B02G430700, TraesCS4B02G146500, TraesCS6D02G168600, TraesCS3D02G520800, TraesCSU02G245500, TraesCS7D02G464300, TraesCS3D02G410500, TraesCS2D02G230200		0.875
N1.HOG0001704	OG0000303	n1	HORVU.MOREX.r2.5HG0442310.1	TRIDC4AG052250.1, TRIDC4AG052270.1, TRIDC5BG078400.1	TraesCS4A02G347000, TraesCS5B02G526600, TraesCS5D02G525600
N1.HOG0001705	OG0000303	n8			TraesCS4A02G347300, TraesCS5D02G525300			0.933333333
N1.HOG0001706	OG0000303	n10			TraesCS4A02G347100, TraesCS5D02G525500
N1.HOG0001707	OG0000303	n13	HORVU.MOREX.r2.5HG0442410.1	TRIDC4AG052130.1, TRIDC4AG052100.1, TRIDC4AG052140.1, TRIDC5BG078490.1	TraesCS4A02G345900, TraesCS4A02G346100, TraesCS5B02G527100, TraesCS5D02G526300, TraesCS5D02G526200		0.6	0.8
N1.HOG0001708	OG0000303	n22	HORVU.MOREX.r2.5HG0442360.1	TRIDC5BG078470.1	TraesCS5B02G527000		0.9
N1.HOG0001709	OG0000303	n24		TRIDC4AG052240.1, TRIDC4AG052280.1, TRIDC5BG078390.1	TraesCS4A02G346900, TraesCS4A02G347200, TraesCS5B02G526500, TraesCS5D02G525700, TraesCS5D02G525400			0.933333333
N1.HOG0001710	OG0000304	n0		TRIDC0UG031160.1, TRIDC0UG031220.1, TRIDC0UG031170.1, TRIDC0UG013160.1, TRIDC0UG013120.1, TRIDC0UG013240.1	TraesCS4B02G368500, TraesCS4B02G368000, TraesCS4B02G370700, TraesCS4B02G370600, TraesCS4B02G369100, TraesCSU02G261300, TraesCSU02G261600, TraesCSU02G070000, TraesCSU02G069900, TraesCSU02G154108, TraesCSU02G223000, TraesCSU02G144400, TraesCSU02G144200, TraesCSU02G144263, TraesCSU02G194000, TraesCSU02G144231, TraesCSU02G250904, TraesCSU02G254416, TraesCSU02G154111, TraesCSU02G259085, TraesCSU02G154…		0.483333333	0.583333333
N1.HOG0001711	OG0000305	n3	HORVU.MOREX.r2.7HG0538240.1		TraesCSU02G063000			0.733333333
N1.HOG0001712	OG0000305	n4	HORVU.MOREX.r2.7HG0549500.1	TRIDC7AG009730.1, TRIDC1AG048010.1	TraesCS7A02G086100, TraesCS1A02G323100, TraesCS4A02G385500, TraesCS1B02G335900, TraesCS7D02G080900, TraesCSU02G190400, TraesCSU02G092700, TraesCS7D02G081000, TraesCSU02G063100		0.95	0.666666667
N1.HOG0001713	OG0000305	n17	HORVU.MOREX.r2.5HG0434030.1	TRIDC5BG070040.1	TraesCS5A02G454100, TraesCS5A02G454000, TraesCS5B02G462700, TraesCS5D02G464600
N1.HOG0001714	OG0000305	n25		TRIDC5AG065070.1	TraesCS5A02G453800			0.866666667
N1.HOG0001715	OG0000305	n27			TraesCS5D02G464300
N1.HOG0001716	OG0000305	n28			TraesCS5D02G464400
N1.HOG0001717	OG0000306	n2			TraesCS1A02G070100
N1.HOG0001718	OG0000306	n10			TraesCS2A02G059000, TraesCS6B02G042100, TraesCS6D02G013500			0.666666667
N1.HOG0001719	OG0000306	n15		TRIDC5AG068020.1, TRIDC7AG005370.1, TRIDC4AG023380.1, TRIDC7AG066860.1, TRIDC6AG039620.1, TRIDC6AG015620.1, TRIDC1BG062270.1, TRIDC7BG016760.1, TRIDC5BG053600.1	TraesCS6A02G257100, TraesCS6A02G117700, TraesCS7A02G477700, TraesCS5B02G338800		0.825	0.666666667
N1.HOG0001720	OG0000306	n28			TraesCS4A02G148800, TraesCS7B02G115000
N1.HOG0001721	OG0000307	n1		TRIDC5AG000410.1, TRIDC5BG025990.1, TRIDC1BG012020.1, TRIDC3BG081100.1, TRIDC2BG017130.1	TraesCS5A02G001600, TraesCS3A02G091700, TraesCS5B02G146400, TraesCS5B02G146300, TraesCS3B02G106800, TraesCS3D02G506000, TraesCS3D02G201200, TraesCS3D02G091600		0.5875	0.422222222
N1.HOG0001722	OG0000307	n14	HORVU.MOREX.r2.3HG0232420.1	TRIDC6AG035400.1, TRIDC3AG021000.1, TRIDC3BG049680.1, TRIDC3BG074200.1, TRIDC3BG000160.1	TraesCS6A02G223200, TraesCS3A02G142600, TraesCS2B02G165100, TraesCS3B02G330100, TraesCS2B02G557400, TraesCS7D02G532300, TraesCS6D02G012500, TraesCSU02G039000, TraesCS3D02G010400		0.625	0.644444444
N1.HOG0001723	OG0000308	n2			TraesCS2B02G139500, TraesCS2D02G120900			0.866666667
N1.HOG0001724	OG0000308	n4	HORVU.MOREX.r2.2HG0094460.1	TRIDC2BG017480.1	TraesCS2B02G139300, TraesCS2B02G140000, TraesCS2B02G140100, TraesCS2B02G139400, TraesCS2B02G139900, TraesCS2D02G121200, TraesCS2D02G120500, TraesCS2D02G121000, TraesCS2D02G121100			0.6
N1.HOG0001725	OG0000308	n15		TRIDC2AG016760.1, TRIDC2AG016780.1, TRIDC2BG020420.1, TRIDC2BG017490.1
N1.HOG0001726	OG0000308	n19	HORVU.MOREX.r2.2HG0094450.1		TraesCS2B02G139600, TraesCS2D02G120800			0.933333333
N1.HOG0001727	OG0000308	n22	HORVU.MOREX.r2.2HG0096950.1	TRIDC2BG020430.1	TraesCS2A02G135500, TraesCS2B02G159400, TraesCS2D02G137900		0.95
N1.HOG0001728	OG0000308	n26	HORVU.MOREX.r2.2HG0096940.1	TRIDC2AG016770.1	TraesCS2A02G135400, TraesCS2B02G159300, TraesCS2D02G137800	0.947368421		0.933333333
N1.HOG0001729	OG0000309	n4	HORVU.MOREX.r2.4HG0292550.1, HORVU.MOREX.r2.1HG0043010.1	TRIDC1AG020010.1, TRIDC6AG021480.1, TRIDC4BG000800.1		0.526315789	0.5
N1.HOG0001730	OG0000309	n8	HORVU.MOREX.r2.3HG0224910.1, HORVU.MOREX.r2.7HG0600130.1, HORVU.MOREX.r2.3HG0202140.1, HORVU.MOREX.r2.6HG0518180.1, HORVU.MOREX.r2.6HG0495300.1, HORVU.MOREX.r2.6HG0516190.1, HORVU.MOREX.r2.2HG0178110.1, HORVU.MOREX.r2.5HG0385520.1, HORVU.MOREX.r2.6HG0515470.1, HORVU.MOREX.r2.1HG0030030.1, HORVU.MOREX.r2.4HG0286360.1, HORVU.MOREX.r2.4HG0315690.1, HORVU.MOREX.r2.5HG0404530.1, HORVU.MOREX.r2.7HG0558…	TRIDC5AG024330.1	TraesCS5A02G460100, TraesCS4B02G136500, TraesCS1D02G154600	0.671052632		0.833333333
N1.HOG0001731	OG0000310	n8	HORVU.MOREX.r2.5HG0432810.1, HORVU.MOREX.r2.7HG0601440.1			0.157894737
N1.HOG0001732	OG0000310	n10	HORVU.MOREX.r2.6HG0511020.1
N1.HOG0001733	OG0000310	n11	HORVU.MOREX.r2.7HG0594700.1, HORVU.MOREX.r2.4HG0324780.1, HORVU.MOREX.r2.6HG0494370.1		TraesCS2B02G412800			0.933333333
N1.HOG0001734	OG0000310	n14	HORVU.MOREX.r2.2HG0174760.1, HORVU.MOREX.r2.2HG0142410.1			0.789473684
N1.HOG0001735	OG0000310	n15	HORVU.MOREX.r2.5HG0400920.1, HORVU.MOREX.r2.2HG0091010.1			0.631578947
N1.HOG0001736	OG0000310	n16	HORVU.MOREX.r2.7HG0560970.1, HORVU.MOREX.r2.3HG0199900.1, HORVU.MOREX.r2.1HG0037780.1, HORVU.MOREX.r2.7HG0534790.1, HORVU.MOREX.r2.2HG0169840.1, HORVU.MOREX.r2.2HG0170830.1, HORVU.MOREX.r2.7HG0623990.1, HORVU.MOREX.r2.2HG0164840.1			0.842105263
N1.HOG0001737	OG0000310	n23	HORVU.MOREX.r2.2HG0084890.1, HORVU.MOREX.r2.3HG0249330.1, HORVU.MOREX.r2.3HG0264200.1, HORVU.MOREX.r2.3HG0222290.1			0.561403509
N1.HOG0001738	OG0000310	n27	HORVU.MOREX.r2.7HG0564030.1, HORVU.MOREX.r2.4HG0344390.1, HORVU.MOREX.r2.6HG0494360.1, HORVU.MOREX.r2.1HG0053770.1
N1.HOG0001739	OG0000311	n1		TRIDC3BG008930.1			0.65
N1.HOG0001740	OG0000311	n5	HORVU.MOREX.r2.4HG0318010.1, HORVU.MOREX.r2.4HG0317950.1, HORVU.MOREX.r2.4HG0317940.1	TRIDC4AG017130.1, TRIDC4BG032180.1	TraesCS4B02G183900, TraesCS4D02G184900	0.631578947
N1.HOG0001741	OG0000311	n11	HORVU.MOREX.r2.6HG0521950.1, HORVU.MOREX.r2.6HG0521970.1	TRIDC6AG011860.1, TRIDC6AG057300.1, TRIDC6BG066800.1	TraesCS6A02G093000, TraesCS6A02G386200, TraesCS6B02G425200, TraesCS6D02G370800
N1.HOG0001742	OG0000311	n19	HORVU.MOREX.r2.4HG0348200.1, HORVU.MOREX.r2.4HG0345860.1	TRIDC5AG077880.1, TRIDC2AG005280.1, TRIDC2BG005790.1	TraesCS5A02G552000, TraesCS5A02G552400, TraesCS2A02G049900, TraesCS2B02G060800, TraesCSU02G125200, TraesCSU02G125500, TraesCS2D02G049200		0.95	0.622222222
N1.HOG0001743	OG0000312	n5			TraesCS4A02G468300, TraesCS4A02G467200			0.933333333
N1.HOG0001744	OG0000312	n8	HORVU.MOREX.r2.6HG0457400.1	TRIDC4AG071510.1, TRIDC4AG071890.1, TRIDC6AG009240.1, TRIDC4AG068630.1	TraesCS4A02G491200, TraesCS4A02G458200, TraesCS7A02G032100, TraesCS7A02G005200, TraesCS7A02G007500, TraesCS7B02G405600, TraesCS6B02G100000, TraesCS1D02G381500, TraesCSU02G133300	0.947368421	0.533333333	0.344444444
N1.HOG0001745	OG0000312	n21	HORVU.MOREX.r2.7HG0527420.1, HORVU.MOREX.r2.7HG0527460.1	TRIDC7AG000690.1	TraesCS4A02G464800, TraesCS7D02G022300	0.736842105	0.85	0.533333333
N1.HOG0001746	OG0000312	n25	HORVU.MOREX.r2.7HG0529330.1		TraesCS4A02G470600, TraesCS7A02G021700, TraesCS2D02G511700, TraesCS7D02G018900, TraesCS7D02G020800	0.894736842		0.355555556
N1.HOG0001747	OG0000313	n4			TraesCS4A02G392400, TraesCS7A02G093300
N1.HOG0001748	OG0000313	n6			TraesCS4A02G392100, TraesCS7A02G093100, TraesCS4A02G392200			0.766666667
N1.HOG0001749	OG0000313	n9	HORVU.MOREX.r2.7HG0539180.1		TraesCS4A02G392300	0.842105263
N1.HOG0001750	OG0000313	n10	HORVU.MOREX.r2.7HG0539210.1		TraesCS7A02G092500, TraesCS7A02G091800, TraesCS7A02G092700, TraesCS7A02G091900, TraesCS7A02G092800, TraesCS7A02G093000, TraesCS4A02G391900, TraesCS4A02G392000, TraesCS4A02G392500, TraesCS7A02G092900, TraesCS4A02G391700, TraesCS7D02G087700, TraesCS7D02G088500, TraesCS7D02G087800, TraesCS7D02G088700, TraesCSU02G258300, TraesCS7D02G088600, TraesCS7D02G087600, TraesCS7D02G088000, TraesCS7D02G088100			0.866666667
N1.HOG0001751	OG0000314	n1	HORVU.MOREX.r2.5HG0413880.1	TRIDC7AG055830.1, TRIDC5AG045230.1, TRIDC1AG052150.1, TRIDC1BG059420.1, TRIDC7BG065870.1		0.947368421	0.95
N1.HOG0001752	OG0000314	n7	HORVU.MOREX.r2.6HG0457270.1	TRIDC7AG071240.1, TRIDC5BG051070.1, TRIDC0UG016670.1, TRIDC7BG048150.1, TRIDC5BG049040.1	TraesCS5A02G319700, TraesCS6A02G073400, TraesCS1A02G354300, TraesCS5A02G302600, TraesCS6B02G098400, TraesCS1B02G367400, TraesCS7B02G301000, TraesCS5B02G302900, TraesCS5B02G320000, TraesCS5B02G319900, TraesCS7B02G417500, TraesCS7D02G496700, TraesCS6D02G071700, TraesCS1D02G356100, TraesCS7D02G394600, TraesCS5D02G309300, TraesCS5D02G325700		0.816666667	0.752380952
N1.HOG0001753	OG0000315	n1	HORVU.MOREX.r2.5HG0389440.1	TRIDC5AG025450.1, TRIDC5AG028070.1, TRIDC5BG029330.1, TRIDC5BG029520.1	TraesCS5A02G152500, TraesCS5A02G170900, TraesCS5B02G167600, TraesCS5B02G168400, TraesCS5D02G157700, TraesCS5D02G175600
N1.HOG0001754	OG0000315	n14	HORVU.MOREX.r2.5HG0389430.1		TraesCS5A02G170700, TraesCS5B02G167500, TraesCS5D02G175200, TraesCS5D02G175300
N1.HOG0001755	OG0000315	n19	HORVU.MOREX.r2.5HG0389450.1	TRIDC5AG028050.1, TRIDC5BG029350.1	TraesCS5A02G170800, TraesCS5B02G167700, TraesCS5D02G175500	0.947368421
N1.HOG0001756	OG0000315	n24	HORVU.MOREX.r2.5HG0389380.1	TRIDC5AG027990.1, TRIDC5BG029300.1	TraesCS5A02G170400, TraesCS5B02G167200, TraesCS3D02G377000, TraesCS5D02G174900
N1.HOG0001757	OG0000316	n1		TRIDC1AG015030.1, TRIDC1BG015570.1	TraesCS1B02G108500, TraesCS1D02G090600, TraesCSU02G172000, TraesCSU02G000800			0.066666667
N1.HOG0001758	OG0000316	n12		TRIDC3AG009040.1, TRIDC1BG000790.1, TRIDC7BG052110.1, TRIDC1BG015560.1	TraesCS3A02G076000		0.633333333
N1.HOG0001759	OG0000316	n18		TRIDC1BG000810.1, TRIDC7BG052100.1, TRIDC1BG058050.1, TRIDC1BG000800.1	TraesCS4A02G425989, TraesCS1A02G003100, TraesCS7B02G326000, TraesCS1B02G360400, TraesCS1D02G349336		0.3	0.65
N1.HOG0001760	OG0000316	n27		TRIDC5BG075970.1	TraesCS5B02G508100, TraesCS3D02G076100
N1.HOG0001761	OG0000317	n5	HORVU.MOREX.r2.3HG0262940.1		TraesCS3B02G506300, TraesCS3D02G457100
N1.HOG0001762	OG0000317	n7	HORVU.MOREX.r2.3HG0262920.1	TRIDC3BG074120.1, TRIDC3BG074110.1	TraesCS3A02G463100, TraesCS3A02G462700, TraesCS3B02G506100, TraesCS3B02G505900, TraesCS3D02G457000, TraesCS3D02G456800		0.9	0.8
N1.HOG0001763	OG0000317	n15			TraesCS3B02G504400, TraesCS3D02G455200
N1.HOG0001764	OG0000317	n17	HORVU.MOREX.r2.3HG0262820.1	TRIDC3AG065160.1, TRIDC3BG073870.1	TraesCS3A02G461700, TraesCS3B02G504300, TraesCS3D02G455100	0.947368421
N1.HOG0001765	OG0000317	n22	HORVU.MOREX.r2.3HG0262840.1	TRIDC3AG065250.1, TRIDC3BG074090.1	TraesCS3A02G461800, TraesCS3B02G504600, TraesCS3B02G505600, TraesCS3D02G455400, TraesCS3D02G456200, TraesCS3D02G456600		0.9	0.666666667
N1.HOG0001766	OG0000318	n3		TRIDC6AG053310.1	TraesCS6A02G354600			0.866666667
N1.HOG0001767	OG0000318	n5	HORVU.MOREX.r2.7HG0539540.1	TRIDC7AG011220.1, TRIDC4AG057720.1	TraesCS7A02G095400, TraesCS3B02G595400, TraesCS7D02G091400	0.315789474	0.75	0.333333333
N1.HOG0001768	OG0000318	n12	HORVU.MOREX.r2.4HG0348240.1	TRIDC5AG077820.1	TraesCS5A02G551400, TraesCSU02G126100			0.533333333
N1.HOG0001769	OG0000318	n15	HORVU.MOREX.r2.4HG0348230.1	TRIDC7AG015170.1, TRIDC7BG004500.1, TRIDC2BG073580.1	TraesCS7A02G129400, TraesCS5A02G551600, TraesCS7B02G029500, TraesCS2B02G508600, TraesCSU02G125600, TraesCS7D02G128400, TraesCS2D02G482300	0.947368421		0.533333333
N1.HOG0001770	OG0000318	n25		TRIDC5AG077830.1	TraesCS5A02G551500, TraesCS4A02G395800, TraesCS4B02G387200, TraesCSU02G126000, TraesCS4D02G343500			0.066666667
N1.HOG0001771	OG0000319	n2	HORVU.MOREX.r2.2HG0144210.1, HORVU.MOREX.r2.2HG0144170.1	TRIDC0UG004470.1	TraesCS2A02G332400, TraesCS2A02G332300, TraesCS2A02G332200, TraesCS2A02G332600, TraesCS2B02G350100, TraesCS2B02G349600, TraesCS2B02G349300, TraesCS2D02G330500, TraesCS2D02G330700, TraesCS2D02G330600	0.789473684		0.9
N1.HOG0001772	OG0000319	n16	HORVU.MOREX.r2.2HG0144200.1	TRIDC0UG004940.1	TraesCS2A02G332100, TraesCS2A02G332000, TraesCS2A02G332500, TraesCS2B02G349400, TraesCS2B02G349500, TraesCS2B02G350000, TraesCS2B02G349800, TraesCS2B02G349700, TraesCS2B02G349900, TraesCS2D02G330300, TraesCS2D02G330400		0.95	0.488888889
N1.HOG0001773	OG0000319	n28	HORVU.MOREX.r2.2HG0144160.1		TraesCS2B02G349200, TraesCSU02G220300			0.533333333
N1.HOG0001774	OG0000320	n2	HORVU.MOREX.r2.2HG0165660.1	TRIDC2AG068080.1	TraesCS2A02G481500, TraesCS2B02G507800, TraesCS2D02G481800			0.3
N1.HOG0001775	OG0000320	n7	HORVU.MOREX.r2.2HG0165650.1	TRIDC2AG068160.1, TRIDC2AG068120.1, TRIDC2AG068110.1, TRIDC2BG073510.1	TraesCS2A02G482200, TraesCS2A02G482300, TraesCS2A02G481900, TraesCS2A02G481800, TraesCS2B02G508500, TraesCS2B02G508100, TraesCS2B02G508700, TraesCS2B02G508000, TraesCS2D02G500300, TraesCS2D02G482200, TraesCS2D02G481900		0.55	0.493333333
N1.HOG0001776	OG0000320	n22	HORVU.MOREX.r2.2HG0165670.1	TRIDC2BG073500.1	TraesCS2A02G481700, TraesCS2A02G482100, TraesCS2B02G508300, TraesCS2B02G508400, TraesCS2D02G482000, TraesCS2D02G482400, TraesCS2D02G482100			0.453333333
N1.HOG0001777	OG0000321	n4			TraesCS7A02G500500, TraesCS7B02G407600
N1.HOG0001778	OG0000321	n8	HORVU.MOREX.r2.7HG0614830.1	TRIDC7BG064450.1	TraesCS7D02G487200
N1.HOG0001779	OG0000321	n10	HORVU.MOREX.r2.7HG0614790.1	TRIDC7BG064410.1	TraesCS7A02G500000, TraesCS7B02G407100, TraesCS7D02G487800	0.842105263	0.6	0.5
N1.HOG0001780	OG0000321	n15	HORVU.MOREX.r2.7HG0614800.1	TRIDC7AG070000.1	TraesCS7A02G500200		0.95
N1.HOG0001781	OG0000321	n17	HORVU.MOREX.r2.7HG0614810.1	TRIDC7AG070010.1, TRIDC7BG064440.1	TraesCS7A02G500300, TraesCS7B02G407400, TraesCS7D02G487400		0.95
N1.HOG0001782	OG0000321	n22	HORVU.MOREX.r2.7HG0614820.1	TRIDC7AG070030.1, TRIDC7BG064460.1	TraesCS7A02G500600, TraesCS7B02G407500, TraesCS7B02G407700, TraesCS7D02G487300, TraesCS7D02G487000, TraesCS7D02G487100	0.736842105	0.75	0.533333333
N1.HOG0001783	OG0000322	n2		TRIDC7AG023860.1, TRIDC6AG046490.1
N1.HOG0001784	OG0000322	n5	HORVU.MOREX.r2.7HG0553530.1	TRIDC7BG014370.1	TraesCS7A02G191400, TraesCS7B02G096200, TraesCS7D02G192400
N1.HOG0001785	OG0000322	n9	HORVU.MOREX.r2.6HG0510460.1	TRIDC6BG054200.1	TraesCS6A02G309000, TraesCS6B02G338000, TraesCS6D02G288300			0.066666667
N1.HOG0001786	OG0000322	n16	HORVU.MOREX.r2.6HG0526850.1	TRIDC1BG054620.1	TraesCS1A02G323900, TraesCS1B02G337200, TraesCS1D02G325200
N1.HOG0001787	OG0000322	n21	HORVU.MOREX.r2.6HG0456890.1		TraesCS6A02G070700, TraesCS6B02G094700, TraesCS6D02G068500
N1.HOG0001788	OG0000322	n25	HORVU.MOREX.r2.1HG0063090.1	TRIDC1AG049530.1	TraesCS1A02G333600, TraesCS1B02G347000, TraesCS1D02G336200			0.733333333
N1.HOG0001789	OG0000323	n1	HORVU.MOREX.r2.1HG0002430.1, HORVU.MOREX.r2.1HG0002310.1	TRIDC1AG001870.1, TRIDC1AG001930.1, TRIDC0UG001790.1	TraesCS1B02G021500, TraesCS1D02G014700, TraesCS1D02G016026	0.947368421	0.366666667
N1.HOG0001790	OG0000323	n15	HORVU.MOREX.r2.UnG0624260.1		TraesCS1A02G017800	0.736842105		0.666666667
N1.HOG0001791	OG0000323	n16	HORVU.MOREX.r2.1HG0001430.1, HORVU.MOREX.r2.1HG0001640.1	TRIDC1BG002540.1, TRIDC0UG000270.1, TRIDC0UG001780.1	TraesCS1A02G018400, TraesCS1B02G022100, TraesCS1B02G022200, TraesCS1B02G020900	0.789473684	0.35	0.422222222
N1.HOG0001792	OG0000323	n24	HORVU.MOREX.r2.1HG0004680.1	TRIDC1BG002490.1	TraesCS1A02G016200, TraesCS1B02G020300, TraesCS1D02G016100, TraesCS1D02G014600	0.947368421	0.9	0.733333333
N1.HOG0001793	OG0000323	n29		TRIDC4BG000190.1	TraesCS4B02G007500		0.6
N1.HOG0001794	OG0000324	n4			TraesCS3A02G453700, TraesCS3B02G491400, TraesCS3B02G491600, TraesCS3B02G492000, TraesCSU02G185600, TraesCS3D02G446100, TraesCSU02G181600			0.666666667
N1.HOG0001795	OG0000324	n11	HORVU.MOREX.r2.3HG0262120.1		TraesCS3B02G492700, TraesCS3B02G492100, TraesCS3D02G446600, TraesCS3D02G446300			0.866666667
N1.HOG0001796	OG0000324	n17	HORVU.MOREX.r2.3HG0262570.1		TraesCS3A02G458300, TraesCS3B02G498400, TraesCS3B02G498600, TraesCS3D02G451100			0.766666667
N1.HOG0001797	OG0000324	n21	HORVU.MOREX.r2.3HG0262110.1		TraesCS3A02G454000, TraesCS3B02G492800, TraesCS3B02G492300, TraesCS3D02G446500	0.736842105
N1.HOG0001798	OG0000324	n25		TRIDC3BG072060.1	TraesCS3A02G453300, TraesCS3B02G491100, TraesCS3B02G491000, TraesCS3B02G491200		0.7	0.666666667
N1.HOG0001799	OG0000325	n3		TRIDC3AG002320.1, TRIDC5BG083400.1, TRIDC3BG001150.1	TraesCS3A02G006000, TraesCS5B02G564900		0.95
N1.HOG0001800	OG0000325	n9	HORVU.MOREX.r2.3HG0182410.1	TRIDC3BG001110.1, TRIDC0UG008080.1	TraesCS3A02G005600, TraesCS3B02G010900, TraesCS3B02G008400, TraesCS3D02G004900		0.9	0.6
N1.HOG0001801	OG0000325	n15	HORVU.MOREX.r2.1HG0006210.1	TRIDC3AG002350.1, TRIDC3BG001130.1, TRIDC1BG007400.1	TraesCS3A02G005800, TraesCS3B02G008200, TraesCS1B02G059200, TraesCS1D02G046500		0.85	0.733333333
N1.HOG0001802	OG0000325	n22	HORVU.MOREX.r2.3HG0182340.1	TRIDC3AG002410.1, TRIDC3BG001010.1, TRIDC3BG001020.1	TraesCS3A02G003700, TraesCS3B02G008900, TraesCS3B02G008800, TraesCS3D02G005700, TraesCS3D02G005600		0.95	0.555555556
N1.HOG0001803	OG0000326	n4	HORVU.MOREX.r2.3HG0197210.1		TraesCS3D02G114700, TraesCS3D02G114800
N1.HOG0001804	OG0000326	n7		TRIDC3BG018360.1	TraesCS3A02G112900, TraesCS3B02G131200, TraesCS3D02G114900			0.933333333
N1.HOG0001805	OG0000326	n13	HORVU.MOREX.r2.3HG0197340.1, HORVU.MOREX.r2.3HG0197330.1, HORVU.MOREX.r2.3HG0197310.1	TRIDC3AG013980.1	TraesCS3A02G113100, TraesCS3B02G130400, TraesCS3B02G130900, TraesCS3B02G131100, TraesCS3B02G131000, TraesCS3D02G115300, TraesCS3D02G115000, TraesCS3D02G115200, TraesCS3D02G115100
N1.HOG0001806	OG0000326	n25	HORVU.MOREX.r2.3HG0197320.1		TraesCS3B02G130500, TraesCS4D02G145500
N1.HOG0001807	OG0000326	n27		TRIDC7BG055420.1	TraesCS3A02G113000, TraesCS7B02G347100, TraesCS4D02G145600		0.95
N1.HOG0001808	OG0000327	n2			TraesCS7A02G418700, TraesCS7D02G394300
N1.HOG0001809	OG0000327	n4	HORVU.MOREX.r2.7HG0605380.1, HORVU.MOREX.r2.7HG0602870.1		TraesCS7A02G408200, TraesCS7A02G207300, TraesCS6A02G163000, TraesCS7A02G434000, TraesCS7A02G434900, TraesCS6A02G136000, TraesCS6B02G188200, TraesCS2B02G202400, TraesCS7B02G334500, TraesCS7B02G333600, TraesCS7B02G334300, TraesCS1B02G114000, TraesCS1B02G221700, TraesCS7B02G334400, TraesCS7D02G425300, TraesCS5D02G223900, TraesCS6D02G151300, TraesCS6D02G149200, TraesCS7D02G425200, TraesCS5D02G187400,…			0.566666667
N1.HOG0001810	OG0000327	n26	HORVU.MOREX.r2.7HG0557840.1, HORVU.MOREX.r2.7HG0605340.1		TraesCS7A02G434700, TraesCS2D02G143400, TraesCS7D02G425400
N1.HOG0001811	OG0000328	n2		TRIDC6AG025360.1, TRIDC6BG031590.1, TRIDC2BG017040.1	TraesCS6A02G180100, TraesCS6B02G205300, TraesCS2B02G136600, TraesCS2B02G136500, TraesCS6D02G165100
N1.HOG0001812	OG0000328	n10	HORVU.MOREX.r2.6HG0470400.1	TRIDC6AG019630.1, TRIDC6BG025710.1	TraesCS6A02G143700, TraesCS6B02G172000, TraesCS6D02G133000
N1.HOG0001813	OG0000328	n17	HORVU.MOREX.r2.6HG0470590.1	TRIDC6AG019820.1	TraesCS6A02G144600, TraesCS6B02G172700, TraesCS6D02G133500			0.066666667
N1.HOG0001814	OG0000328	n21	HORVU.MOREX.r2.6HG0470490.1	TRIDC7AG003680.1, TRIDC6BG025790.1	TraesCS4A02G451400, TraesCS7A02G037400, TraesCS6A02G144200, TraesCS6B02G172600, TraesCS1D02G243600, TraesCS7D02G034100, TraesCS6D02G133400		0.8	0.6
N1.HOG0001815	OG0000329	n4	HORVU.MOREX.r2.2HG0163040.1	TRIDC2BG069180.1	TraesCS2B02G475300	0.947368421		0.866666667
N1.HOG0001816	OG0000329	n6	HORVU.MOREX.r2.2HG0163050.1		TraesCS2B02G475600, TraesCS2B02G476000, TraesCS2D02G453800			0.8
N1.HOG0001817	OG0000329	n9		TRIDC2AG064750.1, TRIDC2BG069160.1, TRIDC2BG069170.1	TraesCS2A02G453800, TraesCS2D02G453700		0.85
N1.HOG0001818	OG0000329	n13	HORVU.MOREX.r2.2HG0162990.1, HORVU.MOREX.r2.2HG0163000.1	TRIDC2AG064820.1, TRIDC2AG064810.1, TRIDC2BG069250.1	TraesCS2A02G454200, TraesCS2A02G454300, TraesCS2B02G475200, TraesCS2B02G475400, TraesCS2B02G475500, TraesCS2B02G475800, TraesCS2B02G476300, TraesCS2D02G454500, TraesCS2D02G454300, TraesCS2D02G454000, TraesCS2D02G454200, TraesCS2D02G454400, TraesCS2D02G454100		0.85	0.855555556
N1.HOG0001819	OG0000330	n1	HORVU.MOREX.r2.2HG0079280.1	TRIDC2AG000200.1, TRIDC2BG006070.1, TRIDC0UG005190.1, TRIDC7BG076790.1	TraesCS2A02G004500, TraesCS2B02G020000, TraesCSU02G012200, TraesCS2D02G004300	0.684210526	0.825	0.5
N1.HOG0001820	OG0000330	n12	HORVU.MOREX.r2.2HG0080390.1		TraesCS2B02G005800, TraesCS2B02G002000, TraesCSU02G149200, TraesCS2D02G015600			0.333333333
N1.HOG0001821	OG0000330	n16	HORVU.MOREX.r2.6HG0450110.1	TRIDC2BG000650.1, TRIDC0UG026780.1	TraesCS2B02G013800, TraesCS2B02G014200, TraesCS2B02G014500, TraesCS2B02G014000, TraesCS2B02G318700, TraesCSU02G227900	0.947368421	0.325	0.4
N1.HOG0001822	OG0000330	n24			TraesCS3B02G006600, TraesCS2B02G001100, TraesCS2B02G000400, TraesCS2D02G002500			0.4
N1.HOG0001823	OG0000330	n27	HORVU.MOREX.r2.2HG0079130.1	TRIDC0UG005250.1	TraesCS4A02G307600, TraesCS7D02G028900	0.789473684	0.75
N1.HOG0001824	OG0000331	n2	HORVU.MOREX.r2.7HG0611640.1		TraesCS7A02G474400, TraesCS7B02G376000, TraesCS7D02G461500
N1.HOG0001825	OG0000331	n7	HORVU.MOREX.r2.3HG0242710.1		TraesCS3A02G297200, TraesCS3A02G297100, TraesCS3D02G305300, TraesCS3D02G305400
N1.HOG0001826	OG0000331	n11	HORVU.MOREX.r2.3HG0242690.1	TRIDC3AG045000.1, TRIDC3AG044990.1, TRIDC3BG050950.1, TRIDC3BG050980.1, TRIDC0UG009930.1	TraesCS3B02G339400, TraesCS3D02G305100, TraesCS3D02G305000		0.51	0.6
N1.HOG0001827	OG0000331	n19	HORVU.MOREX.r2.3HG0242700.1	TRIDC4AG037160.1, TRIDC5BG056270.1	TraesCS4A02G235800, TraesCS3A02G297300, TraesCS5B02G358400, TraesCS3B02G339600, TraesCS3B02G339700, TraesCS3B02G339800, TraesCS3B02G339500, TraesCS5D02G364600, TraesCS3D02G305200			0.55
N1.HOG0001828	OG0000332	n1	HORVU.MOREX.r2.3HG0236280.1, HORVU.MOREX.r2.4HG0318660.1		TraesCS6A02G171500, TraesCS6A02G152600, TraesCS6A02G028900, TraesCS4B02G300900, TraesCS3B02G317900	0.315789474		0.8
N1.HOG0001829	OG0000332	n10	HORVU.MOREX.r2.4HG0294050.1, HORVU.MOREX.r2.5HG0374980.1, HORVU.MOREX.r2.1HG0023310.1, HORVU.MOREX.r2.7HG0553800.1, HORVU.MOREX.r2.5HG0394770.1		TraesCS6A02G171600, TraesCS7A02G170000, TraesCS7B02G068000, TraesCS7B02G283700, TraesCS3B02G294300, TraesCS6B02G071300, TraesCS7B02G050400, TraesCS7D02G132500			0.2
N1.HOG0001830	OG0000332	n22	HORVU.MOREX.r2.3HG0202370.1, HORVU.MOREX.r2.1HG0060150.1, HORVU.MOREX.r2.5HG0389200.1, HORVU.MOREX.r2.2HG0093190.1, HORVU.MOREX.r2.4HG0291370.1, HORVU.MOREX.r2.4HG0314580.1, HORVU.MOREX.r2.7HG0573320.1		TraesCS2B02G299600, TraesCS3B02G524100	0.947368421
N1.HOG0001831	OG0000333	n1	HORVU.MOREX.r2.4HG0278930.1	TRIDC4AG044430.1, TRIDC5BG070630.1, TRIDC4BG004540.1	TraesCS4A02G288300, TraesCS5B02G468000, TraesCS4D02G024100	0.684210526	0.633333333	0.333333333
N1.HOG0001832	OG0000333	n9	HORVU.MOREX.r2.4HG0278940.1	TRIDC4AG044410.1	TraesCS4A02G288000, TraesCS4B02G026600, TraesCS4B02G024000, TraesCS4D02G024300			0.533333333
N1.HOG0001833	OG0000333	n15		TRIDC5BG068800.1, TRIDC5BG016340.1	TraesCS5A02G446000, TraesCS5B02G451400, TraesCS5B02G455700, TraesCS5B02G458100, TraesCS5B02G452500, TraesCS5B02G454200, TraesCS5B02G479300, TraesCS3B02G287600, TraesCS5D02G454200, TraesCS5D02G454600, TraesCS5D02G192700			0.066666667
N1.HOG0001834	OG0000333	n28	HORVU.MOREX.r2.5HG0432750.1
N1.HOG0001835	OG0000334	n4		TRIDC5AG001240.1, TRIDC4AG003750.1, TRIDC5AG001220.1			0.9
N1.HOG0001836	OG0000334	n7			TraesCS5B02G006000, TraesCS5B02G005900, TraesCS5B02G006100, TraesCS5B02G006300, TraesCS5B02G006200			0.6
N1.HOG0001837	OG0000334	n12	HORVU.MOREX.r2.5HG0408450.1		TraesCS5A02G007000, TraesCSU02G073500			0.633333333
N1.HOG0001838	OG0000334	n14	HORVU.MOREX.r2.5HG0350020.1		TraesCS5A02G007700, TraesCS4A02G027200, TraesCS5A02G007600, TraesCS4A02G027100, TraesCS5D02G005100, TraesCS5D02G005000, TraesCS5D02G013200
N1.HOG0001839	OG0000334	n21	HORVU.MOREX.r2.3HG0273790.1, HORVU.MOREX.r2.3HG0273200.1	TRIDC5AG001260.1, TRIDC5BG001220.1, TRIDC5BG001210.1, TRIDC5BG001200.1	TraesCS3B02G597300, TraesCS3D02G533400	0.263157895	0.8	0.933333333
N1.HOG0001840	OG0000335	n0	HORVU.MOREX.r2.7HG0619360.1	TRIDC7AG074180.1, TRIDC7AG073830.1, TRIDC7AG073890.1, TRIDC7AG073880.1, TRIDC7AG073910.1, TRIDC7BG070240.1, TRIDC7BG070250.1, TRIDC7BG070260.1	TraesCS7A02G529400, TraesCS7A02G528700, TraesCS7A02G528800, TraesCS7A02G529000, TraesCS7A02G528900, TraesCS7A02G529200, TraesCS7B02G448500, TraesCS7B02G446000, TraesCS7B02G446100, TraesCS7B02G445900, TraesCS7B02G445600, TraesCS7B02G445500, TraesCS7B02G445700, TraesCS7B02G445800, TraesCS7D02G516600, TraesCS7D02G516700, TraesCS7D02G516800, TraesCS7D02G516900, TraesCS3D02G308300, TraesCS7D02G517000		0.835714286	0.721212121
N1.HOG0001841	OG0000336	n1	HORVU.MOREX.r2.3HG0231920.1, HORVU.MOREX.r2.2HG0165530.1	TRIDC2BG073350.1	TraesCS2A02G480900, TraesCS2B02G506600, TraesCS2D02G481000			0.666666667
N1.HOG0001842	OG0000336	n10	HORVU.MOREX.r2.3HG0185600.1	TRIDC0UG008200.1	TraesCS3A02G030700, TraesCS3B02G032000, TraesCS3B02G052900, TraesCS3D02G028900		0.95	0.933333333
N1.HOG0001843	OG0000336	n15	HORVU.MOREX.r2.7HG0562910.1	TRIDC3AG001030.1, TRIDC7AG030340.1, TRIDC3AG003380.1, TRIDC2AG068020.1, TRIDC3BG003850.1, TRIDC7BG021170.1	TraesCS2A02G002600, TraesCS7A02G235700, TraesCS3B02G023900, TraesCS7B02G133800, TraesCS3D02G024800, TraesCSU02G227500, TraesCS2D02G590400, TraesCS7D02G235700		0.9	0.566666667
N1.HOG0001844	OG0000337	n1	HORVU.MOREX.r2.2HG0114880.1
N1.HOG0001845	OG0000337	n5	HORVU.MOREX.r2.2HG0080430.1	TRIDC2BG001620.1	TraesCS2B02G006100, TraesCS2B02G006500, TraesCS2D02G015900, TraesCSU02G240900		0.25	0.4
N1.HOG0001846	OG0000337	n10	HORVU.MOREX.r2.2HG0080490.1		TraesCS2B02G053400			0.933333333
N1.HOG0001847	OG0000337	n11		TRIDC4AG064710.1, TRIDC7AG010990.1, TRIDC4AG057830.1, TRIDC4AG064770.1, TRIDC0UG011860.1	TraesCS4A02G438000, TraesCS4A02G437700, TraesCS4A02G436100, TraesCS7A02G093800, TraesCS4A02G393200, TraesCS4A02G436500, TraesCS4A02G436300, TraesCS4A02G437800, TraesCS7D02G046800, TraesCS7D02G046600, TraesCS7D02G046900, TraesCS7D02G089100, TraesCSU02G158400			0.683333333
N1.HOG0001848	OG0000338	n5	HORVU.MOREX.r2.7HG0598330.1, HORVU.MOREX.r2.7HG0598350.1, HORVU.MOREX.r2.7HG0598340.1	TRIDC7AG055020.1, TRIDC7AG055030.1, TRIDC7BG047810.1, TRIDC7BG047800.1	TraesCS7A02G396400, TraesCS7A02G396500, TraesCS7B02G298600, TraesCS7B02G298500, TraesCS7D02G392000		0.95
N1.HOG0001849	OG0000338	n16	HORVU.MOREX.r2.7HG0600000.1		TraesCS7B02G298400
N1.HOG0001850	OG0000338	n17		TRIDC1AG045330.1, TRIDC0UG025700.1, TRIDC1BG051230.1, TRIDC0UG025720.1, TRIDC1BG051240.1	TraesCS1A02G304500, TraesCS1A02G304600, TraesCS1B02G315100, TraesCS1D02G304100, TraesCS1D02G304200, TraesCS1D02G304300, TraesCS1D02G304500, TraesCS1D02G304400		0.1875
N1.HOG0001851	OG0000339	n4	HORVU.MOREX.r2.1HG0067250.1	TRIDC1BG058900.1	TraesCS1A02G350200, TraesCS1B02G364500, TraesCS1D02G353100			0.066666667
N1.HOG0001852	OG0000339	n8	HORVU.MOREX.r2.4HG0282640.1	TRIDC4BG008830.1	TraesCS4A02G257800, TraesCS4B02G056700, TraesCS4D02G057000
N1.HOG0001853	OG0000339	n13	HORVU.MOREX.r2.5HG0426940.1	TRIDC5BG063370.1	TraesCS5A02G407800, TraesCS5B02G412700, TraesCS5D02G417700
N1.HOG0001854	OG0000339	n19	HORVU.MOREX.r2.2HG0109010.1	TRIDC2BG029460.1	TraesCS2A02G185500, TraesCS2B02G221800, TraesCS2D02G202200			0.066666667
N1.HOG0001855	OG0000339	n24	HORVU.MOREX.r2.4HG0329480.1	TRIDC4AG008540.1	TraesCS4A02G065700, TraesCS4B02G243100, TraesCS4D02G242700	0.947368421
N1.HOG0001856	OG0000340	n6	HORVU.MOREX.r2.5HG0377420.1	TRIDC1AG004060.1	TraesCS1A02G035400, TraesCS3A02G222200, TraesCS2A02G235600, TraesCS5A02G106800, TraesCS6B02G115300, TraesCS5B02G386600, TraesCS5B02G386400, TraesCS6B02G269600, TraesCS1B02G394000, TraesCS6B02G115400, TraesCS2D02G579700		0.7	0.866666667
N1.HOG0001857	OG0000340	n18	HORVU.MOREX.r2.1HG0026540.1, HORVU.MOREX.r2.3HG0204030.1, HORVU.MOREX.r2.6HG0492140.1		TraesCS4A02G051800, TraesCS7A02G274700, TraesCS2A02G530500, TraesCS7A02G235600, TraesCS5A02G236900, TraesCS3B02G420000, TraesCS2B02G320600, TraesCS2B02G052000, TraesCS5D02G132400			0.533333333
N1.HOG0001858	OG0000341	n1		TRIDC3AG007230.1
N1.HOG0001859	OG0000341	n7	HORVU.MOREX.r2.UnG0624300.1	TRIDC2AG002290.1, TRIDC2BG002410.1	TraesCS2A02G022500, TraesCSU02G188200, TraesCS2D02G023700			0.133333333
N1.HOG0001860	OG0000341	n12	HORVU.MOREX.r2.5HG0419440.1		TraesCS5D02G488500
N1.HOG0001861	OG0000341	n14	HORVU.MOREX.r2.3HG0190060.1	TRIDC3BG009780.1	TraesCS3A02G062000, TraesCS3A02G061700, TraesCSU02G048500, TraesCS3D02G061700, TraesCSU02G049000, TraesCSU02G209200, TraesCS3D02G061500			0.333333333
N1.HOG0001862	OG0000341	n24	HORVU.MOREX.r2.7HG0610820.1		TraesCSU02G048600	0.947368421		0.866666667
N1.HOG0001863	OG0000341	n25	HORVU.MOREX.r2.3HG0190020.1, HORVU.MOREX.r2.3HG0190040.1, HORVU.MOREX.r2.3HG0190050.1		TraesCS3A02G061600, TraesCS3D02G061900	0.947368421
N1.HOG0001864	OG0000342	n3	HORVU.MOREX.r2.7HG0620310.1		TraesCS7A02G536300, TraesCS7D02G522900			0.666666667
N1.HOG0001865	OG0000342	n6	HORVU.MOREX.r2.7HG0587070.1, HORVU.MOREX.r2.7HG0620120.1	TRIDC7AG074780.1, TRIDC7AG074750.1, TRIDC7BG071470.1, TRIDC7BG071250.1	TraesCS7B02G455600, TraesCS7B02G454200, TraesCS7D02G524100	0.894736842	0.9
N1.HOG0001866	OG0000342	n14	HORVU.MOREX.r2.7HG0620290.1, HORVU.MOREX.r2.7HG0620320.1	TRIDC4AG063640.1, TRIDC7BG071180.1, TRIDC7BG071200.1	TraesCS4A02G429500, TraesCS7A02G536700, TraesCS7A02G536800, TraesCS7A02G536500, TraesCS7B02G454400, TraesCS7B02G454500, TraesCS7B02G454300, TraesCS7B02G454800, TraesCS7D02G522700, TraesCS7D02G524800, TraesCS7D02G523100		0	0.666666667
N1.HOG0001867	OG0000343	n4	HORVU.MOREX.r2.7HG0614320.1	TRIDC7AG069520.1, TRIDC7AG069000.1, TRIDC7BG063940.1	TraesCS7A02G497300, TraesCS7B02G400500, TraesCS7D02G484500		0.35
N1.HOG0001868	OG0000343	n10	HORVU.MOREX.r2.1HG0019940.1, HORVU.MOREX.r2.7HG0615020.1	TRIDC7AG070040.1	TraesCS7A02G494300, TraesCS7A02G500700, TraesCS7B02G407800, TraesCS7D02G481500, TraesCS7D02G488000			0.8
N1.HOG0001869	OG0000343	n17			TraesCS5B02G408500, TraesCS5D02G413800
N1.HOG0001870	OG0000343	n20		TRIDC7AG003130.1	TraesCS7A02G033200		0.95
N1.HOG0001871	OG0000343	n25	HORVU.MOREX.r2.7HG0611490.1, HORVU.MOREX.r2.3HG0198570.1		TraesCS7A02G473200
N1.HOG0001872	OG0000343	n27	HORVU.MOREX.r2.3HG0193430.1	TRIDC7AG066060.1, TRIDC7BG059590.1
N1.HOG0001873	OG0000344	n1	HORVU.MOREX.r2.2HG0090710.1	TRIDC2AG011300.1, TRIDC2AG011210.1, TRIDC2BG013910.1, TRIDC2BG013760.1	TraesCS2A02G096900, TraesCS2B02G114400, TraesCS2D02G097000		0.95
N1.HOG0001874	OG0000344	n13	HORVU.MOREX.r2.2HG0084200.1	TRIDC2AG005270.1, TRIDC2AG005260.1, TRIDC2AG005250.1	TraesCS2A02G049800, TraesCS2A02G050000, TraesCS2B02G060700, TraesCS2D02G049000, TraesCS6D02G286700, TraesCS2D02G048900, TraesCS2D02G049300	0.947368421	0.9	0.6
N1.HOG0001875	OG0000344	n24		TRIDC7AG060320.1, TRIDC7BG060230.1	TraesCS7A02G433300, TraesCS7A02G477000, TraesCS7B02G378600		0.6	0.6
N1.HOG0001876	OG0000345	n5	HORVU.MOREX.r2.6HG0454710.1	TRIDC6AG006340.1, TRIDC0UG022590.1	TraesCS6A02G051800, TraesCS6B02G070800	0.684210526	0.425	0.866666667
N1.HOG0001877	OG0000345	n9	HORVU.MOREX.r2.6HG0454660.1		TraesCS7A02G566900	0.842105263
N1.HOG0001878	OG0000345	n11	HORVU.MOREX.r2.7HG0624000.1		TraesCS7B02G490100, TraesCS7B02G491800	0.105263158		0.266666667
N1.HOG0001879	OG0000345	n13	HORVU.MOREX.r2.4HG0339470.1	TRIDC7AG078610.1, TRIDC7AG047330.1, TRIDC7BG075560.1, TRIDC7BG075310.1, TRIDC7BG075450.1, TRIDC7BG075330.1, TRIDC7BG060530.1, TRIDC6BG072150.1, TRIDC6BG009000.1, TRIDC6BG009030.1	TraesCS7B02G491000, TraesCS7B02G380900, TraesCS7D02G465800, TraesCS7D02G543900, TraesCSU02G111500	0.894736842	0.642857143	0.5
N1.HOG0001880	OG0000345	n28			TraesCS7A02G567300, TraesCS7B02G491500			0.333333333
N1.HOG0001881	OG0000346	n0		TRIDC4AG057300.1, TRIDC4AG057610.1, TRIDC4AG057470.1	TraesCS4A02G397600, TraesCS4A02G396100, TraesCS7A02G096000, TraesCS4A02G396000, TraesCS4A02G397300, TraesCS4A02G397200, TraesCS4A02G397100, TraesCS4A02G395200, TraesCS4A02G395300, TraesCS4A02G398000, TraesCS4A02G398200, TraesCS7B02G092100, TraesCS6B02G114500, TraesCS7D02G093900, TraesCS7D02G187900, TraesCS7D02G092000, TraesCS7D02G093800, TraesCS7D02G091800, TraesCS7D02G091900, TraesCS7D02G093500,…		0.766666667	0.674074074
N1.HOG0001882	OG0000347	n2	HORVU.MOREX.r2.2HG0078850.1, HORVU.MOREX.r2.2HG0078990.1	TRIDC2AG000510.1	TraesCS2A02G001400, TraesCS2D02G001200	0.868421053	0.05	0.4
N1.HOG0001883	OG0000347	n8	HORVU.MOREX.r2.2HG0078980.1	TRIDC3BG071500.1	TraesCS3B02G487300, TraesCS2B02G023100, TraesCS2D02G001600	0.368421053	0.9	0.266666667
N1.HOG0001884	OG0000347	n12	HORVU.MOREX.r2.2HG0078970.1	TRIDC2AG078140.1, TRIDC2AG082180.1, TRIDC2BG000330.1, TRIDC2BG000270.1	TraesCS2A02G563200, TraesCS2A02G001500, TraesCS2A02G001000, TraesCS2B02G022500, TraesCS2B02G022300, TraesCS7B02G440800, TraesCS2B02G022900, TraesCS2B02G565600, TraesCS2D02G000900, TraesCS2D02G563800, TraesCS2D02G001000	0.578947368	0.875	0.419047619
N1.HOG0001885	OG0000348	n2	HORVU.MOREX.r2.5HG0364870.1		TraesCS3A02G170200, TraesCS1A02G406100, TraesCS4A02G387200, TraesCS7A02G409000, TraesCS6A02G043500, TraesCS1B02G087600, TraesCS2B02G078100, TraesCS3B02G531800, TraesCS5B02G390700, TraesCS2B02G629700, TraesCS4B02G143000, TraesCS1B02G082200, TraesCS2B02G352500, TraesCS2B02G432400, TraesCS3B02G170200, TraesCS3B02G075800, TraesCS1B02G373500, TraesCS3B02G097100, TraesCS1B02G172000, TraesCS4B02G183400,…	0.894736842		0.933333333
N1.HOG0001886	OG0000348	n28	HORVU.MOREX.r2.4HG0308200.1		TraesCS4B02G081000	0.947368421		0.066666667
N1.HOG0001887	OG0000349	n2	HORVU.MOREX.r2.3HG0198620.1	TRIDC4AG010320.1, TRIDC4AG010330.1, TRIDC7AG027270.1, TRIDC4BG040220.1, TRIDC3BG019460.1	TraesCS4A02G072000, TraesCS3A02G119200, TraesCS7A02G215400, TraesCS7A02G215300, TraesCS4B02G227900, TraesCS3B02G138400, TraesCS4D02G228800, TraesCS7D02G217200, TraesCS3D02G121400, TraesCS3D02G121300
N1.HOG0001888	OG0000349	n17	HORVU.MOREX.r2.3HG0198680.1	TRIDC3AG014930.1, TRIDC3AG014920.1, TRIDC1BG005030.1, TRIDC0UG000530.1, TRIDC3BG019510.1	TraesCS1B02G045500, TraesCS3B02G138800, TraesCS3B02G138600, TraesCSU02G244000, TraesCS1D02G037100, TraesCSU02G150000, TraesCS3D02G121500		0.9	0.866666667
N1.HOG0001889	OG0000350	n1	HORVU.MOREX.r2.3HG0213520.1	TRIDC3AG026250.1, TRIDC3BG030000.1	TraesCS3A02G188900, TraesCS3B02G218300, TraesCS3D02G192600			0.066666667
N1.HOG0001890	OG0000350	n8	HORVU.MOREX.r2.3HG0266680.1	TRIDC6AG019810.1, TRIDC3AG068580.1, TRIDC1BG017830.1, TRIDC7BG001440.1, TRIDC3BG077580.1, TRIDC3BG071760.1, TRIDC1BG015150.1	TraesCS6A02G144500, TraesCS3A02G486900, TraesCS3A02G487200, TraesCS3B02G489200, TraesCS1B02G105000, TraesCS1B02G122400, TraesCS7B02G011000, TraesCS3B02G534900, TraesCS3B02G535000, TraesCS1D02G082300, TraesCS7D02G490700, TraesCS3D02G482500		0.533333333	0.355555556
N1.HOG0001891	OG0000350	n28			TraesCS1D02G354000
N1.HOG0001892	OG0000351	n6	HORVU.MOREX.r2.3HG0198970.1, HORVU.MOREX.r2.3HG0198950.1, HORVU.MOREX.r2.3HG0198930.1, HORVU.MOREX.r2.3HG0198940.1		TraesCS3A02G120600, TraesCS3A02G120700, TraesCS3B02G140200, TraesCS3D02G122800, TraesCS3D02G123000, TraesCS3D02G122900	0.947368421		0.6
N1.HOG0001893	OG0000351	n15	HORVU.MOREX.r2.3HG0199030.1	TRIDC3BG019690.1, TRIDC3BG019680.1	TraesCS3A02G121200, TraesCS3A02G121100, TraesCS3A02G121000, TraesCS3B02G140600, TraesCS3B02G140500, TraesCS3D02G123300			0.666666667
N1.HOG0001894	OG0000351	n23	HORVU.MOREX.r2.7HG0538560.1		TraesCS4A02G387600, TraesCS7A02G088400, TraesCS4A02G387500, TraesCS7A02G088300, TraesCS7D02G083600			0.8
N1.HOG0001895	OG0000351	n28			TraesCS7B02G437500, TraesCS5D02G033900			0.866666667
N1.HOG0001896	OG0000352	n7	HORVU.MOREX.r2.5HG0372310.1	TRIDC7AG046920.1, TRIDC3BG067970.1, TRIDC2BG082030.1, TRIDC6BG062690.1			0.7
N1.HOG0001897	OG0000352	n11	HORVU.MOREX.r2.2HG0119180.1, HORVU.MOREX.r2.1HG0023060.1, HORVU.MOREX.r2.6HG0500970.1	TRIDC5BG004760.1		0.947368421	0.9
N1.HOG0001898	OG0000352	n14	HORVU.MOREX.r2.1HG0044180.1, HORVU.MOREX.r2.6HG0495740.1, HORVU.MOREX.r2.3HG0240150.1, HORVU.MOREX.r2.3HG0208350.1, HORVU.MOREX.r2.3HG0249190.1, HORVU.MOREX.r2.7HG0614950.1, HORVU.MOREX.r2.4HG0330410.1, HORVU.MOREX.r2.4HG0276870.1, HORVU.MOREX.r2.1HG0023080.1, HORVU.MOREX.r2.3HG0241890.1, HORVU.MOREX.r2.6HG0495750.1, HORVU.MOREX.r2.6HG0489460.1
N1.HOG0001899	OG0000352	n25		TRIDC5AG006620.1	TraesCS4B02G109000		0.4	0.733333333
N1.HOG0001900	OG0000352	n26	HORVU.MOREX.r2.6HG0498390.1		TraesCS5B02G083900, TraesCS4B02G125300
N1.HOG0001901	OG0000352	n28	HORVU.MOREX.r2.3HG0243990.1, HORVU.MOREX.r2.6HG0472730.1
N1.HOG0001902	OG0000353	n1		TRIDC3AG037870.1, TRIDC5AG053290.1, TRIDC1BG061190.1	TraesCS3A02G252700, TraesCS3B02G284300, TraesCS3D02G253300		0.725
N1.HOG0001903	OG0000353	n7	HORVU.MOREX.r2.1HG0065490.1	TRIDC3AG054470.1, TRIDC5AG015890.1, TRIDC7BG002720.1, TRIDC4BG001200.1, TRIDC6BG002170.1, TRIDC3BG065460.1, TRIDC7BG066620.1, TRIDC2BG014660.1, TRIDC6BG063270.1, TRIDC3BG042530.1	TraesCS1A02G363700, TraesCS3A02G379600, TraesCS1A02G215000, TraesCS1B02G380800, TraesCS3B02G505000, TraesCS7B02G281500, TraesCS7B02G324000, TraesCS1D02G368700, TraesCS2D02G587700, TraesCS5D02G549700, TraesCS6D02G263800		0.475	0.833333333
N1.HOG0001904	OG0000354	n4	HORVU.MOREX.r2.3HG0187060.1	TRIDC3BG006640.1	TraesCS3B02G058600, TraesCS3D02G048900			0.566666667
N1.HOG0001905	OG0000354	n7	HORVU.MOREX.r2.3HG0187740.1, HORVU.MOREX.r2.3HG0187750.1	TRIDC3BG007300.1	TraesCSU02G187600	0.631578947	0	0.8
N1.HOG0001906	OG0000354	n10		TRIDC3AG005530.1, TRIDC3AG003710.1
N1.HOG0001907	OG0000354	n16	HORVU.MOREX.r2.3HG0187040.1	TRIDC3BG007610.1		0.684210526	0.6
N1.HOG0001908	OG0000354	n17	HORVU.MOREX.r2.3HG0187870.1, HORVU.MOREX.r2.3HG0187050.1	TRIDC3BG006650.1		0.368421053
N1.HOG0001909	OG0000354	n19	HORVU.MOREX.r2.3HG0187820.1	TRIDC3AG005520.1, TRIDC3AG005550.1, TRIDC3BG007560.1, TRIDC0UG008040.1, TRIDC3BG007290.1	TraesCS3A02G049700, TraesCS3A02G049100, TraesCSU02G206200, TraesCSU02G206300, TraesCS3D02G049200	0.473684211	0.5	0.85
N1.HOG0001910	OG0000355	n1	HORVU.MOREX.r2.2HG0082080.1	TRIDC2AG003030.1, TRIDC2AG002960.1, TRIDC2BG003440.1, TRIDC2BG003320.1, TRIDC2BG003420.1	TraesCS2A02G028700, TraesCS2B02G042100, TraesCS2B02G041700, TraesCS2D02G031000		0.66	0.711111111
N1.HOG0001911	OG0000355	n12	HORVU.MOREX.r2.1HG0006010.1, HORVU.MOREX.r2.1HG0005970.1	TRIDC5AG077960.1	TraesCS5A02G553100, TraesCS4B02G388700, TraesCSU02G124500	0.947368421		0.266666667
N1.HOG0001912	OG0000355	n18	HORVU.MOREX.r2.2HG0082100.1	TRIDC2BG003460.1, TRIDC2BG003350.1	TraesCS2A02G028400, TraesCS2A02G028500, TraesCS2A02G029000, TraesCS2B02G041800, TraesCS2B02G042000, TraesCS2B02G042200, TraesCS2B02G041400, TraesCS2D02G030800, TraesCS2D02G031300		0.3	0.8
N1.HOG0001913	OG0000356	n1		TRIDC4AG062490.1	TraesCS4A02G421800, TraesCSU02G092500			0.066666667
N1.HOG0001914	OG0000356	n8	HORVU.MOREX.r2.5HG0352860.1	TRIDC5BG002990.1	TraesCS5B02G020000, TraesCS5D02G029100	0.842105263	0.45	0.266666667
N1.HOG0001915	OG0000356	n11	HORVU.MOREX.r2.5HG0352750.1	TRIDC5AG009370.1	TraesCS5B02G020100, TraesCS5B02G022200, TraesCS5D02G029200	0.789473684	0.7	0.366666667
N1.HOG0001916	OG0000356	n15	HORVU.MOREX.r2.3HG0184980.1	TRIDC3AG005190.1, TRIDC3AG005200.1, TRIDC7AG002540.1, TRIDC3BG005030.1, TRIDC3BG005260.1, TRIDC0UG010180.1, TRIDC3BG005070.1	TraesCS3A02G045900, TraesCS5A02G023500, TraesCS3D02G034700, TraesCS3D02G034300, TraesCS3D02G034900, TraesCS3D02G035200, TraesCS3D02G035100		0.485714286	0.72
N1.HOG0001917	OG0000357	n4	HORVU.MOREX.r2.6HG0461430.1		TraesCS6A02G036800, TraesCS6B02G051400			0.6
N1.HOG0001918	OG0000357	n6	HORVU.MOREX.r2.6HG0514650.1		TraesCS6A02G337800, TraesCS6B02G368500, TraesCS6D02G318700			0.933333333
N1.HOG0001919	OG0000357	n9	HORVU.MOREX.r2.6HG0514820.1	TRIDC6AG050660.1, TRIDC6AG050820.1, TRIDC6AG050810.1, TRIDC6BG059460.1, TRIDC6BG059440.1	TraesCS6A02G337900, TraesCS6A02G339200, TraesCS6A02G339100, TraesCS6B02G368600, TraesCS6B02G370100, TraesCS6B02G370000, TraesCS6D02G319800, TraesCS6D02G319900	0.947368421	0.95	0.666666667
N1.HOG0001920	OG0000357	n23		TRIDC5AG046850.1	TraesCS5A02G316000, TraesCS5D02G322200		0.95
N1.HOG0001921	OG0000357	n26	HORVU.MOREX.r2.6HG0514770.1		TraesCS7B02G452500			0.4
N1.HOG0001922	OG0000357	n27	HORVU.MOREX.r2.6HG0514730.1	TRIDC6BG059340.1	TraesCS6B02G369400
N1.HOG0001923	OG0000358	n1	HORVU.MOREX.r2.UnG0627080.1	TRIDC4AG062700.1	TraesCS7A02G526200, TraesCS7B02G051500, TraesCS2B02G284000, TraesCS5B02G388600, TraesCS1B02G458600, TraesCS6B02G464600, TraesCS4B02G238300, TraesCS2D02G247500			0.266666667
N1.HOG0001924	OG0000358	n12	HORVU.MOREX.r2.5HG0383270.1	TRIDC7AG015030.1, TRIDC4AG024760.1, TRIDC2BG041180.1, TRIDC2BG041140.1
N1.HOG0001925	OG0000358	n16	HORVU.MOREX.r2.5HG0381100.1	TRIDC3AG058220.1, TRIDC6AG016360.1, TRIDC1AG016600.1, TRIDC3AG070560.1, TRIDC1AG016640.1, TRIDC7AG024900.1, TRIDC5AG060210.1, TRIDC7BG072920.1, TRIDC5BG060160.1	TraesCS1A02G097900, TraesCS7A02G238000, TraesCS7D02G286400, TraesCS3D02G386900		0.825
N1.HOG0001926	OG0000359	n0		TRIDC6AG051170.1, TRIDC7AG007090.1, TRIDC2AG028770.1, TRIDC5AG050000.1, TRIDC2AG045380.1, TRIDC4AG039240.1, TRIDC4AG010810.1, TRIDC3AG069550.1, TRIDC3AG053580.1, TRIDC6AG042650.1, TRIDC1AG006730.1, TRIDC0UG005420.1, TRIDC4BG057640.1, TRIDC0UG022890.1, TRIDC1BG050400.1, TRIDC2BG081780.1	TraesCS4A02G250300, TraesCS4A02G150900, TraesCS3A02G418200, TraesCS1A02G049900, TraesCS7B02G463400, TraesCS1B02G310000, TraesCS4B02G194300, TraesCS5D02G017800, TraesCS7D02G553700, TraesCS1D02G390200, TraesCS5D02G175400, TraesCS3D02G494800, TraesCS1D02G078200, TraesCS2D02G161600		0.721428571	0.714285714
N1.HOG0001927	OG0000360	n1	HORVU.MOREX.r2.3HG0263100.1	TRIDC3AG065470.1	TraesCS3A02G464100, TraesCS2B02G363100, TraesCS3D02G458400, TraesCS2D02G343100	0.947368421		0.9
N1.HOG0001928	OG0000360	n7	HORVU.MOREX.r2.3HG0263120.1		TraesCS3B02G507700, TraesCS3D02G458300
N1.HOG0001929	OG0000360	n10	HORVU.MOREX.r2.6HG0523350.1		TraesCS1B02G077100, TraesCS6B02G438000			0.933333333
N1.HOG0001930	OG0000360	n12	HORVU.MOREX.r2.3HG0263150.1, HORVU.MOREX.r2.3HG0193150.1	TRIDC3AG065640.1	TraesCS3A02G464700, TraesCS3A02G467500, TraesCS3A02G464200, TraesCS3A02G464300, TraesCS3A02G497100, TraesCS3B02G508400, TraesCS3B02G507800, TraesCS3D02G459500, TraesCS3D02G459700, TraesCS3D02G462200, TraesCS3D02G464100, TraesCS3D02G458800, TraesCS3D02G458900, TraesCS1D02G365300, TraesCS5D02G038100	0.552631579	0.75	0.533333333
N1.HOG0001931	OG0000361	n1		TRIDC4BG013430.1	TraesCS4B02G086200
N1.HOG0001932	OG0000361	n4	HORVU.MOREX.r2.4HG0331530.1		TraesCS4A02G047300, TraesCS4B02G257400, TraesCS4D02G257300			0.6
N1.HOG0001933	OG0000361	n8	HORVU.MOREX.r2.4HG0331750.1, HORVU.MOREX.r2.4HG0331730.1, HORVU.MOREX.r2.4HG0331740.1, HORVU.MOREX.r2.4HG0331660.1, HORVU.MOREX.r2.4HG0331710.1, HORVU.MOREX.r2.4HG0330840.1		TraesCS4A02G047200, TraesCS4A02G046400, TraesCS4B02G258400, TraesCS4B02G257500, TraesCS4D02G258200, TraesCS4D02G258500, TraesCS4D02G257400	0.894736842		0.666666667
N1.HOG0001934	OG0000361	n20	HORVU.MOREX.r2.4HG0331630.1		TraesCS4B02G260700, TraesCS4D02G257500
N1.HOG0001935	OG0000361	n22	HORVU.MOREX.r2.4HG0331250.1	TRIDC4AG006860.1, TRIDC4BG044290.1, TRIDC4BG044300.1	TraesCS4A02G049400, TraesCS4D02G255300, TraesCS4D02G255200, TraesCS4D02G255400		0.716666667
N1.HOG0001936	OG0000362	n0	HORVU.MOREX.r2.5HG0383280.1	TRIDC4AG062690.1	TraesCS7A02G393400, TraesCS5A02G468200, TraesCS7A02G526100, TraesCS7A02G238200, TraesCS1A02G098100, TraesCS4A02G161400, TraesCS1A02G097800, TraesCS1B02G458500, TraesCS4B02G333100, TraesCS6B02G234400, TraesCS3B02G067200, TraesCS2B02G264400, TraesCS6B02G207800, TraesCS4B02G238200, TraesCS6B02G464700, TraesCS3B02G236000, TraesCS6B02G219100, TraesCS2B02G283300, TraesCS7B02G051600, TraesCS6B02G338400,…	0.947368421		0.521212121
N1.HOG0001937	OG0000363	n0	HORVU.MOREX.r2.6HG0461090.1	TRIDC6AG012880.1, TRIDC6AG012860.1, TRIDC6AG012890.1, TRIDC6AG013070.1, TRIDC6BG018300.1, TRIDC0UG015520.1, TRIDC6BG018310.1	TraesCS6A02G099300, TraesCS6A02G099389, TraesCS6A02G099318, TraesCS6A02G099407, TraesCS6A02G101100, TraesCS6B02G127557, TraesCS6B02G127500, TraesCS6B02G127200, TraesCS6B02G127457, TraesCS6B02G127400, TraesCS6B02G129200, TraesCS6B02G129173, TraesCS6B02G129100, TraesCS6D02G083130, TraesCS6D02G083400, TraesCS6D02G083300, TraesCS6D02G089608, TraesCS6D02G083112, TraesCS7D02G231400, TraesCS6D02G083100,…		0.95	0.733333333
N1.HOG0001938	OG0000364	n0	HORVU.MOREX.r2.3HG0227200.1, HORVU.MOREX.r2.4HG0295810.1, HORVU.MOREX.r2.6HG0502760.1, HORVU.MOREX.r2.6HG0452960.1, HORVU.MOREX.r2.3HG0219210.1, HORVU.MOREX.r2.7HG0594670.1, HORVU.MOREX.r2.7HG0545620.1, HORVU.MOREX.r2.5HG0356170.1, HORVU.MOREX.r2.1HG0032920.1, HORVU.MOREX.r2.3HG0209580.1, HORVU.MOREX.r2.2HG0116910.1, HORVU.MOREX.r2.7HG0580570.1, HORVU.MOREX.r2.2HG0169520.1, HORVU.MOREX.r2.4HG0337…	TRIDC3BG038880.1	TraesCS4D02G202500	0.656346749	0.85	0.866666667
N1.HOG0001939	OG0000365	n0	HORVU.MOREX.r2.4HG0309280.1		TraesCS6A02G396000, TraesCS7A02G463100, TraesCS2A02G437000, TraesCS5A02G546400, TraesCS4A02G368000, TraesCS7B02G382600, TraesCS4D02G350900, TraesCS4D02G248300, TraesCS3D02G473100, TraesCS1D02G057000, TraesCS1D02G417200, TraesCS2D02G300600, TraesCS5D02G420200, TraesCS2D02G437500, TraesCS6D02G405100, TraesCS6D02G019900, TraesCS1D02G012400, TraesCS5D02G156200, TraesCS5D02G167300, TraesCS3D02G083300,…			0.733333333
N1.HOG0001940	OG0000366	n0	HORVU.MOREX.r2.7HG0557130.1, HORVU.MOREX.r2.2HG0140040.1, HORVU.MOREX.r2.5HG0400630.1, HORVU.MOREX.r2.7HG0607640.1, HORVU.MOREX.r2.6HG0469930.1, HORVU.MOREX.r2.7HG0591500.1, HORVU.MOREX.r2.5HG0397760.1, HORVU.MOREX.r2.3HG0195720.1, HORVU.MOREX.r2.1HG0057050.1, HORVU.MOREX.r2.2HG0094050.1, HORVU.MOREX.r2.5HG0406520.1, HORVU.MOREX.r2.5HG0417710.1, HORVU.MOREX.r2.5HG0446610.1, HORVU.MOREX.r2.6HG0450…		TraesCS4A02G130900, TraesCS2A02G003800, TraesCS6B02G400100, TraesCS4B02G181100, TraesCS4B02G091700, TraesCS2B02G155900, TraesCS5D02G429300	0.746411483
N1.HOG0001941	OG0000367	n0	HORVU.MOREX.r2.5HG0383560.1, HORVU.MOREX.r2.5HG0389340.1, HORVU.MOREX.r2.1HG0033620.1, HORVU.MOREX.r2.6HG0493320.1, HORVU.MOREX.r2.4HG0296960.1, HORVU.MOREX.r2.1HG0029490.1, HORVU.MOREX.r2.1HG0020590.1, HORVU.MOREX.r2.1HG0027470.1, HORVU.MOREX.r2.4HG0319730.1, HORVU.MOREX.r2.1HG0007430.1, HORVU.MOREX.r2.5HG0384800.1, HORVU.MOREX.r2.6HG0479060.1, HORVU.MOREX.r2.7HG0572640.1, HORVU.MOREX.r2.4HG0292…			0.723684211
N1.HOG0001942	OG0000368	n1	HORVU.MOREX.r2.1HG0063410.1	TRIDC1AG049210.1, TRIDC1BG055900.1	TraesCS1A02G331100, TraesCS1B02G345000, TraesCS1D02G333800		0.95	0.066666667
N1.HOG0001943	OG0000368	n8	HORVU.MOREX.r2.4HG0336810.1	TRIDC4AG001430.1, TRIDC4BG050240.1	TraesCS4A02G011100, TraesCS4B02G293300, TraesCS4D02G291900	0.842105263	0.525	0.066666667
N1.HOG0001944	OG0000368	n16	HORVU.MOREX.r2.1HG0036330.1	TRIDC1AG025630.1, TRIDC1BG030730.1	TraesCS1A02G168100, TraesCS1B02G184500, TraesCS1D02G172800			0.066666667
N1.HOG0001945	OG0000368	n22	HORVU.MOREX.r2.6HG0457040.1	TRIDC6AG008840.1, TRIDC6BG013250.1	TraesCS6A02G071800, TraesCS6B02G096300, TraesCS6D02G069900			0.733333333
N1.HOG0001946	OG0000369	n2		TRIDC6AG061290.1, TRIDC5AG050330.1, TRIDC4AG024180.1, TRIDC1AG041200.1, TRIDC5AG060930.1, TRIDC3AG061090.1, TRIDC7AG039940.1, TRIDC4BG022990.1, TRIDC3BG000510.1, TRIDC5BG079310.1, TRIDC4BG026950.1	TraesCS5A02G421100, TraesCS5D02G345500, TraesCS1D02G298900		0.9	0.533333333
N1.HOG0001947	OG0000369	n16		TRIDC2AG035230.1, TRIDC2BG048390.1, TRIDC7BG017720.1, TRIDC6BG006510.1	TraesCS7A02G289500, TraesCS1A02G277200, TraesCS3A02G431400, TraesCS6D02G080100, TraesCS2D02G264100			0.5
N1.HOG0001948	OG0000370	n4	HORVU.MOREX.r2.7HG0610470.1		TraesCS7A02G465700, TraesCS7A02G465800, TraesCS7B02G367000, TraesCS7D02G453400
N1.HOG0001949	OG0000370	n8	HORVU.MOREX.r2.4HG0342700.1		TraesCS4A02G416900, TraesCS4A02G370200, TraesCS4A02G370300, TraesCS5A02G240100, TraesCS6A02G365000, TraesCS2A02G386900, TraesCS5A02G260500, TraesCS4B02G297700, TraesCS6B02G399400, TraesCS2B02G404500, TraesCS5B02G258800, TraesCS5B02G264900, TraesCS2B02G506200, TraesCS4B02G317500, TraesCS4D02G296500, TraesCS6D02G348400, TraesCS2D02G383700, TraesCS5D02G267900, TraesCS2D02G480500, TraesCS4D02G314100			0.9
N1.HOG0001950	OG0000371	n3	HORVU.MOREX.r2.1HG0058430.1		TraesCS1A02G292200, TraesCS1B02G301600, TraesCS1D02G290700			0.066666667
N1.HOG0001951	OG0000371	n7	HORVU.MOREX.r2.3HG0253510.1	TRIDC1AG043530.1, TRIDC3AG050600.1	TraesCS3A02G351300, TraesCS3B02G383800, TraesCS3D02G345500			0.933333333
N1.HOG0001952	OG0000371	n14		TRIDC4AG043860.1, TRIDC4BG005020.1
N1.HOG0001953	OG0000371	n16	HORVU.MOREX.r2.4HG0279270.1	TRIDC4BG004990.1	TraesCS4A02G283400, TraesCS4B02G030100, TraesCS4D02G027600			0.066666667
N1.HOG0001954	OG0000371	n20	HORVU.MOREX.r2.2HG0110080.1	TRIDC5AG066400.1, TRIDC2AG025680.1	TraesCS2A02G199700, TraesCS2B02G227000, TraesCS4B02G160400, TraesCS2D02G207400			0.866666667
N1.HOG0001955	OG0000372	n1	HORVU.MOREX.r2.5HG0447270.1	TRIDC1AG002020.1, TRIDC1BG002690.1	TraesCS1B02G027100, TraesCS1D02G019600	0.947368421	0.625	0.6
N1.HOG0001956	OG0000372	n11		TRIDC1BG002730.1	TraesCS1B02G027300		0.8	0.066666667
N1.HOG0001957	OG0000372	n16	HORVU.MOREX.r2.7HG0614650.1, HORVU.MOREX.r2.7HG0614680.1, HORVU.MOREX.r2.7HG0614640.1, HORVU.MOREX.r2.7HG0614630.1, HORVU.MOREX.r2.7HG0614700.1, HORVU.MOREX.r2.7HG0614670.1	TRIDC1BG002700.1	TraesCS7A02G499600, TraesCS7B02G406700, TraesCS7D02G486400		0.3
N1.HOG0001958	OG0000372	n27	HORVU.MOREX.r2.1HG0001470.1		TraesCS1B02G023000	0.789473684		0.066666667
N1.HOG0001959	OG0000373	n3	HORVU.MOREX.r2.UnG0628530.1, HORVU.MOREX.r2.2HG0134840.1			0.947368421
N1.HOG0001960	OG0000373	n7	HORVU.MOREX.r2.1HG0014380.1	TRIDC4AG060170.1		0.947368421
N1.HOG0001961	OG0000373	n8	HORVU.MOREX.r2.2HG0176500.1, HORVU.MOREX.r2.UnG0634400.1	TRIDC3AG049830.1		0.789473684
N1.HOG0001962	OG0000373	n10	HORVU.MOREX.r2.UnG0631450.1	TRIDC7AG030420.1, TRIDC2AG027620.1, TRIDC4BG026930.1, TRIDC2BG048420.1, TRIDC7BG017740.1, TRIDC4BG026100.1, TRIDC0UG026440.1, TRIDC5BG041290.1	TraesCS2A02G210900, TraesCS4A02G303700, TraesCS2B02G331100, TraesCS2D02G242900, TraesCSU02G253300, TraesCS5D02G345700, TraesCS7D02G123800			0.633333333
N1.HOG0001963	OG0000374	n1	HORVU.MOREX.r2.2HG0108690.1	TRIDC2AG023720.1, TRIDC2AG023740.1, TRIDC2BG029390.1	TraesCS2A02G186200, TraesCS2B02G221200, TraesCS2B02G220900, TraesCS2D02G201700		0.95
N1.HOG0001964	OG0000374	n9	HORVU.MOREX.r2.7HG0538250.1	TRIDC4AG059100.1, TRIDC7AG009670.1, TRIDC2AG010350.1, TRIDC2AG015560.1, TRIDC2BG020360.1, TRIDC2BG018700.1	TraesCS4A02G384500, TraesCS7A02G085400, TraesCS7A02G085500, TraesCS2A02G126500, TraesCS2B02G158700, TraesCS7D02G080600, TraesCS2D02G137400, TraesCS2D02G129100, TraesCS2D02G129000		0.15	0.666666667
N1.HOG0001965	OG0000375	n1		TRIDC7BG035370.1	TraesCS2A02G145400, TraesCS7A02G323700, TraesCS2A02G073100, TraesCS2B02G170400, TraesCS2B02G170500, TraesCS7B02G224500, TraesCS7B02G448400, TraesCS7B02G216000, TraesCS7B02G216300, TraesCS2D02G149200, TraesCS2D02G147900, TraesCS2D02G160900, TraesCS7D02G130900			0.9
N1.HOG0001966	OG0000375	n17			TraesCS5A02G439600, TraesCS3B02G301700, TraesCS3B02G301800			0.533333333
N1.HOG0001967	OG0000375	n20	HORVU.MOREX.r2.5HG0383610.1		TraesCS5B02G141500, TraesCS5D02G149300			0.933333333
N1.HOG0001968	OG0000375	n24	HORVU.MOREX.r2.5HG0424320.1		TraesCS5A02G389900, TraesCS5B02G394900
N1.HOG0001969	OG0000376	n1	HORVU.MOREX.r2.5HG0400500.1	TRIDC5AG055960.1, TRIDC6AG020320.1	TraesCS5A02G224000, TraesCS6A02G147500, TraesCS5B02G222800, TraesCS6B02G176000, TraesCS5D02G231400, TraesCS6D02G136800			0.866666667
N1.HOG0001970	OG0000376	n12	HORVU.MOREX.r2.7HG0615910.1		TraesCS7A02G506300, TraesCS7B02G413800, TraesCS7D02G494400			0.8
N1.HOG0001971	OG0000376	n16	HORVU.MOREX.r2.7HG0546100.1, HORVU.MOREX.r2.7HG0546110.1, HORVU.MOREX.r2.7HG0546050.1, HORVU.MOREX.r2.7HG0546080.1, HORVU.MOREX.r2.3HG0192050.1	TRIDC1AG030670.1, TRIDC7BG006490.1	TraesCS7A02G141700, TraesCS1A02G202800, TraesCS7D02G143000, TraesCS1D02G206100, TraesCS1D02G206400	0.947368421	0.95
N1.HOG0001972	OG0000377	n1	HORVU.MOREX.r2.4HG0323890.1	TRIDC4AG012610.1, TRIDC4AG012630.1	TraesCS4A02G092800, TraesCS4A02G092900, TraesCS4B02G211600, TraesCS4D02G212400, TraesCS4D02G212200
N1.HOG0001973	OG0000377	n11	HORVU.MOREX.r2.4HG0323910.1, HORVU.MOREX.r2.4HG0323970.1	TRIDC4AG012520.1, TRIDC4BG037820.1, TRIDC4BG037840.1	TraesCS4A02G092100, TraesCS4A02G092200, TraesCS4B02G212200, TraesCS4B02G212300, TraesCS4D02G212300, TraesCS4D02G213100, TraesCS4D02G213300		0.9	0.933333333
N1.HOG0001974	OG0000377	n22	HORVU.MOREX.r2.4HG0323920.1	TRIDC4AG012590.1, TRIDC4AG012580.1	TraesCS4A02G092700, TraesCS4A02G092600, TraesCS4D02G212500
N1.HOG0001975	OG0000378	n2	HORVU.MOREX.r2.7HG0622640.1		TraesCS7A02G556700, TraesCS7B02G481100, TraesCS7D02G554000			0.733333333
N1.HOG0001976	OG0000378	n8	HORVU.MOREX.r2.7HG0622690.1	TRIDC7AG077070.1, TRIDC7BG073990.1	TraesCS7A02G556200, TraesCS7B02G480700, TraesCS7D02G554400	0.947368421	0.95	0.777777778
N1.HOG0001977	OG0000378	n13	HORVU.MOREX.r2.7HG0622650.1		TraesCS7A02G556500, TraesCS7A02G556400, TraesCS7B02G480900, TraesCS7B02G481000, TraesCS7D02G554300, TraesCS7D02G554200, TraesCS7D02G554100			0.733333333
N1.HOG0001978	OG0000378	n20			TraesCS7A02G555800, TraesCS7B02G480500, TraesCS7D02G554700			0.8
N1.HOG0001979	OG0000378	n22	HORVU.MOREX.r2.7HG0622710.1		TraesCS7A02G556100, TraesCS7A02G555900, TraesCS7A02G556000, TraesCS7B02G480600, TraesCS7D02G554500, TraesCS7D02G554600			0.76
N1.HOG0001980	OG0000379	n2	HORVU.MOREX.r2.2HG0172230.1	TRIDC2AG074020.1	TraesCS2A02G527700, TraesCS2B02G558400, TraesCS2D02G530600			0.066666667
N1.HOG0001981	OG0000379	n6	HORVU.MOREX.r2.2HG0081610.1, HORVU.MOREX.r2.2HG0082400.1	TRIDC2AG002670.1, TRIDC2AG003720.1, TRIDC2AG002660.1, TRIDC2BG004420.1, TRIDC2BG088630.1, TRIDC1BG005690.1, TRIDC7BG071660.1, TRIDC2BG003030.1, TRIDC2BG080680.1	TraesCS2A02G025700, TraesCS2A02G025600, TraesCS2A02G025500, TraesCS2A02G035300, TraesCS2B02G038600, TraesCS2B02G038700, TraesCS2B02G048400, TraesCS2B02G613100, TraesCS7B02G462200, TraesCS2D02G027900, TraesCS2D02G027700, TraesCS2D02G034500		0.466666667	0.653333333
N1.HOG0001982	OG0000380	n2	HORVU.MOREX.r2.4HG0322730.1, HORVU.MOREX.r2.1HG0030680.1, HORVU.MOREX.r2.4HG0332340.1, HORVU.MOREX.r2.UnG0630600.1, HORVU.MOREX.r2.UnG0628010.1	TRIDC7AG072220.1, TRIDC3AG018840.1, TRIDC0UG028800.1, TRIDC6BG057490.1, TRIDC3BG080470.1, TRIDC2BG089210.1, TRIDC2BG080600.1, TRIDC3BG073990.1, TRIDC6BG053790.1, TRIDC6BG036030.1, TRIDC6BG035930.1, TRIDC3BG080380.1	TraesCS3A02G142400, TraesCS2B02G264800, TraesCS3B02G363900		0.2
N1.HOG0001983	OG0000380	n21	HORVU.MOREX.r2.5HG0401950.1	TRIDC4AG068010.1, TRIDC7AG002580.1, TRIDC2BG051020.1	TraesCS4A02G461600, TraesCS7A02G027900, TraesCS2B02G351700, TraesCS7D02G025000		0.25	0.866666667
N1.HOG0001984	OG0000381	n2	HORVU.MOREX.r2.5HG0393790.1	TRIDC5AG030960.1, TRIDC0UG013880.1	TraesCS5A02G193900, TraesCS5B02G189200, TraesCS5D02G196300			0.066666667
N1.HOG0001985	OG0000381	n8	HORVU.MOREX.r2.4HG0288610.1		TraesCS4A02G202100, TraesCS4B02G106300, TraesCS4D02G103000
N1.HOG0001986	OG0000381	n12		TRIDC4AG032220.1			0.9
N1.HOG0001987	OG0000381	n15	HORVU.MOREX.r2.1HG0068090.1		TraesCS1A02G370100, TraesCS1A02G370200, TraesCS1B02G389200, TraesCS1D02G376300			0.933333333
N1.HOG0001988	OG0000381	n19	HORVU.MOREX.r2.4HG0288590.1	TRIDC4AG032250.1, TRIDC4AG032230.1, TRIDC1BG062200.1	TraesCS4A02G202300, TraesCS4A02G202200, TraesCS4B02G106500, TraesCS4B02G106400, TraesCS4D02G103300, TraesCS4D02G103100		0.95	0.066666667
N1.HOG0001989	OG0000382	n2	HORVU.MOREX.r2.5HG0409870.1	TRIDC5AG043230.1, TRIDC5BG047160.1	TraesCS5A02G288500, TraesCS5B02G288000, TraesCS5D02G296300
N1.HOG0001990	OG0000382	n8	HORVU.MOREX.r2.5HG0409880.1	TRIDC5AG043240.1, TRIDC5BG047180.1	TraesCS5A02G288600, TraesCS5B02G288100, TraesCS5D02G296400
N1.HOG0001991	OG0000382	n14	HORVU.MOREX.r2.5HG0409910.1	TRIDC5AG043280.1, TRIDC5AG043270.1, TRIDC5BG047230.1	TraesCS5A02G288900, TraesCS5A02G289000, TraesCS5B02G288300, TraesCS5B02G288400, TraesCS5D02G296900, TraesCS5D02G296700
N1.HOG0001992	OG0000382	n23	HORVU.MOREX.r2.5HG0409900.1	TRIDC5AG043260.1, TRIDC5BG047220.1	TraesCS5A02G288800, TraesCS5B02G288200, TraesCS5D02G296600
N1.HOG0001993	OG0000383	n1	HORVU.MOREX.r2.5HG0403370.1			0.947368421
N1.HOG0001994	OG0000383	n5	HORVU.MOREX.r2.3HG0182800.1	TRIDC3AG002000.1, TRIDC3BG001430.1, TRIDC3BG001440.1	TraesCS3A02G008200, TraesCSU02G042200, TraesCSU02G212300, TraesCS3D02G002500, TraesCSU02G207600, TraesCSU02G041300	0.894736842	0.35	0.488888889
N1.HOG0001995	OG0000383	n14	HORVU.MOREX.r2.3HG0182850.1	TRIDC3BG001460.1, TRIDC3BG001500.1	TraesCS3A02G008600, TraesCSU02G041700, TraesCSU02G187300, TraesCSU02G042100, TraesCS3D02G002400, TraesCSU02G042000, TraesCSU02G041500, TraesCSU02G162800	0.736842105	0.55	0.311111111
N1.HOG0001996	OG0000383	n24			TraesCSU02G167600, TraesCSU02G167500			0.066666667
N1.HOG0001997	OG0000384	n2	HORVU.MOREX.r2.7HG0574710.1, HORVU.MOREX.r2.7HG0600510.1		TraesCS5D02G117300	0.578947368
N1.HOG0001998	OG0000384	n4	HORVU.MOREX.r2.2HG0117310.1		TraesCS3A02G041100, TraesCS2A02G190600, TraesCS2A02G156500, TraesCS4A02G211300, TraesCS6A02G209700, TraesCS3A02G211700, TraesCS2A02G231400, TraesCS1A02G108200, TraesCS7A02G198000, TraesCS7A02G263600, TraesCS7B02G053600, TraesCS4B02G152200, TraesCS2B02G269900, TraesCS2B02G257500, TraesCS5B02G112000, TraesCS5B02G520800, TraesCS5D02G172600, TraesCS7D02G222400, TraesCS6D02G056500, TraesCS6D02G228500,…			0.916666667
[truncated: 32,791 more rows]
