# Supplementary material for: Comparative gene retention analysis in barley, wild emmer, and bread wheat pangenome lines reveals factors affecting gene retention following gene duplication
Source: BMC Biol. 2023 Feb 6;21:25. doi: 10.1186/s12915-022-01503-z (PMC9903521; doi:10.1186/s12915-022-01503-z)
Supplement: Supplementary file 7 — Additional file 7. Orthologous gene matrix (presence/absence) in barley, wild emmer, and bread wheat pangenome lines. [file 12915_2022_1503_MOESM7_ESM.zip › Files_S5/SRR7478319.deletion_gene.list]

TRIDC0UG000240
TRIDC0UG000280
TRIDC0UG000410
TRIDC0UG000420
TRIDC0UG000450
TRIDC0UG000700
TRIDC0UG000720
TRIDC0UG000730
TRIDC0UG000740
TRIDC0UG000970
TRIDC0UG000990
TRIDC0UG001290
TRIDC0UG001300
TRIDC0UG001410
TRIDC0UG001420
TRIDC0UG001480
TRIDC0UG001490
TRIDC0UG001630
TRIDC0UG001640
TRIDC0UG001680
TRIDC0UG001700
TRIDC0UG001730
TRIDC0UG001740
TRIDC0UG001760
TRIDC0UG001770
TRIDC0UG001780
TRIDC0UG001790
TRIDC0UG001830
TRIDC0UG001910
TRIDC0UG002200
TRIDC0UG002750
TRIDC0UG002930
TRIDC0UG002940
TRIDC0UG002960
TRIDC0UG003050
TRIDC0UG003110
TRIDC0UG003120
TRIDC0UG003130
TRIDC0UG003140
TRIDC0UG003150
TRIDC0UG003230
TRIDC0UG003260
TRIDC0UG003270
TRIDC0UG003280
TRIDC0UG003320
TRIDC0UG003330
TRIDC0UG003350
TRIDC0UG003360
TRIDC0UG003370
TRIDC0UG003380
TRIDC0UG003450
TRIDC0UG003600
TRIDC0UG003650
TRIDC0UG003760
TRIDC0UG003850
TRIDC0UG003860
TRIDC0UG003890
TRIDC0UG003930
TRIDC0UG004150
TRIDC0UG004160
TRIDC0UG004170
TRIDC0UG004180
TRIDC0UG004190
TRIDC0UG004200
TRIDC0UG004280
TRIDC0UG004290
TRIDC0UG004310
TRIDC0UG004360
TRIDC0UG004530
TRIDC0UG004540
TRIDC0UG004580
TRIDC0UG004750
TRIDC0UG004760
TRIDC0UG004770
TRIDC0UG004990
TRIDC0UG005020
TRIDC0UG005030
TRIDC0UG005040
TRIDC0UG005200
TRIDC0UG005210
TRIDC0UG005230
TRIDC0UG005310
TRIDC0UG005400
TRIDC0UG005420
TRIDC0UG005470
TRIDC0UG005590
TRIDC0UG005600
TRIDC0UG005610
TRIDC0UG005620
TRIDC0UG005760
TRIDC0UG005960
TRIDC0UG006070
TRIDC0UG006120
TRIDC0UG006280
TRIDC0UG006290
TRIDC0UG006380
TRIDC0UG006390
TRIDC0UG006410
TRIDC0UG006420
TRIDC0UG006500
TRIDC0UG006570
TRIDC0UG006620
TRIDC0UG006630
TRIDC0UG006640
TRIDC0UG006740
TRIDC0UG006880
TRIDC0UG006890
TRIDC0UG006910
TRIDC0UG006960
TRIDC0UG007040
TRIDC0UG007060
TRIDC0UG007110
TRIDC0UG007200
TRIDC0UG007230
TRIDC0UG007240
TRIDC0UG007280
TRIDC0UG007310
TRIDC0UG007330
TRIDC0UG007630
TRIDC0UG007720
TRIDC0UG007770
TRIDC0UG007810
TRIDC0UG007920
TRIDC0UG007940
TRIDC0UG008000
TRIDC0UG008070
TRIDC0UG008220
TRIDC0UG008230
TRIDC0UG008240
TRIDC0UG008250
TRIDC0UG008290
TRIDC0UG008370
TRIDC0UG008380
TRIDC0UG008510
TRIDC0UG008520
TRIDC0UG008570
TRIDC0UG008590
TRIDC0UG008610
TRIDC0UG008620
TRIDC0UG008630
TRIDC0UG008640
TRIDC0UG008660
TRIDC0UG008750
TRIDC0UG008770
TRIDC0UG008900
TRIDC0UG008950
TRIDC0UG009020
TRIDC0UG009040
TRIDC0UG009050
TRIDC0UG009120
TRIDC0UG009150
TRIDC0UG009300
TRIDC0UG009310
TRIDC0UG009380
TRIDC0UG009390
TRIDC0UG009400
TRIDC0UG009420
TRIDC0UG009530
TRIDC0UG009540
TRIDC0UG009590
TRIDC0UG009770
TRIDC0UG009800
TRIDC0UG009860
TRIDC0UG009910
TRIDC0UG009930
TRIDC0UG009950
TRIDC0UG009960
TRIDC0UG009970
TRIDC0UG010030
TRIDC0UG010080
TRIDC0UG010090
TRIDC0UG010110
TRIDC0UG010120
TRIDC0UG010170
TRIDC0UG010220
TRIDC0UG010280
TRIDC0UG010290
TRIDC0UG010300
TRIDC0UG010350
TRIDC0UG010400
TRIDC0UG010460
TRIDC0UG010560
TRIDC0UG010630
TRIDC0UG010640
TRIDC0UG010910
TRIDC0UG010930
TRIDC0UG010970
TRIDC0UG010980
TRIDC0UG010990
TRIDC0UG011000
TRIDC0UG011020
TRIDC0UG011050
TRIDC0UG011130
TRIDC0UG011260
TRIDC0UG011320
TRIDC0UG011330
TRIDC0UG011340
TRIDC0UG011350
TRIDC0UG011710
TRIDC0UG011760
TRIDC0UG011890
TRIDC0UG011920
TRIDC0UG011930
TRIDC0UG012080
TRIDC0UG012090
TRIDC0UG012100
TRIDC0UG012110
TRIDC0UG012320
TRIDC0UG012330
TRIDC0UG012410
TRIDC0UG012430
TRIDC0UG012440
TRIDC0UG012460
TRIDC0UG012490
TRIDC0UG012500
TRIDC0UG012520
TRIDC0UG012670
TRIDC0UG013100
TRIDC0UG013240
TRIDC0UG013360
TRIDC0UG013380
TRIDC0UG013460
TRIDC0UG013770
TRIDC0UG013930
TRIDC0UG013940
TRIDC0UG013990
TRIDC0UG014000
TRIDC0UG014200
TRIDC0UG014210
TRIDC0UG014390
TRIDC0UG014420
TRIDC0UG014430
TRIDC0UG014530
TRIDC0UG014860
TRIDC0UG014900
TRIDC0UG014910
TRIDC0UG015050
TRIDC0UG015120
TRIDC0UG015150
TRIDC0UG015460
TRIDC0UG015660
TRIDC0UG015790
TRIDC0UG015800
TRIDC0UG015810
TRIDC0UG015830
TRIDC0UG015850
TRIDC0UG015870
TRIDC0UG015980
TRIDC0UG016120
TRIDC0UG016360
TRIDC0UG016450
TRIDC0UG016470
TRIDC0UG016530
TRIDC0UG016540
TRIDC0UG016600
TRIDC0UG016610
TRIDC0UG016620
TRIDC0UG016640
TRIDC0UG016750
TRIDC0UG016830
TRIDC0UG016840
TRIDC0UG016850
TRIDC0UG016880
TRIDC0UG017010
TRIDC0UG017030
TRIDC0UG017180
TRIDC0UG017190
TRIDC0UG017210
TRIDC0UG017530
TRIDC0UG017690
TRIDC0UG018000
TRIDC0UG018050
TRIDC0UG018060
TRIDC0UG018250
TRIDC0UG018380
TRIDC0UG018390
TRIDC0UG018400
TRIDC0UG018410
TRIDC0UG018420
TRIDC0UG018430
TRIDC0UG018490
TRIDC0UG018500
TRIDC0UG018530
TRIDC0UG018550
TRIDC0UG018580
TRIDC0UG018590
TRIDC0UG018670
TRIDC0UG018760
TRIDC0UG018830
TRIDC0UG018870
TRIDC0UG019000
TRIDC0UG019010
TRIDC0UG019020
TRIDC0UG019050
TRIDC0UG019070
TRIDC0UG019080
TRIDC0UG019090
TRIDC0UG019100
TRIDC0UG019230
TRIDC0UG019280
TRIDC0UG019300
TRIDC0UG019310
TRIDC0UG019340
TRIDC0UG019350
TRIDC0UG019570
TRIDC0UG019580
TRIDC0UG019630
TRIDC0UG019650
TRIDC0UG019680
TRIDC0UG019700
TRIDC0UG019710
TRIDC0UG019730
TRIDC0UG019740
TRIDC0UG019760
TRIDC0UG019770
TRIDC0UG020010
TRIDC0UG020020
TRIDC0UG020040
TRIDC0UG020090
TRIDC0UG020210
TRIDC0UG020260
TRIDC0UG020300
TRIDC0UG020310
TRIDC0UG020330
TRIDC0UG020360
TRIDC0UG020370
TRIDC0UG020420
TRIDC0UG020430
TRIDC0UG020450
TRIDC0UG020480
TRIDC0UG020500
TRIDC0UG020510
TRIDC0UG020520
TRIDC0UG020530
TRIDC0UG020540
TRIDC0UG020560
TRIDC0UG020570
TRIDC0UG020580
TRIDC0UG020610
TRIDC0UG020620
TRIDC0UG020630
TRIDC0UG020640
TRIDC0UG020650
TRIDC0UG020660
TRIDC0UG020670
TRIDC0UG020680
TRIDC0UG020690
TRIDC0UG020710
TRIDC0UG020720
TRIDC0UG020740
TRIDC0UG020750
TRIDC0UG020760
TRIDC0UG020770
TRIDC0UG020810
TRIDC0UG020820
TRIDC0UG020830
TRIDC0UG020840
TRIDC0UG020850
TRIDC0UG020870
TRIDC0UG020900
TRIDC0UG020930
TRIDC0UG020940
TRIDC0UG020970
TRIDC0UG021000
TRIDC0UG021010
TRIDC0UG021020
TRIDC0UG021030
TRIDC0UG021040
TRIDC0UG021050
TRIDC0UG021060
TRIDC0UG021100
TRIDC0UG021110
TRIDC0UG021130
TRIDC0UG021150
TRIDC0UG021190
TRIDC0UG021200
TRIDC0UG021230
TRIDC0UG021250
TRIDC0UG021280
TRIDC0UG021290
TRIDC0UG021300
TRIDC0UG021310
TRIDC0UG021320
TRIDC0UG021330
TRIDC0UG021340
TRIDC0UG021350
TRIDC0UG021360
TRIDC0UG021370
TRIDC0UG021380
TRIDC0UG021390
TRIDC0UG021410
TRIDC0UG021420
TRIDC0UG021430
TRIDC0UG021490
TRIDC0UG021500
TRIDC0UG021510
TRIDC0UG021550
TRIDC0UG021560
TRIDC0UG021570
TRIDC0UG021580
TRIDC0UG021590
TRIDC0UG021610
TRIDC0UG021620
TRIDC0UG021630
TRIDC0UG021640
TRIDC0UG021660
TRIDC0UG021670
TRIDC0UG021700
TRIDC0UG021720
TRIDC0UG021740
TRIDC0UG021760
TRIDC0UG021770
TRIDC0UG021790
TRIDC0UG021800
TRIDC0UG021820
TRIDC0UG021840
TRIDC0UG021850
TRIDC0UG021860
TRIDC0UG021880
TRIDC0UG021910
TRIDC0UG021920
TRIDC0UG021980
TRIDC0UG021990
TRIDC0UG022000
TRIDC0UG022010
TRIDC0UG022070
TRIDC0UG022080
TRIDC0UG022090
TRIDC0UG022100
TRIDC0UG022110
TRIDC0UG022130
TRIDC0UG022140
TRIDC0UG022170
TRIDC0UG022180
TRIDC0UG022210
TRIDC0UG022230
TRIDC0UG022240
TRIDC0UG022250
TRIDC0UG022260
TRIDC0UG022270
TRIDC0UG022280
TRIDC0UG022290
TRIDC0UG022300
TRIDC0UG022320
TRIDC0UG022330
TRIDC0UG022350
TRIDC0UG022370
TRIDC0UG022380
TRIDC0UG022390
TRIDC0UG022400
TRIDC0UG022420
TRIDC0UG022440
TRIDC0UG022450
TRIDC0UG022480
TRIDC0UG022490
TRIDC0UG022500
TRIDC0UG022540
TRIDC0UG022550
TRIDC0UG022580
TRIDC0UG022590
TRIDC0UG022620
TRIDC0UG022640
TRIDC0UG022650
TRIDC0UG022660
TRIDC0UG022670
TRIDC0UG022680
TRIDC0UG022690
TRIDC0UG022730
TRIDC0UG022740
TRIDC0UG022760
TRIDC0UG022770
TRIDC0UG022780
TRIDC0UG022790
TRIDC0UG022820
TRIDC0UG022830
TRIDC0UG022840
TRIDC0UG022860
TRIDC0UG022870
TRIDC0UG022880
TRIDC0UG022890
TRIDC0UG022900
TRIDC0UG022910
TRIDC0UG022930
TRIDC0UG022940
TRIDC0UG022950
TRIDC0UG022970
TRIDC0UG022980
TRIDC0UG022990
TRIDC0UG023030
TRIDC0UG023040
TRIDC0UG023050
TRIDC0UG023080
TRIDC0UG023110
TRIDC0UG023150
TRIDC0UG023190
TRIDC0UG023200
TRIDC0UG023230
TRIDC0UG023240
TRIDC0UG023260
TRIDC0UG023280
TRIDC0UG023310
TRIDC0UG023320
TRIDC0UG023340
TRIDC0UG023350
TRIDC0UG023360
TRIDC0UG023370
TRIDC0UG023380
TRIDC0UG023390
TRIDC0UG023410
TRIDC0UG023420
TRIDC0UG023510
TRIDC0UG023520
TRIDC0UG023530
TRIDC0UG023540
TRIDC0UG023580
TRIDC0UG023600
TRIDC0UG023640
TRIDC0UG023650
TRIDC0UG023660
TRIDC0UG023680
TRIDC0UG023690
TRIDC0UG023720
TRIDC0UG023740
TRIDC0UG023800
TRIDC0UG023830
TRIDC0UG023840
TRIDC0UG023850
TRIDC0UG023860
TRIDC0UG023890
TRIDC0UG023900
TRIDC0UG023910
TRIDC0UG023920
TRIDC0UG023930
TRIDC0UG023940
TRIDC0UG023950
TRIDC0UG023960
TRIDC0UG023970
TRIDC0UG024020
TRIDC0UG024030
TRIDC0UG024050
TRIDC0UG024090
TRIDC0UG024100
TRIDC0UG024120
TRIDC0UG024160
TRIDC0UG024170
TRIDC0UG024190
TRIDC0UG024210
TRIDC0UG024240
TRIDC0UG024250
TRIDC0UG024300
TRIDC0UG024310
TRIDC0UG024350
TRIDC0UG024360
TRIDC0UG024380
TRIDC0UG024390
TRIDC0UG024400
TRIDC0UG024410
TRIDC0UG024430
TRIDC0UG024450
TRIDC0UG024460
TRIDC0UG024480
TRIDC0UG024510
TRIDC0UG024520
TRIDC0UG024540
TRIDC0UG024550
TRIDC0UG024560
TRIDC0UG024570
TRIDC0UG024590
TRIDC0UG024630
TRIDC0UG024670
TRIDC0UG024680
TRIDC0UG024690
TRIDC0UG024710
TRIDC0UG024720
TRIDC0UG024730
TRIDC0UG024750
TRIDC0UG024770
TRIDC0UG024780
TRIDC0UG024800
TRIDC0UG024820
TRIDC0UG024850
TRIDC0UG024860
TRIDC0UG024890
TRIDC0UG024910
TRIDC0UG024920
TRIDC0UG024950
TRIDC0UG024970
TRIDC0UG024980
TRIDC0UG024990
TRIDC0UG025020
TRIDC0UG025040
TRIDC0UG025050
TRIDC0UG025080
TRIDC0UG025100
TRIDC0UG025110
TRIDC0UG025140
TRIDC0UG025160
TRIDC0UG025170
TRIDC0UG025180
TRIDC0UG025190
TRIDC0UG025200
TRIDC0UG025220
TRIDC0UG025230
TRIDC0UG025240
TRIDC0UG025250
TRIDC0UG025260
TRIDC0UG025280
TRIDC0UG025310
TRIDC0UG025330
TRIDC0UG025340
TRIDC0UG025350
TRIDC0UG025390
TRIDC0UG025400
TRIDC0UG025410
TRIDC0UG025450
TRIDC0UG025470
TRIDC0UG025480
TRIDC0UG025560
TRIDC0UG025570
TRIDC0UG025600
TRIDC0UG025610
TRIDC0UG025630
TRIDC0UG025640
TRIDC0UG025650
TRIDC0UG025670
TRIDC0UG025680
TRIDC0UG025690
TRIDC0UG025700
TRIDC0UG025710
TRIDC0UG025720
TRIDC0UG025740
TRIDC0UG025780
TRIDC0UG025790
TRIDC0UG025800
TRIDC0UG025810
TRIDC0UG025830
TRIDC0UG025850
TRIDC0UG025880
TRIDC0UG025960
TRIDC0UG025970
TRIDC0UG025990
TRIDC0UG026030
TRIDC0UG026040
TRIDC0UG026130
TRIDC0UG026150
TRIDC0UG026160
TRIDC0UG026210
TRIDC0UG026260
TRIDC0UG026270
TRIDC0UG026280
TRIDC0UG026300
TRIDC0UG026320
TRIDC0UG026330
TRIDC0UG026340
TRIDC0UG026350
TRIDC0UG026410
TRIDC0UG026450
TRIDC0UG026460
TRIDC0UG026470
TRIDC0UG026480
TRIDC0UG026500
TRIDC0UG026510
TRIDC0UG026520
TRIDC0UG026530
TRIDC0UG026550
TRIDC0UG026560
TRIDC0UG026570
TRIDC0UG026600
TRIDC0UG026610
TRIDC0UG026620
TRIDC0UG026630
TRIDC0UG026640
TRIDC0UG026650
TRIDC0UG026670
TRIDC0UG026720
TRIDC0UG026730
TRIDC0UG026750
TRIDC0UG026830
TRIDC0UG026840
TRIDC0UG026860
TRIDC0UG026880
TRIDC0UG026890
TRIDC0UG026910
TRIDC0UG026940
TRIDC0UG026950
TRIDC0UG026960
TRIDC0UG026970
TRIDC0UG026980
TRIDC0UG026990
TRIDC0UG027020
TRIDC0UG027030
TRIDC0UG027060
TRIDC0UG027080
TRIDC0UG027120
TRIDC0UG027140
TRIDC0UG027150
TRIDC0UG027160
TRIDC0UG027170
TRIDC0UG027180
TRIDC0UG027200
TRIDC0UG027250
TRIDC0UG027270
TRIDC0UG027290
TRIDC0UG027320
TRIDC0UG027340
TRIDC0UG027380
TRIDC0UG027440
TRIDC0UG027450
TRIDC0UG027480
TRIDC0UG027490
TRIDC0UG027530
TRIDC0UG027540
TRIDC0UG027570
TRIDC0UG027580
TRIDC0UG027590
TRIDC0UG027600
TRIDC0UG027610
TRIDC0UG027620
TRIDC0UG027640
TRIDC0UG027650
TRIDC0UG027690
TRIDC0UG027720
TRIDC0UG027730
TRIDC0UG027740
TRIDC0UG027750
TRIDC0UG027760
TRIDC0UG027770
TRIDC0UG027790
TRIDC0UG027800
TRIDC0UG027810
TRIDC0UG027830
TRIDC0UG027840
TRIDC0UG027850
TRIDC0UG027860
TRIDC0UG027880
TRIDC0UG027890
TRIDC0UG027910
TRIDC0UG027940
TRIDC0UG027960
TRIDC0UG028020
TRIDC0UG028040
TRIDC0UG028050
TRIDC0UG028060
TRIDC0UG028080
TRIDC0UG028090
TRIDC0UG028100
TRIDC0UG028110
TRIDC0UG028120
TRIDC0UG028140
TRIDC0UG028160
TRIDC0UG028190
TRIDC0UG028210
TRIDC0UG028220
TRIDC0UG028240
TRIDC0UG028270
TRIDC0UG028280
TRIDC0UG028290
TRIDC0UG028300
TRIDC0UG028310
TRIDC0UG028340
TRIDC0UG028360
TRIDC0UG028370
TRIDC0UG028380
TRIDC0UG028390
TRIDC0UG028400
TRIDC0UG028410
TRIDC0UG028430
TRIDC0UG028440
TRIDC0UG028470
TRIDC0UG028490
TRIDC0UG028510
TRIDC0UG028520
TRIDC0UG028540
TRIDC0UG028560
TRIDC0UG028570
TRIDC0UG028580
TRIDC0UG028590
TRIDC0UG028600
TRIDC0UG028610
TRIDC0UG028620
TRIDC0UG028640
TRIDC0UG028650
TRIDC0UG028660
TRIDC0UG028680
TRIDC0UG028690
TRIDC0UG028700
TRIDC0UG028720
TRIDC0UG028740
TRIDC0UG028770
TRIDC0UG028780
TRIDC0UG028790
TRIDC0UG028800
TRIDC0UG028810
TRIDC0UG028830
TRIDC0UG028860
TRIDC0UG028870
TRIDC0UG028880
TRIDC0UG028890
TRIDC0UG028920
TRIDC0UG028960
TRIDC0UG028970
TRIDC0UG028980
TRIDC0UG028990
TRIDC0UG029000
TRIDC0UG029020
TRIDC0UG029060
TRIDC0UG029070
TRIDC0UG029090
TRIDC0UG029110
TRIDC0UG029120
TRIDC0UG029130
TRIDC0UG029150
TRIDC0UG029160
TRIDC0UG029170
TRIDC0UG029220
TRIDC0UG029230
TRIDC0UG029240
TRIDC0UG029260
TRIDC0UG029280
TRIDC0UG029300
TRIDC0UG029360
TRIDC0UG029390
TRIDC0UG029400
TRIDC0UG029410
TRIDC0UG029420
TRIDC0UG029440
TRIDC0UG029450
TRIDC0UG029490
TRIDC0UG029500
TRIDC0UG029520
TRIDC0UG029540
TRIDC0UG029550
TRIDC0UG029600
TRIDC0UG029640
TRIDC0UG029650
TRIDC0UG029690
TRIDC0UG029720
TRIDC0UG029740
TRIDC0UG029750
TRIDC0UG029830
TRIDC0UG029850
TRIDC0UG029870
TRIDC0UG029890
TRIDC0UG029900
TRIDC0UG029920
TRIDC0UG029930
TRIDC0UG029940
TRIDC0UG029990
TRIDC0UG030010
TRIDC0UG030030
TRIDC0UG030040
TRIDC0UG030080
TRIDC0UG030130
TRIDC0UG030140
TRIDC0UG030150
TRIDC0UG030180
TRIDC0UG030190
TRIDC0UG030200
TRIDC0UG030230
TRIDC0UG030280
TRIDC0UG030300
TRIDC0UG030330
TRIDC0UG030350
TRIDC0UG030370
TRIDC0UG030380
TRIDC0UG030400
TRIDC0UG030410
TRIDC0UG030430
TRIDC0UG030460
TRIDC0UG030470
TRIDC0UG030520
TRIDC0UG030540
TRIDC0UG030550
TRIDC0UG030630
TRIDC0UG030650
TRIDC0UG030700
TRIDC0UG030730
TRIDC0UG030750
TRIDC0UG030760
TRIDC0UG030800
TRIDC0UG030810
TRIDC0UG030860
TRIDC0UG030890
TRIDC0UG030920
TRIDC0UG030960
TRIDC0UG030970
TRIDC0UG030990
TRIDC0UG031000
TRIDC0UG031060
TRIDC0UG031070
TRIDC0UG031110
TRIDC0UG031120
TRIDC0UG031150
TRIDC0UG031160
TRIDC0UG031170
TRIDC0UG031180
TRIDC0UG031190
TRIDC0UG031210
TRIDC0UG031220
TRIDC0UG031230
TRIDC0UG031240
TRIDC0UG031260
TRIDC0UG031270
TRIDC0UG031290
TRIDC0UG031300
TRIDC0UG031320
TRIDC0UG031360
TRIDC0UG031380
TRIDC0UG031390
TRIDC0UG031400
TRIDC0UG031430
TRIDC0UG031460
TRIDC0UG031510
TRIDC0UG031530
TRIDC0UG031540
TRIDC0UG031550
TRIDC0UG031570
TRIDC0UG031630
TRIDC0UG031660
TRIDC0UG031690
TRIDC0UG031700
TRIDC0UG031720
TRIDC0UG031750
TRIDC0UG031780
TRIDC0UG031790
TRIDC0UG031810
TRIDC0UG031830
TRIDC0UG031900
TRIDC0UG031950
TRIDC0UG032040
TRIDC0UG032050
TRIDC0UG032060
TRIDC0UG032070
TRIDC0UG032110
TRIDC0UG032120
TRIDC0UG032140
TRIDC0UG032180
TRIDC0UG032200
TRIDC0UG032220
TRIDC0UG032240
TRIDC0UG032340
TRIDC0UG032440
TRIDC0UG032450
TRIDC0UG032490
TRIDC0UG032530
TRIDC0UG032570
TRIDC0UG032590
TRIDC0UG032620
TRIDC0UG032630
TRIDC0UG032640
TRIDC0UG032660
TRIDC0UG032700
TRIDC0UG032710
TRIDC0UG032740
TRIDC0UG032750
TRIDC0UG032790
TRIDC0UG032820
TRIDC0UG032850
TRIDC0UG032860
TRIDC0UG032930
TRIDC0UG033010
TRIDC0UG033020
TRIDC0UG033050
TRIDC0UG033060
TRIDC0UG033090
TRIDC0UG033120
TRIDC0UG033170
TRIDC0UG033180
TRIDC0UG033230
TRIDC0UG033320
TRIDC0UG033360
TRIDC0UG033410
TRIDC0UG033430
TRIDC0UG033450
TRIDC0UG033470
TRIDC0UG033480
TRIDC0UG033520
TRIDC0UG033590
TRIDC0UG033610
TRIDC0UG033650
TRIDC0UG033660
TRIDC0UG033690
TRIDC0UG033740
TRIDC0UG033760
TRIDC0UG033790
TRIDC0UG033800
TRIDC0UG033830
TRIDC0UG033850
TRIDC0UG033880
TRIDC0UG033910
TRIDC0UG033930
TRIDC0UG033940
TRIDC0UG034010
TRIDC0UG034030
TRIDC0UG034060
TRIDC0UG034070
TRIDC0UG034100
TRIDC0UG034130
TRIDC0UG034150
TRIDC0UG034190
TRIDC0UG034220
TRIDC0UG034260
TRIDC0UG034270
TRIDC0UG034310
TRIDC0UG034330
TRIDC0UG034510
TRIDC0UG034540
TRIDC0UG034550
TRIDC0UG034710
TRIDC0UG034810
TRIDC0UG034960
TRIDC0UG034980
TRIDC0UG035000
TRIDC0UG035060
TRIDC0UG035070
TRIDC0UG035150
TRIDC0UG035270
TRIDC0UG035290
TRIDC0UG035300
TRIDC0UG035310
TRIDC0UG035320
TRIDC0UG035350
TRIDC0UG035380
TRIDC0UG035390
TRIDC0UG035400
TRIDC0UG035410
TRIDC0UG035430
TRIDC0UG035440
TRIDC0UG035450
TRIDC0UG035460
TRIDC0UG035470
TRIDC0UG035490
TRIDC0UG035510
TRIDC1AG000060
TRIDC1AG000090
TRIDC1AG000100
TRIDC1AG000110
TRIDC1AG000120
TRIDC1AG000240
TRIDC1AG000270
TRIDC1AG000280
TRIDC1AG000440
TRIDC1AG000450
TRIDC1AG000460
TRIDC1AG000470
TRIDC1AG000480
TRIDC1AG000490
TRIDC1AG000500
TRIDC1AG000510
TRIDC1AG000520
TRIDC1AG000530
TRIDC1AG000550
TRIDC1AG000560
TRIDC1AG000610
TRIDC1AG000620
TRIDC1AG000630
TRIDC1AG000640
TRIDC1AG000650
TRIDC1AG000670
TRIDC1AG000680
TRIDC1AG000690
TRIDC1AG000900
TRIDC1AG000990
TRIDC1AG001000
TRIDC1AG001020
TRIDC1AG001030
TRIDC1AG001130
TRIDC1AG001140
TRIDC1AG001190
TRIDC1AG001200
TRIDC1AG001210
TRIDC1AG001370
TRIDC1AG001390
TRIDC1AG001400
TRIDC1AG001730
TRIDC1AG001740
TRIDC1AG001850
TRIDC1AG001930
TRIDC1AG002080
TRIDC1AG002100
TRIDC1AG002750
TRIDC1AG002790
TRIDC1AG002840
TRIDC1AG002850
TRIDC1AG002870
TRIDC1AG002890
TRIDC1AG002900
TRIDC1AG002910
TRIDC1AG002930
TRIDC1AG002960
TRIDC1AG002970
TRIDC1AG002980
TRIDC1AG003280
TRIDC1AG003410
TRIDC1AG003580
TRIDC1AG003890
TRIDC1AG003940
TRIDC1AG004210
TRIDC1AG004220
TRIDC1AG004250
TRIDC1AG004270
TRIDC1AG004290
TRIDC1AG004300
TRIDC1AG004310
TRIDC1AG004340
TRIDC1AG004450
TRIDC1AG004460
TRIDC1AG004470
TRIDC1AG004500
TRIDC1AG004510
TRIDC1AG004520
TRIDC1AG004710
TRIDC1AG004720
TRIDC1AG005020
TRIDC1AG005250
TRIDC1AG005390
TRIDC1AG005430
TRIDC1AG005460
TRIDC1AG005480
TRIDC1AG005540
TRIDC1AG005550
TRIDC1AG005590
TRIDC1AG005660
TRIDC1AG005690
TRIDC1AG005770
TRIDC1AG005800
TRIDC1AG005860
TRIDC1AG005890
TRIDC1AG005990
TRIDC1AG006030
TRIDC1AG006040
TRIDC1AG006070
TRIDC1AG006090
TRIDC1AG006460
TRIDC1AG006950
TRIDC1AG007240
TRIDC1AG008500
TRIDC1AG008530
TRIDC1AG008790
TRIDC1AG008800
TRIDC1AG009810
TRIDC1AG009820
TRIDC1AG010020
TRIDC1AG010460
TRIDC1AG011210
TRIDC1AG014830
TRIDC1AG016350
TRIDC1AG016470
TRIDC1AG018370
TRIDC1AG018780
TRIDC1AG019230
TRIDC1AG020810
TRIDC1AG020830
TRIDC1AG021390
TRIDC1AG021610
TRIDC1AG022610
TRIDC1AG026480
TRIDC1AG029340
TRIDC1AG030640
TRIDC1AG030660
TRIDC1AG032700
TRIDC1AG032800
TRIDC1AG034160
TRIDC1AG034590
TRIDC1AG035790
TRIDC1AG038320
TRIDC1AG039930
TRIDC1AG040220
TRIDC1AG040450
TRIDC1AG040710
TRIDC1AG041550
TRIDC1AG042060
TRIDC1AG042080
TRIDC1AG042250
TRIDC1AG042450
TRIDC1AG042460
TRIDC1AG042470
TRIDC1AG042750
TRIDC1AG043810
TRIDC1AG045950
TRIDC1AG047430
TRIDC1AG047700
TRIDC1AG047760
TRIDC1AG047770
TRIDC1AG048140
TRIDC1AG048230
TRIDC1AG048240
TRIDC1AG048250
TRIDC1AG048950
TRIDC1AG049450
TRIDC1AG049720
TRIDC1AG049880
TRIDC1AG050880
TRIDC1AG050910
TRIDC1AG051480
TRIDC1AG051650
TRIDC1AG051920
TRIDC1AG053170
TRIDC1AG053200
TRIDC1AG054200
TRIDC1AG054220
TRIDC1AG054250
TRIDC1AG054260
TRIDC1AG054270
TRIDC1AG054280
TRIDC1AG055130
TRIDC1AG056250
TRIDC1AG056670
TRIDC1AG056680
TRIDC1AG057010
TRIDC1AG057020
TRIDC1AG057230
TRIDC1AG057340
TRIDC1AG057970
TRIDC1AG057980
TRIDC1AG058830
TRIDC1AG058840
TRIDC1AG058850
TRIDC1AG059050
TRIDC1AG059090
TRIDC1AG059370
TRIDC1AG060200
TRIDC1AG060250
TRIDC1AG060260
TRIDC1AG061970
TRIDC1AG061980
TRIDC1AG061990
TRIDC1AG062200
TRIDC1AG062640
TRIDC1AG062650
TRIDC1AG062660
TRIDC1AG062670
TRIDC1AG063240
TRIDC1AG063870
TRIDC1AG063960
TRIDC1AG064140
TRIDC1AG064160
TRIDC1AG064300
TRIDC1AG064310
TRIDC1AG064320
TRIDC1AG064350
TRIDC1AG064470
TRIDC1AG064480
TRIDC1AG064870
TRIDC1AG065360
TRIDC1AG065380
TRIDC1BG000060
TRIDC1BG000070
TRIDC1BG000090
TRIDC1BG000120
TRIDC1BG000130
TRIDC1BG000150
TRIDC1BG000160
TRIDC1BG000180
TRIDC1BG000210
TRIDC1BG000220
TRIDC1BG000230
TRIDC1BG000620
TRIDC1BG000630
TRIDC1BG000690
TRIDC1BG000700
TRIDC1BG000720
TRIDC1BG000730
TRIDC1BG000740
TRIDC1BG000770
TRIDC1BG000820
TRIDC1BG000830
TRIDC1BG000850
TRIDC1BG000860
TRIDC1BG000870
TRIDC1BG000880
TRIDC1BG000890
TRIDC1BG000900
TRIDC1BG000910
TRIDC1BG000920
TRIDC1BG001070
TRIDC1BG001080
TRIDC1BG001090
TRIDC1BG001110
TRIDC1BG001120
TRIDC1BG001130
TRIDC1BG001140
TRIDC1BG001160
TRIDC1BG001370
TRIDC1BG001380
TRIDC1BG001390
TRIDC1BG001400
TRIDC1BG001410
TRIDC1BG001430
TRIDC1BG001490
TRIDC1BG001500
TRIDC1BG001510
TRIDC1BG001670
TRIDC1BG001700
TRIDC1BG001970
TRIDC1BG002030
TRIDC1BG002060
TRIDC1BG002070
TRIDC1BG002200
TRIDC1BG002220
TRIDC1BG002230
TRIDC1BG002260
TRIDC1BG002270
TRIDC1BG002280
TRIDC1BG002290
TRIDC1BG002350
TRIDC1BG002370
TRIDC1BG002380
TRIDC1BG002390
TRIDC1BG002400
TRIDC1BG002410
TRIDC1BG002530
TRIDC1BG002540
TRIDC1BG002550
TRIDC1BG002560
TRIDC1BG002610
TRIDC1BG002620
TRIDC1BG002680
TRIDC1BG002690
TRIDC1BG002700
TRIDC1BG002710
TRIDC1BG002750
TRIDC1BG002840
TRIDC1BG002850
TRIDC1BG002860
TRIDC1BG002950
TRIDC1BG003010
TRIDC1BG003070
TRIDC1BG003080
TRIDC1BG003090
TRIDC1BG003100
TRIDC1BG003110
TRIDC1BG003130
TRIDC1BG003270
TRIDC1BG003280
TRIDC1BG003380
TRIDC1BG003390
TRIDC1BG003410
TRIDC1BG003440
TRIDC1BG003450
TRIDC1BG003500
TRIDC1BG003520
TRIDC1BG003610
TRIDC1BG003620
TRIDC1BG003630
TRIDC1BG003700
TRIDC1BG003710
TRIDC1BG003720
TRIDC1BG003810
TRIDC1BG003820
TRIDC1BG003840
TRIDC1BG003850
TRIDC1BG003910
TRIDC1BG003920
TRIDC1BG004070
TRIDC1BG004260
TRIDC1BG004590
TRIDC1BG004610
TRIDC1BG004900
TRIDC1BG005090
TRIDC1BG005120
TRIDC1BG005380
TRIDC1BG005390
TRIDC1BG005400
TRIDC1BG005410
TRIDC1BG005490
TRIDC1BG005500
TRIDC1BG005510
TRIDC1BG005530
TRIDC1BG005560
TRIDC1BG005570
TRIDC1BG005620
TRIDC1BG005710
TRIDC1BG006030
TRIDC1BG006040
TRIDC1BG006050
TRIDC1BG006060
TRIDC1BG006080
TRIDC1BG006100
TRIDC1BG006120
TRIDC1BG006200
TRIDC1BG006210
TRIDC1BG006230
TRIDC1BG006320
TRIDC1BG006330
TRIDC1BG006410
TRIDC1BG006590
TRIDC1BG006970
TRIDC1BG007030
TRIDC1BG007040
TRIDC1BG007110
TRIDC1BG007520
TRIDC1BG007890
TRIDC1BG008090
TRIDC1BG008120
TRIDC1BG008140
TRIDC1BG008170
TRIDC1BG008190
TRIDC1BG008240
TRIDC1BG008250
TRIDC1BG008300
TRIDC1BG008350
TRIDC1BG008360
TRIDC1BG008380
TRIDC1BG008390
TRIDC1BG008400
TRIDC1BG008550
TRIDC1BG008640
TRIDC1BG008650
TRIDC1BG008670
TRIDC1BG008790
TRIDC1BG008800
TRIDC1BG008880
TRIDC1BG009330
TRIDC1BG009340
TRIDC1BG009360
TRIDC1BG010000
TRIDC1BG010010
TRIDC1BG010020
TRIDC1BG010030
TRIDC1BG010050
TRIDC1BG010060
TRIDC1BG010090
TRIDC1BG010370
TRIDC1BG010460
TRIDC1BG010470
TRIDC1BG010480
TRIDC1BG010600
TRIDC1BG010610
TRIDC1BG010620
TRIDC1BG010680
TRIDC1BG010690
TRIDC1BG010700
TRIDC1BG010710
TRIDC1BG010720
TRIDC1BG010830
TRIDC1BG010950
TRIDC1BG011960
TRIDC1BG011990
TRIDC1BG012020
TRIDC1BG012040
TRIDC1BG012370
TRIDC1BG012700
TRIDC1BG012840
TRIDC1BG013080
TRIDC1BG013120
TRIDC1BG013180
TRIDC1BG014120
TRIDC1BG014180
TRIDC1BG014350
TRIDC1BG014970
TRIDC1BG015160
TRIDC1BG015340
TRIDC1BG015510
TRIDC1BG016060
TRIDC1BG016110
TRIDC1BG016150
TRIDC1BG016200
TRIDC1BG016220
TRIDC1BG016230
TRIDC1BG017320
TRIDC1BG017510
TRIDC1BG019730
TRIDC1BG022190
TRIDC1BG022770
TRIDC1BG024350
TRIDC1BG025620
TRIDC1BG026060
TRIDC1BG026630
TRIDC1BG026660
TRIDC1BG026670
TRIDC1BG026780
TRIDC1BG027380
TRIDC1BG027650
TRIDC1BG027660
TRIDC1BG027670
TRIDC1BG027990
TRIDC1BG028060
TRIDC1BG028070
TRIDC1BG028130
TRIDC1BG028430
TRIDC1BG028470
TRIDC1BG028530
TRIDC1BG028540
TRIDC1BG028650
TRIDC1BG028670
TRIDC1BG028690
TRIDC1BG028710
TRIDC1BG028730
TRIDC1BG028820
TRIDC1BG028900
TRIDC1BG028910
TRIDC1BG029220
TRIDC1BG029270
TRIDC1BG029300
TRIDC1BG029370
TRIDC1BG029410
TRIDC1BG029440
TRIDC1BG029450
TRIDC1BG029490
TRIDC1BG029510
TRIDC1BG029600
TRIDC1BG029610
TRIDC1BG029620
TRIDC1BG029880
TRIDC1BG029900
TRIDC1BG030050
TRIDC1BG030280
TRIDC1BG030300
TRIDC1BG030330
TRIDC1BG030340
TRIDC1BG030420
TRIDC1BG031570
TRIDC1BG035400
TRIDC1BG036270
TRIDC1BG037800
TRIDC1BG039230
TRIDC1BG042400
TRIDC1BG043000
TRIDC1BG044720
TRIDC1BG045680
TRIDC1BG045690
TRIDC1BG045800
TRIDC1BG046880
TRIDC1BG046970
TRIDC1BG046980
TRIDC1BG047010
TRIDC1BG047020
TRIDC1BG047390
TRIDC1BG047810
TRIDC1BG047910
TRIDC1BG047960
TRIDC1BG048070
TRIDC1BG048370
TRIDC1BG048390
TRIDC1BG048400
TRIDC1BG049030
TRIDC1BG049120
TRIDC1BG049470
TRIDC1BG049510
TRIDC1BG049520
TRIDC1BG050530
TRIDC1BG050540
TRIDC1BG050560
TRIDC1BG050580
TRIDC1BG050590
TRIDC1BG050640
TRIDC1BG050650
TRIDC1BG050660
TRIDC1BG050690
TRIDC1BG050710
TRIDC1BG050730
TRIDC1BG051090
TRIDC1BG051240
TRIDC1BG051740
TRIDC1BG051840
TRIDC1BG052060
TRIDC1BG053160
TRIDC1BG054240
TRIDC1BG054260
TRIDC1BG054270
TRIDC1BG054280
TRIDC1BG054290
TRIDC1BG054300
TRIDC1BG054700
TRIDC1BG055150
TRIDC1BG055160
TRIDC1BG055380
TRIDC1BG055400
TRIDC1BG055410
TRIDC1BG055460
TRIDC1BG055470
TRIDC1BG055520
TRIDC1BG055880
TRIDC1BG055890
TRIDC1BG056000
TRIDC1BG056010
TRIDC1BG056040
TRIDC1BG056050
TRIDC1BG056150
TRIDC1BG056370
TRIDC1BG056560
TRIDC1BG056570
TRIDC1BG056600
TRIDC1BG056650
TRIDC1BG056660
TRIDC1BG056670
TRIDC1BG057400
TRIDC1BG057630
TRIDC1BG057800
TRIDC1BG057980
TRIDC1BG058630
TRIDC1BG058770
TRIDC1BG058850
TRIDC1BG059390
TRIDC1BG059450
TRIDC1BG059460
TRIDC1BG059990
TRIDC1BG060000
TRIDC1BG060400
TRIDC1BG060410
TRIDC1BG060420
TRIDC1BG060430
TRIDC1BG060540
TRIDC1BG060550
TRIDC1BG060700
TRIDC1BG060710
TRIDC1BG060730
TRIDC1BG060740
TRIDC1BG060780
TRIDC1BG060790
TRIDC1BG060800
TRIDC1BG060810
TRIDC1BG060850
TRIDC1BG060860
TRIDC1BG060900
TRIDC1BG061050
TRIDC1BG061060
TRIDC1BG061140
TRIDC1BG061380
TRIDC1BG061390
TRIDC1BG061400
TRIDC1BG061490
TRIDC1BG061560
TRIDC1BG061590
TRIDC1BG061700
TRIDC1BG062130
TRIDC1BG062140
TRIDC1BG062220
TRIDC1BG062650
TRIDC1BG062690
TRIDC1BG062700
TRIDC1BG062750
TRIDC1BG062940
TRIDC1BG063040
TRIDC1BG063050
TRIDC1BG063060
TRIDC1BG063090
TRIDC1BG063230
TRIDC1BG063610
TRIDC1BG063890
TRIDC1BG063910
TRIDC1BG063930
TRIDC1BG064030
TRIDC1BG064040
TRIDC1BG064080
TRIDC1BG064090
TRIDC1BG064110
TRIDC1BG064170
TRIDC1BG064180
TRIDC1BG064280
TRIDC1BG064320
TRIDC1BG064470
TRIDC1BG064480
TRIDC1BG064650
TRIDC1BG065210
TRIDC1BG066120
TRIDC1BG066240
TRIDC1BG066250
TRIDC1BG066910
TRIDC1BG067360
TRIDC1BG067430
TRIDC1BG067490
TRIDC1BG067610
TRIDC1BG067620
TRIDC1BG067630
TRIDC1BG067640
TRIDC1BG067710
TRIDC1BG067720
TRIDC1BG067870
TRIDC1BG067880
TRIDC1BG068210
TRIDC1BG068320
TRIDC1BG068330
TRIDC1BG068350
TRIDC1BG068640
TRIDC1BG068840
TRIDC1BG068850
TRIDC1BG069020
TRIDC1BG069030
TRIDC1BG069300
TRIDC1BG069310
TRIDC1BG070010
TRIDC1BG070020
TRIDC1BG070030
TRIDC1BG070170
TRIDC1BG070190
TRIDC1BG070200
TRIDC1BG070220
TRIDC1BG070230
TRIDC1BG070240
TRIDC1BG070280
TRIDC1BG070290
TRIDC1BG070300
TRIDC1BG070840
TRIDC1BG071310
TRIDC1BG071350
TRIDC1BG071360
TRIDC1BG071410
TRIDC1BG071530
TRIDC1BG071550
TRIDC1BG071800
TRIDC1BG071850
TRIDC1BG071910
TRIDC1BG071920
TRIDC1BG071940
TRIDC1BG071950
TRIDC1BG071960
TRIDC1BG072380
TRIDC1BG072390
TRIDC1BG072410
TRIDC1BG072460
TRIDC1BG072470
TRIDC1BG072490
TRIDC1BG072500
TRIDC1BG072510
TRIDC1BG072540
TRIDC1BG072550
TRIDC1BG072560
TRIDC1BG072580
TRIDC1BG072600
TRIDC1BG072620
TRIDC1BG072630
TRIDC1BG072640
TRIDC1BG072650
TRIDC1BG072670
TRIDC1BG072680
TRIDC1BG072710
TRIDC1BG072720
TRIDC1BG072730
TRIDC1BG072740
TRIDC1BG072750
TRIDC1BG072910
TRIDC1BG072950
TRIDC1BG073070
TRIDC1BG073130
TRIDC1BG073140
TRIDC1BG073220
TRIDC1BG073240
TRIDC1BG073470
TRIDC1BG073490
TRIDC1BG073500
TRIDC1BG073540
TRIDC1BG073760
TRIDC1BG073770
TRIDC1BG073910
TRIDC1BG073970
TRIDC1BG073980
TRIDC1BG073990
TRIDC1BG074190
TRIDC1BG074230
TRIDC1BG074240
TRIDC1BG074250
TRIDC1BG074270
TRIDC1BG074810
TRIDC2AG000040
TRIDC2AG000060
TRIDC2AG000080
TRIDC2AG000090
TRIDC2AG000100
TRIDC2AG000420
TRIDC2AG000440
TRIDC2AG000510
TRIDC2AG000660
TRIDC2AG000670
TRIDC2AG001010
TRIDC2AG001020
TRIDC2AG001030
TRIDC2AG001140
TRIDC2AG001270
TRIDC2AG001470
TRIDC2AG001480
TRIDC2AG001530
TRIDC2AG001670
TRIDC2AG001910
TRIDC2AG001950
TRIDC2AG001960
TRIDC2AG002270
TRIDC2AG002280
TRIDC2AG002410
TRIDC2AG002420
TRIDC2AG002600
TRIDC2AG003230
TRIDC2AG003240
TRIDC2AG003470
TRIDC2AG003510
TRIDC2AG003810
TRIDC2AG003820
TRIDC2AG004500
TRIDC2AG004520
TRIDC2AG004550
TRIDC2AG004560
TRIDC2AG004570
TRIDC2AG004580
TRIDC2AG004600
TRIDC2AG004620
TRIDC2AG004650
TRIDC2AG004660
TRIDC2AG004670
TRIDC2AG005010
TRIDC2AG005020
TRIDC2AG005170
TRIDC2AG005180
TRIDC2AG005190
TRIDC2AG005200
TRIDC2AG005290
TRIDC2AG005440
TRIDC2AG005480
TRIDC2AG005490
TRIDC2AG005500
TRIDC2AG005580
TRIDC2AG005840
TRIDC2AG005870
TRIDC2AG006090
TRIDC2AG006530
TRIDC2AG006540
TRIDC2AG006890
TRIDC2AG006900
TRIDC2AG006990
TRIDC2AG007270
TRIDC2AG007500
TRIDC2AG008540
TRIDC2AG008580
TRIDC2AG008610
TRIDC2AG009080
TRIDC2AG009100
TRIDC2AG009660
TRIDC2AG009670
TRIDC2AG009840
TRIDC2AG009920
TRIDC2AG009940
TRIDC2AG009980
TRIDC2AG010080
TRIDC2AG010300
TRIDC2AG010320
TRIDC2AG010800
TRIDC2AG012730
TRIDC2AG013780
TRIDC2AG014130
TRIDC2AG014830
TRIDC2AG014850
TRIDC2AG014870
TRIDC2AG015030
TRIDC2AG015340
TRIDC2AG016070
TRIDC2AG016650
TRIDC2AG016930
TRIDC2AG016940
TRIDC2AG016950
TRIDC2AG017620
TRIDC2AG018690
TRIDC2AG018900
TRIDC2AG019100
TRIDC2AG020460
TRIDC2AG023100
TRIDC2AG026200
TRIDC2AG028820
TRIDC2AG036180
TRIDC2AG036190
TRIDC2AG036210
TRIDC2AG036540
TRIDC2AG036560
TRIDC2AG036610
TRIDC2AG041270
TRIDC2AG043230
TRIDC2AG043250
TRIDC2AG043590
TRIDC2AG043600
TRIDC2AG044430
TRIDC2AG045880
TRIDC2AG045890
TRIDC2AG046290
TRIDC2AG047200
TRIDC2AG047970
TRIDC2AG048770
TRIDC2AG048780
TRIDC2AG048790
TRIDC2AG048880
TRIDC2AG050050
TRIDC2AG050730
TRIDC2AG052240
TRIDC2AG052290
TRIDC2AG053400
TRIDC2AG054610
TRIDC2AG055790
TRIDC2AG055810
TRIDC2AG055820
TRIDC2AG056460
TRIDC2AG056480
TRIDC2AG056490
TRIDC2AG056590
TRIDC2AG056600
TRIDC2AG056620
TRIDC2AG057090
TRIDC2AG057560
TRIDC2AG058890
TRIDC2AG059320
TRIDC2AG061260
TRIDC2AG063260
TRIDC2AG063270
TRIDC2AG065140
TRIDC2AG066110
TRIDC2AG066120
TRIDC2AG066500
TRIDC2AG066520
TRIDC2AG066530
TRIDC2AG066540
TRIDC2AG066550
TRIDC2AG067110
TRIDC2AG068810
TRIDC2AG069620
TRIDC2AG069630
TRIDC2AG070640
TRIDC2AG070750
TRIDC2AG071290
TRIDC2AG071380
TRIDC2AG071440
TRIDC2AG071450
TRIDC2AG071740
TRIDC2AG072250
TRIDC2AG073070
TRIDC2AG073550
TRIDC2AG073570
TRIDC2AG073900
TRIDC2AG073920
TRIDC2AG073950
TRIDC2AG074270
TRIDC2AG074610
TRIDC2AG074680
TRIDC2AG075520
TRIDC2AG075530
TRIDC2AG075580
TRIDC2AG075960
TRIDC2AG076330
TRIDC2AG076380
TRIDC2AG076640
TRIDC2AG078280
TRIDC2AG078610
TRIDC2AG078620
TRIDC2AG078630
TRIDC2AG078690
TRIDC2AG078710
TRIDC2AG078720
TRIDC2AG078870
TRIDC2AG078880
TRIDC2AG078910
TRIDC2AG079160
TRIDC2AG079400
TRIDC2AG079410
TRIDC2AG079420
TRIDC2AG079430
TRIDC2AG079440
TRIDC2AG079500
TRIDC2AG079530
TRIDC2AG079570
TRIDC2AG079580
TRIDC2AG079620
TRIDC2AG079630
TRIDC2AG079640
TRIDC2AG080150
TRIDC2AG081400
TRIDC2AG081410
TRIDC2AG081430
TRIDC2AG081460
TRIDC2AG081470
TRIDC2AG081510
TRIDC2AG081520
TRIDC2AG081540
TRIDC2AG081590
TRIDC2AG081830
TRIDC2AG081850
TRIDC2AG081870
TRIDC2AG081890
TRIDC2AG081920
TRIDC2AG081930
TRIDC2AG081940
TRIDC2AG081950
TRIDC2AG081960
TRIDC2AG081970
TRIDC2AG082020
TRIDC2AG082030
TRIDC2AG082280
TRIDC2AG082290
TRIDC2AG082310
TRIDC2BG000030
TRIDC2BG000040
TRIDC2BG000150
TRIDC2BG000160
TRIDC2BG000170
TRIDC2BG000180
TRIDC2BG000250
TRIDC2BG000260
TRIDC2BG000470
TRIDC2BG000530
TRIDC2BG000540
TRIDC2BG000550
TRIDC2BG000560
TRIDC2BG000570
TRIDC2BG000580
TRIDC2BG000590
TRIDC2BG000650
TRIDC2BG000660
TRIDC2BG000740
TRIDC2BG000920
TRIDC2BG000930
TRIDC2BG000940
TRIDC2BG000950
TRIDC2BG000970
TRIDC2BG000980
TRIDC2BG001190
TRIDC2BG001200
TRIDC2BG001220
TRIDC2BG001330
TRIDC2BG001420
TRIDC2BG001440
TRIDC2BG001470
TRIDC2BG001480
TRIDC2BG001600
TRIDC2BG001610
TRIDC2BG001620
TRIDC2BG001630
TRIDC2BG001640
TRIDC2BG001650
TRIDC2BG001660
TRIDC2BG001700
TRIDC2BG001720
TRIDC2BG001730
TRIDC2BG001740
TRIDC2BG001790
TRIDC2BG001810
TRIDC2BG002290
TRIDC2BG002300
TRIDC2BG002520
TRIDC2BG002560
TRIDC2BG002570
TRIDC2BG002580
TRIDC2BG002590
TRIDC2BG002600
TRIDC2BG002610
TRIDC2BG002630
TRIDC2BG002640
TRIDC2BG002650
TRIDC2BG002730
TRIDC2BG002740
TRIDC2BG002830
TRIDC2BG002840
TRIDC2BG002850
TRIDC2BG002860
TRIDC2BG002890
TRIDC2BG002990
TRIDC2BG003250
TRIDC2BG003260
TRIDC2BG003280
TRIDC2BG003290
TRIDC2BG003300
TRIDC2BG003310
TRIDC2BG003350
TRIDC2BG003360
TRIDC2BG003450
TRIDC2BG003460
TRIDC2BG003470
TRIDC2BG003480
TRIDC2BG003490
TRIDC2BG003500
TRIDC2BG003510
TRIDC2BG003530
TRIDC2BG003540
TRIDC2BG003550
TRIDC2BG003560
TRIDC2BG003570
TRIDC2BG003580
TRIDC2BG003600
TRIDC2BG003610
TRIDC2BG003620
TRIDC2BG003630
TRIDC2BG003680
TRIDC2BG003690
TRIDC2BG003710
TRIDC2BG003720
TRIDC2BG003730
TRIDC2BG003740
TRIDC2BG003770
TRIDC2BG003820
TRIDC2BG003830
TRIDC2BG003840
TRIDC2BG003850
TRIDC2BG003870
TRIDC2BG003880
TRIDC2BG003890
TRIDC2BG003900
TRIDC2BG003910
TRIDC2BG003930
TRIDC2BG003950
TRIDC2BG003970
TRIDC2BG003990
TRIDC2BG004000
TRIDC2BG004050
TRIDC2BG004110
TRIDC2BG004130
TRIDC2BG004730
TRIDC2BG004750
TRIDC2BG004770
TRIDC2BG004780
TRIDC2BG004800
TRIDC2BG004810
TRIDC2BG004930
TRIDC2BG004950
TRIDC2BG004960
TRIDC2BG005090
TRIDC2BG005100
TRIDC2BG005110
TRIDC2BG005160
TRIDC2BG005190
TRIDC2BG005470
TRIDC2BG005490
TRIDC2BG005500
TRIDC2BG005520
TRIDC2BG005550
TRIDC2BG005580
TRIDC2BG005760
TRIDC2BG005770
TRIDC2BG006480
TRIDC2BG006800
TRIDC2BG006810
TRIDC2BG006820
TRIDC2BG006880
TRIDC2BG006890
TRIDC2BG006900
TRIDC2BG007130
TRIDC2BG007460
TRIDC2BG008010
TRIDC2BG008020
TRIDC2BG008040
TRIDC2BG008050
TRIDC2BG008230
TRIDC2BG008370
TRIDC2BG008390
TRIDC2BG008450
TRIDC2BG008460
TRIDC2BG008490
TRIDC2BG008690
TRIDC2BG008700
TRIDC2BG008730
TRIDC2BG008750
TRIDC2BG008760
TRIDC2BG008770
TRIDC2BG008960
TRIDC2BG009020
TRIDC2BG009220
TRIDC2BG009320
TRIDC2BG009340
TRIDC2BG009350
TRIDC2BG009360
TRIDC2BG009390
TRIDC2BG009580
TRIDC2BG009850
TRIDC2BG009880
TRIDC2BG009970
TRIDC2BG010070
TRIDC2BG010080
TRIDC2BG010330
TRIDC2BG010360
TRIDC2BG010370
TRIDC2BG010430
TRIDC2BG010510
TRIDC2BG010520
TRIDC2BG010850
TRIDC2BG010860
TRIDC2BG010880
TRIDC2BG010980
TRIDC2BG011760
TRIDC2BG012110
TRIDC2BG012190
TRIDC2BG012260
TRIDC2BG012420
TRIDC2BG012430
TRIDC2BG012470
TRIDC2BG012500
TRIDC2BG012550
TRIDC2BG012570
TRIDC2BG012590
TRIDC2BG012630
TRIDC2BG012690
TRIDC2BG012700
TRIDC2BG012720
TRIDC2BG012740
TRIDC2BG012770
TRIDC2BG013120
TRIDC2BG013130
TRIDC2BG013140
TRIDC2BG014190
TRIDC2BG014200
TRIDC2BG014210
TRIDC2BG015300
TRIDC2BG015320
TRIDC2BG015330
TRIDC2BG015380
TRIDC2BG015390
TRIDC2BG015890
TRIDC2BG015900
TRIDC2BG015920
TRIDC2BG015930
TRIDC2BG016100
TRIDC2BG016270
TRIDC2BG016280
TRIDC2BG016410
TRIDC2BG016550
TRIDC2BG016580
TRIDC2BG016590
TRIDC2BG016600
TRIDC2BG016610
TRIDC2BG016620
TRIDC2BG016730
TRIDC2BG016740
TRIDC2BG016750
TRIDC2BG016760
TRIDC2BG017030
TRIDC2BG017450
TRIDC2BG017540
TRIDC2BG017560
TRIDC2BG018930
TRIDC2BG019650
TRIDC2BG019750
TRIDC2BG019790
TRIDC2BG019800
TRIDC2BG019900
TRIDC2BG019910
TRIDC2BG019920
TRIDC2BG020510
TRIDC2BG020520
TRIDC2BG020540
TRIDC2BG020550
TRIDC2BG020630
TRIDC2BG020720
TRIDC2BG020740
TRIDC2BG020750
TRIDC2BG020770
TRIDC2BG020780
TRIDC2BG020990
TRIDC2BG021000
TRIDC2BG021020
TRIDC2BG021100
TRIDC2BG021120
TRIDC2BG021190
TRIDC2BG021620
TRIDC2BG021670
TRIDC2BG021730
TRIDC2BG021740
TRIDC2BG021750
TRIDC2BG021780
TRIDC2BG021790
TRIDC2BG021800
TRIDC2BG022350
TRIDC2BG022360
TRIDC2BG022440
TRIDC2BG022460
TRIDC2BG023010
TRIDC2BG023300
TRIDC2BG023420
TRIDC2BG026680
TRIDC2BG027000
TRIDC2BG027010
TRIDC2BG027140
TRIDC2BG029540
TRIDC2BG030960
TRIDC2BG030970
TRIDC2BG030990
TRIDC2BG031000
TRIDC2BG031010
TRIDC2BG033650
TRIDC2BG034720
TRIDC2BG034730
TRIDC2BG034970
TRIDC2BG034990
TRIDC2BG035270
TRIDC2BG035690
TRIDC2BG040130
TRIDC2BG042470
TRIDC2BG042480
TRIDC2BG042490
TRIDC2BG042500
TRIDC2BG042610
TRIDC2BG046390
TRIDC2BG046400
TRIDC2BG048190
TRIDC2BG048220
TRIDC2BG048930
TRIDC2BG049510
TRIDC2BG050280
TRIDC2BG050300
TRIDC2BG050540
TRIDC2BG050790
TRIDC2BG051420
TRIDC2BG051430
TRIDC2BG051450
TRIDC2BG051460
TRIDC2BG051790
TRIDC2BG051880
TRIDC2BG051900
TRIDC2BG051930
TRIDC2BG052600
TRIDC2BG052850
TRIDC2BG052860
TRIDC2BG052870
TRIDC2BG052880
TRIDC2BG052890
TRIDC2BG053240
TRIDC2BG053250
TRIDC2BG053520
TRIDC2BG053860
TRIDC2BG054530
TRIDC2BG055840
TRIDC2BG055850
TRIDC2BG055860
TRIDC2BG055930
TRIDC2BG055960
TRIDC2BG056060
TRIDC2BG056130
TRIDC2BG058140
TRIDC2BG058480
TRIDC2BG058680
TRIDC2BG058690
TRIDC2BG059450
TRIDC2BG059570
TRIDC2BG060840
TRIDC2BG061850
TRIDC2BG061860
TRIDC2BG061880
TRIDC2BG061940
TRIDC2BG062190
TRIDC2BG062440
TRIDC2BG062450
TRIDC2BG062470
TRIDC2BG062510
TRIDC2BG062580
TRIDC2BG062600
TRIDC2BG062660
TRIDC2BG063600
TRIDC2BG063610
TRIDC2BG063620
TRIDC2BG063630
TRIDC2BG063640
TRIDC2BG063880
TRIDC2BG063950
TRIDC2BG063960
TRIDC2BG063990
TRIDC2BG064030
TRIDC2BG064050
TRIDC2BG064060
TRIDC2BG064070
TRIDC2BG064970
TRIDC2BG064980
TRIDC2BG065000
TRIDC2BG065010
TRIDC2BG065140
TRIDC2BG066360
TRIDC2BG066370
TRIDC2BG066770
TRIDC2BG067290
TRIDC2BG067870
TRIDC2BG068250
TRIDC2BG068570
TRIDC2BG068580
TRIDC2BG068590
TRIDC2BG068600
TRIDC2BG068610
TRIDC2BG068780
TRIDC2BG068810
TRIDC2BG068840
TRIDC2BG068860
TRIDC2BG068870
TRIDC2BG068910
TRIDC2BG068920
TRIDC2BG068960
TRIDC2BG068970
TRIDC2BG069000
TRIDC2BG069110
TRIDC2BG069150
TRIDC2BG069160
TRIDC2BG070320
TRIDC2BG070330
TRIDC2BG070350
TRIDC2BG070370
TRIDC2BG070580
TRIDC2BG070600
TRIDC2BG070610
TRIDC2BG070660
TRIDC2BG070710
TRIDC2BG070740
TRIDC2BG071210
TRIDC2BG071220
TRIDC2BG071230
TRIDC2BG071450
TRIDC2BG071460
TRIDC2BG071750
TRIDC2BG071900
TRIDC2BG071940
TRIDC2BG071960
TRIDC2BG072100
TRIDC2BG072110
TRIDC2BG072140
TRIDC2BG072250
TRIDC2BG072330
TRIDC2BG072340
TRIDC2BG072350
TRIDC2BG072690
TRIDC2BG072700
TRIDC2BG072760
TRIDC2BG072770
TRIDC2BG072960
TRIDC2BG072980
TRIDC2BG073070
TRIDC2BG073080
TRIDC2BG073090
TRIDC2BG073100
TRIDC2BG073440
TRIDC2BG073510
TRIDC2BG073730
TRIDC2BG073940
TRIDC2BG073970
TRIDC2BG074260
TRIDC2BG074270
TRIDC2BG075490
TRIDC2BG075710
TRIDC2BG076620
TRIDC2BG076630
TRIDC2BG076640
TRIDC2BG076650
TRIDC2BG076670
TRIDC2BG076740
TRIDC2BG076750
TRIDC2BG076770
TRIDC2BG076780
TRIDC2BG076790
TRIDC2BG076800
TRIDC2BG076930
TRIDC2BG077250
TRIDC2BG077270
TRIDC2BG077300
TRIDC2BG077310
TRIDC2BG077320
TRIDC2BG077490
TRIDC2BG077560
TRIDC2BG078010
TRIDC2BG078030
TRIDC2BG078240
TRIDC2BG078360
TRIDC2BG078390
TRIDC2BG078420
TRIDC2BG078430
TRIDC2BG078450
TRIDC2BG078460
TRIDC2BG079070
TRIDC2BG079080
TRIDC2BG079090
TRIDC2BG079110
TRIDC2BG079170
TRIDC2BG079590
TRIDC2BG079720
TRIDC2BG080330
TRIDC2BG080350
TRIDC2BG080590
TRIDC2BG080600
TRIDC2BG080610
TRIDC2BG080620
TRIDC2BG080630
TRIDC2BG080640
TRIDC2BG080650
TRIDC2BG080720
TRIDC2BG080730
TRIDC2BG080740
TRIDC2BG080770
TRIDC2BG080910
TRIDC2BG080980
TRIDC2BG081100
TRIDC2BG081110
TRIDC2BG081120
TRIDC2BG081130
TRIDC2BG081140
TRIDC2BG081160
TRIDC2BG081270
TRIDC2BG081310
TRIDC2BG081320
TRIDC2BG081330
TRIDC2BG081360
TRIDC2BG081550
TRIDC2BG081730
TRIDC2BG081770
TRIDC2BG081780
TRIDC2BG081800
TRIDC2BG081810
TRIDC2BG081820
TRIDC2BG081830
TRIDC2BG081840
TRIDC2BG081890
TRIDC2BG081900
TRIDC2BG081950
TRIDC2BG082070
TRIDC2BG082090
TRIDC2BG082170
TRIDC2BG082250
TRIDC2BG082360
TRIDC2BG082380
TRIDC2BG082390
TRIDC2BG082720
TRIDC2BG082730
TRIDC2BG082820
TRIDC2BG083400
TRIDC2BG083410
TRIDC2BG083430
TRIDC2BG083500
TRIDC2BG083580
TRIDC2BG083590
TRIDC2BG083640
TRIDC2BG083650
TRIDC2BG083660
TRIDC2BG083740
TRIDC2BG083750
TRIDC2BG083860
TRIDC2BG083940
TRIDC2BG083950
TRIDC2BG084140
TRIDC2BG084160
TRIDC2BG084170
TRIDC2BG084180
TRIDC2BG084190
TRIDC2BG084200
TRIDC2BG084230
TRIDC2BG084240
TRIDC2BG084250
TRIDC2BG084350
TRIDC2BG084650
TRIDC2BG084660
TRIDC2BG084690
TRIDC2BG084740
TRIDC2BG084780
TRIDC2BG084820
TRIDC2BG084840
TRIDC2BG084920
TRIDC2BG084980
TRIDC2BG085010
TRIDC2BG085020
TRIDC2BG085030
TRIDC2BG085040
TRIDC2BG085070
TRIDC2BG085090
TRIDC2BG085260
TRIDC2BG085270
TRIDC2BG085440
TRIDC2BG085450
TRIDC2BG085530
TRIDC2BG085540
TRIDC2BG085550
TRIDC2BG085560
TRIDC2BG085580
TRIDC2BG085590
TRIDC2BG085680
TRIDC2BG085690
TRIDC2BG085800
TRIDC2BG085810
TRIDC2BG085990
TRIDC2BG086100
TRIDC2BG086110
TRIDC2BG086170
TRIDC2BG086210
TRIDC2BG086290
TRIDC2BG086550
TRIDC2BG086560
TRIDC2BG086580
TRIDC2BG086620
TRIDC2BG086640
TRIDC2BG086650
TRIDC2BG086670
TRIDC2BG086750
TRIDC2BG086830
TRIDC2BG086900
TRIDC2BG086920
TRIDC2BG086930
TRIDC2BG086970
TRIDC2BG087020
TRIDC2BG087030
TRIDC2BG087060
TRIDC2BG087070
TRIDC2BG087090
TRIDC2BG087410
TRIDC2BG087430
TRIDC2BG087440
TRIDC2BG087460
TRIDC2BG087580
TRIDC2BG088010
TRIDC2BG088020
TRIDC2BG088030
TRIDC2BG088040
TRIDC2BG088060
TRIDC2BG088080
TRIDC2BG088370
TRIDC2BG088380
TRIDC2BG088390
TRIDC2BG088420
TRIDC2BG088430
TRIDC2BG088440
TRIDC2BG088450
TRIDC2BG088510
TRIDC2BG088540
TRIDC2BG088590
TRIDC2BG088600
TRIDC2BG088620
TRIDC2BG088630
TRIDC2BG088640
TRIDC2BG088650
TRIDC2BG088660
TRIDC2BG088670
TRIDC2BG088680
TRIDC2BG088860
TRIDC2BG089090
TRIDC2BG089100
TRIDC2BG089110
TRIDC2BG089130
TRIDC2BG089140
TRIDC2BG089250
TRIDC2BG089260
TRIDC2BG089280
TRIDC2BG089290
TRIDC2BG089310
TRIDC2BG089330
TRIDC2BG089460
TRIDC2BG089480
TRIDC2BG089490
TRIDC2BG089510
TRIDC2BG089520
TRIDC2BG089530
TRIDC2BG089540
TRIDC2BG089560
TRIDC2BG089570
TRIDC2BG089580
TRIDC2BG089620
TRIDC2BG089640
TRIDC2BG089690
TRIDC2BG089700
TRIDC2BG089710
TRIDC2BG089720
TRIDC2BG089740
TRIDC2BG089760
TRIDC2BG089820
TRIDC2BG089840
TRIDC2BG090000
TRIDC2BG090010
TRIDC2BG090020
TRIDC2BG090080
TRIDC2BG090140
TRIDC2BG090150
TRIDC2BG090200
TRIDC2BG090210
TRIDC2BG090230
TRIDC2BG090240
TRIDC2BG090250
TRIDC2BG090280
TRIDC2BG090300
TRIDC2BG090310
TRIDC2BG090320
TRIDC2BG090340
TRIDC2BG090350
TRIDC2BG090420
TRIDC2BG090450
TRIDC2BG090480
TRIDC2BG090550
TRIDC2BG090570
TRIDC2BG090580
TRIDC2BG090590
TRIDC2BG090610
TRIDC2BG090630
TRIDC2BG090650
TRIDC2BG090690
TRIDC2BG090720
TRIDC2BG090730
TRIDC2BG090750
TRIDC2BG090760
TRIDC2BG090770
TRIDC2BG090790
TRIDC2BG090840
TRIDC2BG090850
TRIDC2BG090870
TRIDC2BG090880
TRIDC2BG090950
TRIDC2BG091170
TRIDC2BG091180
TRIDC2BG091190
TRIDC3AG000030
TRIDC3AG000100
TRIDC3AG000150
TRIDC3AG000160
TRIDC3AG000990
TRIDC3AG001000
TRIDC3AG001170
TRIDC3AG001240
TRIDC3AG001360
TRIDC3AG001380
TRIDC3AG001390
TRIDC3AG001450
TRIDC3AG001480
TRIDC3AG001520
TRIDC3AG001530
TRIDC3AG001560
TRIDC3AG001570
TRIDC3AG001670
TRIDC3AG001680
TRIDC3AG001840
TRIDC3AG002190
TRIDC3AG002470
TRIDC3AG002510
TRIDC3AG002570
TRIDC3AG002610
TRIDC3AG002620
TRIDC3AG002800
TRIDC3AG002820
TRIDC3AG002900
TRIDC3AG002910
TRIDC3AG002950
TRIDC3AG003050
TRIDC3AG003080
TRIDC3AG003280
TRIDC3AG003300
TRIDC3AG003310
TRIDC3AG003340
TRIDC3AG003350
TRIDC3AG003360
TRIDC3AG003370
TRIDC3AG003380
TRIDC3AG003390
TRIDC3AG003410
TRIDC3AG003420
TRIDC3AG003430
TRIDC3AG003440
TRIDC3AG003450
TRIDC3AG003460
TRIDC3AG003470
TRIDC3AG003480
TRIDC3AG003490
TRIDC3AG003500
TRIDC3AG003510
TRIDC3AG003520
TRIDC3AG003570
TRIDC3AG003580
TRIDC3AG003620
TRIDC3AG004060
TRIDC3AG004080
TRIDC3AG004370
TRIDC3AG004380
TRIDC3AG004390
TRIDC3AG004400
TRIDC3AG005200
TRIDC3AG005350
TRIDC3AG005470
TRIDC3AG005480
TRIDC3AG005490
TRIDC3AG005590
TRIDC3AG005600
TRIDC3AG005610
TRIDC3AG005620
TRIDC3AG005630
TRIDC3AG005640
TRIDC3AG005680
TRIDC3AG006350
TRIDC3AG006360
TRIDC3AG006940
TRIDC3AG006950
TRIDC3AG008090
TRIDC3AG008100
TRIDC3AG008110
TRIDC3AG008140
TRIDC3AG009000
TRIDC3AG009010
TRIDC3AG009020
TRIDC3AG009040
TRIDC3AG009060
TRIDC3AG009100
TRIDC3AG009640
TRIDC3AG009660
TRIDC3AG009680
TRIDC3AG009770
TRIDC3AG009780
TRIDC3AG009800
TRIDC3AG009810
TRIDC3AG009820
TRIDC3AG010250
TRIDC3AG010270
TRIDC3AG010280
TRIDC3AG010650
TRIDC3AG010900
TRIDC3AG011120
TRIDC3AG011300
TRIDC3AG011310
TRIDC3AG012460
TRIDC3AG013630
TRIDC3AG014610
TRIDC3AG014620
TRIDC3AG016080
TRIDC3AG017340
TRIDC3AG018240
TRIDC3AG022630
TRIDC3AG022640
TRIDC3AG022650
TRIDC3AG022660
TRIDC3AG022930
TRIDC3AG023940
TRIDC3AG024350
TRIDC3AG024800
TRIDC3AG026460
TRIDC3AG026640
TRIDC3AG027060
TRIDC3AG028880
TRIDC3AG031820
TRIDC3AG031830
TRIDC3AG031840
TRIDC3AG036610
TRIDC3AG037100
TRIDC3AG040590
TRIDC3AG040720
TRIDC3AG042890
TRIDC3AG043790
TRIDC3AG044060
TRIDC3AG046930
TRIDC3AG046940
TRIDC3AG046950
TRIDC3AG047370
TRIDC3AG047380
TRIDC3AG050280
TRIDC3AG051790
TRIDC3AG051810
TRIDC3AG054840
TRIDC3AG055180
TRIDC3AG055790
TRIDC3AG055840
TRIDC3AG056050
TRIDC3AG056080
TRIDC3AG057130
TRIDC3AG057140
TRIDC3AG057160
TRIDC3AG057170
TRIDC3AG057180
TRIDC3AG057190
TRIDC3AG058410
TRIDC3AG058420
TRIDC3AG058460
TRIDC3AG058470
TRIDC3AG058990
TRIDC3AG059180
TRIDC3AG059470
TRIDC3AG060160
TRIDC3AG060430
TRIDC3AG060580
TRIDC3AG061800
TRIDC3AG061820
TRIDC3AG062470
TRIDC3AG062560
TRIDC3AG062760
TRIDC3AG062770
TRIDC3AG062780
TRIDC3AG063420
TRIDC3AG063440
TRIDC3AG063850
TRIDC3AG063860
TRIDC3AG064930
TRIDC3AG065010
TRIDC3AG065020
TRIDC3AG065040
TRIDC3AG065050
TRIDC3AG065260
TRIDC3AG065280
TRIDC3AG065520
TRIDC3AG065730
TRIDC3AG066020
TRIDC3AG066140
TRIDC3AG066270
TRIDC3AG066290
TRIDC3AG066320
TRIDC3AG066360
TRIDC3AG066380
TRIDC3AG066390
TRIDC3AG066780
TRIDC3AG066830
TRIDC3AG067330
TRIDC3AG067370
TRIDC3AG067470
TRIDC3AG068670
TRIDC3AG068810
TRIDC3AG069670
TRIDC3AG069740
TRIDC3AG069790
TRIDC3AG069800
TRIDC3AG069820
TRIDC3AG069830
TRIDC3AG069840
TRIDC3AG069850
TRIDC3AG070640
TRIDC3AG071290
TRIDC3AG071400
TRIDC3AG071420
TRIDC3AG071430
TRIDC3AG071440
TRIDC3AG071450
TRIDC3AG071690
TRIDC3AG071700
TRIDC3AG071710
TRIDC3AG071720
TRIDC3AG071730
TRIDC3AG071740
TRIDC3AG071750
TRIDC3AG071760
TRIDC3AG071770
TRIDC3AG071780
TRIDC3AG071800
TRIDC3AG071830
TRIDC3AG071940
TRIDC3AG071950
TRIDC3AG072230
TRIDC3AG072530
TRIDC3AG072710
TRIDC3AG072780
TRIDC3AG072790
TRIDC3AG072960
TRIDC3AG073350
TRIDC3AG073360
TRIDC3AG073510
TRIDC3AG073910
TRIDC3AG073920
TRIDC3AG073950
TRIDC3AG073960
TRIDC3AG073970
TRIDC3AG073980
TRIDC3AG073990
TRIDC3AG074010
TRIDC3AG074030
TRIDC3AG074040
TRIDC3AG074080
TRIDC3AG074340
TRIDC3AG074520
TRIDC3AG074900
TRIDC3AG074910
TRIDC3AG075180
TRIDC3AG075270
TRIDC3AG075280
TRIDC3AG075290
TRIDC3AG075340
TRIDC3AG075760
TRIDC3AG075910
TRIDC3AG075920
TRIDC3AG076170
TRIDC3AG076180
TRIDC3AG076210
TRIDC3BG000040
TRIDC3BG000050
TRIDC3BG000080
TRIDC3BG000210
TRIDC3BG000370
TRIDC3BG000380
TRIDC3BG000390
TRIDC3BG000400
TRIDC3BG000410
TRIDC3BG000440
TRIDC3BG000480
TRIDC3BG000710
TRIDC3BG000720
TRIDC3BG001430
TRIDC3BG001440
TRIDC3BG001500
TRIDC3BG001550
TRIDC3BG001560
TRIDC3BG001590
TRIDC3BG001640
TRIDC3BG001650
TRIDC3BG001780
TRIDC3BG001790
TRIDC3BG002090
TRIDC3BG002170
TRIDC3BG002180
TRIDC3BG002190
TRIDC3BG002240
TRIDC3BG002250
TRIDC3BG002320
TRIDC3BG002330
TRIDC3BG002450
TRIDC3BG002460
TRIDC3BG002470
TRIDC3BG003110
TRIDC3BG003140
TRIDC3BG003350
TRIDC3BG003380
TRIDC3BG003390
TRIDC3BG003400
TRIDC3BG003410
TRIDC3BG003430
TRIDC3BG003450
TRIDC3BG003460
TRIDC3BG003490
TRIDC3BG003510
TRIDC3BG003520
TRIDC3BG003620
TRIDC3BG003630
TRIDC3BG003790
TRIDC3BG003890
TRIDC3BG003940
TRIDC3BG004160
TRIDC3BG004170
TRIDC3BG004190
TRIDC3BG004630
TRIDC3BG004680
TRIDC3BG004690
TRIDC3BG004700
TRIDC3BG004730
TRIDC3BG004990
TRIDC3BG005070
TRIDC3BG005080
TRIDC3BG005100
TRIDC3BG005110
TRIDC3BG005120
TRIDC3BG005330
TRIDC3BG005450
TRIDC3BG005910
TRIDC3BG005920
TRIDC3BG005930
TRIDC3BG005940
TRIDC3BG005980
TRIDC3BG005990
TRIDC3BG006010
TRIDC3BG006020
TRIDC3BG006030
TRIDC3BG006050
TRIDC3BG006090
TRIDC3BG006100
TRIDC3BG006130
TRIDC3BG006150
TRIDC3BG006170
TRIDC3BG006190
TRIDC3BG006200
TRIDC3BG006350
TRIDC3BG006360
TRIDC3BG006880
TRIDC3BG006890
TRIDC3BG007000
TRIDC3BG007030
TRIDC3BG007040
TRIDC3BG007050
TRIDC3BG007060
TRIDC3BG007080
TRIDC3BG007090
TRIDC3BG007100
TRIDC3BG007110
TRIDC3BG007120
TRIDC3BG007230
TRIDC3BG007260
TRIDC3BG007290
TRIDC3BG007300
TRIDC3BG007310
TRIDC3BG007320
TRIDC3BG007560
TRIDC3BG007630
TRIDC3BG007650
TRIDC3BG007660
TRIDC3BG007670
TRIDC3BG007940
TRIDC3BG008130
TRIDC3BG008170
TRIDC3BG008440
TRIDC3BG008450
TRIDC3BG008700
TRIDC3BG008930
TRIDC3BG009050
TRIDC3BG009080
TRIDC3BG009090
TRIDC3BG009150
TRIDC3BG009230
TRIDC3BG009250
TRIDC3BG009260
TRIDC3BG009270
TRIDC3BG009280
TRIDC3BG009450
TRIDC3BG009460
TRIDC3BG009480
TRIDC3BG009490
TRIDC3BG009500
TRIDC3BG009800
TRIDC3BG009860
TRIDC3BG009870
TRIDC3BG009920
TRIDC3BG009940
TRIDC3BG009950
TRIDC3BG009960
TRIDC3BG009970
TRIDC3BG010000
TRIDC3BG010010
TRIDC3BG010020
TRIDC3BG010030
TRIDC3BG010040
TRIDC3BG010050
TRIDC3BG010190
TRIDC3BG010210
TRIDC3BG010290
TRIDC3BG010360
TRIDC3BG010410
TRIDC3BG010440
TRIDC3BG010920
TRIDC3BG010930
TRIDC3BG010940
TRIDC3BG010960
TRIDC3BG010970
TRIDC3BG010980
TRIDC3BG011020
TRIDC3BG011030
TRIDC3BG011050
TRIDC3BG011140
TRIDC3BG011150
TRIDC3BG011160
TRIDC3BG011170
TRIDC3BG011190
TRIDC3BG011200
TRIDC3BG011240
TRIDC3BG011250
TRIDC3BG011270
TRIDC3BG011280
TRIDC3BG011300
TRIDC3BG011310
TRIDC3BG011330
TRIDC3BG011340
TRIDC3BG011420
TRIDC3BG011810
TRIDC3BG012000
TRIDC3BG012390
TRIDC3BG012660
TRIDC3BG012670
TRIDC3BG012680
TRIDC3BG012700
TRIDC3BG012840
TRIDC3BG012920
TRIDC3BG012950
TRIDC3BG012990
TRIDC3BG013000
TRIDC3BG013090
TRIDC3BG013110
TRIDC3BG013700
TRIDC3BG014050
TRIDC3BG014330
TRIDC3BG014340
TRIDC3BG014600
TRIDC3BG014710
TRIDC3BG014970
TRIDC3BG014980
TRIDC3BG016220
TRIDC3BG016230
TRIDC3BG016270
TRIDC3BG016290
TRIDC3BG016300
TRIDC3BG016320
TRIDC3BG016740
TRIDC3BG017680
TRIDC3BG017700
TRIDC3BG017720
TRIDC3BG017730
TRIDC3BG020160
TRIDC3BG020170
TRIDC3BG020250
TRIDC3BG020280
TRIDC3BG020290
TRIDC3BG020300
TRIDC3BG020310
TRIDC3BG020330
TRIDC3BG020580
TRIDC3BG020590
TRIDC3BG021730
TRIDC3BG022580
TRIDC3BG022910
TRIDC3BG023990
TRIDC3BG024070
TRIDC3BG024420
TRIDC3BG024430
TRIDC3BG024440
TRIDC3BG024450
TRIDC3BG024460
TRIDC3BG024470
TRIDC3BG024570
TRIDC3BG024580
TRIDC3BG024620
TRIDC3BG024640
TRIDC3BG024670
TRIDC3BG025630
TRIDC3BG025650
TRIDC3BG025730
TRIDC3BG025750
TRIDC3BG025770
TRIDC3BG025780
TRIDC3BG026460
TRIDC3BG026610
TRIDC3BG027830
TRIDC3BG027840
TRIDC3BG028430
TRIDC3BG030060
TRIDC3BG030670
TRIDC3BG030680
TRIDC3BG031270
TRIDC3BG032280
TRIDC3BG032330
TRIDC3BG033140
TRIDC3BG033150
TRIDC3BG033260
TRIDC3BG034790
TRIDC3BG035140
TRIDC3BG037790
TRIDC3BG037810
TRIDC3BG037820
TRIDC3BG039480
TRIDC3BG039520
TRIDC3BG039920
TRIDC3BG040090
TRIDC3BG040790
TRIDC3BG041270
TRIDC3BG041410
TRIDC3BG042400
TRIDC3BG042410
TRIDC3BG042430
TRIDC3BG043600
TRIDC3BG044550
TRIDC3BG044560
TRIDC3BG044570
TRIDC3BG044590
TRIDC3BG044600
TRIDC3BG044610
TRIDC3BG044630
TRIDC3BG044650
TRIDC3BG044660
TRIDC3BG044690
TRIDC3BG044700
TRIDC3BG044710
TRIDC3BG044730
TRIDC3BG044760
TRIDC3BG044770
TRIDC3BG044780
TRIDC3BG044790
TRIDC3BG044880
TRIDC3BG045330
TRIDC3BG045490
TRIDC3BG045520
TRIDC3BG045550
TRIDC3BG045560
TRIDC3BG047510
TRIDC3BG047590
TRIDC3BG047600
TRIDC3BG047610
TRIDC3BG047790
TRIDC3BG047810
TRIDC3BG047860
TRIDC3BG047880
TRIDC3BG047890
TRIDC3BG047920
TRIDC3BG047930
TRIDC3BG047980
TRIDC3BG047990
TRIDC3BG048000
TRIDC3BG048030
TRIDC3BG048120
TRIDC3BG048130
TRIDC3BG048140
TRIDC3BG048480
TRIDC3BG048860
TRIDC3BG048910
TRIDC3BG049300
TRIDC3BG050200
TRIDC3BG050590
TRIDC3BG050600
TRIDC3BG050860
TRIDC3BG050870
TRIDC3BG050890
TRIDC3BG050910
TRIDC3BG050950
TRIDC3BG050980
TRIDC3BG051250
TRIDC3BG052240
TRIDC3BG052250
TRIDC3BG053510
TRIDC3BG053520
TRIDC3BG053530
TRIDC3BG053560
TRIDC3BG054110
TRIDC3BG054140
TRIDC3BG054160
TRIDC3BG055380
TRIDC3BG055460
TRIDC3BG055990
TRIDC3BG056590
TRIDC3BG056610
TRIDC3BG056620
TRIDC3BG056870
TRIDC3BG056890
TRIDC3BG056900
TRIDC3BG056910
TRIDC3BG058710
TRIDC3BG060150
TRIDC3BG060160
TRIDC3BG060180
TRIDC3BG060930
TRIDC3BG060990
TRIDC3BG061000
TRIDC3BG061120
TRIDC3BG061400
TRIDC3BG061410
TRIDC3BG061420
TRIDC3BG061430
TRIDC3BG061440
TRIDC3BG061450
TRIDC3BG061530
TRIDC3BG061540
TRIDC3BG062310
TRIDC3BG062320
TRIDC3BG063210
TRIDC3BG063220
TRIDC3BG065100
TRIDC3BG065210
TRIDC3BG065370
TRIDC3BG065830
TRIDC3BG065840
TRIDC3BG065860
TRIDC3BG066110
TRIDC3BG066130
TRIDC3BG066150
TRIDC3BG066160
TRIDC3BG066170
TRIDC3BG066180
TRIDC3BG066230
TRIDC3BG066240
TRIDC3BG066660
TRIDC3BG066920
TRIDC3BG066930
TRIDC3BG066940
TRIDC3BG066960
TRIDC3BG066970
TRIDC3BG068600
TRIDC3BG068610
TRIDC3BG069470
TRIDC3BG069590
TRIDC3BG069610
TRIDC3BG069620
TRIDC3BG070450
TRIDC3BG070490
TRIDC3BG070520
TRIDC3BG070530
TRIDC3BG070540
TRIDC3BG070550
TRIDC3BG070910
TRIDC3BG071140
TRIDC3BG071170
TRIDC3BG071220
TRIDC3BG071290
TRIDC3BG071440
TRIDC3BG071520
TRIDC3BG071530
TRIDC3BG072060
TRIDC3BG072120
TRIDC3BG072180
TRIDC3BG072270
TRIDC3BG072480
TRIDC3BG072490
TRIDC3BG072510
TRIDC3BG072530
TRIDC3BG072540
TRIDC3BG072570
TRIDC3BG072620
TRIDC3BG072640
TRIDC3BG072650
TRIDC3BG072670
TRIDC3BG073190
TRIDC3BG073200
TRIDC3BG073210
TRIDC3BG073320
TRIDC3BG073370
TRIDC3BG073520
TRIDC3BG074510
TRIDC3BG074570
TRIDC3BG074590
TRIDC3BG074600
TRIDC3BG074610
TRIDC3BG074690
TRIDC3BG074700
TRIDC3BG074710
TRIDC3BG074750
TRIDC3BG074780
TRIDC3BG074840
TRIDC3BG074850
TRIDC3BG074870
TRIDC3BG074890
TRIDC3BG074930
TRIDC3BG074940
TRIDC3BG075060
TRIDC3BG075070
TRIDC3BG075140
TRIDC3BG075270
TRIDC3BG075280
TRIDC3BG075310
TRIDC3BG075820
TRIDC3BG075990
TRIDC3BG076000
TRIDC3BG076020
TRIDC3BG076030
TRIDC3BG076130
TRIDC3BG076150
TRIDC3BG076160
TRIDC3BG076250
TRIDC3BG076350
TRIDC3BG076360
TRIDC3BG076630
TRIDC3BG076750
TRIDC3BG076800
TRIDC3BG076890
TRIDC3BG076910
TRIDC3BG076920
TRIDC3BG077010
TRIDC3BG077040
TRIDC3BG077200
TRIDC3BG077280
TRIDC3BG077340
TRIDC3BG077460
TRIDC3BG077540
TRIDC3BG077550
TRIDC3BG077560
TRIDC3BG077570
TRIDC3BG077580
TRIDC3BG077590
TRIDC3BG077660
TRIDC3BG077680
TRIDC3BG077690
TRIDC3BG077800
TRIDC3BG077910
TRIDC3BG078140
TRIDC3BG078190
TRIDC3BG078210
TRIDC3BG078230
TRIDC3BG078240
TRIDC3BG078250
TRIDC3BG078350
TRIDC3BG078360
TRIDC3BG078380
TRIDC3BG078390
TRIDC3BG078820
TRIDC3BG078830
TRIDC3BG079600
TRIDC3BG079720
TRIDC3BG079740
TRIDC3BG079750
TRIDC3BG079760
TRIDC3BG079770
TRIDC3BG079790
TRIDC3BG079810
TRIDC3BG079820
TRIDC3BG079830
TRIDC3BG079850
TRIDC3BG079870
TRIDC3BG079880
TRIDC3BG079890
TRIDC3BG079940
TRIDC3BG080950
TRIDC3BG081290
TRIDC3BG081440
TRIDC3BG081450
TRIDC3BG081460
TRIDC3BG081540
TRIDC3BG081550
TRIDC3BG081560
TRIDC3BG081660
TRIDC3BG081800
TRIDC3BG081840
TRIDC3BG081870
TRIDC3BG081880
TRIDC3BG081890
TRIDC3BG081900
TRIDC3BG081960
TRIDC3BG082000
TRIDC3BG082010
TRIDC3BG082020
TRIDC3BG082050
TRIDC3BG082610
TRIDC3BG082620
TRIDC3BG082630
TRIDC3BG082640
TRIDC3BG082650
TRIDC3BG082660
TRIDC3BG082730
TRIDC3BG082740
TRIDC3BG082780
TRIDC3BG082790
TRIDC3BG082800
TRIDC3BG082810
TRIDC3BG082820
TRIDC3BG082840
TRIDC3BG082850
TRIDC3BG082890
TRIDC3BG082900
TRIDC3BG082920
TRIDC3BG082930
TRIDC3BG083020
TRIDC3BG083030
TRIDC3BG083120
TRIDC3BG083140
TRIDC3BG083160
TRIDC3BG083180
TRIDC3BG083200
TRIDC3BG083210
TRIDC3BG083290
TRIDC3BG083300
TRIDC3BG083320
TRIDC3BG083330
TRIDC3BG083340
TRIDC3BG083350
TRIDC3BG083360
TRIDC3BG083370
TRIDC3BG083550
TRIDC3BG083650
TRIDC3BG083800
TRIDC3BG083830
TRIDC3BG084130
TRIDC3BG084320
TRIDC3BG084330
TRIDC3BG084340
TRIDC3BG084350
TRIDC3BG084390
TRIDC3BG084400
TRIDC3BG084430
TRIDC3BG084460
TRIDC3BG084570
TRIDC3BG084580
TRIDC3BG084770
TRIDC3BG084800
TRIDC3BG084810
TRIDC3BG084820
TRIDC3BG084840
TRIDC3BG084860
TRIDC3BG084870
TRIDC3BG084880
TRIDC3BG084890
TRIDC3BG084930
TRIDC3BG084940
TRIDC3BG084980
TRIDC3BG085000
TRIDC3BG085010
TRIDC3BG085030
TRIDC3BG085040
TRIDC3BG085090
TRIDC3BG085100
TRIDC3BG085130
TRIDC3BG085140
TRIDC3BG085310
TRIDC3BG085710
TRIDC3BG085760
TRIDC3BG085780
TRIDC3BG085790
TRIDC3BG085820
TRIDC3BG085870
TRIDC3BG085890
TRIDC3BG085940
TRIDC3BG086070
TRIDC3BG086190
TRIDC3BG086200
TRIDC3BG086260
TRIDC3BG086270
TRIDC3BG086280
TRIDC3BG086290
TRIDC3BG086380
TRIDC3BG086390
TRIDC3BG086420
TRIDC3BG086430
TRIDC3BG086490
TRIDC3BG086770
TRIDC3BG086920
TRIDC3BG087190
TRIDC3BG087360
TRIDC3BG087370
TRIDC3BG087380
TRIDC3BG087390
TRIDC3BG087610
TRIDC3BG087700
TRIDC3BG087710
TRIDC4AG000250
TRIDC4AG000270
TRIDC4AG000890
TRIDC4AG002640
TRIDC4AG002650
TRIDC4AG002660
TRIDC4AG002790
TRIDC4AG003550
TRIDC4AG003570
TRIDC4AG007520
TRIDC4AG007550
TRIDC4AG009930
TRIDC4AG010560
TRIDC4AG010570
TRIDC4AG011020
TRIDC4AG014900
TRIDC4AG015100
TRIDC4AG016170
TRIDC4AG019250
TRIDC4AG021210
TRIDC4AG023590
TRIDC4AG025680
TRIDC4AG026600
TRIDC4AG026800
TRIDC4AG031500
TRIDC4AG031780
TRIDC4AG033790
TRIDC4AG033800
TRIDC4AG033810
TRIDC4AG033820
TRIDC4AG033830
TRIDC4AG033850
TRIDC4AG033880
TRIDC4AG033900
TRIDC4AG034730
TRIDC4AG034770
TRIDC4AG035400
TRIDC4AG035590
TRIDC4AG037420
TRIDC4AG037510
TRIDC4AG040730
TRIDC4AG042100
TRIDC4AG043380
TRIDC4AG044380
TRIDC4AG044980
TRIDC4AG045230
TRIDC4AG045810
TRIDC4AG046270
TRIDC4AG046280
TRIDC4AG046290
TRIDC4AG046480
TRIDC4AG046490
TRIDC4AG046620
TRIDC4AG046660
TRIDC4AG046790
TRIDC4AG046800
TRIDC4AG046810
TRIDC4AG046820
TRIDC4AG046980
TRIDC4AG046990
TRIDC4AG047510
TRIDC4AG047810
TRIDC4AG048020
TRIDC4AG049430
TRIDC4AG049490
TRIDC4AG049510
TRIDC4AG049570
TRIDC4AG049840
TRIDC4AG049900
TRIDC4AG050170
TRIDC4AG050190
TRIDC4AG050210
TRIDC4AG050430
TRIDC4AG050440
TRIDC4AG050520
TRIDC4AG050530
TRIDC4AG050550
TRIDC4AG050570
TRIDC4AG051210
TRIDC4AG051240
TRIDC4AG051260
TRIDC4AG051710
TRIDC4AG051720
TRIDC4AG051910
TRIDC4AG052310
TRIDC4AG052340
TRIDC4AG052460
TRIDC4AG055780
TRIDC4AG056510
TRIDC4AG056520
TRIDC4AG056530
TRIDC4AG056620
TRIDC4AG057020
TRIDC4AG057090
TRIDC4AG057430
TRIDC4AG057670
TRIDC4AG057680
TRIDC4AG057720
TRIDC4AG057880
TRIDC4AG058210
TRIDC4AG058420
TRIDC4AG058430
TRIDC4AG058440
TRIDC4AG058680
TRIDC4AG058850
TRIDC4AG059260
TRIDC4AG059280
TRIDC4AG059300
TRIDC4AG059550
TRIDC4AG059560
TRIDC4AG059590
TRIDC4AG059620
TRIDC4AG059630
TRIDC4AG059640
TRIDC4AG059650
TRIDC4AG059680
TRIDC4AG059700
TRIDC4AG059720
TRIDC4AG059730
TRIDC4AG059750
TRIDC4AG060630
TRIDC4AG060640
TRIDC4AG060650
TRIDC4AG060690
TRIDC4AG060720
TRIDC4AG060730
TRIDC4AG060740
TRIDC4AG060760
TRIDC4AG060770
TRIDC4AG060780
TRIDC4AG060800
TRIDC4AG060810
TRIDC4AG060820
TRIDC4AG060830
TRIDC4AG060860
TRIDC4AG060910
TRIDC4AG060920
TRIDC4AG061120
TRIDC4AG061130
TRIDC4AG061650
TRIDC4AG061660
TRIDC4AG061680
TRIDC4AG061700
TRIDC4AG061910
TRIDC4AG062050
TRIDC4AG062060
TRIDC4AG062120
TRIDC4AG062140
TRIDC4AG062150
TRIDC4AG062210
TRIDC4AG062230
TRIDC4AG062940
TRIDC4AG063230
TRIDC4AG063250
TRIDC4AG063260
TRIDC4AG063270
TRIDC4AG063290
TRIDC4AG063300
TRIDC4AG063310
TRIDC4AG063360
TRIDC4AG063370
TRIDC4AG063430
TRIDC4AG063490
TRIDC4AG064080
TRIDC4AG064090
TRIDC4AG064150
TRIDC4AG064250
TRIDC4AG064870
TRIDC4AG064880
TRIDC4AG064890
TRIDC4AG064900
TRIDC4AG064910
TRIDC4AG064920
TRIDC4AG065010
TRIDC4AG065210
TRIDC4AG065220
TRIDC4AG065310
TRIDC4AG065320
TRIDC4AG065360
TRIDC4AG065380
TRIDC4AG065550
TRIDC4AG065560
TRIDC4AG065570
TRIDC4AG065580
TRIDC4AG065590
TRIDC4AG065710
TRIDC4AG065870
TRIDC4AG065960
TRIDC4AG066070
TRIDC4AG066160
TRIDC4AG066170
TRIDC4AG066180
TRIDC4AG066200
TRIDC4AG066340
TRIDC4AG066360
TRIDC4AG066380
TRIDC4AG066390
TRIDC4AG066400
TRIDC4AG066420
TRIDC4AG066440
TRIDC4AG066460
TRIDC4AG066480
TRIDC4AG066500
TRIDC4AG066530
TRIDC4AG066550
TRIDC4AG066570
TRIDC4AG066580
TRIDC4AG066600
TRIDC4AG066610
TRIDC4AG066640
TRIDC4AG066650
TRIDC4AG066660
TRIDC4AG066670
TRIDC4AG066680
TRIDC4AG066690
TRIDC4AG066700
TRIDC4AG066740
TRIDC4AG066750
TRIDC4AG066790
TRIDC4AG066800
TRIDC4AG066990
TRIDC4AG067110
TRIDC4AG067170
TRIDC4AG067180
TRIDC4AG067190
TRIDC4AG067230
TRIDC4AG067240
TRIDC4AG067250
TRIDC4AG067290
TRIDC4AG067310
TRIDC4AG067320
TRIDC4AG067330
TRIDC4AG067360
TRIDC4AG067370
TRIDC4AG067380
TRIDC4AG067390
TRIDC4AG067400
TRIDC4AG067570
TRIDC4AG067580
TRIDC4AG067590
TRIDC4AG067660
TRIDC4AG067840
TRIDC4AG067960
TRIDC4AG068010
TRIDC4AG068020
TRIDC4AG068030
TRIDC4AG068040
TRIDC4AG068050
TRIDC4AG068060
TRIDC4AG068100
TRIDC4AG068110
TRIDC4AG068210
TRIDC4AG068220
TRIDC4AG068320
TRIDC4AG068420
TRIDC4AG068430
TRIDC4AG068440
TRIDC4AG068510
TRIDC4AG068520
TRIDC4AG068590
TRIDC4AG068600
TRIDC4AG068620
TRIDC4AG068720
TRIDC4AG068730
TRIDC4AG068740
TRIDC4AG068750
TRIDC4AG068820
TRIDC4AG068830
TRIDC4AG068840
TRIDC4AG068850
TRIDC4AG068870
TRIDC4AG068910
TRIDC4AG068920
TRIDC4AG068930
TRIDC4AG068940
TRIDC4AG068960
TRIDC4AG068970
TRIDC4AG068980
TRIDC4AG068990
TRIDC4AG069010
TRIDC4AG069080
TRIDC4AG069140
TRIDC4AG069170
TRIDC4AG069210
TRIDC4AG069470
TRIDC4AG069480
TRIDC4AG069500
TRIDC4AG069520
TRIDC4AG069550
TRIDC4AG069740
TRIDC4AG069750
TRIDC4AG069760
TRIDC4AG069770
TRIDC4AG069780
TRIDC4AG069790
TRIDC4AG069800
TRIDC4AG069830
TRIDC4AG069840
TRIDC4AG069850
TRIDC4AG069870
TRIDC4AG069890
TRIDC4AG069910
TRIDC4AG069940
TRIDC4AG069950
TRIDC4AG069960
TRIDC4AG070080
TRIDC4AG070100
TRIDC4AG070160
TRIDC4AG070170
TRIDC4AG070180
TRIDC4AG070210
TRIDC4AG070260
TRIDC4AG070290
TRIDC4AG070300
TRIDC4AG070310
TRIDC4AG070320
TRIDC4AG070340
TRIDC4AG070420
TRIDC4AG070450
TRIDC4AG070460
TRIDC4AG070470
TRIDC4AG070510
TRIDC4AG070520
TRIDC4AG070530
TRIDC4AG070550
TRIDC4AG070560
TRIDC4AG070620
TRIDC4AG070630
TRIDC4AG070650
TRIDC4AG070660
TRIDC4AG070680
TRIDC4AG070700
TRIDC4AG070710
TRIDC4AG070720
TRIDC4AG070740
TRIDC4AG070750
TRIDC4AG070760
TRIDC4AG070790
TRIDC4AG070800
TRIDC4AG070840
TRIDC4AG070850
TRIDC4AG070860
TRIDC4AG070870
TRIDC4AG070880
TRIDC4AG071310
TRIDC4AG071440
TRIDC4AG071460
TRIDC4AG071480
TRIDC4AG071490
TRIDC4AG071510
TRIDC4AG071520
TRIDC4AG071630
TRIDC4AG071690
TRIDC4AG071700
TRIDC4AG071710
TRIDC4AG071830
TRIDC4AG071840
TRIDC4AG071850
TRIDC4AG071910
TRIDC4AG071920
TRIDC4AG072240
TRIDC4AG072470
TRIDC4AG072480
TRIDC4AG072490
TRIDC4AG072500
TRIDC4AG072510
TRIDC4AG072600
TRIDC4AG072630
TRIDC4AG072640
TRIDC4AG072670
TRIDC4AG072680
TRIDC4BG000090
TRIDC4BG000100
TRIDC4BG000160
TRIDC4BG000230
TRIDC4BG000350
TRIDC4BG000480
TRIDC4BG000490
TRIDC4BG000500
TRIDC4BG000510
TRIDC4BG000520
TRIDC4BG000540
TRIDC4BG000600
TRIDC4BG000610
TRIDC4BG000660
TRIDC4BG000670
TRIDC4BG000680
TRIDC4BG000700
TRIDC4BG000710
TRIDC4BG000760
TRIDC4BG000770
TRIDC4BG000800
TRIDC4BG000810
TRIDC4BG001070
TRIDC4BG001140
TRIDC4BG001150
TRIDC4BG001190
TRIDC4BG001200
TRIDC4BG001220
TRIDC4BG001240
TRIDC4BG001310
TRIDC4BG001330
TRIDC4BG001340
TRIDC4BG001350
TRIDC4BG001380
TRIDC4BG001390
TRIDC4BG001400
TRIDC4BG001440
TRIDC4BG001480
TRIDC4BG001650
TRIDC4BG001720
TRIDC4BG002470
TRIDC4BG002540
TRIDC4BG002550
TRIDC4BG002560
TRIDC4BG002650
TRIDC4BG002950
TRIDC4BG002960
TRIDC4BG003120
TRIDC4BG003500
TRIDC4BG003750
TRIDC4BG004150
TRIDC4BG004160
TRIDC4BG004470
TRIDC4BG004480
TRIDC4BG004490
TRIDC4BG004500
TRIDC4BG004510
TRIDC4BG004520
TRIDC4BG006420
TRIDC4BG006430
TRIDC4BG006450
TRIDC4BG006980
TRIDC4BG006990
TRIDC4BG007340
TRIDC4BG007770
TRIDC4BG007810
TRIDC4BG007820
TRIDC4BG007830
TRIDC4BG007850
TRIDC4BG007890
TRIDC4BG008350
TRIDC4BG009250
TRIDC4BG009370
TRIDC4BG010480
TRIDC4BG010490
TRIDC4BG010530
TRIDC4BG010630
TRIDC4BG010880
TRIDC4BG010890
TRIDC4BG011290
TRIDC4BG013760
TRIDC4BG013770
TRIDC4BG014450
TRIDC4BG014460
TRIDC4BG014470
TRIDC4BG014920
TRIDC4BG015900
TRIDC4BG015910
TRIDC4BG015930
TRIDC4BG015980
TRIDC4BG015990
TRIDC4BG016010
TRIDC4BG016020
TRIDC4BG016030
TRIDC4BG019840
TRIDC4BG023060
TRIDC4BG026650
TRIDC4BG026680
TRIDC4BG028080
TRIDC4BG028120
TRIDC4BG029470
TRIDC4BG029620
TRIDC4BG031180
TRIDC4BG031650
TRIDC4BG033050
TRIDC4BG041760
TRIDC4BG041770
TRIDC4BG041780
TRIDC4BG046660
TRIDC4BG046680
TRIDC4BG049540
TRIDC4BG050240
TRIDC4BG050250
TRIDC4BG050580
TRIDC4BG051020
TRIDC4BG051340
TRIDC4BG051380
TRIDC4BG051570
TRIDC4BG052670
TRIDC4BG052680
TRIDC4BG052700
TRIDC4BG052710
TRIDC4BG052720
TRIDC4BG052730
TRIDC4BG052740
TRIDC4BG052930
TRIDC4BG052940
TRIDC4BG053100
TRIDC4BG053460
TRIDC4BG055140
TRIDC4BG055170
TRIDC4BG055180
TRIDC4BG055190
TRIDC4BG055280
TRIDC4BG055290
TRIDC4BG055350
TRIDC4BG055480
TRIDC4BG055540
TRIDC4BG056040
TRIDC4BG056350
TRIDC4BG056370
TRIDC4BG056380
TRIDC4BG056390
TRIDC4BG056620
TRIDC4BG056660
TRIDC4BG056670
TRIDC4BG056680
TRIDC4BG057250
TRIDC4BG057260
TRIDC4BG057430
TRIDC4BG057450
TRIDC4BG057460
TRIDC4BG057680
TRIDC4BG057710
TRIDC4BG057830
TRIDC4BG057870
TRIDC4BG057890
TRIDC4BG058070
TRIDC4BG058260
TRIDC4BG058270
TRIDC4BG058280
TRIDC4BG058840
TRIDC4BG058860
TRIDC4BG059020
TRIDC4BG059030
TRIDC4BG059080
TRIDC4BG059210
TRIDC4BG059370
TRIDC4BG059380
TRIDC4BG059430
TRIDC4BG059440
TRIDC4BG059460
TRIDC4BG059470
TRIDC4BG059480
TRIDC4BG060000
TRIDC4BG060010
TRIDC4BG060530
TRIDC4BG060540
TRIDC4BG060790
TRIDC4BG060830
TRIDC4BG061060
TRIDC4BG061070
TRIDC4BG061080
TRIDC4BG061090
TRIDC4BG061100
TRIDC4BG062180
TRIDC4BG062450
TRIDC4BG062460
TRIDC4BG062480
TRIDC4BG062570
TRIDC4BG062580
TRIDC4BG062640
TRIDC4BG063000
TRIDC4BG063010
TRIDC4BG063050
TRIDC4BG063060
TRIDC4BG063070
TRIDC4BG063080
TRIDC4BG063090
TRIDC4BG063100
TRIDC4BG063230
TRIDC4BG063240
TRIDC4BG063250
TRIDC4BG063430
TRIDC4BG063450
TRIDC4BG063700
TRIDC4BG063960
TRIDC4BG063970
TRIDC4BG063980
TRIDC4BG064000
TRIDC4BG064160
TRIDC4BG064200
TRIDC4BG064210
TRIDC4BG064290
TRIDC4BG064460
TRIDC5AG000570
TRIDC5AG000850
TRIDC5AG001050
TRIDC5AG001560
TRIDC5AG001570
TRIDC5AG001580
TRIDC5AG001590
TRIDC5AG001600
TRIDC5AG001620
TRIDC5AG001630
TRIDC5AG001640
TRIDC5AG001650
TRIDC5AG001660
TRIDC5AG001670
TRIDC5AG001730
TRIDC5AG002400
TRIDC5AG002480
TRIDC5AG002550
TRIDC5AG002950
TRIDC5AG002960
TRIDC5AG002970
TRIDC5AG003240
TRIDC5AG003260
TRIDC5AG003320
TRIDC5AG003430
TRIDC5AG003960
TRIDC5AG004990
TRIDC5AG005010
TRIDC5AG005050
TRIDC5AG005060
TRIDC5AG005070
TRIDC5AG006370
TRIDC5AG006620
TRIDC5AG007370
TRIDC5AG007380
TRIDC5AG007390
TRIDC5AG007710
TRIDC5AG007980
TRIDC5AG008000
TRIDC5AG009380
TRIDC5AG009400
TRIDC5AG009410
TRIDC5AG009560
TRIDC5AG009570
TRIDC5AG009630
TRIDC5AG009640
TRIDC5AG009820
TRIDC5AG010160
TRIDC5AG013400
TRIDC5AG018890
TRIDC5AG018900
TRIDC5AG019080
TRIDC5AG019130
TRIDC5AG019990
TRIDC5AG021390
TRIDC5AG022760
TRIDC5AG022780
TRIDC5AG023280
TRIDC5AG030930
TRIDC5AG031590
TRIDC5AG034320
TRIDC5AG035260
TRIDC5AG035270
TRIDC5AG036080
TRIDC5AG036090
TRIDC5AG038600
TRIDC5AG039750
TRIDC5AG039760
TRIDC5AG039780
TRIDC5AG039800
TRIDC5AG039820
TRIDC5AG040560
TRIDC5AG040570
TRIDC5AG040580
TRIDC5AG042150
TRIDC5AG043070
TRIDC5AG043130
TRIDC5AG043140
TRIDC5AG043380
TRIDC5AG043480
TRIDC5AG043490
TRIDC5AG043510
TRIDC5AG043520
TRIDC5AG043570
TRIDC5AG043930
TRIDC5AG043950
TRIDC5AG044520
TRIDC5AG044690
TRIDC5AG044720
TRIDC5AG045290
TRIDC5AG045490
TRIDC5AG045970
TRIDC5AG046140
TRIDC5AG046790
TRIDC5AG048290
TRIDC5AG049580
TRIDC5AG049590
TRIDC5AG049600
TRIDC5AG051290
TRIDC5AG051310
TRIDC5AG051320
TRIDC5AG051350
TRIDC5AG053290
TRIDC5AG053440
TRIDC5AG053510
TRIDC5AG055420
TRIDC5AG055550
TRIDC5AG057300
TRIDC5AG057310
TRIDC5AG057320
TRIDC5AG057330
TRIDC5AG057630
TRIDC5AG061020
TRIDC5AG062380
TRIDC5AG062390
TRIDC5AG062410
TRIDC5AG063590
TRIDC5AG065170
TRIDC5AG065420
TRIDC5AG067180
TRIDC5AG067270
TRIDC5AG067290
TRIDC5AG067650
TRIDC5AG068650
TRIDC5AG068660
TRIDC5AG068670
TRIDC5AG069100
TRIDC5AG069670
TRIDC5AG070960
TRIDC5AG071250
TRIDC5AG071690
TRIDC5AG071710
TRIDC5AG072250
TRIDC5AG072270
TRIDC5AG072310
TRIDC5AG072810
TRIDC5AG073140
TRIDC5AG073210
TRIDC5AG073220
TRIDC5AG073700
TRIDC5AG073710
TRIDC5AG073720
TRIDC5AG073730
TRIDC5AG073980
TRIDC5AG074020
TRIDC5AG074500
TRIDC5AG075220
TRIDC5AG075650
TRIDC5AG075660
TRIDC5AG077010
TRIDC5AG077020
TRIDC5AG077570
TRIDC5AG077660
TRIDC5AG077690
TRIDC5AG078090
TRIDC5AG078110
TRIDC5AG078280
TRIDC5AG078300
TRIDC5AG078420
TRIDC5AG078430
TRIDC5AG078740
TRIDC5BG000190
TRIDC5BG000830
TRIDC5BG000840
TRIDC5BG000850
TRIDC5BG000860
TRIDC5BG000880
TRIDC5BG000920
TRIDC5BG000930
TRIDC5BG000940
TRIDC5BG000990
TRIDC5BG001030
TRIDC5BG001040
TRIDC5BG001090
TRIDC5BG001100
TRIDC5BG001300
TRIDC5BG001550
TRIDC5BG002050
TRIDC5BG002170
TRIDC5BG002190
TRIDC5BG002210
TRIDC5BG002220
TRIDC5BG002350
TRIDC5BG002370
TRIDC5BG002380
TRIDC5BG002460
TRIDC5BG002470
TRIDC5BG002480
TRIDC5BG002580
TRIDC5BG002600
TRIDC5BG002640
TRIDC5BG002840
TRIDC5BG002900
TRIDC5BG002960
TRIDC5BG002980
TRIDC5BG002990
TRIDC5BG003070
TRIDC5BG003080
TRIDC5BG003090
TRIDC5BG003130
TRIDC5BG003140
TRIDC5BG003150
TRIDC5BG003200
TRIDC5BG003210
TRIDC5BG003220
TRIDC5BG003330
TRIDC5BG003340
TRIDC5BG003390
TRIDC5BG003410
TRIDC5BG004110
TRIDC5BG004390
TRIDC5BG004560
TRIDC5BG004920
TRIDC5BG005090
TRIDC5BG005160
TRIDC5BG005270
TRIDC5BG005280
TRIDC5BG005290
TRIDC5BG005370
TRIDC5BG005380
TRIDC5BG005400
TRIDC5BG005410
TRIDC5BG005580
TRIDC5BG005600
TRIDC5BG005920
TRIDC5BG005970
TRIDC5BG005980
TRIDC5BG006010
TRIDC5BG006060
TRIDC5BG006090
TRIDC5BG006430
TRIDC5BG006440
TRIDC5BG006490
TRIDC5BG007030
TRIDC5BG007040
TRIDC5BG007060
TRIDC5BG007880
TRIDC5BG007890
TRIDC5BG007900
TRIDC5BG007910
TRIDC5BG008350
TRIDC5BG008360
TRIDC5BG008400
TRIDC5BG008410
TRIDC5BG008420
TRIDC5BG008430
TRIDC5BG008460
TRIDC5BG008530
TRIDC5BG008550
TRIDC5BG008560
TRIDC5BG008590
TRIDC5BG008640
TRIDC5BG008940
TRIDC5BG008960
TRIDC5BG009370
TRIDC5BG009450
TRIDC5BG009460
TRIDC5BG009500
TRIDC5BG009510
TRIDC5BG009520
TRIDC5BG009530
TRIDC5BG009710
TRIDC5BG010710
TRIDC5BG011170
TRIDC5BG011190
TRIDC5BG011320
TRIDC5BG011360
TRIDC5BG011640
TRIDC5BG012300
TRIDC5BG012780
TRIDC5BG013730
TRIDC5BG013740
TRIDC5BG017670
TRIDC5BG017690
TRIDC5BG025860
TRIDC5BG026220
TRIDC5BG026680
TRIDC5BG026700
TRIDC5BG026710
TRIDC5BG026720
TRIDC5BG026730
TRIDC5BG026830
TRIDC5BG027060
TRIDC5BG028520
TRIDC5BG028530
TRIDC5BG028590
TRIDC5BG029810
TRIDC5BG030130
TRIDC5BG031390
TRIDC5BG031930
TRIDC5BG032130
TRIDC5BG032150
TRIDC5BG032320
TRIDC5BG032510
TRIDC5BG032530
TRIDC5BG032540
TRIDC5BG032550
TRIDC5BG032580
TRIDC5BG032590
TRIDC5BG032950
TRIDC5BG032960
TRIDC5BG032990
TRIDC5BG033150
TRIDC5BG033920
TRIDC5BG035740
TRIDC5BG035750
TRIDC5BG036330
TRIDC5BG036350
TRIDC5BG036360
TRIDC5BG036370
TRIDC5BG036380
TRIDC5BG036390
TRIDC5BG036400
TRIDC5BG036420
TRIDC5BG036440
TRIDC5BG036450
TRIDC5BG036480
TRIDC5BG036990
TRIDC5BG037000
TRIDC5BG037010
TRIDC5BG037040
TRIDC5BG037050
TRIDC5BG037060
TRIDC5BG037630
TRIDC5BG037760
TRIDC5BG038060
TRIDC5BG038630
TRIDC5BG040060
TRIDC5BG040070
TRIDC5BG040120
TRIDC5BG040530
TRIDC5BG040890
TRIDC5BG041240
TRIDC5BG041310
TRIDC5BG041320
TRIDC5BG041470
TRIDC5BG041490
TRIDC5BG042040
TRIDC5BG042050
TRIDC5BG042070
TRIDC5BG042080
TRIDC5BG042100
TRIDC5BG042270
TRIDC5BG042580
TRIDC5BG044570
TRIDC5BG044580
TRIDC5BG044590
TRIDC5BG045420
TRIDC5BG045440
TRIDC5BG045460
TRIDC5BG045640
TRIDC5BG045680
TRIDC5BG045690
TRIDC5BG046090
TRIDC5BG046230
TRIDC5BG046430
TRIDC5BG046720
TRIDC5BG046730
TRIDC5BG048120
TRIDC5BG048470
TRIDC5BG048480
TRIDC5BG048490
TRIDC5BG048890
TRIDC5BG048900
TRIDC5BG048910
TRIDC5BG048940
TRIDC5BG049830
TRIDC5BG051060
TRIDC5BG051070
TRIDC5BG051190
TRIDC5BG051240
TRIDC5BG051550
TRIDC5BG051560
TRIDC5BG051670
TRIDC5BG051700
TRIDC5BG051720
TRIDC5BG051730
TRIDC5BG051840
TRIDC5BG051980
TRIDC5BG052010
TRIDC5BG052030
TRIDC5BG052050
TRIDC5BG052370
TRIDC5BG052680
TRIDC5BG053020
TRIDC5BG053310
TRIDC5BG053630
TRIDC5BG053650
TRIDC5BG053660
TRIDC5BG053680
TRIDC5BG054030
TRIDC5BG054040
TRIDC5BG054100
TRIDC5BG054110
TRIDC5BG054140
TRIDC5BG054400
TRIDC5BG054560
TRIDC5BG054570
TRIDC5BG054580
TRIDC5BG054590
TRIDC5BG054600
TRIDC5BG054610
TRIDC5BG054620
TRIDC5BG054640
TRIDC5BG054700
TRIDC5BG054710
TRIDC5BG054720
TRIDC5BG054730
TRIDC5BG054750
TRIDC5BG054770
TRIDC5BG054780
TRIDC5BG054900
TRIDC5BG055040
TRIDC5BG055050
TRIDC5BG055150
TRIDC5BG055250
TRIDC5BG055280
TRIDC5BG055290
TRIDC5BG055340
TRIDC5BG055420
TRIDC5BG055450
TRIDC5BG055540
TRIDC5BG055610
TRIDC5BG055630
TRIDC5BG055640
TRIDC5BG055650
TRIDC5BG055660
TRIDC5BG055800
TRIDC5BG055880
TRIDC5BG055900
TRIDC5BG055930
TRIDC5BG056060
TRIDC5BG056070
TRIDC5BG056080
TRIDC5BG056110
TRIDC5BG056140
TRIDC5BG056150
TRIDC5BG056550
TRIDC5BG056560
TRIDC5BG056570
TRIDC5BG056590
TRIDC5BG056620
TRIDC5BG056790
TRIDC5BG056800
TRIDC5BG057310
TRIDC5BG057400
TRIDC5BG057410
TRIDC5BG057420
TRIDC5BG057430
TRIDC5BG057450
TRIDC5BG057700
TRIDC5BG057740
TRIDC5BG057900
TRIDC5BG057930
TRIDC5BG057940
TRIDC5BG058200
TRIDC5BG058350
TRIDC5BG063220
TRIDC5BG063710
TRIDC5BG064000
TRIDC5BG064070
TRIDC5BG064150
TRIDC5BG064370
TRIDC5BG064620
TRIDC5BG064930
TRIDC5BG065000
TRIDC5BG065120
TRIDC5BG065190
TRIDC5BG065690
TRIDC5BG065950
TRIDC5BG065960
TRIDC5BG066510
TRIDC5BG066520
TRIDC5BG066580
TRIDC5BG066590
TRIDC5BG066610
TRIDC5BG066620
TRIDC5BG066700
TRIDC5BG066810
TRIDC5BG066820
TRIDC5BG066840
TRIDC5BG067360
TRIDC5BG067370
TRIDC5BG067400
TRIDC5BG067500
TRIDC5BG067510
TRIDC5BG067520
TRIDC5BG067700
TRIDC5BG067710
TRIDC5BG067720
TRIDC5BG067750
TRIDC5BG067760
TRIDC5BG067770
TRIDC5BG067790
TRIDC5BG067800
TRIDC5BG067810
TRIDC5BG067820
TRIDC5BG067860
TRIDC5BG067910
TRIDC5BG067970
TRIDC5BG067990
TRIDC5BG068010
TRIDC5BG068020
TRIDC5BG068030
TRIDC5BG068200
TRIDC5BG068240
TRIDC5BG068680
TRIDC5BG069390
TRIDC5BG069410
TRIDC5BG069470
TRIDC5BG069800
TRIDC5BG069990
TRIDC5BG070000
TRIDC5BG070010
TRIDC5BG070050
TRIDC5BG070060
TRIDC5BG070580
TRIDC5BG070590
TRIDC5BG070730
TRIDC5BG070740
TRIDC5BG070870
TRIDC5BG070880
TRIDC5BG071060
TRIDC5BG071530
TRIDC5BG071540
TRIDC5BG072240
TRIDC5BG072550
TRIDC5BG072560
TRIDC5BG072670
TRIDC5BG072720
TRIDC5BG072730
TRIDC5BG072760
TRIDC5BG072770
TRIDC5BG072780
TRIDC5BG072800
TRIDC5BG073050
TRIDC5BG073070
TRIDC5BG073110
TRIDC5BG073260
TRIDC5BG073270
TRIDC5BG073500
TRIDC5BG073510
TRIDC5BG073540
TRIDC5BG073550
TRIDC5BG073560
TRIDC5BG073570
TRIDC5BG073580
TRIDC5BG074270
TRIDC5BG074280
TRIDC5BG074290
TRIDC5BG074350
TRIDC5BG074390
TRIDC5BG074410
TRIDC5BG074520
TRIDC5BG074530
TRIDC5BG074620
TRIDC5BG074630
TRIDC5BG074640
TRIDC5BG074840
TRIDC5BG074860
TRIDC5BG074870
TRIDC5BG074880
TRIDC5BG075020
TRIDC5BG075030
TRIDC5BG075040
TRIDC5BG075350
TRIDC5BG075480
TRIDC5BG075500
TRIDC5BG075510
TRIDC5BG075560
TRIDC5BG075690
TRIDC5BG075700
TRIDC5BG075710
TRIDC5BG075720
TRIDC5BG076140
TRIDC5BG076500
TRIDC5BG076580
TRIDC5BG076590
TRIDC5BG076600
TRIDC5BG076610
TRIDC5BG076640
TRIDC5BG076660
TRIDC5BG076960
TRIDC5BG076970
TRIDC5BG076980
TRIDC5BG077080
TRIDC5BG077100
TRIDC5BG077120
TRIDC5BG077320
TRIDC5BG077330
TRIDC5BG077430
TRIDC5BG077450
TRIDC5BG077470
TRIDC5BG077490
TRIDC5BG077750
TRIDC5BG077760
TRIDC5BG077770
TRIDC5BG077780
TRIDC5BG077820
TRIDC5BG077830
TRIDC5BG077840
TRIDC5BG077850
TRIDC5BG077900
TRIDC5BG078490
TRIDC5BG078500
TRIDC5BG078510
TRIDC5BG078790
TRIDC5BG078870
TRIDC5BG079220
TRIDC5BG079470
TRIDC5BG079500
TRIDC5BG079520
TRIDC5BG079530
TRIDC5BG079580
TRIDC5BG079780
TRIDC5BG079840
TRIDC5BG079940
TRIDC5BG080160
TRIDC5BG080250
TRIDC5BG080290
TRIDC5BG080360
TRIDC5BG080400
TRIDC5BG080700
TRIDC5BG080770
TRIDC5BG080800
TRIDC5BG080810
TRIDC5BG080860
TRIDC5BG080870
TRIDC5BG080930
TRIDC5BG080950
TRIDC5BG081050
TRIDC5BG081060
TRIDC5BG081130
TRIDC5BG081190
TRIDC5BG081200
TRIDC5BG081250
TRIDC5BG081260
TRIDC5BG081300
TRIDC5BG081310
TRIDC5BG081330
TRIDC5BG081460
TRIDC5BG081500
TRIDC5BG081510
TRIDC5BG081520
TRIDC5BG081550
TRIDC5BG081560
TRIDC5BG081570
TRIDC5BG081580
TRIDC5BG081590
TRIDC5BG081650
TRIDC5BG081970
TRIDC5BG081980
TRIDC5BG081990
TRIDC5BG082020
TRIDC5BG082030
TRIDC5BG082050
TRIDC5BG082070
TRIDC5BG082360
TRIDC5BG082520
TRIDC5BG082540
TRIDC5BG082550
TRIDC5BG082560
TRIDC5BG082570
TRIDC5BG082600
TRIDC5BG082650
TRIDC5BG082670
TRIDC5BG082680
TRIDC5BG082700
TRIDC5BG082710
TRIDC5BG082740
TRIDC5BG082750
TRIDC5BG082760
TRIDC5BG082830
TRIDC5BG083030
TRIDC5BG083160
TRIDC5BG083170
TRIDC5BG083180
TRIDC5BG083200
TRIDC5BG083490
TRIDC5BG083500
TRIDC5BG083530
TRIDC5BG083560
TRIDC5BG083570
TRIDC5BG083630
TRIDC5BG083710
TRIDC5BG083820
TRIDC5BG083840
TRIDC5BG083870
TRIDC5BG083900
TRIDC5BG083930
TRIDC5BG083940
TRIDC5BG083950
TRIDC5BG083960
TRIDC5BG083970
TRIDC5BG083980
TRIDC5BG083990
TRIDC5BG084020
TRIDC6AG000440
TRIDC6AG000540
TRIDC6AG000690
TRIDC6AG000840
TRIDC6AG000850
TRIDC6AG000860
TRIDC6AG000960
TRIDC6AG000980
TRIDC6AG001260
TRIDC6AG001300
TRIDC6AG001420
TRIDC6AG001430
TRIDC6AG001530
TRIDC6AG002240
TRIDC6AG002360
TRIDC6AG002440
TRIDC6AG002500
TRIDC6AG002560
TRIDC6AG002570
TRIDC6AG002600
TRIDC6AG002610
TRIDC6AG002620
TRIDC6AG002630
TRIDC6AG002640
TRIDC6AG002920
TRIDC6AG003180
TRIDC6AG003370
TRIDC6AG003430
TRIDC6AG003440
TRIDC6AG003680
TRIDC6AG003700
TRIDC6AG003990
TRIDC6AG004300
TRIDC6AG004310
TRIDC6AG004320
TRIDC6AG004450
TRIDC6AG004550
TRIDC6AG004710
TRIDC6AG004730
TRIDC6AG004740
TRIDC6AG004770
TRIDC6AG004780
TRIDC6AG005090
TRIDC6AG005100
TRIDC6AG005290
TRIDC6AG005450
TRIDC6AG005900
TRIDC6AG005910
TRIDC6AG005920
TRIDC6AG005930
TRIDC6AG005940
TRIDC6AG006260
TRIDC6AG006400
TRIDC6AG006420
TRIDC6AG006460
TRIDC6AG006470
TRIDC6AG006650
TRIDC6AG006720
TRIDC6AG006860
TRIDC6AG006890
TRIDC6AG006900
TRIDC6AG007000
TRIDC6AG007700
TRIDC6AG008210
TRIDC6AG008220
TRIDC6AG008860
TRIDC6AG008910
TRIDC6AG008980
TRIDC6AG009020
TRIDC6AG009030
TRIDC6AG009140
TRIDC6AG009200
TRIDC6AG009550
TRIDC6AG009830
TRIDC6AG009900
TRIDC6AG009920
TRIDC6AG012330
TRIDC6AG012550
TRIDC6AG012740
TRIDC6AG015900
TRIDC6AG015910
TRIDC6AG016120
TRIDC6AG016260
TRIDC6AG016270
TRIDC6AG017320
TRIDC6AG017330
TRIDC6AG017340
TRIDC6AG017350
TRIDC6AG018100
TRIDC6AG018120
TRIDC6AG018300
TRIDC6AG018350
TRIDC6AG020100
TRIDC6AG020620
TRIDC6AG020630
TRIDC6AG020670
TRIDC6AG023460
TRIDC6AG023490
TRIDC6AG023850
TRIDC6AG023860
TRIDC6AG023870
TRIDC6AG026150
TRIDC6AG026760
TRIDC6AG026770
TRIDC6AG028120
TRIDC6AG029490
TRIDC6AG029590
TRIDC6AG029740
TRIDC6AG031480
TRIDC6AG032210
TRIDC6AG032970
TRIDC6AG033910
TRIDC6AG034740
TRIDC6AG036000
TRIDC6AG041200
TRIDC6AG041210
TRIDC6AG041700
TRIDC6AG043300
TRIDC6AG043740
TRIDC6AG043990
TRIDC6AG044000
TRIDC6AG044050
TRIDC6AG048380
TRIDC6AG048390
TRIDC6AG048400
TRIDC6AG048650
TRIDC6AG048660
TRIDC6AG050520
TRIDC6AG050700
TRIDC6AG050740
TRIDC6AG050950
TRIDC6AG051280
TRIDC6AG051360
TRIDC6AG051370
TRIDC6AG051780
TRIDC6AG051790
TRIDC6AG051800
TRIDC6AG051820
TRIDC6AG051920
TRIDC6AG052460
TRIDC6AG052880
TRIDC6AG053600
TRIDC6AG053760
TRIDC6AG053950
TRIDC6AG054770
TRIDC6AG055460
TRIDC6AG055470
TRIDC6AG055590
TRIDC6AG056710
TRIDC6AG057040
TRIDC6AG057050
TRIDC6AG057780
TRIDC6AG058540
TRIDC6AG058690
TRIDC6AG059000
TRIDC6AG059040
TRIDC6AG059100
TRIDC6AG059200
TRIDC6AG059210
TRIDC6AG059350
TRIDC6AG059390
TRIDC6AG059590
TRIDC6AG059600
TRIDC6AG059740
TRIDC6AG059750
TRIDC6AG059770
TRIDC6AG059790
TRIDC6AG059830
TRIDC6AG059980
TRIDC6AG060190
TRIDC6AG060250
TRIDC6AG060280
TRIDC6AG060290
TRIDC6AG060330
TRIDC6AG060340
TRIDC6AG060380
TRIDC6AG060450
TRIDC6AG060460
TRIDC6AG060720
TRIDC6AG060730
TRIDC6AG060750
TRIDC6AG060770
TRIDC6AG060830
TRIDC6AG060840
TRIDC6AG060850
TRIDC6AG060870
TRIDC6AG060900
TRIDC6AG061180
TRIDC6AG061340
TRIDC6AG061410
TRIDC6AG061480
TRIDC6AG061490
TRIDC6AG061510
TRIDC6AG061680
TRIDC6AG061690
TRIDC6AG061710
TRIDC6AG061730
TRIDC6AG061870
TRIDC6BG000010
TRIDC6BG000030
TRIDC6BG000050
TRIDC6BG000060
TRIDC6BG000070
TRIDC6BG000080
TRIDC6BG000090
TRIDC6BG000100
TRIDC6BG000110
TRIDC6BG000120
TRIDC6BG000130
TRIDC6BG000140
TRIDC6BG000150
TRIDC6BG000170
TRIDC6BG000180
TRIDC6BG000190
TRIDC6BG000210
TRIDC6BG000280
TRIDC6BG000290
TRIDC6BG000300
TRIDC6BG000320
TRIDC6BG000380
TRIDC6BG000400
TRIDC6BG000410
TRIDC6BG000440
TRIDC6BG000450
TRIDC6BG000470
TRIDC6BG000480
TRIDC6BG000490
TRIDC6BG000500
TRIDC6BG000510
TRIDC6BG000520
TRIDC6BG000530
TRIDC6BG000540
TRIDC6BG000550
TRIDC6BG000560
TRIDC6BG000580
TRIDC6BG000590
TRIDC6BG001070
TRIDC6BG001080
TRIDC6BG001100
TRIDC6BG001110
TRIDC6BG001120
TRIDC6BG001150
TRIDC6BG001180
TRIDC6BG001190
TRIDC6BG001200
TRIDC6BG001210
TRIDC6BG001230
TRIDC6BG001240
TRIDC6BG001250
TRIDC6BG001270
TRIDC6BG001280
TRIDC6BG001290
TRIDC6BG001450
TRIDC6BG001470
TRIDC6BG001650
TRIDC6BG001690
TRIDC6BG001710
TRIDC6BG001820
TRIDC6BG001870
TRIDC6BG001880
TRIDC6BG001890
TRIDC6BG001900
TRIDC6BG001960
TRIDC6BG002180
TRIDC6BG002190
TRIDC6BG002200
TRIDC6BG002230
TRIDC6BG002440
TRIDC6BG002460
TRIDC6BG002490
TRIDC6BG002500
TRIDC6BG002510
TRIDC6BG002520
TRIDC6BG002530
TRIDC6BG002540
TRIDC6BG002560
TRIDC6BG002660
TRIDC6BG002680
TRIDC6BG002690
TRIDC6BG002710
TRIDC6BG002730
TRIDC6BG002740
TRIDC6BG002770
TRIDC6BG002780
TRIDC6BG002790
TRIDC6BG003230
TRIDC6BG003550
TRIDC6BG003560
TRIDC6BG003800
TRIDC6BG003810
TRIDC6BG003950
TRIDC6BG004040
TRIDC6BG004050
TRIDC6BG004070
TRIDC6BG004080
TRIDC6BG004100
TRIDC6BG004110
TRIDC6BG004120
TRIDC6BG004130
TRIDC6BG004140
TRIDC6BG004170
TRIDC6BG004180
TRIDC6BG004190
TRIDC6BG004200
TRIDC6BG004250
TRIDC6BG004260
TRIDC6BG004270
TRIDC6BG004290
TRIDC6BG004490
TRIDC6BG004500
TRIDC6BG004670
TRIDC6BG004680
TRIDC6BG004730
TRIDC6BG004780
TRIDC6BG005110
TRIDC6BG005130
TRIDC6BG005140
TRIDC6BG005150
TRIDC6BG005240
TRIDC6BG005250
TRIDC6BG005360
TRIDC6BG005370
TRIDC6BG005510
TRIDC6BG005530
TRIDC6BG005540
TRIDC6BG005550
TRIDC6BG005570
TRIDC6BG005670
TRIDC6BG005690
TRIDC6BG005700
TRIDC6BG005790
TRIDC6BG005910
TRIDC6BG006070
TRIDC6BG006080
TRIDC6BG006090
TRIDC6BG006140
TRIDC6BG006150
TRIDC6BG006180
TRIDC6BG006190
TRIDC6BG006200
TRIDC6BG006460
TRIDC6BG006530
TRIDC6BG006630
TRIDC6BG006670
TRIDC6BG006680
TRIDC6BG006710
TRIDC6BG007220
TRIDC6BG007240
TRIDC6BG007270
TRIDC6BG007320
TRIDC6BG007330
TRIDC6BG007380
TRIDC6BG007520
TRIDC6BG007560
TRIDC6BG007570
TRIDC6BG007580
TRIDC6BG007590
TRIDC6BG007600
TRIDC6BG007610
TRIDC6BG007620
TRIDC6BG007680
TRIDC6BG007690
TRIDC6BG007710
TRIDC6BG007720
TRIDC6BG007730
TRIDC6BG007950
TRIDC6BG007960
TRIDC6BG007970
TRIDC6BG008030
TRIDC6BG008060
TRIDC6BG008180
TRIDC6BG008220
TRIDC6BG008250
TRIDC6BG008260
TRIDC6BG008270
TRIDC6BG008300
TRIDC6BG008360
TRIDC6BG008390
TRIDC6BG008410
TRIDC6BG008420
TRIDC6BG008620
TRIDC6BG008650
TRIDC6BG008820
TRIDC6BG008860
TRIDC6BG009140
TRIDC6BG009150
TRIDC6BG009160
TRIDC6BG009190
TRIDC6BG009580
TRIDC6BG009590
TRIDC6BG009680
TRIDC6BG010080
TRIDC6BG010150
TRIDC6BG010370
TRIDC6BG010400
TRIDC6BG010760
TRIDC6BG010830
TRIDC6BG010850
TRIDC6BG012010
TRIDC6BG012020
TRIDC6BG012580
TRIDC6BG012600
TRIDC6BG012620
TRIDC6BG012630
TRIDC6BG012700
TRIDC6BG013000
TRIDC6BG013010
TRIDC6BG013050
TRIDC6BG013230
TRIDC6BG013270
TRIDC6BG013300
TRIDC6BG015090
TRIDC6BG015140
TRIDC6BG015200
TRIDC6BG015220
TRIDC6BG015230
TRIDC6BG015240
TRIDC6BG015250
TRIDC6BG015260
TRIDC6BG015270
TRIDC6BG015290
TRIDC6BG015340
TRIDC6BG015350
TRIDC6BG015420
TRIDC6BG015430
TRIDC6BG015440
TRIDC6BG015450
TRIDC6BG015470
TRIDC6BG015580
TRIDC6BG015700
TRIDC6BG015710
TRIDC6BG015770
TRIDC6BG015880
TRIDC6BG015900
TRIDC6BG015920
TRIDC6BG015960
TRIDC6BG016140
TRIDC6BG016210
TRIDC6BG016980
TRIDC6BG017000
TRIDC6BG017060
TRIDC6BG017180
TRIDC6BG017190
TRIDC6BG017440
TRIDC6BG017450
TRIDC6BG017520
TRIDC6BG017650
TRIDC6BG017850
TRIDC6BG018040
TRIDC6BG018050
TRIDC6BG018070
TRIDC6BG018100
TRIDC6BG018120
TRIDC6BG018150
TRIDC6BG018180
TRIDC6BG018210
TRIDC6BG018220
TRIDC6BG018280
TRIDC6BG018290
TRIDC6BG018390
TRIDC6BG018400
TRIDC6BG019040
TRIDC6BG019050
TRIDC6BG019230
TRIDC6BG019360
TRIDC6BG019650
TRIDC6BG019660
TRIDC6BG019670
TRIDC6BG019680
TRIDC6BG019890
TRIDC6BG019910
TRIDC6BG019920
TRIDC6BG020020
TRIDC6BG020480
TRIDC6BG020580
TRIDC6BG020640
TRIDC6BG020660
TRIDC6BG020680
TRIDC6BG020700
TRIDC6BG020710
TRIDC6BG020730
TRIDC6BG020740
TRIDC6BG020760
TRIDC6BG020770
TRIDC6BG020780
TRIDC6BG020790
TRIDC6BG020800
TRIDC6BG020810
TRIDC6BG020830
TRIDC6BG020850
TRIDC6BG020870
TRIDC6BG020900
TRIDC6BG020910
TRIDC6BG020940
TRIDC6BG021110
TRIDC6BG021290
TRIDC6BG021320
TRIDC6BG021360
TRIDC6BG021540
TRIDC6BG021550
TRIDC6BG021580
TRIDC6BG022220
TRIDC6BG022230
TRIDC6BG022240
TRIDC6BG022260
TRIDC6BG022730
TRIDC6BG022740
TRIDC6BG022780
TRIDC6BG022800
TRIDC6BG022820
TRIDC6BG022830
TRIDC6BG022840
TRIDC6BG023130
TRIDC6BG023170
TRIDC6BG023190
TRIDC6BG023970
TRIDC6BG023980
TRIDC6BG024630
TRIDC6BG024840
TRIDC6BG024850
TRIDC6BG025590
TRIDC6BG025600
TRIDC6BG027380
TRIDC6BG027590
TRIDC6BG027620
TRIDC6BG027880
TRIDC6BG028120
TRIDC6BG028190
TRIDC6BG029960
TRIDC6BG030800
TRIDC6BG030900
TRIDC6BG030920
TRIDC6BG030970
TRIDC6BG030980
TRIDC6BG030990
TRIDC6BG031000
TRIDC6BG031180
TRIDC6BG031260
TRIDC6BG031270
TRIDC6BG031290
TRIDC6BG031490
TRIDC6BG032250
TRIDC6BG032290
TRIDC6BG032760
TRIDC6BG032770
TRIDC6BG034390
TRIDC6BG036470
TRIDC6BG036710
TRIDC6BG039210
TRIDC6BG039220
TRIDC6BG039240
TRIDC6BG039250
TRIDC6BG039350
TRIDC6BG039600
TRIDC6BG039620
TRIDC6BG039630
TRIDC6BG039650
TRIDC6BG041120
TRIDC6BG041170
TRIDC6BG041200
TRIDC6BG041560
TRIDC6BG042070
TRIDC6BG042200
TRIDC6BG044420
TRIDC6BG044430
TRIDC6BG044450
TRIDC6BG044980
TRIDC6BG045070
TRIDC6BG046360
TRIDC6BG047810
TRIDC6BG048420
TRIDC6BG049380
TRIDC6BG049390
TRIDC6BG049470
TRIDC6BG053500
TRIDC6BG053920
TRIDC6BG054470
TRIDC6BG054490
TRIDC6BG054510
TRIDC6BG054530
TRIDC6BG054540
TRIDC6BG054560
TRIDC6BG054570
TRIDC6BG054900
TRIDC6BG055100
TRIDC6BG055120
TRIDC6BG055150
TRIDC6BG055170
TRIDC6BG055180
TRIDC6BG055210
TRIDC6BG055220
TRIDC6BG055270
TRIDC6BG057090
TRIDC6BG057220
TRIDC6BG057540
TRIDC6BG057850
TRIDC6BG058120
TRIDC6BG058350
TRIDC6BG058370
TRIDC6BG058380
TRIDC6BG058390
TRIDC6BG058400
TRIDC6BG058430
TRIDC6BG058620
TRIDC6BG058630
TRIDC6BG059390
TRIDC6BG059840
TRIDC6BG059860
TRIDC6BG059870
TRIDC6BG059880
TRIDC6BG060060
TRIDC6BG060070
TRIDC6BG060660
TRIDC6BG060680
TRIDC6BG060720
TRIDC6BG060730
TRIDC6BG060810
TRIDC6BG060840
TRIDC6BG060850
TRIDC6BG060860
TRIDC6BG060990
TRIDC6BG061000
TRIDC6BG061180
TRIDC6BG061220
TRIDC6BG061240
TRIDC6BG061290
TRIDC6BG061300
TRIDC6BG061310
TRIDC6BG061320
TRIDC6BG061390
TRIDC6BG061500
TRIDC6BG061680
TRIDC6BG061690
TRIDC6BG061810
TRIDC6BG061820
TRIDC6BG061930
TRIDC6BG061940
TRIDC6BG061950
TRIDC6BG062000
TRIDC6BG062020
TRIDC6BG062030
TRIDC6BG062250
TRIDC6BG062260
TRIDC6BG062310
TRIDC6BG062320
TRIDC6BG062350
TRIDC6BG062630
TRIDC6BG062640
TRIDC6BG062690
TRIDC6BG062780
TRIDC6BG062980
TRIDC6BG063000
TRIDC6BG063470
TRIDC6BG063480
TRIDC6BG063500
TRIDC6BG063550
TRIDC6BG063570
TRIDC6BG063580
TRIDC6BG063600
TRIDC6BG063610
TRIDC6BG064420
TRIDC6BG064520
TRIDC6BG064600
TRIDC6BG064660
TRIDC6BG064670
TRIDC6BG064700
TRIDC6BG065070
TRIDC6BG065100
TRIDC6BG065110
TRIDC6BG065700
TRIDC6BG065710
TRIDC6BG066040
TRIDC6BG066290
TRIDC6BG066630
TRIDC6BG066670
TRIDC6BG066870
TRIDC6BG066900
TRIDC6BG066940
TRIDC6BG066950
TRIDC6BG067010
TRIDC6BG067030
TRIDC6BG067040
TRIDC6BG067060
TRIDC6BG067070
TRIDC6BG067140
TRIDC6BG067240
TRIDC6BG067250
TRIDC6BG067280
TRIDC6BG067290
TRIDC6BG067300
TRIDC6BG067380
TRIDC6BG068530
TRIDC6BG068560
TRIDC6BG068570
TRIDC6BG068580
TRIDC6BG068590
TRIDC6BG068660
TRIDC6BG068670
TRIDC6BG068830
TRIDC6BG068840
TRIDC6BG068850
TRIDC6BG068870
TRIDC6BG068880
TRIDC6BG068890
TRIDC6BG068910
TRIDC6BG069030
TRIDC6BG069160
TRIDC6BG069250
TRIDC6BG069310
TRIDC6BG069320
TRIDC6BG069330
TRIDC6BG069340
TRIDC6BG069380
TRIDC6BG069400
TRIDC6BG069410
TRIDC6BG069420
TRIDC6BG069580
TRIDC6BG069590
TRIDC6BG069600
TRIDC6BG069610
TRIDC6BG069630
TRIDC6BG069650
TRIDC6BG069690
TRIDC6BG069700
TRIDC6BG069730
TRIDC6BG069740
TRIDC6BG069750
TRIDC6BG069840
TRIDC6BG069860
TRIDC6BG069870
TRIDC6BG069880
TRIDC6BG070050
TRIDC6BG070080
TRIDC6BG070100
TRIDC6BG070110
TRIDC6BG070120
TRIDC6BG070130
TRIDC6BG070150
TRIDC6BG070160
TRIDC6BG070170
TRIDC6BG070200
TRIDC6BG070210
TRIDC6BG070270
TRIDC6BG070280
TRIDC6BG070340
TRIDC6BG070580
TRIDC6BG070730
TRIDC6BG070830
TRIDC6BG071020
TRIDC6BG071040
TRIDC6BG071180
TRIDC6BG071190
TRIDC6BG071210
TRIDC6BG071220
TRIDC6BG071290
TRIDC6BG071330
TRIDC6BG071340
TRIDC6BG071460
TRIDC6BG071480
TRIDC6BG071490
TRIDC6BG071510
TRIDC6BG071530
TRIDC6BG071540
TRIDC6BG071550
TRIDC6BG071560
TRIDC6BG071570
TRIDC6BG071630
TRIDC6BG071640
TRIDC6BG071710
TRIDC6BG071730
TRIDC6BG071810
TRIDC6BG071820
TRIDC6BG071830
TRIDC6BG071930
TRIDC6BG071940
TRIDC6BG071950
TRIDC6BG071960
TRIDC6BG071990
TRIDC6BG072000
TRIDC6BG072020
TRIDC6BG072040
TRIDC6BG072090
TRIDC6BG072110
TRIDC6BG072160
TRIDC6BG072270
TRIDC6BG072280
TRIDC6BG072300
TRIDC6BG072310
TRIDC6BG072320
TRIDC6BG072410
TRIDC6BG072470
TRIDC6BG072530
TRIDC6BG072540
TRIDC6BG072550
TRIDC6BG072560
TRIDC6BG072570
TRIDC6BG072580
TRIDC6BG072600
TRIDC6BG072610
TRIDC6BG072690
TRIDC6BG072800
TRIDC6BG072940
TRIDC6BG072950
TRIDC6BG072960
TRIDC6BG072980
TRIDC6BG072990
TRIDC6BG073000
TRIDC6BG073020
TRIDC6BG073030
TRIDC6BG073040
TRIDC6BG073050
TRIDC6BG073130
TRIDC6BG073180
TRIDC6BG073190
TRIDC6BG073200
TRIDC6BG073220
TRIDC6BG073230
TRIDC6BG073250
TRIDC6BG073260
TRIDC6BG073280
TRIDC6BG073290
TRIDC6BG073300
TRIDC6BG073340
TRIDC6BG073350
TRIDC6BG073360
TRIDC6BG073370
TRIDC6BG073380
TRIDC6BG073390
TRIDC6BG073470
TRIDC6BG073480
TRIDC6BG073490
TRIDC6BG073500
TRIDC6BG073560
TRIDC7AG000010
TRIDC7AG000060
TRIDC7AG000070
TRIDC7AG000090
TRIDC7AG000100
TRIDC7AG000130
TRIDC7AG000150
TRIDC7AG000160
TRIDC7AG000180
TRIDC7AG000190
TRIDC7AG000220
TRIDC7AG000330
TRIDC7AG000370
TRIDC7AG000390
TRIDC7AG000400
TRIDC7AG000420
TRIDC7AG000440
TRIDC7AG000470
TRIDC7AG000590
TRIDC7AG000600
TRIDC7AG000640
TRIDC7AG000910
TRIDC7AG001070
TRIDC7AG001150
TRIDC7AG001170
TRIDC7AG001190
TRIDC7AG001350
TRIDC7AG001470
TRIDC7AG002040
TRIDC7AG002130
TRIDC7AG002140
TRIDC7AG002150
TRIDC7AG002190
TRIDC7AG002350
TRIDC7AG002380
TRIDC7AG002420
TRIDC7AG002430
TRIDC7AG002660
TRIDC7AG002670
TRIDC7AG002680
TRIDC7AG002690
TRIDC7AG002700
TRIDC7AG002730
TRIDC7AG002740
TRIDC7AG003010
TRIDC7AG003070
TRIDC7AG003080
TRIDC7AG003090
TRIDC7AG003100
TRIDC7AG003110
TRIDC7AG003250
TRIDC7AG003570
TRIDC7AG003580
TRIDC7AG003860
TRIDC7AG003880
TRIDC7AG003910
TRIDC7AG003920
TRIDC7AG003960
TRIDC7AG003970
TRIDC7AG003980
TRIDC7AG004150
TRIDC7AG004370
TRIDC7AG004500
TRIDC7AG006340
TRIDC7AG006790
TRIDC7AG006800
TRIDC7AG007070
TRIDC7AG007400
TRIDC7AG007430
TRIDC7AG007540
TRIDC7AG007860
TRIDC7AG008410
TRIDC7AG009420
TRIDC7AG009480
TRIDC7AG009670
TRIDC7AG009680
TRIDC7AG009690
TRIDC7AG009700
TRIDC7AG009750
TRIDC7AG009800
TRIDC7AG009840
TRIDC7AG009920
TRIDC7AG009930
TRIDC7AG009940
TRIDC7AG010050
TRIDC7AG010180
TRIDC7AG010630
TRIDC7AG011450
TRIDC7AG011590
TRIDC7AG011610
TRIDC7AG011790
TRIDC7AG011800
TRIDC7AG011900
TRIDC7AG011920
TRIDC7AG011930
TRIDC7AG011970
TRIDC7AG011990
TRIDC7AG012000
TRIDC7AG012010
TRIDC7AG012030
TRIDC7AG012040
TRIDC7AG012080
TRIDC7AG012200
TRIDC7AG012890
TRIDC7AG012910
TRIDC7AG012920
TRIDC7AG013250
TRIDC7AG013260
TRIDC7AG013280
TRIDC7AG013640
TRIDC7AG013740
TRIDC7AG013760
TRIDC7AG013770
TRIDC7AG013780
TRIDC7AG013790
TRIDC7AG014150
TRIDC7AG014180
TRIDC7AG014200
TRIDC7AG014210
TRIDC7AG014640
TRIDC7AG014690
TRIDC7AG014700
TRIDC7AG015090
TRIDC7AG016460
TRIDC7AG018410
TRIDC7AG018430
TRIDC7AG018660
TRIDC7AG020300
TRIDC7AG022640
TRIDC7AG022940
TRIDC7AG025170
TRIDC7AG026240
TRIDC7AG026250
TRIDC7AG027900
TRIDC7AG028530
TRIDC7AG029480
TRIDC7AG030530
TRIDC7AG030540
TRIDC7AG031530
TRIDC7AG033270
TRIDC7AG033410
TRIDC7AG033520
TRIDC7AG033620
TRIDC7AG033640
TRIDC7AG036000
TRIDC7AG037420
TRIDC7AG037490
TRIDC7AG038730
TRIDC7AG038770
TRIDC7AG040230
TRIDC7AG040710
TRIDC7AG040830
TRIDC7AG040850
TRIDC7AG044320
TRIDC7AG044330
TRIDC7AG047340
TRIDC7AG047350
TRIDC7AG049340
TRIDC7AG049440
TRIDC7AG049660
TRIDC7AG051110
TRIDC7AG051150
TRIDC7AG055780
TRIDC7AG055790
TRIDC7AG055800
TRIDC7AG055820
TRIDC7AG056620
TRIDC7AG057260
TRIDC7AG057420
TRIDC7AG058520
TRIDC7AG058530
TRIDC7AG058550
TRIDC7AG058580
TRIDC7AG059320
TRIDC7AG059330
TRIDC7AG059340
TRIDC7AG060980
TRIDC7AG061010
TRIDC7AG061020
TRIDC7AG062290
TRIDC7AG062470
TRIDC7AG062740
TRIDC7AG064560
TRIDC7AG065730
TRIDC7AG065750
TRIDC7AG065770
TRIDC7AG065880
TRIDC7AG065910
TRIDC7AG065920
TRIDC7AG065940
TRIDC7AG065950
TRIDC7AG066070
TRIDC7AG066650
TRIDC7AG066660
TRIDC7AG067580
TRIDC7AG067610
TRIDC7AG067760
TRIDC7AG067770
TRIDC7AG068160
TRIDC7AG068220
TRIDC7AG068260
TRIDC7AG069330
TRIDC7AG070280
TRIDC7AG072160
TRIDC7AG072210
TRIDC7AG073300
TRIDC7AG073390
TRIDC7AG074220
TRIDC7AG074230
TRIDC7AG074310
TRIDC7AG074620
TRIDC7AG074630
TRIDC7AG074640
TRIDC7AG074660
TRIDC7AG074830
TRIDC7AG074950
TRIDC7AG074980
TRIDC7AG074990
TRIDC7AG075000
TRIDC7AG075040
TRIDC7AG075050
TRIDC7AG075060
TRIDC7AG075180
TRIDC7AG075190
TRIDC7AG075200
TRIDC7AG075210
TRIDC7AG075260
TRIDC7AG075290
TRIDC7AG075300
TRIDC7AG075330
TRIDC7AG075340
TRIDC7AG075350
TRIDC7AG075380
TRIDC7AG075390
TRIDC7AG075610
TRIDC7AG076030
TRIDC7AG076630
TRIDC7AG077140
TRIDC7AG077150
TRIDC7AG077160
TRIDC7AG077190
TRIDC7AG077270
TRIDC7AG077280
TRIDC7AG077320
TRIDC7AG077360
TRIDC7AG077720
TRIDC7AG077730
TRIDC7AG077880
TRIDC7AG077910
TRIDC7AG077930
TRIDC7AG077940
TRIDC7AG078040
TRIDC7AG078070
TRIDC7AG078100
TRIDC7AG078180
TRIDC7AG078320
TRIDC7AG078330
TRIDC7AG078380
TRIDC7AG078460
TRIDC7AG078560
TRIDC7AG078570
TRIDC7AG078580
TRIDC7AG078590
TRIDC7AG078600
TRIDC7AG078610
TRIDC7BG000150
TRIDC7BG000270
TRIDC7BG000300
TRIDC7BG000380
TRIDC7BG000390
TRIDC7BG000410
TRIDC7BG000700
TRIDC7BG000710
TRIDC7BG000720
TRIDC7BG000730
TRIDC7BG000740
TRIDC7BG000770
TRIDC7BG000810
TRIDC7BG001060
TRIDC7BG001100
TRIDC7BG001110
TRIDC7BG001120
TRIDC7BG001130
TRIDC7BG001140
TRIDC7BG001150
TRIDC7BG001570
TRIDC7BG001600
TRIDC7BG001750
TRIDC7BG001780
TRIDC7BG001790
TRIDC7BG001810
TRIDC7BG001820
TRIDC7BG001900
TRIDC7BG001910
TRIDC7BG001930
TRIDC7BG002100
TRIDC7BG002110
TRIDC7BG002490
TRIDC7BG002510
TRIDC7BG002520
TRIDC7BG002530
TRIDC7BG002540
TRIDC7BG002550
TRIDC7BG002560
TRIDC7BG002570
TRIDC7BG002590
TRIDC7BG002600
TRIDC7BG002610
TRIDC7BG002620
TRIDC7BG002700
TRIDC7BG002720
TRIDC7BG002730
TRIDC7BG002760
TRIDC7BG002830
TRIDC7BG002840
TRIDC7BG002860
TRIDC7BG002870
TRIDC7BG002880
TRIDC7BG002900
TRIDC7BG003110
TRIDC7BG003500
TRIDC7BG003530
TRIDC7BG003570
TRIDC7BG003840
TRIDC7BG003870
TRIDC7BG003890
TRIDC7BG003900
TRIDC7BG003930
TRIDC7BG003950
TRIDC7BG003980
TRIDC7BG003990
TRIDC7BG004150
TRIDC7BG004160
TRIDC7BG004180
TRIDC7BG004320
TRIDC7BG005250
TRIDC7BG005260
TRIDC7BG006120
TRIDC7BG006180
TRIDC7BG006410
TRIDC7BG007050
TRIDC7BG007330
TRIDC7BG007740
TRIDC7BG007830
TRIDC7BG008260
TRIDC7BG008270
TRIDC7BG008280
TRIDC7BG008290
TRIDC7BG008450
TRIDC7BG008820
TRIDC7BG008860
TRIDC7BG008880
TRIDC7BG008900
TRIDC7BG009890
TRIDC7BG010200
TRIDC7BG010580
TRIDC7BG010610
TRIDC7BG011590
TRIDC7BG014580
TRIDC7BG015170
TRIDC7BG015180
TRIDC7BG015670
TRIDC7BG016550
TRIDC7BG016570
TRIDC7BG016880
TRIDC7BG016890
TRIDC7BG016900
TRIDC7BG018070
TRIDC7BG020000
TRIDC7BG020710
TRIDC7BG023250
TRIDC7BG023670
TRIDC7BG024900
TRIDC7BG026060
TRIDC7BG027360
TRIDC7BG028170
TRIDC7BG029300
TRIDC7BG029320
TRIDC7BG031810
TRIDC7BG032440
TRIDC7BG032450
TRIDC7BG032460
TRIDC7BG032470
TRIDC7BG032490
TRIDC7BG032500
TRIDC7BG032550
TRIDC7BG032570
TRIDC7BG032580
TRIDC7BG032600
TRIDC7BG032610
TRIDC7BG032620
TRIDC7BG032640
TRIDC7BG032660
TRIDC7BG032690
TRIDC7BG032720
TRIDC7BG032770
TRIDC7BG034910
TRIDC7BG035680
TRIDC7BG036160
TRIDC7BG036170
TRIDC7BG036190
TRIDC7BG036270
TRIDC7BG036280
TRIDC7BG036360
TRIDC7BG036370
TRIDC7BG036380
TRIDC7BG036820
TRIDC7BG036830
TRIDC7BG036890
TRIDC7BG036900
TRIDC7BG036980
TRIDC7BG037080
TRIDC7BG037110
TRIDC7BG038100
TRIDC7BG038480
TRIDC7BG038710
TRIDC7BG038890
TRIDC7BG038900
TRIDC7BG038910
TRIDC7BG038920
TRIDC7BG039930
TRIDC7BG039970
TRIDC7BG040030
TRIDC7BG040160
TRIDC7BG040220
TRIDC7BG040230
TRIDC7BG040240
TRIDC7BG040260
TRIDC7BG040270
TRIDC7BG040280
TRIDC7BG040340
TRIDC7BG040780
TRIDC7BG040830
TRIDC7BG040910
TRIDC7BG040920
TRIDC7BG041420
TRIDC7BG041490
TRIDC7BG041500
TRIDC7BG041520
TRIDC7BG041550
TRIDC7BG042530
TRIDC7BG042560
TRIDC7BG042580
TRIDC7BG042620
TRIDC7BG042650
TRIDC7BG042690
TRIDC7BG042710
TRIDC7BG042740
TRIDC7BG042880
TRIDC7BG042910
TRIDC7BG042920
TRIDC7BG043180
TRIDC7BG043660
TRIDC7BG044390
TRIDC7BG044500
TRIDC7BG045650
TRIDC7BG045660
TRIDC7BG045680
TRIDC7BG045690
TRIDC7BG045700
TRIDC7BG045720
TRIDC7BG045740
TRIDC7BG045750
TRIDC7BG045760
TRIDC7BG045770
TRIDC7BG045780
TRIDC7BG045870
TRIDC7BG045880
TRIDC7BG046030
TRIDC7BG046910
TRIDC7BG046920
TRIDC7BG046930
TRIDC7BG047420
TRIDC7BG048010
TRIDC7BG048160
TRIDC7BG048180
TRIDC7BG048190
TRIDC7BG048320
TRIDC7BG048420
TRIDC7BG048480
TRIDC7BG048490
TRIDC7BG048530
TRIDC7BG048610
TRIDC7BG049390
TRIDC7BG049910
TRIDC7BG050070
TRIDC7BG050850
TRIDC7BG051030
TRIDC7BG051050
TRIDC7BG051380
TRIDC7BG051740
TRIDC7BG052080
TRIDC7BG052110
TRIDC7BG052120
TRIDC7BG052130
TRIDC7BG052190
TRIDC7BG052240
TRIDC7BG052250
TRIDC7BG052260
TRIDC7BG052270
TRIDC7BG052590
TRIDC7BG052610
TRIDC7BG052620
TRIDC7BG052630
TRIDC7BG052900
TRIDC7BG053170
TRIDC7BG053280
TRIDC7BG053290
TRIDC7BG053330
TRIDC7BG053340
TRIDC7BG053350
TRIDC7BG053360
TRIDC7BG053380
TRIDC7BG053400
TRIDC7BG053410
TRIDC7BG053430
TRIDC7BG053440
TRIDC7BG053450
TRIDC7BG053570
TRIDC7BG053580
TRIDC7BG053600
TRIDC7BG053610
TRIDC7BG053630
TRIDC7BG053640
TRIDC7BG053650
TRIDC7BG053660
TRIDC7BG053700
TRIDC7BG053800
TRIDC7BG053970
TRIDC7BG053980
TRIDC7BG053990
TRIDC7BG054020
TRIDC7BG054030
TRIDC7BG054110
TRIDC7BG054210
TRIDC7BG054220
TRIDC7BG054230
TRIDC7BG054240
TRIDC7BG054290
TRIDC7BG054370
TRIDC7BG054960
TRIDC7BG054970
TRIDC7BG054980
TRIDC7BG055000
TRIDC7BG055010
TRIDC7BG055240
TRIDC7BG055630
TRIDC7BG055640
TRIDC7BG055650
TRIDC7BG055660
TRIDC7BG055740
TRIDC7BG055750
TRIDC7BG055760
TRIDC7BG055830
TRIDC7BG055840
TRIDC7BG055850
TRIDC7BG055860
TRIDC7BG056010
TRIDC7BG056060
TRIDC7BG056190
TRIDC7BG056250
TRIDC7BG056330
TRIDC7BG056350
TRIDC7BG056720
TRIDC7BG056880
TRIDC7BG057170
TRIDC7BG057180
TRIDC7BG057190
TRIDC7BG057210
TRIDC7BG058390
TRIDC7BG058730
TRIDC7BG058840
TRIDC7BG058870
TRIDC7BG058980
TRIDC7BG059060
TRIDC7BG059260
TRIDC7BG059510
TRIDC7BG059520
TRIDC7BG059530
TRIDC7BG059540
TRIDC7BG059580
TRIDC7BG059710
TRIDC7BG059730
TRIDC7BG059800
TRIDC7BG059810
TRIDC7BG060110
TRIDC7BG060120
TRIDC7BG060130
TRIDC7BG060150
TRIDC7BG060170
TRIDC7BG060200
TRIDC7BG060270
TRIDC7BG060560
TRIDC7BG060570
TRIDC7BG060600
TRIDC7BG060730
TRIDC7BG060740
TRIDC7BG060760
TRIDC7BG060770
TRIDC7BG060780
TRIDC7BG060820
TRIDC7BG060890
TRIDC7BG061060
TRIDC7BG061280
TRIDC7BG061440
TRIDC7BG061540
TRIDC7BG061630
TRIDC7BG061640
TRIDC7BG061740
TRIDC7BG061910
TRIDC7BG062000
TRIDC7BG062010
TRIDC7BG062080
TRIDC7BG062090
TRIDC7BG062170
TRIDC7BG062180
TRIDC7BG062200
TRIDC7BG062450
TRIDC7BG062460
TRIDC7BG062470
TRIDC7BG062640
TRIDC7BG062830
TRIDC7BG063040
TRIDC7BG063050
TRIDC7BG063140
TRIDC7BG063150
TRIDC7BG063160
TRIDC7BG063240
TRIDC7BG063250
TRIDC7BG063260
TRIDC7BG063460
TRIDC7BG063880
TRIDC7BG063900
TRIDC7BG063940
TRIDC7BG064180
TRIDC7BG064200
TRIDC7BG064220
TRIDC7BG064250
TRIDC7BG064260
TRIDC7BG064270
TRIDC7BG064430
TRIDC7BG064460
TRIDC7BG065200
TRIDC7BG065210
TRIDC7BG065290
TRIDC7BG065300
TRIDC7BG065310
TRIDC7BG065460
TRIDC7BG065470
TRIDC7BG065520
TRIDC7BG065530
TRIDC7BG065550
TRIDC7BG065560
TRIDC7BG065730
TRIDC7BG065830
TRIDC7BG066060
TRIDC7BG066170
TRIDC7BG066480
TRIDC7BG066690
TRIDC7BG066710
TRIDC7BG066840
TRIDC7BG067190
TRIDC7BG067260
TRIDC7BG067440
TRIDC7BG067450
TRIDC7BG067480
TRIDC7BG067490
TRIDC7BG067550
TRIDC7BG067590
TRIDC7BG067610
TRIDC7BG067620
TRIDC7BG067650
TRIDC7BG067660
TRIDC7BG067700
TRIDC7BG067720
TRIDC7BG067740
TRIDC7BG067850
TRIDC7BG067860
TRIDC7BG067890
TRIDC7BG067930
TRIDC7BG067940
TRIDC7BG067990
TRIDC7BG068020
TRIDC7BG068030
TRIDC7BG068070
TRIDC7BG068080
TRIDC7BG068100
TRIDC7BG068260
TRIDC7BG068320
TRIDC7BG068330
TRIDC7BG068400
TRIDC7BG068410
TRIDC7BG068420
TRIDC7BG068430
TRIDC7BG068440
TRIDC7BG068530
TRIDC7BG068800
TRIDC7BG069000
TRIDC7BG069140
TRIDC7BG069150
TRIDC7BG069240
TRIDC7BG069250
TRIDC7BG069260
TRIDC7BG069420
TRIDC7BG069450
TRIDC7BG069460
TRIDC7BG069550
TRIDC7BG069560
TRIDC7BG069590
TRIDC7BG069600
TRIDC7BG069610
TRIDC7BG069680
TRIDC7BG069700
TRIDC7BG069710
TRIDC7BG069730
TRIDC7BG069740
TRIDC7BG069760
TRIDC7BG069770
TRIDC7BG069780
TRIDC7BG069980
TRIDC7BG069990
TRIDC7BG070270
TRIDC7BG070280
TRIDC7BG070290
TRIDC7BG070310
TRIDC7BG070320
TRIDC7BG070340
TRIDC7BG070370
TRIDC7BG070380
TRIDC7BG070390
TRIDC7BG070410
TRIDC7BG070470
TRIDC7BG070530
TRIDC7BG070620
TRIDC7BG070720
TRIDC7BG070760
TRIDC7BG070770
TRIDC7BG070780
TRIDC7BG070800
TRIDC7BG070810
TRIDC7BG070820
TRIDC7BG070850
TRIDC7BG070890
TRIDC7BG070900
TRIDC7BG070930
TRIDC7BG070950
TRIDC7BG070960
TRIDC7BG070990
TRIDC7BG071000
TRIDC7BG071030
TRIDC7BG071040
TRIDC7BG071070
TRIDC7BG071080
TRIDC7BG071180
TRIDC7BG071190
TRIDC7BG071240
TRIDC7BG071250
TRIDC7BG071260
TRIDC7BG071490
TRIDC7BG071500
TRIDC7BG071510
TRIDC7BG071580
TRIDC7BG071590
TRIDC7BG071600
TRIDC7BG071620
TRIDC7BG071630
TRIDC7BG071660
TRIDC7BG071690
TRIDC7BG071700
TRIDC7BG071710
TRIDC7BG071760
TRIDC7BG071770
TRIDC7BG071790
TRIDC7BG071840
TRIDC7BG071850
TRIDC7BG071860
TRIDC7BG071870
TRIDC7BG071920
TRIDC7BG071930
TRIDC7BG071950
TRIDC7BG071990
TRIDC7BG072000
TRIDC7BG072230
TRIDC7BG072290
TRIDC7BG072330
TRIDC7BG072590
TRIDC7BG072660
TRIDC7BG072670
TRIDC7BG072690
TRIDC7BG072700
TRIDC7BG072750
TRIDC7BG072820
TRIDC7BG072850
TRIDC7BG072860
TRIDC7BG072870
TRIDC7BG072900
TRIDC7BG072970
TRIDC7BG072990
TRIDC7BG073000
TRIDC7BG073240
TRIDC7BG073250
TRIDC7BG073490
TRIDC7BG073500
TRIDC7BG073510
TRIDC7BG073550
TRIDC7BG073560
TRIDC7BG073570
TRIDC7BG073620
TRIDC7BG073760
TRIDC7BG073880
TRIDC7BG073900
TRIDC7BG073960
TRIDC7BG074030
TRIDC7BG074040
TRIDC7BG074050
TRIDC7BG074060
TRIDC7BG074070
TRIDC7BG074080
TRIDC7BG074190
TRIDC7BG074200
TRIDC7BG074240
TRIDC7BG074410
TRIDC7BG074440
TRIDC7BG074480
TRIDC7BG074490
TRIDC7BG074530
TRIDC7BG074540
TRIDC7BG074560
TRIDC7BG074600
TRIDC7BG074690
TRIDC7BG074710
TRIDC7BG074760
TRIDC7BG075390
TRIDC7BG075470
TRIDC7BG075570
TRIDC7BG075580
TRIDC7BG075620
TRIDC7BG075630
TRIDC7BG075880
TRIDC7BG075900
TRIDC7BG075910
TRIDC7BG075920
TRIDC7BG075940
TRIDC7BG076060
TRIDC7BG076220
TRIDC7BG076390
TRIDC7BG076400
TRIDC7BG076440
TRIDC7BG076450
TRIDC7BG076480
TRIDC7BG076510
TRIDC7BG076530
TRIDC7BG076560
TRIDC7BG076570
TRIDC7BG076650
TRIDC7BG076660
TRIDC7BG076670
TRIDC7BG076680
TRIDC7BG076690
TRIDC7BG076700
TRIDC7BG076710
TRIDC7BG076740
TRIDC7BG076870
TRIDC7BG076920
TRIDC7BG077020
TRIDC7BG077030
TRIDC7BG077050
TRIDC7BG077100
TRIDC7BG077120
