# Supplementary material for: Comparative gene retention analysis in barley, wild emmer, and bread wheat pangenome lines reveals factors affecting gene retention following gene duplication
Source: BMC Biol. 2023 Feb 6;21:25. doi: 10.1186/s12915-022-01503-z (PMC9903521; doi:10.1186/s12915-022-01503-z)
Supplement: Supplementary file 7 — Additional file 7. Orthologous gene matrix (presence/absence) in barley, wild emmer, and bread wheat pangenome lines. [file 12915_2022_1503_MOESM7_ESM.zip › Files_S5/barley_20pangenome_matrix.csv]

Cluster_Number	Name	Label	Akashinriki	FT11	Barke	Golden_Promise	HOR_10350	HOR_13821	HOR_13942	HOR_21599	HOR_3081	HOR_3365	HOR_7552	HOR_8148	HOR_9043	Hockett	Igri	Morex	OUN333	RGT_Planet	Huang	Chiba
245	245_Horvu_AKASHIN_Un01G001600.1.fna	Horvu_AKASHIN_Un01G001600.1	1	0	1	1	0	0	0	0	1	0	1	0	0	1	1	0	1	1	1	1
247	247_Horvu_AKASHIN_7H01G134100.1.fna	Horvu_AKASHIN_7H01G134100.1	1	0	0	0	1	0	0	0	0	0	0	0	1	1	0	0	0	0	0	1
311	311_Horvu_AKASHIN_1H01G008000.1.fna	Horvu_AKASHIN_1H01G008000.1	1	0	0	0	1	0	0	0	0	1	0	1	1	0	0	0	0	0	1	2
345	345_Horvu_AKASHIN_2H01G445100.1.fna	Horvu_AKASHIN_2H01G445100.1	5	0	0	1	0	0	5	0	6	0	0	4	6	3	4	0	0	10	7	8
391	391_Horvu_AKASHIN_5H01G712000.1.fna	Horvu_AKASHIN_5H01G712000.1	1	0	1	1	0	1	1	0	1	1	0	1	0	0	1	0	1	1	0	1
426	426_Horvu_AKASHIN_5H01G710400.1.fna	Horvu_AKASHIN_5H01G710400.1	1	0	0	0	1	0	0	0	0	1	0	0	0	0	0	0	0	0	0	1
433	433_Horvu_AKASHIN_5H01G705400.1.fna	Horvu_AKASHIN_5H01G705400.1	1	0	1	1	1	1	1	1	1	1	0	1	1	0	1	0	0	1	0	1
573	573_Horvu_AKASHIN_5H01G667100.1.fna	Horvu_AKASHIN_5H01G667100.1	1	0	1	0	1	1	1	1	0	1	1	1	1	1	1	0	1	1	1	1
652	652_Horvu_AKASHIN_6H01G051900.1.fna	Horvu_AKASHIN_6H01G051900.1	1	1	0	0	0	0	0	1	0	0	1	0	0	0	0	0	1	0	0	1
699	699_Horvu_AKASHIN_1H01G017500.1.fna	Horvu_AKASHIN_1H01G017500.1	2	0	0	1	1	1	1	1	1	1	1	1	1	1	0	0	0	1	0	1
800	800_Horvu_AKASHIN_7H01G134200.1.fna	Horvu_AKASHIN_7H01G134200.1	1	0	0	0	1	0	0	0	1	0	1	0	1	1	0	0	0	0	0	1
810	810_Horvu_AKASHIN_7H01G014900.1.fna	Horvu_AKASHIN_7H01G014900.1	1	0	0	0	0	0	0	0	0	1	0	0	0	0	0	0	0	0	0	1
827	827_Horvu_AKASHIN_4H01G004300.1.fna	Horvu_AKASHIN_4H01G004300.1	1	0	0	1	1	0	0	0	1	0	1	0	1	0	1	0	1	1	1	1
869	869_Horvu_AKASHIN_2H01G743300.1.fna	Horvu_AKASHIN_2H01G743300.1	1	0	1	1	1	1	0	1	1	1	1	1	1	1	0	0	1	1	1	1
925	925_Horvu_AKASHIN_3H01G552200.1.fna	Horvu_AKASHIN_3H01G552200.1	1	0	1	0	1	1	1	1	1	1	1	1	1	0	1	0	0	1	1	1
935	935_Horvu_AKASHIN_5H01G245000.1.fna	Horvu_AKASHIN_5H01G245000.1	1	1	1	1	0	0	0	0	1	1	1	1	0	1	1	0	1	0	0	0
957	957_Horvu_AKASHIN_6H01G524400.1.fna	Horvu_AKASHIN_6H01G524400.1	1	2	1	1	0	1	0	0	1	1	1	1	0	0	0	0	1	1	1	1
1073	1073_Horvu_AKASHIN_6H01G311000.1.fna	Horvu_AKASHIN_6H01G311000.1	1	1	1	0	1	0	1	1	1	0	1	0	0	0	1	0	0	0	0	0
1105	1105_Horvu_AKASHIN_2H01G058300.1.fna	Horvu_AKASHIN_2H01G058300.1	1	0	1	1	0	1	1	1	0	1	1	1	1	1	0	0	1	1	1	1
1138	1138_Horvu_AKASHIN_Un01G001300.1.fna	Horvu_AKASHIN_Un01G001300.1	1	0	1	1	1	1	0	0	1	0	1	0	1	1	1	0	1	1	1	1
1158	1158_Horvu_AKASHIN_2H01G044500.1.fna	Horvu_AKASHIN_2H01G044500.1	1	1	1	1	1	1	1	1	1	0	1	1	0	1	1	0	1	1	1	1
1212	1212_Horvu_AKASHIN_2H01G761100.1.fna	Horvu_AKASHIN_2H01G761100.1	1	1	0	1	0	1	0	1	0	0	1	1	0	0	1	0	1	0	1	0
1227	1227_Horvu_AKASHIN_3H01G565200.1.fna	Horvu_AKASHIN_3H01G565200.1	1	0	1	1	0	0	0	0	0	0	0	0	1	1	0	0	0	1	1	0
1251	1251_Horvu_AKASHIN_7H01G654000.1.fna	Horvu_AKASHIN_7H01G654000.1	1	1	1	1	1	1	1	1	1	1	1	1	1	1	1	0	1	1	1	1
1294	1294_Horvu_AKASHIN_1H01G004800.1.fna	Horvu_AKASHIN_1H01G004800.1	1	1	1	0	1	0	1	1	0	1	1	1	1	0	1	0	1	1	1	1
1320	1320_Horvu_AKASHIN_2H01G040700.1.fna	Horvu_AKASHIN_2H01G040700.1	1	1	0	0	1	0	1	1	0	1	1	0	2	0	1	0	1	0	1	1
1348	1348_Horvu_AKASHIN_3H01G070200.1.fna	Horvu_AKASHIN_3H01G070200.1	1	0	1	1	1	0	0	1	1	1	1	1	1	1	1	0	1	1	0	1
1375	1375_Horvu_AKASHIN_2H01G002100.1.fna	Horvu_AKASHIN_2H01G002100.1	1	0	0	0	1	0	0	0	0	0	0	0	1	0	0	0	0	0	0	1
1376	1376_Horvu_AKASHIN_2H01G544800.1.fna	Horvu_AKASHIN_2H01G544800.1	4	0	0	3	0	0	5	0	0	0	0	0	0	0	0	0	0	0	0	0
1388	1388_Horvu_AKASHIN_3H01G014600.1.fna	Horvu_AKASHIN_3H01G014600.1	1	0	0	0	0	0	0	0	0	0	1	0	0	0	0	0	0	0	0	1
1421	1421_Horvu_AKASHIN_2H01G058200.1.fna	Horvu_AKASHIN_2H01G058200.1	1	0	1	0	0	0	0	1	0	1	1	0	0	0	0	0	1	0	0	1
1529	1529_Horvu_AKASHIN_6H01G007100.1.fna	Horvu_AKASHIN_6H01G007100.1	1	0	0	2	0	0	0	1	0	0	1	1	0	1	1	0	1	0	1	1
1598	1598_Horvu_AKASHIN_5H01G706100.1.fna	Horvu_AKASHIN_5H01G706100.1	1	1	1	1	1	1	1	1	1	1	0	1	1	0	1	0	0	1	0	1
1647	1647_Horvu_AKASHIN_7H01G031000.1.fna	Horvu_AKASHIN_7H01G031000.1	1	0	0	0	2	0	0	1	0	0	0	0	1	0	0	0	0	0	0	0
1663	1663_Horvu_AKASHIN_2H01G624000.1.fna	Horvu_AKASHIN_2H01G624000.1	1	1	1	1	0	0	0	0	0	0	0	0	1	1	0	0	0	0	0	0
1671	1671_Horvu_AKASHIN_2H01G044400.1.fna	Horvu_AKASHIN_2H01G044400.1	1	1	1	1	1	1	1	1	1	0	1	1	1	1	1	0	1	1	1	1
1766	1766_Horvu_AKASHIN_2H01G026100.1.fna	Horvu_AKASHIN_2H01G026100.1	1	0	1	0	0	0	0	1	1	0	0	0	0	0	0	0	0	0	1	1
1798	1798_Horvu_AKASHIN_2H01G025900.1.fna	Horvu_AKASHIN_2H01G025900.1	1	0	1	0	0	0	0	1	1	0	0	0	0	0	0	0	0	0	1	1
1812	1812_Horvu_AKASHIN_2H01G026900.1.fna	Horvu_AKASHIN_2H01G026900.1	1	0	1	0	0	0	0	0	1	1	0	0	0	1	0	0	0	1	0	0
1827	1827_Horvu_AKASHIN_4H01G521100.1.fna	Horvu_AKASHIN_4H01G521100.1	1	0	0	1	1	1	1	1	1	1	1	1	1	0	1	0	1	0	1	1
1836	1836_Horvu_AKASHIN_6H01G555500.1.fna	Horvu_AKASHIN_6H01G555500.1	1	0	0	0	0	0	0	1	0	0	0	0	0	0	0	0	0	0	1	0
1839	1839_Horvu_AKASHIN_4H01G003200.1.fna	Horvu_AKASHIN_4H01G003200.1	1	0	1	1	0	1	1	1	0	1	1	1	0	0	1	0	1	0	1	0
1861	1861_Horvu_AKASHIN_2H01G026200.1.fna	Horvu_AKASHIN_2H01G026200.1	1	0	1	0	0	0	0	0	1	0	0	0	0	0	0	0	0	0	0	0
1874	1874_Horvu_AKASHIN_1H01G035000.1.fna	Horvu_AKASHIN_1H01G035000.1	1	1	1	1	0	1	1	2	1	1	1	1	0	1	0	0	1	0	1	1
1907	1907_Horvu_AKASHIN_6H01G502700.1.fna	Horvu_AKASHIN_6H01G502700.1	1	0	0	0	0	0	0	0	0	0	1	0	0	0	0	0	0	0	1	1
1916	1916_Horvu_AKASHIN_6H01G502300.1.fna	Horvu_AKASHIN_6H01G502300.1	1	0	0	0	0	0	0	0	0	0	0	0	0	0	0	0	0	0	1	1
1938	1938_Horvu_AKASHIN_Un01G000200.1.fna	Horvu_AKASHIN_Un01G000200.1	2	0	0	0	0	0	0	0	0	0	1	0	0	0	0	0	0	0	1	1
1960	1960_Horvu_AKASHIN_5H01G112000.1.fna	Horvu_AKASHIN_5H01G112000.1	14	0	1	1	0	0	0	0	0	0	0	0	0	0	0	0	0	0	0	0
1963	1963_Horvu_AKASHIN_6H01G502400.1.fna	Horvu_AKASHIN_6H01G502400.1	1	0	0	0	0	0	0	0	0	0	0	0	0	0	0	0	0	0	1	1
1967	1967_Horvu_AKASHIN_Un01G023100.1.fna	Horvu_AKASHIN_Un01G023100.1	1	0	1	1	0	0	0	0	1	0	0	0	0	0	1	0	0	0	1	1
1994	1994_Horvu_AKASHIN_6H01G030000.1.fna	Horvu_AKASHIN_6H01G030000.1	1	0	0	0	0	0	0	0	0	1	0	0	0	0	0	0	0	0	1	0
2009	2009_Horvu_AKASHIN_3H01G011200.1.fna	Horvu_AKASHIN_3H01G011200.1	1	1	0	1	1	0	1	0	1	0	1	0	0	0	1	0	1	0	0	1
2022	2022_Horvu_AKASHIN_6H01G029800.1.fna	Horvu_AKASHIN_6H01G029800.1	1	0	0	0	0	1	1	1	0	1	0	0	0	0	0	0	0	0	1	0
2031	2031_Horvu_AKASHIN_3H01G609800.1.fna	Horvu_AKASHIN_3H01G609800.1	1	0	0	0	0	0	0	0	0	0	0	0	0	0	0	0	1	0	1	1
2107	2107_Horvu_AKASHIN_2H01G522500.1.fna	Horvu_AKASHIN_2H01G522500.1	1	1	1	1	1	1	1	1	1	1	0	1	1	1	1	0	0	1	1	1
2250	2250_Horvu_AKASHIN_7H01G662700.1.fna	Horvu_AKASHIN_7H01G662700.1	1	1	1	0	0	0	0	1	0	0	1	1	0	0	0	0	0	0	1	1
2400	2400_Horvu_AKASHIN_5H01G705900.1.fna	Horvu_AKASHIN_5H01G705900.1	1	0	0	0	1	1	2	1	0	1	0	0	0	0	1	0	0	0	0	1
2445	2445_Horvu_AKASHIN_3H01G003700.1.fna	Horvu_AKASHIN_3H01G003700.1	1	0	0	0	0	0	0	0	1	0	0	0	0	0	1	0	0	0	0	1
2557	2557_Horvu_AKASHIN_3H01G656300.1.fna	Horvu_AKASHIN_3H01G656300.1	1	0	0	0	0	1	1	1	0	1	1	0	0	0	1	0	1	1	0	0
2576	2576_Horvu_AKASHIN_3H01G654300.1.fna	Horvu_AKASHIN_3H01G654300.1	1	1	1	1	0	0	0	0	1	0	1	0	0	1	0	0	0	1	0	0
2582	2582_Horvu_AKASHIN_1H01G032600.1.fna	Horvu_AKASHIN_1H01G032600.1	1	1	0	0	1	1	0	0	0	0	0	0	1	1	1	0	0	1	1	1
2671	2671_Horvu_AKASHIN_7H01G018400.1.fna	Horvu_AKASHIN_7H01G018400.1	1	0	0	1	1	0	0	1	0	1	0	0	1	0	0	0	0	1	1	1
2797	2797_Horvu_AKASHIN_4H01G505000.1.fna	Horvu_AKASHIN_4H01G505000.1	1	1	0	0	0	0	1	1	0	0	1	0	0	0	0	0	0	0	1	1
2803	2803_Horvu_AKASHIN_2H01G644200.1.fna	Horvu_AKASHIN_2H01G644200.1	1	1	0	0	1	0	0	0	0	1	1	0	1	0	0	0	0	1	1	1
2807	2807_Horvu_AKASHIN_7H01G650700.1.fna	Horvu_AKASHIN_7H01G650700.1	1	0	1	1	0	1	1	1	0	1	0	1	0	1	0	0	1	0	0	1
2901	2901_Horvu_AKASHIN_7H01G586400.1.fna	Horvu_AKASHIN_7H01G586400.1	1	0	1	0	0	1	0	0	0	1	1	1	0	1	0	0	1	0	1	1
2963	2963_Horvu_AKASHIN_1H01G543600.1.fna	Horvu_AKASHIN_1H01G543600.1	1	0	0	0	0	0	1	0	0	0	0	0	0	0	0	0	0	0	1	1
3046	3046_Horvu_AKASHIN_Un01G001000.1.fna	Horvu_AKASHIN_Un01G001000.1	1	1	1	1	1	0	0	0	1	1	1	0	1	1	1	0	1	1	1	1
3125	3125_Horvu_AKASHIN_3H01G057800.1.fna	Horvu_AKASHIN_3H01G057800.1	1	0	0	0	1	1	0	1	0	0	1	0	1	0	0	0	1	0	1	1
3159	3159_Horvu_AKASHIN_1H01G275700.1.fna	Horvu_AKASHIN_1H01G275700.1	1	1	1	1	1	1	0	1	0	1	1	2	1	1	0	0	1	1	1	1
3247	3247_Horvu_AKASHIN_1H01G025000.1.fna	Horvu_AKASHIN_1H01G025000.1	1	0	0	0	1	1	0	0	0	0	0	0	0	0	0	0	0	0	0	0
3261	3261_Horvu_AKASHIN_4H01G337900.1.fna	Horvu_AKASHIN_4H01G337900.1	1	0	1	1	1	0	0	0	0	0	1	1	0	1	0	0	1	1	1	0
3586	3586_Horvu_AKASHIN_6H01G010200.1.fna	Horvu_AKASHIN_6H01G010200.1	1	0	1	0	0	0	1	0	0	1	1	0	0	0	0	0	0	1	1	1
3692	3692_Horvu_AKASHIN_7H01G030900.1.fna	Horvu_AKASHIN_7H01G030900.1	1	0	0	1	1	1	0	0	1	1	0	0	1	1	0	0	0	0	0	0
3695	3695_Horvu_AKASHIN_1H01G022000.1.fna	Horvu_AKASHIN_1H01G022000.1	1	0	0	1	1	1	1	0	0	0	1	1	1	1	1	0	0	1	1	1
3827	3827_Horvu_AKASHIN_2H01G750300.1.fna	Horvu_AKASHIN_2H01G750300.1	1	1	1	0	0	0	0	1	0	0	0	0	1	0	1	0	0	1	0	0
3849	3849_Horvu_AKASHIN_7H01G641300.1.fna	Horvu_AKASHIN_7H01G641300.1	1	1	1	1	1	1	1	1	1	1	1	1	1	1	1	0	1	1	1	1
3860	3860_Horvu_AKASHIN_7H01G001900.1.fna	Horvu_AKASHIN_7H01G001900.1	1	1	1	0	1	1	1	1	1	1	0	1	1	0	1	0	1	0	1	1
3866	3866_Horvu_AKASHIN_1H01G056800.1.fna	Horvu_AKASHIN_1H01G056800.1	1	0	0	0	1	1	1	1	0	0	1	1	1	1	0	0	1	0	1	1
4056	4056_Horvu_AKASHIN_1H01G015100.1.fna	Horvu_AKASHIN_1H01G015100.1	1	1	0	0	0	0	0	0	0	0	1	0	0	0	0	0	0	0	1	0
4077	4077_Horvu_AKASHIN_2H01G020300.1.fna	Horvu_AKASHIN_2H01G020300.1	1	0	0	0	0	0	0	0	1	0	0	0	0	1	0	0	0	0	0	1
4145	4145_Horvu_AKASHIN_4H01G309000.1.fna	Horvu_AKASHIN_4H01G309000.1	9	0	0	3	0	0	0	2	4	4	0	2	0	0	5	0	0	4	4	0
4160	4160_Horvu_AKASHIN_3H01G657200.1.fna	Horvu_AKASHIN_3H01G657200.1	1	0	1	1	0	1	0	1	1	1	1	1	0	1	0	0	1	0	1	1
4256	4256_Horvu_AKASHIN_2H01G675800.1.fna	Horvu_AKASHIN_2H01G675800.1	1	1	1	0	1	0	0	1	1	1	1	1	1	1	1	0	1	1	1	1
4389	4389_Horvu_AKASHIN_2H01G090500.1.fna	Horvu_AKASHIN_2H01G090500.1	1	0	0	0	1	0	0	1	1	1	1	0	1	1	0	0	1	1	1	1
4402	4402_Horvu_AKASHIN_7H01G641500.1.fna	Horvu_AKASHIN_7H01G641500.1	1	1	1	1	1	1	1	1	1	1	1	1	1	1	1	0	1	1	1	1
4427	4427_Horvu_AKASHIN_2H01G035900.1.fna	Horvu_AKASHIN_2H01G035900.1	1	0	1	0	0	0	1	0	1	1	0	0	0	1	0	0	0	0	0	0
4431	4431_Horvu_AKASHIN_3H01G015900.1.fna	Horvu_AKASHIN_3H01G015900.1	1	2	1	0	1	1	0	0	1	0	1	1	0	1	1	0	1	1	1	1
4450	4450_Horvu_AKASHIN_5H01G002000.1.fna	Horvu_AKASHIN_5H01G002000.1	1	1	1	1	0	1	0	1	0	1	0	1	1	1	0	0	1	1	0	1
4466	4466_Horvu_AKASHIN_3H01G016800.1.fna	Horvu_AKASHIN_3H01G016800.1	1	0	1	0	1	0	1	1	0	0	1	0	0	1	0	0	1	1	1	1
4731	4731_Horvu_AKASHIN_4H01G520100.1.fna	Horvu_AKASHIN_4H01G520100.1	1	1	0	1	1	1	0	1	0	0	0	1	1	0	0	0	0	0	0	1
4955	4955_Horvu_AKASHIN_7H01G014600.1.fna	Horvu_AKASHIN_7H01G014600.1	1	1	1	0	1	0	0	0	0	0	1	0	0	0	0	0	0	0	0	1
5050	5050_Horvu_AKASHIN_6H01G011000.1.fna	Horvu_AKASHIN_6H01G011000.1	1	0	1	1	0	0	1	0	0	1	0	0	1	0	1	0	0	1	0	1
5057	5057_Horvu_AKASHIN_3H01G043100.1.fna	Horvu_AKASHIN_3H01G043100.1	1	0	0	1	1	1	0	0	0	1	1	0	1	0	0	0	1	0	1	1
5097	5097_Horvu_AKASHIN_7H01G006300.1.fna	Horvu_AKASHIN_7H01G006300.1	1	0	0	1	1	1	1	1	1	1	1	0	1	0	1	0	1	0	1	1
5114	5114_Horvu_AKASHIN_6H01G052700.1.fna	Horvu_AKASHIN_6H01G052700.1	1	0	0	0	0	0	0	1	0	0	0	0	0	0	0	0	1	0	0	1
5156	5156_Horvu_AKASHIN_5H01G109100.1.fna	Horvu_AKASHIN_5H01G109100.1	1	1	1	0	0	0	1	1	0	0	1	1	0	1	1	0	0	1	0	0
5317	5317_Horvu_AKASHIN_7H01G230100.1.fna	Horvu_AKASHIN_7H01G230100.1	1	0	0	0	0	0	0	0	0	0	0	0	0	0	0	0	1	0	0	1
5321	5321_Horvu_AKASHIN_1H01G120600.1.fna	Horvu_AKASHIN_1H01G120600.1	1	0	1	1	1	1	1	1	1	1	0	0	1	1	1	0	1	1	1	1
5353	5353_Horvu_AKASHIN_5H01G659600.1.fna	Horvu_AKASHIN_5H01G659600.1	1	0	1	0	1	1	0	1	0	1	1	0	1	1	1	0	1	1	1	1
5595	5595_Horvu_AKASHIN_5H01G647200.1.fna	Horvu_AKASHIN_5H01G647200.1	1	0	1	0	1	0	1	1	0	0	1	0	1	0	0	0	1	1	1	1
5715	5715_Horvu_AKASHIN_Un01G045400.1.fna	Horvu_AKASHIN_Un01G045400.1	1	1	1	0	0	1	1	1	1	1	1	1	1	1	1	0	1	1	1	1
5731	5731_Horvu_AKASHIN_7H01G424600.1.fna	Horvu_AKASHIN_7H01G424600.1	1	1	1	2	1	0	0	0	0	0	1	0	0	0	1	0	0	1	1	0
6022	6022_Horvu_AKASHIN_4H01G519400.1.fna	Horvu_AKASHIN_4H01G519400.1	1	1	0	0	1	1	0	1	1	1	1	1	1	0	1	0	1	0	1	1
6149	6149_Horvu_AKASHIN_2H01G026700.1.fna	Horvu_AKASHIN_2H01G026700.1	1	0	1	0	0	0	0	0	1	0	0	0	0	0	0	0	0	0	0	0
6197	6197_Horvu_AKASHIN_1H01G054500.1.fna	Horvu_AKASHIN_1H01G054500.1	1	0	0	0	0	0	0	1	2	1	0	4	1	1	1	0	1	0	0	1
6411	6411_Horvu_AKASHIN_Un01G022900.1.fna	Horvu_AKASHIN_Un01G022900.1	1	1	1	1	0	0	0	0	1	0	0	0	0	0	1	0	0	0	1	1
7024	7024_Horvu_AKASHIN_2H01G132500.1.fna	Horvu_AKASHIN_2H01G132500.1	1	0	0	1	1	1	1	1	1	1	1	1	1	1	1	0	1	0	1	1
7300	7300_Horvu_AKASHIN_2H01G634900.1.fna	Horvu_AKASHIN_2H01G634900.1	1	0	0	0	1	0	0	0	0	0	1	0	0	0	0	0	0	1	1	1
7501	7501_Horvu_AKASHIN_6H01G576300.1.fna	Horvu_AKASHIN_6H01G576300.1	2	2	2	1	0	2	0	0	0	2	2	2	0	0	0	0	2	0	2	2
7690	7690_Horvu_AKASHIN_5H01G702100.1.fna	Horvu_AKASHIN_5H01G702100.1	3	1	0	0	1	0	0	0	1	1	0	0	1	0	1	0	1	0	0	1
7693	7693_Horvu_AKASHIN_6H01G353700.1.fna	Horvu_AKASHIN_6H01G353700.1	1	1	0	0	1	1	0	0	0	1	0	0	0	1	1	0	0	1	0	1
7737	7737_Horvu_AKASHIN_7H01G484000.1.fna	Horvu_AKASHIN_7H01G484000.1	1	0	0	0	1	0	0	1	0	0	0	1	0	0	0	0	0	0	0	0
7812	7812_Horvu_AKASHIN_Un01G108400.1.fna	Horvu_AKASHIN_Un01G108400.1	1	0	1	1	0	0	0	0	0	1	0	1	1	1	2	0	0	1	0	1
7878	7878_Horvu_AKASHIN_5H01G647800.1.fna	Horvu_AKASHIN_5H01G647800.1	1	0	1	0	0	0	1	0	0	0	1	1	0	1	0	0	1	1	0	0
8058	8058_Horvu_AKASHIN_3H01G019000.1.fna	Horvu_AKASHIN_3H01G019000.1	1	4	1	1	1	1	0	0	1	1	1	1	1	1	1	0	0	1	0	1
8112	8112_Horvu_AKASHIN_2H01G024600.1.fna	Horvu_AKASHIN_2H01G024600.1	1	1	1	1	0	0	1	0	1	0	1	0	0	1	1	0	1	1	1	0
8250	8250_Horvu_AKASHIN_7H01G019900.1.fna	Horvu_AKASHIN_7H01G019900.1	1	1	1	1	1	1	1	1	1	1	1	1	1	0	1	0	1	1	1	1
8330	8330_Horvu_AKASHIN_3H01G688600.1.fna	Horvu_AKASHIN_3H01G688600.1	1	1	1	0	0	0	1	0	1	0	0	0	1	0	0	0	0	0	1	1
8472	8472_Horvu_AKASHIN_5H01G387500.1.fna	Horvu_AKASHIN_5H01G387500.1	1	0	0	0	0	0	1	0	0	0	1	0	0	0	0	0	0	0	0	1
8603	8603_Horvu_AKASHIN_3H01G229700.1.fna	Horvu_AKASHIN_3H01G229700.1	1	1	1	1	0	0	1	1	1	1	1	1	0	1	1	0	1	1	1	1
8787	8787_Horvu_AKASHIN_6H01G028700.1.fna	Horvu_AKASHIN_6H01G028700.1	1	0	1	1	0	0	0	1	1	1	0	1	0	1	0	0	1	0	1	0
8846	8846_Horvu_AKASHIN_1H01G047000.1.fna	Horvu_AKASHIN_1H01G047000.1	1	0	0	0	0	0	1	0	0	0	1	0	0	1	0	0	1	0	1	1
8928	8928_Horvu_AKASHIN_1H01G530200.1.fna	Horvu_AKASHIN_1H01G530200.1	3	3	0	1	0	0	1	0	0	0	0	0	0	0	0	0	0	0	0	1
8963	8963_Horvu_AKASHIN_2H01G033200.1.fna	Horvu_AKASHIN_2H01G033200.1	1	1	1	0	0	1	1	1	0	0	0	0	0	0	0	0	0	0	0	1
9003	9003_Horvu_AKASHIN_2H01G044100.1.fna	Horvu_AKASHIN_2H01G044100.1	1	1	1	0	1	0	1	1	0	1	1	0	1	1	0	0	0	0	1	1
9024	9024_Horvu_AKASHIN_6H01G028600.1.fna	Horvu_AKASHIN_6H01G028600.1	1	0	1	1	0	0	0	1	1	1	0	1	0	1	0	0	1	1	1	0
9040	9040_Horvu_AKASHIN_2H01G033700.1.fna	Horvu_AKASHIN_2H01G033700.1	1	0	1	0	0	0	1	1	0	0	0	0	0	1	0	0	0	1	1	0
9083	9083_Horvu_AKASHIN_1H01G010100.1.fna	Horvu_AKASHIN_1H01G010100.1	1	1	1	1	1	1	1	1	1	1	1	1	1	1	1	0	1	1	1	1
9134	9134_Horvu_AKASHIN_2H01G006900.1.fna	Horvu_AKASHIN_2H01G006900.1	1	0	0	0	0	1	0	1	0	1	0	0	0	0	0	0	0	0	1	1
9156	9156_Horvu_AKASHIN_5H01G190900.1.fna	Horvu_AKASHIN_5H01G190900.1	1	1	0	0	0	1	0	0	1	0	0	0	0	0	0	0	0	1	1	1
9433	9433_Horvu_AKASHIN_Un01G014600.1.fna	Horvu_AKASHIN_Un01G014600.1	1	1	1	0	1	1	1	1	1	1	1	1	1	1	1	0	1	1	1	1
9489	9489_Horvu_AKASHIN_2H01G130400.1.fna	Horvu_AKASHIN_2H01G130400.1	1	1	0	0	1	0	1	1	0	0	1	0	1	0	0	0	0	0	0	0
9603	9603_Horvu_AKASHIN_6H01G311200.1.fna	Horvu_AKASHIN_6H01G311200.1	1	0	0	0	1	0	0	0	0	1	1	0	0	0	1	0	0	0	0	0
9677	9677_Horvu_AKASHIN_2H01G672300.1.fna	Horvu_AKASHIN_2H01G672300.1	1	0	1	1	1	1	0	1	0	1	1	1	0	1	0	0	1	1	1	1
10119	10119_Horvu_AKASHIN_4H01G005900.1.fna	Horvu_AKASHIN_4H01G005900.1	7	0	0	4	0	2	0	0	0	0	0	0	0	0	0	0	0	0	0	0
10123	10123_Horvu_AKASHIN_4H01G520400.1.fna	Horvu_AKASHIN_4H01G520400.1	1	1	0	1	1	1	0	1	0	0	1	1	1	0	0	0	1	0	0	1
10233	10233_Horvu_AKASHIN_1H01G330400.1.fna	Horvu_AKASHIN_1H01G330400.1	1	0	1	1	1	1	1	0	0	0	1	1	1	1	1	0	1	1	1	1
10292	10292_Horvu_AKASHIN_3H01G062800.1.fna	Horvu_AKASHIN_3H01G062800.1	2	0	0	0	2	1	1	1	0	1	2	2	1	2	0	0	2	0	2	2
10335	10335_Horvu_AKASHIN_3H01G225100.1.fna	Horvu_AKASHIN_3H01G225100.1	8	0	0	1	0	0	0	0	1	1	0	0	0	1	0	0	0	0	0	0
10339	10339_Horvu_AKASHIN_3H01G582600.1.fna	Horvu_AKASHIN_3H01G582600.1	1	1	1	1	1	1	1	1	1	0	1	1	1	1	1	0	1	1	0	1
10416	10416_Horvu_AKASHIN_2H01G053600.1.fna	Horvu_AKASHIN_2H01G053600.1	1	0	0	0	0	0	0	0	1	0	0	0	0	0	1	0	1	0	0	1
10457	10457_Horvu_AKASHIN_3H01G067700.1.fna	Horvu_AKASHIN_3H01G067700.1	1	1	1	1	0	1	0	0	0	0	0	0	0	0	0	0	1	1	1	1
10482	10482_Horvu_AKASHIN_Un01G000600.1.fna	Horvu_AKASHIN_Un01G000600.1	1	0	0	0	0	0	0	0	0	0	0	0	0	0	0	0	0	0	1	1
10499	10499_Horvu_AKASHIN_3H01G658400.1.fna	Horvu_AKASHIN_3H01G658400.1	1	4	1	1	1	1	1	1	0	1	2	1	1	1	1	0	1	0	1	1
10529	10529_Horvu_AKASHIN_1H01G121900.1.fna	Horvu_AKASHIN_1H01G121900.1	36	0	1	1	1	1	1	2	2	1	0	2	1	0	2	0	0	0	1	0
10639	10639_Horvu_AKASHIN_6H01G289000.1.fna	Horvu_AKASHIN_6H01G289000.1	1	0	0	0	0	0	0	0	0	0	1	0	0	0	0	0	1	0	1	1
10641	10641_Horvu_AKASHIN_7H01G075900.1.fna	Horvu_AKASHIN_7H01G075900.1	1	1	1	1	1	1	1	1	0	1	1	1	1	1	1	0	1	1	1	1
10825	10825_Horvu_AKASHIN_5H01G265600.1.fna	Horvu_AKASHIN_5H01G265600.1	1	1	4	1	0	0	5	0	0	0	0	0	0	0	0	0	1	0	0	1
10832	10832_Horvu_AKASHIN_6H01G288400.1.fna	Horvu_AKASHIN_6H01G288400.1	1	1	1	1	0	1	1	1	1	1	1	1	1	0	0	0	1	0	1	1
10918	10918_Horvu_AKASHIN_6H01G539100.1.fna	Horvu_AKASHIN_6H01G539100.1	1	1	0	0	1	0	0	1	0	0	1	0	1	0	0	0	1	0	1	0
10919	10919_Horvu_AKASHIN_6H01G542600.1.fna	Horvu_AKASHIN_6H01G542600.1	1	0	0	0	0	0	0	0	0	0	0	0	0	0	0	0	1	0	1	1
10922	10922_Horvu_AKASHIN_7H01G118500.1.fna	Horvu_AKASHIN_7H01G118500.1	1	0	1	1	1	0	1	1	0	0	1	0	0	1	1	0	1	1	1	1
10938	10938_Horvu_AKASHIN_3H01G235100.1.fna	Horvu_AKASHIN_3H01G235100.1	1	1	0	0	1	0	0	0	0	0	1	0	1	0	0	0	1	0	1	1
10947	10947_Horvu_AKASHIN_4H01G086100.1.fna	Horvu_AKASHIN_4H01G086100.1	1	1	1	1	1	1	1	1	1	1	1	1	1	1	1	0	1	1	1	1
11064	11064_Horvu_AKASHIN_5H01G667600.1.fna	Horvu_AKASHIN_5H01G667600.1	1	0	1	1	1	1	1	1	1	1	1	1	1	3	1	0	1	1	1	1
11078	11078_Horvu_AKASHIN_1H01G288400.1.fna	Horvu_AKASHIN_1H01G288400.1	1	1	1	1	0	1	0	1	0	1	0	1	1	1	0	0	0	1	0	1
11112	11112_Horvu_AKASHIN_6H01G562500.1.fna	Horvu_AKASHIN_6H01G562500.1	1	1	0	0	1	1	1	1	0	1	1	1	1	0	0	0	1	0	1	2
11226	11226_Horvu_AKASHIN_2H01G004400.1.fna	Horvu_AKASHIN_2H01G004400.1	1	1	1	1	1	0	1	1	1	0	1	0	1	1	1	0	1	1	0	1
11383	11383_Horvu_AKASHIN_7H01G618600.1.fna	Horvu_AKASHIN_7H01G618600.1	1	0	1	0	1	0	0	0	0	0	0	0	0	0	0	0	0	0	0	1
11390	11390_Horvu_AKASHIN_2H01G763100.1.fna	Horvu_AKASHIN_2H01G763100.1	1	0	1	1	1	1	1	1	0	1	1	1	1	1	1	0	1	1	1	1
11482	11482_Horvu_AKASHIN_4H01G185000.1.fna	Horvu_AKASHIN_4H01G185000.1	2	0	0	0	0	2	0	0	0	1	0	0	0	2	0	0	0	1	0	0
11655	11655_Horvu_AKASHIN_3H01G648400.1.fna	Horvu_AKASHIN_3H01G648400.1	1	1	1	1	0	0	1	1	1	1	1	1	0	1	1	0	1	1	1	1
11836	11836_Horvu_AKASHIN_5H01G266800.1.fna	Horvu_AKASHIN_5H01G266800.1	1	1	1	1	0	0	1	1	0	0	2	1	0	1	0	0	0	0	1	1
12073	12073_Horvu_AKASHIN_7H01G633300.1.fna	Horvu_AKASHIN_7H01G633300.1	1	1	1	0	0	0	0	0	0	0	0	0	1	0	1	0	0	1	0	1
12208	12208_Horvu_AKASHIN_4H01G417600.1.fna	Horvu_AKASHIN_4H01G417600.1	1	1	1	1	0	0	0	0	0	1	1	0	1	0	0	0	1	0	1	1
12243	12243_Horvu_AKASHIN_3H01G570300.1.fna	Horvu_AKASHIN_3H01G570300.1	1	1	1	1	0	1	0	0	0	0	1	1	0	1	0	0	1	1	1	1
12402	12402_Horvu_AKASHIN_6H01G518000.1.fna	Horvu_AKASHIN_6H01G518000.1	1	0	4	1	0	1	1	1	1	1	1	1	1	1	1	0	1	1	1	1
12488	12488_Horvu_AKASHIN_5H01G576200.1.fna	Horvu_AKASHIN_5H01G576200.1	1	1	1	1	1	1	1	1	1	0	1	1	1	1	1	0	1	1	1	0
12495	12495_Horvu_AKASHIN_6H01G311500.1.fna	Horvu_AKASHIN_6H01G311500.1	1	0	0	0	1	0	0	0	0	1	1	0	0	0	1	0	0	0	0	0
12632	12632_Horvu_AKASHIN_2H01G659400.1.fna	Horvu_AKASHIN_2H01G659400.1	1	0	1	0	1	1	1	1	1	1	1	0	0	0	1	0	0	0	0	0
12666	12666_Horvu_AKASHIN_1H01G089100.1.fna	Horvu_AKASHIN_1H01G089100.1	11	0	1	0	0	0	0	0	0	0	0	0	0	0	0	0	0	1	0	0
12699	12699_Horvu_AKASHIN_5H01G673900.1.fna	Horvu_AKASHIN_5H01G673900.1	1	1	1	1	1	1	1	0	1	0	1	1	1	1	1	0	1	1	1	1
12703	12703_Horvu_AKASHIN_6H01G373500.1.fna	Horvu_AKASHIN_6H01G373500.1	1	8	1	1	1	1	1	0	1	1	0	1	0	1	1	0	1	1	0	1
12772	12772_Horvu_AKASHIN_1H01G260400.1.fna	Horvu_AKASHIN_1H01G260400.1	1	1	0	1	1	1	1	1	0	1	1	1	1	1	0	0	1	0	1	1
12826	12826_Horvu_AKASHIN_3H01G071200.1.fna	Horvu_AKASHIN_3H01G071200.1	1	0	0	0	0	1	1	0	0	1	1	0	0	0	0	0	1	0	1	1
12851	12851_Horvu_AKASHIN_6H01G474000.1.fna	Horvu_AKASHIN_6H01G474000.1	1	0	0	0	0	1	0	0	0	1	0	1	0	0	0	0	0	1	1	0
12918	12918_Horvu_AKASHIN_7H01G699500.1.fna	Horvu_AKASHIN_7H01G699500.1	1	0	1	1	1	1	0	0	1	1	0	1	1	1	1	0	1	1	0	1
13019	13019_Horvu_AKASHIN_6H01G014700.1.fna	Horvu_AKASHIN_6H01G014700.1	1	1	1	1	1	1	1	1	1	1	1	1	1	1	1	0	1	1	1	2
13074	13074_Horvu_AKASHIN_6H01G551500.1.fna	Horvu_AKASHIN_6H01G551500.1	1	0	0	0	0	1	0	0	1	0	1	0	0	0	0	0	0	0	1	0
13167	13167_Horvu_AKASHIN_5H01G706000.1.fna	Horvu_AKASHIN_5H01G706000.1	1	1	1	1	1	1	0	0	1	1	0	1	1	0	1	0	0	1	0	1
13408	13408_Horvu_AKASHIN_2H01G760000.1.fna	Horvu_AKASHIN_2H01G760000.1	1	1	1	1	1	1	0	1	1	1	1	1	1	0	1	0	1	1	1	1
13476	13476_Horvu_AKASHIN_5H01G499400.1.fna	Horvu_AKASHIN_5H01G499400.1	1	0	0	0	1	0	0	1	1	0	0	1	1	0	0	0	1	0	0	0
13792	13792_Horvu_AKASHIN_1H01G016700.1.fna	Horvu_AKASHIN_1H01G016700.1	1	0	1	0	0	0	1	0	1	0	0	0	0	1	0	0	0	0	0	0
13907	13907_Horvu_AKASHIN_7H01G367400.1.fna	Horvu_AKASHIN_7H01G367400.1	1	0	0	0	0	0	0	0	0	0	1	0	0	0	0	0	1	0	0	0
13967	13967_Horvu_AKASHIN_2H01G002300.1.fna	Horvu_AKASHIN_2H01G002300.1	1	0	1	1	1	0	0	1	1	0	1	0	1	1	0	0	1	0	0	1
14035	14035_Horvu_AKASHIN_4H01G022000.1.fna	Horvu_AKASHIN_4H01G022000.1	1	1	0	1	1	1	1	1	0	0	1	1	1	0	1	0	1	0	1	1
14059	14059_Horvu_AKASHIN_7H01G422200.1.fna	Horvu_AKASHIN_7H01G422200.1	1	0	1	1	1	1	0	0	1	1	1	1	0	1	1	0	0	1	1	0
14351	14351_Horvu_AKASHIN_2H01G464400.1.fna	Horvu_AKASHIN_2H01G464400.1	1	0	1	1	1	1	1	0	0	0	0	1	0	1	0	0	0	1	0	1
14463	14463_Horvu_AKASHIN_6H01G059900.1.fna	Horvu_AKASHIN_6H01G059900.1	1	0	1	1	1	1	1	1	0	0	0	1	0	1	1	0	1	1	0	1
14466	14466_Horvu_AKASHIN_6H01G517400.1.fna	Horvu_AKASHIN_6H01G517400.1	1	0	0	0	0	0	1	0	1	0	0	0	0	0	0	0	0	0	1	1
14747	14747_Horvu_AKASHIN_7H01G238300.1.fna	Horvu_AKASHIN_7H01G238300.1	1	0	0	0	0	0	1	0	0	0	0	0	1	0	0	0	0	0	0	43
14753	14753_Horvu_AKASHIN_Un01G073400.1.fna	Horvu_AKASHIN_Un01G073400.1	6	0	0	0	0	0	0	0	0	0	1	1	0	0	0	0	0	0	0	0
14756	14756_Horvu_AKASHIN_1H01G120200.1.fna	Horvu_AKASHIN_1H01G120200.1	1	0	1	1	1	1	0	1	1	1	0	0	1	1	1	0	1	1	1	1
14764	14764_Horvu_AKASHIN_2H01G096900.1.fna	Horvu_AKASHIN_2H01G096900.1	1	1	2	2	1	1	1	0	0	2	1	2	0	0	0	0	1	1	1	1
14790	14790_Horvu_AKASHIN_4H01G297200.1.fna	Horvu_AKASHIN_4H01G297200.1	1	1	0	1	1	1	0	1	0	1	1	1	1	0	0	0	1	1	1	1
14806	14806_Horvu_AKASHIN_6H01G016500.1.fna	Horvu_AKASHIN_6H01G016500.1	1	1	1	1	1	1	1	1	1	1	1	1	1	2	1	0	1	1	1	1
14828	14828_Horvu_AKASHIN_3H01G053900.1.fna	Horvu_AKASHIN_3H01G053900.1	1	0	1	1	0	1	0	1	1	1	1	1	1	1	1	0	1	1	1	1
14901	14901_Horvu_AKASHIN_5H01G561600.1.fna	Horvu_AKASHIN_5H01G561600.1	1	1	1	1	1	0	1	0	0	0	1	1	0	0	0	0	1	1	1	1
14965	14965_Horvu_AKASHIN_5H01G309200.1.fna	Horvu_AKASHIN_5H01G309200.1	1	1	1	1	1	1	1	2	1	2	1	2	2	1	0	0	1	2	1	1
15006	15006_Horvu_AKASHIN_2H01G281400.1.fna	Horvu_AKASHIN_2H01G281400.1	1	0	0	0	0	0	0	0	0	0	0	0	1	0	0	0	0	0	1	0
15028	15028_Horvu_AKASHIN_4H01G477900.1.fna	Horvu_AKASHIN_4H01G477900.1	1	1	0	0	1	1	1	0	1	1	0	0	1	0	1	0	1	1	0	1
15042	15042_Horvu_AKASHIN_6H01G395400.1.fna	Horvu_AKASHIN_6H01G395400.1	1	0	1	1	1	0	0	0	1	0	1	1	0	0	1	0	1	1	1	1
15085	15085_Horvu_AKASHIN_6H01G029900.1.fna	Horvu_AKASHIN_6H01G029900.1	1	0	0	0	1	0	0	0	0	1	0	0	0	1	0	0	0	0	1	0
15245	15245_Horvu_AKASHIN_2H01G140400.1.fna	Horvu_AKASHIN_2H01G140400.1	1	1	0	0	1	1	1	1	0	1	1	1	1	1	0	0	1	0	1	1
15305	15305_Horvu_AKASHIN_1H01G108000.1.fna	Horvu_AKASHIN_1H01G108000.1	1	1	1	0	1	1	1	1	1	1	1	1	1	1	1	0	1	1	1	1
15368	15368_Horvu_AKASHIN_3H01G017000.1.fna	Horvu_AKASHIN_3H01G017000.1	1	0	1	0	1	0	1	1	0	0	1	0	0	1	0	0	2	1	2	1
15425	15425_Horvu_AKASHIN_3H01G384800.1.fna	Horvu_AKASHIN_3H01G384800.1	1	0	0	0	0	0	2	1	0	0	1	0	0	0	0	0	0	0	1	1
15460	15460_Horvu_AKASHIN_7H01G148600.1.fna	Horvu_AKASHIN_7H01G148600.1	1	1	1	1	1	1	1	1	0	1	0	1	1	1	1	0	0	1	1	1
15522	15522_Horvu_AKASHIN_1H01G352000.1.fna	Horvu_AKASHIN_1H01G352000.1	1	1	0	0	0	0	1	0	0	0	1	0	0	0	0	0	1	0	1	1
15537	15537_Horvu_AKASHIN_2H01G748600.1.fna	Horvu_AKASHIN_2H01G748600.1	1	1	1	1	1	0	1	1	1	0	1	0	1	0	1	0	1	1	1	1
15608	15608_Horvu_AKASHIN_4H01G333600.1.fna	Horvu_AKASHIN_4H01G333600.1	1	0	1	0	0	0	0	0	0	0	0	0	0	0	0	0	0	0	1	0
15613	15613_Horvu_AKASHIN_5H01G188300.1.fna	Horvu_AKASHIN_5H01G188300.1	1	0	0	0	0	0	0	0	1	1	1	1	0	0	0	0	0	0	1	0
15629	15629_Horvu_AKASHIN_6H01G538200.1.fna	Horvu_AKASHIN_6H01G538200.1	1	0	0	0	1	0	0	0	0	0	1	0	0	0	0	0	1	0	1	0
15639	15639_Horvu_AKASHIN_1H01G097000.1.fna	Horvu_AKASHIN_1H01G097000.1	1	1	0	0	0	0	0	0	0	0	1	0	0	0	0	0	0	0	0	1
15712	15712_Horvu_AKASHIN_3H01G631900.1.fna	Horvu_AKASHIN_3H01G631900.1	1	1	1	1	1	1	1	1	1	1	1	0	0	1	1	0	1	1	1	1
15853	15853_Horvu_AKASHIN_4H01G376100.1.fna	Horvu_AKASHIN_4H01G376100.1	1	1	0	0	0	0	1	0	0	0	1	0	1	0	0	0	1	0	1	1
15873	15873_Horvu_AKASHIN_6H01G538700.1.fna	Horvu_AKASHIN_6H01G538700.1	1	0	0	0	1	0	0	0	0	0	1	0	1	0	0	0	1	0	1	0
15898	15898_Horvu_AKASHIN_3H01G015000.1.fna	Horvu_AKASHIN_3H01G015000.1	1	0	0	0	1	0	1	1	0	0	1	0	1	0	0	0	1	0	1	1
16001	16001_Horvu_AKASHIN_Un01G032000.1.fna	Horvu_AKASHIN_Un01G032000.1	1	0	0	1	2	0	2	2	1	1	2	1	3	0	2	0	2	0	1	1
16300	16300_Horvu_AKASHIN_1H01G107700.1.fna	Horvu_AKASHIN_1H01G107700.1	1	1	1	0	1	1	1	1	1	1	1	1	1	1	1	0	1	1	1	1
16487	16487_Horvu_AKASHIN_1H01G000100.1.fna	Horvu_AKASHIN_1H01G000100.1	1	1	1	0	1	1	0	0	0	1	1	1	1	0	1	0	1	0	1	1
16539	16539_Horvu_AKASHIN_7H01G593800.1.fna	Horvu_AKASHIN_7H01G593800.1	1	1	1	1	1	1	1	1	1	1	1	1	1	0	1	0	1	1	1	1
16580	16580_Horvu_AKASHIN_5H01G349500.1.fna	Horvu_AKASHIN_5H01G349500.1	1	1	0	0	1	0	0	0	0	0	0	0	1	0	0	0	1	0	0	1
16617	16617_Horvu_AKASHIN_2H01G759700.1.fna	Horvu_AKASHIN_2H01G759700.1	1	1	1	1	1	1	0	1	1	1	1	1	1	0	1	0	1	1	1	1
16644	16644_Horvu_AKASHIN_5H01G499000.1.fna	Horvu_AKASHIN_5H01G499000.1	1	1	1	1	1	0	0	0	0	0	0	1	1	1	0	0	1	0	1	1
16678	16678_Horvu_AKASHIN_3H01G657100.1.fna	Horvu_AKASHIN_3H01G657100.1	1	0	1	1	0	1	0	1	1	1	1	1	0	1	0	0	0	0	0	0
16711	16711_Horvu_AKASHIN_7H01G523600.1.fna	Horvu_AKASHIN_7H01G523600.1	1	1	1	0	1	1	1	0	1	2	0	1	1	0	0	0	1	1	0	0
16769	16769_Horvu_AKASHIN_5H01G353800.1.fna	Horvu_AKASHIN_5H01G353800.1	1	1	1	1	1	1	1	1	1	1	1	1	1	1	1	0	1	1	1	1
16809	16809_Horvu_AKASHIN_7H01G523800.1.fna	Horvu_AKASHIN_7H01G523800.1	1	1	1	0	0	1	1	0	0	0	0	0	0	0	0	0	0	0	0	0
16813	16813_Horvu_AKASHIN_1H01G051400.1.fna	Horvu_AKASHIN_1H01G051400.1	40	1	2	0	1	2	1	1	1	0	0	1	0	1	0	0	0	0	0	0
16847	16847_Horvu_AKASHIN_3H01G077100.1.fna	Horvu_AKASHIN_3H01G077100.1	1	0	0	0	0	0	1	0	0	0	0	0	0	0	0	0	0	0	1	1
16904	16904_Horvu_AKASHIN_6H01G251000.1.fna	Horvu_AKASHIN_6H01G251000.1	3	1	0	0	0	0	0	0	0	0	0	0	0	1	0	0	0	0	2	2
16905	16905_Horvu_AKASHIN_6H01G343700.1.fna	Horvu_AKASHIN_6H01G343700.1	2	1	0	1	0	0	1	0	0	1	0	0	0	2	0	0	0	0	0	0
17056	17056_Horvu_AKASHIN_1H01G012900.1.fna	Horvu_AKASHIN_1H01G012900.1	25	0	0	0	0	1	1	0	1	1	1	0	0	1	0	0	1	0	1	0
17064	17064_Horvu_AKASHIN_2H01G039700.1.fna	Horvu_AKASHIN_2H01G039700.1	1	0	0	0	1	0	0	0	0	1	1	0	1	0	0	0	1	0	0	1
17139	17139_Horvu_AKASHIN_6H01G482900.1.fna	Horvu_AKASHIN_6H01G482900.1	2	1	1	2	1	1	1	1	0	1	1	1	0	1	0	0	1	0	1	1
17175	17175_Horvu_AKASHIN_1H01G464900.1.fna	Horvu_AKASHIN_1H01G464900.1	2	3	0	0	1	1	0	1	1	1	1	1	1	0	1	0	1	0	2	2
17304	17304_Horvu_AKASHIN_6H01G031100.1.fna	Horvu_AKASHIN_6H01G031100.1	1	1	1	1	1	1	1	1	1	1	1	1	1	1	1	0	1	1	1	1
17371	17371_Horvu_AKASHIN_7H01G340500.1.fna	Horvu_AKASHIN_7H01G340500.1	1	1	1	1	1	1	1	1	2	1	1	1	1	1	1	0	1	1	1	1
17393	17393_Horvu_AKASHIN_2H01G750100.1.fna	Horvu_AKASHIN_2H01G750100.1	1	1	1	1	0	0	1	1	1	0	1	0	1	0	1	0	0	1	0	0
17444	17444_Horvu_AKASHIN_Un01G055800.1.fna	Horvu_AKASHIN_Un01G055800.1	1	1	0	1	0	0	1	2	1	1	1	1	0	0	1	0	0	1	0	0
17470	17470_Horvu_AKASHIN_3H01G052500.1.fna	Horvu_AKASHIN_3H01G052500.1	1	1	0	0	0	0	0	0	0	1	1	1	0	0	0	0	0	0	1	1
17611	17611_Horvu_AKASHIN_3H01G015200.1.fna	Horvu_AKASHIN_3H01G015200.1	1	0	1	0	1	0	1	1	1	1	1	0	1	1	1	0	1	1	0	1
17618	17618_Horvu_AKASHIN_3H01G697300.1.fna	Horvu_AKASHIN_3H01G697300.1	1	1	1	1	1	1	1	1	1	1	1	1	1	1	1	0	1	1	1	1
17624	17624_Horvu_AKASHIN_4H01G518100.1.fna	Horvu_AKASHIN_4H01G518100.1	1	0	0	0	0	0	0	0	0	0	0	0	0	0	0	0	0	0	1	1
17634	17634_Horvu_AKASHIN_5H01G656000.1.fna	Horvu_AKASHIN_5H01G656000.1	1	1	1	1	1	1	1	1	1	1	0	1	1	1	0	0	0	1	1	1
17643	17643_Horvu_AKASHIN_7H01G047700.1.fna	Horvu_AKASHIN_7H01G047700.1	1	0	1	1	0	0	1	1	1	1	1	0	1	0	1	0	1	1	1	1
17716	17716_Horvu_AKASHIN_7H01G523700.1.fna	Horvu_AKASHIN_7H01G523700.1	1	1	1	0	1	1	1	0	1	2	0	1	1	0	0	0	1	1	0	0
17736	17736_Horvu_AKASHIN_3H01G067800.1.fna	Horvu_AKASHIN_3H01G067800.1	1	1	1	1	0	1	0	0	0	0	0	0	0	0	0	0	1	1	1	1
17777	17777_Horvu_AKASHIN_7H01G620600.1.fna	Horvu_AKASHIN_7H01G620600.1	11	0	0	0	0	0	0	1	0	0	0	0	0	0	0	0	5	0	0	0
17794	17794_Horvu_AKASHIN_2H01G413200.1.fna	Horvu_AKASHIN_2H01G413200.1	1	1	1	1	1	1	1	1	1	1	1	1	1	1	1	0	0	1	0	1
17810	17810_Horvu_AKASHIN_4H01G513900.1.fna	Horvu_AKASHIN_4H01G513900.1	1	1	0	0	1	0	1	1	0	0	0	0	1	0	0	0	1	0	0	1
17812	17812_Horvu_AKASHIN_5H01G052200.1.fna	Horvu_AKASHIN_5H01G052200.1	1	0	0	0	0	0	0	0	1	0	0	0	0	0	0	0	0	0	0	1
17861	17861_Horvu_AKASHIN_4H01G345900.1.fna	Horvu_AKASHIN_4H01G345900.1	1	1	1	1	1	1	1	1	1	1	1	1	1	1	1	0	1	1	1	1
17887	17887_Horvu_AKASHIN_7H01G496500.1.fna	Horvu_AKASHIN_7H01G496500.1	1	0	0	0	0	0	0	0	0	0	1	0	0	0	0	0	0	0	1	0
17974	17974_Horvu_AKASHIN_3H01G017300.1.fna	Horvu_AKASHIN_3H01G017300.1	1	1	1	0	0	1	0	0	1	1	1	1	1	1	1	0	0	1	0	1
18087	18087_Horvu_AKASHIN_6H01G051700.1.fna	Horvu_AKASHIN_6H01G051700.1	1	1	0	0	0	0	0	0	0	0	1	0	0	0	0	0	0	0	0	1
18145	18145_Horvu_AKASHIN_5H01G664100.1.fna	Horvu_AKASHIN_5H01G664100.1	2	0	1	0	1	1	1	1	0	1	1	1	1	1	1	0	1	1	1	1
18403	18403_Horvu_AKASHIN_5H01G526800.1.fna	Horvu_AKASHIN_5H01G526800.1	1	0	0	0	1	0	0	0	0	0	1	0	1	1	0	0	1	1	1	1
18489	18489_Horvu_AKASHIN_7H01G478200.1.fna	Horvu_AKASHIN_7H01G478200.1	1	0	0	0	0	0	0	1	0	0	0	0	0	0	0	0	0	0	0	1
18529	18529_Horvu_AKASHIN_4H01G001700.1.fna	Horvu_AKASHIN_4H01G001700.1	1	1	1	0	0	1	0	0	0	1	1	0	0	1	0	0	1	0	1	1
18544	18544_Horvu_AKASHIN_6H01G015400.1.fna	Horvu_AKASHIN_6H01G015400.1	1	0	1	1	0	1	0	0	0	0	0	1	0	0	0	0	0	1	1	1
18635	18635_Horvu_AKASHIN_7H01G018900.1.fna	Horvu_AKASHIN_7H01G018900.1	1	0	0	0	0	1	0	0	0	0	0	0	0	0	0	0	0	1	0	0
18687	18687_Horvu_AKASHIN_5H01G603400.1.fna	Horvu_AKASHIN_5H01G603400.1	1	1	1	1	1	1	1	1	1	1	1	1	1	1	1	0	1	1	1	1
18791	18791_Horvu_AKASHIN_2H01G162900.1.fna	Horvu_AKASHIN_2H01G162900.1	1	1	3	2	8	2	1	2	0	2	1	1	2	9	0	0	0	2	5	1
18810	18810_Horvu_AKASHIN_3H01G647700.1.fna	Horvu_AKASHIN_3H01G647700.1	1	0	1	1	1	0	1	1	1	1	1	0	0	1	1	0	1	1	1	1
18899	18899_Horvu_AKASHIN_7H01G525200.1.fna	Horvu_AKASHIN_7H01G525200.1	1	0	0	1	0	0	0	1	2	0	1	0	0	1	0	0	1	0	1	0
18989	18989_Horvu_AKASHIN_4H01G021200.1.fna	Horvu_AKASHIN_4H01G021200.1	1	0	0	0	1	1	1	1	0	0	1	1	1	0	0	0	1	0	1	1
19002	19002_Horvu_AKASHIN_6H01G452000.1.fna	Horvu_AKASHIN_6H01G452000.1	1	1	1	1	1	1	1	1	1	1	1	1	1	1	1	0	1	1	1	1
19018	19018_Horvu_AKASHIN_1H01G205800.1.fna	Horvu_AKASHIN_1H01G205800.1	6	0	0	0	0	1	0	0	0	0	0	0	8	0	0	0	9	13	8	7
19052	19052_Horvu_AKASHIN_5H01G072400.1.fna	Horvu_AKASHIN_5H01G072400.1	1	2	1	1	1	2	1	1	1	1	1	1	1	0	1	0	1	0	1	1
19066	19066_Horvu_AKASHIN_6H01G515500.1.fna	Horvu_AKASHIN_6H01G515500.1	1	0	0	1	1	0	0	0	1	0	0	0	0	0	0	0	0	0	1	1
19151	19151_Horvu_AKASHIN_4H01G433200.1.fna	Horvu_AKASHIN_4H01G433200.1	1	0	0	0	1	0	0	1	1	1	1	0	0	0	1	0	1	0	1	1
19251	19251_Horvu_AKASHIN_5H01G041100.1.fna	Horvu_AKASHIN_5H01G041100.1	1	1	0	1	1	1	0	1	1	1	0	0	1	0	0	0	1	0	0	1
19272	19272_Horvu_AKASHIN_1H01G368100.1.fna	Horvu_AKASHIN_1H01G368100.1	14	0	0	0	0	0	0	0	0	0	0	0	0	0	0	0	1	1	0	0
19360	19360_Horvu_AKASHIN_5H01G434800.1.fna	Horvu_AKASHIN_5H01G434800.1	1	0	0	1	1	0	1	1	0	0	1	0	1	1	0	0	1	1	1	1
19383	19383_Horvu_AKASHIN_1H01G197400.1.fna	Horvu_AKASHIN_1H01G197400.1	1	1	1	1	0	1	1	1	1	1	1	1	1	1	1	0	1	1	1	1
19479	19479_Horvu_AKASHIN_1H01G141900.1.fna	Horvu_AKASHIN_1H01G141900.1	40	0	2	2	0	1	0	0	1	0	1	1	0	0	1	0	1	0	1	0
19514	19514_Horvu_AKASHIN_4H01G206600.1.fna	Horvu_AKASHIN_4H01G206600.1	1	0	0	0	1	0	0	1	1	0	0	1	1	0	1	0	1	0	1	1
19574	19574_Horvu_AKASHIN_2H01G763200.1.fna	Horvu_AKASHIN_2H01G763200.1	1	2	0	0	1	0	0	1	0	0	0	0	0	1	0	0	0	1	1	1
19614	19614_Horvu_AKASHIN_2H01G459500.1.fna	Horvu_AKASHIN_2H01G459500.1	1	1	0	0	0	0	0	1	1	0	0	1	1	0	1	0	1	0	1	1
19647	19647_Horvu_AKASHIN_6H01G217900.1.fna	Horvu_AKASHIN_6H01G217900.1	1	1	1	1	1	1	1	1	0	1	1	1	0	1	1	0	0	1	1	1
19654	19654_Horvu_AKASHIN_7H01G456100.1.fna	Horvu_AKASHIN_7H01G456100.1	3	0	0	0	0	0	0	0	0	0	3	0	0	0	0	0	2	0	2	0
19709	19709_Horvu_AKASHIN_1H01G001800.1.fna	Horvu_AKASHIN_1H01G001800.1	1	0	1	1	0	0	1	0	0	0	1	0	0	1	1	0	1	0	1	1
19743	19743_Horvu_AKASHIN_6H01G394000.1.fna	Horvu_AKASHIN_6H01G394000.1	3	3	3	3	2	1	3	1	1	1	3	2	1	1	1	0	3	2	3	3
19786	19786_Horvu_AKASHIN_7H01G183200.1.fna	Horvu_AKASHIN_7H01G183200.1	1	1	1	1	1	1	1	1	1	1	1	1	1	2	1	0	1	1	1	1
19863	19863_Horvu_AKASHIN_1H01G199200.1.fna	Horvu_AKASHIN_1H01G199200.1	1	0	1	1	1	2	1	1	1	1	1	0	1	1	1	0	1	1	1	1
19870	19870_Horvu_AKASHIN_2H01G051800.1.fna	Horvu_AKASHIN_2H01G051800.1	1	1	1	1	1	1	0	1	0	1	1	1	1	1	1	0	1	1	1	1
19884	19884_Horvu_AKASHIN_3H01G553300.1.fna	Horvu_AKASHIN_3H01G553300.1	1	0	0	0	0	1	0	1	0	1	0	1	0	1	0	0	0	0	0	1
19943	19943_Horvu_AKASHIN_4H01G277700.1.fna	Horvu_AKASHIN_4H01G277700.1	1	0	0	0	1	1	0	0	0	0	1	0	1	0	0	0	1	0	1	1
20122	20122_Horvu_AKASHIN_1H01G487400.1.fna	Horvu_AKASHIN_1H01G487400.1	1	1	0	0	1	0	0	0	0	1	1	0	1	0	0	0	1	0	1	1
20178	20178_Horvu_AKASHIN_1H01G220500.1.fna	Horvu_AKASHIN_1H01G220500.1	1	0	1	1	0	1	1	0	1	1	1	1	1	0	0	0	1	0	1	1
20212	20212_Horvu_AKASHIN_4H01G204400.1.fna	Horvu_AKASHIN_4H01G204400.1	1	0	0	1	1	1	1	1	0	1	0	1	1	0	1	0	1	1	1	0
20281	20281_Horvu_AKASHIN_4H01G450800.1.fna	Horvu_AKASHIN_4H01G450800.1	1	0	0	0	0	1	0	1	0	0	1	0	0	0	0	0	1	0	1	1
20306	20306_Horvu_AKASHIN_2H01G033300.1.fna	Horvu_AKASHIN_2H01G033300.1	1	1	1	0	0	0	1	1	0	0	0	0	0	0	0	0	0	0	0	1
20316	20316_Horvu_AKASHIN_2H01G719300.1.fna	Horvu_AKASHIN_2H01G719300.1	1	1	1	1	1	1	0	1	1	1	1	1	1	1	1	0	1	1	1	1
20320	20320_Horvu_AKASHIN_3H01G363000.1.fna	Horvu_AKASHIN_3H01G363000.1	1	1	1	1	1	1	1	1	1	1	0	1	1	1	1	0	1	1	1	1
20365	20365_Horvu_AKASHIN_1H01G450500.1.fna	Horvu_AKASHIN_1H01G450500.1	4	1	2	5	5	5	4	6	4	6	5	4	1	3	0	0	0	0	0	0
20367	20367_Horvu_AKASHIN_2H01G026400.1.fna	Horvu_AKASHIN_2H01G026400.1	2	1	1	1	0	0	0	0	1	1	0	0	0	1	1	0	0	1	0	0
20451	20451_Horvu_AKASHIN_4H01G002900.1.fna	Horvu_AKASHIN_4H01G002900.1	1	1	0	0	1	1	0	0	0	0	0	0	0	0	0	0	0	0	0	0
20542	20542_Horvu_AKASHIN_5H01G642000.1.fna	Horvu_AKASHIN_5H01G642000.1	1	0	1	0	1	0	0	0	0	0	1	1	1	0	0	0	1	1	1	1
20586	20586_Horvu_AKASHIN_3H01G598500.1.fna	Horvu_AKASHIN_3H01G598500.1	1	0	0	0	0	0	0	0	0	0	1	0	0	0	0	0	1	0	0	0
20620	20620_Horvu_AKASHIN_2H01G026600.1.fna	Horvu_AKASHIN_2H01G026600.1	1	0	1	0	0	0	0	0	1	0	0	0	0	0	0	0	0	0	0	0
20637	20637_Horvu_AKASHIN_4H01G130600.1.fna	Horvu_AKASHIN_4H01G130600.1	1	2	1	1	1	1	1	1	0	1	1	1	1	1	1	0	1	1	1	1
20725	20725_Horvu_AKASHIN_2H01G073200.1.fna	Horvu_AKASHIN_2H01G073200.1	1	0	1	0	1	1	1	1	1	1	1	1	0	0	1	0	0	0	1	0
20816	20816_Horvu_AKASHIN_5H01G349400.1.fna	Horvu_AKASHIN_5H01G349400.1	1	1	0	0	1	0	0	0	0	0	0	0	1	0	0	0	1	0	0	1
20868	20868_Horvu_AKASHIN_5H01G390300.1.fna	Horvu_AKASHIN_5H01G390300.1	1	1	1	1	1	1	0	1	1	1	1	1	1	1	1	0	1	1	1	1
20908	20908_Horvu_AKASHIN_1H01G352300.1.fna	Horvu_AKASHIN_1H01G352300.1	1	2	2	2	1	2	2	2	1	1	2	2	1	2	1	0	2	2	2	2
20988	20988_Horvu_AKASHIN_5H01G695100.1.fna	Horvu_AKASHIN_5H01G695100.1	1	1	1	1	0	1	1	0	1	1	1	0	0	1	1	0	0	1	0	1
21041	21041_Horvu_AKASHIN_3H01G536700.1.fna	Horvu_AKASHIN_3H01G536700.1	1	0	1	1	1	1	1	0	1	1	1	0	1	1	1	0	1	1	1	1
21057	21057_Horvu_AKASHIN_6H01G292700.1.fna	Horvu_AKASHIN_6H01G292700.1	2	4	0	1	0	0	0	1	0	0	1	0	1	0	1	0	2	0	2	2
21103	21103_Horvu_AKASHIN_3H01G598400.1.fna	Horvu_AKASHIN_3H01G598400.1	1	0	0	0	0	0	0	0	0	0	1	0	0	0	0	0	1	0	0	0
21193	21193_Horvu_AKASHIN_7H01G596800.1.fna	Horvu_AKASHIN_7H01G596800.1	1	0	0	0	0	2	0	0	0	0	0	1	0	0	0	0	0	0	0	1
21252	21252_Horvu_AKASHIN_1H01G225200.1.fna	Horvu_AKASHIN_1H01G225200.1	3	0	3	2	3	3	0	2	0	4	0	3	0	4	3	0	4	3	0	3
21303	21303_Horvu_AKASHIN_7H01G599600.1.fna	Horvu_AKASHIN_7H01G599600.1	1	1	0	0	0	1	0	0	0	0	0	0	0	0	0	0	0	0	0	1
21309	21309_Horvu_AKASHIN_1H01G025400.1.fna	Horvu_AKASHIN_1H01G025400.1	2	8	1	1	11	1	1	0	0	2	3	2	5	1	1	0	3	0	0	2
21326	21326_Horvu_AKASHIN_2H01G743100.1.fna	Horvu_AKASHIN_2H01G743100.1	1	1	1	1	1	1	1	1	1	1	1	1	1	1	1	0	1	1	1	1
21447	21447_Horvu_AKASHIN_2H01G548900.1.fna	Horvu_AKASHIN_2H01G548900.1	1	1	1	1	1	0	1	1	1	0	1	1	1	1	1	0	1	1	1	1
21449	21449_Horvu_AKASHIN_2H01G681600.1.fna	Horvu_AKASHIN_2H01G681600.1	2	1	1	1	1	0	2	1	2	1	2	1	1	1	2	0	3	1	2	1
21638	21638_Horvu_AKASHIN_5H01G258600.1.fna	Horvu_AKASHIN_5H01G258600.1	1	0	1	0	1	1	0	1	0	1	1	1	1	1	0	0	1	1	1	1
21651	21651_Horvu_AKASHIN_7H01G046400.1.fna	Horvu_AKASHIN_7H01G046400.1	1	0	1	1	1	0	1	1	1	1	1	0	0	0	1	0	0	1	1	1
21665	21665_Horvu_AKASHIN_2H01G154800.1.fna	Horvu_AKASHIN_2H01G154800.1	1	0	1	0	1	0	0	1	0	2	2	0	0	2	0	0	2	0	0	3
21712	21712_Horvu_AKASHIN_1H01G267800.1.fna	Horvu_AKASHIN_1H01G267800.1	1	0	0	0	1	0	0	0	0	0	1	0	1	0	0	0	1	0	1	1
21944	21944_Horvu_AKASHIN_6H01G053500.1.fna	Horvu_AKASHIN_6H01G053500.1	1	0	0	0	0	1	1	0	1	0	0	1	0	0	1	0	0	0	0	1
22027	22027_Horvu_AKASHIN_3H01G169200.1.fna	Horvu_AKASHIN_3H01G169200.1	1	1	1	1	1	1	1	1	1	1	1	0	1	1	1	0	1	1	1	1
22075	22075_Horvu_AKASHIN_1H01G516200.1.fna	Horvu_AKASHIN_1H01G516200.1	1	1	1	1	1	1	1	1	1	1	0	1	1	1	1	0	1	1	0	0
22087	22087_Horvu_AKASHIN_2H01G525500.1.fna	Horvu_AKASHIN_2H01G525500.1	1	1	1	1	1	1	1	1	0	1	0	1	1	1	1	0	1	1	0	1
22161	22161_Horvu_AKASHIN_3H01G049200.1.fna	Horvu_AKASHIN_3H01G049200.1	1	0	0	0	0	1	0	1	1	1	1	1	0	0	1	0	0	0	1	0
22163	22163_Horvu_AKASHIN_3H01G222100.1.fna	Horvu_AKASHIN_3H01G222100.1	1	0	0	0	1	0	0	1	1	1	0	0	1	0	0	0	1	0	0	1
22227	22227_Horvu_AKASHIN_3H01G048300.1.fna	Horvu_AKASHIN_3H01G048300.1	1	0	1	1	1	0	1	1	1	1	1	1	1	1	1	0	1	1	0	0
22267	22267_Horvu_AKASHIN_7H01G385100.1.fna	Horvu_AKASHIN_7H01G385100.1	1	0	1	0	0	1	1	0	0	0	0	0	1	1	0	0	1	0	0	0
22358	22358_Horvu_AKASHIN_3H01G044700.1.fna	Horvu_AKASHIN_3H01G044700.1	1	0	1	1	1	0	0	0	0	0	1	0	1	1	0	0	1	1	0	1
22512	22512_Horvu_AKASHIN_5H01G625200.1.fna	Horvu_AKASHIN_5H01G625200.1	1	1	1	1	1	1	1	1	1	1	1	1	1	1	1	0	1	1	1	1
22549	22549_Horvu_AKASHIN_2H01G020500.1.fna	Horvu_AKASHIN_2H01G020500.1	2	1	0	1	0	0	2	0	0	0	0	0	0	0	0	0	0	0	1	0
22624	22624_Horvu_AKASHIN_4H01G343900.1.fna	Horvu_AKASHIN_4H01G343900.1	1	0	0	0	0	0	0	0	1	0	0	0	0	1	1	0	1	1	2	0
22762	22762_Horvu_AKASHIN_2H01G654200.1.fna	Horvu_AKASHIN_2H01G654200.1	1	0	0	1	1	1	1	1	1	1	1	0	1	0	1	0	1	1	1	1
23062	23062_Horvu_AKASHIN_7H01G488900.1.fna	Horvu_AKASHIN_7H01G488900.1	1	1	1	0	1	1	1	1	2	0	1	1	1	1	1	0	1	1	1	1
23174	23174_Horvu_AKASHIN_Un01G027500.1.fna	Horvu_AKASHIN_Un01G027500.1	1	1	0	1	1	1	1	1	0	0	1	1	1	0	1	0	1	0	1	1
23199	23199_Horvu_AKASHIN_3H01G244500.1.fna	Horvu_AKASHIN_3H01G244500.1	1	0	0	0	1	0	0	0	0	0	1	0	1	0	0	0	0	0	1	1
23280	23280_Horvu_AKASHIN_4H01G152200.1.fna	Horvu_AKASHIN_4H01G152200.1	1	1	0	0	0	0	0	0	0	1	0	0	0	0	0	0	0	0	0	0
23303	23303_Horvu_AKASHIN_7H01G270200.1.fna	Horvu_AKASHIN_7H01G270200.1	1	0	0	0	1	0	0	0	0	0	0	1	1	0	0	0	1	0	1	1
23338	23338_Horvu_AKASHIN_3H01G609200.1.fna	Horvu_AKASHIN_3H01G609200.1	1	1	1	1	1	0	0	1	1	1	1	1	1	1	1	0	0	1	1	3
23374	23374_Horvu_AKASHIN_7H01G469800.1.fna	Horvu_AKASHIN_7H01G469800.1	4	0	0	1	5	0	0	0	0	0	0	0	0	0	0	0	0	0	0	0
23536	23536_Horvu_AKASHIN_4H01G201400.1.fna	Horvu_AKASHIN_4H01G201400.1	1	0	1	1	1	1	1	1	1	1	1	1	1	1	1	0	1	1	1	1
23567	23567_Horvu_AKASHIN_6H01G307600.1.fna	Horvu_AKASHIN_6H01G307600.1	1	1	0	0	0	0	0	0	0	0	1	0	0	0	0	0	0	1	1	0
23623	23623_Horvu_AKASHIN_5H01G669900.1.fna	Horvu_AKASHIN_5H01G669900.1	1	0	0	0	1	0	0	0	0	0	0	0	1	0	0	0	2	0	0	1
23627	23627_Horvu_AKASHIN_6H01G048400.1.fna	Horvu_AKASHIN_6H01G048400.1	1	1	1	1	1	0	1	1	0	1	1	1	1	1	0	0	1	1	1	1
23703	23703_Horvu_AKASHIN_7H01G012200.1.fna	Horvu_AKASHIN_7H01G012200.1	1	0	0	0	0	0	0	0	0	0	0	0	0	0	0	0	0	0	1	1
23757	23757_Horvu_AKASHIN_3H01G083200.1.fna	Horvu_AKASHIN_3H01G083200.1	1	1	1	1	1	0	1	0	0	0	1	0	1	1	1	0	1	1	1	0
23857	23857_Horvu_AKASHIN_2H01G328200.1.fna	Horvu_AKASHIN_2H01G328200.1	2	1	0	3	0	0	0	1	2	0	0	0	0	1	1	0	0	0	0	0
23874	23874_Horvu_AKASHIN_3H01G637400.1.fna	Horvu_AKASHIN_3H01G637400.1	1	0	0	0	0	0	1	0	0	0	0	1	0	0	0	0	1	0	1	0
23886	23886_Horvu_AKASHIN_4H01G381900.1.fna	Horvu_AKASHIN_4H01G381900.1	1	1	0	0	0	0	1	0	0	0	1	0	1	0	0	0	0	0	0	1
23919	23919_Horvu_AKASHIN_6H01G385000.1.fna	Horvu_AKASHIN_6H01G385000.1	1	0	1	1	1	0	0	0	0	0	0	1	1	1	1	0	1	1	1	1
23950	23950_Horvu_AKASHIN_2H01G265800.1.fna	Horvu_AKASHIN_2H01G265800.1	1	2	5	1	1	1	3	0	0	0	1	3	1	2	0	0	2	2	1	1
23952	23952_Horvu_AKASHIN_2H01G410600.1.fna	Horvu_AKASHIN_2H01G410600.1	1	1	1	1	1	1	1	1	1	1	1	1	1	1	1	0	0	1	0	1
24080	24080_Horvu_AKASHIN_3H01G003200.1.fna	Horvu_AKASHIN_3H01G003200.1	1	0	0	0	1	1	1	0	1	1	0	1	0	0	0	0	0	0	0	1
24092	24092_Horvu_AKASHIN_4H01G487800.1.fna	Horvu_AKASHIN_4H01G487800.1	1	1	0	0	1	0	0	1	0	1	1	0	1	0	0	0	0	0	1	0
24093	24093_Horvu_AKASHIN_5H01G009900.1.fna	Horvu_AKASHIN_5H01G009900.1	1	2	1	1	1	1	1	2	1	1	0	1	1	1	1	0	1	1	1	1
24094	24094_Horvu_AKASHIN_5H01G043600.1.fna	Horvu_AKASHIN_5H01G043600.1	1	1	1	1	0	1	1	1	0	0	1	1	0	1	1	0	0	1	1	1
24172	24172_Horvu_AKASHIN_5H01G516500.1.fna	Horvu_AKASHIN_5H01G516500.1	1	0	1	1	1	1	1	1	1	1	1	1	1	1	1	0	1	1	1	1
24270	24270_Horvu_AKASHIN_3H01G230200.1.fna	Horvu_AKASHIN_3H01G230200.1	1	1	0	0	0	0	1	1	0	0	1	0	0	0	0	0	1	0	1	1
24277	24277_Horvu_AKASHIN_3H01G657800.1.fna	Horvu_AKASHIN_3H01G657800.1	1	1	0	0	0	1	0	1	0	1	1	1	0	0	0	0	1	0	1	1
24297	24297_Horvu_AKASHIN_5H01G671200.1.fna	Horvu_AKASHIN_5H01G671200.1	1	1	1	0	0	1	1	0	1	0	1	1	0	0	0	0	0	1	1	1
24299	24299_Horvu_AKASHIN_6H01G219600.1.fna	Horvu_AKASHIN_6H01G219600.1	1	1	1	1	1	1	1	1	0	1	1	1	0	1	1	0	0	1	1	1
24318	24318_Horvu_AKASHIN_1H01G002100.1.fna	Horvu_AKASHIN_1H01G002100.1	1	0	1	1	0	0	0	0	0	1	0	1	0	0	0	0	1	0	0	0
24407	24407_Horvu_AKASHIN_2H01G116000.1.fna	Horvu_AKASHIN_2H01G116000.1	1	0	0	1	1	1	1	0	0	0	1	0	0	1	0	0	1	0	1	0
24465	24465_Horvu_AKASHIN_2H01G317400.1.fna	Horvu_AKASHIN_2H01G317400.1	1	1	0	0	0	0	0	1	0	0	0	0	0	0	0	0	0	0	0	1
24526	24526_Horvu_AKASHIN_1H01G354500.1.fna	Horvu_AKASHIN_1H01G354500.1	1	0	0	0	0	0	0	0	0	0	1	0	0	0	0	0	1	0	1	1
24635	24635_Horvu_AKASHIN_3H01G661000.1.fna	Horvu_AKASHIN_3H01G661000.1	2	0	0	0	1	0	0	0	0	1	1	0	0	0	0	0	0	0	1	1
24652	24652_Horvu_AKASHIN_6H01G220800.1.fna	Horvu_AKASHIN_6H01G220800.1	1	0	1	1	0	1	1	1	0	1	0	1	0	1	1	0	0	1	0	0
24659	24659_Horvu_AKASHIN_7H01G271600.1.fna	Horvu_AKASHIN_7H01G271600.1	1	1	0	0	1	0	0	0	0	0	1	1	1	0	0	0	1	0	1	1
24913	24913_Horvu_AKASHIN_1H01G199300.1.fna	Horvu_AKASHIN_1H01G199300.1	22	2	0	1	0	0	0	0	0	0	0	0	0	0	0	0	0	0	0	0
24988	24988_Horvu_AKASHIN_3H01G281300.1.fna	Horvu_AKASHIN_3H01G281300.1	1	0	0	0	1	0	0	1	0	0	1	0	0	0	0	0	0	0	1	0
25073	25073_Horvu_AKASHIN_5H01G659100.1.fna	Horvu_AKASHIN_5H01G659100.1	1	1	1	1	1	1	1	1	1	1	1	1	1	1	1	0	1	1	1	1
25111	25111_Horvu_AKASHIN_7H01G270500.1.fna	Horvu_AKASHIN_7H01G270500.1	1	0	0	0	1	0	0	0	0	0	1	1	1	0	0	0	1	0	1	1
25141	25141_Horvu_AKASHIN_Un01G051600.1.fna	Horvu_AKASHIN_Un01G051600.1	1	0	0	0	0	0	0	1	0	0	1	0	0	0	0	0	0	0	1	0
25150	25150_Horvu_AKASHIN_1H01G488400.1.fna	Horvu_AKASHIN_1H01G488400.1	1	0	1	1	0	1	0	1	1	0	0	1	0	1	1	0	1	1	0	1
25176	25176_Horvu_AKASHIN_3H01G633200.1.fna	Horvu_AKASHIN_3H01G633200.1	1	0	1	1	1	1	1	1	1	1	0	1	1	1	0	0	1	1	1	0
25177	25177_Horvu_AKASHIN_3H01G633300.1.fna	Horvu_AKASHIN_3H01G633300.1	2	1	0	0	0	2	0	0	2	2	2	0	3	0	3	0	3	0	2	2
25179	25179_Horvu_AKASHIN_3H01G634200.1.fna	Horvu_AKASHIN_3H01G634200.1	1	1	1	1	1	1	1	1	1	1	1	1	1	1	1	0	1	1	1	1
25222	25222_Horvu_AKASHIN_1H01G028300.1.fna	Horvu_AKASHIN_1H01G028300.1	1	1	1	1	1	1	1	1	2	1	1	1	1	0	1	0	1	1	2	1
25229	25229_Horvu_AKASHIN_1H01G161500.1.fna	Horvu_AKASHIN_1H01G161500.1	1	0	0	1	0	1	0	1	0	0	1	0	0	0	0	0	0	0	0	1
25277	25277_Horvu_AKASHIN_3H01G633900.1.fna	Horvu_AKASHIN_3H01G633900.1	1	0	1	1	1	1	1	1	1	1	1	1	0	1	1	0	1	1	1	1
25294	25294_Horvu_AKASHIN_4H01G254200.1.fna	Horvu_AKASHIN_4H01G254200.1	1	0	0	0	0	0	0	0	0	0	1	0	0	0	0	0	0	0	1	1
25340	25340_Horvu_AKASHIN_Un01G045100.1.fna	Horvu_AKASHIN_Un01G045100.1	4	0	0	1	0	0	0	0	1	0	0	0	0	0	0	0	0	0	0	0
25384	25384_Horvu_AKASHIN_6H01G396300.1.fna	Horvu_AKASHIN_6H01G396300.1	1	0	1	1	1	1	1	0	1	0	1	1	0	0	1	0	1	1	1	1
25399	25399_Horvu_AKASHIN_1H01G027700.1.fna	Horvu_AKASHIN_1H01G027700.1	1	0	0	0	0	0	0	0	0	0	1	0	0	0	0	0	1	0	0	1
25432	25432_Horvu_AKASHIN_2H01G028200.1.fna	Horvu_AKASHIN_2H01G028200.1	1	0	1	1	0	0	0	1	1	0	0	0	0	1	1	0	0	1	1	1
25821	25821_Horvu_AKASHIN_7H01G071000.1.fna	Horvu_AKASHIN_7H01G071000.1	1	1	0	0	1	0	0	0	0	0	1	0	1	0	0	0	1	0	1	1
25876	25876_Horvu_AKASHIN_1H01G423300.1.fna	Horvu_AKASHIN_1H01G423300.1	1	4	1	0	1	1	1	1	1	1	1	1	1	3	1	0	1	3	1	1
25925	25925_Horvu_AKASHIN_5H01G034900.1.fna	Horvu_AKASHIN_5H01G034900.1	1	0	1	1	1	0	1	1	1	1	0	1	1	1	0	0	1	1	1	1
25944	25944_Horvu_AKASHIN_5H01G669000.1.fna	Horvu_AKASHIN_5H01G669000.1	1	1	1	0	1	1	1	1	0	1	1	1	1	1	1	0	1	1	1	1
26098	26098_Horvu_AKASHIN_5H01G404400.1.fna	Horvu_AKASHIN_5H01G404400.1	1	0	0	1	1	1	0	1	1	1	1	0	0	0	1	0	1	0	1	1
26150	26150_Horvu_AKASHIN_3H01G635100.1.fna	Horvu_AKASHIN_3H01G635100.1	1	1	1	1	1	0	1	1	1	0	1	1	0	1	0	0	1	1	1	1
26276	26276_Horvu_AKASHIN_7H01G260000.1.fna	Horvu_AKASHIN_7H01G260000.1	1	1	0	1	0	0	0	0	0	0	0	0	0	1	0	0	0	0	1	1
26338	26338_Horvu_AKASHIN_3H01G270900.1.fna	Horvu_AKASHIN_3H01G270900.1	1	1	0	1	1	0	1	1	1	0	1	0	1	1	1	0	0	0	1	1
26357	26357_Horvu_AKASHIN_4H01G087200.1.fna	Horvu_AKASHIN_4H01G087200.1	3	2	1	1	1	2	1	2	0	1	2	1	1	1	1	0	0	1	2	2
26526	26526_Horvu_AKASHIN_3H01G553700.1.fna	Horvu_AKASHIN_3H01G553700.1	1	0	0	0	1	0	0	0	0	0	1	0	1	0	0	0	1	0	1	1
26705	26705_Horvu_AKASHIN_3H01G256300.1.fna	Horvu_AKASHIN_3H01G256300.1	4	0	0	0	0	0	0	6	0	0	4	0	0	0	0	0	0	0	0	0
26710	26710_Horvu_AKASHIN_3H01G617800.1.fna	Horvu_AKASHIN_3H01G617800.1	1	0	0	0	0	0	1	0	0	0	1	0	0	0	0	0	1	0	1	1
26730	26730_Horvu_AKASHIN_5H01G588100.1.fna	Horvu_AKASHIN_5H01G588100.1	1	1	0	0	0	0	0	0	0	0	1	0	0	0	0	0	0	0	1	1
26741	26741_Horvu_AKASHIN_7H01G164800.1.fna	Horvu_AKASHIN_7H01G164800.1	4	1	1	1	1	0	0	0	0	0	1	0	1	0	1	0	0	0	0	3
26747	26747_Horvu_AKASHIN_Un01G015700.1.fna	Horvu_AKASHIN_Un01G015700.1	1	0	0	0	0	0	0	0	0	1	0	1	1	1	0	0	1	1	0	0
26761	26761_Horvu_AKASHIN_2H01G367900.1.fna	Horvu_AKASHIN_2H01G367900.1	1	1	1	1	0	1	1	1	1	1	0	1	0	1	0	0	1	1	1	1
26843	26843_Horvu_AKASHIN_2H01G118100.1.fna	Horvu_AKASHIN_2H01G118100.1	116	0	0	0	0	0	0	1	0	0	0	1	0	1	0	0	0	0	0	0
26858	26858_Horvu_AKASHIN_2H01G715600.1.fna	Horvu_AKASHIN_2H01G715600.1	1	0	1	0	0	0	0	0	0	1	1	1	0	0	0	0	1	1	1	1
26971	26971_Horvu_AKASHIN_1H01G027800.1.fna	Horvu_AKASHIN_1H01G027800.1	1	0	0	0	0	0	0	0	0	0	1	0	0	0	0	0	1	0	0	1
27008	27008_Horvu_AKASHIN_4H01G026300.1.fna	Horvu_AKASHIN_4H01G026300.1	1	0	0	0	1	1	0	0	0	0	0	0	1	0	0	0	1	0	0	0
27085	27085_Horvu_AKASHIN_3H01G203200.1.fna	Horvu_AKASHIN_3H01G203200.1	1	1	0	1	0	1	1	0	0	1	0	0	0	0	0	0	0	0	1	0
27106	27106_Horvu_AKASHIN_4H01G273200.1.fna	Horvu_AKASHIN_4H01G273200.1	1	1	0	0	0	0	0	0	0	0	1	0	0	0	0	0	1	0	1	1
27124	27124_Horvu_AKASHIN_5H01G299400.1.fna	Horvu_AKASHIN_5H01G299400.1	1	1	2	0	3	0	0	1	0	0	1	0	2	0	0	0	2	2	1	1
27200	27200_Horvu_AKASHIN_1H01G134900.1.fna	Horvu_AKASHIN_1H01G134900.1	1	1	1	1	1	1	0	1	1	1	0	1	1	1	1	0	1	1	0	1
27235	27235_Horvu_AKASHIN_2H01G068200.1.fna	Horvu_AKASHIN_2H01G068200.1	1	1	0	1	1	1	0	0	0	1	1	0	0	1	0	0	1	1	1	1
27269	27269_Horvu_AKASHIN_2H01G588400.1.fna	Horvu_AKASHIN_2H01G588400.1	1	1	1	1	1	0	1	0	1	0	0	1	0	1	1	0	1	1	0	1
27554	27554_Horvu_AKASHIN_3H01G352200.1.fna	Horvu_AKASHIN_3H01G352200.1	1	1	0	0	1	1	0	1	1	1	1	1	1	0	0	0	1	0	1	1
27566	27566_Horvu_AKASHIN_4H01G511700.1.fna	Horvu_AKASHIN_4H01G511700.1	1	1	0	0	1	0	1	1	1	1	1	0	1	0	1	0	1	0	1	1
27591	27591_Horvu_AKASHIN_6H01G485800.1.fna	Horvu_AKASHIN_6H01G485800.1	1	0	1	1	0	0	0	0	0	0	1	0	0	1	1	0	0	1	0	1
27624	27624_Horvu_AKASHIN_2H01G569800.1.fna	Horvu_AKASHIN_2H01G569800.1	1	1	1	1	1	1	0	1	0	1	1	1	1	1	1	0	1	0	1	1
27631	27631_Horvu_AKASHIN_3H01G418200.1.fna	Horvu_AKASHIN_3H01G418200.1	7	0	1	2	0	0	0	0	0	0	0	0	0	0	0	0	0	0	0	0
27640	27640_Horvu_AKASHIN_4H01G511800.1.fna	Horvu_AKASHIN_4H01G511800.1	1	1	0	0	0	0	1	0	1	0	1	0	1	0	1	0	1	0	1	1
27650	27650_Horvu_AKASHIN_6H01G008400.1.fna	Horvu_AKASHIN_6H01G008400.1	1	0	1	1	1	0	1	1	1	1	1	1	2	1	1	0	1	1	1	1
27668	27668_Horvu_AKASHIN_7H01G565400.1.fna	Horvu_AKASHIN_7H01G565400.1	1	0	1	0	0	0	1	1	0	1	0	0	0	1	0	0	1	1	0	1
27715	27715_Horvu_AKASHIN_5H01G182700.1.fna	Horvu_AKASHIN_5H01G182700.1	1	0	0	0	0	0	0	1	0	0	1	1	0	1	0	0	0	0	1	1
27729	27729_Horvu_AKASHIN_5H01G563100.1.fna	Horvu_AKASHIN_5H01G563100.1	1	0	0	1	0	0	0	0	0	0	1	0	0	1	0	0	0	0	1	1
27762	27762_Horvu_AKASHIN_2H01G239900.1.fna	Horvu_AKASHIN_2H01G239900.1	1	0	1	1	0	0	0	1	0	1	0	1	1	1	0	0	0	1	0	1
27770	27770_Horvu_AKASHIN_3H01G013800.1.fna	Horvu_AKASHIN_3H01G013800.1	1	1	0	0	0	0	0	0	0	0	1	0	0	0	0	0	1	0	1	0
27800	27800_Horvu_AKASHIN_7H01G007500.1.fna	Horvu_AKASHIN_7H01G007500.1	1	0	1	1	1	0	0	0	0	1	1	1	1	0	1	0	1	1	1	1
27811	27811_Horvu_AKASHIN_1H01G092700.1.fna	Horvu_AKASHIN_1H01G092700.1	1	1	0	0	1	0	0	0	0	0	0	0	0	0	0	0	1	0	0	1
27925	27925_Horvu_AKASHIN_5H01G580000.1.fna	Horvu_AKASHIN_5H01G580000.1	1	1	0	0	0	0	0	1	1	0	1	0	0	1	1	0	0	0	1	1
27945	27945_Horvu_AKASHIN_7H01G178100.1.fna	Horvu_AKASHIN_7H01G178100.1	1	1	0	0	1	0	1	1	0	1	1	0	0	0	0	0	1	0	1	1
27949	27949_Horvu_AKASHIN_7H01G347300.1.fna	Horvu_AKASHIN_7H01G347300.1	1	1	1	1	1	1	1	0	1	1	1	1	1	1	1	0	1	1	1	1
27954	27954_Horvu_AKASHIN_7H01G602000.1.fna	Horvu_AKASHIN_7H01G602000.1	1	0	1	0	0	1	0	1	0	0	1	1	1	0	1	0	1	1	0	1
28088	28088_Horvu_AKASHIN_2H01G550000.1.fna	Horvu_AKASHIN_2H01G550000.1	1	0	0	0	0	0	0	0	0	0	0	0	1	0	0	0	1	0	1	0
28115	28115_Horvu_AKASHIN_4H01G466100.1.fna	Horvu_AKASHIN_4H01G466100.1	1	1	0	0	1	1	1	1	0	1	1	0	1	1	0	0	1	1	1	1
28128	28128_Horvu_AKASHIN_5H01G677500.1.fna	Horvu_AKASHIN_5H01G677500.1	1	0	0	1	1	1	0	0	0	1	0	0	1	0	0	0	1	0	0	1
28163	28163_Horvu_AKASHIN_2H01G485700.1.fna	Horvu_AKASHIN_2H01G485700.1	1	1	0	1	1	1	1	1	1	1	0	1	1	0	1	0	1	0	0	1
28204	28204_Horvu_AKASHIN_5H01G533400.1.fna	Horvu_AKASHIN_5H01G533400.1	1	0	0	0	1	0	0	0	1	1	1	0	1	0	1	0	0	1	1	0
28372	28372_Horvu_AKASHIN_Un01G071800.1.fna	Horvu_AKASHIN_Un01G071800.1	1	0	2	1	0	1	0	0	2	1	0	1	1	1	1	0	0	1	1	1
28466	28466_Horvu_AKASHIN_7H01G630200.1.fna	Horvu_AKASHIN_7H01G630200.1	1	0	0	0	1	0	1	1	1	0	0	0	0	1	0	0	0	0	0	1
28478	28478_Horvu_AKASHIN_1H01G122200.1.fna	Horvu_AKASHIN_1H01G122200.1	1	1	1	1	1	1	1	1	1	1	0	0	1	1	1	0	1	1	1	1
28504	28504_Horvu_AKASHIN_3H01G186300.1.fna	Horvu_AKASHIN_3H01G186300.1	1	0	0	0	0	0	0	0	0	0	1	0	0	1	0	0	0	1	1	1
28509	28509_Horvu_AKASHIN_3H01G354600.1.fna	Horvu_AKASHIN_3H01G354600.1	2	2	1	1	2	4	1	2	0	2	2	3	2	1	1	0	2	1	2	2
28511	28511_Horvu_AKASHIN_3H01G444300.1.fna	Horvu_AKASHIN_3H01G444300.1	1	0	1	1	0	0	1	1	0	0	1	1	0	1	1	0	0	0	1	1
28525	28525_Horvu_AKASHIN_5H01G084100.1.fna	Horvu_AKASHIN_5H01G084100.1	1	1	0	0	0	0	1	0	0	0	1	0	0	0	1	0	1	0	1	1
28558	28558_Horvu_AKASHIN_7H01G450400.1.fna	Horvu_AKASHIN_7H01G450400.1	1	1	0	0	0	0	0	0	0	0	0	0	0	0	0	0	0	0	1	0
28595	28595_Horvu_AKASHIN_2H01G488400.1.fna	Horvu_AKASHIN_2H01G488400.1	1	0	0	0	1	0	0	0	0	1	0	0	1	1	1	0	0	0	1	1
28612	28612_Horvu_AKASHIN_3H01G642300.1.fna	Horvu_AKASHIN_3H01G642300.1	1	1	1	1	1	1	1	1	1	1	1	1	0	1	1	0	1	1	1	1
28614	28614_Horvu_AKASHIN_3H01G682900.1.fna	Horvu_AKASHIN_3H01G682900.1	1	0	1	0	1	0	0	0	0	0	0	0	0	0	0	0	0	0	1	1
28680	28680_Horvu_AKASHIN_3H01G511300.1.fna	Horvu_AKASHIN_3H01G511300.1	1	0	0	0	1	1	0	1	0	0	1	1	1	1	1	0	1	1	1	1
28745	28745_Horvu_AKASHIN_3H01G073900.1.fna	Horvu_AKASHIN_3H01G073900.1	1	0	0	0	0	1	0	0	0	0	0	1	0	1	0	0	1	0	0	1
28758	28758_Horvu_AKASHIN_5H01G017600.1.fna	Horvu_AKASHIN_5H01G017600.1	1	0	1	0	1	0	1	1	0	0	1	0	0	1	1	0	1	1	1	1
28781	28781_Horvu_AKASHIN_7H01G164700.1.fna	Horvu_AKASHIN_7H01G164700.1	1	0	0	0	1	0	0	0	0	0	0	0	0	0	0	0	1	0	0	1
28800	28800_Horvu_AKASHIN_1H01G357600.1.fna	Horvu_AKASHIN_1H01G357600.1	1	0	0	0	0	0	0	0	0	0	1	0	0	0	0	0	0	0	0	1
28853	28853_Horvu_AKASHIN_6H01G173200.1.fna	Horvu_AKASHIN_6H01G173200.1	2	2	0	0	0	1	1	2	0	1	1	1	0	0	0	0	1	0	1	1
28861	28861_Horvu_AKASHIN_7H01G019300.1.fna	Horvu_AKASHIN_7H01G019300.1	1	1	0	1	1	1	1	1	1	1	1	1	0	0	1	0	1	1	1	1
28894	28894_Horvu_AKASHIN_2H01G546900.1.fna	Horvu_AKASHIN_2H01G546900.1	1	0	0	0	0	0	0	0	0	0	1	0	0	0	0	0	0	0	0	1
28895	28895_Horvu_AKASHIN_2H01G716500.1.fna	Horvu_AKASHIN_2H01G716500.1	1	1	1	0	0	0	0	0	0	1	1	1	0	0	0	0	1	1	1	1
28970	28970_Horvu_AKASHIN_1H01G491200.1.fna	Horvu_AKASHIN_1H01G491200.1	1	1	1	1	0	0	1	0	0	0	0	1	0	1	0	0	0	0	0	1
28983	28983_Horvu_AKASHIN_2H01G724500.1.fna	Horvu_AKASHIN_2H01G724500.1	3	1	3	3	3	3	0	1	1	3	3	4	3	3	1	0	2	3	3	2
28986	28986_Horvu_AKASHIN_3H01G255100.1.fna	Horvu_AKASHIN_3H01G255100.1	1	1	0	0	1	0	0	0	0	0	1	0	1	0	0	0	0	0	1	0
29021	29021_Horvu_AKASHIN_6H01G573000.1.fna	Horvu_AKASHIN_6H01G573000.1	1	1	0	0	0	0	0	0	1	0	0	0	0	1	1	0	0	0	0	0
29028	29028_Horvu_AKASHIN_7H01G582500.1.fna	Horvu_AKASHIN_7H01G582500.1	1	0	0	0	0	0	0	0	0	0	1	0	0	0	0	0	0	0	1	0
29034	29034_Horvu_AKASHIN_1H01G050300.1.fna	Horvu_AKASHIN_1H01G050300.1	38	0	0	0	1	0	1	0	0	1	0	0	1	0	0	0	0	0	0	0
29097	29097_Horvu_AKASHIN_3H01G563100.1.fna	Horvu_AKASHIN_3H01G563100.1	1	0	0	0	0	0	0	0	0	0	0	0	1	0	0	0	1	0	1	0
29151	29151_Horvu_AKASHIN_6H01G362500.1.fna	Horvu_AKASHIN_6H01G362500.1	1	1	0	0	0	0	0	1	0	0	0	0	0	0	0	0	1	0	0	1
29161	29161_Horvu_AKASHIN_7H01G051200.1.fna	Horvu_AKASHIN_7H01G051200.1	1	1	2	0	2	1	2	1	0	1	1	1	2	2	2	0	2	2	2	2
29176	29176_Horvu_AKASHIN_7H01G516100.1.fna	Horvu_AKASHIN_7H01G516100.1	1	0	1	1	1	1	1	1	0	1	0	1	1	1	1	0	1	0	1	1
29197	29197_Horvu_AKASHIN_1H01G392900.1.fna	Horvu_AKASHIN_1H01G392900.1	1	0	0	0	0	0	0	1	0	0	0	0	0	0	0	0	0	0	0	1
29204	29204_Horvu_AKASHIN_2H01G084000.1.fna	Horvu_AKASHIN_2H01G084000.1	1	1	1	0	1	1	1	1	1	1	1	1	1	0	1	0	1	1	1	1
29274	29274_Horvu_AKASHIN_5H01G626300.1.fna	Horvu_AKASHIN_5H01G626300.1	2	2	1	1	1	1	1	1	1	1	1	1	1	1	1	0	0	1	1	1
29363	29363_Horvu_AKASHIN_4H01G182000.1.fna	Horvu_AKASHIN_4H01G182000.1	1	0	0	0	0	0	0	0	0	1	0	0	0	0	0	0	1	0	1	1
29382	29382_Horvu_AKASHIN_5H01G176300.1.fna	Horvu_AKASHIN_5H01G176300.1	1	0	0	0	0	0	0	1	0	0	0	1	1	1	0	0	0	0	0	1
29383	29383_Horvu_AKASHIN_5H01G252600.1.fna	Horvu_AKASHIN_5H01G252600.1	1	1	1	0	1	1	1	1	0	1	1	0	1	0	0	0	1	1	1	1
29440	29440_Horvu_AKASHIN_1H01G406900.1.fna	Horvu_AKASHIN_1H01G406900.1	2	0	0	0	2	3	0	0	0	0	2	0	2	0	0	0	2	0	3	2
29442	29442_Horvu_AKASHIN_1H01G447200.1.fna	Horvu_AKASHIN_1H01G447200.1	1	0	0	0	1	0	1	1	0	0	1	0	1	0	0	0	1	0	1	1
29448	29448_Horvu_AKASHIN_2H01G014800.1.fna	Horvu_AKASHIN_2H01G014800.1	1	0	1	1	0	1	1	1	0	1	1	0	0	1	1	0	1	1	1	1
29495	29495_Horvu_AKASHIN_4H01G513800.1.fna	Horvu_AKASHIN_4H01G513800.1	1	1	0	0	1	0	1	1	0	0	0	0	1	0	0	0	1	0	1	1
29511	29511_Horvu_AKASHIN_6H01G135400.1.fna	Horvu_AKASHIN_6H01G135400.1	1	1	1	1	1	0	1	1	0	1	1	0	1	1	0	0	1	1	1	1
29524	29524_Horvu_AKASHIN_7H01G399900.1.fna	Horvu_AKASHIN_7H01G399900.1	1	0	0	1	1	1	0	0	1	1	1	1	1	0	1	0	1	1	0	1
29532	29532_Horvu_AKASHIN_Un01G033600.1.fna	Horvu_AKASHIN_Un01G033600.1	1	1	0	0	0	0	0	1	0	0	0	1	0	0	0	0	0	0	0	1
29533	29533_Horvu_AKASHIN_1H01G000400.1.fna	Horvu_AKASHIN_1H01G000400.1	37	1	0	0	1	0	0	0	0	2	0	0	0	1	0	0	0	0	1	0
29572	29572_Horvu_AKASHIN_2H01G494300.1.fna	Horvu_AKASHIN_2H01G494300.1	1	1	0	0	0	0	0	0	0	1	1	0	0	1	0	0	1	0	1	1
29593	29593_Horvu_AKASHIN_3H01G170100.1.fna	Horvu_AKASHIN_3H01G170100.1	1	0	0	0	0	0	0	0	0	0	0	0	0	0	0	0	0	1	2	2
29628	29628_Horvu_AKASHIN_4H01G449600.1.fna	Horvu_AKASHIN_4H01G449600.1	1	1	1	1	1	1	1	1	1	1	1	1	1	1	1	0	1	1	1	1
29786	29786_Horvu_AKASHIN_2H01G272300.1.fna	Horvu_AKASHIN_2H01G272300.1	19	1	0	0	0	0	0	0	0	0	0	0	1	0	0	0	0	0	0	2
29811	29811_Horvu_AKASHIN_2H01G579300.1.fna	Horvu_AKASHIN_2H01G579300.1	1	1	0	0	0	1	0	0	0	0	1	1	0	0	0	0	0	0	1	1
29816	29816_Horvu_AKASHIN_2H01G713000.1.fna	Horvu_AKASHIN_2H01G713000.1	1	0	1	0	0	0	0	1	0	0	1	1	0	0	0	0	0	1	0	0
29837	29837_Horvu_AKASHIN_3H01G240600.1.fna	Horvu_AKASHIN_3H01G240600.1	2	0	2	0	0	0	1	0	0	2	1	0	0	1	0	0	2	0	0	0
29844	29844_Horvu_AKASHIN_3H01G401700.1.fna	Horvu_AKASHIN_3H01G401700.1	1	1	0	0	0	0	0	0	0	0	1	0	0	0	0	0	1	0	1	0
29877	29877_Horvu_AKASHIN_4H01G214300.1.fna	Horvu_AKASHIN_4H01G214300.1	1	1	0	0	0	0	0	0	0	1	1	0	0	0	0	0	1	0	1	1
29911	29911_Horvu_AKASHIN_5H01G205300.1.fna	Horvu_AKASHIN_5H01G205300.1	1	1	1	1	1	1	1	0	1	0	1	0	0	0	1	0	1	1	1	0
29980	29980_Horvu_AKASHIN_7H01G087600.1.fna	Horvu_AKASHIN_7H01G087600.1	1	1	0	1	1	1	0	1	0	0	1	1	1	1	1	0	1	1	0	0
29993	29993_Horvu_AKASHIN_7H01G301500.1.fna	Horvu_AKASHIN_7H01G301500.1	1	1	0	0	0	0	0	1	0	0	1	0	0	0	0	0	0	0	1	1
30025	30025_Horvu_AKASHIN_Un01G086000.1.fna	Horvu_AKASHIN_Un01G086000.1	1	0	0	2	0	0	0	0	0	1	0	0	1	0	1	0	0	0	0	1
30029	30029_Horvu_AKASHIN_1H01G098200.1.fna	Horvu_AKASHIN_1H01G098200.1	2	1	0	0	0	1	0	0	0	1	0	0	0	0	0	0	0	0	0	1
30040	30040_Horvu_AKASHIN_1H01G396700.1.fna	Horvu_AKASHIN_1H01G396700.1	1	1	0	0	0	0	0	1	0	0	1	0	0	0	0	0	0	0	0	0
30047	30047_Horvu_AKASHIN_2H01G097000.1.fna	Horvu_AKASHIN_2H01G097000.1	1	0	1	1	1	1	1	0	0	1	1	1	0	0	0	0	0	0	1	0
30062	30062_Horvu_AKASHIN_3H01G281500.1.fna	Horvu_AKASHIN_3H01G281500.1	1	1	0	0	1	1	1	1	0	1	1	0	1	0	0	0	0	0	1	1
30088	30088_Horvu_AKASHIN_5H01G507600.1.fna	Horvu_AKASHIN_5H01G507600.1	1	0	1	1	0	0	1	1	0	0	0	1	1	1	1	0	1	1	1	1
30105	30105_Horvu_AKASHIN_7H01G184800.1.fna	Horvu_AKASHIN_7H01G184800.1	1	0	0	0	0	0	0	0	0	0	1	1	1	1	1	0	0	0	1	0
30106	30106_Horvu_AKASHIN_7H01G191400.1.fna	Horvu_AKASHIN_7H01G191400.1	3	0	3	0	0	2	0	0	0	0	0	2	0	0	0	0	0	1	0	0
30218	30218_Horvu_AKASHIN_1H01G394700.1.fna	Horvu_AKASHIN_1H01G394700.1	1	0	0	0	1	0	0	0	0	1	0	0	1	0	0	0	0	0	0	1
30220	30220_Horvu_AKASHIN_1H01G523400.1.fna	Horvu_AKASHIN_1H01G523400.1	1	1	0	0	1	0	0	0	0	0	1	0	0	0	0	0	0	0	1	1
30231	30231_Horvu_AKASHIN_2H01G400100.1.fna	Horvu_AKASHIN_2H01G400100.1	1	1	1	0	0	1	1	0	1	0	1	1	0	0	1	0	2	1	1	1
30297	30297_Horvu_AKASHIN_Un01G024600.1.fna	Horvu_AKASHIN_Un01G024600.1	1	0	0	0	1	0	1	1	1	1	0	0	0	1	1	0	1	1	0	0
30336	30336_Horvu_AKASHIN_3H01G596700.1.fna	Horvu_AKASHIN_3H01G596700.1	1	1	1	1	1	0	0	1	0	0	1	1	0	1	1	0	1	0	1	0
30345	30345_Horvu_AKASHIN_4H01G211900.1.fna	Horvu_AKASHIN_4H01G211900.1	1	0	1	1	0	1	0	1	0	1	0	0	0	0	0	0	1	0	0	0
30372	30372_Horvu_AKASHIN_7H01G158600.1.fna	Horvu_AKASHIN_7H01G158600.1	1	0	0	0	0	0	1	1	0	0	0	0	0	0	0	0	0	0	1	1
30378	30378_Horvu_AKASHIN_7H01G616900.1.fna	Horvu_AKASHIN_7H01G616900.1	1	1	1	1	1	1	1	1	1	1	1	1	1	1	1	0	1	1	1	1
30391	30391_Horvu_AKASHIN_1H01G344900.1.fna	Horvu_AKASHIN_1H01G344900.1	1	0	0	0	0	0	1	0	0	0	0	0	0	0	0	0	1	0	1	1
30423	30423_Horvu_AKASHIN_3H01G069000.1.fna	Horvu_AKASHIN_3H01G069000.1	1	1	1	1	1	1	1	1	1	1	0	1	1	1	1	0	0	1	0	1
30594	30594_Horvu_AKASHIN_1H01G042600.1.fna	Horvu_AKASHIN_1H01G042600.1	17	1	0	1	1	1	3	0	1	0	1	0	1	1	1	0	15	13	15	19
30601	30601_Horvu_AKASHIN_1H01G205300.1.fna	Horvu_AKASHIN_1H01G205300.1	57	1	1	2	1	1	1	1	1	1	1	1	0	1	1	0	1	1	0	0
30706	30706_Horvu_AKASHIN_5H01G091000.1.fna	Horvu_AKASHIN_5H01G091000.1	1	0	1	1	0	1	1	0	1	1	1	1	1	1	1	0	0	1	1	1
30768	30768_Horvu_AKASHIN_7H01G058300.1.fna	Horvu_AKASHIN_7H01G058300.1	1	0	0	0	0	0	0	0	0	1	1	1	0	1	0	0	0	0	0	2
30809	30809_Horvu_AKASHIN_1H01G198300.1.fna	Horvu_AKASHIN_1H01G198300.1	1	1	0	0	0	0	0	0	1	0	0	0	0	0	0	0	0	0	0	0
30812	30812_Horvu_AKASHIN_1H01G266000.1.fna	Horvu_AKASHIN_1H01G266000.1	1	1	1	1	1	1	1	1	1	1	1	1	1	1	1	0	1	1	1	1
30846	30846_Horvu_AKASHIN_3H01G021000.1.fna	Horvu_AKASHIN_3H01G021000.1	1	1	1	1	2	0	1	1	0	0	0	0	1	1	0	0	0	1	0	1
30886	30886_Horvu_AKASHIN_5H01G183400.1.fna	Horvu_AKASHIN_5H01G183400.1	1	1	0	0	0	0	0	2	1	0	1	0	0	2	0	0	0	0	1	1
30896	30896_Horvu_AKASHIN_5H01G576400.1.fna	Horvu_AKASHIN_5H01G576400.1	2	1	4	3	4	2	2	2	3	1	2	3	4	3	3	0	2	4	2	1
30903	30903_Horvu_AKASHIN_6H01G085200.1.fna	Horvu_AKASHIN_6H01G085200.1	1	1	1	1	1	1	0	0	1	0	1	1	0	1	0	0	0	0	1	1
30917	30917_Horvu_AKASHIN_6H01G466700.1.fna	Horvu_AKASHIN_6H01G466700.1	1	0	0	0	0	0	0	0	0	0	1	0	0	0	0	0	1	0	1	0
30921	30921_Horvu_AKASHIN_6H01G534700.1.fna	Horvu_AKASHIN_6H01G534700.1	1	0	0	0	0	0	0	1	0	0	0	0	0	0	0	0	1	0	0	1
30933	30933_Horvu_AKASHIN_7H01G661600.1.fna	Horvu_AKASHIN_7H01G661600.1	1	0	2	0	1	1	1	1	1	1	0	0	2	2	0	0	1	2	1	1
31000	31000_Horvu_AKASHIN_6H01G062200.1.fna	Horvu_AKASHIN_6H01G062200.1	1	0	0	0	1	1	1	1	0	0	0	0	1	0	0	0	1	0	0	1
31007	31007_Horvu_AKASHIN_6H01G334900.1.fna	Horvu_AKASHIN_6H01G334900.1	1	1	0	0	0	0	0	0	0	1	0	0	0	0	0	0	0	0	1	1
31009	31009_Horvu_AKASHIN_6H01G422400.1.fna	Horvu_AKASHIN_6H01G422400.1	1	0	0	0	0	0	0	0	0	0	0	0	0	0	0	0	0	0	1	1
31080	31080_Horvu_AKASHIN_7H01G581100.1.fna	Horvu_AKASHIN_7H01G581100.1	1	1	1	1	1	1	1	1	1	1	1	1	1	0	1	0	1	1	1	1
31124	31124_Horvu_AKASHIN_3H01G338500.1.fna	Horvu_AKASHIN_3H01G338500.1	1	0	0	0	0	0	0	0	0	0	1	0	0	0	0	0	0	0	0	1
31133	31133_Horvu_AKASHIN_4H01G381100.1.fna	Horvu_AKASHIN_4H01G381100.1	1	1	1	0	1	1	0	1	0	1	0	1	1	1	0	0	1	0	0	1
31153	31153_Horvu_AKASHIN_7H01G225600.1.fna	Horvu_AKASHIN_7H01G225600.1	1	0	0	0	1	1	1	1	0	0	0	0	0	0	0	0	0	0	0	1
31156	31156_Horvu_AKASHIN_7H01G271700.1.fna	Horvu_AKASHIN_7H01G271700.1	1	1	0	0	1	0	0	0	0	0	1	1	1	0	0	0	1	0	1	1
31179	31179_Horvu_AKASHIN_1H01G486200.1.fna	Horvu_AKASHIN_1H01G486200.1	1	1	1	1	1	1	1	1	0	1	0	1	1	1	1	0	0	1	0	1
31188	31188_Horvu_AKASHIN_2H01G064000.1.fna	Horvu_AKASHIN_2H01G064000.1	1	0	0	1	0	0	0	0	0	0	1	0	0	1	0	0	0	1	1	0
31226	31226_Horvu_AKASHIN_3H01G102300.1.fna	Horvu_AKASHIN_3H01G102300.1	1	0	0	0	1	0	0	0	0	0	1	0	1	0	0	0	1	0	1	1
31362	31362_Horvu_AKASHIN_1H01G032900.1.fna	Horvu_AKASHIN_1H01G032900.1	1	1	1	1	1	1	0	1	0	0	1	1	1	1	1	0	0	1	1	1
31410	31410_Horvu_AKASHIN_5H01G257600.1.fna	Horvu_AKASHIN_5H01G257600.1	1	1	0	0	0	0	0	0	0	0	0	0	0	0	0	0	0	0	0	1
31436	31436_Horvu_AKASHIN_7H01G160800.1.fna	Horvu_AKASHIN_7H01G160800.1	1	1	2	3	1	2	0	1	1	2	0	0	0	1	2	0	2	2	1	2
31443	31443_Horvu_AKASHIN_7H01G616100.1.fna	Horvu_AKASHIN_7H01G616100.1	1	1	0	0	1	0	0	0	0	0	0	0	0	0	0	0	0	0	0	0
31554	31554_Horvu_AKASHIN_1H01G279400.1.fna	Horvu_AKASHIN_1H01G279400.1	1	1	1	1	0	0	1	1	1	1	1	0	1	1	1	0	1	0	1	1
31691	31691_Horvu_AKASHIN_7H01G056700.1.fna	Horvu_AKASHIN_7H01G056700.1	1	0	1	1	1	1	0	0	0	1	0	0	1	1	1	0	1	1	0	1
31743	31743_Horvu_AKASHIN_3H01G170300.1.fna	Horvu_AKASHIN_3H01G170300.1	1	0	0	0	1	0	0	1	0	0	1	0	0	0	0	0	0	0	1	1
31773	31773_Horvu_AKASHIN_5H01G386000.1.fna	Horvu_AKASHIN_5H01G386000.1	1	1	1	1	1	1	0	0	0	1	1	1	1	1	1	0	1	1	1	1
31846	31846_Horvu_AKASHIN_3H01G102400.1.fna	Horvu_AKASHIN_3H01G102400.1	1	0	0	0	0	0	0	0	0	0	1	0	0	0	0	0	0	0	1	0
31878	31878_Horvu_AKASHIN_4H01G264200.1.fna	Horvu_AKASHIN_4H01G264200.1	1	0	0	0	0	0	0	0	0	1	1	0	0	0	0	0	0	0	1	1
31985	31985_Horvu_AKASHIN_3H01G130600.1.fna	Horvu_AKASHIN_3H01G130600.1	1	0	1	1	1	1	1	1	0	1	1	1	1	1	1	0	1	1	1	1
32025	32025_Horvu_AKASHIN_6H01G062000.1.fna	Horvu_AKASHIN_6H01G062000.1	1	0	0	0	1	1	1	1	0	2	0	0	1	0	0	0	1	0	0	1
32073	32073_Horvu_AKASHIN_2H01G734200.1.fna	Horvu_AKASHIN_2H01G734200.1	1	1	0	0	1	0	0	0	0	0	0	0	0	0	0	0	0	0	0	1
32095	32095_Horvu_AKASHIN_4H01G406500.1.fna	Horvu_AKASHIN_4H01G406500.1	1	1	0	0	1	0	0	0	1	1	1	0	0	0	1	0	0	0	0	1
32156	32156_Horvu_AKASHIN_1H01G058400.1.fna	Horvu_AKASHIN_1H01G058400.1	1	1	0	0	0	0	0	0	0	1	1	0	0	0	0	0	0	0	0	1
32204	32204_Horvu_AKASHIN_5H01G578100.1.fna	Horvu_AKASHIN_5H01G578100.1	1	0	1	1	1	1	1	0	0	1	1	1	1	1	0	0	0	1	1	1
32209	32209_Horvu_AKASHIN_6H01G225100.1.fna	Horvu_AKASHIN_6H01G225100.1	7	0	0	0	0	0	0	0	0	0	0	0	0	4	5	0	6	6	4	6
32232	32232_Horvu_AKASHIN_1H01G589700.1.fna	Horvu_AKASHIN_1H01G589700.1	1	1	0	0	1	1	0	0	0	1	1	1	0	0	0	0	1	0	0	1
32254	32254_Horvu_AKASHIN_4H01G192100.1.fna	Horvu_AKASHIN_4H01G192100.1	1	1	0	0	0	0	0	0	0	1	1	0	0	0	0	0	1	0	1	1
32278	32278_Horvu_AKASHIN_5H01G658400.1.fna	Horvu_AKASHIN_5H01G658400.1	1	0	0	0	0	0	5	0	0	0	0	0	0	1	1	0	1	0	1	1
32291	32291_Horvu_AKASHIN_7H01G024500.1.fna	Horvu_AKASHIN_7H01G024500.1	1	1	1	1	0	1	1	1	1	0	1	1	0	0	1	0	1	0	1	0
32294	32294_Horvu_AKASHIN_7H01G219500.1.fna	Horvu_AKASHIN_7H01G219500.1	1	1	1	1	1	0	0	1	0	1	1	0	1	1	0	0	1	1	1	1
32317	32317_Horvu_AKASHIN_1H01G369400.1.fna	Horvu_AKASHIN_1H01G369400.1	1	0	0	0	0	0	0	1	0	0	0	0	0	0	0	0	0	0	0	1
32332	32332_Horvu_AKASHIN_3H01G025600.1.fna	Horvu_AKASHIN_3H01G025600.1	26	1	1	0	0	1	0	0	0	1	0	1	0	0	1	0	0	1	0	0
32337	32337_Horvu_AKASHIN_3H01G565600.1.fna	Horvu_AKASHIN_3H01G565600.1	1	1	1	1	0	1	0	0	1	0	0	1	0	1	1	0	1	1	0	1
32339	32339_Horvu_AKASHIN_3H01G640400.1.fna	Horvu_AKASHIN_3H01G640400.1	1	0	0	0	0	0	0	0	0	0	1	0	0	0	0	0	1	0	1	1
32340	32340_Horvu_AKASHIN_3H01G656700.1.fna	Horvu_AKASHIN_3H01G656700.1	1	1	1	1	0	1	1	1	1	1	1	1	0	1	1	0	1	1	1	1
32353	32353_Horvu_AKASHIN_5H01G399700.1.fna	Horvu_AKASHIN_5H01G399700.1	1	1	1	1	0	1	1	0	0	1	0	1	0	1	0	0	1	1	1	1
32368	32368_Horvu_AKASHIN_6H01G418500.1.fna	Horvu_AKASHIN_6H01G418500.1	2	2	2	0	2	2	2	2	0	1	2	2	1	0	2	0	1	1	1	2
32374	32374_Horvu_AKASHIN_7H01G349000.1.fna	Horvu_AKASHIN_7H01G349000.1	1	1	1	1	1	1	1	1	1	1	1	1	1	1	1	0	1	1	1	1
32382	32382_Horvu_AKASHIN_1H01G046600.1.fna	Horvu_AKASHIN_1H01G046600.1	1	1	1	1	0	1	1	1	1	0	1	1	0	1	0	0	1	0	1	1
32390	32390_Horvu_AKASHIN_1H01G589800.1.fna	Horvu_AKASHIN_1H01G589800.1	4	1	1	2	1	0	0	0	0	0	0	0	0	0	0	0	1	0	0	0
32404	32404_Horvu_AKASHIN_3H01G191300.1.fna	Horvu_AKASHIN_3H01G191300.1	1	1	2	1	1	2	1	1	1	1	1	2	1	1	1	0	1	1	1	1
32413	32413_Horvu_AKASHIN_3H01G616300.1.fna	Horvu_AKASHIN_3H01G616300.1	1	1	0	0	0	1	1	0	1	1	1	0	0	0	1	0	1	0	1	1
32443	32443_Horvu_AKASHIN_6H01G094800.1.fna	Horvu_AKASHIN_6H01G094800.1	1	0	0	0	0	0	1	1	0	1	1	0	0	0	0	0	1	0	1	1
32453	32453_Horvu_AKASHIN_7H01G291100.1.fna	Horvu_AKASHIN_7H01G291100.1	2	2	1	0	1	0	1	0	0	0	1	0	0	1	0	0	1	0	1	1
32469	32469_Horvu_AKASHIN_1H01G506800.1.fna	Horvu_AKASHIN_1H01G506800.1	1	0	0	0	0	0	0	0	0	0	1	0	0	0	1	0	1	1	1	1
32470	32470_Horvu_AKASHIN_2H01G048600.1.fna	Horvu_AKASHIN_2H01G048600.1	1	1	1	1	0	1	1	1	0	1	1	1	1	0	0	0	1	0	1	1
32489	32489_Horvu_AKASHIN_3H01G215500.1.fna	Horvu_AKASHIN_3H01G215500.1	1	1	0	0	1	0	1	1	0	0	1	0	1	0	0	0	0	0	1	1
32499	32499_Horvu_AKASHIN_3H01G568100.1.fna	Horvu_AKASHIN_3H01G568100.1	1	1	0	0	1	0	1	0	0	1	1	0	1	0	0	0	0	0	1	1
32506	32506_Horvu_AKASHIN_4H01G102900.1.fna	Horvu_AKASHIN_4H01G102900.1	1	0	0	1	0	1	0	0	1	1	1	1	1	1	0	0	1	0	1	1
32507	32507_Horvu_AKASHIN_4H01G244200.1.fna	Horvu_AKASHIN_4H01G244200.1	1	0	0	0	0	0	0	0	0	1	1	0	0	0	0	0	1	0	1	1
32536	32536_Horvu_AKASHIN_6H01G148500.1.fna	Horvu_AKASHIN_6H01G148500.1	3	3	2	1	1	1	2	3	3	1	4	0	2	0	2	0	2	1	3	4
32576	32576_Horvu_AKASHIN_2H01G654600.1.fna	Horvu_AKASHIN_2H01G654600.1	3	0	2	3	6	5	2	2	3	4	4	3	3	25	3	0	2	1	5	3
32580	32580_Horvu_AKASHIN_3H01G053400.1.fna	Horvu_AKASHIN_3H01G053400.1	1	0	0	0	1	1	0	1	0	0	0	0	0	0	0	0	0	0	1	1
32611	32611_Horvu_AKASHIN_5H01G642200.1.fna	Horvu_AKASHIN_5H01G642200.1	1	1	1	1	2	1	2	2	2	2	1	1	2	1	2	0	1	1	1	1
32620	32620_Horvu_AKASHIN_7H01G039300.1.fna	Horvu_AKASHIN_7H01G039300.1	1	0	1	1	0	0	0	0	1	0	0	1	0	1	1	0	1	1	1	1
32645	32645_Horvu_AKASHIN_2H01G115100.1.fna	Horvu_AKASHIN_2H01G115100.1	1	1	0	1	1	1	1	0	0	0	1	0	0	1	0	0	1	0	1	1
32658	32658_Horvu_AKASHIN_2H01G580900.1.fna	Horvu_AKASHIN_2H01G580900.1	1	1	0	1	1	1	1	1	1	0	1	1	1	1	1	0	1	1	1	0
32765	32765_Horvu_AKASHIN_1H01G414700.1.fna	Horvu_AKASHIN_1H01G414700.1	1	1	1	1	1	1	0	1	1	1	1	1	1	1	1	0	1	1	1	1
32781	32781_Horvu_AKASHIN_2H01G286900.1.fna	Horvu_AKASHIN_2H01G286900.1	5	2	1	2	1	1	1	5	1	2	4	2	2	1	3	0	2	4	2	3
32994	32994_Horvu_AKASHIN_4H01G413700.1.fna	Horvu_AKASHIN_4H01G413700.1	1	1	0	0	0	2	1	1	0	1	0	1	1	1	2	0	0	1	1	1
32996	32996_Horvu_AKASHIN_4H01G452600.1.fna	Horvu_AKASHIN_4H01G452600.1	1	0	0	0	0	0	0	0	0	1	0	0	0	0	0	0	1	0	1	1
33015	33015_Horvu_AKASHIN_5H01G579200.1.fna	Horvu_AKASHIN_5H01G579200.1	1	0	0	0	0	0	0	0	0	0	1	0	0	0	0	0	0	0	1	0
33019	33019_Horvu_AKASHIN_5H01G690100.1.fna	Horvu_AKASHIN_5H01G690100.1	1	1	0	0	1	1	0	1	1	0	1	1	1	0	0	0	1	0	1	1
33043	33043_Horvu_AKASHIN_7H01G134700.1.fna	Horvu_AKASHIN_7H01G134700.1	1	1	1	0	1	0	0	0	0	0	1	0	0	0	0	0	1	0	0	0
33110	33110_Horvu_AKASHIN_4H01G081600.1.fna	Horvu_AKASHIN_4H01G081600.1	1	1	1	1	1	2	0	0	1	1	0	1	1	0	1	0	1	0	1	1
33167	33167_Horvu_AKASHIN_7H01G344100.1.fna	Horvu_AKASHIN_7H01G344100.1	1	1	2	1	1	1	1	0	1	1	1	1	1	1	1	0	0	1	0	1
33179	33179_Horvu_AKASHIN_7H01G630800.1.fna	Horvu_AKASHIN_7H01G630800.1	1	0	1	0	0	1	0	0	0	0	0	1	0	0	0	0	0	0	1	1
33184	33184_Horvu_AKASHIN_Un01G048900.1.fna	Horvu_AKASHIN_Un01G048900.1	1	0	0	1	0	0	1	0	1	0	1	0	0	0	1	0	1	0	0	0
33189	33189_Horvu_AKASHIN_1H01G207100.1.fna	Horvu_AKASHIN_1H01G207100.1	1	0	0	0	1	0	1	1	1	0	0	1	0	0	0	0	1	0	1	1
33191	33191_Horvu_AKASHIN_1H01G363200.1.fna	Horvu_AKASHIN_1H01G363200.1	1	0	0	0	0	1	1	0	0	1	1	0	1	1	1	0	1	0	1	1
33219	33219_Horvu_AKASHIN_3H01G118900.1.fna	Horvu_AKASHIN_3H01G118900.1	10	0	0	0	0	0	0	0	0	6	1	0	0	0	0	0	4	0	0	0
33253	33253_Horvu_AKASHIN_5H01G576500.1.fna	Horvu_AKASHIN_5H01G576500.1	1	1	1	1	1	1	1	1	1	0	1	1	1	1	1	0	0	1	1	1
33262	33262_Horvu_AKASHIN_6H01G183900.1.fna	Horvu_AKASHIN_6H01G183900.1	1	0	0	0	1	0	0	0	0	1	0	0	0	0	0	0	0	0	1	1
33291	33291_Horvu_AKASHIN_7H01G601500.1.fna	Horvu_AKASHIN_7H01G601500.1	1	0	0	0	1	0	0	0	0	1	0	0	0	0	0	0	1	0	0	1
33345	33345_Horvu_AKASHIN_3H01G599300.1.fna	Horvu_AKASHIN_3H01G599300.1	1	0	0	0	1	0	0	0	1	1	1	0	1	0	0	0	1	0	1	1
33350	33350_Horvu_AKASHIN_4H01G263100.1.fna	Horvu_AKASHIN_4H01G263100.1	1	1	0	0	0	0	0	0	0	1	1	0	0	0	0	0	0	0	1	1
33352	33352_Horvu_AKASHIN_4H01G394000.1.fna	Horvu_AKASHIN_4H01G394000.1	1	1	0	0	0	0	0	0	1	1	0	0	1	1	0	0	0	0	0	1
33363	33363_Horvu_AKASHIN_5H01G547800.1.fna	Horvu_AKASHIN_5H01G547800.1	1	1	1	1	1	1	0	1	0	0	0	1	1	1	0	0	1	1	1	1
33368	33368_Horvu_AKASHIN_5H01G656300.1.fna	Horvu_AKASHIN_5H01G656300.1	1	1	1	1	1	1	1	0	1	1	1	1	1	1	1	0	1	1	1	1
33369	33369_Horvu_AKASHIN_5H01G695500.1.fna	Horvu_AKASHIN_5H01G695500.1	1	0	0	0	1	0	0	0	0	1	1	0	1	0	0	0	0	0	1	1
33371	33371_Horvu_AKASHIN_6H01G157800.1.fna	Horvu_AKASHIN_6H01G157800.1	1	1	0	0	0	0	1	1	0	1	1	0	0	0	0	0	1	0	1	1
33375	33375_Horvu_AKASHIN_6H01G305200.1.fna	Horvu_AKASHIN_6H01G305200.1	1	0	1	0	0	0	0	1	0	0	1	0	0	0	0	0	0	0	1	0
33408	33408_Horvu_AKASHIN_1H01G328900.1.fna	Horvu_AKASHIN_1H01G328900.1	11	0	0	0	0	0	1	0	0	0	0	0	2	0	0	0	0	0	0	0
33413	33413_Horvu_AKASHIN_2H01G008600.1.fna	Horvu_AKASHIN_2H01G008600.1	14	3	0	0	0	0	0	0	0	0	0	0	0	2	0	0	0	0	0	0
33414	33414_Horvu_AKASHIN_2H01G085000.1.fna	Horvu_AKASHIN_2H01G085000.1	1	1	0	1	1	1	1	1	1	0	1	14	1	1	0	0	1	0	1	1
33421	33421_Horvu_AKASHIN_2H01G378500.1.fna	Horvu_AKASHIN_2H01G378500.1	1	1	0	1	1	1	0	1	1	1	1	1	1	0	1	0	1	0	1	1
33437	33437_Horvu_AKASHIN_3H01G322900.1.fna	Horvu_AKASHIN_3H01G322900.1	1	1	0	0	1	0	1	1	1	0	1	0	1	1	0	0	1	0	1	1
33460	33460_Horvu_AKASHIN_5H01G197700.1.fna	Horvu_AKASHIN_5H01G197700.1	1	1	1	1	1	1	1	1	1	1	1	1	1	1	1	0	1	1	1	1
33485	33485_Horvu_AKASHIN_6H01G408100.1.fna	Horvu_AKASHIN_6H01G408100.1	1	0	0	1	0	0	1	0	0	1	0	0	0	0	0	0	0	0	0	1
33487	33487_Horvu_AKASHIN_6H01G529700.1.fna	Horvu_AKASHIN_6H01G529700.1	1	0	1	1	1	0	1	1	0	0	1	1	1	1	0	0	0	1	1	0
33490	33490_Horvu_AKASHIN_7H01G068500.1.fna	Horvu_AKASHIN_7H01G068500.1	1	1	1	1	0	1	1	1	1	1	0	1	0	1	1	0	0	1	1	1
33496	33496_Horvu_AKASHIN_7H01G244100.1.fna	Horvu_AKASHIN_7H01G244100.1	1	0	0	0	1	1	1	0	1	1	1	1	1	0	0	0	0	0	1	1
33531	33531_Horvu_AKASHIN_2H01G619700.1.fna	Horvu_AKASHIN_2H01G619700.1	124	0	1	0	0	1	0	0	1	0	2	0	0	0	0	0	0	0	0	0
33561	33561_Horvu_AKASHIN_5H01G032800.1.fna	Horvu_AKASHIN_5H01G032800.1	1	0	1	1	1	1	1	1	1	1	1	1	1	1	1	0	1	1	1	1
33562	33562_Horvu_AKASHIN_5H01G058700.1.fna	Horvu_AKASHIN_5H01G058700.1	1	1	0	0	0	0	0	0	0	0	1	0	0	0	0	0	0	0	0	0
33588	33588_Horvu_AKASHIN_7H01G132800.1.fna	Horvu_AKASHIN_7H01G132800.1	1	0	1	1	0	1	1	1	0	1	1	1	0	1	1	0	1	1	1	0
33600	33600_Horvu_AKASHIN_7H01G385500.1.fna	Horvu_AKASHIN_7H01G385500.1	1	1	1	1	1	1	1	1	1	1	1	1	1	1	1	0	1	1	1	1
33603	33603_Horvu_AKASHIN_7H01G482500.1.fna	Horvu_AKASHIN_7H01G482500.1	1	1	0	0	0	0	0	0	0	0	0	0	0	0	0	0	1	0	0	1
33624	33624_Horvu_AKASHIN_2H01G724100.1.fna	Horvu_AKASHIN_2H01G724100.1	1	0	1	1	1	1	0	0	0	1	1	1	1	1	0	0	0	1	1	1
33637	33637_Horvu_AKASHIN_3H01G619000.1.fna	Horvu_AKASHIN_3H01G619000.1	1	1	1	1	3	1	1	3	1	1	0	1	0	1	1	0	0	1	1	1
33684	33684_Horvu_AKASHIN_1H01G045900.1.fna	Horvu_AKASHIN_1H01G045900.1	1	0	0	0	1	0	0	0	0	0	0	0	0	0	1	0	0	0	1	1
33699	33699_Horvu_AKASHIN_2H01G007100.1.fna	Horvu_AKASHIN_2H01G007100.1	1	0	0	0	1	1	0	1	0	1	1	0	1	0	0	0	1	0	1	1
33717	33717_Horvu_AKASHIN_3H01G168500.1.fna	Horvu_AKASHIN_3H01G168500.1	1	0	1	0	0	1	2	1	1	0	0	0	1	0	0	0	1	0	0	1
33756	33756_Horvu_AKASHIN_7H01G021400.1.fna	Horvu_AKASHIN_7H01G021400.1	1	0	1	1	1	1	1	1	1	0	0	1	1	0	1	0	1	1	1	1
33768	33768_Horvu_AKASHIN_7H01G553600.1.fna	Horvu_AKASHIN_7H01G553600.1	1	2	1	3	2	2	2	1	1	4	1	4	1	5	3	0	1	4	3	1
33778	33778_Horvu_AKASHIN_1H01G200500.1.fna	Horvu_AKASHIN_1H01G200500.1	1	0	0	1	1	1	1	1	0	1	1	1	0	1	1	0	1	1	1	0
33803	33803_Horvu_AKASHIN_2H01G513500.1.fna	Horvu_AKASHIN_2H01G513500.1	1	0	1	0	0	1	0	1	1	0	0	1	1	1	1	0	0	1	0	1
33809	33809_Horvu_AKASHIN_3H01G177200.1.fna	Horvu_AKASHIN_3H01G177200.1	1	0	0	0	0	0	0	0	0	0	0	0	0	0	0	0	0	0	1	1
33834	33834_Horvu_AKASHIN_5H01G198500.1.fna	Horvu_AKASHIN_5H01G198500.1	1	5	1	0	2	0	0	1	6	31	0	2	0	3	1	0	1	2	5	1
33852	33852_Horvu_AKASHIN_6H01G131800.1.fna	Horvu_AKASHIN_6H01G131800.1	1	0	0	1	0	0	0	0	0	0	0	0	0	0	0	0	1	0	0	0
33873	33873_Horvu_AKASHIN_7H01G414600.1.fna	Horvu_AKASHIN_7H01G414600.1	1	1	1	1	1	1	1	1	0	0	1	1	0	1	1	0	0	1	1	0
33892	33892_Horvu_AKASHIN_1H01G341300.1.fna	Horvu_AKASHIN_1H01G341300.1	4	4	1	3	1	0	1	1	0	0	0	0	1	0	0	0	0	0	0	3
33899	33899_Horvu_AKASHIN_1H01G504100.1.fna	Horvu_AKASHIN_1H01G504100.1	1	0	0	0	0	0	0	0	0	0	0	0	1	0	0	0	0	0	0	1
33932	33932_Horvu_AKASHIN_4H01G251200.1.fna	Horvu_AKASHIN_4H01G251200.1	1	0	1	0	1	1	1	1	1	0	0	1	1	1	1	0	0	0	1	0
33933	33933_Horvu_AKASHIN_4H01G369300.1.fna	Horvu_AKASHIN_4H01G369300.1	1	0	1	1	1	1	1	1	0	1	1	1	1	1	1	0	1	1	1	1
33934	33934_Horvu_AKASHIN_4H01G416300.1.fna	Horvu_AKASHIN_4H01G416300.1	1	1	1	1	0	1	1	1	1	0	1	1	0	1	0	0	1	1	0	1
33943	33943_Horvu_AKASHIN_5H01G172500.1.fna	Horvu_AKASHIN_5H01G172500.1	1	1	0	0	0	0	0	1	0	0	1	1	0	1	0	0	0	0	1	1
33967	33967_Horvu_AKASHIN_6H01G334500.1.fna	Horvu_AKASHIN_6H01G334500.1	1	1	1	2	1	1	3	0	1	1	2	1	1	3	1	0	2	2	3	1
33974	33974_Horvu_AKASHIN_7H01G154600.1.fna	Horvu_AKASHIN_7H01G154600.1	1	1	1	1	1	0	0	1	1	0	0	1	1	1	1	0	0	1	0	1
33985	33985_Horvu_AKASHIN_7H01G561100.1.fna	Horvu_AKASHIN_7H01G561100.1	1	1	0	0	1	0	1	1	1	1	1	1	1	1	0	0	1	0	1	1
33990	33990_Horvu_AKASHIN_Un01G039700.1.fna	Horvu_AKASHIN_Un01G039700.1	1	0	0	1	0	0	0	0	0	0	0	0	0	0	0	0	0	0	0	1
34028	34028_Horvu_AKASHIN_2H01G659200.1.fna	Horvu_AKASHIN_2H01G659200.1	1	1	1	0	0	0	0	0	1	1	1	0	0	0	1	0	0	0	1	0
34032	34032_Horvu_AKASHIN_3H01G041800.1.fna	Horvu_AKASHIN_3H01G041800.1	5	3	3	5	5	3	5	5	4	3	4	5	0	3	3	0	5	4	4	6
34072	34072_Horvu_AKASHIN_5H01G573200.1.fna	Horvu_AKASHIN_5H01G573200.1	1	0	0	0	0	0	0	0	0	0	1	0	0	0	0	0	1	0	1	0
34078	34078_Horvu_AKASHIN_6H01G024200.1.fna	Horvu_AKASHIN_6H01G024200.1	1	0	0	0	1	0	0	0	0	0	1	0	1	0	0	0	1	0	0	1
34086	34086_Horvu_AKASHIN_7H01G018700.1.fna	Horvu_AKASHIN_7H01G018700.1	1	0	0	0	1	0	0	0	0	1	0	0	0	0	1	0	0	0	0	1
34099	34099_Horvu_AKASHIN_7H01G344200.1.fna	Horvu_AKASHIN_7H01G344200.1	1	0	0	0	0	0	0	0	0	0	0	0	0	0	0	0	1	0	0	1
34125	34125_Horvu_AKASHIN_2H01G057700.1.fna	Horvu_AKASHIN_2H01G057700.1	4	0	0	0	0	0	4	0	0	0	0	0	0	0	0	0	0	0	1	0
34140	34140_Horvu_AKASHIN_2H01G525200.1.fna	Horvu_AKASHIN_2H01G525200.1	1	0	0	0	1	0	0	0	0	1	0	0	1	0	0	0	1	1	0	1
34165	34165_Horvu_AKASHIN_4H01G527400.1.fna	Horvu_AKASHIN_4H01G527400.1	2	2	1	0	0	0	0	0	0	0	0	0	0	0	0	0	0	0	0	0
34182	34182_Horvu_AKASHIN_5H01G476900.1.fna	Horvu_AKASHIN_5H01G476900.1	1	0	0	0	0	0	0	0	0	0	1	0	0	0	0	0	0	0	0	1
34197	34197_Horvu_AKASHIN_6H01G489400.1.fna	Horvu_AKASHIN_6H01G489400.1	1	0	1	1	1	1	1	1	1	1	1	1	1	1	1	0	0	1	1	0
34219	34219_Horvu_AKASHIN_2H01G060600.1.fna	Horvu_AKASHIN_2H01G060600.1	1	1	0	0	0	1	0	1	0	0	0	1	0	1	0	0	0	1	1	1
34231	34231_Horvu_AKASHIN_3H01G214000.1.fna	Horvu_AKASHIN_3H01G214000.1	1	1	1	1	1	1	1	1	0	1	1	1	1	1	1	0	1	1	1	1
34255	34255_Horvu_AKASHIN_5H01G691300.1.fna	Horvu_AKASHIN_5H01G691300.1	1	0	1	1	1	0	0	0	0	0	1	1	1	0	1	0	0	1	1	1
34301	34301_Horvu_AKASHIN_3H01G455800.1.fna	Horvu_AKASHIN_3H01G455800.1	1	0	1	1	0	1	0	1	0	0	1	0	0	1	1	0	0	1	2	0
34315	34315_Horvu_AKASHIN_4H01G526400.1.fna	Horvu_AKASHIN_4H01G526400.1	1	1	0	0	0	1	0	1	0	1	0	0	0	0	0	0	0	0	1	1
34323	34323_Horvu_AKASHIN_5H01G535900.1.fna	Horvu_AKASHIN_5H01G535900.1	1	0	1	0	0	0	1	0	1	0	1	0	0	0	1	0	1	0	1	1
34333	34333_Horvu_AKASHIN_6H01G426800.1.fna	Horvu_AKASHIN_6H01G426800.1	1	0	0	0	0	0	0	0	0	0	1	0	0	0	0	0	1	0	1	0
34336	34336_Horvu_AKASHIN_6H01G512800.1.fna	Horvu_AKASHIN_6H01G512800.1	1	0	0	0	0	0	1	0	1	0	1	0	0	0	1	0	0	0	1	0
34338	34338_Horvu_AKASHIN_7H01G140500.1.fna	Horvu_AKASHIN_7H01G140500.1	1	1	1	1	0	1	0	1	0	1	1	1	1	1	1	0	1	1	1	0
34345	34345_Horvu_AKASHIN_7H01G614000.1.fna	Horvu_AKASHIN_7H01G614000.1	1	0	1	0	0	0	0	0	1	0	0	0	0	0	1	0	0	0	0	0
34350	34350_Horvu_AKASHIN_Un01G037200.1.fna	Horvu_AKASHIN_Un01G037200.1	6	0	3	1	0	1	1	1	1	1	1	1	1	1	0	0	0	0	0	0
34375	34375_Horvu_AKASHIN_2H01G170800.1.fna	Horvu_AKASHIN_2H01G170800.1	1	0	1	1	1	1	0	1	0	1	1	0	1	1	0	0	0	1	1	1
34418	34418_Horvu_AKASHIN_5H01G198200.1.fna	Horvu_AKASHIN_5H01G198200.1	1	1	1	0	0	1	1	1	0	1	1	0	0	1	1	0	1	1	1	0
34422	34422_Horvu_AKASHIN_5H01G335500.1.fna	Horvu_AKASHIN_5H01G335500.1	1	0	0	0	0	1	0	1	0	0	0	1	1	0	0	0	0	1	0	1
34433	34433_Horvu_AKASHIN_5H01G671300.1.fna	Horvu_AKASHIN_5H01G671300.1	1	0	2	0	0	1	0	1	0	2	1	1	2	0	0	0	1	0	1	1
34446	34446_Horvu_AKASHIN_6H01G492100.1.fna	Horvu_AKASHIN_6H01G492100.1	1	1	0	0	0	0	0	0	0	2	1	0	0	0	0	0	1	0	1	1
34472	34472_Horvu_AKASHIN_1H01G113200.1.fna	Horvu_AKASHIN_1H01G113200.1	1	1	1	1	1	0	0	0	0	0	0	1	1	1	1	0	1	1	1	1
34516	34516_Horvu_AKASHIN_4H01G298400.1.fna	Horvu_AKASHIN_4H01G298400.1	1	1	0	0	1	0	1	0	1	1	1	0	1	1	1	0	1	0	1	1
34549	34549_Horvu_AKASHIN_6H01G007700.1.fna	Horvu_AKASHIN_6H01G007700.1	1	1	0	1	1	0	0	1	1	1	1	1	1	1	1	0	1	0	1	1
34568	34568_Horvu_AKASHIN_7H01G151500.1.fna	Horvu_AKASHIN_7H01G151500.1	1	1	1	1	1	1	1	0	0	1	1	1	1	1	1	0	0	1	1	1
34599	34599_Horvu_AKASHIN_1H01G120500.1.fna	Horvu_AKASHIN_1H01G120500.1	1	0	1	1	1	1	0	1	1	1	0	0	1	1	1	0	1	1	1	1
34606	34606_Horvu_AKASHIN_1H01G478400.1.fna	Horvu_AKASHIN_1H01G478400.1	1	0	1	1	1	1	1	1	0	1	0	1	1	1	1	0	0	1	0	1
34613	34613_Horvu_AKASHIN_2H01G422100.1.fna	Horvu_AKASHIN_2H01G422100.1	1	1	1	1	1	1	1	1	1	1	0	1	1	1	1	0	0	1	0	1
34645	34645_Horvu_AKASHIN_5H01G255700.1.fna	Horvu_AKASHIN_5H01G255700.1	2	1	1	1	2	1	1	1	1	1	1	2	2	1	2	0	2	1	2	2
34649	34649_Horvu_AKASHIN_5H01G494300.1.fna	Horvu_AKASHIN_5H01G494300.1	87	0	0	1	1	0	1	0	0	0	0	0	1	0	0	0	0	0	0	0
34708	34708_Horvu_AKASHIN_4H01G027800.1.fna	Horvu_AKASHIN_4H01G027800.1	1	0	0	0	0	0	0	0	0	1	1	0	0	0	0	0	0	0	1	1
34719	34719_Horvu_AKASHIN_4H01G506800.1.fna	Horvu_AKASHIN_4H01G506800.1	1	0	0	0	0	0	1	0	0	0	1	0	0	0	0	0	1	0	1	1
34720	34720_Horvu_AKASHIN_5H01G031600.1.fna	Horvu_AKASHIN_5H01G031600.1	1	0	0	0	0	1	0	1	0	0	1	0	0	1	1	0	1	0	1	1
34754	34754_Horvu_AKASHIN_7H01G132700.1.fna	Horvu_AKASHIN_7H01G132700.1	1	1	0	0	1	0	0	0	1	0	1	0	1	1	0	0	1	0	0	1
34755	34755_Horvu_AKASHIN_7H01G137800.1.fna	Horvu_AKASHIN_7H01G137800.1	1	0	0	0	0	0	0	1	0	0	0	1	0	0	0	0	0	0	0	0
34761	34761_Horvu_AKASHIN_7H01G577300.1.fna	Horvu_AKASHIN_7H01G577300.1	1	1	0	1	1	1	0	0	0	1	1	1	1	0	1	0	0	0	0	1
34791	34791_Horvu_AKASHIN_3H01G181800.1.fna	Horvu_AKASHIN_3H01G181800.1	1	0	1	1	1	0	1	1	1	1	1	1	0	1	1	0	1	1	1	1
34792	34792_Horvu_AKASHIN_3H01G186400.1.fna	Horvu_AKASHIN_3H01G186400.1	2	3	1	1	0	0	1	1	0	2	2	2	1	3	2	0	0	3	2	1
34833	34833_Horvu_AKASHIN_7H01G077200.1.fna	Horvu_AKASHIN_7H01G077200.1	1	0	1	1	1	0	1	1	0	0	0	1	1	0	0	0	1	0	0	1
34841	34841_Horvu_AKASHIN_7H01G429200.1.fna	Horvu_AKASHIN_7H01G429200.1	1	0	1	1	0	1	0	0	1	1	0	1	0	1	1	0	1	1	1	1
34853	34853_Horvu_AKASHIN_1H01G107600.1.fna	Horvu_AKASHIN_1H01G107600.1	1	1	1	0	1	1	1	1	1	1	1	1	1	1	1	0	1	1	1	1
34905	34905_Horvu_AKASHIN_4H01G456900.1.fna	Horvu_AKASHIN_4H01G456900.1	1	0	0	0	0	0	0	0	0	0	0	0	0	0	0	0	1	0	1	1
34947	34947_Horvu_AKASHIN_7H01G510500.1.fna	Horvu_AKASHIN_7H01G510500.1	1	0	0	1	0	0	0	0	1	0	0	1	0	0	0	0	0	0	0	0
34972	34972_Horvu_AKASHIN_3H01G033600.1.fna	Horvu_AKASHIN_3H01G033600.1	1	0	1	0	0	0	0	1	0	0	0	0	1	1	0	0	0	1	0	0
34981	34981_Horvu_AKASHIN_3H01G264200.1.fna	Horvu_AKASHIN_3H01G264200.1	1	0	0	0	1	0	1	1	0	0	1	0	1	0	0	0	0	0	1	1
34985	34985_Horvu_AKASHIN_3H01G465400.1.fna	Horvu_AKASHIN_3H01G465400.1	1	0	0	0	1	0	0	0	0	0	0	0	1	0	0	0	0	0	1	0
35008	35008_Horvu_AKASHIN_5H01G673700.1.fna	Horvu_AKASHIN_5H01G673700.1	1	2	2	2	1	1	1	0	1	0	1	1	1	2	1	0	1	2	2	1
35010	35010_Horvu_AKASHIN_6H01G108500.1.fna	Horvu_AKASHIN_6H01G108500.1	1	0	0	0	0	0	0	0	0	1	0	0	0	0	0	0	1	0	1	1
35018	35018_Horvu_AKASHIN_6H01G332100.1.fna	Horvu_AKASHIN_6H01G332100.1	1	0	1	1	0	1	1	1	0	1	0	1	0	1	1	0	0	1	0	0
35019	35019_Horvu_AKASHIN_6H01G354300.1.fna	Horvu_AKASHIN_6H01G354300.1	1	1	0	0	0	0	0	0	0	0	0	1	0	0	0	0	1	0	0	1
35028	35028_Horvu_AKASHIN_7H01G419400.1.fna	Horvu_AKASHIN_7H01G419400.1	2	1	1	1	1	1	1	1	1	1	0	1	0	1	1	0	1	1	1	1
35043	35043_Horvu_AKASHIN_1H01G534700.1.fna	Horvu_AKASHIN_1H01G534700.1	1	1	1	1	0	0	1	1	0	0	1	1	1	0	0	0	0	1	1	1
35051	35051_Horvu_AKASHIN_2H01G450100.1.fna	Horvu_AKASHIN_2H01G450100.1	1	0	1	1	1	0	0	0	1	0	1	0	1	0	1	0	1	0	1	1
35054	35054_Horvu_AKASHIN_2H01G589600.1.fna	Horvu_AKASHIN_2H01G589600.1	1	1	0	0	0	1	0	0	0	0	1	0	1	0	0	0	0	0	1	1
35067	35067_Horvu_AKASHIN_4H01G275000.1.fna	Horvu_AKASHIN_4H01G275000.1	1	1	1	1	1	1	1	1	1	1	1	1	1	1	1	0	1	1	1	1
35111	35111_Horvu_AKASHIN_7H01G687600.1.fna	Horvu_AKASHIN_7H01G687600.1	1	1	0	0	1	0	0	1	0	0	0	0	0	0	0	0	0	0	0	2
35124	35124_Horvu_AKASHIN_1H01G577100.1.fna	Horvu_AKASHIN_1H01G577100.1	1	1	1	0	0	0	0	0	0	0	1	1	1	0	0	0	1	0	0	1
35166	35166_Horvu_AKASHIN_4H01G133100.1.fna	Horvu_AKASHIN_4H01G133100.1	1	0	0	0	0	0	0	0	0	1	0	0	0	0	0	0	0	0	0	1
35207	35207_Horvu_AKASHIN_5H01G673800.1.fna	Horvu_AKASHIN_5H01G673800.1	2	3	2	2	2	2	2	0	2	0	2	2	2	2	2	0	2	2	3	2
35228	35228_Horvu_AKASHIN_7H01G090000.1.fna	Horvu_AKASHIN_7H01G090000.1	1	1	0	0	1	0	0	1	0	0	0	1	1	0	0	0	1	1	0	0
35248	35248_Horvu_AKASHIN_Un01G012300.1.fna	Horvu_AKASHIN_Un01G012300.1	1	1	3	1	0	0	0	0	1	1	0	0	1	1	2	0	1	1	0	0
35259	35259_Horvu_AKASHIN_1H01G170700.1.fna	Horvu_AKASHIN_1H01G170700.1	49	1	4	1	2	1	2	3	1	1	1	3	0	3	4	0	5	5	3	4
35263	35263_Horvu_AKASHIN_1H01G250600.1.fna	Horvu_AKASHIN_1H01G250600.1	1	0	0	0	0	0	0	0	0	0	0	0	1	1	0	0	0	0	0	0
35294	35294_Horvu_AKASHIN_3H01G089800.1.fna	Horvu_AKASHIN_3H01G089800.1	1	0	0	0	1	0	0	0	0	0	0	1	0	0	0	0	1	1	1	0
35310	35310_Horvu_AKASHIN_4H01G462600.1.fna	Horvu_AKASHIN_4H01G462600.1	1	0	0	1	0	1	0	0	1	1	1	0	0	1	1	0	1	0	1	0
35344	35344_Horvu_AKASHIN_7H01G085700.1.fna	Horvu_AKASHIN_7H01G085700.1	1	1	0	1	0	0	0	1	0	0	1	0	0	0	1	0	0	0	0	1
35354	35354_Horvu_AKASHIN_7H01G371700.1.fna	Horvu_AKASHIN_7H01G371700.1	3	0	0	0	0	2	0	0	0	0	0	2	0	2	0	0	0	0	0	0
35363	35363_Horvu_AKASHIN_7H01G657500.1.fna	Horvu_AKASHIN_7H01G657500.1	1	1	1	1	0	1	1	1	1	1	0	1	1	0	0	0	1	0	1	1
35406	35406_Horvu_AKASHIN_2H01G129100.1.fna	Horvu_AKASHIN_2H01G129100.1	1	1	1	1	1	1	0	1	0	1	1	1	1	0	1	0	1	1	1	1
35417	35417_Horvu_AKASHIN_2H01G265600.1.fna	Horvu_AKASHIN_2H01G265600.1	1	1	1	0	1	1	0	1	1	0	0	1	0	1	1	0	0	0	1	0
35453	35453_Horvu_AKASHIN_3H01G307500.1.fna	Horvu_AKASHIN_3H01G307500.1	1	1	1	1	1	1	1	1	1	1	1	1	1	1	1	0	1	1	1	1
35470	35470_Horvu_AKASHIN_4H01G100700.1.fna	Horvu_AKASHIN_4H01G100700.1	1	1	1	0	0	0	0	1	0	0	1	0	0	0	0	0	1	0	1	1
35515	35515_Horvu_AKASHIN_5H01G399600.1.fna	Horvu_AKASHIN_5H01G399600.1	1	1	1	1	2	1	1	0	1	1	1	1	1	1	1	0	1	1	1	1
35516	35516_Horvu_AKASHIN_5H01G399800.1.fna	Horvu_AKASHIN_5H01G399800.1	1	1	1	1	1	1	1	0	1	1	1	1	1	1	1	0	1	1	1	1
35520	35520_Horvu_AKASHIN_5H01G516000.1.fna	Horvu_AKASHIN_5H01G516000.1	1	1	1	1	1	0	0	0	0	1	1	1	1	1	0	0	1	1	1	1
35599	35599_Horvu_AKASHIN_1H01G136600.1.fna	Horvu_AKASHIN_1H01G136600.1	7	0	0	0	0	0	1	0	0	1	0	0	0	0	0	0	0	0	0	0
35613	35613_Horvu_AKASHIN_2H01G023200.1.fna	Horvu_AKASHIN_2H01G023200.1	16	1	1	2	0	0	0	0	0	0	0	0	0	0	1	0	0	0	0	0
35630	35630_Horvu_AKASHIN_2H01G630900.1.fna	Horvu_AKASHIN_2H01G630900.1	1	1	1	1	1	1	1	1	0	1	1	0	1	1	0	0	1	1	1	1
35637	35637_Horvu_AKASHIN_3H01G169100.1.fna	Horvu_AKASHIN_3H01G169100.1	1	1	0	0	0	0	0	1	0	0	1	0	0	0	0	0	0	0	1	1
35691	35691_Horvu_AKASHIN_5H01G635600.1.fna	Horvu_AKASHIN_5H01G635600.1	1	1	1	0	1	2	1	1	1	1	0	0	0	1	1	0	1	0	0	1
35718	35718_Horvu_AKASHIN_7H01G220300.1.fna	Horvu_AKASHIN_7H01G220300.1	1	1	1	1	1	1	1	1	1	1	1	1	1	0	0	0	1	1	1	1
35719	35719_Horvu_AKASHIN_7H01G285000.1.fna	Horvu_AKASHIN_7H01G285000.1	1	0	0	0	1	0	0	0	0	1	1	1	1	1	0	0	1	0	0	1
35757	35757_Horvu_AKASHIN_2H01G196400.1.fna	Horvu_AKASHIN_2H01G196400.1	38	1	0	0	0	1	0	0	0	0	0	1	1	0	0	0	0	0	1	1
35772	35772_Horvu_AKASHIN_3H01G046700.1.fna	Horvu_AKASHIN_3H01G046700.1	1	0	0	0	0	0	0	0	0	0	1	0	0	0	0	0	0	0	1	1
35780	35780_Horvu_AKASHIN_3H01G240100.1.fna	Horvu_AKASHIN_3H01G240100.1	1	0	0	0	1	0	0	0	0	0	1	0	1	0	0	0	0	0	1	1
35791	35791_Horvu_AKASHIN_3H01G426900.1.fna	Horvu_AKASHIN_3H01G426900.1	1	0	0	0	0	0	0	0	1	1	1	0	0	0	0	0	0	0	1	1
35807	35807_Horvu_AKASHIN_4H01G445300.1.fna	Horvu_AKASHIN_4H01G445300.1	1	0	0	0	0	0	0	0	0	1	1	0	0	0	0	0	1	0	1	1
35827	35827_Horvu_AKASHIN_5H01G646900.1.fna	Horvu_AKASHIN_5H01G646900.1	1	0	0	0	0	0	1	0	0	0	1	0	0	0	0	0	0	0	1	1
35835	35835_Horvu_AKASHIN_6H01G141000.1.fna	Horvu_AKASHIN_6H01G141000.1	1	0	0	0	0	0	1	0	0	1	0	0	0	0	0	0	1	0	0	1
35836	35836_Horvu_AKASHIN_6H01G155300.1.fna	Horvu_AKASHIN_6H01G155300.1	1	1	0	0	1	1	0	0	0	1	1	1	0	0	1	0	1	0	0	1
35860	35860_Horvu_AKASHIN_7H01G160900.1.fna	Horvu_AKASHIN_7H01G160900.1	1	1	1	1	0	1	1	0	0	1	0	1	0	1	1	0	1	1	1	1
35865	35865_Horvu_AKASHIN_7H01G275200.1.fna	Horvu_AKASHIN_7H01G275200.1	1	0	1	0	1	1	0	0	0	0	1	0	1	0	1	0	1	0	0	0
35868	35868_Horvu_AKASHIN_7H01G289700.1.fna	Horvu_AKASHIN_7H01G289700.1	1	0	1	1	1	1	1	0	1	1	0	1	1	1	1	0	1	1	0	1
35956	35956_Horvu_AKASHIN_2H01G030900.1.fna	Horvu_AKASHIN_2H01G030900.1	2	1	0	1	0	0	0	0	0	0	0	0	0	0	0	0	0	1	0	1
35990	35990_Horvu_AKASHIN_2H01G498600.1.fna	Horvu_AKASHIN_2H01G498600.1	1	1	1	0	0	1	1	0	1	0	0	0	0	0	0	0	0	0	1	1
36016	36016_Horvu_AKASHIN_2H01G721900.1.fna	Horvu_AKASHIN_2H01G721900.1	1	1	1	1	0	1	0	0	1	1	1	1	0	1	1	0	1	1	1	1
36124	36124_Horvu_AKASHIN_4H01G290400.1.fna	Horvu_AKASHIN_4H01G290400.1	1	0	1	0	1	0	0	0	1	1	1	1	1	0	1	0	1	1	1	1
36161	36161_Horvu_AKASHIN_5H01G082300.1.fna	Horvu_AKASHIN_5H01G082300.1	1	0	1	1	1	1	0	0	0	0	0	1	0	1	0	0	1	0	0	1
36175	36175_Horvu_AKASHIN_5H01G275700.1.fna	Horvu_AKASHIN_5H01G275700.1	1	1	0	0	1	0	1	1	0	0	1	0	1	0	0	0	1	0	1	1
36176	36176_Horvu_AKASHIN_5H01G283500.1.fna	Horvu_AKASHIN_5H01G283500.1	1	0	0	0	0	0	0	0	0	0	0	0	0	0	0	0	1	0	0	1
36313	36313_Horvu_AKASHIN_7H01G574100.1.fna	Horvu_AKASHIN_7H01G574100.1	1	0	0	1	1	1	0	1	0	1	1	1	0	0	0	0	1	0	1	0
36329	36329_Horvu_AKASHIN_7H01G666400.1.fna	Horvu_AKASHIN_7H01G666400.1	1	1	1	1	1	1	1	1	0	1	0	1	1	0	0	0	0	0	0	1
36388	36388_Horvu_AKASHIN_2H01G233900.1.fna	Horvu_AKASHIN_2H01G233900.1	2	0	0	2	0	0	0	0	0	0	0	0	2	0	0	0	0	0	0	0
36447	36447_Horvu_AKASHIN_5H01G326000.1.fna	Horvu_AKASHIN_5H01G326000.1	1	1	1	1	1	0	1	1	1	1	1	1	1	1	1	0	0	1	1	1
36534	36534_Horvu_AKASHIN_2H01G641000.1.fna	Horvu_AKASHIN_2H01G641000.1	1	1	1	1	0	1	0	1	1	1	1	0	0	0	1	0	1	1	1	1
36554	36554_Horvu_AKASHIN_4H01G136600.1.fna	Horvu_AKASHIN_4H01G136600.1	1	0	1	1	0	1	1	1	0	0	1	1	1	0	0	0	1	1	0	1
36569	36569_Horvu_AKASHIN_5H01G346700.1.fna	Horvu_AKASHIN_5H01G346700.1	1	0	0	0	0	0	0	0	0	0	1	0	0	0	0	0	1	0	0	0
36573	36573_Horvu_AKASHIN_5H01G476200.1.fna	Horvu_AKASHIN_5H01G476200.1	1	1	0	0	0	0	0	0	0	0	1	0	0	0	0	0	0	0	0	1
36599	36599_Horvu_AKASHIN_7H01G427800.1.fna	Horvu_AKASHIN_7H01G427800.1	1	0	1	1	1	1	0	0	1	1	1	1	0	0	1	0	0	1	1	0
36613	36613_Horvu_AKASHIN_1H01G249400.1.fna	Horvu_AKASHIN_1H01G249400.1	4	0	0	2	0	0	0	0	0	0	0	0	0	2	0	0	0	0	0	0
36637	36637_Horvu_AKASHIN_3H01G011900.1.fna	Horvu_AKASHIN_3H01G011900.1	1	1	0	1	0	1	1	0	1	1	1	1	0	0	1	0	0	0	0	1
36640	36640_Horvu_AKASHIN_3H01G257900.1.fna	Horvu_AKASHIN_3H01G257900.1	1	1	1	2	2	0	1	1	0	1	1	1	1	1	1	0	2	1	2	1
36641	36641_Horvu_AKASHIN_3H01G265200.1.fna	Horvu_AKASHIN_3H01G265200.1	1	1	0	0	1	1	1	1	0	1	1	0	1	0	0	0	0	0	1	1
36674	36674_Horvu_AKASHIN_6H01G152400.1.fna	Horvu_AKASHIN_6H01G152400.1	1	0	1	1	0	0	1	0	0	1	0	0	1	1	0	0	1	1	0	1
36723	36723_Horvu_AKASHIN_2H01G268600.1.fna	Horvu_AKASHIN_2H01G268600.1	1	0	1	1	1	0	0	1	1	1	1	1	0	1	1	0	1	1	1	1
36735	36735_Horvu_AKASHIN_2H01G704600.1.fna	Horvu_AKASHIN_2H01G704600.1	1	1	1	0	1	1	1	1	1	0	0	1	1	0	1	0	0	1	1	0
36755	36755_Horvu_AKASHIN_5H01G118700.1.fna	Horvu_AKASHIN_5H01G118700.1	1	1	0	0	0	0	0	0	0	0	1	1	0	1	0	0	0	0	1	1
36808	36808_Horvu_AKASHIN_1H01G120800.1.fna	Horvu_AKASHIN_1H01G120800.1	1	1	2	2	2	2	2	2	2	2	1	1	3	3	2	0	1	2	2	1
36814	36814_Horvu_AKASHIN_2H01G093700.1.fna	Horvu_AKASHIN_2H01G093700.1	1	1	1	1	1	1	1	1	1	1	1	1	1	1	1	0	1	1	1	1
36839	36839_Horvu_AKASHIN_3H01G350500.1.fna	Horvu_AKASHIN_3H01G350500.1	1	0	0	0	1	1	0	1	1	0	0	1	1	0	0	0	1	0	0	1
36848	36848_Horvu_AKASHIN_4H01G114000.1.fna	Horvu_AKASHIN_4H01G114000.1	1	0	1	0	0	0	0	0	0	1	1	0	0	0	0	0	1	0	1	1
36888	36888_Horvu_AKASHIN_7H01G660600.1.fna	Horvu_AKASHIN_7H01G660600.1	1	1	1	0	1	1	0	1	0	1	1	1	1	0	0	0	1	0	1	1
36903	36903_Horvu_AKASHIN_1H01G306000.1.fna	Horvu_AKASHIN_1H01G306000.1	1	1	1	0	0	0	0	0	0	1	0	1	0	1	0	0	0	1	1	1
36905	36905_Horvu_AKASHIN_1H01G350500.1.fna	Horvu_AKASHIN_1H01G350500.1	1	1	0	0	0	0	1	0	0	0	1	0	0	0	0	0	1	0	1	1
36911	36911_Horvu_AKASHIN_2H01G085500.1.fna	Horvu_AKASHIN_2H01G085500.1	1	0	0	0	0	0	0	0	0	0	0	0	1	0	0	0	0	0	0	1
36933	36933_Horvu_AKASHIN_2H01G343300.1.fna	Horvu_AKASHIN_2H01G343300.1	1	0	0	0	0	0	0	1	0	0	0	0	0	0	0	0	0	0	0	1
36961	36961_Horvu_AKASHIN_3H01G266100.1.fna	Horvu_AKASHIN_3H01G266100.1	1	0	1	1	3	1	1	1	0	1	2	0	2	0	0	0	1	0	0	2
37002	37002_Horvu_AKASHIN_4H01G436800.1.fna	Horvu_AKASHIN_4H01G436800.1	1	0	0	0	0	0	0	0	1	1	0	0	0	0	1	0	0	0	0	0
37005	37005_Horvu_AKASHIN_5H01G106000.1.fna	Horvu_AKASHIN_5H01G106000.1	1	1	1	1	1	1	1	1	1	1	1	1	1	1	1	0	1	1	1	1
37026	37026_Horvu_AKASHIN_6H01G107200.1.fna	Horvu_AKASHIN_6H01G107200.1	1	0	0	0	0	0	0	0	0	0	0	0	0	0	0	0	1	0	0	1
37036	37036_Horvu_AKASHIN_6H01G275800.1.fna	Horvu_AKASHIN_6H01G275800.1	1	1	0	0	1	1	1	1	1	1	0	1	1	0	0	0	1	1	1	1
37062	37062_Horvu_AKASHIN_7H01G517400.1.fna	Horvu_AKASHIN_7H01G517400.1	1	1	1	1	1	1	1	1	1	1	1	1	0	0	1	0	1	1	0	1
37092	37092_Horvu_AKASHIN_1H01G369700.1.fna	Horvu_AKASHIN_1H01G369700.1	1	0	0	0	1	0	0	0	0	0	1	0	1	0	0	0	1	0	0	1
37129	37129_Horvu_AKASHIN_2H01G629800.1.fna	Horvu_AKASHIN_2H01G629800.1	1	1	1	1	1	1	0	1	0	1	1	1	1	1	0	0	0	1	1	1
37295	37295_Horvu_AKASHIN_2H01G426900.1.fna	Horvu_AKASHIN_2H01G426900.1	1	1	1	1	2	1	2	1	2	2	0	1	2	1	1	0	2	2	1	1
37300	37300_Horvu_AKASHIN_2H01G602300.1.fna	Horvu_AKASHIN_2H01G602300.1	1	0	0	1	1	1	0	1	0	1	1	1	0	1	0	0	1	1	1	1
37324	37324_Horvu_AKASHIN_4H01G503400.1.fna	Horvu_AKASHIN_4H01G503400.1	1	1	1	2	4	0	0	1	1	0	1	2	2	3	1	0	1	1	1	1
37376	37376_Horvu_AKASHIN_1H01G087500.1.fna	Horvu_AKASHIN_1H01G087500.1	6	0	3	1	1	0	1	0	0	0	1	0	1	0	0	0	0	0	0	0
37387	37387_Horvu_AKASHIN_2H01G025800.1.fna	Horvu_AKASHIN_2H01G025800.1	1	0	1	0	0	0	0	0	0	0	0	0	0	0	0	0	0	0	1	1
37391	37391_Horvu_AKASHIN_2H01G203400.1.fna	Horvu_AKASHIN_2H01G203400.1	1	1	0	0	1	0	0	0	0	0	0	0	0	1	0	0	1	1	1	1
37406	37406_Horvu_AKASHIN_3H01G214400.1.fna	Horvu_AKASHIN_3H01G214400.1	6	1	0	0	3	0	4	0	0	0	0	0	5	7	0	0	2	0	0	0
37417	37417_Horvu_AKASHIN_3H01G623200.1.fna	Horvu_AKASHIN_3H01G623200.1	1	0	1	1	1	1	1	1	1	1	0	0	0	1	1	0	1	1	1	1
37431	37431_Horvu_AKASHIN_5H01G029000.1.fna	Horvu_AKASHIN_5H01G029000.1	1	0	0	0	1	0	0	0	0	0	0	1	0	0	0	0	0	0	0	1
37439	37439_Horvu_AKASHIN_5H01G362600.1.fna	Horvu_AKASHIN_5H01G362600.1	1	1	1	1	1	1	0	0	1	1	0	1	1	1	1	0	0	1	0	1
37453	37453_Horvu_AKASHIN_5H01G678900.1.fna	Horvu_AKASHIN_5H01G678900.1	1	0	1	0	1	1	0	0	0	1	0	1	1	0	0	0	0	1	0	1
37456	37456_Horvu_AKASHIN_5H01G706900.1.fna	Horvu_AKASHIN_5H01G706900.1	1	1	1	1	1	1	0	1	1	0	1	1	1	1	1	0	0	1	1	1
37458	37458_Horvu_AKASHIN_6H01G022600.1.fna	Horvu_AKASHIN_6H01G022600.1	1	0	0	0	1	0	0	1	2	0	1	1	1	0	1	0	5	1	0	1
37471	37471_Horvu_AKASHIN_6H01G397700.1.fna	Horvu_AKASHIN_6H01G397700.1	1	1	1	1	1	1	1	1	1	1	1	1	1	1	1	0	1	1	1	1
37479	37479_Horvu_AKASHIN_7H01G139400.1.fna	Horvu_AKASHIN_7H01G139400.1	1	0	0	0	0	0	0	0	0	0	0	0	0	0	0	0	1	0	1	1
37493	37493_Horvu_AKASHIN_Un01G059000.1.fna	Horvu_AKASHIN_Un01G059000.1	1	1	0	0	0	0	0	0	0	0	1	0	0	0	0	0	0	0	1	0
37494	37494_Horvu_AKASHIN_Un01G059100.1.fna	Horvu_AKASHIN_Un01G059100.1	1	1	0	0	0	0	0	0	0	0	0	0	0	0	0	0	0	0	0	1
37515	37515_Horvu_AKASHIN_1H01G318600.1.fna	Horvu_AKASHIN_1H01G318600.1	1	1	0	0	0	2	1	2	0	1	2	1	0	1	1	0	2	0	1	1
37523	37523_Horvu_AKASHIN_2H01G037000.1.fna	Horvu_AKASHIN_2H01G037000.1	1	1	1	1	1	1	1	1	1	1	0	1	1	1	1	0	0	1	0	0
37556	37556_Horvu_AKASHIN_4H01G160000.1.fna	Horvu_AKASHIN_4H01G160000.1	1	1	0	0	0	0	0	0	0	1	1	0	0	0	0	0	1	0	1	1
37566	37566_Horvu_AKASHIN_4H01G340500.1.fna	Horvu_AKASHIN_4H01G340500.1	1	1	0	1	0	1	0	0	0	1	1	1	0	1	0	0	1	0	1	0
37569	37569_Horvu_AKASHIN_4H01G513100.1.fna	Horvu_AKASHIN_4H01G513100.1	1	1	1	0	0	0	0	1	1	1	1	0	0	0	1	0	1	1	1	1
37570	37570_Horvu_AKASHIN_5H01G018600.1.fna	Horvu_AKASHIN_5H01G018600.1	1	0	0	0	1	0	1	1	0	0	1	0	1	0	0	0	0	0	1	1
37574	37574_Horvu_AKASHIN_5H01G084500.1.fna	Horvu_AKASHIN_5H01G084500.1	1	1	0	0	1	0	0	0	0	0	1	0	0	1	0	0	1	1	1	1
37577	37577_Horvu_AKASHIN_5H01G085700.1.fna	Horvu_AKASHIN_5H01G085700.1	1	0	0	0	0	1	0	0	0	0	1	1	1	1	0	0	1	0	0	0
37578	37578_Horvu_AKASHIN_5H01G086300.1.fna	Horvu_AKASHIN_5H01G086300.1	1	1	0	0	0	1	0	0	0	0	1	0	1	0	0	0	1	0	0	0
37586	37586_Horvu_AKASHIN_5H01G578200.1.fna	Horvu_AKASHIN_5H01G578200.1	1	1	1	1	1	0	1	1	1	0	1	1	1	3	1	0	0	1	1	1
37592	37592_Horvu_AKASHIN_5H01G710300.1.fna	Horvu_AKASHIN_5H01G710300.1	1	0	0	0	1	0	0	0	0	1	0	0	0	0	0	0	0	0	0	1
37597	37597_Horvu_AKASHIN_6H01G374800.1.fna	Horvu_AKASHIN_6H01G374800.1	1	2	1	1	1	1	0	1	0	0	1	1	1	1	1	0	1	1	1	1
37607	37607_Horvu_AKASHIN_7H01G286500.1.fna	Horvu_AKASHIN_7H01G286500.1	1	0	0	0	1	0	1	0	0	1	0	1	0	1	0	0	0	0	0	1
37668	37668_Horvu_AKASHIN_1H01G441100.1.fna	Horvu_AKASHIN_1H01G441100.1	1	0	0	0	0	0	0	0	0	0	1	0	0	0	0	0	0	0	0	1
37669	37669_Horvu_AKASHIN_1H01G447600.1.fna	Horvu_AKASHIN_1H01G447600.1	1	0	0	0	0	0	1	0	0	0	1	0	0	0	0	0	0	0	1	0
37673	37673_Horvu_AKASHIN_1H01G581700.1.fna	Horvu_AKASHIN_1H01G581700.1	1	1	1	1	1	1	0	0	1	1	1	1	1	0	1	0	1	0	1	0
37710	37710_Horvu_AKASHIN_2H01G637200.1.fna	Horvu_AKASHIN_2H01G637200.1	2	1	1	1	0	0	0	0	0	0	0	1	0	0	0	0	1	1	0	75
37729	37729_Horvu_AKASHIN_3H01G279500.1.fna	Horvu_AKASHIN_3H01G279500.1	1	1	1	1	1	0	0	1	0	0	1	1	1	1	1	0	0	1	1	1
37766	37766_Horvu_AKASHIN_5H01G034200.1.fna	Horvu_AKASHIN_5H01G034200.1	1	1	1	1	1	1	1	1	1	1	0	1	1	1	0	0	0	1	0	1
37775	37775_Horvu_AKASHIN_5H01G165600.1.fna	Horvu_AKASHIN_5H01G165600.1	1	0	0	0	0	0	0	1	0	0	1	1	0	1	0	0	0	0	1	1
37777	37777_Horvu_AKASHIN_5H01G284600.1.fna	Horvu_AKASHIN_5H01G284600.1	1	1	0	0	0	0	0	0	0	0	0	0	0	0	0	0	1	0	0	1
37778	37778_Horvu_AKASHIN_5H01G286300.1.fna	Horvu_AKASHIN_5H01G286300.1	1	0	1	1	0	1	1	0	0	0	0	1	1	0	0	0	0	1	0	0
37810	37810_Horvu_AKASHIN_7H01G046500.1.fna	Horvu_AKASHIN_7H01G046500.1	1	0	1	1	1	0	1	1	1	1	1	0	0	0	1	0	0	1	1	1
37820	37820_Horvu_AKASHIN_7H01G186800.1.fna	Horvu_AKASHIN_7H01G186800.1	1	1	0	0	0	0	0	0	0	0	0	0	1	0	0	0	1	0	0	1
37850	37850_Horvu_AKASHIN_1H01G063500.1.fna	Horvu_AKASHIN_1H01G063500.1	1	0	0	0	0	1	0	0	0	0	0	0	0	0	0	0	1	0	1	0
37875	37875_Horvu_AKASHIN_2H01G491100.1.fna	Horvu_AKASHIN_2H01G491100.1	1	0	0	0	0	0	0	0	0	1	0	0	0	1	0	0	0	0	1	1
37890	37890_Horvu_AKASHIN_3H01G335100.1.fna	Horvu_AKASHIN_3H01G335100.1	1	0	0	0	1	1	1	0	0	1	1	1	1	0	0	0	0	0	1	1
37894	37894_Horvu_AKASHIN_4H01G137100.1.fna	Horvu_AKASHIN_4H01G137100.1	1	1	0	1	0	1	1	0	0	1	1	1	0	0	0	0	1	0	1	1
37906	37906_Horvu_AKASHIN_4H01G444500.1.fna	Horvu_AKASHIN_4H01G444500.1	1	0	0	1	0	0	0	1	1	1	1	1	0	0	1	0	1	1	1	1
37911	37911_Horvu_AKASHIN_5H01G177500.1.fna	Horvu_AKASHIN_5H01G177500.1	1	0	0	0	0	0	0	1	0	0	0	1	0	1	0	0	0	0	0	1
37921	37921_Horvu_AKASHIN_6H01G034100.1.fna	Horvu_AKASHIN_6H01G034100.1	1	0	0	0	0	1	0	1	0	0	0	0	0	0	0	0	2	0	0	1
37931	37931_Horvu_AKASHIN_7H01G070800.1.fna	Horvu_AKASHIN_7H01G070800.1	1	1	0	0	2	0	0	0	2	1	0	1	2	0	2	0	0	0	1	1
37933	37933_Horvu_AKASHIN_7H01G072000.1.fna	Horvu_AKASHIN_7H01G072000.1	1	0	1	1	0	1	1	1	1	0	0	1	0	1	1	0	1	1	1	1
37935	37935_Horvu_AKASHIN_7H01G222800.1.fna	Horvu_AKASHIN_7H01G222800.1	1	0	1	1	0	1	0	0	0	0	1	0	0	0	0	0	0	0	0	0
37936	37936_Horvu_AKASHIN_7H01G227800.1.fna	Horvu_AKASHIN_7H01G227800.1	1	0	1	1	1	0	0	1	0	1	1	0	0	1	0	0	1	0	1	1
37960	37960_Horvu_AKASHIN_1H01G194400.1.fna	Horvu_AKASHIN_1H01G194400.1	1	0	0	1	0	1	0	1	1	0	0	1	1	1	1	0	1	0	1	1
37961	37961_Horvu_AKASHIN_1H01G358500.1.fna	Horvu_AKASHIN_1H01G358500.1	1	1	1	1	1	1	1	1	1	1	1	1	1	1	1	0	1	1	1	1
37990	37990_Horvu_AKASHIN_2H01G519900.1.fna	Horvu_AKASHIN_2H01G519900.1	1	1	1	1	1	0	0	0	0	0	0	1	0	1	1	0	1	1	0	0
37991	37991_Horvu_AKASHIN_2H01G561700.1.fna	Horvu_AKASHIN_2H01G561700.1	1	0	0	1	0	0	0	0	0	1	0	0	1	0	0	0	1	0	0	0
37997	37997_Horvu_AKASHIN_2H01G738200.1.fna	Horvu_AKASHIN_2H01G738200.1	1	0	0	1	0	1	1	0	0	1	1	1	0	1	1	0	1	0	1	0
38003	38003_Horvu_AKASHIN_3H01G285600.1.fna	Horvu_AKASHIN_3H01G285600.1	1	1	1	0	1	0	1	1	1	0	0	1	1	1	1	0	1	1	1	0
38011	38011_Horvu_AKASHIN_4H01G051900.1.fna	Horvu_AKASHIN_4H01G051900.1	1	1	0	0	0	0	0	0	0	0	1	0	0	0	1	0	0	0	1	1
38014	38014_Horvu_AKASHIN_4H01G244300.1.fna	Horvu_AKASHIN_4H01G244300.1	1	0	1	1	1	1	1	1	1	1	1	1	1	1	1	0	1	1	1	1
38025	38025_Horvu_AKASHIN_5H01G049100.1.fna	Horvu_AKASHIN_5H01G049100.1	1	0	0	0	1	0	1	0	1	1	0	1	0	0	0	0	0	0	0	1
38028	38028_Horvu_AKASHIN_5H01G086700.1.fna	Horvu_AKASHIN_5H01G086700.1	1	0	0	1	0	1	0	0	0	0	0	0	1	0	0	0	0	0	0	0
38037	38037_Horvu_AKASHIN_5H01G402500.1.fna	Horvu_AKASHIN_5H01G402500.1	1	1	1	0	0	0	1	1	1	1	1	0	0	1	1	0	0	1	1	1
38040	38040_Horvu_AKASHIN_5H01G480800.1.fna	Horvu_AKASHIN_5H01G480800.1	1	1	0	0	0	0	0	0	0	0	1	0	0	0	0	0	0	0	1	1
38055	38055_Horvu_AKASHIN_6H01G249000.1.fna	Horvu_AKASHIN_6H01G249000.1	1	1	1	1	1	1	1	1	1	3	1	1	1	0	0	0	1	0	1	1
38063	38063_Horvu_AKASHIN_7H01G082200.1.fna	Horvu_AKASHIN_7H01G082200.1	1	0	0	0	1	1	1	0	1	0	0	0	0	1	0	0	0	0	1	1
38075	38075_Horvu_AKASHIN_Un01G070500.1.fna	Horvu_AKASHIN_Un01G070500.1	2	0	0	1	1	0	0	0	1	1	1	0	1	0	0	0	1	0	1	2
38077	38077_Horvu_AKASHIN_Un01G110800.1.fna	Horvu_AKASHIN_Un01G110800.1	1	1	1	1	0	1	1	1	1	2	2	1	0	0	2	0	1	0	1	2
38080	38080_Horvu_AKASHIN_1H01G122800.1.fna	Horvu_AKASHIN_1H01G122800.1	1	0	1	1	1	1	0	1	1	1	0	0	1	1	1	0	1	1	1	1
38086	38086_Horvu_AKASHIN_1H01G366300.1.fna	Horvu_AKASHIN_1H01G366300.1	2	2	1	1	0	0	1	1	0	0	1	0	1	0	1	0	1	0	1	0
38113	38113_Horvu_AKASHIN_3H01G312500.1.fna	Horvu_AKASHIN_3H01G312500.1	1	1	1	1	1	1	1	1	0	1	1	1	1	1	1	0	1	1	1	1
38133	38133_Horvu_AKASHIN_5H01G015900.1.fna	Horvu_AKASHIN_5H01G015900.1	1	0	0	0	0	0	0	0	0	0	1	0	0	0	0	0	0	0	0	1
38134	38134_Horvu_AKASHIN_5H01G032000.1.fna	Horvu_AKASHIN_5H01G032000.1	1	1	0	0	1	2	0	1	2	2	2	0	1	0	2	0	2	0	0	1
38135	38135_Horvu_AKASHIN_5H01G053200.1.fna	Horvu_AKASHIN_5H01G053200.1	1	0	0	0	0	0	1	0	0	0	0	0	0	0	0	0	0	0	0	1
38141	38141_Horvu_AKASHIN_5H01G257700.1.fna	Horvu_AKASHIN_5H01G257700.1	1	1	0	0	0	0	0	0	0	0	0	0	0	0	0	0	0	0	0	1
38152	38152_Horvu_AKASHIN_6H01G026700.1.fna	Horvu_AKASHIN_6H01G026700.1	1	1	1	1	1	1	1	0	1	0	0	1	1	1	1	0	1	1	1	1
38155	38155_Horvu_AKASHIN_6H01G052800.1.fna	Horvu_AKASHIN_6H01G052800.1	1	1	0	0	0	0	1	1	1	0	1	0	0	0	0	0	1	0	1	1
38156	38156_Horvu_AKASHIN_6H01G059800.1.fna	Horvu_AKASHIN_6H01G059800.1	1	0	1	1	1	1	1	1	0	0	0	0	0	1	1	0	1	0	0	1
38171	38171_Horvu_AKASHIN_6H01G524900.1.fna	Horvu_AKASHIN_6H01G524900.1	1	1	0	0	1	0	0	1	0	1	1	0	1	0	0	0	1	0	1	1
38172	38172_Horvu_AKASHIN_6H01G525000.1.fna	Horvu_AKASHIN_6H01G525000.1	1	0	0	0	0	0	0	1	0	0	1	0	0	0	0	0	1	0	0	1
38176	38176_Horvu_AKASHIN_7H01G157700.1.fna	Horvu_AKASHIN_7H01G157700.1	1	0	0	0	0	0	0	0	0	0	1	0	0	0	0	0	0	0	1	1
38180	38180_Horvu_AKASHIN_7H01G332600.1.fna	Horvu_AKASHIN_7H01G332600.1	1	1	1	1	1	1	1	1	1	1	1	1	1	1	1	0	1	1	1	1
38188	38188_Horvu_AKASHIN_Un01G011400.1.fna	Horvu_AKASHIN_Un01G011400.1	1	0	1	1	0	1	0	0	0	0	0	1	0	1	0	0	0	0	1	1
38189	38189_Horvu_AKASHIN_Un01G048100.1.fna	Horvu_AKASHIN_Un01G048100.1	1	0	0	0	1	0	0	0	0	0	1	0	0	0	0	0	1	0	1	1
38192	38192_Horvu_AKASHIN_1H01G122900.1.fna	Horvu_AKASHIN_1H01G122900.1	1	0	0	0	1	0	0	1	0	1	0	0	1	1	1	0	1	0	0	0
38205	38205_Horvu_AKASHIN_2H01G151400.1.fna	Horvu_AKASHIN_2H01G151400.1	1	0	0	0	0	0	0	0	0	0	1	0	0	1	0	0	1	0	0	1
38210	38210_Horvu_AKASHIN_2H01G414300.1.fna	Horvu_AKASHIN_2H01G414300.1	1	0	1	1	1	1	1	1	1	1	1	1	1	1	1	0	0	1	0	1
38215	38215_Horvu_AKASHIN_2H01G618200.1.fna	Horvu_AKASHIN_2H01G618200.1	1	0	0	0	0	0	0	0	0	0	1	0	0	0	0	0	0	0	1	0
38218	38218_Horvu_AKASHIN_3H01G070100.1.fna	Horvu_AKASHIN_3H01G070100.1	1	0	0	0	0	0	0	0	0	1	1	0	0	0	0	0	1	0	0	1
38229	38229_Horvu_AKASHIN_3H01G595600.1.fna	Horvu_AKASHIN_3H01G595600.1	1	1	0	0	0	0	0	0	0	0	1	0	0	0	0	0	1	0	1	0
38249	38249_Horvu_AKASHIN_6H01G294000.1.fna	Horvu_AKASHIN_6H01G294000.1	1	0	1	1	1	1	1	1	1	1	1	1	1	1	1	0	1	1	1	1
38252	38252_Horvu_AKASHIN_6H01G463700.1.fna	Horvu_AKASHIN_6H01G463700.1	1	0	0	0	1	0	1	0	0	0	1	1	1	1	0	0	0	1	1	1
38268	38268_Horvu_AKASHIN_Un01G020300.1.fna	Horvu_AKASHIN_Un01G020300.1	1	0	0	0	0	0	0	0	0	0	0	0	0	0	0	0	0	0	1	1
38283	38283_Horvu_AKASHIN_1H01G304700.1.fna	Horvu_AKASHIN_1H01G304700.1	1	0	1	0	0	1	0	0	0	0	0	0	0	0	0	0	0	0	0	1
38292	38292_Horvu_AKASHIN_2H01G066700.1.fna	Horvu_AKASHIN_2H01G066700.1	1	0	1	0	0	1	0	0	0	1	1	1	1	0	1	0	0	0	1	0
38293	38293_Horvu_AKASHIN_2H01G084500.1.fna	Horvu_AKASHIN_2H01G084500.1	1	0	0	0	0	0	0	1	0	0	0	0	1	0	0	0	0	0	0	1
38295	38295_Horvu_AKASHIN_2H01G273500.1.fna	Horvu_AKASHIN_2H01G273500.1	1	0	1	1	0	1	1	1	1	1	1	0	1	1	1	0	1	1	1	0
38300	38300_Horvu_AKASHIN_2H01G421100.1.fna	Horvu_AKASHIN_2H01G421100.1	1	0	0	0	1	0	1	0	1	0	0	0	1	0	1	0	0	0	0	1
38305	38305_Horvu_AKASHIN_2H01G493600.1.fna	Horvu_AKASHIN_2H01G493600.1	1	1	0	1	1	0	0	0	0	1	1	1	1	0	0	0	1	0	1	1
38306	38306_Horvu_AKASHIN_2H01G669400.1.fna	Horvu_AKASHIN_2H01G669400.1	1	0	0	0	0	0	0	0	1	1	0	0	0	0	1	0	1	1	1	1
38307	38307_Horvu_AKASHIN_2H01G689000.1.fna	Horvu_AKASHIN_2H01G689000.1	1	0	0	0	0	0	1	0	1	1	1	0	1	0	0	0	0	0	1	1
38310	38310_Horvu_AKASHIN_2H01G736000.1.fna	Horvu_AKASHIN_2H01G736000.1	1	0	0	0	0	0	0	0	0	0	0	0	0	0	0	0	1	0	1	1
38311	38311_Horvu_AKASHIN_2H01G736100.1.fna	Horvu_AKASHIN_2H01G736100.1	1	0	0	0	0	0	0	0	0	0	0	0	0	0	0	0	1	0	1	1
38315	38315_Horvu_AKASHIN_3H01G001700.1.fna	Horvu_AKASHIN_3H01G001700.1	1	0	0	0	1	0	0	0	0	1	0	0	0	0	0	0	0	0	0	1
38323	38323_Horvu_AKASHIN_3H01G275300.1.fna	Horvu_AKASHIN_3H01G275300.1	1	1	1	1	0	1	1	1	1	1	1	1	1	1	1	0	1	1	1	1
38326	38326_Horvu_AKASHIN_3H01G490400.1.fna	Horvu_AKASHIN_3H01G490400.1	1	1	1	1	1	1	1	1	1	1	1	1	1	1	1	0	1	1	1	1
38337	38337_Horvu_AKASHIN_4H01G132400.1.fna	Horvu_AKASHIN_4H01G132400.1	1	0	0	0	0	0	0	0	0	1	1	0	0	0	0	0	1	0	1	1
38341	38341_Horvu_AKASHIN_4H01G337800.1.fna	Horvu_AKASHIN_4H01G337800.1	1	0	1	1	1	0	0	0	0	0	1	1	0	1	0	0	1	1	1	0
38357	38357_Horvu_AKASHIN_5H01G475300.1.fna	Horvu_AKASHIN_5H01G475300.1	1	0	0	0	0	0	0	0	0	0	1	0	0	0	0	0	0	0	0	1
38373	38373_Horvu_AKASHIN_6H01G243200.1.fna	Horvu_AKASHIN_6H01G243200.1	1	1	1	1	1	1	1	1	1	1	1	1	1	0	0	0	1	0	1	1
38374	38374_Horvu_AKASHIN_6H01G302000.1.fna	Horvu_AKASHIN_6H01G302000.1	1	1	1	0	1	1	1	1	1	1	1	1	1	0	1	0	0	0	1	1
38386	38386_Horvu_AKASHIN_7H01G059100.1.fna	Horvu_AKASHIN_7H01G059100.1	1	0	1	1	0	1	1	1	0	0	0	0	1	0	0	0	1	1	0	1
38388	38388_Horvu_AKASHIN_7H01G060400.1.fna	Horvu_AKASHIN_7H01G060400.1	1	0	0	0	0	1	1	0	0	1	1	0	1	1	0	0	5	0	2	2
38404	38404_Horvu_AKASHIN_7H01G641000.1.fna	Horvu_AKASHIN_7H01G641000.1	1	1	0	1	1	1	1	1	1	1	1	1	1	1	1	0	0	0	1	1
38408	38408_Horvu_AKASHIN_Un01G100200.1.fna	Horvu_AKASHIN_Un01G100200.1	2	0	0	0	0	0	0	2	0	2	2	0	0	0	0	0	1	0	2	1
38413	38413_Horvu_AKASHIN_1H01G019300.1.fna	Horvu_AKASHIN_1H01G019300.1	2	2	1	1	1	1	1	2	1	1	1	1	1	1	1	0	1	1	2	1
38416	38416_Horvu_AKASHIN_1H01G134700.1.fna	Horvu_AKASHIN_1H01G134700.1	1	0	1	1	1	1	1	1	0	1	0	1	1	1	1	0	1	1	0	1
38419	38419_Horvu_AKASHIN_1H01G229400.1.fna	Horvu_AKASHIN_1H01G229400.1	1	1	1	0	1	1	1	1	1	1	1	1	0	1	0	0	0	1	0	1
38422	38422_Horvu_AKASHIN_1H01G329000.1.fna	Horvu_AKASHIN_1H01G329000.1	1	0	0	1	1	1	1	1	1	1	1	0	0	1	1	0	1	1	1	1
38426	38426_Horvu_AKASHIN_1H01G418700.1.fna	Horvu_AKASHIN_1H01G418700.1	1	0	0	0	0	0	0	0	1	0	0	1	1	0	0	0	1	0	0	0
38431	38431_Horvu_AKASHIN_2H01G052700.1.fna	Horvu_AKASHIN_2H01G052700.1	1	0	1	1	0	1	1	0	0	0	1	1	0	1	0	0	0	1	1	0
38436	38436_Horvu_AKASHIN_2H01G255100.1.fna	Horvu_AKASHIN_2H01G255100.1	1	1	1	0	1	0	0	1	0	1	1	0	1	0	0	0	1	0	0	1
38441	38441_Horvu_AKASHIN_2H01G318400.1.fna	Horvu_AKASHIN_2H01G318400.1	1	0	0	0	0	1	0	0	1	0	0	1	0	0	0	0	0	0	0	0
38448	38448_Horvu_AKASHIN_2H01G554000.1.fna	Horvu_AKASHIN_2H01G554000.1	1	0	0	0	1	0	0	0	0	0	1	0	1	0	0	0	1	0	1	0
38454	38454_Horvu_AKASHIN_2H01G672100.1.fna	Horvu_AKASHIN_2H01G672100.1	1	0	0	0	0	0	0	0	0	1	0	0	0	0	0	0	0	0	0	1
38455	38455_Horvu_AKASHIN_2H01G685500.1.fna	Horvu_AKASHIN_2H01G685500.1	1	0	0	0	0	0	0	0	0	0	1	0	0	0	0	0	1	0	0	0
38456	38456_Horvu_AKASHIN_2H01G746800.1.fna	Horvu_AKASHIN_2H01G746800.1	1	0	1	0	1	0	0	1	0	0	0	0	1	0	1	0	1	1	1	1
38461	38461_Horvu_AKASHIN_3H01G364200.1.fna	Horvu_AKASHIN_3H01G364200.1	1	1	0	0	1	1	0	1	1	0	0	1	1	0	0	0	1	0	1	1
38463	38463_Horvu_AKASHIN_3H01G403300.1.fna	Horvu_AKASHIN_3H01G403300.1	1	0	0	1	0	0	0	0	0	0	0	0	0	0	1	0	0	1	0	1
38464	38464_Horvu_AKASHIN_3H01G410400.1.fna	Horvu_AKASHIN_3H01G410400.1	1	2	0	0	1	0	1	1	0	0	1	0	1	0	0	0	0	0	0	2
38467	38467_Horvu_AKASHIN_3H01G554000.1.fna	Horvu_AKASHIN_3H01G554000.1	1	1	1	0	1	1	0	0	0	1	1	1	1	0	1	0	1	0	1	0
38475	38475_Horvu_AKASHIN_4H01G178200.1.fna	Horvu_AKASHIN_4H01G178200.1	1	1	0	0	0	0	0	0	0	1	0	0	0	0	0	0	1	0	1	1
38477	38477_Horvu_AKASHIN_4H01G324600.1.fna	Horvu_AKASHIN_4H01G324600.1	1	1	0	0	1	1	0	1	0	0	1	0	1	0	0	0	1	0	1	1
38481	38481_Horvu_AKASHIN_4H01G391900.1.fna	Horvu_AKASHIN_4H01G391900.1	1	1	1	1	1	1	1	1	0	1	1	1	1	0	1	0	1	1	1	1
38485	38485_Horvu_AKASHIN_4H01G523200.1.fna	Horvu_AKASHIN_4H01G523200.1	2	0	0	1	0	0	1	2	0	1	0	0	0	0	0	0	1	0	0	0
38488	38488_Horvu_AKASHIN_5H01G048500.1.fna	Horvu_AKASHIN_5H01G048500.1	1	0	0	0	0	0	0	0	0	0	0	1	2	0	0	0	1	0	0	1
38489	38489_Horvu_AKASHIN_5H01G067100.1.fna	Horvu_AKASHIN_5H01G067100.1	1	0	0	0	1	0	0	0	0	0	0	0	0	0	0	0	0	0	1	1
38490	38490_Horvu_AKASHIN_5H01G067200.1.fna	Horvu_AKASHIN_5H01G067200.1	1	0	0	0	0	0	0	0	0	1	0	0	0	0	0	0	0	0	1	1
38499	38499_Horvu_AKASHIN_5H01G589400.1.fna	Horvu_AKASHIN_5H01G589400.1	1	1	1	1	1	1	0	0	0	1	1	0	1	1	0	0	1	1	1	1
38501	38501_Horvu_AKASHIN_5H01G706500.1.fna	Horvu_AKASHIN_5H01G706500.1	2	0	0	1	0	1	0	1	0	1	1	1	1	2	0	0	1	0	1	2
38503	38503_Horvu_AKASHIN_6H01G032700.1.fna	Horvu_AKASHIN_6H01G032700.1	1	0	0	0	0	0	0	0	1	0	0	0	0	1	0	0	1	0	1	1
38504	38504_Horvu_AKASHIN_6H01G065200.1.fna	Horvu_AKASHIN_6H01G065200.1	1	0	0	0	1	0	1	1	0	0	1	0	1	1	1	0	0	0	0	1
38506	38506_Horvu_AKASHIN_6H01G093000.1.fna	Horvu_AKASHIN_6H01G093000.1	1	0	0	0	0	0	0	0	0	0	1	1	0	0	1	0	0	0	0	1
38507	38507_Horvu_AKASHIN_6H01G117000.1.fna	Horvu_AKASHIN_6H01G117000.1	1	1	0	0	0	0	0	0	0	0	1	0	0	0	0	0	1	0	0	1
38520	38520_Horvu_AKASHIN_6H01G478100.1.fna	Horvu_AKASHIN_6H01G478100.1	1	0	0	0	0	0	0	0	1	0	0	0	0	0	0	0	1	0	1	0
38523	38523_Horvu_AKASHIN_6H01G512400.1.fna	Horvu_AKASHIN_6H01G512400.1	1	0	0	0	0	0	1	0	0	0	1	0	0	0	0	0	0	0	1	0
38527	38527_Horvu_AKASHIN_7H01G024400.1.fna	Horvu_AKASHIN_7H01G024400.1	1	1	1	1	1	1	1	1	0	1	1	1	1	0	1	0	1	1	1	0
38529	38529_Horvu_AKASHIN_7H01G078800.1.fna	Horvu_AKASHIN_7H01G078800.1	1	0	0	1	0	0	0	0	0	0	0	0	0	0	1	0	0	0	0	1
38531	38531_Horvu_AKASHIN_7H01G110000.1.fna	Horvu_AKASHIN_7H01G110000.1	1	1	0	1	1	0	1	0	1	1	0	0	0	2	1	0	1	1	0	1
38540	38540_Horvu_AKASHIN_7H01G486200.1.fna	Horvu_AKASHIN_7H01G486200.1	1	0	0	0	0	0	0	0	0	0	1	0	0	0	0	0	0	1	1	0
38542	38542_Horvu_AKASHIN_7H01G522800.1.fna	Horvu_AKASHIN_7H01G522800.1	1	0	1	0	1	1	1	0	1	1	0	1	1	0	0	0	1	1	0	0
38545	38545_Horvu_AKASHIN_7H01G577700.1.fna	Horvu_AKASHIN_7H01G577700.1	1	1	0	0	0	0	1	1	0	0	0	0	0	0	0	0	0	0	0	1
38546	38546_Horvu_AKASHIN_7H01G613300.1.fna	Horvu_AKASHIN_7H01G613300.1	1	0	1	0	0	1	2	0	0	0	1	0	1	0	0	0	0	0	1	1
38560	38560_Horvu_AKASHIN_1H01G541400.1.fna	Horvu_AKASHIN_1H01G541400.1	1	0	0	0	0	0	1	0	0	0	1	0	0	0	0	0	0	0	1	1
38563	38563_Horvu_AKASHIN_2H01G155700.1.fna	Horvu_AKASHIN_2H01G155700.1	1	0	0	0	0	0	0	0	0	1	0	0	0	1	0	0	0	0	0	1
38609	38609_Horvu_AKASHIN_6H01G177600.1.fna	Horvu_AKASHIN_6H01G177600.1	1	1	0	0	0	0	1	1	0	0	1	0	0	0	0	0	1	0	1	1
38611	38611_Horvu_AKASHIN_6H01G224600.1.fna	Horvu_AKASHIN_6H01G224600.1	1	1	1	1	0	1	1	0	0	1	1	1	1	1	1	0	1	1	1	0
38619	38619_Horvu_AKASHIN_7H01G197800.1.fna	Horvu_AKASHIN_7H01G197800.1	1	1	0	0	1	0	1	0	0	0	1	1	1	1	0	0	1	0	1	1
38629	38629_Horvu_AKASHIN_1H01G028400.1.fna	Horvu_AKASHIN_1H01G028400.1	1	0	0	0	0	0	0	0	0	0	1	0	0	1	0	0	0	0	0	1
38630	38630_Horvu_AKASHIN_1H01G157400.1.fna	Horvu_AKASHIN_1H01G157400.1	6	0	2	0	0	5	3	5	0	0	4	4	0	2	4	0	4	2	3	3
38633	38633_Horvu_AKASHIN_1H01G215800.1.fna	Horvu_AKASHIN_1H01G215800.1	1	0	1	1	4	1	0	0	0	0	1	1	0	0	0	0	1	0	1	1
38641	38641_Horvu_AKASHIN_2H01G346200.1.fna	Horvu_AKASHIN_2H01G346200.1	1	0	0	0	0	0	0	0	0	0	0	1	0	1	1	0	0	1	0	1
38651	38651_Horvu_AKASHIN_3H01G052300.1.fna	Horvu_AKASHIN_3H01G052300.1	1	0	0	0	0	0	0	0	0	0	1	0	0	0	0	0	0	0	0	1
38653	38653_Horvu_AKASHIN_3H01G179500.1.fna	Horvu_AKASHIN_3H01G179500.1	1	0	0	0	0	1	0	1	0	1	0	1	1	1	0	0	0	0	1	1
38657	38657_Horvu_AKASHIN_3H01G357200.1.fna	Horvu_AKASHIN_3H01G357200.1	1	0	1	0	1	1	0	1	1	0	1	1	0	1	0	0	0	1	0	1
38677	38677_Horvu_AKASHIN_5H01G296000.1.fna	Horvu_AKASHIN_5H01G296000.1	1	1	0	0	0	0	1	1	0	0	1	0	0	0	0	0	1	0	1	1
38679	38679_Horvu_AKASHIN_5H01G303800.1.fna	Horvu_AKASHIN_5H01G303800.1	1	1	0	0	1	0	1	2	0	0	1	0	1	0	0	0	1	0	3	1
38683	38683_Horvu_AKASHIN_6H01G062100.1.fna	Horvu_AKASHIN_6H01G062100.1	1	0	0	0	1	1	1	1	0	1	0	0	1	0	0	0	1	0	0	1
38685	38685_Horvu_AKASHIN_6H01G124000.1.fna	Horvu_AKASHIN_6H01G124000.1	1	0	1	0	0	1	0	0	0	0	1	0	0	0	0	0	1	0	1	1
38692	38692_Horvu_AKASHIN_7H01G132500.1.fna	Horvu_AKASHIN_7H01G132500.1	1	1	0	0	1	0	1	0	1	0	1	1	1	2	0	0	1	0	1	1
38699	38699_Horvu_AKASHIN_7H01G467100.1.fna	Horvu_AKASHIN_7H01G467100.1	1	0	0	0	0	0	0	0	0	1	0	0	1	0	0	0	0	0	0	1
38734	38734_Horvu_AKASHIN_2H01G503800.1.fna	Horvu_AKASHIN_2H01G503800.1	1	1	1	1	0	1	1	0	1	1	1	1	0	1	1	0	1	1	1	1
38743	38743_Horvu_AKASHIN_3H01G055300.1.fna	Horvu_AKASHIN_3H01G055300.1	1	1	1	1	1	1	1	1	1	1	1	1	1	1	1	0	1	1	1	1
38754	38754_Horvu_AKASHIN_3H01G554700.1.fna	Horvu_AKASHIN_3H01G554700.1	1	0	0	0	0	0	0	0	0	0	1	0	0	0	0	0	1	0	1	0
38755	38755_Horvu_AKASHIN_3H01G608700.1.fna	Horvu_AKASHIN_3H01G608700.1	1	1	3	1	1	1	0	0	2	0	1	1	1	1	2	0	1	3	1	1
38759	38759_Horvu_AKASHIN_4H01G326300.1.fna	Horvu_AKASHIN_4H01G326300.1	1	0	0	1	1	1	1	1	0	1	0	1	1	1	1	0	1	1	1	1
38762	38762_Horvu_AKASHIN_4H01G450600.1.fna	Horvu_AKASHIN_4H01G450600.1	1	0	0	0	0	0	0	0	0	0	1	0	0	0	0	0	0	0	1	1
38763	38763_Horvu_AKASHIN_4H01G522800.1.fna	Horvu_AKASHIN_4H01G522800.1	1	0	0	0	0	0	1	1	1	0	0	0	0	1	1	0	1	0	1	1
38766	38766_Horvu_AKASHIN_5H01G088100.1.fna	Horvu_AKASHIN_5H01G088100.1	2	1	1	1	1	1	2	1	0	2	2	0	1	1	1	0	4	4	2	1
38775	38775_Horvu_AKASHIN_5H01G309700.1.fna	Horvu_AKASHIN_5H01G309700.1	1	1	1	1	1	1	1	1	1	1	1	1	1	1	1	0	1	1	1	1
38778	38778_Horvu_AKASHIN_5H01G513400.1.fna	Horvu_AKASHIN_5H01G513400.1	1	0	0	0	0	0	1	0	0	0	1	1	0	1	0	0	0	0	1	1
38779	38779_Horvu_AKASHIN_5H01G521000.1.fna	Horvu_AKASHIN_5H01G521000.1	1	0	1	1	1	1	0	1	0	1	1	1	1	0	0	0	0	1	2	1
38784	38784_Horvu_AKASHIN_5H01G626900.1.fna	Horvu_AKASHIN_5H01G626900.1	1	0	0	0	0	0	0	0	0	0	0	0	0	0	1	0	0	0	1	1
38789	38789_Horvu_AKASHIN_6H01G116000.1.fna	Horvu_AKASHIN_6H01G116000.1	1	0	1	1	0	0	1	0	0	1	1	0	1	1	0	0	1	0	1	1
38802	38802_Horvu_AKASHIN_7H01G015900.1.fna	Horvu_AKASHIN_7H01G015900.1	1	1	1	1	1	0	0	1	0	0	0	0	1	0	0	0	0	0	0	1
38803	38803_Horvu_AKASHIN_7H01G082600.1.fna	Horvu_AKASHIN_7H01G082600.1	1	1	1	0	1	1	1	1	1	0	1	1	1	1	0	0	1	1	1	1
38817	38817_Horvu_AKASHIN_1H01G056700.1.fna	Horvu_AKASHIN_1H01G056700.1	1	0	0	0	0	1	0	0	0	1	0	0	0	1	0	0	0	0	0	1
38843	38843_Horvu_AKASHIN_2H01G603100.1.fna	Horvu_AKASHIN_2H01G603100.1	1	0	0	1	0	0	1	0	0	0	1	1	0	0	0	0	0	0	0	1
38845	38845_Horvu_AKASHIN_2H01G699300.1.fna	Horvu_AKASHIN_2H01G699300.1	1	0	0	0	0	0	1	0	0	0	0	0	0	0	0	0	1	0	1	0
38847	38847_Horvu_AKASHIN_3H01G015400.1.fna	Horvu_AKASHIN_3H01G015400.1	1	0	0	0	0	0	0	0	0	0	1	0	0	0	0	0	0	0	0	1
38848	38848_Horvu_AKASHIN_3H01G025400.1.fna	Horvu_AKASHIN_3H01G025400.1	1	0	0	1	0	0	0	0	0	1	0	0	0	0	0	0	0	0	1	1
38856	38856_Horvu_AKASHIN_3H01G346800.1.fna	Horvu_AKASHIN_3H01G346800.1	1	1	0	0	1	1	0	1	0	1	0	1	1	0	0	0	1	0	1	1
38863	38863_Horvu_AKASHIN_4H01G088300.1.fna	Horvu_AKASHIN_4H01G088300.1	1	0	0	0	0	0	0	0	0	0	1	0	0	0	1	0	0	0	1	1
38865	38865_Horvu_AKASHIN_4H01G178300.1.fna	Horvu_AKASHIN_4H01G178300.1	2	1	0	0	0	2	2	1	0	2	2	1	1	1	0	0	3	1	1	1
38867	38867_Horvu_AKASHIN_4H01G213900.1.fna	Horvu_AKASHIN_4H01G213900.1	1	0	0	0	1	0	0	1	1	1	1	1	1	1	1	0	1	1	1	1
38873	38873_Horvu_AKASHIN_4H01G483900.1.fna	Horvu_AKASHIN_4H01G483900.1	1	0	0	0	0	0	0	0	0	0	0	0	0	0	0	0	0	0	1	1
38878	38878_Horvu_AKASHIN_5H01G069500.1.fna	Horvu_AKASHIN_5H01G069500.1	1	0	0	0	0	0	0	1	0	0	0	0	0	1	0	0	0	0	0	1
38889	38889_Horvu_AKASHIN_5H01G371300.1.fna	Horvu_AKASHIN_5H01G371300.1	1	0	0	0	0	0	0	0	1	0	0	0	0	0	0	0	0	0	0	1
38891	38891_Horvu_AKASHIN_5H01G445400.1.fna	Horvu_AKASHIN_5H01G445400.1	1	0	0	0	0	1	0	0	0	1	1	0	0	0	0	0	1	0	0	0
38894	38894_Horvu_AKASHIN_5H01G590500.1.fna	Horvu_AKASHIN_5H01G590500.1	1	0	0	0	0	0	0	0	0	0	1	0	0	0	0	0	0	0	1	0
38906	38906_Horvu_AKASHIN_6H01G389300.1.fna	Horvu_AKASHIN_6H01G389300.1	1	1	1	1	0	0	0	1	0	0	1	0	0	1	1	0	1	1	1	1
38910	38910_Horvu_AKASHIN_6H01G468200.1.fna	Horvu_AKASHIN_6H01G468200.1	1	4	0	0	0	0	0	0	0	0	1	0	0	0	0	0	0	0	1	0
38918	38918_Horvu_AKASHIN_7H01G143400.1.fna	Horvu_AKASHIN_7H01G143400.1	1	0	0	0	0	0	0	0	0	0	0	0	0	0	0	0	1	0	0	1
38921	38921_Horvu_AKASHIN_7H01G411300.1.fna	Horvu_AKASHIN_7H01G411300.1	1	0	0	1	0	0	0	0	0	1	0	0	0	0	0	0	0	0	1	0
38929	38929_Horvu_AKASHIN_1H01G157800.1.fna	Horvu_AKASHIN_1H01G157800.1	1	0	0	0	1	0	0	0	0	0	1	1	0	0	0	0	1	1	0	0
38943	38943_Horvu_AKASHIN_1H01G590900.1.fna	Horvu_AKASHIN_1H01G590900.1	1	2	1	0	1	1	1	1	1	1	1	0	0	0	1	0	1	0	1	1
38944	38944_Horvu_AKASHIN_2H01G077500.1.fna	Horvu_AKASHIN_2H01G077500.1	1	0	0	0	1	1	1	1	1	0	0	1	1	0	1	0	1	0	0	1
38945	38945_Horvu_AKASHIN_2H01G097800.1.fna	Horvu_AKASHIN_2H01G097800.1	1	0	1	1	0	1	1	0	0	0	1	1	0	0	0	0	1	1	0	1
38946	38946_Horvu_AKASHIN_2H01G130900.1.fna	Horvu_AKASHIN_2H01G130900.1	1	1	0	1	1	0	1	1	0	0	1	1	1	0	0	0	0	1	0	0
38963	38963_Horvu_AKASHIN_2H01G642100.1.fna	Horvu_AKASHIN_2H01G642100.1	2	0	1	0	1	0	1	0	2	1	1	0	1	1	2	0	1	1	1	2
38965	38965_Horvu_AKASHIN_2H01G732100.1.fna	Horvu_AKASHIN_2H01G732100.1	1	1	0	0	0	0	1	1	1	0	1	0	0	1	1	0	1	0	1	0
38968	38968_Horvu_AKASHIN_3H01G230900.1.fna	Horvu_AKASHIN_3H01G230900.1	1	0	0	0	0	0	0	1	0	0	0	0	0	0	0	0	1	0	0	0
38979	38979_Horvu_AKASHIN_4H01G075100.1.fna	Horvu_AKASHIN_4H01G075100.1	1	0	0	0	0	0	0	0	0	0	1	0	0	0	0	0	1	0	1	0
38985	38985_Horvu_AKASHIN_4H01G258200.1.fna	Horvu_AKASHIN_4H01G258200.1	1	0	0	0	0	0	0	0	0	1	1	0	0	0	0	0	1	0	1	1
38987	38987_Horvu_AKASHIN_4H01G307100.1.fna	Horvu_AKASHIN_4H01G307100.1	1	0	0	0	1	0	0	0	0	1	1	0	1	0	0	0	1	0	1	1
39018	39018_Horvu_AKASHIN_7H01G004500.1.fna	Horvu_AKASHIN_7H01G004500.1	1	0	0	0	0	0	0	1	0	0	0	0	0	0	1	0	0	0	1	0
39020	39020_Horvu_AKASHIN_7H01G175000.1.fna	Horvu_AKASHIN_7H01G175000.1	1	1	1	1	1	1	0	0	0	0	0	1	1	1	0	0	1	1	1	1
39022	39022_Horvu_AKASHIN_7H01G233600.1.fna	Horvu_AKASHIN_7H01G233600.1	1	1	0	0	0	0	0	0	0	1	1	0	0	1	0	0	1	0	1	1
39028	39028_Horvu_AKASHIN_7H01G400900.1.fna	Horvu_AKASHIN_7H01G400900.1	1	1	1	1	1	1	0	0	0	1	0	1	1	1	1	0	0	1	1	1
39041	39041_Horvu_AKASHIN_1H01G070500.1.fna	Horvu_AKASHIN_1H01G070500.1	1	0	0	0	1	0	0	0	0	0	0	0	1	0	0	0	0	0	1	0
39048	39048_Horvu_AKASHIN_1H01G362600.1.fna	Horvu_AKASHIN_1H01G362600.1	1	1	1	0	1	0	1	1	1	1	1	0	1	1	1	0	0	1	1	1
39055	39055_Horvu_AKASHIN_2H01G003000.1.fna	Horvu_AKASHIN_2H01G003000.1	1	0	0	0	1	1	1	0	0	0	0	0	1	0	1	0	1	0	1	0
39058	39058_Horvu_AKASHIN_2H01G165900.1.fna	Horvu_AKASHIN_2H01G165900.1	1	0	0	0	0	1	1	0	0	0	0	1	1	0	0	0	1	0	0	1
39068	39068_Horvu_AKASHIN_2H01G498500.1.fna	Horvu_AKASHIN_2H01G498500.1	1	0	1	1	0	1	1	0	0	0	0	1	0	1	1	0	1	1	1	1
39076	39076_Horvu_AKASHIN_3H01G244100.1.fna	Horvu_AKASHIN_3H01G244100.1	1	1	0	0	1	1	1	1	1	1	0	1	1	1	1	0	1	1	1	1
39077	39077_Horvu_AKASHIN_3H01G247900.1.fna	Horvu_AKASHIN_3H01G247900.1	1	0	0	0	1	1	1	1	0	1	1	0	1	0	0	0	0	0	1	1
39079	39079_Horvu_AKASHIN_3H01G346500.1.fna	Horvu_AKASHIN_3H01G346500.1	1	1	1	1	0	0	1	0	1	1	1	0	0	1	1	0	0	1	1	1
39087	39087_Horvu_AKASHIN_3H01G616000.1.fna	Horvu_AKASHIN_3H01G616000.1	1	1	1	0	0	0	1	0	1	2	2	0	0	0	1	0	1	0	1	1
39092	39092_Horvu_AKASHIN_4H01G098100.1.fna	Horvu_AKASHIN_4H01G098100.1	1	0	0	0	0	0	0	0	0	0	1	0	0	0	0	0	0	0	1	1
39095	39095_Horvu_AKASHIN_4H01G136700.1.fna	Horvu_AKASHIN_4H01G136700.1	1	0	0	0	0	0	0	0	0	0	1	0	0	0	0	0	0	0	0	1
39102	39102_Horvu_AKASHIN_4H01G345300.1.fna	Horvu_AKASHIN_4H01G345300.1	1	1	0	1	1	1	1	0	1	1	2	1	1	1	1	0	0	1	0	0
39121	39121_Horvu_AKASHIN_5H01G563900.1.fna	Horvu_AKASHIN_5H01G563900.1	1	0	0	0	1	1	1	0	1	0	1	0	0	1	1	0	1	0	0	1
39124	39124_Horvu_AKASHIN_5H01G665000.1.fna	Horvu_AKASHIN_5H01G665000.1	1	1	1	1	1	1	1	1	0	1	1	1	1	0	1	0	1	1	1	1
39125	39125_Horvu_AKASHIN_5H01G667200.1.fna	Horvu_AKASHIN_5H01G667200.1	1	1	1	0	1	1	1	1	1	1	1	1	1	1	1	0	1	1	1	1
39128	39128_Horvu_AKASHIN_6H01G139300.1.fna	Horvu_AKASHIN_6H01G139300.1	1	0	0	0	0	0	0	0	0	0	1	1	0	0	0	0	1	0	1	1
39143	39143_Horvu_AKASHIN_7H01G072900.1.fna	Horvu_AKASHIN_7H01G072900.1	1	1	2	1	2	1	1	1	1	1	1	1	2	2	2	0	1	2	1	1
39146	39146_Horvu_AKASHIN_7H01G210700.1.fna	Horvu_AKASHIN_7H01G210700.1	1	0	0	0	0	0	0	0	0	0	1	1	0	0	0	0	0	0	1	1
39147	39147_Horvu_AKASHIN_7H01G261900.1.fna	Horvu_AKASHIN_7H01G261900.1	1	1	0	0	0	0	0	0	0	1	0	0	0	0	0	0	0	0	0	1
39149	39149_Horvu_AKASHIN_7H01G407000.1.fna	Horvu_AKASHIN_7H01G407000.1	1	1	0	1	1	0	0	1	0	1	1	1	0	0	1	0	1	1	1	2
39150	39150_Horvu_AKASHIN_7H01G448200.1.fna	Horvu_AKASHIN_7H01G448200.1	1	0	1	1	1	1	1	1	0	1	1	1	1	1	1	0	1	1	1	1
39152	39152_Horvu_AKASHIN_7H01G453700.1.fna	Horvu_AKASHIN_7H01G453700.1	1	0	0	1	0	1	0	0	0	0	0	1	0	0	0	0	0	0	0	1
39155	39155_Horvu_AKASHIN_7H01G512600.1.fna	Horvu_AKASHIN_7H01G512600.1	1	0	1	0	1	1	0	0	1	1	0	1	0	1	1	0	1	1	0	0
39160	39160_Horvu_AKASHIN_7H01G646300.1.fna	Horvu_AKASHIN_7H01G646300.1	1	0	0	0	0	0	0	0	0	0	1	0	0	0	1	0	1	0	1	1
39161	39161_Horvu_AKASHIN_7H01G673400.1.fna	Horvu_AKASHIN_7H01G673400.1	1	0	0	1	0	0	0	0	0	0	0	0	0	1	0	0	0	0	0	0
39163	39163_Horvu_AKASHIN_Un01G028300.1.fna	Horvu_AKASHIN_Un01G028300.1	1	0	0	0	0	0	0	0	0	0	1	0	0	0	1	0	1	0	1	1
39165	39165_Horvu_AKASHIN_Un01G041500.1.fna	Horvu_AKASHIN_Un01G041500.1	1	0	0	1	0	0	0	0	0	0	0	0	0	0	1	0	0	0	1	0
39166	39166_Horvu_AKASHIN_Un01G049500.1.fna	Horvu_AKASHIN_Un01G049500.1	1	0	0	0	0	0	0	0	0	0	1	0	0	0	1	0	1	0	1	1
39170	39170_Horvu_AKASHIN_1H01G047100.1.fna	Horvu_AKASHIN_1H01G047100.1	2	0	0	0	1	0	1	0	1	0	1	0	1	0	1	0	1	0	1	2
39177	39177_Horvu_AKASHIN_1H01G269600.1.fna	Horvu_AKASHIN_1H01G269600.1	1	1	0	0	0	0	0	0	0	0	1	0	0	0	0	0	1	0	1	1
39181	39181_Horvu_AKASHIN_1H01G333100.1.fna	Horvu_AKASHIN_1H01G333100.1	1	1	0	0	0	0	0	0	0	0	0	0	0	0	0	0	1	0	0	1
39189	39189_Horvu_AKASHIN_1H01G581300.1.fna	Horvu_AKASHIN_1H01G581300.1	1	1	1	1	1	1	0	1	0	0	1	1	0	0	2	0	2	0	0	0
39191	39191_Horvu_AKASHIN_2H01G014400.1.fna	Horvu_AKASHIN_2H01G014400.1	1	0	0	0	1	0	1	0	0	0	0	0	0	0	0	0	0	0	0	0
39193	39193_Horvu_AKASHIN_2H01G045300.1.fna	Horvu_AKASHIN_2H01G045300.1	1	1	1	1	0	0	1	1	1	0	1	1	0	1	1	0	1	1	1	1
39205	39205_Horvu_AKASHIN_2H01G341400.1.fna	Horvu_AKASHIN_2H01G341400.1	1	1	0	0	0	0	0	0	0	0	1	0	0	0	0	0	0	0	0	1
39220	39220_Horvu_AKASHIN_3H01G076900.1.fna	Horvu_AKASHIN_3H01G076900.1	1	0	0	0	0	0	0	0	0	0	0	0	0	0	0	0	0	0	1	1
39222	39222_Horvu_AKASHIN_3H01G155500.1.fna	Horvu_AKASHIN_3H01G155500.1	1	1	0	0	1	0	0	1	0	1	1	0	1	0	1	0	1	1	1	1
39227	39227_Horvu_AKASHIN_3H01G472200.1.fna	Horvu_AKASHIN_3H01G472200.1	1	0	0	0	1	0	0	0	0	0	1	0	0	1	0	0	0	0	0	0
39229	39229_Horvu_AKASHIN_3H01G505300.1.fna	Horvu_AKASHIN_3H01G505300.1	1	1	1	1	1	1	1	1	1	1	1	1	0	0	1	0	1	0	1	1
39231	39231_Horvu_AKASHIN_3H01G608400.1.fna	Horvu_AKASHIN_3H01G608400.1	1	0	0	0	0	0	0	0	0	0	0	0	0	0	0	0	0	0	1	1
39234	39234_Horvu_AKASHIN_4H01G045000.1.fna	Horvu_AKASHIN_4H01G045000.1	1	0	0	0	0	0	0	1	0	0	1	0	0	0	0	0	0	0	1	1
39235	39235_Horvu_AKASHIN_4H01G063100.1.fna	Horvu_AKASHIN_4H01G063100.1	1	2	2	1	0	0	0	0	0	0	0	1	0	1	1	0	0	2	0	1
39238	39238_Horvu_AKASHIN_4H01G157700.1.fna	Horvu_AKASHIN_4H01G157700.1	1	0	0	0	0	0	0	0	0	1	1	0	0	0	0	0	1	0	1	1
39244	39244_Horvu_AKASHIN_4H01G242800.1.fna	Horvu_AKASHIN_4H01G242800.1	1	0	0	0	0	0	0	0	1	0	0	1	0	1	0	0	1	0	1	1
39245	39245_Horvu_AKASHIN_4H01G251100.1.fna	Horvu_AKASHIN_4H01G251100.1	1	0	0	0	0	1	0	1	0	1	0	1	0	1	0	0	0	0	0	0
39246	39246_Horvu_AKASHIN_4H01G373100.1.fna	Horvu_AKASHIN_4H01G373100.1	1	0	0	0	1	0	0	1	0	1	0	0	0	0	0	0	0	0	0	0
39253	39253_Horvu_AKASHIN_5H01G175000.1.fna	Horvu_AKASHIN_5H01G175000.1	1	0	0	0	0	0	0	1	0	0	1	1	0	1	0	0	0	0	1	1
39254	39254_Horvu_AKASHIN_5H01G207900.1.fna	Horvu_AKASHIN_5H01G207900.1	1	0	0	0	1	0	0	0	0	0	0	0	1	0	0	0	0	0	0	1
39260	39260_Horvu_AKASHIN_5H01G590400.1.fna	Horvu_AKASHIN_5H01G590400.1	1	0	0	0	0	0	0	0	0	0	1	0	0	0	0	0	0	0	1	0
39268	39268_Horvu_AKASHIN_6H01G338700.1.fna	Horvu_AKASHIN_6H01G338700.1	1	0	1	1	1	1	1	1	1	1	0	1	1	1	1	0	1	1	0	1
39270	39270_Horvu_AKASHIN_6H01G384300.1.fna	Horvu_AKASHIN_6H01G384300.1	1	1	1	0	1	0	0	0	0	0	0	1	1	1	1	0	0	1	1	1
39273	39273_Horvu_AKASHIN_6H01G395700.1.fna	Horvu_AKASHIN_6H01G395700.1	1	0	1	1	1	0	0	0	1	0	1	1	0	0	1	0	1	1	1	1
39277	39277_Horvu_AKASHIN_6H01G425800.1.fna	Horvu_AKASHIN_6H01G425800.1	1	0	0	0	0	0	0	1	1	0	1	1	0	0	0	0	0	0	0	1
39280	39280_Horvu_AKASHIN_7H01G015700.1.fna	Horvu_AKASHIN_7H01G015700.1	1	1	0	0	0	0	0	0	0	0	0	0	0	0	0	0	0	0	0	1
39281	39281_Horvu_AKASHIN_7H01G056800.1.fna	Horvu_AKASHIN_7H01G056800.1	1	0	1	1	1	1	0	0	0	0	0	0	1	0	1	0	0	1	0	1
39283	39283_Horvu_AKASHIN_7H01G070900.1.fna	Horvu_AKASHIN_7H01G070900.1	1	1	0	0	1	0	0	0	0	0	1	0	1	0	0	0	1	0	1	1
39286	39286_Horvu_AKASHIN_7H01G181800.1.fna	Horvu_AKASHIN_7H01G181800.1	1	0	0	0	0	0	0	0	0	0	1	0	0	0	0	0	1	0	1	1
39287	39287_Horvu_AKASHIN_7H01G204600.1.fna	Horvu_AKASHIN_7H01G204600.1	1	0	0	0	0	0	1	0	0	0	0	0	0	0	0	0	0	0	0	1
39288	39288_Horvu_AKASHIN_7H01G216700.1.fna	Horvu_AKASHIN_7H01G216700.1	1	1	1	1	1	1	0	1	0	1	1	1	1	1	0	0	1	1	1	1
39297	39297_Horvu_AKASHIN_7H01G473200.1.fna	Horvu_AKASHIN_7H01G473200.1	1	0	0	0	0	0	0	0	0	0	0	0	0	1	0	0	0	0	0	1
39306	39306_Horvu_AKASHIN_7H01G697700.1.fna	Horvu_AKASHIN_7H01G697700.1	1	1	1	0	1	2	0	2	2	0	1	2	2	2	0	0	0	1	1	2
39311	39311_Horvu_AKASHIN_Un01G113000.1.fna	Horvu_AKASHIN_Un01G113000.1	1	0	4	0	0	0	0	0	0	0	1	0	0	1	0	0	0	1	0	5
39317	39317_Horvu_AKASHIN_1H01G259400.1.fna	Horvu_AKASHIN_1H01G259400.1	1	0	1	1	1	1	0	1	0	1	1	1	1	1	0	0	1	1	1	1
39321	39321_Horvu_AKASHIN_1H01G394900.1.fna	Horvu_AKASHIN_1H01G394900.1	1	0	0	0	0	0	0	0	0	1	1	1	1	0	1	0	0	0	0	1
39322	39322_Horvu_AKASHIN_1H01G433100.1.fna	Horvu_AKASHIN_1H01G433100.1	1	1	0	0	1	1	0	1	0	1	1	1	1	0	0	0	1	0	1	1
39326	39326_Horvu_AKASHIN_2H01G191900.1.fna	Horvu_AKASHIN_2H01G191900.1	1	1	1	1	1	1	1	1	1	1	0	1	1	1	0	0	1	1	0	0
39332	39332_Horvu_AKASHIN_2H01G337300.1.fna	Horvu_AKASHIN_2H01G337300.1	1	1	0	0	0	0	0	1	0	0	0	0	1	0	0	0	1	0	1	1
39338	39338_Horvu_AKASHIN_2H01G543700.1.fna	Horvu_AKASHIN_2H01G543700.1	1	1	1	1	0	1	0	1	1	1	0	0	1	1	0	0	1	1	0	0
39346	39346_Horvu_AKASHIN_2H01G705700.1.fna	Horvu_AKASHIN_2H01G705700.1	1	1	0	1	1	1	1	1	1	0	1	1	1	1	1	0	1	0	1	0
39348	39348_Horvu_AKASHIN_3H01G078800.1.fna	Horvu_AKASHIN_3H01G078800.1	1	0	0	0	0	0	0	0	0	1	0	0	0	0	0	0	0	0	1	0
39366	39366_Horvu_AKASHIN_4H01G014300.1.fna	Horvu_AKASHIN_4H01G014300.1	1	0	0	0	1	0	1	0	0	0	1	0	0	0	0	0	0	1	1	0
39372	39372_Horvu_AKASHIN_4H01G158700.1.fna	Horvu_AKASHIN_4H01G158700.1	1	0	0	0	0	0	0	0	0	0	1	0	0	0	0	0	0	0	0	1
39374	39374_Horvu_AKASHIN_4H01G199700.1.fna	Horvu_AKASHIN_4H01G199700.1	1	0	0	0	0	0	0	0	0	0	1	0	0	0	0	0	1	0	0	1
39381	39381_Horvu_AKASHIN_4H01G306500.1.fna	Horvu_AKASHIN_4H01G306500.1	1	0	0	1	0	0	0	1	0	1	1	0	0	0	0	0	1	0	1	0
39387	39387_Horvu_AKASHIN_5H01G180100.1.fna	Horvu_AKASHIN_5H01G180100.1	1	0	0	0	0	0	0	1	0	0	1	1	0	1	0	0	0	0	1	1
39391	39391_Horvu_AKASHIN_5H01G281300.1.fna	Horvu_AKASHIN_5H01G281300.1	1	0	0	0	1	0	0	1	0	1	0	0	0	0	1	0	0	0	0	1
39393	39393_Horvu_AKASHIN_5H01G304000.1.fna	Horvu_AKASHIN_5H01G304000.1	1	0	0	0	0	0	0	1	0	0	0	0	0	0	0	0	0	0	0	1
39396	39396_Horvu_AKASHIN_5H01G569000.1.fna	Horvu_AKASHIN_5H01G569000.1	1	1	0	0	0	0	1	0	0	0	0	0	0	0	0	0	0	0	0	1
39404	39404_Horvu_AKASHIN_6H01G154700.1.fna	Horvu_AKASHIN_6H01G154700.1	1	1	1	1	0	1	1	1	1	1	0	1	1	1	1	0	1	1	0	1
39418	39418_Horvu_AKASHIN_7H01G093900.1.fna	Horvu_AKASHIN_7H01G093900.1	1	1	0	0	0	1	0	0	0	0	0	0	0	0	0	0	1	0	1	0
39420	39420_Horvu_AKASHIN_7H01G293500.1.fna	Horvu_AKASHIN_7H01G293500.1	1	1	1	0	1	1	0	1	1	1	1	1	0	1	1	0	1	0	1	1
39423	39423_Horvu_AKASHIN_7H01G360100.1.fna	Horvu_AKASHIN_7H01G360100.1	1	1	0	0	1	0	0	0	1	1	0	0	1	1	0	0	1	0	1	0
39440	39440_Horvu_AKASHIN_1H01G280600.1.fna	Horvu_AKASHIN_1H01G280600.1	1	0	1	1	1	0	1	1	1	1	1	1	1	1	1	0	1	1	1	1
39442	39442_Horvu_AKASHIN_1H01G412600.1.fna	Horvu_AKASHIN_1H01G412600.1	1	0	1	1	0	1	1	0	0	1	0	0	0	0	0	0	0	1	1	0
39446	39446_Horvu_AKASHIN_1H01G508400.1.fna	Horvu_AKASHIN_1H01G508400.1	1	1	1	1	0	0	0	0	1	0	0	1	1	1	1	0	0	1	1	1
39447	39447_Horvu_AKASHIN_1H01G511400.1.fna	Horvu_AKASHIN_1H01G511400.1	1	0	0	1	0	0	0	0	0	0	0	0	0	0	0	0	1	0	1	1
39450	39450_Horvu_AKASHIN_2H01G033900.1.fna	Horvu_AKASHIN_2H01G033900.1	1	1	1	1	0	1	1	1	0	1	0	0	0	0	0	0	1	1	0	0
39467	39467_Horvu_AKASHIN_2H01G432300.1.fna	Horvu_AKASHIN_2H01G432300.1	1	0	0	0	1	0	0	1	0	0	0	0	0	0	0	0	0	0	0	0
39478	39478_Horvu_AKASHIN_3H01G148600.1.fna	Horvu_AKASHIN_3H01G148600.1	1	0	0	1	0	1	1	1	0	0	0	0	0	0	0	0	1	0	0	1
39483	39483_Horvu_AKASHIN_3H01G497200.1.fna	Horvu_AKASHIN_3H01G497200.1	1	0	0	0	0	0	0	0	0	1	0	0	0	0	0	0	0	0	0	1
39496	39496_Horvu_AKASHIN_5H01G035100.1.fna	Horvu_AKASHIN_5H01G035100.1	1	0	0	0	1	0	0	0	0	1	0	0	1	0	0	0	1	0	0	1
39499	39499_Horvu_AKASHIN_5H01G138800.1.fna	Horvu_AKASHIN_5H01G138800.1	1	0	1	0	0	0	1	0	0	0	0	0	0	0	1	0	0	0	1	1
39500	39500_Horvu_AKASHIN_5H01G139800.1.fna	Horvu_AKASHIN_5H01G139800.1	1	1	1	0	0	0	1	1	0	0	1	1	0	1	1	0	0	1	1	1
39514	39514_Horvu_AKASHIN_6H01G041700.1.fna	Horvu_AKASHIN_6H01G041700.1	1	1	0	1	1	0	1	0	0	0	1	1	1	1	1	0	1	0	1	1
39516	39516_Horvu_AKASHIN_6H01G097000.1.fna	Horvu_AKASHIN_6H01G097000.1	1	1	1	1	1	1	1	1	1	1	1	1	1	1	1	0	1	1	1	1
39517	39517_Horvu_AKASHIN_6H01G200400.1.fna	Horvu_AKASHIN_6H01G200400.1	1	0	1	1	0	0	0	0	1	1	0	0	1	0	0	0	0	0	0	0
39523	39523_Horvu_AKASHIN_6H01G389400.1.fna	Horvu_AKASHIN_6H01G389400.1	1	1	0	0	0	0	0	0	0	0	0	0	0	0	0	0	1	0	0	1
39524	39524_Horvu_AKASHIN_6H01G455500.1.fna	Horvu_AKASHIN_6H01G455500.1	1	0	0	0	0	0	1	0	0	1	0	0	0	0	0	0	0	0	0	0
39527	39527_Horvu_AKASHIN_7H01G106500.1.fna	Horvu_AKASHIN_7H01G106500.1	1	0	1	1	2	1	0	0	1	0	0	1	0	1	1	0	0	1	0	1
39538	39538_Horvu_AKASHIN_7H01G566100.1.fna	Horvu_AKASHIN_7H01G566100.1	1	0	0	1	0	0	0	1	0	1	0	0	0	0	0	0	0	0	0	1
39541	39541_Horvu_AKASHIN_Un01G025800.1.fna	Horvu_AKASHIN_Un01G025800.1	1	1	1	0	0	0	1	0	0	0	1	1	0	1	1	0	0	1	1	1
39542	39542_Horvu_AKASHIN_Un01G085000.1.fna	Horvu_AKASHIN_Un01G085000.1	1	1	1	1	0	1	0	0	0	1	1	1	0	0	0	0	1	0	1	1
39543	39543_Horvu_AKASHIN_Un01G085100.1.fna	Horvu_AKASHIN_Un01G085100.1	1	1	1	0	0	1	0	0	0	1	1	1	0	0	0	0	1	0	1	1
39552	39552_Horvu_AKASHIN_1H01G448200.1.fna	Horvu_AKASHIN_1H01G448200.1	1	1	0	0	0	0	0	0	0	0	1	0	0	0	0	0	0	0	1	0
39553	39553_Horvu_AKASHIN_1H01G492600.1.fna	Horvu_AKASHIN_1H01G492600.1	1	0	0	0	1	0	0	0	0	0	0	0	0	1	0	0	0	1	0	1
39566	39566_Horvu_AKASHIN_2H01G474800.1.fna	Horvu_AKASHIN_2H01G474800.1	1	1	0	0	0	0	0	1	0	0	0	0	0	0	0	0	0	0	0	1
39569	39569_Horvu_AKASHIN_2H01G633300.1.fna	Horvu_AKASHIN_2H01G633300.1	1	0	0	0	0	0	0	0	0	0	1	0	0	0	0	0	1	1	0	1
39570	39570_Horvu_AKASHIN_2H01G640600.1.fna	Horvu_AKASHIN_2H01G640600.1	1	1	0	0	1	0	0	0	0	0	1	0	1	1	0	0	1	1	0	1
39571	39571_Horvu_AKASHIN_2H01G646400.1.fna	Horvu_AKASHIN_2H01G646400.1	1	0	0	0	0	0	0	0	0	0	1	0	0	1	0	0	0	0	0	1
39584	39584_Horvu_AKASHIN_3H01G661200.1.fna	Horvu_AKASHIN_3H01G661200.1	1	0	0	0	1	1	0	1	0	0	1	1	1	0	0	0	1	1	1	0
39585	39585_Horvu_AKASHIN_3H01G670100.1.fna	Horvu_AKASHIN_3H01G670100.1	1	0	0	0	0	0	0	2	0	1	0	0	1	1	1	0	0	0	0	1
39587	39587_Horvu_AKASHIN_4H01G004000.1.fna	Horvu_AKASHIN_4H01G004000.1	1	1	0	1	1	0	1	0	1	0	1	0	1	0	1	0	1	1	1	1
39600	39600_Horvu_AKASHIN_5H01G139100.1.fna	Horvu_AKASHIN_5H01G139100.1	1	1	1	0	0	0	1	1	0	0	1	1	0	1	1	0	0	1	1	1
39602	39602_Horvu_AKASHIN_5H01G139300.1.fna	Horvu_AKASHIN_5H01G139300.1	1	1	1	0	0	0	1	1	0	0	1	1	0	1	1	0	0	1	1	0
39603	39603_Horvu_AKASHIN_5H01G139500.1.fna	Horvu_AKASHIN_5H01G139500.1	1	1	1	0	0	0	1	1	0	0	1	1	0	1	1	0	0	1	1	1
39604	39604_Horvu_AKASHIN_5H01G139600.1.fna	Horvu_AKASHIN_5H01G139600.1	1	0	1	0	0	0	1	1	0	0	1	1	0	1	1	0	0	2	1	1
39610	39610_Horvu_AKASHIN_5H01G140500.1.fna	Horvu_AKASHIN_5H01G140500.1	1	1	1	0	0	0	1	1	0	0	1	1	0	1	1	0	0	1	1	1
39611	39611_Horvu_AKASHIN_5H01G140600.1.fna	Horvu_AKASHIN_5H01G140600.1	1	1	1	0	0	0	1	1	0	0	0	1	0	1	1	0	0	1	1	1
39630	39630_Horvu_AKASHIN_5H01G143100.1.fna	Horvu_AKASHIN_5H01G143100.1	1	1	1	0	0	0	1	1	0	0	1	1	0	1	1	0	0	1	1	1
39642	39642_Horvu_AKASHIN_5H01G655400.1.fna	Horvu_AKASHIN_5H01G655400.1	1	1	0	0	0	0	0	0	0	1	0	0	0	0	0	0	0	0	1	1
39645	39645_Horvu_AKASHIN_6H01G166500.1.fna	Horvu_AKASHIN_6H01G166500.1	2	1	1	1	1	1	1	1	1	1	1	2	1	1	2	0	0	1	2	1
39650	39650_Horvu_AKASHIN_6H01G486500.1.fna	Horvu_AKASHIN_6H01G486500.1	1	0	0	0	1	1	0	0	0	1	1	1	0	0	0	0	0	0	0	0
39651	39651_Horvu_AKASHIN_6H01G493300.1.fna	Horvu_AKASHIN_6H01G493300.1	1	0	0	0	1	0	0	0	0	0	0	0	0	1	1	0	0	1	0	0
39655	39655_Horvu_AKASHIN_7H01G067900.1.fna	Horvu_AKASHIN_7H01G067900.1	1	0	0	0	0	0	0	0	1	1	0	0	0	0	0	0	0	0	0	1
39656	39656_Horvu_AKASHIN_7H01G102200.1.fna	Horvu_AKASHIN_7H01G102200.1	3	3	0	0	1	0	0	0	0	2	0	1	0	0	0	0	2	0	3	7
39663	39663_Horvu_AKASHIN_7H01G482400.1.fna	Horvu_AKASHIN_7H01G482400.1	1	0	0	0	0	0	0	0	0	0	1	0	1	0	0	0	0	0	1	1
39669	39669_Horvu_AKASHIN_Un01G025700.1.fna	Horvu_AKASHIN_Un01G025700.1	1	1	1	0	0	0	1	1	0	0	1	1	0	1	1	0	0	1	1	1
39670	39670_Horvu_AKASHIN_Un01G026500.1.fna	Horvu_AKASHIN_Un01G026500.1	1	1	1	1	1	1	0	0	3	1	1	1	1	2	1	0	1	1	1	1
39676	39676_Horvu_AKASHIN_Un01G077700.1.fna	Horvu_AKASHIN_Un01G077700.1	1	0	0	2	0	0	0	1	0	0	0	0	0	0	0	0	1	0	0	0
39678	39678_Horvu_AKASHIN_Un01G098200.1.fna	Horvu_AKASHIN_Un01G098200.1	1	1	1	0	1	1	0	1	1	0	1	1	1	1	1	0	1	1	1	0
39680	39680_Horvu_AKASHIN_Un01G115900.1.fna	Horvu_AKASHIN_Un01G115900.1	1	0	0	0	0	0	0	0	0	0	0	0	0	0	0	0	0	0	1	1
39684	39684_Horvu_AKASHIN_1H01G027900.1.fna	Horvu_AKASHIN_1H01G027900.1	1	0	0	0	0	0	0	0	0	0	1	0	0	0	0	0	1	0	0	1
39690	39690_Horvu_AKASHIN_1H01G108200.1.fna	Horvu_AKASHIN_1H01G108200.1	1	1	0	0	1	1	1	1	1	1	1	1	1	1	1	0	1	1	1	1
39691	39691_Horvu_AKASHIN_1H01G108900.1.fna	Horvu_AKASHIN_1H01G108900.1	1	1	0	0	1	1	0	0	0	0	1	0	1	0	0	0	1	0	1	1
39699	39699_Horvu_AKASHIN_1H01G375700.1.fna	Horvu_AKASHIN_1H01G375700.1	1	0	1	1	1	1	0	0	0	1	0	1	1	1	1	0	1	1	1	1
39700	39700_Horvu_AKASHIN_1H01G403400.1.fna	Horvu_AKASHIN_1H01G403400.1	6	0	0	0	0	0	0	0	0	0	0	0	0	4	0	0	0	0	0	3
39704	39704_Horvu_AKASHIN_2H01G089100.1.fna	Horvu_AKASHIN_2H01G089100.1	1	0	1	0	0	1	0	0	0	1	0	1	0	0	0	0	0	0	0	1
39706	39706_Horvu_AKASHIN_2H01G158100.1.fna	Horvu_AKASHIN_2H01G158100.1	1	0	0	0	0	0	0	0	0	1	0	0	0	0	0	0	0	0	0	1
39717	39717_Horvu_AKASHIN_2H01G408100.1.fna	Horvu_AKASHIN_2H01G408100.1	1	1	0	0	0	0	1	1	0	0	1	0	1	0	0	0	0	0	0	1
39719	39719_Horvu_AKASHIN_2H01G508600.1.fna	Horvu_AKASHIN_2H01G508600.1	1	1	1	1	1	1	1	1	1	1	1	1	1	1	1	0	1	1	1	1
39723	39723_Horvu_AKASHIN_2H01G598500.1.fna	Horvu_AKASHIN_2H01G598500.1	4	1	0	1	2	2	0	2	0	5	3	2	1	3	1	0	2	0	1	2
39724	39724_Horvu_AKASHIN_2H01G598700.1.fna	Horvu_AKASHIN_2H01G598700.1	1	0	0	0	0	1	0	0	0	0	0	1	0	1	0	0	1	0	1	1
39730	39730_Horvu_AKASHIN_2H01G678200.1.fna	Horvu_AKASHIN_2H01G678200.1	1	1	1	1	1	0	1	0	1	0	0	0	0	1	1	0	1	1	0	1
39733	39733_Horvu_AKASHIN_3H01G028500.1.fna	Horvu_AKASHIN_3H01G028500.1	1	0	0	0	0	0	0	0	0	0	0	0	0	0	0	0	0	0	1	1
39734	39734_Horvu_AKASHIN_3H01G035400.1.fna	Horvu_AKASHIN_3H01G035400.1	1	0	0	0	0	0	1	0	1	0	1	0	0	0	1	0	1	0	1	1
39735	39735_Horvu_AKASHIN_3H01G045600.1.fna	Horvu_AKASHIN_3H01G045600.1	1	0	0	0	0	0	0	0	0	0	1	0	0	0	0	0	1	0	1	1
39736	39736_Horvu_AKASHIN_3H01G053700.1.fna	Horvu_AKASHIN_3H01G053700.1	1	0	0	1	0	0	0	0	0	0	0	0	0	0	0	0	0	0	1	1
39737	39737_Horvu_AKASHIN_3H01G105500.1.fna	Horvu_AKASHIN_3H01G105500.1	1	0	0	0	0	0	1	0	0	1	1	0	0	0	0	0	1	0	1	1
39738	39738_Horvu_AKASHIN_3H01G121800.1.fna	Horvu_AKASHIN_3H01G121800.1	1	1	0	0	0	0	0	0	0	0	1	0	1	0	0	0	1	0	1	1
39741	39741_Horvu_AKASHIN_3H01G217400.1.fna	Horvu_AKASHIN_3H01G217400.1	1	1	1	1	1	1	1	1	1	1	1	1	1	1	1	0	1	1	1	1
39746	39746_Horvu_AKASHIN_3H01G340300.1.fna	Horvu_AKASHIN_3H01G340300.1	1	0	0	0	1	0	0	0	0	1	1	0	1	0	0	0	0	0	1	1
39749	39749_Horvu_AKASHIN_3H01G504900.1.fna	Horvu_AKASHIN_3H01G504900.1	1	0	1	1	1	1	1	1	1	1	1	1	1	1	1	0	1	1	1	1
39751	39751_Horvu_AKASHIN_3H01G570600.1.fna	Horvu_AKASHIN_3H01G570600.1	1	0	0	0	0	0	0	0	0	0	0	0	0	0	0	0	0	0	1	1
39752	39752_Horvu_AKASHIN_3H01G603600.1.fna	Horvu_AKASHIN_3H01G603600.1	1	0	0	1	0	0	1	0	0	0	0	0	0	1	0	0	0	0	0	0
39753	39753_Horvu_AKASHIN_3H01G620000.1.fna	Horvu_AKASHIN_3H01G620000.1	1	0	0	0	0	0	1	0	0	0	1	0	0	0	0	0	1	0	1	1
39774	39774_Horvu_AKASHIN_4H01G359900.1.fna	Horvu_AKASHIN_4H01G359900.1	1	0	0	1	0	1	0	0	0	1	0	1	1	1	1	0	0	1	0	0
39781	39781_Horvu_AKASHIN_4H01G493400.1.fna	Horvu_AKASHIN_4H01G493400.1	1	0	0	0	0	1	0	0	0	1	1	0	0	0	0	0	1	0	0	1
39788	39788_Horvu_AKASHIN_5H01G139400.1.fna	Horvu_AKASHIN_5H01G139400.1	1	1	1	0	0	0	1	1	0	0	1	1	0	1	1	0	0	1	1	1
39792	39792_Horvu_AKASHIN_5H01G171500.1.fna	Horvu_AKASHIN_5H01G171500.1	1	0	0	0	0	0	0	0	0	0	1	0	0	1	0	0	0	0	1	1
39793	39793_Horvu_AKASHIN_5H01G183500.1.fna	Horvu_AKASHIN_5H01G183500.1	1	0	0	0	0	0	0	1	0	0	0	0	0	1	0	0	0	0	1	1
39798	39798_Horvu_AKASHIN_5H01G317600.1.fna	Horvu_AKASHIN_5H01G317600.1	1	0	1	1	0	0	0	0	1	0	0	1	0	1	1	0	0	1	1	0
39800	39800_Horvu_AKASHIN_5H01G423200.1.fna	Horvu_AKASHIN_5H01G423200.1	1	0	0	0	1	0	1	0	1	0	0	1	0	1	1	0	1	0	1	1
39807	39807_Horvu_AKASHIN_5H01G562900.1.fna	Horvu_AKASHIN_5H01G562900.1	1	0	0	0	0	0	0	0	0	0	1	1	0	0	0	0	0	0	1	1
39808	39808_Horvu_AKASHIN_5H01G565000.1.fna	Horvu_AKASHIN_5H01G565000.1	1	0	0	0	0	0	0	0	0	0	1	0	0	0	0	0	0	0	1	1
39809	39809_Horvu_AKASHIN_5H01G590000.1.fna	Horvu_AKASHIN_5H01G590000.1	1	1	1	1	2	1	1	0	0	1	1	1	1	1	0	0	1	1	1	1
39811	39811_Horvu_AKASHIN_5H01G659400.1.fna	Horvu_AKASHIN_5H01G659400.1	1	0	0	0	0	0	0	0	0	0	0	0	0	0	0	0	0	0	1	1
39812	39812_Horvu_AKASHIN_5H01G666100.1.fna	Horvu_AKASHIN_5H01G666100.1	1	0	1	0	1	1	1	1	0	1	1	1	1	1	1	0	1	1	1	1
39815	39815_Horvu_AKASHIN_6H01G043800.1.fna	Horvu_AKASHIN_6H01G043800.1	1	0	0	0	0	0	0	0	0	0	0	0	0	0	0	0	0	0	1	1
39819	39819_Horvu_AKASHIN_6H01G247700.1.fna	Horvu_AKASHIN_6H01G247700.1	1	1	0	0	0	0	0	0	0	0	1	0	0	0	0	0	0	0	1	0
39825	39825_Horvu_AKASHIN_6H01G422700.1.fna	Horvu_AKASHIN_6H01G422700.1	1	0	1	0	1	0	0	1	0	0	1	1	1	1	0	0	0	1	1	1
39832	39832_Horvu_AKASHIN_7H01G021300.1.fna	Horvu_AKASHIN_7H01G021300.1	1	0	1	0	0	0	0	0	0	0	0	0	0	0	0	0	0	0	1	0
39833	39833_Horvu_AKASHIN_7H01G053400.1.fna	Horvu_AKASHIN_7H01G053400.1	1	0	1	1	1	2	0	1	0	1	1	1	0	1	1	0	0	1	0	1
39835	39835_Horvu_AKASHIN_7H01G131500.1.fna	Horvu_AKASHIN_7H01G131500.1	1	0	0	0	0	0	0	0	0	0	0	0	0	1	0	0	0	0	1	1
39840	39840_Horvu_AKASHIN_7H01G241600.1.fna	Horvu_AKASHIN_7H01G241600.1	1	0	1	0	1	0	0	1	0	0	1	0	1	0	0	0	0	1	1	1
39850	39850_Horvu_AKASHIN_7H01G555000.1.fna	Horvu_AKASHIN_7H01G555000.1	1	1	0	0	0	0	0	0	0	0	1	0	0	0	0	0	0	0	1	0
39860	39860_Horvu_AKASHIN_1H01G104200.1.fna	Horvu_AKASHIN_1H01G104200.1	1	1	0	0	0	0	1	0	1	0	0	0	0	0	0	0	1	0	1	1
39861	39861_Horvu_AKASHIN_1H01G119200.1.fna	Horvu_AKASHIN_1H01G119200.1	1	0	1	1	0	1	1	1	1	0	0	3	1	1	1	0	1	1	1	1
39874	39874_Horvu_AKASHIN_1H01G511500.1.fna	Horvu_AKASHIN_1H01G511500.1	1	0	0	1	0	0	0	1	0	0	0	0	0	0	0	0	1	0	1	0
39886	39886_Horvu_AKASHIN_2H01G380800.1.fna	Horvu_AKASHIN_2H01G380800.1	1	0	0	1	0	0	0	0	0	0	0	0	0	1	0	0	1	0	0	0
39891	39891_Horvu_AKASHIN_2H01G749300.1.fna	Horvu_AKASHIN_2H01G749300.1	1	0	0	1	0	1	1	0	1	1	0	1	0	0	0	0	1	0	0	0
39893	39893_Horvu_AKASHIN_3H01G059500.1.fna	Horvu_AKASHIN_3H01G059500.1	1	0	1	1	1	0	1	1	0	0	0	1	1	1	0	0	0	1	0	0
39896	39896_Horvu_AKASHIN_3H01G358100.1.fna	Horvu_AKASHIN_3H01G358100.1	1	0	0	0	1	1	0	1	1	1	1	1	1	0	1	0	1	0	0	0
39900	39900_Horvu_AKASHIN_3H01G463600.1.fna	Horvu_AKASHIN_3H01G463600.1	1	0	0	0	0	0	0	0	0	0	0	0	0	0	0	0	1	0	0	1
39901	39901_Horvu_AKASHIN_3H01G486300.1.fna	Horvu_AKASHIN_3H01G486300.1	1	0	0	0	0	0	0	1	0	1	0	0	0	0	0	0	0	0	0	1
39903	39903_Horvu_AKASHIN_3H01G517900.1.fna	Horvu_AKASHIN_3H01G517900.1	1	0	1	0	1	1	1	1	1	1	1	1	1	1	0	0	1	1	1	1
39913	39913_Horvu_AKASHIN_4H01G133300.1.fna	Horvu_AKASHIN_4H01G133300.1	2	1	1	2	2	0	1	2	0	1	1	0	2	1	0	0	1	2	1	1
39914	39914_Horvu_AKASHIN_4H01G145200.1.fna	Horvu_AKASHIN_4H01G145200.1	1	0	0	0	0	0	0	0	0	0	1	0	0	0	0	0	1	0	0	1
39926	39926_Horvu_AKASHIN_4H01G446200.1.fna	Horvu_AKASHIN_4H01G446200.1	1	1	0	0	0	0	0	0	0	1	1	0	0	0	0	0	1	0	1	1
39928	39928_Horvu_AKASHIN_4H01G500700.1.fna	Horvu_AKASHIN_4H01G500700.1	1	0	1	0	1	1	1	0	1	1	1	1	0	1	1	0	0	1	1	1
39939	39939_Horvu_AKASHIN_5H01G401700.1.fna	Horvu_AKASHIN_5H01G401700.1	1	0	1	1	0	0	1	1	0	1	1	0	1	1	0	0	0	1	1	1
39940	39940_Horvu_AKASHIN_5H01G406600.1.fna	Horvu_AKASHIN_5H01G406600.1	1	0	1	1	1	1	1	1	1	1	1	1	1	1	1	0	1	1	1	1
39941	39941_Horvu_AKASHIN_5H01G459700.1.fna	Horvu_AKASHIN_5H01G459700.1	1	0	0	1	0	1	0	0	1	1	1	1	0	2	1	0	1	1	0	1
39944	39944_Horvu_AKASHIN_5H01G675700.1.fna	Horvu_AKASHIN_5H01G675700.1	1	0	0	0	0	0	0	1	0	0	0	0	1	0	0	0	0	0	0	0
39947	39947_Horvu_AKASHIN_6H01G037200.1.fna	Horvu_AKASHIN_6H01G037200.1	1	0	0	1	1	0	0	0	0	1	1	0	0	0	0	0	0	0	0	1
39949	39949_Horvu_AKASHIN_6H01G080400.1.fna	Horvu_AKASHIN_6H01G080400.1	1	0	0	0	0	0	0	0	0	0	0	1	1	0	0	0	1	0	0	0
39953	39953_Horvu_AKASHIN_6H01G217200.1.fna	Horvu_AKASHIN_6H01G217200.1	1	1	1	1	1	1	1	1	0	1	0	1	0	1	1	0	0	1	0	1
39962	39962_Horvu_AKASHIN_7H01G040700.1.fna	Horvu_AKASHIN_7H01G040700.1	1	0	2	1	0	0	0	0	2	0	0	1	0	1	2	0	0	2	0	0
39963	39963_Horvu_AKASHIN_7H01G112000.1.fna	Horvu_AKASHIN_7H01G112000.1	1	1	1	1	1	1	1	0	1	1	1	1	1	1	1	0	1	1	1	1
39964	39964_Horvu_AKASHIN_7H01G112300.1.fna	Horvu_AKASHIN_7H01G112300.1	1	1	1	1	1	1	1	0	0	1	1	1	1	1	1	0	1	1	1	1
39987	39987_Horvu_AKASHIN_1H01G169300.1.fna	Horvu_AKASHIN_1H01G169300.1	1	1	0	0	0	1	0	0	1	0	0	1	0	0	0	0	0	0	0	0
39991	39991_Horvu_AKASHIN_1H01G171000.1.fna	Horvu_AKASHIN_1H01G171000.1	1	0	0	1	0	1	1	0	1	0	1	0	1	0	0	0	1	0	0	0
39992	39992_Horvu_AKASHIN_1H01G171500.1.fna	Horvu_AKASHIN_1H01G171500.1	1	0	0	0	0	1	0	0	1	0	0	0	1	0	0	0	0	0	0	0
39994	39994_Horvu_AKASHIN_1H01G173500.1.fna	Horvu_AKASHIN_1H01G173500.1	1	0	0	1	0	0	1	1	0	1	0	0	0	1	0	0	1	0	1	0
39995	39995_Horvu_AKASHIN_1H01G174100.1.fna	Horvu_AKASHIN_1H01G174100.1	1	0	0	1	0	1	1	1	1	1	0	1	1	1	1	0	1	1	1	0
40002	40002_Horvu_AKASHIN_1H01G426000.1.fna	Horvu_AKASHIN_1H01G426000.1	2	0	0	1	0	0	0	0	0	1	0	0	0	0	0	0	2	0	0	0
40006	40006_Horvu_AKASHIN_1H01G520600.1.fna	Horvu_AKASHIN_1H01G520600.1	1	0	0	0	0	0	0	0	0	0	1	0	2	0	0	0	0	0	1	1
40010	40010_Horvu_AKASHIN_2H01G105100.1.fna	Horvu_AKASHIN_2H01G105100.1	1	0	0	0	0	0	0	0	0	1	1	0	0	0	0	0	1	0	0	1
40020	40020_Horvu_AKASHIN_2H01G421200.1.fna	Horvu_AKASHIN_2H01G421200.1	1	0	0	0	1	0	1	0	1	0	0	0	1	0	1	0	1	0	0	1
40032	40032_Horvu_AKASHIN_3H01G019400.1.fna	Horvu_AKASHIN_3H01G019400.1	1	0	0	1	1	1	0	0	1	1	1	1	1	0	1	0	0	0	0	1
40033	40033_Horvu_AKASHIN_3H01G025000.1.fna	Horvu_AKASHIN_3H01G025000.1	1	0	0	0	0	0	0	0	0	0	0	0	0	0	0	0	0	0	1	1
40044	40044_Horvu_AKASHIN_4H01G160400.1.fna	Horvu_AKASHIN_4H01G160400.1	1	0	0	0	0	0	0	0	0	1	1	0	0	0	0	0	1	0	1	1
40052	40052_Horvu_AKASHIN_5H01G084600.1.fna	Horvu_AKASHIN_5H01G084600.1	1	0	0	0	0	1	1	0	0	1	1	1	1	1	0	0	1	1	1	1
40053	40053_Horvu_AKASHIN_5H01G084800.1.fna	Horvu_AKASHIN_5H01G084800.1	1	0	0	1	0	1	0	0	0	0	0	1	1	1	0	0	0	0	2	0
40059	40059_Horvu_AKASHIN_5H01G140100.1.fna	Horvu_AKASHIN_5H01G140100.1	1	1	1	0	0	0	1	1	0	0	1	1	0	1	1	0	0	1	1	1
40066	40066_Horvu_AKASHIN_5H01G298400.1.fna	Horvu_AKASHIN_5H01G298400.1	1	1	0	0	1	0	1	1	0	0	0	0	1	0	1	0	1	0	0	1
40070	40070_Horvu_AKASHIN_5H01G547600.1.fna	Horvu_AKASHIN_5H01G547600.1	1	1	0	0	0	0	1	0	1	1	0	0	0	0	1	0	0	0	1	1
40071	40071_Horvu_AKASHIN_5H01G647400.1.fna	Horvu_AKASHIN_5H01G647400.1	1	1	0	0	0	0	1	0	0	0	1	0	0	0	0	0	0	0	1	1
40077	40077_Horvu_AKASHIN_6H01G140300.1.fna	Horvu_AKASHIN_6H01G140300.1	1	1	0	0	0	1	0	1	1	0	1	1	0	0	0	0	0	1	1	1
40093	40093_Horvu_AKASHIN_7H01G156100.1.fna	Horvu_AKASHIN_7H01G156100.1	1	1	0	0	1	0	1	1	1	1	1	1	1	1	1	0	1	1	1	1
40096	40096_Horvu_AKASHIN_7H01G428100.1.fna	Horvu_AKASHIN_7H01G428100.1	1	1	1	1	1	1	1	0	1	1	0	0	1	1	1	0	0	1	1	0
40097	40097_Horvu_AKASHIN_7H01G543500.1.fna	Horvu_AKASHIN_7H01G543500.1	1	0	0	0	0	1	0	1	0	1	1	1	0	1	0	0	0	0	0	0
40101	40101_Horvu_AKASHIN_7H01G635900.1.fna	Horvu_AKASHIN_7H01G635900.1	1	0	1	0	0	0	0	0	0	0	0	0	1	0	0	0	1	1	0	0
40104	40104_Horvu_AKASHIN_Un01G037900.1.fna	Horvu_AKASHIN_Un01G037900.1	1	1	0	0	0	0	0	0	0	0	0	0	0	0	0	0	0	0	0	1
40108	40108_Horvu_AKASHIN_Un01G065400.1.fna	Horvu_AKASHIN_Un01G065400.1	1	0	1	0	1	0	1	0	1	0	0	0	0	1	0	0	0	1	0	0
40110	40110_Horvu_AKASHIN_Un01G066100.1.fna	Horvu_AKASHIN_Un01G066100.1	1	0	0	0	0	0	0	0	1	0	1	0	0	0	0	0	0	0	0	0
40122	40122_Horvu_AKASHIN_Un01G116000.1.fna	Horvu_AKASHIN_Un01G116000.1	1	0	0	0	1	0	0	0	0	0	1	0	0	0	0	0	0	0	1	1
40128	40128_Horvu_AKASHIN_Un01G123200.1.fna	Horvu_AKASHIN_Un01G123200.1	2	0	0	0	0	0	1	0	0	0	1	0	0	0	0	0	0	0	1	0
40132	40132_Horvu_AKASHIN_1H01G018300.1.fna	Horvu_AKASHIN_1H01G018300.1	1	1	0	0	0	0	0	0	0	0	0	0	0	0	0	0	1	0	0	0
40134	40134_Horvu_AKASHIN_1H01G048400.1.fna	Horvu_AKASHIN_1H01G048400.1	1	0	0	0	0	0	0	0	0	0	1	0	0	0	0	0	0	0	1	1
40139	40139_Horvu_AKASHIN_1H01G159200.1.fna	Horvu_AKASHIN_1H01G159200.1	1	0	0	0	0	0	0	0	1	0	1	0	0	0	1	0	0	0	1	1
40150	40150_Horvu_AKASHIN_2H01G028100.1.fna	Horvu_AKASHIN_2H01G028100.1	1	0	1	2	0	0	1	1	1	2	0	0	0	0	0	0	0	0	2	2
40151	40151_Horvu_AKASHIN_2H01G040900.1.fna	Horvu_AKASHIN_2H01G040900.1	2	1	0	0	1	0	1	0	0	1	2	0	1	0	1	0	1	0	2	2
40166	40166_Horvu_AKASHIN_2H01G645400.1.fna	Horvu_AKASHIN_2H01G645400.1	1	1	1	1	1	1	1	1	1	1	1	1	1	1	1	0	1	1	1	1
40168	40168_Horvu_AKASHIN_2H01G667800.1.fna	Horvu_AKASHIN_2H01G667800.1	1	1	1	1	1	1	1	0	1	1	0	1	1	1	1	0	1	1	1	1
40172	40172_Horvu_AKASHIN_3H01G073700.1.fna	Horvu_AKASHIN_3H01G073700.1	1	0	0	0	0	1	0	0	0	0	0	0	0	0	0	0	1	0	0	1
40189	40189_Horvu_AKASHIN_3H01G630400.1.fna	Horvu_AKASHIN_3H01G630400.1	1	1	1	1	1	1	1	1	1	1	1	1	1	1	1	0	1	1	1	1
40190	40190_Horvu_AKASHIN_3H01G634900.1.fna	Horvu_AKASHIN_3H01G634900.1	1	0	0	0	0	1	1	1	0	1	1	0	0	0	1	0	1	0	0	1
40201	40201_Horvu_AKASHIN_4H01G521200.1.fna	Horvu_AKASHIN_4H01G521200.1	1	0	0	0	0	1	0	0	0	0	0	0	0	0	0	0	0	0	1	1
40208	40208_Horvu_AKASHIN_5H01G155500.1.fna	Horvu_AKASHIN_5H01G155500.1	1	1	1	1	1	1	1	1	1	1	1	1	1	1	1	0	1	1	1	1
40214	40214_Horvu_AKASHIN_5H01G473700.1.fna	Horvu_AKASHIN_5H01G473700.1	1	1	1	1	1	0	1	1	1	1	1	0	1	1	0	0	1	1	1	1
40215	40215_Horvu_AKASHIN_5H01G502300.1.fna	Horvu_AKASHIN_5H01G502300.1	1	0	0	0	0	0	0	0	0	0	1	0	0	0	0	0	1	0	0	0
40217	40217_Horvu_AKASHIN_5H01G645500.1.fna	Horvu_AKASHIN_5H01G645500.1	1	0	0	0	0	0	0	0	0	0	1	0	0	0	0	0	0	0	1	1
40221	40221_Horvu_AKASHIN_6H01G060400.1.fna	Horvu_AKASHIN_6H01G060400.1	1	0	1	1	1	1	1	1	0	0	0	0	1	1	1	0	1	1	0	1
40222	40222_Horvu_AKASHIN_6H01G096900.1.fna	Horvu_AKASHIN_6H01G096900.1	1	0	0	1	1	1	1	1	0	1	1	1	1	0	1	0	1	0	1	1
40229	40229_Horvu_AKASHIN_6H01G510100.1.fna	Horvu_AKASHIN_6H01G510100.1	1	1	1	1	1	1	1	0	1	1	1	1	1	1	1	0	0	1	1	1
40230	40230_Horvu_AKASHIN_6H01G551800.1.fna	Horvu_AKASHIN_6H01G551800.1	1	0	1	0	0	0	0	0	0	1	1	0	0	0	1	0	1	0	1	0
40231	40231_Horvu_AKASHIN_7H01G071800.1.fna	Horvu_AKASHIN_7H01G071800.1	1	0	0	0	0	0	0	1	0	0	0	0	0	1	0	0	0	0	0	1
40238	40238_Horvu_AKASHIN_7H01G417500.1.fna	Horvu_AKASHIN_7H01G417500.1	1	0	0	0	1	0	0	0	0	0	0	1	0	0	0	0	0	0	1	0
40239	40239_Horvu_AKASHIN_7H01G466900.1.fna	Horvu_AKASHIN_7H01G466900.1	1	1	0	0	0	0	0	1	0	1	0	0	0	0	0	0	0	0	0	1
40240	40240_Horvu_AKASHIN_7H01G545100.1.fna	Horvu_AKASHIN_7H01G545100.1	1	1	1	0	1	1	1	1	1	1	1	0	1	1	1	0	1	0	1	1
40241	40241_Horvu_AKASHIN_7H01G584800.1.fna	Horvu_AKASHIN_7H01G584800.1	1	1	2	1	0	1	2	1	2	0	1	1	0	1	1	0	1	1	0	1
40247	40247_Horvu_AKASHIN_Un01G056300.1.fna	Horvu_AKASHIN_Un01G056300.1	1	0	0	0	0	0	0	0	0	0	0	0	0	0	0	0	1	0	0	1
40248	40248_Horvu_AKASHIN_Un01G074700.1.fna	Horvu_AKASHIN_Un01G074700.1	1	1	1	1	0	0	0	0	1	0	0	0	0	0	1	0	0	1	0	1
40251	40251_Horvu_AKASHIN_1H01G020700.1.fna	Horvu_AKASHIN_1H01G020700.1	1	0	1	0	0	0	0	0	0	0	0	1	0	0	0	0	0	0	0	0
40261	40261_Horvu_AKASHIN_1H01G265200.1.fna	Horvu_AKASHIN_1H01G265200.1	1	0	0	1	0	0	0	0	0	0	1	0	1	0	0	0	1	0	1	1
40266	40266_Horvu_AKASHIN_1H01G434900.1.fna	Horvu_AKASHIN_1H01G434900.1	1	1	0	0	1	0	1	1	0	1	1	0	1	0	0	0	1	0	1	1
40283	40283_Horvu_AKASHIN_2H01G092300.1.fna	Horvu_AKASHIN_2H01G092300.1	1	0	0	0	0	0	0	1	1	0	1	1	1	0	1	0	1	0	1	1
40308	40308_Horvu_AKASHIN_3H01G374800.1.fna	Horvu_AKASHIN_3H01G374800.1	1	0	0	0	0	0	1	0	0	0	0	0	0	0	0	0	0	0	0	1
40333	40333_Horvu_AKASHIN_5H01G034100.1.fna	Horvu_AKASHIN_5H01G034100.1	1	0	1	1	1	1	1	1	1	1	0	1	1	1	0	0	1	1	1	1
40359	40359_Horvu_AKASHIN_5H01G566200.1.fna	Horvu_AKASHIN_5H01G566200.1	1	0	0	0	0	0	0	0	0	0	1	0	0	0	0	0	0	0	0	1
40361	40361_Horvu_AKASHIN_5H01G637800.1.fna	Horvu_AKASHIN_5H01G637800.1	1	0	1	0	2	1	1	2	1	0	1	0	1	0	1	0	0	1	1	1
40362	40362_Horvu_AKASHIN_5H01G713000.1.fna	Horvu_AKASHIN_5H01G713000.1	1	0	1	1	1	3	1	1	1	0	0	1	0	1	2	0	0	0	1	1
40363	40363_Horvu_AKASHIN_6H01G052900.1.fna	Horvu_AKASHIN_6H01G052900.1	1	1	1	1	1	0	1	1	1	1	1	1	1	1	0	0	1	1	1	1
40372	40372_Horvu_AKASHIN_6H01G174100.1.fna	Horvu_AKASHIN_6H01G174100.1	1	1	1	1	1	1	1	1	0	1	1	1	1	1	0	0	1	1	1	1
40376	40376_Horvu_AKASHIN_6H01G304600.1.fna	Horvu_AKASHIN_6H01G304600.1	1	1	1	0	1	1	1	1	1	1	1	1	1	0	1	0	1	0	1	1
40383	40383_Horvu_AKASHIN_6H01G509700.1.fna	Horvu_AKASHIN_6H01G509700.1	1	1	1	1	1	1	1	1	1	1	1	1	1	1	1	0	0	1	1	1
40384	40384_Horvu_AKASHIN_6H01G531600.1.fna	Horvu_AKASHIN_6H01G531600.1	1	1	0	0	0	0	0	0	0	0	1	0	1	0	0	0	0	0	1	0
40385	40385_Horvu_AKASHIN_6H01G556600.1.fna	Horvu_AKASHIN_6H01G556600.1	1	1	1	1	1	1	0	0	0	1	1	1	1	1	1	0	0	1	1	0
40390	40390_Horvu_AKASHIN_7H01G082100.1.fna	Horvu_AKASHIN_7H01G082100.1	1	1	1	1	1	1	1	1	1	1	1	0	1	1	1	0	0	1	0	1
40392	40392_Horvu_AKASHIN_7H01G092700.1.fna	Horvu_AKASHIN_7H01G092700.1	1	0	0	1	0	0	0	0	1	0	0	0	0	0	1	0	1	0	0	1
40400	40400_Horvu_AKASHIN_7H01G412000.1.fna	Horvu_AKASHIN_7H01G412000.1	1	0	0	0	0	0	0	0	0	1	0	0	0	0	0	0	0	0	1	0
40406	40406_Horvu_AKASHIN_7H01G589500.1.fna	Horvu_AKASHIN_7H01G589500.1	1	1	1	1	1	1	0	1	1	1	1	1	1	0	1	0	1	1	1	1
40417	40417_Horvu_AKASHIN_Un01G100900.1.fna	Horvu_AKASHIN_Un01G100900.1	1	0	1	0	0	0	0	0	1	0	1	1	0	0	1	0	1	1	1	1
40425	40425_Horvu_AKASHIN_1H01G019200.1.fna	Horvu_AKASHIN_1H01G019200.1	1	1	1	0	0	0	0	1	0	0	0	0	0	0	0	0	0	1	1	0
40427	40427_Horvu_AKASHIN_1H01G040100.1.fna	Horvu_AKASHIN_1H01G040100.1	1	1	0	1	1	1	1	1	0	1	1	1	1	0	2	0	1	0	1	1
40428	40428_Horvu_AKASHIN_1H01G046200.1.fna	Horvu_AKASHIN_1H01G046200.1	1	0	0	0	0	0	0	0	0	0	1	0	0	0	0	0	1	0	1	1
40429	40429_Horvu_AKASHIN_1H01G046500.1.fna	Horvu_AKASHIN_1H01G046500.1	1	0	0	0	0	0	0	0	0	0	1	0	0	0	0	0	1	0	1	1
40430	40430_Horvu_AKASHIN_1H01G046800.1.fna	Horvu_AKASHIN_1H01G046800.1	1	0	0	0	0	0	0	0	0	0	1	0	0	0	0	0	1	0	0	1
40431	40431_Horvu_AKASHIN_1H01G049600.1.fna	Horvu_AKASHIN_1H01G049600.1	1	0	0	0	0	0	0	0	0	0	1	0	0	0	0	0	0	0	1	1
40440	40440_Horvu_AKASHIN_1H01G094800.1.fna	Horvu_AKASHIN_1H01G094800.1	7	0	0	0	0	0	0	0	0	3	0	0	7	4	0	0	0	6	7	6
40442	40442_Horvu_AKASHIN_1H01G100600.1.fna	Horvu_AKASHIN_1H01G100600.1	1	0	0	1	0	0	0	1	1	1	1	0	0	1	0	0	0	0	1	1
40443	40443_Horvu_AKASHIN_1H01G105500.1.fna	Horvu_AKASHIN_1H01G105500.1	1	0	0	1	1	0	1	1	0	1	0	1	1	1	0	0	1	0	1	1
40452	40452_Horvu_AKASHIN_1H01G299900.1.fna	Horvu_AKASHIN_1H01G299900.1	1	2	0	0	1	0	2	0	0	0	1	1	0	0	1	0	0	0	2	1
40454	40454_Horvu_AKASHIN_1H01G360900.1.fna	Horvu_AKASHIN_1H01G360900.1	1	0	1	1	0	1	1	1	0	1	0	1	0	1	1	0	0	1	0	0
40456	40456_Horvu_AKASHIN_1H01G367000.1.fna	Horvu_AKASHIN_1H01G367000.1	2	0	0	0	0	0	0	0	0	0	0	0	0	0	0	0	0	0	1	1
40465	40465_Horvu_AKASHIN_1H01G454000.1.fna	Horvu_AKASHIN_1H01G454000.1	1	1	1	1	1	1	1	0	0	1	1	1	1	1	0	0	1	1	1	1
40467	40467_Horvu_AKASHIN_1H01G486700.1.fna	Horvu_AKASHIN_1H01G486700.1	2	1	1	1	1	2	0	1	1	1	0	3	1	2	0	0	1	1	1	1
40469	40469_Horvu_AKASHIN_1H01G506200.1.fna	Horvu_AKASHIN_1H01G506200.1	1	0	1	1	0	0	0	0	0	1	1	0	0	1	1	0	0	1	1	0
40470	40470_Horvu_AKASHIN_1H01G519900.1.fna	Horvu_AKASHIN_1H01G519900.1	1	0	0	0	1	0	0	0	0	0	0	0	1	0	0	0	1	0	1	1
40471	40471_Horvu_AKASHIN_1H01G520700.1.fna	Horvu_AKASHIN_1H01G520700.1	2	1	0	0	0	0	0	0	0	0	0	0	0	0	0	0	1	0	0	1
40473	40473_Horvu_AKASHIN_1H01G565700.1.fna	Horvu_AKASHIN_1H01G565700.1	1	0	0	1	1	0	0	1	0	1	0	1	1	0	1	0	1	0	1	0
40474	40474_Horvu_AKASHIN_1H01G566900.1.fna	Horvu_AKASHIN_1H01G566900.1	1	0	0	1	1	0	0	1	0	1	0	1	0	0	0	0	1	0	1	0
40478	40478_Horvu_AKASHIN_1H01G586100.1.fna	Horvu_AKASHIN_1H01G586100.1	1	0	1	0	0	1	0	0	1	0	2	0	0	0	1	0	0	0	1	1
40481	40481_Horvu_AKASHIN_2H01G016600.1.fna	Horvu_AKASHIN_2H01G016600.1	1	0	0	0	0	0	0	1	0	0	0	0	0	0	0	0	1	0	1	0
40482	40482_Horvu_AKASHIN_2H01G017400.1.fna	Horvu_AKASHIN_2H01G017400.1	1	0	0	0	0	0	0	1	0	1	0	0	0	0	0	0	0	1	1	0
40484	40484_Horvu_AKASHIN_2H01G064700.1.fna	Horvu_AKASHIN_2H01G064700.1	1	2	1	0	0	1	1	0	0	0	1	1	1	0	0	0	2	0	1	0
40485	40485_Horvu_AKASHIN_2H01G066400.1.fna	Horvu_AKASHIN_2H01G066400.1	1	0	0	0	0	0	0	0	0	0	1	0	0	0	0	0	0	0	1	0
40486	40486_Horvu_AKASHIN_2H01G066900.1.fna	Horvu_AKASHIN_2H01G066900.1	1	0	0	0	0	0	0	1	1	0	1	0	0	0	0	0	1	0	1	0
40490	40490_Horvu_AKASHIN_2H01G113100.1.fna	Horvu_AKASHIN_2H01G113100.1	1	0	0	0	0	0	0	0	0	0	1	0	0	0	0	0	1	0	1	0
40491	40491_Horvu_AKASHIN_2H01G114200.1.fna	Horvu_AKASHIN_2H01G114200.1	1	0	0	0	0	0	1	0	1	0	1	0	0	0	1	0	0	1	1	0
40495	40495_Horvu_AKASHIN_2H01G132900.1.fna	Horvu_AKASHIN_2H01G132900.1	1	0	0	0	1	1	1	1	1	1	0	1	1	1	1	0	1	0	1	0
40499	40499_Horvu_AKASHIN_2H01G172000.1.fna	Horvu_AKASHIN_2H01G172000.1	1	0	1	0	0	1	0	0	0	1	1	0	1	1	0	0	0	1	1	1
40507	40507_Horvu_AKASHIN_2H01G302200.1.fna	Horvu_AKASHIN_2H01G302200.1	1	0	0	1	0	1	0	0	0	0	2	1	0	1	0	0	2	0	0	1
40519	40519_Horvu_AKASHIN_2H01G428500.1.fna	Horvu_AKASHIN_2H01G428500.1	1	2	0	0	1	0	0	1	1	0	0	0	1	0	1	0	1	0	0	1
40522	40522_Horvu_AKASHIN_2H01G474300.1.fna	Horvu_AKASHIN_2H01G474300.1	1	0	0	1	0	1	0	1	0	0	0	0	0	0	0	0	0	0	0	1
40524	40524_Horvu_AKASHIN_2H01G523200.1.fna	Horvu_AKASHIN_2H01G523200.1	1	0	0	0	1	1	0	1	1	0	0	1	1	0	0	0	0	0	0	1
40525	40525_Horvu_AKASHIN_2H01G559900.1.fna	Horvu_AKASHIN_2H01G559900.1	1	0	0	0	0	0	1	0	1	1	0	0	1	0	1	0	0	0	1	0
40527	40527_Horvu_AKASHIN_2H01G570100.1.fna	Horvu_AKASHIN_2H01G570100.1	1	1	1	0	1	0	1	1	0	1	2	0	2	0	0	0	0	1	2	2
40528	40528_Horvu_AKASHIN_2H01G588800.1.fna	Horvu_AKASHIN_2H01G588800.1	1	0	1	1	0	0	1	0	1	0	1	1	0	0	0	0	1	0	0	1
40535	40535_Horvu_AKASHIN_2H01G719400.1.fna	Horvu_AKASHIN_2H01G719400.1	1	1	1	1	1	1	0	1	1	3	3	1	1	1	1	0	1	1	1	1
40539	40539_Horvu_AKASHIN_2H01G764100.1.fna	Horvu_AKASHIN_2H01G764100.1	1	0	0	0	0	0	1	0	0	0	0	0	0	0	0	0	0	0	1	0
40540	40540_Horvu_AKASHIN_3H01G011500.1.fna	Horvu_AKASHIN_3H01G011500.1	1	0	0	0	0	0	0	0	0	0	1	0	0	0	0	0	1	0	0	1
40541	40541_Horvu_AKASHIN_3H01G057200.1.fna	Horvu_AKASHIN_3H01G057200.1	1	0	0	0	1	1	0	0	0	0	1	0	1	0	0	0	1	0	1	1
40542	40542_Horvu_AKASHIN_3H01G081600.1.fna	Horvu_AKASHIN_3H01G081600.1	1	0	0	0	0	0	0	0	0	0	1	0	0	0	0	0	0	0	1	0
40543	40543_Horvu_AKASHIN_3H01G100700.1.fna	Horvu_AKASHIN_3H01G100700.1	1	2	1	0	1	1	1	2	0	1	1	1	1	0	0	0	1	0	2	2
40547	40547_Horvu_AKASHIN_3H01G163700.1.fna	Horvu_AKASHIN_3H01G163700.1	1	0	0	0	2	0	0	0	0	0	1	0	0	0	0	0	1	0	1	1
40555	40555_Horvu_AKASHIN_3H01G351800.1.fna	Horvu_AKASHIN_3H01G351800.1	2	1	1	2	1	1	0	0	1	0	2	0	2	2	2	0	2	1	1	1
40560	40560_Horvu_AKASHIN_3H01G458600.1.fna	Horvu_AKASHIN_3H01G458600.1	1	0	1	1	1	1	0	1	0	1	1	0	0	1	1	0	1	1	1	1
40561	40561_Horvu_AKASHIN_3H01G557500.1.fna	Horvu_AKASHIN_3H01G557500.1	1	0	0	0	0	0	1	0	0	0	0	0	0	0	0	0	0	0	1	0
40566	40566_Horvu_AKASHIN_3H01G593800.1.fna	Horvu_AKASHIN_3H01G593800.1	2	2	1	1	0	1	1	0	1	0	2	0	0	1	0	0	1	1	1	1
40567	40567_Horvu_AKASHIN_3H01G615500.1.fna	Horvu_AKASHIN_3H01G615500.1	1	1	3	0	1	1	2	1	0	0	0	1	1	0	0	0	1	0	1	2
40568	40568_Horvu_AKASHIN_3H01G635200.1.fna	Horvu_AKASHIN_3H01G635200.1	1	0	1	0	0	0	0	0	0	0	1	0	0	0	0	0	0	1	0	0
40578	40578_Horvu_AKASHIN_3H01G691000.1.fna	Horvu_AKASHIN_3H01G691000.1	1	0	0	0	0	0	0	0	0	0	0	0	0	0	0	0	0	0	1	1
40579	40579_Horvu_AKASHIN_3H01G691100.1.fna	Horvu_AKASHIN_3H01G691100.1	1	0	0	0	0	0	0	0	0	0	1	0	1	0	0	0	0	0	1	2
40581	40581_Horvu_AKASHIN_4H01G005400.1.fna	Horvu_AKASHIN_4H01G005400.1	1	1	1	0	1	0	1	0	0	0	0	0	0	0	0	0	1	0	0	1
40584	40584_Horvu_AKASHIN_4H01G073600.1.fna	Horvu_AKASHIN_4H01G073600.1	1	0	0	0	0	1	0	0	0	0	1	0	0	0	0	0	0	0	1	0
40588	40588_Horvu_AKASHIN_4H01G132900.1.fna	Horvu_AKASHIN_4H01G132900.1	1	0	0	0	0	0	0	0	0	1	1	0	0	0	0	0	1	0	1	1
40598	40598_Horvu_AKASHIN_4H01G264100.1.fna	Horvu_AKASHIN_4H01G264100.1	1	1	0	0	1	1	1	1	1	1	1	0	1	0	0	0	1	0	1	1
40600	40600_Horvu_AKASHIN_4H01G286000.1.fna	Horvu_AKASHIN_4H01G286000.1	1	1	1	0	1	0	1	1	1	1	1	0	1	1	1	0	1	0	1	1
40607	40607_Horvu_AKASHIN_4H01G420900.1.fna	Horvu_AKASHIN_4H01G420900.1	1	0	0	0	1	0	0	0	1	0	2	1	0	1	2	0	1	0	1	2
40609	40609_Horvu_AKASHIN_4H01G429800.1.fna	Horvu_AKASHIN_4H01G429800.1	1	1	1	0	1	1	0	1	1	2	1	0	1	1	0	0	0	1	1	2
40610	40610_Horvu_AKASHIN_4H01G432400.1.fna	Horvu_AKASHIN_4H01G432400.1	1	0	0	0	0	0	0	0	0	0	1	0	0	0	0	0	0	0	1	1
40613	40613_Horvu_AKASHIN_4H01G525900.1.fna	Horvu_AKASHIN_4H01G525900.1	1	0	0	0	0	0	0	0	0	0	0	0	0	0	0	0	1	0	1	1
40614	40614_Horvu_AKASHIN_5H01G015700.1.fna	Horvu_AKASHIN_5H01G015700.1	1	0	0	0	1	1	0	0	0	1	1	1	1	0	1	0	0	0	0	1
40615	40615_Horvu_AKASHIN_5H01G036100.1.fna	Horvu_AKASHIN_5H01G036100.1	1	0	1	0	0	0	0	0	0	0	0	0	0	0	0	0	1	1	0	1
40617	40617_Horvu_AKASHIN_5H01G051200.1.fna	Horvu_AKASHIN_5H01G051200.1	2	0	0	0	1	0	0	0	0	1	1	1	1	0	0	0	0	0	0	1
40620	40620_Horvu_AKASHIN_5H01G108800.1.fna	Horvu_AKASHIN_5H01G108800.1	1	3	1	0	0	0	1	0	0	0	1	0	0	0	1	0	0	1	0	0
40621	40621_Horvu_AKASHIN_5H01G109700.1.fna	Horvu_AKASHIN_5H01G109700.1	1	1	1	0	0	0	1	0	0	0	1	0	0	0	0	0	0	1	0	0
40622	40622_Horvu_AKASHIN_5H01G115300.1.fna	Horvu_AKASHIN_5H01G115300.1	1	1	2	0	1	1	2	0	0	0	0	2	2	1	1	0	0	2	0	1
40627	40627_Horvu_AKASHIN_5H01G172300.1.fna	Horvu_AKASHIN_5H01G172300.1	1	0	0	0	0	0	0	1	0	0	1	1	0	1	0	0	0	0	1	1
40629	40629_Horvu_AKASHIN_5H01G184500.1.fna	Horvu_AKASHIN_5H01G184500.1	1	0	0	0	0	1	0	1	0	0	1	1	0	1	0	0	0	0	1	1
40635	40635_Horvu_AKASHIN_5H01G358000.1.fna	Horvu_AKASHIN_5H01G358000.1	1	0	0	0	0	0	0	0	0	1	1	0	0	0	0	0	0	0	1	1
40636	40636_Horvu_AKASHIN_5H01G363500.1.fna	Horvu_AKASHIN_5H01G363500.1	1	0	1	0	0	0	0	0	0	0	1	0	0	1	0	0	0	1	1	1
40638	40638_Horvu_AKASHIN_5H01G480500.1.fna	Horvu_AKASHIN_5H01G480500.1	1	0	0	0	0	0	1	1	0	0	1	1	0	0	0	0	0	0	1	1
40641	40641_Horvu_AKASHIN_5H01G563500.1.fna	Horvu_AKASHIN_5H01G563500.1	1	0	0	0	1	0	1	0	0	0	1	0	0	0	0	0	1	0	1	1
40642	40642_Horvu_AKASHIN_5H01G591600.1.fna	Horvu_AKASHIN_5H01G591600.1	1	0	0	0	0	0	0	0	0	0	1	0	0	0	0	0	0	0	1	0
40644	40644_Horvu_AKASHIN_5H01G655600.1.fna	Horvu_AKASHIN_5H01G655600.1	1	0	0	0	0	0	0	0	0	1	0	0	0	0	0	0	0	0	1	1
40646	40646_Horvu_AKASHIN_5H01G675900.1.fna	Horvu_AKASHIN_5H01G675900.1	1	0	0	0	0	0	0	1	0	0	0	1	1	0	1	0	0	0	0	0
40648	40648_Horvu_AKASHIN_5H01G697900.1.fna	Horvu_AKASHIN_5H01G697900.1	1	1	0	0	0	0	0	0	0	0	0	0	0	0	0	0	0	0	0	1
40649	40649_Horvu_AKASHIN_5H01G705800.1.fna	Horvu_AKASHIN_5H01G705800.1	1	0	0	0	1	1	1	0	0	1	0	0	0	0	1	0	0	0	0	1
40651	40651_Horvu_AKASHIN_5H01G712900.1.fna	Horvu_AKASHIN_5H01G712900.1	1	0	0	0	0	0	1	0	0	1	1	1	1	0	0	0	0	0	1	0
40654	40654_Horvu_AKASHIN_6H01G021800.1.fna	Horvu_AKASHIN_6H01G021800.1	1	0	1	1	0	0	0	0	0	0	0	1	0	1	0	0	0	1	0	1
40656	40656_Horvu_AKASHIN_6H01G050500.1.fna	Horvu_AKASHIN_6H01G050500.1	1	0	0	0	0	0	1	1	0	0	1	0	0	0	0	0	1	0	1	1
40658	40658_Horvu_AKASHIN_6H01G057400.1.fna	Horvu_AKASHIN_6H01G057400.1	1	0	0	1	1	1	1	1	0	0	0	1	0	1	1	0	1	0	0	0
40667	40667_Horvu_AKASHIN_6H01G136900.1.fna	Horvu_AKASHIN_6H01G136900.1	1	0	0	1	1	1	0	1	1	1	0	1	1	0	1	0	1	0	1	0
40669	40669_Horvu_AKASHIN_6H01G138900.1.fna	Horvu_AKASHIN_6H01G138900.1	1	0	0	0	0	0	0	0	0	0	0	0	0	0	0	0	1	0	0	1
40670	40670_Horvu_AKASHIN_6H01G151500.1.fna	Horvu_AKASHIN_6H01G151500.1	1	0	0	0	0	0	0	0	0	1	0	0	0	0	0	0	0	0	0	1
40678	40678_Horvu_AKASHIN_6H01G241200.1.fna	Horvu_AKASHIN_6H01G241200.1	1	0	1	1	0	0	0	0	0	0	1	1	0	0	0	0	0	0	1	0
40680	40680_Horvu_AKASHIN_6H01G298800.1.fna	Horvu_AKASHIN_6H01G298800.1	1	1	0	0	0	0	1	1	0	0	1	1	0	0	0	0	1	0	1	1
40681	40681_Horvu_AKASHIN_6H01G320000.1.fna	Horvu_AKASHIN_6H01G320000.1	1	0	0	1	0	0	0	1	0	0	0	1	0	0	0	0	1	0	0	1
40682	40682_Horvu_AKASHIN_6H01G327100.1.fna	Horvu_AKASHIN_6H01G327100.1	1	1	0	1	0	1	1	0	0	1	0	1	0	0	0	0	1	0	1	0
40686	40686_Horvu_AKASHIN_6H01G368100.1.fna	Horvu_AKASHIN_6H01G368100.1	1	0	0	0	0	0	0	0	0	0	0	0	0	0	0	0	1	0	0	1
40688	40688_Horvu_AKASHIN_6H01G405500.1.fna	Horvu_AKASHIN_6H01G405500.1	1	0	0	0	0	0	0	0	0	0	1	0	0	0	0	0	0	0	1	0
40691	40691_Horvu_AKASHIN_6H01G436200.1.fna	Horvu_AKASHIN_6H01G436200.1	1	0	1	0	1	1	1	0	1	2	1	1	1	1	0	0	0	1	1	0
40694	40694_Horvu_AKASHIN_6H01G467800.1.fna	Horvu_AKASHIN_6H01G467800.1	1	1	2	0	1	1	2	2	2	2	3	2	1	2	1	0	2	2	3	0
40695	40695_Horvu_AKASHIN_6H01G489600.1.fna	Horvu_AKASHIN_6H01G489600.1	1	1	1	1	0	0	0	0	0	0	2	0	0	3	0	0	0	0	0	1
40702	40702_Horvu_AKASHIN_6H01G560900.1.fna	Horvu_AKASHIN_6H01G560900.1	1	0	2	1	1	1	0	1	1	1	1	1	1	0	1	0	0	1	1	1
40709	40709_Horvu_AKASHIN_7H01G057500.1.fna	Horvu_AKASHIN_7H01G057500.1	1	0	0	1	1	0	0	0	1	0	0	0	1	0	0	0	0	0	0	1
40712	40712_Horvu_AKASHIN_7H01G085900.1.fna	Horvu_AKASHIN_7H01G085900.1	1	0	0	1	0	1	1	0	0	0	0	0	0	1	0	0	0	0	0	1
40715	40715_Horvu_AKASHIN_7H01G109300.1.fna	Horvu_AKASHIN_7H01G109300.1	1	0	1	0	1	0	0	0	0	1	1	1	1	0	0	0	1	0	1	1
40716	40716_Horvu_AKASHIN_7H01G120200.1.fna	Horvu_AKASHIN_7H01G120200.1	1	0	0	0	0	0	0	0	0	0	1	0	0	0	0	0	1	0	1	0
40733	40733_Horvu_AKASHIN_7H01G444200.1.fna	Horvu_AKASHIN_7H01G444200.1	1	1	0	0	0	0	0	0	0	0	0	0	0	0	0	0	0	0	1	0
40737	40737_Horvu_AKASHIN_7H01G489400.1.fna	Horvu_AKASHIN_7H01G489400.1	1	0	0	0	0	0	0	0	0	0	1	0	0	0	0	0	0	0	1	0
40741	40741_Horvu_AKASHIN_7H01G527200.1.fna	Horvu_AKASHIN_7H01G527200.1	1	0	0	0	0	1	1	1	1	0	0	1	0	0	0	0	0	1	0	1
40745	40745_Horvu_AKASHIN_7H01G585700.1.fna	Horvu_AKASHIN_7H01G585700.1	1	0	0	0	0	1	0	0	0	1	1	1	0	1	0	0	1	0	1	1
40746	40746_Horvu_AKASHIN_7H01G587400.1.fna	Horvu_AKASHIN_7H01G587400.1	1	1	1	0	1	1	1	1	1	1	1	1	1	1	0	0	1	1	1	1
40748	40748_Horvu_AKASHIN_7H01G639500.1.fna	Horvu_AKASHIN_7H01G639500.1	1	0	0	0	1	0	0	0	0	0	0	0	0	0	0	0	0	0	0	1
40751	40751_Horvu_AKASHIN_7H01G665700.1.fna	Horvu_AKASHIN_7H01G665700.1	1	1	0	0	0	0	1	0	0	0	0	0	0	0	0	0	0	0	0	1
40753	40753_Horvu_AKASHIN_7H01G671400.1.fna	Horvu_AKASHIN_7H01G671400.1	1	3	0	0	0	0	0	0	0	0	0	0	0	0	0	0	0	0	0	2
40754	40754_Horvu_AKASHIN_7H01G683900.1.fna	Horvu_AKASHIN_7H01G683900.1	1	0	0	0	0	0	0	0	0	0	1	0	0	0	0	0	1	0	0	0
40755	40755_Horvu_AKASHIN_7H01G690600.1.fna	Horvu_AKASHIN_7H01G690600.1	1	0	0	1	1	0	2	0	1	0	1	1	1	2	1	0	1	0	1	1
40756	40756_Horvu_AKASHIN_Un01G006700.1.fna	Horvu_AKASHIN_Un01G006700.1	1	0	0	0	1	0	0	1	1	0	1	0	1	1	0	0	1	0	1	1
40757	40757_Horvu_AKASHIN_Un01G011900.1.fna	Horvu_AKASHIN_Un01G011900.1	1	0	0	0	0	1	0	0	0	0	0	1	0	0	0	0	0	0	1	1
40762	40762_Horvu_AKASHIN_Un01G053300.1.fna	Horvu_AKASHIN_Un01G053300.1	1	0	1	1	0	0	0	0	0	0	0	0	1	0	0	0	0	1	0	0
40763	40763_Horvu_AKASHIN_Un01G062000.1.fna	Horvu_AKASHIN_Un01G062000.1	1	0	1	0	1	0	0	0	0	0	1	1	1	0	0	0	1	0	0	2
40767	40767_Horvu_AKASHIN_Un01G081500.1.fna	Horvu_AKASHIN_Un01G081500.1	1	0	1	1	0	1	0	0	0	0	0	0	0	0	0	0	0	1	0	1
40771	40771_Horvu_AKASHIN_Un01G103200.1.fna	Horvu_AKASHIN_Un01G103200.1	1	0	0	0	1	1	0	1	0	2	0	1	1	1	0	0	1	0	1	1
40779	40779_Horvu_AKASHIN_Un01G119000.1.fna	Horvu_AKASHIN_Un01G119000.1	1	0	0	0	0	0	0	0	0	0	1	0	0	0	0	0	0	0	1	0
40782	40782_Horvu_AKASHIN_Un01G120900.1.fna	Horvu_AKASHIN_Un01G120900.1	1	1	0	1	0	0	0	0	1	1	1	1	0	0	0	0	1	0	1	1
40792	40792_Horvu_AKASHIN_1H01G333000.1.fna	Horvu_AKASHIN_1H01G333000.1	1	1	1	1	1	1	0	0	0	0	0	1	1	1	1	0	1	1	0	1
40805	40805_Horvu_AKASHIN_2H01G517600.1.fna	Horvu_AKASHIN_2H01G517600.1	1	0	0	0	0	0	0	1	0	0	0	1	0	1	0	0	0	0	0	1
40806	40806_Horvu_AKASHIN_2H01G530800.1.fna	Horvu_AKASHIN_2H01G530800.1	1	0	0	0	1	1	1	0	1	0	1	0	0	0	0	0	1	1	1	1
40810	40810_Horvu_AKASHIN_3H01G302000.1.fna	Horvu_AKASHIN_3H01G302000.1	1	1	0	0	0	1	0	0	0	0	0	0	0	0	0	0	1	0	0	0
40815	40815_Horvu_AKASHIN_3H01G460000.1.fna	Horvu_AKASHIN_3H01G460000.1	1	1	0	1	1	1	1	1	1	1	1	1	1	1	1	0	1	1	0	1
40818	40818_Horvu_AKASHIN_4H01G010800.1.fna	Horvu_AKASHIN_4H01G010800.1	1	0	0	0	1	1	0	0	0	0	0	1	1	0	0	0	1	0	0	0
40820	40820_Horvu_AKASHIN_4H01G074100.1.fna	Horvu_AKASHIN_4H01G074100.1	1	0	1	1	1	1	1	1	0	1	1	0	1	1	1	0	0	1	1	0
40835	40835_Horvu_AKASHIN_5H01G574500.1.fna	Horvu_AKASHIN_5H01G574500.1	1	0	0	0	0	0	0	0	0	0	1	0	0	0	0	0	0	0	1	0
40842	40842_Horvu_AKASHIN_6H01G426100.1.fna	Horvu_AKASHIN_6H01G426100.1	1	0	1	0	0	0	1	0	1	0	0	1	1	0	0	0	0	0	0	0
40846	40846_Horvu_AKASHIN_7H01G084300.1.fna	Horvu_AKASHIN_7H01G084300.1	1	0	0	0	0	0	0	1	0	0	0	0	1	1	0	0	1	1	0	1
40860	40860_Horvu_AKASHIN_7H01G633700.1.fna	Horvu_AKASHIN_7H01G633700.1	1	0	0	0	0	0	2	1	0	0	0	0	0	0	0	0	0	0	0	1
40864	40864_Horvu_AKASHIN_Un01G053400.1.fna	Horvu_AKASHIN_Un01G053400.1	1	0	0	0	0	0	0	0	0	0	0	0	0	0	0	0	1	0	0	1
40866	40866_Horvu_AKASHIN_Un01G066700.1.fna	Horvu_AKASHIN_Un01G066700.1	1	0	0	0	0	0	0	0	0	0	0	0	0	0	0	0	1	0	0	1
40869	40869_Horvu_AKASHIN_Un01G074500.1.fna	Horvu_AKASHIN_Un01G074500.1	2	0	0	0	1	0	0	2	2	2	1	0	0	0	2	0	2	0	1	0
40871	40871_Horvu_AKASHIN_Un01G095200.1.fna	Horvu_AKASHIN_Un01G095200.1	1	1	1	1	1	1	1	1	1	0	1	1	1	1	1	0	1	1	0	0
40872	40872_Horvu_AKASHIN_Un01G100400.1.fna	Horvu_AKASHIN_Un01G100400.1	1	0	0	0	0	0	0	0	0	0	0	0	0	0	0	0	1	0	0	2
40873	40873_Horvu_AKASHIN_Un01G100800.1.fna	Horvu_AKASHIN_Un01G100800.1	1	0	0	0	0	1	0	0	0	0	0	1	0	0	0	0	1	0	0	2
40874	40874_Horvu_AKASHIN_Un01G109600.1.fna	Horvu_AKASHIN_Un01G109600.1	1	0	0	0	0	0	0	0	0	0	0	0	0	0	0	0	1	0	0	1
40875	40875_Horvu_AKASHIN_Un01G109800.1.fna	Horvu_AKASHIN_Un01G109800.1	1	0	0	0	0	0	0	0	0	0	0	0	0	0	0	0	1	0	0	1
40876	40876_Horvu_AKASHIN_Un01G112500.1.fna	Horvu_AKASHIN_Un01G112500.1	1	0	0	0	0	0	0	0	0	0	0	0	0	0	0	0	1	0	0	1
40881	40881_Horvu_AKASHIN_1H01G125200.1.fna	Horvu_AKASHIN_1H01G125200.1	1	0	1	0	0	0	0	1	0	1	0	0	1	0	1	0	1	1	1	1
40882	40882_Horvu_AKASHIN_1H01G208500.1.fna	Horvu_AKASHIN_1H01G208500.1	1	1	1	0	1	0	2	1	1	3	2	1	1	2	1	0	0	0	1	1
40883	40883_Horvu_AKASHIN_1H01G215700.1.fna	Horvu_AKASHIN_1H01G215700.1	1	0	1	1	0	1	0	0	0	0	1	1	0	0	0	0	1	0	1	1
40891	40891_Horvu_AKASHIN_1H01G523200.1.fna	Horvu_AKASHIN_1H01G523200.1	1	0	0	0	0	0	0	0	0	1	1	0	0	0	0	0	0	0	1	1
40894	40894_Horvu_AKASHIN_1H01G588800.1.fna	Horvu_AKASHIN_1H01G588800.1	2	1	1	1	1	1	0	1	1	1	2	1	2	1	0	0	1	1	2	0
40896	40896_Horvu_AKASHIN_2H01G027400.1.fna	Horvu_AKASHIN_2H01G027400.1	1	1	1	1	0	0	0	1	1	1	0	0	0	1	1	0	0	1	1	1
40900	40900_Horvu_AKASHIN_2H01G124400.1.fna	Horvu_AKASHIN_2H01G124400.1	1	0	0	0	0	0	0	0	0	0	1	0	0	0	0	0	0	0	1	0
40902	40902_Horvu_AKASHIN_2H01G184700.1.fna	Horvu_AKASHIN_2H01G184700.1	1	0	0	0	1	0	0	0	0	0	0	0	1	0	0	0	0	0	0	1
40911	40911_Horvu_AKASHIN_2H01G370800.1.fna	Horvu_AKASHIN_2H01G370800.1	1	1	1	0	1	1	1	1	1	1	1	1	1	1	1	0	1	1	1	1
40924	40924_Horvu_AKASHIN_3H01G057400.1.fna	Horvu_AKASHIN_3H01G057400.1	1	1	1	0	0	0	0	1	0	1	1	0	1	0	1	0	1	1	1	1
40926	40926_Horvu_AKASHIN_3H01G081400.1.fna	Horvu_AKASHIN_3H01G081400.1	1	0	0	0	0	0	0	0	0	0	1	0	0	0	0	0	0	0	1	1
40933	40933_Horvu_AKASHIN_3H01G252100.1.fna	Horvu_AKASHIN_3H01G252100.1	1	0	1	0	0	1	1	1	1	1	1	0	1	0	0	0	1	1	1	1
40938	40938_Horvu_AKASHIN_3H01G438000.1.fna	Horvu_AKASHIN_3H01G438000.1	1	0	0	0	0	0	0	1	0	0	0	0	0	0	0	0	0	0	0	1
40943	40943_Horvu_AKASHIN_3H01G556900.1.fna	Horvu_AKASHIN_3H01G556900.1	1	0	0	0	1	0	0	0	0	0	0	0	1	0	0	0	0	0	1	0
40947	40947_Horvu_AKASHIN_3H01G639900.1.fna	Horvu_AKASHIN_3H01G639900.1	1	0	0	0	0	0	0	0	1	0	0	0	0	0	0	0	1	0	0	0
40951	40951_Horvu_AKASHIN_4H01G131800.1.fna	Horvu_AKASHIN_4H01G131800.1	1	0	0	0	0	1	0	0	0	1	0	0	0	1	0	0	0	0	1	1
40956	40956_Horvu_AKASHIN_4H01G400400.1.fna	Horvu_AKASHIN_4H01G400400.1	1	1	0	0	0	0	1	0	1	1	1	0	0	0	1	0	1	0	0	0
40960	40960_Horvu_AKASHIN_4H01G466700.1.fna	Horvu_AKASHIN_4H01G466700.1	1	0	0	0	0	0	0	0	0	0	1	0	0	1	0	0	0	0	0	0
40962	40962_Horvu_AKASHIN_5H01G065500.1.fna	Horvu_AKASHIN_5H01G065500.1	1	0	0	0	1	1	0	0	1	1	0	1	0	0	0	0	1	0	1	1
40973	40973_Horvu_AKASHIN_5H01G358100.1.fna	Horvu_AKASHIN_5H01G358100.1	1	1	0	0	1	0	1	1	1	0	1	0	0	0	1	0	1	0	1	1
40981	40981_Horvu_AKASHIN_5H01G589900.1.fna	Horvu_AKASHIN_5H01G589900.1	1	1	1	0	1	0	0	0	1	0	1	0	1	1	1	0	2	1	1	0
40982	40982_Horvu_AKASHIN_5H01G600900.1.fna	Horvu_AKASHIN_5H01G600900.1	1	1	1	0	1	1	0	1	0	1	1	1	1	1	0	0	1	1	1	0
40985	40985_Horvu_AKASHIN_5H01G655900.1.fna	Horvu_AKASHIN_5H01G655900.1	1	1	0	1	0	1	0	0	1	1	0	1	0	1	0	0	0	0	1	1
40986	40986_Horvu_AKASHIN_5H01G673100.1.fna	Horvu_AKASHIN_5H01G673100.1	1	0	1	1	0	1	1	1	0	1	1	1	0	1	1	0	1	1	1	1
40990	40990_Horvu_AKASHIN_6H01G059700.1.fna	Horvu_AKASHIN_6H01G059700.1	1	0	1	1	1	1	1	1	0	0	0	0	0	1	1	0	1	1	0	1
40991	40991_Horvu_AKASHIN_6H01G061600.1.fna	Horvu_AKASHIN_6H01G061600.1	1	1	1	0	2	0	0	0	0	0	0	0	0	0	0	0	1	0	0	1
40994	40994_Horvu_AKASHIN_6H01G229800.1.fna	Horvu_AKASHIN_6H01G229800.1	1	1	1	0	1	1	1	1	1	1	1	1	1	0	1	0	1	1	1	1
40995	40995_Horvu_AKASHIN_6H01G233700.1.fna	Horvu_AKASHIN_6H01G233700.1	1	1	1	0	1	3	2	1	1	1	1	1	2	0	0	0	0	0	1	0
41001	41001_Horvu_AKASHIN_6H01G381400.1.fna	Horvu_AKASHIN_6H01G381400.1	1	1	1	1	1	1	1	1	0	1	1	1	1	1	1	0	1	1	1	1
41004	41004_Horvu_AKASHIN_6H01G516900.1.fna	Horvu_AKASHIN_6H01G516900.1	1	1	0	0	1	0	1	0	1	0	1	0	0	0	0	0	0	0	1	1
41006	41006_Horvu_AKASHIN_7H01G019000.1.fna	Horvu_AKASHIN_7H01G019000.1	2	0	0	0	1	0	0	0	1	1	1	0	0	0	1	0	1	1	1	1
41015	41015_Horvu_AKASHIN_7H01G382700.1.fna	Horvu_AKASHIN_7H01G382700.1	1	1	1	1	1	1	1	1	1	1	1	1	1	1	1	0	1	1	1	1
41019	41019_Horvu_AKASHIN_7H01G527300.1.fna	Horvu_AKASHIN_7H01G527300.1	1	0	1	0	0	1	1	1	1	0	0	1	0	0	0	0	0	1	2	1
41024	41024_Horvu_AKASHIN_7H01G613500.1.fna	Horvu_AKASHIN_7H01G613500.1	1	1	1	0	0	1	1	0	1	2	1	1	1	0	0	0	0	2	1	0
41026	41026_Horvu_AKASHIN_7H01G679400.1.fna	Horvu_AKASHIN_7H01G679400.1	1	1	0	0	0	0	0	1	0	0	0	0	0	0	0	0	0	0	0	1
41030	41030_Horvu_AKASHIN_Un01G057700.1.fna	Horvu_AKASHIN_Un01G057700.1	3	0	4	1	0	5	0	3	0	1	0	8	0	1	0	0	0	2	0	0
41051	41051_Horvu_AKASHIN_3H01G014100.1.fna	Horvu_AKASHIN_3H01G014100.1	1	0	0	1	0	1	0	0	1	0	1	1	1	0	1	0	1	0	1	2
41059	41059_Horvu_AKASHIN_3H01G503600.1.fna	Horvu_AKASHIN_3H01G503600.1	1	1	1	1	1	0	1	0	1	1	1	1	1	1	1	0	1	1	1	1
41066	41066_Horvu_AKASHIN_4H01G208200.1.fna	Horvu_AKASHIN_4H01G208200.1	1	1	0	0	0	0	0	0	0	1	1	0	0	0	0	0	1	0	1	1
41067	41067_Horvu_AKASHIN_4H01G214400.1.fna	Horvu_AKASHIN_4H01G214400.1	1	1	0	0	0	0	0	0	0	1	1	0	0	0	0	0	1	0	1	1
41072	41072_Horvu_AKASHIN_5H01G006900.1.fna	Horvu_AKASHIN_5H01G006900.1	1	0	0	0	1	0	0	1	0	0	0	0	0	1	0	0	0	0	0	1
41087	41087_Horvu_AKASHIN_6H01G046900.1.fna	Horvu_AKASHIN_6H01G046900.1	1	0	0	0	0	0	1	1	1	1	0	0	0	0	0	0	0	0	0	0
41089	41089_Horvu_AKASHIN_6H01G075100.1.fna	Horvu_AKASHIN_6H01G075100.1	1	0	1	1	0	0	0	1	1	0	0	0	0	0	0	0	0	0	0	1
41092	41092_Horvu_AKASHIN_6H01G112100.1.fna	Horvu_AKASHIN_6H01G112100.1	1	0	2	1	1	0	0	0	0	1	1	0	0	0	2	0	1	0	1	1
41096	41096_Horvu_AKASHIN_6H01G281700.1.fna	Horvu_AKASHIN_6H01G281700.1	1	0	1	0	1	1	0	1	0	0	1	1	1	0	1	0	1	0	0	1
41098	41098_Horvu_AKASHIN_6H01G340100.1.fna	Horvu_AKASHIN_6H01G340100.1	1	1	0	0	0	0	0	0	0	0	1	0	0	0	0	0	1	0	1	0
41100	41100_Horvu_AKASHIN_6H01G513400.1.fna	Horvu_AKASHIN_6H01G513400.1	1	0	0	0	0	0	0	0	0	0	1	0	0	0	0	0	0	0	1	0
41116	41116_Horvu_AKASHIN_7H01G683600.1.fna	Horvu_AKASHIN_7H01G683600.1	1	0	0	0	0	0	0	1	0	0	0	0	0	0	0	0	0	0	0	1
41118	41118_Horvu_AKASHIN_Un01G019900.1.fna	Horvu_AKASHIN_Un01G019900.1	1	0	0	0	0	0	0	0	0	1	0	0	0	1	0	0	0	0	0	1
41122	41122_Horvu_AKASHIN_Un01G054000.1.fna	Horvu_AKASHIN_Un01G054000.1	3	0	0	0	0	0	0	0	0	0	1	0	0	0	0	0	0	0	0	1
41124	41124_Horvu_AKASHIN_Un01G061100.1.fna	Horvu_AKASHIN_Un01G061100.1	1	1	0	0	1	1	0	0	0	0	1	1	0	0	0	0	0	0	0	1
41127	41127_Horvu_AKASHIN_Un01G098900.1.fna	Horvu_AKASHIN_Un01G098900.1	1	0	0	0	0	0	0	0	0	1	1	0	0	0	0	0	0	0	0	1
41130	41130_Horvu_AKASHIN_Un01G119500.1.fna	Horvu_AKASHIN_Un01G119500.1	1	0	1	0	0	0	0	1	0	0	0	0	0	0	0	0	0	1	0	0
41136	41136_Horvu_AKASHIN_1H01G108100.1.fna	Horvu_AKASHIN_1H01G108100.1	1	1	1	0	1	1	0	1	0	1	1	1	1	1	0	0	1	1	0	1
41143	41143_Horvu_AKASHIN_1H01G171400.1.fna	Horvu_AKASHIN_1H01G171400.1	1	0	0	0	1	1	0	0	1	0	0	1	1	0	1	0	0	0	0	1
41151	41151_Horvu_AKASHIN_1H01G448800.1.fna	Horvu_AKASHIN_1H01G448800.1	1	0	0	1	0	0	0	2	1	0	1	0	1	0	2	0	2	0	1	1
41155	41155_Horvu_AKASHIN_1H01G555100.1.fna	Horvu_AKASHIN_1H01G555100.1	1	1	1	0	1	0	0	1	0	0	1	1	1	1	0	0	0	1	1	1
41157	41157_Horvu_AKASHIN_1H01G581100.1.fna	Horvu_AKASHIN_1H01G581100.1	1	0	1	1	1	1	0	0	1	1	1	1	1	0	1	0	1	0	1	0
41158	41158_Horvu_AKASHIN_1H01G594400.1.fna	Horvu_AKASHIN_1H01G594400.1	1	1	0	0	0	0	0	0	0	0	0	0	0	0	0	0	0	0	1	1
41166	41166_Horvu_AKASHIN_2H01G421300.1.fna	Horvu_AKASHIN_2H01G421300.1	1	0	0	0	1	0	1	0	1	0	0	0	1	0	1	0	0	0	0	1
41167	41167_Horvu_AKASHIN_2H01G484000.1.fna	Horvu_AKASHIN_2H01G484000.1	1	1	0	0	0	0	0	1	0	1	1	0	1	1	1	0	1	0	1	1
41181	41181_Horvu_AKASHIN_4H01G160100.1.fna	Horvu_AKASHIN_4H01G160100.1	1	0	0	0	0	0	0	0	0	1	1	0	0	0	0	0	0	0	1	1
41188	41188_Horvu_AKASHIN_4H01G518200.1.fna	Horvu_AKASHIN_4H01G518200.1	1	0	0	1	1	1	1	1	0	1	0	1	1	0	0	0	0	0	1	1
41189	41189_Horvu_AKASHIN_5H01G007300.1.fna	Horvu_AKASHIN_5H01G007300.1	1	0	1	1	1	1	1	1	1	1	0	0	1	1	1	0	0	0	0	1
41192	41192_Horvu_AKASHIN_5H01G085800.1.fna	Horvu_AKASHIN_5H01G085800.1	1	0	0	0	0	0	0	0	0	0	1	0	0	0	0	0	1	0	0	0
41193	41193_Horvu_AKASHIN_5H01G086100.1.fna	Horvu_AKASHIN_5H01G086100.1	1	1	0	0	0	0	0	0	0	0	1	0	0	0	0	0	1	0	1	1
41198	41198_Horvu_AKASHIN_5H01G193000.1.fna	Horvu_AKASHIN_5H01G193000.1	1	0	1	1	1	1	0	1	1	1	1	1	1	1	0	0	1	1	1	1
41210	41210_Horvu_AKASHIN_6H01G286200.1.fna	Horvu_AKASHIN_6H01G286200.1	1	1	1	1	1	1	1	1	1	1	1	1	1	1	1	0	1	1	1	1
41217	41217_Horvu_AKASHIN_6H01G407400.1.fna	Horvu_AKASHIN_6H01G407400.1	1	0	1	0	1	1	1	1	0	1	0	0	0	1	0	0	0	1	1	0
41219	41219_Horvu_AKASHIN_6H01G490400.1.fna	Horvu_AKASHIN_6H01G490400.1	1	0	0	0	0	0	0	0	0	0	1	0	0	0	0	0	1	0	1	0
41232	41232_Horvu_AKASHIN_7H01G518100.1.fna	Horvu_AKASHIN_7H01G518100.1	1	0	1	1	1	1	1	1	1	1	0	1	1	0	1	0	1	1	0	1
41250	41250_Horvu_AKASHIN_Un01G128100.1.fna	Horvu_AKASHIN_Un01G128100.1	1	1	1	0	0	0	0	0	0	2	0	0	0	0	0	0	0	0	0	0
41272	41272_Horvu_AKASHIN_3H01G241600.1.fna	Horvu_AKASHIN_3H01G241600.1	1	0	0	0	1	2	0	0	0	0	1	0	1	0	0	0	0	0	1	1
41282	41282_Horvu_AKASHIN_3H01G686100.1.fna	Horvu_AKASHIN_3H01G686100.1	1	0	0	0	0	0	0	0	0	0	0	0	0	0	0	0	0	0	1	1
41286	41286_Horvu_AKASHIN_4H01G441100.1.fna	Horvu_AKASHIN_4H01G441100.1	1	1	1	1	0	0	1	0	1	0	1	0	1	0	1	0	0	1	2	2
41287	41287_Horvu_AKASHIN_4H01G480100.1.fna	Horvu_AKASHIN_4H01G480100.1	1	0	0	0	0	0	1	1	0	1	1	0	0	0	0	0	0	0	1	0
41289	41289_Horvu_AKASHIN_5H01G043400.1.fna	Horvu_AKASHIN_5H01G043400.1	1	1	1	1	0	1	1	1	0	0	1	1	1	1	1	0	1	1	1	1
41292	41292_Horvu_AKASHIN_5H01G171600.1.fna	Horvu_AKASHIN_5H01G171600.1	1	1	1	0	0	0	1	1	0	0	1	1	0	1	1	0	0	1	1	1
41294	41294_Horvu_AKASHIN_5H01G176700.1.fna	Horvu_AKASHIN_5H01G176700.1	1	0	0	0	0	0	0	0	0	0	1	0	0	0	0	0	0	0	1	0
41299	41299_Horvu_AKASHIN_5H01G535700.1.fna	Horvu_AKASHIN_5H01G535700.1	1	0	1	0	0	0	1	0	1	0	1	0	0	0	1	0	1	0	1	1
41300	41300_Horvu_AKASHIN_5H01G537300.1.fna	Horvu_AKASHIN_5H01G537300.1	1	1	1	0	0	0	1	0	1	1	1	0	0	0	0	0	1	0	1	0
41303	41303_Horvu_AKASHIN_6H01G059300.1.fna	Horvu_AKASHIN_6H01G059300.1	1	0	0	1	0	1	1	1	0	1	1	1	0	0	1	0	0	1	1	0
41310	41310_Horvu_AKASHIN_6H01G399900.1.fna	Horvu_AKASHIN_6H01G399900.1	1	0	0	0	0	0	0	0	0	0	1	0	0	0	0	0	0	0	1	0
41312	41312_Horvu_AKASHIN_6H01G522500.1.fna	Horvu_AKASHIN_6H01G522500.1	1	1	0	0	0	0	1	1	0	0	1	0	0	0	0	0	0	0	1	1
41314	41314_Horvu_AKASHIN_7H01G026200.1.fna	Horvu_AKASHIN_7H01G026200.1	1	0	0	0	0	0	0	0	0	1	1	0	0	0	0	0	0	0	1	1
41326	41326_Horvu_AKASHIN_7H01G467000.1.fna	Horvu_AKASHIN_7H01G467000.1	1	1	0	0	0	0	0	1	0	1	0	0	0	0	0	0	0	0	0	1
41344	41344_Horvu_AKASHIN_1H01G522400.1.fna	Horvu_AKASHIN_1H01G522400.1	1	0	0	0	0	0	0	0	0	0	1	0	0	0	0	0	0	0	1	1
41378	41378_Horvu_AKASHIN_4H01G128400.1.fna	Horvu_AKASHIN_4H01G128400.1	1	0	0	1	0	0	0	0	0	1	1	0	0	0	0	0	1	0	1	1
41381	41381_Horvu_AKASHIN_4H01G299400.1.fna	Horvu_AKASHIN_4H01G299400.1	1	0	0	0	0	0	0	0	0	1	1	0	0	0	0	0	1	0	1	1
41387	41387_Horvu_AKASHIN_5H01G164500.1.fna	Horvu_AKASHIN_5H01G164500.1	1	0	0	0	0	0	0	1	0	0	1	1	0	1	0	0	0	0	1	1
41393	41393_Horvu_AKASHIN_5H01G486300.1.fna	Horvu_AKASHIN_5H01G486300.1	1	0	0	0	0	0	1	0	1	0	0	0	0	0	0	0	0	0	0	1
41395	41395_Horvu_AKASHIN_5H01G545000.1.fna	Horvu_AKASHIN_5H01G545000.1	1	1	2	0	0	1	1	2	0	1	0	0	0	1	2	0	0	2	0	0
41405	41405_Horvu_AKASHIN_6H01G406700.1.fna	Horvu_AKASHIN_6H01G406700.1	1	0	1	0	1	0	0	1	0	0	0	1	1	0	0	0	0	1	0	0
41406	41406_Horvu_AKASHIN_6H01G417600.1.fna	Horvu_AKASHIN_6H01G417600.1	1	1	0	1	0	0	0	0	0	0	0	0	0	0	1	0	0	0	0	0
41412	41412_Horvu_AKASHIN_7H01G160000.1.fna	Horvu_AKASHIN_7H01G160000.1	1	0	0	0	0	0	0	1	1	0	0	0	0	0	0	0	0	0	0	1
41413	41413_Horvu_AKASHIN_7H01G174200.1.fna	Horvu_AKASHIN_7H01G174200.1	1	1	0	0	0	0	0	1	1	0	1	0	0	0	1	0	1	0	1	1
41430	41430_Horvu_AKASHIN_1H01G019500.1.fna	Horvu_AKASHIN_1H01G019500.1	1	3	1	1	0	0	0	1	0	0	0	0	0	0	0	0	0	1	1	0
41434	41434_Horvu_AKASHIN_1H01G095400.1.fna	Horvu_AKASHIN_1H01G095400.1	1	0	0	0	0	0	0	0	1	0	0	0	0	0	1	0	0	0	1	1
41435	41435_Horvu_AKASHIN_1H01G100100.1.fna	Horvu_AKASHIN_1H01G100100.1	1	1	0	3	0	2	2	1	1	0	1	2	0	1	1	0	0	1	2	1
41437	41437_Horvu_AKASHIN_1H01G110100.1.fna	Horvu_AKASHIN_1H01G110100.1	1	1	0	1	1	1	1	1	1	1	1	1	0	1	1	0	1	0	1	1
41440	41440_Horvu_AKASHIN_1H01G155000.1.fna	Horvu_AKASHIN_1H01G155000.1	1	0	0	1	1	0	1	1	0	1	1	1	1	1	1	0	1	0	1	1
41446	41446_Horvu_AKASHIN_1H01G217100.1.fna	Horvu_AKASHIN_1H01G217100.1	1	0	0	1	1	0	0	0	0	0	1	0	0	0	0	0	0	0	0	1
41450	41450_Horvu_AKASHIN_1H01G431800.1.fna	Horvu_AKASHIN_1H01G431800.1	1	0	0	0	1	0	0	1	0	1	1	1	0	0	0	0	0	0	0	0
41457	41457_Horvu_AKASHIN_2H01G097500.1.fna	Horvu_AKASHIN_2H01G097500.1	1	0	1	1	0	1	1	0	0	0	1	1	0	0	0	0	1	1	0	1
41468	41468_Horvu_AKASHIN_2H01G458800.1.fna	Horvu_AKASHIN_2H01G458800.1	1	0	0	0	0	0	0	1	0	0	1	0	1	0	0	0	0	0	0	1
41471	41471_Horvu_AKASHIN_2H01G575900.1.fna	Horvu_AKASHIN_2H01G575900.1	1	1	1	1	0	0	1	1	1	1	0	0	1	1	1	0	1	1	1	1
41475	41475_Horvu_AKASHIN_2H01G635600.1.fna	Horvu_AKASHIN_2H01G635600.1	1	0	0	0	0	0	0	0	0	0	1	0	0	0	0	0	0	0	0	1
41477	41477_Horvu_AKASHIN_2H01G677800.1.fna	Horvu_AKASHIN_2H01G677800.1	1	0	0	0	0	0	0	0	1	1	0	0	0	0	0	0	1	1	1	1
41479	41479_Horvu_AKASHIN_3H01G018000.1.fna	Horvu_AKASHIN_3H01G018000.1	1	0	0	0	1	0	0	0	0	0	1	0	0	0	0	0	0	0	0	1
41490	41490_Horvu_AKASHIN_3H01G290200.1.fna	Horvu_AKASHIN_3H01G290200.1	1	0	0	0	1	0	0	0	0	0	0	0	1	0	0	0	0	0	1	1
41492	41492_Horvu_AKASHIN_3H01G318300.1.fna	Horvu_AKASHIN_3H01G318300.1	1	1	0	0	1	0	0	0	0	0	1	0	1	0	0	0	0	1	0	1
41494	41494_Horvu_AKASHIN_3H01G356000.1.fna	Horvu_AKASHIN_3H01G356000.1	1	1	0	0	1	1	0	0	0	0	1	1	1	0	0	0	1	0	1	1
41495	41495_Horvu_AKASHIN_3H01G404300.1.fna	Horvu_AKASHIN_3H01G404300.1	1	0	0	0	0	0	0	0	0	0	0	0	0	1	0	0	0	0	0	1
41496	41496_Horvu_AKASHIN_3H01G412300.1.fna	Horvu_AKASHIN_3H01G412300.1	1	0	0	0	1	1	1	0	1	1	2	1	1	0	0	0	1	0	1	1
41497	41497_Horvu_AKASHIN_3H01G418100.1.fna	Horvu_AKASHIN_3H01G418100.1	1	0	1	1	1	1	1	1	0	1	1	1	1	1	1	0	0	1	1	1
41499	41499_Horvu_AKASHIN_3H01G461400.1.fna	Horvu_AKASHIN_3H01G461400.1	1	0	1	1	1	1	0	1	0	1	1	1	1	1	1	0	1	1	1	1
41500	41500_Horvu_AKASHIN_3H01G486200.1.fna	Horvu_AKASHIN_3H01G486200.1	1	1	0	0	0	0	0	0	1	0	0	1	0	0	0	0	0	0	1	1
41505	41505_Horvu_AKASHIN_3H01G669900.1.fna	Horvu_AKASHIN_3H01G669900.1	1	1	1	0	1	1	0	1	0	1	0	1	1	1	1	0	1	0	1	0
41507	41507_Horvu_AKASHIN_4H01G038000.1.fna	Horvu_AKASHIN_4H01G038000.1	1	0	0	0	0	0	1	0	0	1	2	0	0	1	1	0	1	0	1	0
41511	41511_Horvu_AKASHIN_4H01G209100.1.fna	Horvu_AKASHIN_4H01G209100.1	1	0	1	1	0	1	0	1	0	1	1	1	0	1	0	0	1	1	0	0
41512	41512_Horvu_AKASHIN_4H01G256800.1.fna	Horvu_AKASHIN_4H01G256800.1	1	0	1	1	1	0	1	0	0	1	1	0	0	0	1	0	1	2	0	1
41515	41515_Horvu_AKASHIN_4H01G355800.1.fna	Horvu_AKASHIN_4H01G355800.1	1	1	0	1	1	1	1	1	0	1	0	1	0	1	0	0	1	1	0	0
41516	41516_Horvu_AKASHIN_4H01G370800.1.fna	Horvu_AKASHIN_4H01G370800.1	1	0	1	0	1	0	1	0	0	0	0	1	0	0	0	0	1	1	1	1
41522	41522_Horvu_AKASHIN_4H01G500500.1.fna	Horvu_AKASHIN_4H01G500500.1	1	0	0	0	0	0	0	0	0	0	0	1	0	0	0	0	1	0	1	1
41527	41527_Horvu_AKASHIN_5H01G084700.1.fna	Horvu_AKASHIN_5H01G084700.1	1	0	0	0	0	0	1	0	0	0	0	0	0	0	0	0	0	0	1	1
41529	41529_Horvu_AKASHIN_5H01G179500.1.fna	Horvu_AKASHIN_5H01G179500.1	1	0	0	0	0	0	0	1	0	0	0	0	1	0	0	0	0	0	0	0
41531	41531_Horvu_AKASHIN_5H01G199400.1.fna	Horvu_AKASHIN_5H01G199400.1	1	0	0	1	1	1	0	1	1	0	0	1	2	0	0	0	1	1	1	0
41537	41537_Horvu_AKASHIN_5H01G331000.1.fna	Horvu_AKASHIN_5H01G331000.1	1	1	0	0	0	0	0	0	0	0	0	0	0	0	0	0	0	0	0	1
41538	41538_Horvu_AKASHIN_5H01G348100.1.fna	Horvu_AKASHIN_5H01G348100.1	1	0	0	0	0	0	0	0	0	0	1	0	0	0	0	0	1	0	0	0
41544	41544_Horvu_AKASHIN_5H01G535800.1.fna	Horvu_AKASHIN_5H01G535800.1	1	0	1	0	0	0	0	0	1	0	1	0	0	0	0	0	0	0	0	0
41547	41547_Horvu_AKASHIN_5H01G592700.1.fna	Horvu_AKASHIN_5H01G592700.1	3	1	1	1	0	1	3	1	1	1	3	0	1	0	1	0	1	2	2	3
41550	41550_Horvu_AKASHIN_5H01G660500.1.fna	Horvu_AKASHIN_5H01G660500.1	1	1	0	0	0	0	0	0	0	0	1	0	0	0	1	0	0	1	0	0
41551	41551_Horvu_AKASHIN_5H01G663200.1.fna	Horvu_AKASHIN_5H01G663200.1	1	1	2	0	1	1	0	1	0	1	1	1	1	0	0	0	0	1	1	1
41552	41552_Horvu_AKASHIN_5H01G663600.1.fna	Horvu_AKASHIN_5H01G663600.1	1	0	1	1	1	1	1	1	0	1	1	1	1	1	1	0	1	1	1	1
41557	41557_Horvu_AKASHIN_6H01G134500.1.fna	Horvu_AKASHIN_6H01G134500.1	1	0	0	0	0	0	0	0	0	1	0	1	0	0	1	0	2	0	1	1
41558	41558_Horvu_AKASHIN_6H01G150200.1.fna	Horvu_AKASHIN_6H01G150200.1	1	1	0	0	0	1	0	1	1	1	0	0	1	0	0	0	1	1	0	1
41559	41559_Horvu_AKASHIN_6H01G165900.1.fna	Horvu_AKASHIN_6H01G165900.1	1	0	0	0	0	1	0	1	0	0	0	1	0	0	0	0	0	0	1	0
41561	41561_Horvu_AKASHIN_6H01G216300.1.fna	Horvu_AKASHIN_6H01G216300.1	1	0	0	0	0	0	0	0	0	0	0	0	0	1	1	0	0	1	0	0
41562	41562_Horvu_AKASHIN_6H01G217400.1.fna	Horvu_AKASHIN_6H01G217400.1	1	1	1	1	1	1	1	1	0	1	1	1	0	1	1	0	0	1	1	1
41563	41563_Horvu_AKASHIN_6H01G219100.1.fna	Horvu_AKASHIN_6H01G219100.1	1	1	0	0	0	0	1	1	0	1	0	0	0	0	0	0	1	0	0	0
41567	41567_Horvu_AKASHIN_6H01G384200.1.fna	Horvu_AKASHIN_6H01G384200.1	1	1	1	1	0	0	0	1	1	0	0	1	1	1	1	0	0	0	0	0
41571	41571_Horvu_AKASHIN_6H01G468300.1.fna	Horvu_AKASHIN_6H01G468300.1	1	0	0	0	0	0	0	0	0	0	1	0	0	0	0	0	0	0	1	0
41572	41572_Horvu_AKASHIN_6H01G481400.1.fna	Horvu_AKASHIN_6H01G481400.1	1	0	0	0	0	0	0	0	0	0	1	0	0	0	0	0	0	0	0	1
41579	41579_Horvu_AKASHIN_7H01G094000.1.fna	Horvu_AKASHIN_7H01G094000.1	1	0	0	0	0	0	0	0	1	1	0	1	0	0	0	0	0	0	0	1
41580	41580_Horvu_AKASHIN_7H01G098100.1.fna	Horvu_AKASHIN_7H01G098100.1	1	0	1	1	1	1	1	1	1	1	1	1	1	1	1	0	1	1	1	1
41584	41584_Horvu_AKASHIN_7H01G190600.1.fna	Horvu_AKASHIN_7H01G190600.1	1	0	0	0	0	0	0	0	1	0	0	0	0	0	0	0	0	0	1	0
41588	41588_Horvu_AKASHIN_7H01G296900.1.fna	Horvu_AKASHIN_7H01G296900.1	1	0	0	1	0	0	1	0	1	0	0	1	1	1	1	0	1	1	0	0
41589	41589_Horvu_AKASHIN_7H01G311100.1.fna	Horvu_AKASHIN_7H01G311100.1	1	0	1	0	1	1	0	0	0	0	1	0	0	0	0	0	0	1	0	0
41604	41604_Horvu_AKASHIN_7H01G634600.1.fna	Horvu_AKASHIN_7H01G634600.1	1	1	1	0	0	1	0	0	0	0	0	0	0	0	0	0	0	0	0	1
41605	41605_Horvu_AKASHIN_7H01G663200.1.fna	Horvu_AKASHIN_7H01G663200.1	1	1	0	0	0	0	0	0	0	0	1	0	0	0	0	0	0	0	1	1
41606	41606_Horvu_AKASHIN_7H01G696500.1.fna	Horvu_AKASHIN_7H01G696500.1	1	0	0	0	1	0	1	1	1	0	1	0	0	1	0	0	1	1	1	1
41610	41610_Horvu_AKASHIN_Un01G085500.1.fna	Horvu_AKASHIN_Un01G085500.1	1	3	0	0	1	0	0	0	0	0	0	0	1	1	1	0	1	1	0	0
41611	41611_Horvu_AKASHIN_Un01G087700.1.fna	Horvu_AKASHIN_Un01G087700.1	1	0	0	0	1	0	1	0	1	1	0	0	0	0	0	0	0	0	0	0
41612	41612_Horvu_AKASHIN_Un01G096600.1.fna	Horvu_AKASHIN_Un01G096600.1	1	0	0	0	0	0	0	0	0	0	0	0	0	0	0	0	1	0	0	1
41615	41615_Horvu_AKASHIN_Un01G102800.1.fna	Horvu_AKASHIN_Un01G102800.1	1	0	1	1	0	1	1	1	0	1	0	1	1	0	1	0	0	0	0	1
41628	41628_Horvu_AKASHIN_1H01G432000.1.fna	Horvu_AKASHIN_1H01G432000.1	1	0	0	0	1	1	0	1	0	1	1	1	1	0	0	0	1	0	0	1
41629	41629_Horvu_AKASHIN_1H01G447900.1.fna	Horvu_AKASHIN_1H01G447900.1	1	0	0	0	0	0	0	0	0	0	1	0	0	0	0	0	0	0	1	0
41638	41638_Horvu_AKASHIN_2H01G159800.1.fna	Horvu_AKASHIN_2H01G159800.1	1	1	0	0	0	0	1	1	0	1	0	0	1	1	0	0	0	0	1	1
41646	41646_Horvu_AKASHIN_2H01G414400.1.fna	Horvu_AKASHIN_2H01G414400.1	1	1	0	0	0	0	0	0	0	0	1	0	0	0	0	0	0	0	0	1
41648	41648_Horvu_AKASHIN_2H01G643900.1.fna	Horvu_AKASHIN_2H01G643900.1	1	0	0	0	0	0	0	0	0	1	1	0	0	0	0	0	0	1	1	1
41650	41650_Horvu_AKASHIN_2H01G723400.1.fna	Horvu_AKASHIN_2H01G723400.1	1	0	1	1	0	1	0	0	1	1	0	1	0	1	0	0	0	1	0	1
41664	41664_Horvu_AKASHIN_3H01G592100.1.fna	Horvu_AKASHIN_3H01G592100.1	1	0	2	2	1	0	1	0	1	0	1	0	0	2	2	0	1	1	0	0
41669	41669_Horvu_AKASHIN_4H01G061400.1.fna	Horvu_AKASHIN_4H01G061400.1	1	0	0	0	0	0	0	0	0	0	1	0	0	0	0	0	0	0	1	1
41676	41676_Horvu_AKASHIN_4H01G343100.1.fna	Horvu_AKASHIN_4H01G343100.1	1	1	1	1	1	0	0	0	0	0	1	1	0	1	1	0	1	1	1	0
41686	41686_Horvu_AKASHIN_5H01G191800.1.fna	Horvu_AKASHIN_5H01G191800.1	1	1	1	0	0	0	1	1	0	0	1	1	0	1	1	0	0	1	1	1
41691	41691_Horvu_AKASHIN_5H01G368200.1.fna	Horvu_AKASHIN_5H01G368200.1	1	0	0	0	0	0	1	0	0	0	0	1	1	1	0	0	0	0	0	0
41694	41694_Horvu_AKASHIN_5H01G515900.1.fna	Horvu_AKASHIN_5H01G515900.1	1	1	1	1	1	0	0	0	0	1	1	1	1	1	0	0	1	1	1	1
41699	41699_Horvu_AKASHIN_5H01G700500.1.fna	Horvu_AKASHIN_5H01G700500.1	1	1	1	0	0	0	0	0	1	1	0	0	0	1	0	0	1	1	0	1
41707	41707_Horvu_AKASHIN_6H01G291500.1.fna	Horvu_AKASHIN_6H01G291500.1	1	0	1	1	1	1	0	0	1	1	0	0	1	1	1	0	1	1	1	0
41731	41731_Horvu_AKASHIN_Un01G116800.1.fna	Horvu_AKASHIN_Un01G116800.1	1	0	0	0	0	0	1	0	1	1	0	0	1	0	0	0	1	0	0	0
41735	41735_Horvu_AKASHIN_1H01G332800.1.fna	Horvu_AKASHIN_1H01G332800.1	1	1	0	0	0	0	1	1	0	0	0	0	0	0	0	0	1	0	0	1
41741	41741_Horvu_AKASHIN_1H01G492900.1.fna	Horvu_AKASHIN_1H01G492900.1	1	0	0	1	1	0	1	0	0	1	0	1	1	1	0	0	0	1	0	1
41744	41744_Horvu_AKASHIN_2H01G033100.1.fna	Horvu_AKASHIN_2H01G033100.1	1	1	1	0	0	1	1	1	0	0	0	0	0	0	0	0	0	0	0	1
41745	41745_Horvu_AKASHIN_2H01G059900.1.fna	Horvu_AKASHIN_2H01G059900.1	1	0	0	0	0	0	0	0	0	0	0	0	0	1	0	0	0	0	1	0
41756	41756_Horvu_AKASHIN_3H01G264600.1.fna	Horvu_AKASHIN_3H01G264600.1	1	1	0	0	1	0	1	1	0	0	1	0	1	0	0	0	0	0	0	1
41768	41768_Horvu_AKASHIN_4H01G257200.1.fna	Horvu_AKASHIN_4H01G257200.1	1	1	1	1	1	0	1	0	0	1	1	1	1	1	0	0	1	1	1	1
41777	41777_Horvu_AKASHIN_5H01G501600.1.fna	Horvu_AKASHIN_5H01G501600.1	1	0	1	0	0	0	0	0	0	0	1	1	0	1	0	0	0	0	1	1
41800	41800_Horvu_AKASHIN_7H01G589300.1.fna	Horvu_AKASHIN_7H01G589300.1	1	0	1	1	1	1	0	0	0	1	0	0	0	0	1	0	0	1	1	1
41801	41801_Horvu_AKASHIN_7H01G696200.1.fna	Horvu_AKASHIN_7H01G696200.1	1	0	0	1	0	0	0	0	1	0	1	0	0	0	1	0	1	0	0	1
41808	41808_Horvu_AKASHIN_1H01G118900.1.fna	Horvu_AKASHIN_1H01G118900.1	1	1	1	0	0	0	1	0	1	0	0	0	1	1	1	0	1	1	1	1
41821	41821_Horvu_AKASHIN_1H01G555200.1.fna	Horvu_AKASHIN_1H01G555200.1	1	0	1	0	1	0	1	1	1	0	1	1	1	1	0	0	1	1	1	1
41822	41822_Horvu_AKASHIN_2H01G008200.1.fna	Horvu_AKASHIN_2H01G008200.1	1	0	1	1	0	0	0	0	0	1	1	1	0	1	1	0	1	1	0	1
41850	41850_Horvu_AKASHIN_3H01G172800.1.fna	Horvu_AKASHIN_3H01G172800.1	1	1	0	0	0	0	1	0	0	0	1	0	0	0	0	0	0	0	1	1
41858	41858_Horvu_AKASHIN_4H01G048700.1.fna	Horvu_AKASHIN_4H01G048700.1	1	1	0	0	0	0	1	1	0	0	1	0	0	0	0	0	0	0	1	1
41866	41866_Horvu_AKASHIN_5H01G050100.1.fna	Horvu_AKASHIN_5H01G050100.1	1	1	1	1	1	1	1	1	1	1	1	1	1	1	1	0	1	1	1	1
41867	41867_Horvu_AKASHIN_5H01G057300.1.fna	Horvu_AKASHIN_5H01G057300.1	1	1	0	0	1	0	0	0	0	0	1	0	1	0	1	0	1	0	1	1
41869	41869_Horvu_AKASHIN_5H01G140700.1.fna	Horvu_AKASHIN_5H01G140700.1	1	0	2	1	1	2	0	2	0	1	2	2	1	1	0	0	2	2	1	1
41872	41872_Horvu_AKASHIN_5H01G435400.1.fna	Horvu_AKASHIN_5H01G435400.1	2	2	2	0	1	2	1	3	2	0	0	1	2	0	0	0	1	0	1	1
41873	41873_Horvu_AKASHIN_5H01G461400.1.fna	Horvu_AKASHIN_5H01G461400.1	1	0	1	1	1	1	1	1	1	1	0	1	1	1	1	0	0	1	1	1
41881	41881_Horvu_AKASHIN_6H01G117200.1.fna	Horvu_AKASHIN_6H01G117200.1	1	1	0	0	0	0	1	0	0	1	1	1	0	0	0	0	1	0	1	1
41890	41890_Horvu_AKASHIN_6H01G504600.1.fna	Horvu_AKASHIN_6H01G504600.1	1	0	0	0	0	0	0	0	0	0	1	0	1	0	0	0	1	0	1	1
41893	41893_Horvu_AKASHIN_7H01G058200.1.fna	Horvu_AKASHIN_7H01G058200.1	1	0	0	0	0	1	1	1	1	1	1	1	0	0	0	0	0	0	1	0
41894	41894_Horvu_AKASHIN_7H01G062700.1.fna	Horvu_AKASHIN_7H01G062700.1	1	0	0	0	0	1	1	1	0	1	0	0	0	0	0	0	0	0	0	1
41898	41898_Horvu_AKASHIN_7H01G216900.1.fna	Horvu_AKASHIN_7H01G216900.1	1	1	0	1	1	1	0	1	0	1	1	0	1	1	0	0	1	1	1	1
41899	41899_Horvu_AKASHIN_7H01G227000.1.fna	Horvu_AKASHIN_7H01G227000.1	1	1	0	0	0	0	0	1	0	0	0	1	1	0	1	0	0	1	0	0
41916	41916_Horvu_AKASHIN_1H01G043700.1.fna	Horvu_AKASHIN_1H01G043700.1	1	1	0	1	0	0	0	0	0	0	0	0	0	0	0	0	0	0	0	0
41926	41926_Horvu_AKASHIN_2H01G024500.1.fna	Horvu_AKASHIN_2H01G024500.1	1	0	1	1	0	0	0	0	0	0	0	0	0	0	0	0	0	0	0	0
41928	41928_Horvu_AKASHIN_2H01G177100.1.fna	Horvu_AKASHIN_2H01G177100.1	1	1	0	1	1	1	1	1	1	1	1	1	1	1	1	0	1	0	1	1
41946	41946_Horvu_AKASHIN_3H01G205300.1.fna	Horvu_AKASHIN_3H01G205300.1	1	1	1	1	1	1	0	1	1	1	1	1	1	1	1	0	1	1	1	1
41953	41953_Horvu_AKASHIN_3H01G695800.1.fna	Horvu_AKASHIN_3H01G695800.1	1	0	0	0	0	0	1	0	0	1	0	0	0	0	0	0	2	0	1	1
41957	41957_Horvu_AKASHIN_4H01G073500.1.fna	Horvu_AKASHIN_4H01G073500.1	1	0	0	0	0	1	0	0	0	0	1	0	0	0	0	0	0	0	1	0
41964	41964_Horvu_AKASHIN_4H01G305700.1.fna	Horvu_AKASHIN_4H01G305700.1	1	0	0	0	0	0	0	0	0	1	1	0	0	0	0	0	1	0	1	1
41994	41994_Horvu_AKASHIN_7H01G267400.1.fna	Horvu_AKASHIN_7H01G267400.1	1	0	0	0	1	0	0	0	0	0	1	1	1	0	0	0	1	0	1	1
41997	41997_Horvu_AKASHIN_7H01G410700.1.fna	Horvu_AKASHIN_7H01G410700.1	1	0	1	0	0	1	0	0	0	0	1	0	0	0	0	0	0	0	0	1
42009	42009_Horvu_AKASHIN_1H01G311600.1.fna	Horvu_AKASHIN_1H01G311600.1	1	0	0	0	0	0	0	0	0	1	1	0	1	0	1	0	0	0	1	0
42010	42010_Horvu_AKASHIN_1H01G355200.1.fna	Horvu_AKASHIN_1H01G355200.1	1	0	0	0	1	0	1	0	1	0	0	0	1	0	1	0	1	0	1	1
42013	42013_Horvu_AKASHIN_1H01G425800.1.fna	Horvu_AKASHIN_1H01G425800.1	1	1	0	0	1	0	0	0	0	0	1	0	0	0	0	0	0	0	1	1
42014	42014_Horvu_AKASHIN_1H01G538300.1.fna	Horvu_AKASHIN_1H01G538300.1	2	0	1	1	1	1	1	1	1	1	0	1	1	1	1	0	1	1	1	1
42022	42022_Horvu_AKASHIN_2H01G380100.1.fna	Horvu_AKASHIN_2H01G380100.1	1	0	1	0	0	0	0	0	0	0	0	0	0	0	0	0	1	0	0	1
42027	42027_Horvu_AKASHIN_2H01G519200.1.fna	Horvu_AKASHIN_2H01G519200.1	1	0	1	0	0	1	1	1	1	1	1	0	1	1	1	0	1	0	1	1
42038	42038_Horvu_AKASHIN_3H01G099000.1.fna	Horvu_AKASHIN_3H01G099000.1	1	1	0	0	1	1	1	1	0	1	0	0	1	0	0	0	1	0	1	1
42040	42040_Horvu_AKASHIN_3H01G184000.1.fna	Horvu_AKASHIN_3H01G184000.1	1	1	1	1	0	0	0	0	0	0	1	1	0	1	1	0	0	1	1	1
42053	42053_Horvu_AKASHIN_4H01G153400.1.fna	Horvu_AKASHIN_4H01G153400.1	1	0	0	1	0	0	0	0	0	1	1	0	0	0	0	0	0	0	1	1
42055	42055_Horvu_AKASHIN_4H01G190700.1.fna	Horvu_AKASHIN_4H01G190700.1	1	1	1	1	1	1	1	1	1	1	1	1	1	1	1	0	1	1	1	1
42057	42057_Horvu_AKASHIN_4H01G236300.1.fna	Horvu_AKASHIN_4H01G236300.1	1	1	0	0	1	1	1	1	1	1	1	1	1	1	1	0	1	0	1	1
42067	42067_Horvu_AKASHIN_5H01G085000.1.fna	Horvu_AKASHIN_5H01G085000.1	1	0	0	0	0	0	1	0	0	0	0	0	0	0	0	0	0	0	1	0
42072	42072_Horvu_AKASHIN_5H01G248800.1.fna	Horvu_AKASHIN_5H01G248800.1	1	1	1	0	1	1	1	1	0	0	1	0	1	0	0	0	1	1	1	1
42077	42077_Horvu_AKASHIN_5H01G599900.1.fna	Horvu_AKASHIN_5H01G599900.1	1	0	1	0	1	1	0	1	0	1	0	1	1	0	0	0	0	1	0	0
42081	42081_Horvu_AKASHIN_6H01G312700.1.fna	Horvu_AKASHIN_6H01G312700.1	1	0	0	0	1	1	0	0	0	0	0	0	1	0	0	0	0	0	0	0
42084	42084_Horvu_AKASHIN_6H01G517900.1.fna	Horvu_AKASHIN_6H01G517900.1	1	0	0	0	1	0	1	0	0	0	0	0	0	0	1	0	0	0	1	1
42088	42088_Horvu_AKASHIN_7H01G049000.1.fna	Horvu_AKASHIN_7H01G049000.1	1	0	1	0	0	0	0	1	1	0	0	0	1	1	0	0	1	0	0	0
42094	42094_Horvu_AKASHIN_7H01G173900.1.fna	Horvu_AKASHIN_7H01G173900.1	1	0	1	0	0	0	1	0	1	0	0	0	0	0	0	0	0	1	1	1
42099	42099_Horvu_AKASHIN_7H01G317600.1.fna	Horvu_AKASHIN_7H01G317600.1	1	1	0	0	0	0	0	1	0	0	1	0	0	0	0	0	1	0	0	0
42116	42116_Horvu_AKASHIN_1H01G297400.1.fna	Horvu_AKASHIN_1H01G297400.1	1	0	0	0	0	0	0	0	0	0	1	0	0	0	0	0	0	0	1	1
42121	42121_Horvu_AKASHIN_1H01G360200.1.fna	Horvu_AKASHIN_1H01G360200.1	1	1	1	0	1	1	1	0	1	0	0	1	0	0	0	0	1	0	1	1
42122	42122_Horvu_AKASHIN_1H01G380000.1.fna	Horvu_AKASHIN_1H01G380000.1	1	0	0	0	0	0	0	1	0	0	1	0	0	0	0	0	0	0	0	1
42126	42126_Horvu_AKASHIN_1H01G474600.1.fna	Horvu_AKASHIN_1H01G474600.1	1	0	0	0	0	0	1	0	0	0	0	0	0	0	0	0	0	0	0	1
42131	42131_Horvu_AKASHIN_2H01G141000.1.fna	Horvu_AKASHIN_2H01G141000.1	1	0	0	0	1	0	1	1	0	1	1	0	1	1	0	0	1	0	1	1
42132	42132_Horvu_AKASHIN_2H01G145100.1.fna	Horvu_AKASHIN_2H01G145100.1	1	0	0	0	0	0	0	0	0	0	1	0	0	0	0	0	0	0	0	1
42151	42151_Horvu_AKASHIN_3H01G374500.1.fna	Horvu_AKASHIN_3H01G374500.1	1	0	0	0	1	0	0	0	0	2	1	0	2	3	0	0	1	0	1	1
42166	42166_Horvu_AKASHIN_4H01G369400.1.fna	Horvu_AKASHIN_4H01G369400.1	1	1	0	0	0	0	0	0	0	0	1	0	1	0	0	0	1	0	1	1
42167	42167_Horvu_AKASHIN_4H01G388100.1.fna	Horvu_AKASHIN_4H01G388100.1	1	0	0	0	0	0	1	0	1	1	0	0	0	0	0	0	1	0	0	1
42168	42168_Horvu_AKASHIN_4H01G416100.1.fna	Horvu_AKASHIN_4H01G416100.1	1	0	0	0	0	0	0	0	0	0	1	0	1	0	0	0	0	0	1	0
42169	42169_Horvu_AKASHIN_4H01G449100.1.fna	Horvu_AKASHIN_4H01G449100.1	1	0	1	1	1	1	0	0	0	0	1	1	0	1	0	0	1	2	2	0
42173	42173_Horvu_AKASHIN_5H01G026600.1.fna	Horvu_AKASHIN_5H01G026600.1	1	0	0	0	0	0	0	0	0	0	0	1	0	0	0	0	0	0	1	0
42183	42183_Horvu_AKASHIN_5H01G666700.1.fna	Horvu_AKASHIN_5H01G666700.1	1	0	1	0	1	1	1	1	0	1	1	1	1	1	1	0	1	1	1	1
42184	42184_Horvu_AKASHIN_5H01G680600.1.fna	Horvu_AKASHIN_5H01G680600.1	1	0	0	0	1	1	0	0	0	1	1	1	1	2	1	0	0	0	0	1
42195	42195_Horvu_AKASHIN_6H01G257200.1.fna	Horvu_AKASHIN_6H01G257200.1	1	0	0	0	1	1	0	0	1	1	1	0	0	0	0	0	0	0	1	0
42196	42196_Horvu_AKASHIN_6H01G354200.1.fna	Horvu_AKASHIN_6H01G354200.1	1	1	1	0	0	0	0	1	0	1	1	1	0	1	0	0	1	1	1	1
42211	42211_Horvu_AKASHIN_7H01G229100.1.fna	Horvu_AKASHIN_7H01G229100.1	1	1	1	1	1	1	0	0	0	1	0	1	1	1	1	0	1	1	0	1
42213	42213_Horvu_AKASHIN_7H01G237600.1.fna	Horvu_AKASHIN_7H01G237600.1	1	1	0	0	1	1	0	0	0	1	1	1	0	0	0	0	1	0	1	1
42220	42220_Horvu_AKASHIN_7H01G560900.1.fna	Horvu_AKASHIN_7H01G560900.1	1	1	1	0	1	1	1	1	1	1	1	1	1	1	1	0	1	1	1	1
42222	42222_Horvu_AKASHIN_7H01G562500.1.fna	Horvu_AKASHIN_7H01G562500.1	1	1	0	1	0	0	1	1	1	1	0	1	1	1	0	0	1	0	0	0
42232	42232_Horvu_AKASHIN_Un01G100700.1.fna	Horvu_AKASHIN_Un01G100700.1	1	1	1	2	1	1	0	0	1	0	2	0	1	2	1	0	0	0	1	0
42250	42250_Horvu_AKASHIN_2H01G201000.1.fna	Horvu_AKASHIN_2H01G201000.1	1	1	0	0	0	0	0	0	0	0	0	0	0	0	0	0	0	0	0	1
42257	42257_Horvu_AKASHIN_2H01G598900.1.fna	Horvu_AKASHIN_2H01G598900.1	1	0	0	1	1	1	0	0	0	1	1	1	0	1	0	0	1	0	1	1
42259	42259_Horvu_AKASHIN_2H01G706000.1.fna	Horvu_AKASHIN_2H01G706000.1	2	1	1	0	0	0	0	1	0	0	0	0	0	0	0	0	1	1	1	0
42262	42262_Horvu_AKASHIN_3H01G186200.1.fna	Horvu_AKASHIN_3H01G186200.1	1	1	1	1	0	0	0	0	0	0	1	1	0	1	1	0	0	1	1	1
42268	42268_Horvu_AKASHIN_3H01G612300.1.fna	Horvu_AKASHIN_3H01G612300.1	1	0	0	0	0	0	1	0	0	0	1	0	0	0	0	0	1	0	1	1
42270	42270_Horvu_AKASHIN_3H01G655400.1.fna	Horvu_AKASHIN_3H01G655400.1	1	0	0	0	0	1	0	1	0	1	1	0	0	0	0	0	0	0	1	1
42276	42276_Horvu_AKASHIN_4H01G378000.1.fna	Horvu_AKASHIN_4H01G378000.1	1	0	1	1	1	2	1	1	0	1	0	0	1	0	0	0	0	1	0	0
42279	42279_Horvu_AKASHIN_5H01G102200.1.fna	Horvu_AKASHIN_5H01G102200.1	1	0	0	0	1	0	0	0	1	0	1	0	0	0	0	0	1	0	0	0
42285	42285_Horvu_AKASHIN_5H01G411800.1.fna	Horvu_AKASHIN_5H01G411800.1	1	1	0	0	0	0	0	1	0	0	1	1	0	0	0	0	1	0	1	1
42286	42286_Horvu_AKASHIN_5H01G479700.1.fna	Horvu_AKASHIN_5H01G479700.1	1	1	0	0	0	0	0	0	1	0	0	0	0	0	0	0	0	0	0	0
42306	42306_Horvu_AKASHIN_Un01G079900.1.fna	Horvu_AKASHIN_Un01G079900.1	1	0	0	0	1	0	0	0	0	1	0	0	1	0	0	0	0	0	1	0
42325	42325_Horvu_AKASHIN_2H01G120800.1.fna	Horvu_AKASHIN_2H01G120800.1	1	0	0	0	0	0	0	0	0	0	1	0	0	0	0	0	1	0	1	0
42332	42332_Horvu_AKASHIN_2H01G497000.1.fna	Horvu_AKASHIN_2H01G497000.1	1	0	0	0	0	0	1	0	0	0	0	0	0	1	0	0	1	0	0	1
42341	42341_Horvu_AKASHIN_3H01G043000.1.fna	Horvu_AKASHIN_3H01G043000.1	1	0	0	1	0	0	0	0	0	0	1	0	0	0	0	0	0	0	1	1
42348	42348_Horvu_AKASHIN_3H01G324600.1.fna	Horvu_AKASHIN_3H01G324600.1	1	1	1	1	1	1	1	0	0	1	1	1	1	1	1	0	0	1	1	1
42356	42356_Horvu_AKASHIN_3H01G663100.1.fna	Horvu_AKASHIN_3H01G663100.1	1	0	1	1	1	0	0	0	0	1	0	1	0	1	1	0	1	1	1	0
42371	42371_Horvu_AKASHIN_5H01G168200.1.fna	Horvu_AKASHIN_5H01G168200.1	1	0	1	0	0	1	0	0	1	0	0	0	0	0	0	0	1	0	0	0
42374	42374_Horvu_AKASHIN_5H01G188000.1.fna	Horvu_AKASHIN_5H01G188000.1	1	0	0	0	0	0	0	1	0	0	1	1	0	1	0	0	0	0	1	1
42377	42377_Horvu_AKASHIN_5H01G345500.1.fna	Horvu_AKASHIN_5H01G345500.1	1	1	0	0	0	1	0	1	0	1	1	0	0	0	0	0	0	0	1	1
42379	42379_Horvu_AKASHIN_5H01G395600.1.fna	Horvu_AKASHIN_5H01G395600.1	1	1	1	1	0	1	1	1	1	1	1	1	0	1	1	0	1	1	1	1
42389	42389_Horvu_AKASHIN_6H01G081800.1.fna	Horvu_AKASHIN_6H01G081800.1	1	1	0	1	1	0	1	1	1	0	0	0	1	1	0	0	0	1	1	1
42396	42396_Horvu_AKASHIN_6H01G369100.1.fna	Horvu_AKASHIN_6H01G369100.1	1	1	0	0	1	0	0	0	0	0	0	0	0	0	0	0	1	0	0	1
42397	42397_Horvu_AKASHIN_6H01G382500.1.fna	Horvu_AKASHIN_6H01G382500.1	1	0	0	0	0	0	0	0	0	0	0	0	0	0	1	0	1	1	0	0
42398	42398_Horvu_AKASHIN_6H01G432400.1.fna	Horvu_AKASHIN_6H01G432400.1	1	0	0	0	0	0	0	0	0	0	0	0	0	1	0	0	0	0	0	1
42421	42421_Horvu_AKASHIN_7H01G610100.1.fna	Horvu_AKASHIN_7H01G610100.1	1	0	0	0	1	0	1	1	0	0	1	1	1	0	0	0	1	0	1	1
42425	42425_Horvu_AKASHIN_1H01G174000.1.fna	Horvu_AKASHIN_1H01G174000.1	1	1	1	1	1	1	1	1	1	1	1	1	1	1	1	0	1	1	1	1
42429	42429_Horvu_AKASHIN_2H01G250400.1.fna	Horvu_AKASHIN_2H01G250400.1	1	0	0	0	1	0	0	0	0	0	0	0	1	0	0	0	0	0	0	0
42434	42434_Horvu_AKASHIN_2H01G407200.1.fna	Horvu_AKASHIN_2H01G407200.1	1	1	1	0	1	1	1	1	0	0	1	0	1	0	0	0	0	1	1	1
42436	42436_Horvu_AKASHIN_2H01G513400.1.fna	Horvu_AKASHIN_2H01G513400.1	1	0	1	0	1	1	0	1	1	1	1	0	0	0	1	0	1	0	1	1
42440	42440_Horvu_AKASHIN_2H01G711000.1.fna	Horvu_AKASHIN_2H01G711000.1	1	1	1	0	1	0	1	1	0	1	1	1	1	0	1	0	0	1	0	1
42444	42444_Horvu_AKASHIN_3H01G251300.1.fna	Horvu_AKASHIN_3H01G251300.1	1	1	0	0	1	0	1	1	0	0	1	0	1	0	0	0	0	0	1	1
42445	42445_Horvu_AKASHIN_3H01G427300.1.fna	Horvu_AKASHIN_3H01G427300.1	1	1	0	1	0	0	0	0	1	1	1	0	1	0	0	0	1	0	1	1
42453	42453_Horvu_AKASHIN_4H01G228800.1.fna	Horvu_AKASHIN_4H01G228800.1	1	0	1	0	1	1	0	1	0	0	0	1	0	1	1	0	0	1	1	0
42459	42459_Horvu_AKASHIN_4H01G414500.1.fna	Horvu_AKASHIN_4H01G414500.1	1	1	0	0	1	0	1	1	1	1	1	0	1	0	1	0	1	0	1	0
42465	42465_Horvu_AKASHIN_5H01G084200.1.fna	Horvu_AKASHIN_5H01G084200.1	1	0	0	0	0	0	1	0	0	1	0	1	0	0	0	0	0	0	1	1
42466	42466_Horvu_AKASHIN_5H01G086400.1.fna	Horvu_AKASHIN_5H01G086400.1	1	0	0	1	0	1	0	0	0	1	0	0	0	0	0	0	0	0	0	0
42469	42469_Horvu_AKASHIN_5H01G310200.1.fna	Horvu_AKASHIN_5H01G310200.1	1	0	0	0	0	0	0	0	0	0	0	0	0	0	0	0	1	0	0	1
42471	42471_Horvu_AKASHIN_5H01G666400.1.fna	Horvu_AKASHIN_5H01G666400.1	1	0	1	0	1	1	1	1	0	1	1	1	1	1	1	0	1	1	1	1
42480	42480_Horvu_AKASHIN_6H01G278100.1.fna	Horvu_AKASHIN_6H01G278100.1	1	1	1	1	1	1	1	1	0	0	1	1	1	1	1	0	1	1	1	1
42483	42483_Horvu_AKASHIN_6H01G383100.1.fna	Horvu_AKASHIN_6H01G383100.1	1	1	0	1	0	1	0	1	0	1	1	1	1	0	0	0	1	0	1	1
42489	42489_Horvu_AKASHIN_7H01G273400.1.fna	Horvu_AKASHIN_7H01G273400.1	1	0	0	0	0	0	0	1	0	0	0	0	1	0	0	0	0	0	0	1
42496	42496_Horvu_AKASHIN_Un01G041700.1.fna	Horvu_AKASHIN_Un01G041700.1	1	0	0	1	0	0	0	0	0	0	0	0	0	1	0	0	1	0	0	0
42500	42500_Horvu_AKASHIN_Un01G070000.1.fna	Horvu_AKASHIN_Un01G070000.1	1	0	0	0	0	0	0	0	1	0	0	0	0	0	0	0	0	1	0	0
42501	42501_Horvu_AKASHIN_Un01G071300.1.fna	Horvu_AKASHIN_Un01G071300.1	1	0	0	1	0	1	1	0	0	0	0	0	1	0	0	0	1	0	0	0
42517	42517_Horvu_AKASHIN_1H01G519500.1.fna	Horvu_AKASHIN_1H01G519500.1	2	0	1	2	2	2	2	2	7	1	1	0	2	3	5	0	2	0	2	2
42521	42521_Horvu_AKASHIN_2H01G044000.1.fna	Horvu_AKASHIN_2H01G044000.1	1	1	1	1	0	1	1	1	1	1	1	1	1	1	1	0	1	1	1	1
42525	42525_Horvu_AKASHIN_2H01G140900.1.fna	Horvu_AKASHIN_2H01G140900.1	1	0	0	0	0	0	1	1	0	0	0	0	0	1	0	0	1	0	1	1
42555	42555_Horvu_AKASHIN_5H01G179800.1.fna	Horvu_AKASHIN_5H01G179800.1	1	0	0	0	1	0	1	1	1	0	0	1	0	1	0	0	0	0	0	0
42556	42556_Horvu_AKASHIN_5H01G238600.1.fna	Horvu_AKASHIN_5H01G238600.1	1	1	1	1	1	0	1	0	1	1	1	1	1	1	1	0	1	1	1	1
42558	42558_Horvu_AKASHIN_5H01G349200.1.fna	Horvu_AKASHIN_5H01G349200.1	1	1	0	0	0	0	0	0	0	0	0	0	0	0	0	0	1	0	0	1
42560	42560_Horvu_AKASHIN_5H01G564300.1.fna	Horvu_AKASHIN_5H01G564300.1	1	0	0	0	0	0	0	0	0	1	1	0	0	0	0	0	0	0	1	1
42562	42562_Horvu_AKASHIN_6H01G114700.1.fna	Horvu_AKASHIN_6H01G114700.1	1	0	0	0	0	0	0	0	0	0	1	0	0	0	0	0	0	0	0	1
42567	42567_Horvu_AKASHIN_7H01G202300.1.fna	Horvu_AKASHIN_7H01G202300.1	1	0	1	1	1	1	1	0	1	1	0	0	1	1	1	0	1	1	0	1
42568	42568_Horvu_AKASHIN_7H01G236900.1.fna	Horvu_AKASHIN_7H01G236900.1	1	0	0	0	0	0	0	0	0	0	0	0	0	1	0	0	0	0	1	1
42574	42574_Horvu_AKASHIN_7H01G394200.1.fna	Horvu_AKASHIN_7H01G394200.1	1	1	1	0	1	1	0	0	1	1	1	1	1	1	0	0	0	1	1	1
42575	42575_Horvu_AKASHIN_7H01G415400.1.fna	Horvu_AKASHIN_7H01G415400.1	1	1	1	0	1	0	0	0	1	1	1	0	0	1	0	0	1	1	1	1
42586	42586_Horvu_AKASHIN_Un01G077300.1.fna	Horvu_AKASHIN_Un01G077300.1	1	0	0	0	0	0	0	0	0	0	0	0	0	0	0	0	0	0	2	1
42587	42587_Horvu_AKASHIN_Un01G087000.1.fna	Horvu_AKASHIN_Un01G087000.1	1	0	0	0	0	0	0	0	0	0	1	0	0	0	0	0	0	0	0	1
42588	42588_Horvu_AKASHIN_Un01G096000.1.fna	Horvu_AKASHIN_Un01G096000.1	1	0	0	0	0	0	0	0	0	0	1	0	0	0	0	0	0	0	0	1
42591	42591_Horvu_AKASHIN_Un01G128000.1.fna	Horvu_AKASHIN_Un01G128000.1	1	0	0	0	0	0	0	0	0	0	1	0	0	0	0	0	0	0	0	1
42604	42604_Horvu_AKASHIN_1H01G519700.1.fna	Horvu_AKASHIN_1H01G519700.1	2	1	0	0	0	0	6	0	6	0	0	0	0	1	5	0	0	0	3	1
42607	42607_Horvu_AKASHIN_2H01G059800.1.fna	Horvu_AKASHIN_2H01G059800.1	1	0	0	0	0	0	0	1	0	0	0	0	0	0	0	0	0	1	1	0
42609	42609_Horvu_AKASHIN_2H01G193900.1.fna	Horvu_AKASHIN_2H01G193900.1	1	0	0	0	1	0	0	0	1	0	0	0	0	0	1	0	0	0	0	0
42610	42610_Horvu_AKASHIN_2H01G307100.1.fna	Horvu_AKASHIN_2H01G307100.1	1	0	1	1	1	1	1	1	1	1	0	1	1	1	1	0	1	1	1	1
42620	42620_Horvu_AKASHIN_3H01G012000.1.fna	Horvu_AKASHIN_3H01G012000.1	1	0	0	1	0	1	1	0	1	1	1	1	0	0	1	0	0	0	0	1
42622	42622_Horvu_AKASHIN_3H01G046200.1.fna	Horvu_AKASHIN_3H01G046200.1	2	1	1	1	1	0	1	1	0	0	0	1	1	0	0	0	1	1	0	1
42625	42625_Horvu_AKASHIN_3H01G169400.1.fna	Horvu_AKASHIN_3H01G169400.1	1	1	0	0	0	0	0	1	0	0	1	0	0	0	0	0	0	0	1	1
42642	42642_Horvu_AKASHIN_4H01G479600.1.fna	Horvu_AKASHIN_4H01G479600.1	1	1	1	0	1	1	0	1	1	1	1	0	1	1	1	0	1	1	1	0
42646	42646_Horvu_AKASHIN_5H01G171300.1.fna	Horvu_AKASHIN_5H01G171300.1	1	1	1	1	0	1	1	1	0	1	1	1	0	1	1	0	0	1	0	1
42651	42651_Horvu_AKASHIN_5H01G702700.1.fna	Horvu_AKASHIN_5H01G702700.1	1	1	0	0	0	0	0	0	0	0	0	0	0	0	0	0	1	0	0	1
42653	42653_Horvu_AKASHIN_6H01G220700.1.fna	Horvu_AKASHIN_6H01G220700.1	1	0	1	1	0	1	1	1	0	0	0	1	0	1	1	0	0	1	0	0
42664	42664_Horvu_AKASHIN_Un01G001200.1.fna	Horvu_AKASHIN_Un01G001200.1	1	1	1	1	1	0	2	1	1	0	1	0	1	1	1	0	1	1	1	1
42680	42680_Horvu_AKASHIN_2H01G321500.1.fna	Horvu_AKASHIN_2H01G321500.1	1	1	1	0	1	1	1	1	0	1	1	1	1	1	1	0	1	1	0	1
42682	42682_Horvu_AKASHIN_2H01G338100.1.fna	Horvu_AKASHIN_2H01G338100.1	1	0	0	1	0	1	0	0	1	1	0	1	0	1	1	0	0	0	0	0
42695	42695_Horvu_AKASHIN_3H01G348000.1.fna	Horvu_AKASHIN_3H01G348000.1	1	1	0	0	1	0	0	0	1	1	0	1	0	0	0	0	0	0	0	1
42700	42700_Horvu_AKASHIN_4H01G038700.1.fna	Horvu_AKASHIN_4H01G038700.1	1	0	0	1	0	0	0	1	0	0	0	1	1	0	1	0	1	0	0	1
42701	42701_Horvu_AKASHIN_4H01G096500.1.fna	Horvu_AKASHIN_4H01G096500.1	1	0	0	0	0	0	0	0	0	0	1	0	0	0	0	0	0	0	1	0
42703	42703_Horvu_AKASHIN_4H01G133500.1.fna	Horvu_AKASHIN_4H01G133500.1	1	1	0	0	0	0	0	0	0	0	1	0	0	0	0	0	0	0	1	1
42707	42707_Horvu_AKASHIN_5H01G012600.1.fna	Horvu_AKASHIN_5H01G012600.1	1	0	0	0	0	0	0	0	0	0	1	0	0	0	0	0	1	0	1	1
42709	42709_Horvu_AKASHIN_5H01G133800.1.fna	Horvu_AKASHIN_5H01G133800.1	1	1	1	0	1	0	1	1	0	1	1	1	1	1	1	0	0	1	1	0
42714	42714_Horvu_AKASHIN_5H01G255500.1.fna	Horvu_AKASHIN_5H01G255500.1	1	0	0	1	1	0	1	0	0	1	1	1	1	0	0	0	1	0	0	1
42739	42739_Horvu_AKASHIN_7H01G610600.1.fna	Horvu_AKASHIN_7H01G610600.1	1	0	0	0	0	0	1	0	0	0	0	0	0	0	1	0	0	1	0	1
42741	42741_Horvu_AKASHIN_7H01G658400.1.fna	Horvu_AKASHIN_7H01G658400.1	1	0	0	0	0	1	0	0	0	0	0	0	0	0	0	0	0	0	0	1
42745	42745_Horvu_AKASHIN_Un01G056800.1.fna	Horvu_AKASHIN_Un01G056800.1	1	0	1	1	1	0	0	0	0	0	1	0	0	1	0	0	1	1	1	0
42747	42747_Horvu_AKASHIN_Un01G119400.1.fna	Horvu_AKASHIN_Un01G119400.1	1	2	1	2	1	1	1	1	1	1	2	1	1	1	2	0	1	1	1	2
42758	42758_Horvu_AKASHIN_2H01G329300.1.fna	Horvu_AKASHIN_2H01G329300.1	1	0	0	0	0	0	0	0	0	0	1	0	0	0	0	0	1	0	1	1
42797	42797_Horvu_AKASHIN_6H01G383400.1.fna	Horvu_AKASHIN_6H01G383400.1	1	1	1	1	1	0	0	0	0	0	0	1	1	1	1	0	1	1	1	1
42813	42813_Horvu_AKASHIN_1H01G206300.1.fna	Horvu_AKASHIN_1H01G206300.1	1	1	1	1	1	1	1	1	1	1	1	1	1	1	1	0	1	1	1	1
42814	42814_Horvu_AKASHIN_1H01G223900.1.fna	Horvu_AKASHIN_1H01G223900.1	2	2	1	1	1	1	0	1	3	1	3	1	1	0	1	0	3	2	2	0
42820	42820_Horvu_AKASHIN_1H01G540000.1.fna	Horvu_AKASHIN_1H01G540000.1	1	1	1	0	0	0	1	0	1	1	0	0	0	0	0	0	0	1	0	0
42821	42821_Horvu_AKASHIN_2H01G030100.1.fna	Horvu_AKASHIN_2H01G030100.1	1	0	0	0	0	0	1	0	0	0	0	0	0	0	0	0	0	0	0	1
42833	42833_Horvu_AKASHIN_2H01G451600.1.fna	Horvu_AKASHIN_2H01G451600.1	1	1	0	0	1	0	1	0	1	1	1	1	1	0	1	0	0	0	1	1
42834	42834_Horvu_AKASHIN_2H01G461500.1.fna	Horvu_AKASHIN_2H01G461500.1	1	0	0	0	1	1	1	0	1	0	1	0	1	0	1	0	1	0	0	1
42835	42835_Horvu_AKASHIN_2H01G539400.1.fna	Horvu_AKASHIN_2H01G539400.1	1	0	0	0	0	0	1	0	0	0	0	0	0	0	0	0	0	0	1	1
42838	42838_Horvu_AKASHIN_3H01G057000.1.fna	Horvu_AKASHIN_3H01G057000.1	1	1	0	0	1	0	0	0	0	0	1	0	1	0	0	0	1	0	1	1
42849	42849_Horvu_AKASHIN_5H01G048600.1.fna	Horvu_AKASHIN_5H01G048600.1	1	0	1	1	1	1	1	1	1	1	0	1	0	1	0	0	0	1	0	1
42850	42850_Horvu_AKASHIN_5H01G053400.1.fna	Horvu_AKASHIN_5H01G053400.1	1	0	0	0	0	0	1	0	0	0	0	0	0	0	0	0	0	0	0	1
42857	42857_Horvu_AKASHIN_5H01G666900.1.fna	Horvu_AKASHIN_5H01G666900.1	1	0	1	0	0	1	1	1	0	1	1	1	0	0	1	0	1	1	1	1
42859	42859_Horvu_AKASHIN_6H01G410900.1.fna	Horvu_AKASHIN_6H01G410900.1	1	0	1	1	0	0	0	1	0	1	0	0	0	0	0	0	0	0	0	0
42869	42869_Horvu_AKASHIN_7H01G527100.1.fna	Horvu_AKASHIN_7H01G527100.1	1	1	1	0	0	1	1	1	1	0	0	1	0	0	0	0	0	1	0	1
42872	42872_Horvu_AKASHIN_7H01G600200.1.fna	Horvu_AKASHIN_7H01G600200.1	1	0	0	1	0	1	1	1	0	0	0	0	0	0	1	0	1	0	1	1
42877	42877_Horvu_AKASHIN_Un01G127000.1.fna	Horvu_AKASHIN_Un01G127000.1	1	0	0	1	0	1	0	0	0	1	0	1	0	0	0	0	0	0	1	0
42878	42878_Horvu_AKASHIN_1H01G120100.1.fna	Horvu_AKASHIN_1H01G120100.1	1	0	1	1	1	1	0	1	1	1	0	1	1	1	1	0	1	1	1	1
42880	42880_Horvu_AKASHIN_1H01G270700.1.fna	Horvu_AKASHIN_1H01G270700.1	1	1	1	1	0	0	1	0	1	0	1	0	0	1	1	0	1	1	1	1
42899	42899_Horvu_AKASHIN_3H01G185900.1.fna	Horvu_AKASHIN_3H01G185900.1	1	0	0	0	0	0	0	0	0	0	1	0	0	0	0	0	0	0	1	1
42900	42900_Horvu_AKASHIN_3H01G252900.1.fna	Horvu_AKASHIN_3H01G252900.1	1	0	1	1	1	0	0	0	1	1	0	0	0	1	1	0	0	1	0	0
42936	42936_Horvu_AKASHIN_7H01G635000.1.fna	Horvu_AKASHIN_7H01G635000.1	1	0	1	0	1	1	1	1	1	1	1	1	1	1	1	0	1	1	1	1
42941	42941_Horvu_AKASHIN_Un01G076700.1.fna	Horvu_AKASHIN_Un01G076700.1	1	0	0	0	0	0	0	0	0	0	0	0	0	0	0	0	1	0	0	1
42945	42945_Horvu_AKASHIN_Un01G114000.1.fna	Horvu_AKASHIN_Un01G114000.1	1	0	0	0	0	1	0	0	0	1	0	0	0	0	0	0	0	0	0	1
42946	42946_Horvu_AKASHIN_1H01G000800.1.fna	Horvu_AKASHIN_1H01G000800.1	1	1	3	1	1	1	1	1	1	1	1	1	1	1	1	0	1	1	1	1
42957	42957_Horvu_AKASHIN_1H01G577200.1.fna	Horvu_AKASHIN_1H01G577200.1	1	1	1	0	0	1	0	0	0	0	0	1	1	0	0	0	0	0	0	1
42967	42967_Horvu_AKASHIN_2H01G426800.1.fna	Horvu_AKASHIN_2H01G426800.1	1	1	0	0	0	0	1	0	1	0	1	0	0	0	1	0	0	0	0	1
42976	42976_Horvu_AKASHIN_3H01G015100.1.fna	Horvu_AKASHIN_3H01G015100.1	1	2	0	0	1	0	1	1	0	0	1	0	1	0	0	0	1	0	1	1
42977	42977_Horvu_AKASHIN_3H01G039700.1.fna	Horvu_AKASHIN_3H01G039700.1	1	0	1	1	0	0	0	1	0	1	0	1	0	1	0	0	1	1	1	1
42978	42978_Horvu_AKASHIN_3H01G083700.1.fna	Horvu_AKASHIN_3H01G083700.1	1	0	0	0	0	0	0	0	0	0	1	0	0	0	0	0	1	1	1	1
42981	42981_Horvu_AKASHIN_3H01G107200.1.fna	Horvu_AKASHIN_3H01G107200.1	1	0	1	0	0	1	0	1	1	0	1	0	1	0	1	0	0	1	1	1
42984	42984_Horvu_AKASHIN_3H01G356500.1.fna	Horvu_AKASHIN_3H01G356500.1	1	1	0	0	1	1	0	1	1	1	1	1	1	0	0	0	1	0	1	1
42989	42989_Horvu_AKASHIN_3H01G542900.1.fna	Horvu_AKASHIN_3H01G542900.1	1	1	0	0	0	0	1	1	0	0	0	0	0	0	0	0	0	0	0	1
42998	42998_Horvu_AKASHIN_4H01G102400.1.fna	Horvu_AKASHIN_4H01G102400.1	1	0	1	0	1	1	0	0	0	1	1	1	0	1	1	0	1	1	0	1
42999	42999_Horvu_AKASHIN_4H01G134400.1.fna	Horvu_AKASHIN_4H01G134400.1	1	0	0	0	0	0	0	0	0	1	1	0	0	0	0	0	1	0	1	1
43002	43002_Horvu_AKASHIN_4H01G155700.1.fna	Horvu_AKASHIN_4H01G155700.1	1	0	0	0	0	0	0	0	0	1	1	0	0	0	0	0	0	0	1	1
43003	43003_Horvu_AKASHIN_4H01G225600.1.fna	Horvu_AKASHIN_4H01G225600.1	1	1	1	1	1	1	1	1	1	1	1	1	1	1	1	0	1	1	0	1
43011	43011_Horvu_AKASHIN_4H01G469000.1.fna	Horvu_AKASHIN_4H01G469000.1	1	0	0	0	0	1	0	0	0	0	0	0	1	0	0	0	1	0	0	1
43014	43014_Horvu_AKASHIN_5H01G048300.1.fna	Horvu_AKASHIN_5H01G048300.1	1	0	0	0	0	0	0	0	0	0	1	0	1	0	0	0	1	0	1	1
43021	43021_Horvu_AKASHIN_5H01G488500.1.fna	Horvu_AKASHIN_5H01G488500.1	1	0	0	0	0	0	0	0	0	1	1	0	1	0	0	0	0	0	0	1
43023	43023_Horvu_AKASHIN_5H01G629000.1.fna	Horvu_AKASHIN_5H01G629000.1	1	0	1	0	1	0	0	0	0	0	0	0	1	0	0	0	0	1	0	0
43024	43024_Horvu_AKASHIN_5H01G634200.1.fna	Horvu_AKASHIN_5H01G634200.1	1	0	0	1	0	1	0	0	0	0	1	0	0	0	0	0	0	0	1	1
43026	43026_Horvu_AKASHIN_5H01G663500.1.fna	Horvu_AKASHIN_5H01G663500.1	1	0	1	0	1	1	0	1	0	1	0	1	1	1	0	0	0	1	1	1
43029	43029_Horvu_AKASHIN_6H01G246600.1.fna	Horvu_AKASHIN_6H01G246600.1	1	0	1	0	1	0	0	0	1	1	0	0	0	0	0	0	0	0	0	0
43030	43030_Horvu_AKASHIN_6H01G325200.1.fna	Horvu_AKASHIN_6H01G325200.1	1	1	1	0	1	0	1	1	1	0	0	1	1	1	0	0	0	1	0	0
43032	43032_Horvu_AKASHIN_6H01G529000.1.fna	Horvu_AKASHIN_6H01G529000.1	1	0	0	0	1	1	0	1	0	0	1	1	1	0	0	0	1	0	1	1
43037	43037_Horvu_AKASHIN_7H01G350000.1.fna	Horvu_AKASHIN_7H01G350000.1	1	1	0	0	1	1	0	0	1	0	1	1	1	0	0	0	1	0	1	1
43039	43039_Horvu_AKASHIN_7H01G374400.1.fna	Horvu_AKASHIN_7H01G374400.1	1	0	1	1	1	1	1	0	1	1	0	1	1	1	1	0	1	1	1	0
43040	43040_Horvu_AKASHIN_7H01G396300.1.fna	Horvu_AKASHIN_7H01G396300.1	2	2	1	1	0	0	2	1	1	0	0	1	0	1	1	0	0	3	1	1
43055	43055_Horvu_AKASHIN_Un01G013100.1.fna	Horvu_AKASHIN_Un01G013100.1	3	3	3	0	2	2	0	3	2	0	3	1	6	3	0	0	0	4	2	3
43056	43056_Horvu_AKASHIN_Un01G030200.1.fna	Horvu_AKASHIN_Un01G030200.1	1	1	1	1	0	1	0	1	1	0	1	1	1	1	0	0	0	1	1	1
43064	43064_Horvu_AKASHIN_Un01G128600.1.fna	Horvu_AKASHIN_Un01G128600.1	1	0	1	1	0	0	0	0	1	1	1	1	1	0	0	0	0	1	1	0
43078	43078_Horvu_AKASHIN_1H01G489600.1.fna	Horvu_AKASHIN_1H01G489600.1	1	1	0	0	1	0	1	1	0	1	0	0	1	0	0	0	0	1	0	1
43088	43088_Horvu_AKASHIN_2H01G689500.1.fna	Horvu_AKASHIN_2H01G689500.1	3	0	1	0	2	2	0	1	2	0	1	2	0	0	1	0	1	2	2	1
43095	43095_Horvu_AKASHIN_3H01G291800.1.fna	Horvu_AKASHIN_3H01G291800.1	1	0	0	1	1	0	1	0	0	0	1	0	1	0	0	0	0	1	1	1
43104	43104_Horvu_AKASHIN_4H01G030900.1.fna	Horvu_AKASHIN_4H01G030900.1	1	1	0	0	1	0	0	0	0	0	0	0	1	0	0	0	0	0	1	0
43114	43114_Horvu_AKASHIN_5H01G006300.1.fna	Horvu_AKASHIN_5H01G006300.1	1	0	1	0	0	0	0	0	0	1	0	1	0	0	0	0	0	0	0	1
43118	43118_Horvu_AKASHIN_5H01G166400.1.fna	Horvu_AKASHIN_5H01G166400.1	1	0	0	0	0	0	1	0	0	0	0	0	0	0	0	0	0	0	1	1
43124	43124_Horvu_AKASHIN_5H01G475200.1.fna	Horvu_AKASHIN_5H01G475200.1	1	1	0	0	0	1	0	0	1	0	1	0	0	0	0	0	0	0	1	1
43125	43125_Horvu_AKASHIN_5H01G551500.1.fna	Horvu_AKASHIN_5H01G551500.1	1	0	0	0	0	0	0	0	1	0	0	0	0	0	0	0	0	0	1	0
43133	43133_Horvu_AKASHIN_6H01G263600.1.fna	Horvu_AKASHIN_6H01G263600.1	1	1	0	0	0	1	1	1	0	1	1	1	0	0	0	0	1	0	1	1
43134	43134_Horvu_AKASHIN_6H01G269600.1.fna	Horvu_AKASHIN_6H01G269600.1	1	0	1	1	1	1	1	1	1	0	1	1	1	0	0	0	1	0	1	0
43154	43154_Horvu_AKASHIN_7H01G592100.1.fna	Horvu_AKASHIN_7H01G592100.1	1	0	0	0	0	0	0	0	0	0	1	0	0	0	0	0	0	0	1	0
43159	43159_Horvu_AKASHIN_Un01G024400.1.fna	Horvu_AKASHIN_Un01G024400.1	1	1	0	0	0	1	1	1	0	1	1	2	0	0	1	0	0	0	0	1
43162	43162_Horvu_AKASHIN_Un01G119900.1.fna	Horvu_AKASHIN_Un01G119900.1	1	0	0	0	0	0	0	1	0	0	0	0	0	0	0	0	0	0	1	0
43165	43165_Horvu_AKASHIN_1H01G073800.1.fna	Horvu_AKASHIN_1H01G073800.1	1	1	1	1	1	0	3	0	1	1	1	0	1	1	0	0	1	0	1	1
43168	43168_Horvu_AKASHIN_1H01G490100.1.fna	Horvu_AKASHIN_1H01G490100.1	1	0	1	1	1	0	1	1	1	1	0	1	1	1	1	0	0	1	0	1
43177	43177_Horvu_AKASHIN_2H01G596700.1.fna	Horvu_AKASHIN_2H01G596700.1	1	0	0	0	1	0	0	0	0	0	1	0	0	0	0	0	1	0	1	1
43187	43187_Horvu_AKASHIN_4H01G193500.1.fna	Horvu_AKASHIN_4H01G193500.1	1	0	0	0	1	0	1	0	0	1	1	0	1	1	1	0	1	1	1	1
43192	43192_Horvu_AKASHIN_5H01G600600.1.fna	Horvu_AKASHIN_5H01G600600.1	1	1	1	0	0	0	0	1	0	1	0	1	0	1	0	0	0	1	0	0
43197	43197_Horvu_AKASHIN_6H01G267900.1.fna	Horvu_AKASHIN_6H01G267900.1	1	0	1	1	0	0	1	0	0	0	1	1	0	1	1	0	0	0	1	0
43201	43201_Horvu_AKASHIN_6H01G495400.1.fna	Horvu_AKASHIN_6H01G495400.1	1	1	1	1	0	0	1	1	0	1	1	0	1	1	1	0	1	1	1	1
43204	43204_Horvu_AKASHIN_7H01G068800.1.fna	Horvu_AKASHIN_7H01G068800.1	1	0	0	0	1	0	1	1	0	0	0	0	0	1	0	0	0	0	0	1
43208	43208_Horvu_AKASHIN_7H01G580900.1.fna	Horvu_AKASHIN_7H01G580900.1	1	0	0	0	0	1	0	1	0	0	0	0	0	0	0	0	0	0	0	0
43209	43209_Horvu_AKASHIN_7H01G582000.1.fna	Horvu_AKASHIN_7H01G582000.1	2	1	1	0	1	1	1	0	1	0	1	0	1	1	1	0	1	0	0	0
43211	43211_Horvu_AKASHIN_7H01G591200.1.fna	Horvu_AKASHIN_7H01G591200.1	1	1	1	1	1	1	0	1	1	1	1	1	1	0	1	0	1	1	1	1
43215	43215_Horvu_AKASHIN_1H01G014900.1.fna	Horvu_AKASHIN_1H01G014900.1	1	0	0	0	1	1	1	1	0	1	1	0	1	0	0	0	0	0	0	0
43248	43248_Horvu_AKASHIN_3H01G608900.1.fna	Horvu_AKASHIN_3H01G608900.1	1	0	1	1	0	0	0	0	2	0	0	0	0	2	2	0	0	2	1	0
43259	43259_Horvu_AKASHIN_4H01G369100.1.fna	Horvu_AKASHIN_4H01G369100.1	1	0	0	0	0	0	0	0	1	0	1	0	1	0	0	0	1	0	1	1
43264	43264_Horvu_AKASHIN_5H01G125900.1.fna	Horvu_AKASHIN_5H01G125900.1	1	1	1	1	1	1	1	1	1	1	1	1	1	1	1	0	1	1	1	1
43269	43269_Horvu_AKASHIN_5H01G454900.1.fna	Horvu_AKASHIN_5H01G454900.1	1	0	0	1	0	0	0	0	0	0	1	0	0	0	0	0	0	0	1	0
43272	43272_Horvu_AKASHIN_6H01G007900.1.fna	Horvu_AKASHIN_6H01G007900.1	1	0	0	0	0	0	0	0	0	0	1	1	0	0	0	0	0	0	0	1
43277	43277_Horvu_AKASHIN_6H01G275700.1.fna	Horvu_AKASHIN_6H01G275700.1	1	1	0	1	0	0	1	1	1	1	1	1	1	0	1	0	0	1	1	1
43279	43279_Horvu_AKASHIN_6H01G373700.1.fna	Horvu_AKASHIN_6H01G373700.1	1	1	0	0	0	0	0	1	1	1	0	0	0	1	1	0	0	0	1	0
43286	43286_Horvu_AKASHIN_6H01G571400.1.fna	Horvu_AKASHIN_6H01G571400.1	3	1	1	1	1	1	3	0	1	1	1	1	2	0	0	0	1	0	1	0
43289	43289_Horvu_AKASHIN_6H01G571800.1.fna	Horvu_AKASHIN_6H01G571800.1	1	0	0	1	1	1	0	0	1	4	2	3	0	2	0	0	7	1	4	3
43295	43295_Horvu_AKASHIN_7H01G245900.1.fna	Horvu_AKASHIN_7H01G245900.1	1	0	0	0	1	0	1	0	0	0	1	0	1	0	1	0	1	0	0	0
43303	43303_Horvu_AKASHIN_Un01G047500.1.fna	Horvu_AKASHIN_Un01G047500.1	2	0	0	0	0	0	0	0	0	1	0	0	0	0	0	0	1	0	1	2
43316	43316_Horvu_AKASHIN_Un01G114200.1.fna	Horvu_AKASHIN_Un01G114200.1	1	0	0	0	0	0	0	0	0	1	0	0	0	1	0	0	0	0	0	1
43318	43318_Horvu_AKASHIN_Un01G122500.1.fna	Horvu_AKASHIN_Un01G122500.1	1	0	1	1	0	0	0	0	0	1	0	1	0	0	0	0	0	0	0	1
43325	43325_Horvu_AKASHIN_1H01G107900.1.fna	Horvu_AKASHIN_1H01G107900.1	1	1	1	0	1	1	1	1	1	1	1	1	1	1	1	0	1	1	1	1
43327	43327_Horvu_AKASHIN_1H01G147300.1.fna	Horvu_AKASHIN_1H01G147300.1	1	1	1	1	1	0	1	1	1	1	1	0	1	1	1	0	1	1	1	1
43340	43340_Horvu_AKASHIN_2H01G174500.1.fna	Horvu_AKASHIN_2H01G174500.1	1	0	0	0	0	0	0	0	0	0	0	0	0	1	0	0	1	0	0	1
43360	43360_Horvu_AKASHIN_4H01G067600.1.fna	Horvu_AKASHIN_4H01G067600.1	1	1	0	0	0	1	0	0	0	0	0	0	0	0	0	0	0	0	0	1
43361	43361_Horvu_AKASHIN_4H01G078600.1.fna	Horvu_AKASHIN_4H01G078600.1	2	0	0	0	1	1	0	1	0	2	1	1	1	1	1	0	2	1	1	0
43365	43365_Horvu_AKASHIN_5H01G033600.1.fna	Horvu_AKASHIN_5H01G033600.1	1	0	1	1	0	1	1	0	0	1	0	0	0	1	0	0	0	1	0	1
43367	43367_Horvu_AKASHIN_5H01G065800.1.fna	Horvu_AKASHIN_5H01G065800.1	1	0	0	1	1	1	1	1	1	1	0	0	0	1	1	0	1	1	0	1
43374	43374_Horvu_AKASHIN_5H01G561200.1.fna	Horvu_AKASHIN_5H01G561200.1	1	0	0	0	0	0	0	0	0	0	1	0	0	0	0	0	0	0	1	1
43394	43394_Horvu_AKASHIN_7H01G666500.1.fna	Horvu_AKASHIN_7H01G666500.1	1	1	1	1	1	1	1	1	0	1	1	1	1	0	0	0	1	0	1	1
43403	43403_Horvu_AKASHIN_1H01G024300.1.fna	Horvu_AKASHIN_1H01G024300.1	1	1	0	0	1	1	1	2	0	1	2	0	1	0	0	0	3	1	1	2
43405	43405_Horvu_AKASHIN_1H01G056000.1.fna	Horvu_AKASHIN_1H01G056000.1	2	1	1	0	1	0	1	0	1	1	1	0	2	1	1	0	2	0	1	2
43408	43408_Horvu_AKASHIN_1H01G107300.1.fna	Horvu_AKASHIN_1H01G107300.1	1	1	1	1	2	1	1	1	1	1	1	1	1	1	1	0	1	1	2	1
43416	43416_Horvu_AKASHIN_1H01G547200.1.fna	Horvu_AKASHIN_1H01G547200.1	1	1	1	1	1	1	1	1	1	1	1	1	1	1	0	0	1	1	1	1
43418	43418_Horvu_AKASHIN_2H01G043900.1.fna	Horvu_AKASHIN_2H01G043900.1	1	1	1	0	1	1	1	1	1	0	1	1	1	1	1	0	0	0	1	1
43452	43452_Horvu_AKASHIN_4H01G160500.1.fna	Horvu_AKASHIN_4H01G160500.1	1	0	0	0	0	0	0	0	0	1	1	0	0	0	0	0	1	0	1	1
43453	43453_Horvu_AKASHIN_4H01G300800.1.fna	Horvu_AKASHIN_4H01G300800.1	1	0	1	1	1	0	1	0	1	1	1	1	1	1	1	0	1	1	1	1
43457	43457_Horvu_AKASHIN_4H01G464700.1.fna	Horvu_AKASHIN_4H01G464700.1	1	1	0	1	1	1	1	1	0	0	1	1	1	1	0	0	0	0	1	1
43458	43458_Horvu_AKASHIN_5H01G017800.1.fna	Horvu_AKASHIN_5H01G017800.1	1	0	0	0	0	0	0	0	0	0	1	0	0	0	0	0	0	0	1	1
43466	43466_Horvu_AKASHIN_5H01G666800.1.fna	Horvu_AKASHIN_5H01G666800.1	1	1	1	0	1	1	1	1	0	2	1	2	1	1	1	0	1	1	2	1
43469	43469_Horvu_AKASHIN_6H01G105500.1.fna	Horvu_AKASHIN_6H01G105500.1	1	0	0	0	0	0	0	0	0	0	0	0	0	0	0	0	1	0	1	1
43474	43474_Horvu_AKASHIN_6H01G402000.1.fna	Horvu_AKASHIN_6H01G402000.1	1	1	1	1	1	1	1	1	1	0	1	1	1	1	1	0	0	1	1	1
43475	43475_Horvu_AKASHIN_6H01G408300.1.fna	Horvu_AKASHIN_6H01G408300.1	1	1	0	0	0	0	1	0	1	0	1	1	0	0	0	0	1	0	1	1
43477	43477_Horvu_AKASHIN_6H01G565400.1.fna	Horvu_AKASHIN_6H01G565400.1	1	1	0	0	1	1	1	1	0	1	1	1	1	1	0	0	1	1	1	1
43478	43478_Horvu_AKASHIN_6H01G571300.1.fna	Horvu_AKASHIN_6H01G571300.1	1	0	1	1	0	0	0	0	0	1	0	0	0	0	0	0	0	0	0	1
43480	43480_Horvu_AKASHIN_7H01G023800.1.fna	Horvu_AKASHIN_7H01G023800.1	1	0	0	0	0	0	0	0	0	0	1	0	0	0	0	0	0	0	0	1
43484	43484_Horvu_AKASHIN_7H01G399800.1.fna	Horvu_AKASHIN_7H01G399800.1	1	1	1	0	0	0	0	0	0	0	0	0	1	0	0	0	0	0	0	1
43487	43487_Horvu_AKASHIN_7H01G703000.1.fna	Horvu_AKASHIN_7H01G703000.1	1	0	0	1	1	0	0	1	1	1	0	0	1	0	1	0	1	0	0	1
43488	43488_Horvu_AKASHIN_7H01G703100.1.fna	Horvu_AKASHIN_7H01G703100.1	1	0	0	0	1	0	0	1	1	1	0	0	0	0	1	0	1	0	0	1
43493	43493_Horvu_AKASHIN_Un01G081400.1.fna	Horvu_AKASHIN_Un01G081400.1	2	0	0	0	2	0	0	1	3	1	1	0	0	0	1	0	2	0	0	2
43503	43503_Horvu_AKASHIN_2H01G136600.1.fna	Horvu_AKASHIN_2H01G136600.1	1	0	0	0	0	1	0	0	0	1	1	0	0	1	0	0	1	0	0	1
43504	43504_Horvu_AKASHIN_2H01G155100.1.fna	Horvu_AKASHIN_2H01G155100.1	1	0	0	0	0	0	0	0	0	1	1	0	0	1	0	0	1	0	0	1
43505	43505_Horvu_AKASHIN_2H01G176600.1.fna	Horvu_AKASHIN_2H01G176600.1	1	0	0	1	1	1	0	0	0	0	1	0	1	1	0	0	1	0	1	1
43511	43511_Horvu_AKASHIN_2H01G538300.1.fna	Horvu_AKASHIN_2H01G538300.1	1	0	0	0	0	0	0	0	0	0	0	0	0	0	0	0	1	0	1	1
43514	43514_Horvu_AKASHIN_2H01G691600.1.fna	Horvu_AKASHIN_2H01G691600.1	1	0	0	0	0	0	0	0	0	0	1	0	0	0	0	0	0	0	1	0
43520	43520_Horvu_AKASHIN_3H01G391300.1.fna	Horvu_AKASHIN_3H01G391300.1	1	1	1	1	1	0	1	0	0	0	1	0	0	1	1	0	0	0	1	1
43527	43527_Horvu_AKASHIN_4H01G184600.1.fna	Horvu_AKASHIN_4H01G184600.1	1	1	1	0	1	1	0	1	1	1	1	1	0	1	1	0	1	1	0	0
43540	43540_Horvu_AKASHIN_6H01G115900.1.fna	Horvu_AKASHIN_6H01G115900.1	1	0	0	0	0	0	0	0	0	0	0	0	0	0	0	0	1	0	0	1
43548	43548_Horvu_AKASHIN_7H01G111500.1.fna	Horvu_AKASHIN_7H01G111500.1	1	1	1	1	1	1	1	1	1	1	1	1	1	1	1	0	1	1	1	1
43582	43582_Horvu_AKASHIN_4H01G075700.1.fna	Horvu_AKASHIN_4H01G075700.1	1	1	0	0	0	0	1	0	0	0	1	0	0	0	0	0	1	0	1	1
43584	43584_Horvu_AKASHIN_4H01G328400.1.fna	Horvu_AKASHIN_4H01G328400.1	1	1	1	1	1	1	0	1	0	0	1	1	1	1	0	0	1	1	1	1
43592	43592_Horvu_AKASHIN_5H01G620500.1.fna	Horvu_AKASHIN_5H01G620500.1	1	0	1	0	0	0	0	0	1	0	0	0	0	0	0	0	0	0	0	1
43595	43595_Horvu_AKASHIN_6H01G054800.1.fna	Horvu_AKASHIN_6H01G054800.1	1	0	0	0	0	1	1	0	1	1	0	1	0	0	1	0	0	0	0	1
43597	43597_Horvu_AKASHIN_6H01G204400.1.fna	Horvu_AKASHIN_6H01G204400.1	1	0	1	0	0	0	1	0	0	0	0	0	0	0	0	0	0	0	0	0
43606	43606_Horvu_AKASHIN_7H01G084400.1.fna	Horvu_AKASHIN_7H01G084400.1	1	1	1	0	0	0	1	1	1	0	1	0	1	1	1	0	1	1	0	1
43615	43615_Horvu_AKASHIN_1H01G098600.1.fna	Horvu_AKASHIN_1H01G098600.1	1	0	1	1	1	0	1	0	0	0	1	1	1	1	0	0	1	1	1	1
43616	43616_Horvu_AKASHIN_1H01G104900.1.fna	Horvu_AKASHIN_1H01G104900.1	1	0	0	0	0	0	0	0	0	0	0	0	0	0	0	0	1	0	0	1
43618	43618_Horvu_AKASHIN_1H01G167000.1.fna	Horvu_AKASHIN_1H01G167000.1	1	0	0	0	0	0	0	0	1	1	0	0	0	0	0	0	0	0	0	1
43624	43624_Horvu_AKASHIN_2H01G341800.1.fna	Horvu_AKASHIN_2H01G341800.1	1	0	0	0	1	0	0	0	0	0	1	1	1	2	1	0	0	0	0	0
43627	43627_Horvu_AKASHIN_2H01G408900.1.fna	Horvu_AKASHIN_2H01G408900.1	1	0	0	0	0	0	1	1	0	0	0	0	1	0	0	0	0	0	1	1
43630	43630_Horvu_AKASHIN_3H01G193800.1.fna	Horvu_AKASHIN_3H01G193800.1	1	0	0	0	0	0	0	0	0	0	0	0	0	0	0	0	0	0	1	1
43638	43638_Horvu_AKASHIN_4H01G138700.1.fna	Horvu_AKASHIN_4H01G138700.1	1	0	0	0	0	0	0	0	0	0	1	0	0	0	0	0	0	0	1	1
43640	43640_Horvu_AKASHIN_4H01G264300.1.fna	Horvu_AKASHIN_4H01G264300.1	1	0	1	1	1	1	1	1	1	1	1	1	1	1	1	0	1	1	1	1
43645	43645_Horvu_AKASHIN_5H01G158100.1.fna	Horvu_AKASHIN_5H01G158100.1	1	1	1	0	0	0	1	1	0	0	1	1	0	1	1	0	0	1	1	1
43647	43647_Horvu_AKASHIN_5H01G195200.1.fna	Horvu_AKASHIN_5H01G195200.1	1	0	0	0	0	0	0	1	0	0	0	1	0	1	0	0	0	0	0	1
43662	43662_Horvu_AKASHIN_6H01G315600.1.fna	Horvu_AKASHIN_6H01G315600.1	1	0	0	1	1	0	0	0	1	0	0	0	1	0	0	0	1	0	1	1
43680	43680_Horvu_AKASHIN_7H01G627900.1.fna	Horvu_AKASHIN_7H01G627900.1	1	1	1	1	1	1	1	1	1	1	1	3	1	2	0	0	1	1	1	1
43685	43685_Horvu_AKASHIN_1H01G135200.1.fna	Horvu_AKASHIN_1H01G135200.1	1	1	1	1	1	1	0	1	0	1	0	1	1	1	0	0	1	1	0	1
43687	43687_Horvu_AKASHIN_1H01G545100.1.fna	Horvu_AKASHIN_1H01G545100.1	1	1	0	1	0	1	0	0	0	0	1	0	1	0	0	0	0	0	0	1
43691	43691_Horvu_AKASHIN_2H01G213600.1.fna	Horvu_AKASHIN_2H01G213600.1	1	0	0	0	0	0	1	0	0	0	0	0	0	0	0	0	0	1	0	0
43699	43699_Horvu_AKASHIN_2H01G669100.1.fna	Horvu_AKASHIN_2H01G669100.1	1	0	0	0	0	0	0	0	0	1	0	0	0	0	0	0	1	1	1	1
43703	43703_Horvu_AKASHIN_3H01G091600.1.fna	Horvu_AKASHIN_3H01G091600.1	1	0	0	0	1	1	1	0	1	1	1	1	1	0	1	0	1	1	1	1
43713	43713_Horvu_AKASHIN_4H01G170600.1.fna	Horvu_AKASHIN_4H01G170600.1	1	0	0	0	0	0	0	0	0	1	1	0	0	0	0	0	1	0	1	1
43722	43722_Horvu_AKASHIN_5H01G069600.1.fna	Horvu_AKASHIN_5H01G069600.1	1	0	0	0	0	0	0	0	0	1	0	0	0	0	0	0	0	0	1	1
43731	43731_Horvu_AKASHIN_6H01G044600.1.fna	Horvu_AKASHIN_6H01G044600.1	1	1	1	0	0	1	1	0	1	1	2	1	1	0	0	0	1	0	2	1
43736	43736_Horvu_AKASHIN_6H01G277100.1.fna	Horvu_AKASHIN_6H01G277100.1	1	0	0	0	1	1	0	1	0	0	0	0	1	0	1	0	1	1	1	0
43745	43745_Horvu_AKASHIN_7H01G192700.1.fna	Horvu_AKASHIN_7H01G192700.1	1	2	1	1	0	0	1	0	0	1	1	0	0	1	1	0	0	0	1	0
43754	43754_Horvu_AKASHIN_7H01G703600.1.fna	Horvu_AKASHIN_7H01G703600.1	1	1	1	0	1	0	0	1	1	0	0	0	0	0	0	0	0	0	1	0
43779	43779_Horvu_AKASHIN_2H01G689900.1.fna	Horvu_AKASHIN_2H01G689900.1	1	1	1	0	0	0	0	0	0	0	1	0	0	0	0	0	1	0	1	0
43784	43784_Horvu_AKASHIN_3H01G162700.1.fna	Horvu_AKASHIN_3H01G162700.1	1	1	0	0	0	0	0	0	0	0	1	0	1	0	0	0	1	0	1	1
43801	43801_Horvu_AKASHIN_4H01G226300.1.fna	Horvu_AKASHIN_4H01G226300.1	1	0	0	0	0	0	0	0	0	1	1	0	0	0	0	0	1	0	1	1
43807	43807_Horvu_AKASHIN_5H01G017300.1.fna	Horvu_AKASHIN_5H01G017300.1	1	0	0	1	1	1	1	1	0	1	0	1	1	0	1	0	2	0	0	1
43810	43810_Horvu_AKASHIN_5H01G097400.1.fna	Horvu_AKASHIN_5H01G097400.1	1	1	1	0	0	1	1	0	0	0	1	1	0	1	1	0	1	1	1	0
43812	43812_Horvu_AKASHIN_5H01G148500.1.fna	Horvu_AKASHIN_5H01G148500.1	1	1	1	1	1	1	1	1	1	1	1	1	1	1	1	0	1	1	1	1
43814	43814_Horvu_AKASHIN_5H01G287300.1.fna	Horvu_AKASHIN_5H01G287300.1	2	1	0	0	0	0	0	0	0	1	1	0	0	0	0	0	1	0	2	1
43820	43820_Horvu_AKASHIN_5H01G712300.1.fna	Horvu_AKASHIN_5H01G712300.1	1	0	0	0	0	0	0	0	0	1	0	0	0	0	0	0	0	0	0	1
43827	43827_Horvu_AKASHIN_6H01G425300.1.fna	Horvu_AKASHIN_6H01G425300.1	1	0	1	0	0	0	0	1	0	0	1	1	1	0	0	0	0	0	1	0
43829	43829_Horvu_AKASHIN_6H01G486200.1.fna	Horvu_AKASHIN_6H01G486200.1	1	0	0	0	1	1	0	0	0	0	1	1	0	0	0	0	0	1	0	0
43830	43830_Horvu_AKASHIN_7H01G006400.1.fna	Horvu_AKASHIN_7H01G006400.1	1	0	0	0	0	0	0	0	0	0	0	0	0	0	0	0	0	0	1	1
43857	43857_Horvu_AKASHIN_2H01G571500.1.fna	Horvu_AKASHIN_2H01G571500.1	1	1	0	0	0	1	1	1	1	1	1	1	1	0	0	0	0	1	1	1
43860	43860_Horvu_AKASHIN_3H01G156600.1.fna	Horvu_AKASHIN_3H01G156600.1	1	1	1	1	1	0	0	0	0	0	1	1	1	1	1	0	1	1	1	1
43861	43861_Horvu_AKASHIN_3H01G258500.1.fna	Horvu_AKASHIN_3H01G258500.1	1	0	0	0	1	0	1	1	0	0	1	0	1	0	0	0	0	0	1	1
43879	43879_Horvu_AKASHIN_5H01G106300.1.fna	Horvu_AKASHIN_5H01G106300.1	1	1	1	0	0	1	1	1	0	0	1	1	0	1	1	0	1	1	1	1
43886	43886_Horvu_AKASHIN_5H01G672000.1.fna	Horvu_AKASHIN_5H01G672000.1	1	1	1	1	1	0	1	1	1	0	1	1	1	1	1	0	1	1	1	1
43894	43894_Horvu_AKASHIN_6H01G220200.1.fna	Horvu_AKASHIN_6H01G220200.1	1	0	1	1	0	1	0	0	0	0	0	1	0	1	0	0	0	0	0	0
43903	43903_Horvu_AKASHIN_7H01G432900.1.fna	Horvu_AKASHIN_7H01G432900.1	1	0	0	1	0	0	0	0	1	0	0	1	0	0	0	0	0	0	0	0
43905	43905_Horvu_AKASHIN_7H01G637700.1.fna	Horvu_AKASHIN_7H01G637700.1	1	0	0	0	0	0	0	1	0	0	0	0	0	0	0	0	1	0	0	0
43910	43910_Horvu_AKASHIN_Un01G114500.1.fna	Horvu_AKASHIN_Un01G114500.1	1	1	1	1	0	0	0	1	1	0	0	0	0	0	0	0	1	1	0	1
43911	43911_Horvu_AKASHIN_1H01G107400.1.fna	Horvu_AKASHIN_1H01G107400.1	1	1	1	0	1	1	1	1	1	1	1	1	1	1	1	0	1	1	1	1
43914	43914_Horvu_AKASHIN_1H01G263500.1.fna	Horvu_AKASHIN_1H01G263500.1	1	0	0	0	0	0	0	0	1	0	1	0	1	0	1	0	0	0	0	1
43917	43917_Horvu_AKASHIN_1H01G343600.1.fna	Horvu_AKASHIN_1H01G343600.1	1	0	0	0	0	0	0	0	0	0	0	0	0	0	0	0	1	0	1	1
43920	43920_Horvu_AKASHIN_2H01G059700.1.fna	Horvu_AKASHIN_2H01G059700.1	1	0	0	0	0	0	1	1	0	0	0	0	0	1	0	0	0	1	1	1
43943	43943_Horvu_AKASHIN_3H01G241700.1.fna	Horvu_AKASHIN_3H01G241700.1	1	1	1	1	1	0	0	0	1	0	1	1	1	1	0	0	1	1	1	1
43949	43949_Horvu_AKASHIN_3H01G643400.1.fna	Horvu_AKASHIN_3H01G643400.1	1	0	0	0	0	0	0	1	0	0	0	0	0	0	0	0	0	0	0	1
43952	43952_Horvu_AKASHIN_4H01G185300.1.fna	Horvu_AKASHIN_4H01G185300.1	1	1	1	1	1	1	1	1	1	1	0	1	1	1	0	0	1	0	1	1
43958	43958_Horvu_AKASHIN_4H01G433000.1.fna	Horvu_AKASHIN_4H01G433000.1	1	0	0	0	0	0	0	0	1	0	1	0	0	0	0	0	0	0	1	1
43959	43959_Horvu_AKASHIN_4H01G475200.1.fna	Horvu_AKASHIN_4H01G475200.1	1	1	0	0	1	0	0	1	0	1	1	0	0	0	0	0	1	1	1	1
43967	43967_Horvu_AKASHIN_5H01G317300.1.fna	Horvu_AKASHIN_5H01G317300.1	1	1	0	1	1	0	0	1	0	0	0	1	1	0	1	0	0	1	1	0
43972	43972_Horvu_AKASHIN_6H01G155100.1.fna	Horvu_AKASHIN_6H01G155100.1	1	0	0	1	0	1	0	1	0	0	0	1	0	1	0	0	0	0	0	1
43980	43980_Horvu_AKASHIN_7H01G304200.1.fna	Horvu_AKASHIN_7H01G304200.1	1	1	1	1	1	1	1	1	1	1	0	1	0	1	1	0	1	1	1	1
43981	43981_Horvu_AKASHIN_7H01G478500.1.fna	Horvu_AKASHIN_7H01G478500.1	1	1	0	0	1	1	1	1	1	1	1	1	1	1	0	0	1	0	1	1
43984	43984_Horvu_AKASHIN_1H01G075600.1.fna	Horvu_AKASHIN_1H01G075600.1	1	0	0	0	0	0	0	1	0	0	1	0	1	0	0	0	1	0	0	0
43986	43986_Horvu_AKASHIN_1H01G214400.1.fna	Horvu_AKASHIN_1H01G214400.1	1	1	0	1	0	1	1	1	1	1	1	1	0	1	1	0	0	1	1	1
43990	43990_Horvu_AKASHIN_1H01G343200.1.fna	Horvu_AKASHIN_1H01G343200.1	1	2	0	0	0	0	1	0	0	1	0	0	0	0	0	0	1	0	1	1
44021	44021_Horvu_AKASHIN_4H01G135800.1.fna	Horvu_AKASHIN_4H01G135800.1	1	0	0	0	0	0	0	0	0	0	1	0	0	0	0	0	0	0	1	1
44028	44028_Horvu_AKASHIN_5H01G237900.1.fna	Horvu_AKASHIN_5H01G237900.1	1	1	1	1	1	0	1	1	1	1	0	1	0	1	1	0	0	1	1	1
44034	44034_Horvu_AKASHIN_5H01G467700.1.fna	Horvu_AKASHIN_5H01G467700.1	1	1	0	0	0	0	1	0	0	2	1	0	1	0	0	0	0	0	0	1
44035	44035_Horvu_AKASHIN_5H01G627400.1.fna	Horvu_AKASHIN_5H01G627400.1	1	0	0	0	0	0	1	1	0	1	1	0	0	0	0	0	1	0	1	1
44056	44056_Horvu_AKASHIN_Un01G044000.1.fna	Horvu_AKASHIN_Un01G044000.1	1	1	0	0	1	1	1	0	0	0	1	0	0	0	0	0	0	0	1	1
44062	44062_Horvu_AKASHIN_1H01G051000.1.fna	Horvu_AKASHIN_1H01G051000.1	1	1	0	0	1	0	0	0	0	1	0	0	0	0	0	0	0	0	0	1
44063	44063_Horvu_AKASHIN_1H01G099500.1.fna	Horvu_AKASHIN_1H01G099500.1	1	0	0	0	0	1	0	0	0	0	1	0	0	0	0	0	0	0	0	1
44065	44065_Horvu_AKASHIN_1H01G206600.1.fna	Horvu_AKASHIN_1H01G206600.1	1	0	0	0	0	0	0	0	0	0	0	1	0	0	0	0	0	0	1	1
44068	44068_Horvu_AKASHIN_1H01G350400.1.fna	Horvu_AKASHIN_1H01G350400.1	1	1	0	0	0	0	1	0	0	0	1	0	0	0	0	0	1	0	1	1
44069	44069_Horvu_AKASHIN_1H01G396100.1.fna	Horvu_AKASHIN_1H01G396100.1	1	1	0	0	1	1	1	1	1	1	1	1	1	0	1	0	1	0	1	1
44070	44070_Horvu_AKASHIN_1H01G424300.1.fna	Horvu_AKASHIN_1H01G424300.1	1	0	1	1	1	1	1	1	1	1	1	1	1	1	1	0	1	1	1	1
44072	44072_Horvu_AKASHIN_1H01G492000.1.fna	Horvu_AKASHIN_1H01G492000.1	1	0	0	1	1	0	1	1	0	1	0	1	1	1	0	0	0	1	0	1
44076	44076_Horvu_AKASHIN_2H01G054900.1.fna	Horvu_AKASHIN_2H01G054900.1	1	0	0	0	0	0	1	0	0	0	1	0	0	0	0	0	1	1	1	1
44077	44077_Horvu_AKASHIN_2H01G081500.1.fna	Horvu_AKASHIN_2H01G081500.1	1	0	0	0	0	0	1	1	0	0	1	0	0	0	0	0	1	0	1	0
44097	44097_Horvu_AKASHIN_2H01G577000.1.fna	Horvu_AKASHIN_2H01G577000.1	1	0	0	0	0	0	0	0	0	0	0	0	0	1	0	0	0	0	1	0
44108	44108_Horvu_AKASHIN_3H01G308100.1.fna	Horvu_AKASHIN_3H01G308100.1	1	1	0	0	1	0	0	1	0	1	1	0	0	0	0	0	0	0	1	1
44117	44117_Horvu_AKASHIN_3H01G613200.1.fna	Horvu_AKASHIN_3H01G613200.1	1	2	1	1	0	1	2	3	1	1	2	1	1	2	1	0	1	2	1	1
44118	44118_Horvu_AKASHIN_3H01G675600.1.fna	Horvu_AKASHIN_3H01G675600.1	1	0	0	0	0	0	0	0	1	0	0	0	0	0	0	0	0	0	2	1
44123	44123_Horvu_AKASHIN_4H01G360900.1.fna	Horvu_AKASHIN_4H01G360900.1	1	1	0	1	1	1	0	1	0	1	0	1	1	1	1	0	1	1	1	0
44127	44127_Horvu_AKASHIN_4H01G455300.1.fna	Horvu_AKASHIN_4H01G455300.1	1	0	0	0	0	0	0	0	0	1	0	0	0	0	0	0	1	0	1	1
44128	44128_Horvu_AKASHIN_4H01G507100.1.fna	Horvu_AKASHIN_4H01G507100.1	1	1	0	1	1	1	1	1	1	1	1	1	1	1	1	0	1	1	1	1
44144	44144_Horvu_AKASHIN_5H01G495200.1.fna	Horvu_AKASHIN_5H01G495200.1	1	0	0	0	0	0	0	0	0	0	1	0	0	0	0	0	0	0	0	1
44147	44147_Horvu_AKASHIN_5H01G671000.1.fna	Horvu_AKASHIN_5H01G671000.1	1	1	1	0	1	1	1	2	1	1	1	1	1	0	1	0	1	1	1	1
44153	44153_Horvu_AKASHIN_6H01G052600.1.fna	Horvu_AKASHIN_6H01G052600.1	1	1	0	0	0	1	0	1	0	0	0	0	0	0	0	0	1	0	0	1
44163	44163_Horvu_AKASHIN_6H01G507100.1.fna	Horvu_AKASHIN_6H01G507100.1	1	0	0	0	0	0	0	0	0	0	1	0	1	0	0	0	1	0	1	0
44168	44168_Horvu_AKASHIN_7H01G097900.1.fna	Horvu_AKASHIN_7H01G097900.1	1	1	1	1	0	1	0	0	0	1	1	1	0	1	1	0	1	0	1	1
44178	44178_Horvu_AKASHIN_7H01G591800.1.fna	Horvu_AKASHIN_7H01G591800.1	1	0	0	0	0	0	0	0	0	1	1	0	0	0	0	0	0	0	1	0
44183	44183_Horvu_AKASHIN_7H01G684000.1.fna	Horvu_AKASHIN_7H01G684000.1	1	0	0	0	0	0	0	1	0	0	0	0	0	0	0	0	0	0	0	1
44185	44185_Horvu_AKASHIN_Un01G091600.1.fna	Horvu_AKASHIN_Un01G091600.1	1	1	0	0	0	0	0	0	0	0	0	0	0	0	0	0	0	0	1	1
44187	44187_Horvu_AKASHIN_1H01G026500.1.fna	Horvu_AKASHIN_1H01G026500.1	1	0	0	1	0	0	0	0	1	1	0	1	1	1	1	0	1	1	0	0
44190	44190_Horvu_AKASHIN_1H01G169200.1.fna	Horvu_AKASHIN_1H01G169200.1	1	0	0	1	1	1	1	0	0	0	0	1	0	1	0	0	0	0	0	1
44196	44196_Horvu_AKASHIN_1H01G171300.1.fna	Horvu_AKASHIN_1H01G171300.1	1	0	0	0	0	1	0	0	0	0	0	0	1	0	1	0	0	0	0	1
44197	44197_Horvu_AKASHIN_1H01G171600.1.fna	Horvu_AKASHIN_1H01G171600.1	1	0	0	1	1	1	1	1	1	1	1	1	1	1	1	0	1	1	1	1
44200	44200_Horvu_AKASHIN_1H01G172600.1.fna	Horvu_AKASHIN_1H01G172600.1	1	0	0	1	0	1	1	1	1	0	1	1	1	1	0	0	1	0	1	0
44201	44201_Horvu_AKASHIN_1H01G172900.1.fna	Horvu_AKASHIN_1H01G172900.1	1	0	0	1	0	1	1	1	1	1	0	1	1	1	0	0	1	0	1	0
44202	44202_Horvu_AKASHIN_1H01G173100.1.fna	Horvu_AKASHIN_1H01G173100.1	1	1	0	1	0	2	1	1	2	1	1	1	1	1	1	0	1	1	2	0
44215	44215_Horvu_AKASHIN_2H01G132600.1.fna	Horvu_AKASHIN_2H01G132600.1	1	1	0	1	1	1	1	1	1	1	1	1	1	1	1	0	1	0	1	1
44217	44217_Horvu_AKASHIN_2H01G249400.1.fna	Horvu_AKASHIN_2H01G249400.1	1	1	1	1	1	1	1	1	1	1	1	1	0	0	1	0	1	1	1	1
44230	44230_Horvu_AKASHIN_2H01G608800.1.fna	Horvu_AKASHIN_2H01G608800.1	1	0	0	0	0	0	0	0	0	0	1	0	0	0	0	0	1	0	0	1
44235	44235_Horvu_AKASHIN_3H01G379600.1.fna	Horvu_AKASHIN_3H01G379600.1	1	1	1	1	1	0	1	1	0	1	1	0	1	1	1	0	1	0	1	1
44244	44244_Horvu_AKASHIN_4H01G160200.1.fna	Horvu_AKASHIN_4H01G160200.1	1	1	0	0	0	0	0	0	0	1	2	0	0	0	0	0	1	0	1	1
44245	44245_Horvu_AKASHIN_4H01G160600.1.fna	Horvu_AKASHIN_4H01G160600.1	1	1	0	0	0	0	0	0	0	1	1	0	0	0	0	0	1	0	1	1
44255	44255_Horvu_AKASHIN_5H01G085400.1.fna	Horvu_AKASHIN_5H01G085400.1	1	0	0	1	0	1	1	0	0	0	0	0	1	0	1	0	1	0	1	0
44257	44257_Horvu_AKASHIN_5H01G085900.1.fna	Horvu_AKASHIN_5H01G085900.1	1	0	0	0	0	0	0	0	0	0	1	0	0	0	0	0	1	0	0	0
44258	44258_Horvu_AKASHIN_5H01G086200.1.fna	Horvu_AKASHIN_5H01G086200.1	1	0	0	0	0	0	0	0	0	0	1	0	0	0	0	0	2	0	0	0
44260	44260_Horvu_AKASHIN_5H01G086900.1.fna	Horvu_AKASHIN_5H01G086900.1	1	0	0	0	0	0	0	0	0	0	1	0	0	0	0	0	0	0	1	1
44270	44270_Horvu_AKASHIN_6H01G086500.1.fna	Horvu_AKASHIN_6H01G086500.1	1	0	0	1	0	0	1	0	1	0	0	0	1	1	1	0	0	1	1	1
44276	44276_Horvu_AKASHIN_7H01G020700.1.fna	Horvu_AKASHIN_7H01G020700.1	1	0	1	1	1	0	1	0	1	1	1	0	0	0	1	0	1	1	1	0
44279	44279_Horvu_AKASHIN_7H01G293900.1.fna	Horvu_AKASHIN_7H01G293900.1	1	0	0	0	0	0	0	1	0	0	1	0	0	0	0	0	0	0	0	1
44281	44281_Horvu_AKASHIN_7H01G294200.1.fna	Horvu_AKASHIN_7H01G294200.1	1	1	0	0	0	0	0	1	0	0	0	0	0	0	0	0	0	0	0	1
44291	44291_Horvu_AKASHIN_Un01G031000.1.fna	Horvu_AKASHIN_Un01G031000.1	1	0	1	0	0	1	1	0	1	0	0	0	1	0	1	0	0	0	0	0
44292	44292_Horvu_AKASHIN_Un01G031300.1.fna	Horvu_AKASHIN_Un01G031300.1	1	1	1	1	0	0	0	0	1	1	1	1	0	1	1	0	0	1	0	0
44309	44309_Horvu_AKASHIN_Un01G080200.1.fna	Horvu_AKASHIN_Un01G080200.1	1	0	0	1	0	0	1	0	0	0	0	0	0	1	0	0	1	0	0	1
44313	44313_Horvu_AKASHIN_Un01G097400.1.fna	Horvu_AKASHIN_Un01G097400.1	1	1	0	0	0	0	0	0	0	0	1	0	0	0	1	0	0	0	1	0
44318	44318_Horvu_AKASHIN_Un01G106900.1.fna	Horvu_AKASHIN_Un01G106900.1	1	0	1	0	1	1	1	0	0	0	1	0	1	1	1	0	1	1	1	1
44320	44320_Horvu_AKASHIN_Un01G110300.1.fna	Horvu_AKASHIN_Un01G110300.1	1	0	1	1	2	1	2	2	1	0	1	1	1	0	3	0	1	1	1	1
44323	44323_Horvu_AKASHIN_Un01G116300.1.fna	Horvu_AKASHIN_Un01G116300.1	1	0	0	1	0	1	0	1	1	0	0	0	1	1	0	0	1	1	0	1
44325	44325_Horvu_AKASHIN_Un01G117400.1.fna	Horvu_AKASHIN_Un01G117400.1	1	2	0	0	0	0	1	0	0	0	0	0	0	0	1	0	0	0	1	0
44337	44337_Horvu_AKASHIN_2H01G389100.1.fna	Horvu_AKASHIN_2H01G389100.1	1	0	0	0	0	0	1	0	1	1	1	0	1	1	0	0	1	0	1	0
44343	44343_Horvu_AKASHIN_3H01G316100.1.fna	Horvu_AKASHIN_3H01G316100.1	1	1	1	1	1	1	1	1	1	1	1	0	1	1	1	0	0	1	1	1
[truncated: 36,743 more rows]
