# Supplementary material for: Comparative gene retention analysis in barley, wild emmer, and bread wheat pangenome lines reveals factors affecting gene retention following gene duplication
Source: BMC Biol. 2023 Feb 6;21:25. doi: 10.1186/s12915-022-01503-z (PMC9903521; doi:10.1186/s12915-022-01503-z)
Supplement: Supplementary file 8 — Additional file 8. List of the identified 326 HPT2-pattern-like genes (using barley as reference) and their corresponding gene retention rates in barley, wild emmer, and bread wheat. [file 12915_2022_1503_MOESM8_ESM.zip]

Archive with 3 entries (2 files):
- Files_S7/
- Files_S7/.DS_Store
- Files_S7/HPT2_pattern_like_genes.annotation_and_gene_retention_rates.xlsx
