# Supplementary material for: Comparative gene retention analysis in barley, wild emmer, and bread wheat pangenome lines reveals factors affecting gene retention following gene duplication
Source: BMC Biol. 2023 Feb 6;21:25. doi: 10.1186/s12915-022-01503-z (PMC9903521; doi:10.1186/s12915-022-01503-z)
Supplement: Supplementary file 8 — Additional file 8. List of the identified 326 HPT2-pattern-like genes (using barley as reference) and their corresponding gene retention rates in barley, wild emmer, and bread wheat. [file 12915_2022_1503_MOESM8_ESM.zip › Files_S7/HPT2_pattern_like_genes.annotation_and_gene_retention_rates.xlsx]

## Sheet: tmp
GeneID	Chr	Start	End	Description	HOG	OG	Gene Tree Parent Clade	barley	emmer	wheat	barley_rates	wheat_rates	emmer_rates	barley/emmer	barley/wheat	emmer/wheat
HORVU.MOREX.r2.1HG0001400.1	chr1H	3460175	3462693	Receptor kinase	N1.HOG0006970	OG0002532	n0	HORVU.MOREX.r2.1HG0001750.1, HORVU.MOREX.r2.1HG0002570.1, HORVU.MOREX.r2.1HG0002580.1, HORVU.MOREX.r2.1HG0001400.1	TRIDC0UG021480.1	TraesCS1A02G018000, TraesCS1A02G018600, TraesCS1B02G022400, TraesCS1B02G020700, TraesCS1D02G017800, TraesCS1D02G018000, TraesCS1D02G015300, TraesCS1D02G015900	0.736842	0.466667	0.6	1.22807	1.57895	1.28571
HORVU.MOREX.r2.1HG0001480.1	chr1H	3550061	3561024	Fatty acyl-CoA reductase	N1.HOG0009329	OG0003872	n0	HORVU.MOREX.r2.1HG0001480.1	TRIDC7AG078320.1, TRIDC1AG002140.1, TRIDC0UG018410.1, TRIDC0UG018400.1, TRIDC0UG028720.1	TraesCS7A02G566100, TraesCS7B02G490600, TraesCS6B02G012900, TraesCS1B02G025800, TraesCSU02G100500, TraesCS1D02G021800	0.842105	0.7	0.72	1.16959	1.20301	1.02857
HORVU.MOREX.r2.1HG0001490.1	chr1H	3577202	3578231	Thionin-2.2	N1.HOG0023229	OG0016919	n0	HORVU.MOREX.r2.1HG0001510.1, HORVU.MOREX.r2.1HG0001490.1	TRIDC1BG002880.1	TraesCS1A02G020000, TraesCS1A02G020100, TraesCS1B02G024200, TraesCS1D02G019500	0.947368	0.6	0.9	1.05263	1.57895	1.5
HORVU.MOREX.r2.1HG0002460.1	chr1H	5592511	5593297	Glutathione S-transferase	N1.HOG0004850	OG0001479	n0	HORVU.MOREX.r2.1HG0002460.1	TRIDC1AG001840.1, TRIDC1BG002590.1	TraesCS1A02G017300, TraesCS1A02G017400, TraesCS1A02G016800, TraesCS1B02G021100, TraesCS1B02G021400, TraesCS1D02G014500, TraesCS1D02G017000, TraesCSU02G184900, TraesCSU02G183000, TraesCS1D02G017200	0.842105	0.2	0.65	1.29555	4.21053	3.25
HORVU.MOREX.r2.1HG0002490.1	chr1H	5599245	5603315	O-methyltransferase-like protein	N1.HOG0004673	OG0001387	n0	HORVU.MOREX.r2.1HG0002490.1	TRIDC4AG068260.1, TRIDC2BG013440.1, TRIDC0UG001660.1, TRIDC6BG071180.1	TraesCS2A02G472400, TraesCS4A02G463400, TraesCS4A02G463500, TraesCS2B02G495100, TraesCS5B02G280800, TraesCS2B02G110700, TraesCS1B02G021000, TraesCS6B02G455900, TraesCS1D02G413800, TraesCS5D02G288800, TraesCS2D02G093900, TraesCS1D02G016700	0.947368	0.511111	0.7875	1.20301	1.85355	1.54076
HORVU.MOREX.r2.1HG0002570.1	chr1H	5700463	5703749	Receptor-like kinase	N1.HOG0006970	OG0002532	n0	HORVU.MOREX.r2.1HG0001750.1, HORVU.MOREX.r2.1HG0002570.1, HORVU.MOREX.r2.1HG0002580.1, HORVU.MOREX.r2.1HG0001400.1	TRIDC0UG021480.1	TraesCS1A02G018000, TraesCS1A02G018600, TraesCS1B02G022400, TraesCS1B02G020700, TraesCS1D02G017800, TraesCS1D02G018000, TraesCS1D02G015300, TraesCS1D02G015900	0.736842	0.466667	0.6	1.22807	1.57895	1.28571
HORVU.MOREX.r2.1HG0002620.1	chr1H	5900528	5907865	Spectrin beta chain, brain 3	N1.HOG0019532	OG0013241	n0	HORVU.MOREX.r2.1HG0002620.1	TRIDC1AG002380.1, TRIDC1BG003170.1	TraesCS1A02G023400, TraesCS1B02G029100, TraesCS1D02G022900	0.947368	0.6	0.85	1.11455	1.57895	1.41667
HORVU.MOREX.r2.1HG0003970.1	chr1H	9181126	9190370	Protein kinase, putative	N1.HOG0001035	OG0000151	n7	HORVU.MOREX.r2.1HG0003970.1	TRIDC1BG004140.1	TraesCS1A02G031800, TraesCS1A02G031900, TraesCS1B02G039500, TraesCS1B02G039800, TraesCS1D02G033300	0.842105	0.555556	0.65	1.29555	1.51579	1.17
HORVU.MOREX.r2.1HG0004680.1	chr1H	11757634	11760423	Disease resistance protein	N1.HOG0001792	OG0000323	n24	HORVU.MOREX.r2.1HG0004680.1	TRIDC1BG002490.1	TraesCS1A02G016200, TraesCS1B02G020300, TraesCS1D02G016100, TraesCS1D02G014600	0.947368	0.833333	0.9	1.05263	1.13684	1.08
HORVU.MOREX.r2.1HG0006160.1	chr1H	16534326	16537094	receptor kinase 1	N1.HOG0006165	OG0002109	n1	HORVU.MOREX.r2.1HG0006160.1	TRIDC1AG000060.1, TRIDC0UG018900.1, TRIDC7BG070220.1	TraesCS2A02G039100, TraesCS7B02G445400	0.578947	0.433333	0.566667	1.02167	1.33603	1.30769
HORVU.MOREX.r2.1HG0007040.1	chr1H	19174581	19177586	Leucine-rich repeat receptor-like protein kinase family protein	N1.HOG0009095	OG0003736	n0	HORVU.MOREX.r2.1HG0007530.1, HORVU.MOREX.r2.1HG0007040.1, HORVU.MOREX.r2.1HG0000240.1	TRIDC1BG000290.1, TRIDC0UG003450.1	TraesCS1B02G004900, TraesCS1B02G002700, TraesCS5B02G343800, TraesCS2D02G091600, TraesCSU02G173700, TraesCS5D02G349600	0.842105	0.533333	0.775	1.08659	1.57895	1.45312
HORVU.MOREX.r2.1HG0008270.1	chr1H	23457362	23458816	F-box/LRR-repeat protein	N1.HOG0000313	OG0000032	n19	HORVU.MOREX.r2.1HG0008270.1	TRIDC7AG060800.1, TRIDC6AG012470.1, TRIDC6AG012480.1, TRIDC1AG000640.1, TRIDC6AG059990.1, TRIDC1AG000530.1, TRIDC7BG053840.1, TRIDC6BG017660.1, TRIDC5BG067850.1, TRIDC1BG001020.1, TRIDC1BG000990.1, TRIDC1BG007930.1, TRIDC1BG007920.1, TRIDC5BG009180.1, TRIDC1BG011480.1	TraesCS6A02G096700, TraesCS7A02G437300, TraesCS6A02G096800, TraesCS6A02G096900, TraesCS1A02G004900, TraesCS1A02G006400, TraesCS1A02G005300, TraesCS6A02G409900, TraesCS1A02G051100, TraesCS7B02G336300, TraesCS6B02G125200, TraesCS6B02G125400, TraesCS5B02G444900, TraesCS1B02G006400, TraesCS1B02G008900, TraesCS1B02G009300, TraesCS1B02G008600, TraesCS1B02G007200, TraesCS1B02G007300, TraesCS1B02G010300,…	0.947368	0.633333	0.71875	1.31808	1.49584	1.13487
HORVU.MOREX.r2.1HG0009560.1	chr1H	28545461	28548170	Disease resistance protein (NBS-LRR class) family	N1.HOG0002622	OG0000583	n0	HORVU.MOREX.r2.1HG0009560.1	TRIDC1AG039870.1, TRIDC2AG002700.1, TRIDC1BG003750.1, TRIDC1BG003820.1, TRIDC1BG003810.1, TRIDC1BG003730.1, TRIDC1BG002100.1, TRIDC1BG002110.1	TraesCS1A02G028600, TraesCS2A02G026300, TraesCS7A02G472100, TraesCS1A02G028700, TraesCS1A02G026300, TraesCS2B02G039500, TraesCS1B02G278000, TraesCS1B02G277900, TraesCS1B02G035400, TraesCS1B02G036200, TraesCS1B02G034600, TraesCSU02G001700, TraesCS2D02G028200, TraesCSU02G214600, TraesCSU02G234400, TraesCSU02G213800	0.894737	0.425	0.52	1.72065	2.10526	1.22353
HORVU.MOREX.r2.1HG0012020.1	chr1H	40991379	40992751	Dirigent protein	N1.HOG0008226	OG0003218	n0	HORVU.MOREX.r2.1HG0012020.1, HORVU.MOREX.r2.3HG0249170.1	TRIDC3AG062900.1, TRIDC3BG070450.1, TRIDC3BG070540.1	TraesCS3A02G444600, TraesCS3B02G478100, TraesCS3B02G479000, TraesCS3B02G478800, TraesCS3B02G479200, TraesCS3D02G437000, TraesCS3D02G437200	0.842105	0.366667	0.5	1.68421	2.29665	1.36364
HORVU.MOREX.r2.1HG0036610.1	chr1H	308381517	308382650	Octicosapeptide/Phox/Bem1p domain-containing family protein	N1.HOG0004605	OG0001357	n0	HORVU.MOREX.r2.1HG0036610.1, HORVU.MOREX.r2.1HG0021930.1, HORVU.MOREX.r2.1HG0021920.1, HORVU.MOREX.r2.1HG0021890.1, HORVU.MOREX.r2.1HG0021870.1, HORVU.MOREX.r2.7HG0589350.1	TRIDC3AG015710.1, TRIDC2AG044910.1, TRIDC3BG020670.1, TRIDC2BG047520.1, TRIDC1BG020450.1	TraesCS3A02G127000, TraesCS3B02G146100, TraesCS3B02G146200, TraesCS2B02G325300, TraesCS3D02G127900, TraesCS1D02G117700	0.947368	0.533333	0.925	1.02418	1.77632	1.73438
HORVU.MOREX.r2.1HG0039230.1	chr1H	335485391	335485910	Polyketide cyclase/dehydrase and lipid transport superfamily protein	N1.HOG0022893	OG0016595	n0	HORVU.MOREX.r2.1HG0039230.1	TRIDC1AG027530.1, TRIDC1BG033440.1	TraesCS1A02G180700, TraesCS1B02G199900, TraesCS1D02G184200	0.947368	0.666667	0.85	1.11455	1.42105	1.275
HORVU.MOREX.r2.1HG0055950.1	chr1H	451608321	451611713	Nbs-lrr resistance protein, putative	N1.HOG0010828	OG0004915	n0	HORVU.MOREX.r2.1HG0055950.1	TRIDC1AG046030.1, TRIDC1AG046000.1, TRIDC1BG052050.1	TraesCS1A02G309500, TraesCS1B02G320500, TraesCS1B02G320600, TraesCS1D02G308821, TraesCS1D02G309000	0.947368	0.466667	0.7	1.35338	2.03008	1.5
HORVU.MOREX.r2.1HG0059230.1	chr1H	465600740	465607672	Respiratory burst oxidase-like protein	N1.HOG0026468	OG0020142	n0	HORVU.MOREX.r2.1HG0075960.1, HORVU.MOREX.r2.1HG0059230.1	TRIDC1BG048470.1	TraesCS1A02G285700, TraesCS1B02G295100, TraesCS1D02G284800	0.921053	0.6	0.65	1.417	1.53509	1.08333
HORVU.MOREX.r2.1HG0067040.1	chr1H	494216401	494219311	2-isopropylmalate synthase	N1.HOG0011895	OG0005799	n0	HORVU.MOREX.r2.1HG0067040.1, HORVU.MOREX.r2.1HG0067080.1, HORVU.MOREX.r2.UnG0634860.1	TRIDC1AG052350.1, TRIDC1BG059200.1	TraesCS1A02G355800, TraesCS1B02G365600, TraesCS1D02G354500	0.947368	0.133333	0.9	1.05263	7.10526	6.75
HORVU.MOREX.r2.1HG0069640.1	chr1H	499819269	499825649	Oligopeptide transporter	N1.HOG0002482	OG0000543	n1	HORVU.MOREX.r2.1HG0069640.1	TRIDC4AG064690.1, TRIDC1AG055750.1, TRIDC1BG064110.1	TraesCS1A02G379600, TraesCS1B02G401600, TraesCS1B02G401300, TraesCS1D02G387000	0.947368	0.0666667	0.9	1.05263	14.2105	13.5
HORVU.MOREX.r2.1HG0070290.1	chr1H	501074615	501075709	F-box family protein	N1.HOG0002892	OG0000678	n8	HORVU.MOREX.r2.1HG0070290.1	TRIDC1BG069610.1, TRIDC1BG064970.1	TraesCS1A02G384100, TraesCS1A02G385300, TraesCS1B02G410900, TraesCS1B02G442700, TraesCS1B02G411400, TraesCS1D02G392900, TraesCS1D02G392600	0.947368	0.577778	0.9	1.05263	1.63968	1.55769
HORVU.MOREX.r2.1HG0070690.1	chr1H	502013811	502019497	ARM repeat superfamily protein	N1.HOG0020342	OG0014051	n0	HORVU.MOREX.r2.1HG0070690.1	TRIDC1AG056970.1, TRIDC1BG065570.1	TraesCS1A02G387700, TraesCS1B02G415200, TraesCS1D02G395700	0.894737	0.0666667	0.55	1.62679	13.4211	8.25
HORVU.MOREX.r2.1HG0074200.1	chr1H	510218201	510220054	NBS-LRR-like resistance protein	N1.HOG0002239	OG0000466	n8	HORVU.MOREX.r2.1HG0074200.1	TRIDC1BG069050.1	TraesCS1A02G409200, TraesCS1B02G439200, TraesCS1B02G439300, TraesCS1B02G439400, TraesCS1B02G438800, TraesCS1B02G438200, TraesCS1B02G438400, TraesCS1B02G438100, TraesCS1D02G416200	0.947368	0.555556	0.8	1.18421	1.70526	1.44
HORVU.MOREX.r2.1HG0074210.1	chr1H	510224355	510226965	Disease resistance protein (NBS-LRR class) family	N1.HOG0002241	OG0000466	n20	HORVU.MOREX.r2.1HG0074210.1	TRIDC1BG069010.1	TraesCS1A02G409400, TraesCS1B02G438300, TraesCS5B02G019300, TraesCS3B02G041400, TraesCS1D02G411847	0.842105	0.444444	0.8	1.05263	1.89474	1.8
HORVU.MOREX.r2.1HG0075960.1	chr1H	514239083	514248166	Respiratory burst oxidase, putative	N1.HOG0026468	OG0020142	n0	HORVU.MOREX.r2.1HG0075960.1, HORVU.MOREX.r2.1HG0059230.1	TRIDC1BG048470.1	TraesCS1A02G285700, TraesCS1B02G295100, TraesCS1D02G284800	0.921053	0.6	0.65	1.417	1.53509	1.08333
HORVU.MOREX.r2.2HG0079520.1	chr2H	1917309	1920820	Receptor protein kinase, putative	N1.HOG0001304	OG0000204	n18	HORVU.MOREX.r2.2HG0079520.1	TRIDC2BG000920.1	TraesCS2B02G011900	0.315789	0.0666667	0.25	1.26316	4.73684	3.75
HORVU.MOREX.r2.2HG0079600.1	chr2H	2025409	2035807	ABC transporter B family-like protein	N1.HOG0001027	OG0000150	n11	HORVU.MOREX.r2.2HG0079600.1	TRIDC2AG000940.1, TRIDC2AG000960.1, TRIDC2BG000860.1	TraesCS2A02G009900, TraesCS2B02G012300, TraesCS2D02G010500	0.947368	0.733333	0.75	1.26316	1.29187	1.02273
HORVU.MOREX.r2.2HG0080500.1	chr2H	5008070	5010371	receptor lectin kinase	N1.HOG0000376	OG0000041	n26	HORVU.MOREX.r2.2HG0080500.1	TRIDC1BG000340.1	TraesCS1A02G003900, TraesCS2B02G002200, TraesCS3B02G570600, TraesCS1B02G468000, TraesCS4D02G310900	0.842105	0.383333	0.65	1.29555	2.1968	1.69565
HORVU.MOREX.r2.2HG0080580.1	chr2H	5080541	5085496	Protein kinase	N1.HOG0002986	OG0000711	n14	HORVU.MOREX.r2.2HG0080580.1	TRIDC2BG001850.1	TraesCS2B02G024000, TraesCS2D02G017500	0.842105	0.4	0.75	1.12281	2.10526	1.875
HORVU.MOREX.r2.2HG0080790.1	chr2H	5503989	5505446	NB-ARC domain-containing disease resistance protein	N1.HOG0000472	OG0000056	n6	HORVU.MOREX.r2.2HG0080790.1	TRIDC2BG001970.1	TraesCS2A02G018300, TraesCS2B02G027200, TraesCS2B02G025300, TraesCS2D02G019900	0.894737	0.366667	0.65	1.37652	2.44019	1.77273
HORVU.MOREX.r2.2HG0080800.1	chr2H	5532202	5536212	Apyrase	N1.HOG0005432	OG0001740	n8	HORVU.MOREX.r2.2HG0080800.1	TRIDC2AG002040.1, TRIDC2BG001960.1, TRIDC2BG002150.1	TraesCS2A02G018500, TraesCS2B02G025000, TraesCS2B02G027300, TraesCS2D02G020200	0.894737	0.166667	0.7	1.2782	5.36842	4.2
HORVU.MOREX.r2.2HG0081130.1	chr2H	6146040	6150303	Cytochrome P450	N1.HOG0003947	OG0001084	n0	HORVU.MOREX.r2.2HG0081130.1	TRIDC2BG002390.1, TRIDC2BG001480.1, TRIDC0UG032060.1, TRIDC0UG029850.1, TRIDC2BG002490.1	TraesCS2A02G023000, TraesCS2B02G031200, TraesCS2B02G030500, TraesCS2B02G002900, TraesCS2B02G003200, TraesCS2B02G003400, TraesCS2B02G031700, TraesCS2B02G032500, TraesCS2B02G032700, TraesCS2B02G032900, TraesCS2B02G033100, TraesCS2B02G032600, TraesCS2D02G023400, TraesCS2D02G015000	0.947368	0.316667	0.5	1.89474	2.99169	1.57895
HORVU.MOREX.r2.2HG0081320.1	chr2H	7522085	7525905	receptor kinase 1	N1.HOG0006166	OG0002109	n6	HORVU.MOREX.r2.2HG0081320.1	TRIDC2AG001950.1, TRIDC2BG002130.1	TraesCS2A02G023800, TraesCS2B02G033800, TraesCS2B02G027000, TraesCS2D02G024700, TraesCS2D02G025000, TraesCS2D02G019600	0.842105	0.3	0.425	1.98142	2.80702	1.41667
HORVU.MOREX.r2.2HG0081540.1	chr2H	7944000	7946958	Glutamyl-tRNA (Gln) amidotransferase subunit A	N1.HOG0001446	OG0000237	n4	HORVU.MOREX.r2.2HG0081540.1	TRIDC2BG002810.1, TRIDC0UG006760.1	TraesCS2A02G025000, TraesCS2B02G037500, TraesCS2B02G037100, TraesCS2B02G035800, TraesCS2D02G027000	0.947368	0.733333	0.75	1.26316	1.29187	1.02273
HORVU.MOREX.r2.2HG0081570.1	chr2H	7962291	7963712	Glutamyl-tRNA (Gln) amidotransferase subunit A	N1.HOG0001450	OG0000237	n23	HORVU.MOREX.r2.2HG0081570.1	TRIDC2AG002550.1, TRIDC2AG007050.1, TRIDC0UG006770.1, TRIDC2BG002760.1, TRIDC2BG002790.1, TRIDC0UG024120.1	TraesCS2B02G037200, TraesCS2B02G036000, TraesCS2B02G036100, TraesCSU02G211000, TraesCS2D02G062200	0.684211	0.4	0.466667	1.46617	1.71053	1.16667
HORVU.MOREX.r2.2HG0081640.1	chr2H	8183777	8193183	Disease resistance protein (NBS-LRR class) family	N1.HOG0003949	OG0001085	n8	HORVU.MOREX.r2.2HG0081640.1	TRIDC2BG002990.1, TRIDC2BG003060.1	TraesCS1A02G267100, TraesCS7A02G064000, TraesCS2B02G038100, TraesCS2B02G039100, TraesCS2B02G038800, TraesCS1D02G267200, TraesCS2D02G003200, TraesCSU02G001800, TraesCS2D02G028100	0.631579	0.409524	0.5	1.26316	1.54223	1.22093
HORVU.MOREX.r2.2HG0082780.1	chr2H	10497634	10505038	23S rRNA (Uracil-5-)-methyltransferase	N1.HOG0018915	OG0012630	n0	HORVU.MOREX.r2.2HG0082780.1	TRIDC0UG003820.1, TRIDC2BG004730.1	TraesCS2A02G039200, TraesCS2B02G051800, TraesCS2D02G037700	0.947368	0.266667	0.4	2.36842	3.55263	1.5
HORVU.MOREX.r2.2HG0083590.1	chr2H	12027507	12029926	Cytochrome P450	N1.HOG0003576	OG0000937	n15	HORVU.MOREX.r2.2HG0083590.1	TRIDC2AG004880.1, TRIDC2BG005330.1	TraesCS2A02G045700, TraesCS2B02G057900, TraesCS2D02G044300	0.947368	0.833333	0.9	1.05263	1.13684	1.08
HORVU.MOREX.r2.2HG0084200.1	chr2H	13478291	13479340	F-box family protein	N1.HOG0001874	OG0000344	n13	HORVU.MOREX.r2.2HG0084200.1	TRIDC2AG005270.1, TRIDC2AG005260.1, TRIDC2AG005250.1	TraesCS2A02G049800, TraesCS2A02G050000, TraesCS2B02G060700, TraesCS2D02G049000, TraesCS6D02G286700, TraesCS2D02G048900, TraesCS2D02G049300	0.947368	0.2	0.9	1.05263	4.73684	4.5
HORVU.MOREX.r2.2HG0084610.1	chr2H	14355252	14357708	Serine/threonine-protein kinase	N1.HOG0006792	OG0002442	n8	HORVU.MOREX.r2.2HG0084610.1	TRIDC2AG005750.1, TRIDC2BG006480.1	TraesCS2A02G053100, TraesCS2B02G067000, TraesCS2D02G053300	0.736842	0.466667	0.5	1.47368	1.57895	1.07143
HORVU.MOREX.r2.2HG0085560.1	chr2H	15958074	15959082	Cwc22 pre-mRNA splicing factor	N1.HOG0025725	OG0019404	n0	HORVU.MOREX.r2.2HG0085560.1	TRIDC2BG009050.1	TraesCS5A02G212200, TraesCS5B02G211500, TraesCS2D02G069200	0.947368	0.466667	0.55	1.72249	2.03008	1.17857
HORVU.MOREX.r2.2HG0085910.1	chr2H	16831745	16835037	Receptor-kinase, putative	N1.HOG0004138	OG0001165	n11	HORVU.MOREX.r2.2HG0085910.1	TRIDC2BG008830.1	TraesCS2A02G068100, TraesCS2B02G081300, TraesCS2B02G082100, TraesCS2D02G066800, TraesCS2D02G066500, TraesCS2D02G066700	0.947368	0.688889	0.75	1.26316	1.37521	1.08871
HORVU.MOREX.r2.2HG0086200.1	chr2H	17824197	17824922	Disease resistance protein RPM1	N1.HOG0005634	OG0001840	n1	HORVU.MOREX.r2.2HG0086200.1	TRIDC7AG004410.1, TRIDC4AG065780.1, TRIDC0UG012050.1, TRIDC0UG012200.1	TraesCS7A02G046400, TraesCS7A02G045000, TraesCS7D02G041000	0.789474	0.4	0.775	1.01868	1.97368	1.9375
HORVU.MOREX.r2.2HG0086980.1	chr2H	20667679	20668869	F-box family protein	N1.HOG0029167	OG0022874	n0	HORVU.MOREX.r2.2HG0086980.1	TRIDC2AG006540.1, TRIDC2BG007590.1	TraesCS2D02G058800	0.947368	0.466667	0.725	1.30672	2.03008	1.55357
HORVU.MOREX.r2.2HG0087150.1	chr2H	21063964	21065283	Clathrin light chain	N1.HOG0014786	OG0008518	n0	HORVU.MOREX.r2.2HG0087150.1	TRIDC2AG006290.1, TRIDC2BG007040.1	TraesCS2A02G058000, TraesCS2B02G073000, TraesCS2D02G056700	0.947368	0.833333	0.9	1.05263	1.13684	1.08
HORVU.MOREX.r2.2HG0087340.1	chr2H	21349401	21353818	5'-3' exoribonuclease 3	N1.HOG0008197	OG0003203	n6	HORVU.MOREX.r2.2HG0087340.1	TRIDC3AG054930.1	TraesCS3A02G383100, TraesCS3B02G415500, TraesCS2B02G088800, TraesCS2B02G088500	0.947368	0.2	0.85	1.11455	4.73684	4.25
HORVU.MOREX.r2.2HG0088100.1	chr2H	23359733	23362342	DNAJ heat shock N-terminal domain-containing protein-like	N1.HOG0007178	OG0002647	n5	HORVU.MOREX.r2.2HG0088100.1	TRIDC2AG008910.1, TRIDC2AG008900.1, TRIDC2BG010710.1	TraesCS2A02G080400, TraesCS2B02G095100, TraesCS2D02G077700, TraesCS2D02G078000, TraesCS2D02G077900	0.947368	0.533333	0.9	1.05263	1.77632	1.6875
HORVU.MOREX.r2.2HG0089120.1	chr2H	25678963	25686106	Xaa-Pro dipeptidase	N1.HOG0003880	OG0001053	n12	HORVU.MOREX.r2.2HG0089120.1	TRIDC5AG030710.1, TRIDC2BG007250.1	TraesCS5A02G196200, TraesCS2B02G072000, TraesCS2B02G071300, TraesCS2B02G072500, TraesCS2D02G057500	0.947368	0.533333	0.85	1.11455	1.77632	1.59375
HORVU.MOREX.r2.2HG0093030.1	chr2H	41437202	41439356	NBS-LRR-like resistance protein	N1.HOG0011041	OG0005086	n0	HORVU.MOREX.r2.2HG0093030.1	TRIDC2AG013330.1, TRIDC2AG013320.1, TRIDC2BG016270.1, TRIDC2BG016260.1	TraesCS2A02G110900, TraesCS2A02G110800, TraesCS2B02G129800, TraesCS2B02G129700, TraesCS2D02G111500	0.789474	0.283333	0.533333	1.48026	2.78638	1.88235
HORVU.MOREX.r2.2HG0096570.1	chr2H	57606374	57610196	Carboxypeptidase	N1.HOG0005751	OG0001902	n6	HORVU.MOREX.r2.2HG0096570.1	TRIDC2AG016390.1, TRIDC2BG020100.1	TraesCS2A02G133700, TraesCS2B02G157100, TraesCS2D02G090800, TraesCS2D02G135700	0.947368	0.133333	0.8	1.18421	7.10526	6
HORVU.MOREX.r2.2HG0097090.1	chr2H	59854728	59857495	ARM repeat superfamily protein	N1.HOG0002647	OG0000597	n1	HORVU.MOREX.r2.2HG0097090.1	TRIDC2AG016950.1, TRIDC2BG020540.1, TRIDC2BG020550.1	TraesCS2A02G136400, TraesCS2B02G160200, TraesCS2D02G138900	0.947368	0.633333	0.65	1.45749	1.49584	1.02632
HORVU.MOREX.r2.2HG0097140.1	chr2H	60341611	60350108	N-methyl-L-tryptophan oxidase	N1.HOG0019589	OG0013298	n0	HORVU.MOREX.r2.2HG0097140.1	TRIDC1AG045770.1, TRIDC1BG051840.1	TraesCS1A02G308200, TraesCS1B02G318900, TraesCS1D02G307600	0.894737	0.6	0.8	1.11842	1.49123	1.33333
HORVU.MOREX.r2.2HG0097590.1	chr2H	61964076	61964996	SKP1-like 13	N1.HOG0000713	OG0000095	n0	HORVU.MOREX.r2.2HG0097850.1, HORVU.MOREX.r2.UnG0635160.1, HORVU.MOREX.r2.2HG0097870.1, HORVU.MOREX.r2.2HG0097860.1, HORVU.MOREX.r2.2HG0097570.1, HORVU.MOREX.r2.2HG0097580.1, HORVU.MOREX.r2.2HG0097590.1	TRIDC2AG017300.1, TRIDC2AG017500.1, TRIDC2AG017560.1, TRIDC7AG059010.1, TRIDC5AG024940.1, TRIDC2AG017280.1, TRIDC2BG020860.1, TRIDC2BG020870.1, TRIDC0UG027290.1, TRIDC2BG021120.1, TRIDC2BG021170.1, TRIDC2BG020850.1, TRIDC2BG025720.1, TRIDC2BG021060.1	TraesCS2A02G140600, TraesCS2A02G140700, TraesCS5A02G148800, TraesCS2A02G138900, TraesCS7A02G425400, TraesCS2A02G138800, TraesCS2A02G175800, TraesCS2B02G164800, TraesCS2B02G164500, TraesCS2B02G165500, TraesCS2B02G165000, TraesCS2B02G202500, TraesCS2B02G162700, TraesCS2B02G162600, TraesCS2B02G162900, TraesCS5B02G175300, TraesCS2B02G165600, TraesCS2B02G162800, TraesCS2D02G183200, TraesCS5D02G144000,…	0.789474	0.511111	0.716667	1.10159	1.54462	1.40217
HORVU.MOREX.r2.2HG0116110.1	chr2H	214651515	214671249	Abnormal spindle-like microcephaly-associated protein-like protein	N1.HOG0014510	OG0008241	n0	HORVU.MOREX.r2.2HG0116110.1	TRIDC2AG029560.1, TRIDC2BG033270.1	TraesCS2B02G247100, TraesCS6D02G203500, TraesCS2D02G227600	0.947368	0.266667	0.9	1.05263	3.55263	3.375
HORVU.MOREX.r2.2HG0127910.1	chr2H	376295693	376297163	F-box family protein	N1.HOG0009679	OG0004111	n1	HORVU.MOREX.r2.2HG0127910.1	TRIDC2AG037830.1, TRIDC2BG040130.1	TraesCS2A02G265600, TraesCS2A02G265400, TraesCS2B02G276400, TraesCS2D02G258100	0.947368	0.266667	0.4	2.36842	3.55263	1.5
HORVU.MOREX.r2.2HG0138870.1	chr2H	484341563	484342258	F-box family protein	N1.HOG0010292	OG0004518	n6	HORVU.MOREX.r2.2HG0138870.1	TRIDC6BG055250.1, TRIDC5BG013230.1, TRIDC6BG070710.1	TraesCS5B02G080800	0.947368	0.266667	0.55	1.72249	3.55263	2.0625
HORVU.MOREX.r2.2HG0148980.1	chr2H	563022867	563023352	Dual serine/threonine and tyrosine protein kinase	N1.HOG0028457	OG0022133	n0	HORVU.MOREX.r2.2HG0148980.1, HORVU.MOREX.r2.2HG0150660.1	TRIDC7BG053040.1	TraesCS7A02G458900, TraesCS7B02G331600	0.842105	0.733333	0.75	1.12281	1.14833	1.02273
HORVU.MOREX.r2.2HG0158150.1	chr2H	609621585	609622111	Protein kinase family protein	N1.HOG0012081	OG0005960	n0	HORVU.MOREX.r2.2HG0158150.1, HORVU.MOREX.r2.3HG0190180.1	TRIDC6AG059350.1, TRIDC3AG001440.1, TRIDC3AG001390.1, TRIDC3BG002170.1	TraesCS3A02G016100, TraesCSU02G166600, TraesCSU02G045100	0.789474	0.0666667	0.7	1.12782	11.8421	10.5
HORVU.MOREX.r2.2HG0161720.1	chr2H	620448021	620448881	Disease resistance protein (TIR-NBS-LRR class) family	N1.HOG0028324	OG0022002	n0	HORVU.MOREX.r2.2HG0161720.1	TRIDC2BG071230.1	TraesCS2A02G466400, TraesCS2A02G466600, TraesCS2B02G488700	0.526316	0.2	0.3	1.75439	2.63158	1.5
HORVU.MOREX.r2.2HG0161760.1	chr2H	620541178	620541546	B0809H07.3 protein	N1.HOG0004586	OG0001349	n1	HORVU.MOREX.r2.2HG0161760.1	TRIDC2BG071250.1	TraesCS2A02G466300, TraesCS2A02G466200, TraesCS2B02G489000, TraesCS2B02G488300, TraesCS2B02G488100, TraesCS2B02G489300, TraesCS2B02G488500, TraesCS2B02G488200, TraesCS2B02G489100, TraesCS2D02G466500	0.736842	0.548148	0.65	1.1336	1.34424	1.18581
HORVU.MOREX.r2.2HG0162320.1	chr2H	622447095	622450500	GPI mannosyltransferase 2	N1.HOG0017677	OG0011398	n0	HORVU.MOREX.r2.2HG0162320.1	TRIDC2AG065480.1, TRIDC2BG070210.1	TraesCS2A02G460000, TraesCS2B02G481700, TraesCS2D02G460300	0.894737	0.4	0.8	1.11842	2.23684	2
HORVU.MOREX.r2.2HG0163060.1	chr2H	625420144	625420425	senescence-associated family protein (DUF581)	N1.HOG0025989	OG0019666	n0	HORVU.MOREX.r2.2HG0163060.1	TRIDC2AG064740.1, TRIDC2BG069150.1	TraesCS2A02G453700, TraesCS2B02G475100, TraesCS2D02G453600	0.947368	0.666667	0.85	1.11455	1.42105	1.275
HORVU.MOREX.r2.2HG0163990.1	chr2H	628215030	628217016	E3 ubiquitin-protein ligase RNF14	N1.HOG0003248	OG0000806	n0	HORVU.MOREX.r2.2HG0163990.1	TRIDC2AG063830.1, TRIDC2BG068000.1, TRIDC2BG067950.1, TRIDC2BG075660.1, TRIDC2BG067960.1, TRIDC2BG067970.1	TraesCS2A02G446000, TraesCS2A02G445600, TraesCS2A02G445700, TraesCS2A02G445900, TraesCS2B02G466900, TraesCS2B02G466600, TraesCS2B02G525000, TraesCS2B02G524900, TraesCS2B02G466700, TraesCS2B02G466800, TraesCS2D02G444700, TraesCS2D02G444400, TraesCS2D02G444500, TraesCS2D02G444600	0.894737	0.6	0.85	1.05263	1.49123	1.41667
HORVU.MOREX.r2.2HG0164260.1	chr2H	628729999	628730580	BTB-POZ and MATH domain protein	N1.HOG0023079	OG0016776	n0	HORVU.MOREX.r2.2HG0164260.1	TRIDC2AG066640.1, TRIDC2BG071800.1, TRIDC2BG071740.1	TraesCS2A02G470400, TraesCS2B02G493100, TraesCS2D02G470700	0.894737	0.333333	0.5	1.78947	2.68421	1.5
HORVU.MOREX.r2.2HG0165250.1	chr2H	630887757	630891761	Phosphatidylinositol-4-phosphate 5-kinase, putative	N1.HOG0004753	OG0001431	n8	HORVU.MOREX.r2.2HG0165250.1	TRIDC7AG078380.1, TRIDC2AG067630.1, TRIDC2BG072790.1	TraesCS7A02G569800, TraesCS2A02G479000, TraesCS2B02G503400, TraesCS7D02G542800, TraesCS2D02G478300	0.947368	0.5	0.775	1.22241	1.89474	1.55
HORVU.MOREX.r2.2HG0166400.1	chr2H	633482517	633491562	Sentrin-specific protease	N1.HOG0009340	OG0003881	n0	HORVU.MOREX.r2.5HG0413760.1, HORVU.MOREX.r2.2HG0166400.1, HORVU.MOREX.r2.3HG0211150.1, HORVU.MOREX.r2.5HG0435430.1	TRIDC7AG035780.1, TRIDC1AG057410.1, TRIDC7AG067350.1, TRIDC6BG071210.1	TraesCS3A02G457300, TraesCS6B02G456100, TraesCS1B02G047200, TraesCS5D02G344000	0.894737	0.266667	0.7	1.2782	3.35526	2.625
HORVU.MOREX.r2.2HG0168070.1	chr2H	638583662	638593917	Protein pelota homolog	N1.HOG0024512	OG0018193	n0	HORVU.MOREX.r2.2HG0168070.1	TRIDC2BG076000.1	TraesCS2A02G499400, TraesCS2B02G527600, TraesCS2D02G499500	0.947368	0.266667	0.8	1.18421	3.55263	3
HORVU.MOREX.r2.2HG0168680.1	chr2H	640287427	640288101	NBS-LRR disease resistance protein, putative, expressed	N1.HOG0005535	OG0001789	n3	HORVU.MOREX.r2.2HG0168680.1	TRIDC7AG004580.1, TRIDC7BG054710.1, TRIDC7BG055170.1	TraesCS7A02G045500, TraesCS4A02G393700, TraesCS4A02G444700, TraesCS7A02G044700, TraesCS7A02G046100, TraesCS2B02G007500, TraesCS2D02G016400	0.947368	0.4	0.8	1.18421	2.36842	2
HORVU.MOREX.r2.2HG0168960.1	chr2H	640870314	640873214	Serine/threonine-protein kinase	N1.HOG0000286	OG0000027	n65	HORVU.MOREX.r2.2HG0168960.1	TRIDC2AG071110.1, TRIDC2BG076950.1	TraesCS2A02G505200, TraesCS2B02G533400, TraesCS2D02G505900	0.947368	0.0666667	0.85	1.11455	14.2105	12.75
HORVU.MOREX.r2.2HG0169490.1	chr2H	642815634	642817124	3-ketoacyl-CoA synthase	N1.HOG0002881	OG0000673	n4	HORVU.MOREX.r2.2HG0169490.1	TRIDC2BG077270.1	TraesCS2B02G535700, TraesCS2B02G535600, TraesCS2D02G508300	0.842105	0.644444	0.75	1.12281	1.30672	1.16379
HORVU.MOREX.r2.2HG0169790.1	chr2H	643542651	643545824	Protein kinase-like	N1.HOG0008354	OG0003292	n0	HORVU.MOREX.r2.2HG0169790.1	TRIDC2AG071750.1, TRIDC2BG077610.1	TraesCS2A02G510000, TraesCS2A02G510300, TraesCS2B02G538200, TraesCS2B02G538300, TraesCS2B02G538000, TraesCS2B02G538500, TraesCS2B02G538100, TraesCS2D02G511400, TraesCS2D02G511500, TraesCS5D02G241800	0.894737	0.6	0.65	1.37652	1.49123	1.08333
HORVU.MOREX.r2.2HG0170670.1	chr2H	646485181	646488669	Leucine-rich repeat receptor-like protein kinase family protein	N1.HOG0003002	OG0000717	n4	HORVU.MOREX.r2.2HG0170670.1	TRIDC2AG072380.1, TRIDC2BG078450.1, TRIDC2BG078420.1	TraesCS2A02G515100, TraesCS2A02G515500, TraesCS2A02G515400, TraesCS2B02G543600, TraesCS2B02G544000, TraesCS2D02G517100, TraesCS2D02G516700, TraesCS2D02G516900	0.894737	0.333333	0.466667	1.91729	2.68421	1.4
HORVU.MOREX.r2.2HG0171080.1	chr2H	647951145	647952233	50S ribosomal protein L24	N1.HOG0002068	OG0000406	n11	HORVU.MOREX.r2.2HG0171080.1	TRIDC7AG065230.1, TRIDC4BG005990.1, TRIDC2BG079320.1, TRIDC2BG079180.1	TraesCS7A02G467300, TraesCS2A02G519800, TraesCS4B02G036600, TraesCS7B02G368700, TraesCS2B02G549000, TraesCS2B02G548900, TraesCS4D02G013800, TraesCSU02G192500, TraesCSU02G201500, TraesCS7D02G455500, TraesCS2D02G522800	0.947368	0.583333	0.9	1.05263	1.62406	1.54286
HORVU.MOREX.r2.2HG0172170.1	chr2H	650879074	650879730	NBS-LRR-like resistance protein	N1.HOG0011030	OG0005076	n0	HORVU.MOREX.r2.2HG0172170.1	TRIDC2AG073950.1, TRIDC2AG073920.1, TRIDC2BG080710.1, TRIDC0UG006640.1	TraesCS2A02G527300, TraesCS2A02G527400, TraesCS2B02G557900, TraesCS2B02G558100, TraesCS2D02G530200	0.842105	0.483333	0.775	1.08659	1.74229	1.60345
HORVU.MOREX.r2.2HG0176020.1	chr2H	660906613	660907137	DUF594 family protein	N1.HOG0003311	OG0000832	n0	HORVU.MOREX.r2.2HG0176020.1	TRIDC6AG061360.1, TRIDC5AG052980.1, TRIDC4AG052840.1, TRIDC1AG004220.1, TRIDC2AG079680.1, TRIDC6BG001900.1, TRIDC0UG027350.1, TRIDC0UG025220.1, TRIDC6BG000470.1, TRIDC6BG000450.1, TRIDC0UG022330.1, TRIDC0UG022320.1, TRIDC0UG023850.1, TRIDC5BG067370.1, TRIDC1BG053120.1	TraesCS2A02G548400, TraesCS6B02G465500, TraesCS6B02G104000, TraesCS6D02G400000, TraesCSU02G253800, TraesCS7D02G214600	0.894737	0.333333	0.413636	2.1631	2.68421	1.24091
HORVU.MOREX.r2.2HG0177220.1	chr2H	663590194	663590700	Blue copper protein	N1.HOG0000701	OG0000092	n14	HORVU.MOREX.r2.UnG0630380.1, HORVU.MOREX.r2.2HG0177250.1, HORVU.MOREX.r2.2HG0177220.1	TRIDC2AG075620.1, TRIDC2AG075600.1, TRIDC0UG027580.1, TRIDC0UG028100.1, TRIDC2BG082670.1, TRIDC0UG006680.1, TRIDC2BG082690.1, TRIDC2BG082680.1, TRIDC0UG025290.1, TRIDC0UG006690.1	TraesCS2A02G542200, TraesCS2A02G542000, TraesCS2A02G541800, TraesCS2A02G542300, TraesCS2B02G572200, TraesCS2B02G572000, TraesCS2B02G572300, TraesCS2B02G572100, TraesCSU02G231800, TraesCSU02G222700, TraesCSU02G228900, TraesCSU02G262200, TraesCSU02G212400, TraesCS2D02G543500, TraesCSU02G231500, TraesCSU02G231900, TraesCS2D02G543100, TraesCS2D02G543300, TraesCS2D02G543000	0.894737	0.419048	0.661111	1.35338	2.13517	1.57765
HORVU.MOREX.r2.2HG0178050.1	chr2H	665969496	665970131	C2 calcium/lipid-binding and GRAM domain containing protein	N1.HOG0029197	OG0022904	n0	HORVU.MOREX.r2.2HG0178050.1	TRIDC2AG079420.1, TRIDC2AG079440.1	TraesCS2A02G578900	0.578947	0.0666667	0.1	5.78947	8.68421	1.5
HORVU.MOREX.r2.2HG0178240.1	chr2H	666737371	666744272	NBS-LRR resistance-like protein	N1.HOG0001294	OG0000202	n10	HORVU.MOREX.r2.2HG0178240.1	TRIDC6AG002600.1, TRIDC2AG079690.1, TRIDC6AG002730.1, TRIDC6BG003530.1, TRIDC2BG087940.1	TraesCS6A02G023400, TraesCS6B02G030400, TraesCS6B02G029400, TraesCS6B02G029900, TraesCS6B02G032000, TraesCS6B02G030700, TraesCS6D02G025500, TraesCS2D02G592600, TraesCS6D02G025900	0.842105	0.622222	0.65	1.29555	1.35338	1.04464
HORVU.MOREX.r2.2HG0178700.1	chr2H	667639847	667640389	Cysteine proteinase inhibitor	N1.HOG0001261	OG0000195	n3	HORVU.MOREX.r2.2HG0178700.1	TRIDC2AG080000.1, TRIDC2AG079980.1, TRIDC2BG072690.1, TRIDC2BG072700.1, TRIDC2BG072710.1	TraesCS2A02G578500, TraesCS2A02G581500, TraesCS2B02G502800, TraesCS2B02G501800, TraesCS2B02G501700, TraesCS2B02G502100, TraesCS2B02G502300, TraesCS2B02G502600, TraesCS2B02G609300, TraesCS2D02G477600, TraesCS2D02G589700	0.894737	0.55	0.7625	1.17343	1.62679	1.38636
HORVU.MOREX.r2.2HG0178800.1	chr2H	667873433	667874366	Thioredoxin	N1.HOG0021507	OG0015216	n0	HORVU.MOREX.r2.2HG0178800.1	TRIDC2AG080300.1, TRIDC2BG088420.1	TraesCS2A02G575500, TraesCS2B02G611700, TraesCS2D02G586200	0.947368	0.533333	0.8	1.18421	1.77632	1.5
HORVU.MOREX.r2.2HG0179350.1	chr2H	669227264	669228895	CoA ligase	N1.HOG0004077	OG0001140	n6	HORVU.MOREX.r2.2HG0179350.1	TRIDC5AG053930.1, TRIDC2AG080870.1, TRIDC2AG080810.1, TRIDC5BG057900.1, TRIDC2BG089100.1, TRIDC2BG089050.1	TraesCS2A02G570500, TraesCS5B02G370600, TraesCS5D02G377800, TraesCSU02G037900, TraesCS2D02G581200, TraesCS2D02G581900	0.947368	0.4	0.6	1.57895	2.36842	1.5
HORVU.MOREX.r2.2HG0179710.1	chr2H	669842592	669847363	cDNA clone:J033115O13, full insert sequence	N1.HOG0013235	OG0007025	n0	HORVU.MOREX.r2.2HG0179710.1	TRIDC2AG081070.1, TRIDC2BG089540.1, TRIDC2BG089530.1	TraesCS2A02G567800, TraesCS2B02G628800, TraesCS2D02G578500	0.894737	0.866667	0.883333	1.01291	1.03239	1.01923
HORVU.MOREX.r2.2HG0180320.1	chr2H	671657883	671665162	NBS-LRR disease resistance protein-like	N1.HOG0011037	OG0005082	n3	HORVU.MOREX.r2.2HG0180320.1, HORVU.MOREX.r2.2HG0180270.1	TRIDC2BG090430.1	TraesCS2D02G573600, TraesCSU02G160400, TraesCSU02G201600, TraesCS2D02G573800	0.736842	0.444444	0.55	1.33971	1.65789	1.2375
HORVU.MOREX.r2.2HG0180470.1	chr2H	672132353	672135114	Receptor-like protein kinase	N1.HOG0001179	OG0000181	n6	HORVU.MOREX.r2.2HG0180470.1	TRIDC7AG073980.1, TRIDC2AG082160.1, TRIDC7BG070340.1, TRIDC2BG002840.1, TRIDC5BG081000.1, TRIDC2BG002980.1, TRIDC3BG017430.1	TraesCS2A02G024200, TraesCS2A02G563400, TraesCS3B02G001200, TraesCS2B02G036700, TraesCS7B02G446500, TraesCS7B02G446600, TraesCS7B02G446400, TraesCS7B02G494500, TraesCS5B02G544700, TraesCS2B02G038000, TraesCS2D02G026700, TraesCS5D02G543500, TraesCS2D02G572000	0.526316	0.38	0.44	1.19617	1.38504	1.15789
HORVU.MOREX.r2.2HG0181120.1	chr2H	674361603	674365599	CsAtPR5	N1.HOG0006188	OG0002125	n2	HORVU.MOREX.r2.2HG0181120.1	TRIDC2BG090940.1	TraesCS6A02G037600, TraesCS2A02G558800, TraesCS2B02G621200, TraesCSU02G020400, TraesCS2D02G299200	0.947368	0.2	0.85	1.11455	4.73684	4.25
HORVU.MOREX.r2.2HG0181300.1	chr2H	674701133	674702260	C2 calcium/lipid-binding and GRAM domain protein	N1.HOG0000380	OG0000041	n50	HORVU.MOREX.r2.2HG0181300.1	TRIDC2AG082010.1, TRIDC2BG091010.1	TraesCS2A02G558300, TraesCSU02G020600	0.789474	0.0666667	0.35	2.25564	11.8421	5.25
HORVU.MOREX.r2.3HG0182820.1	chr3H	3611035	3612971	Disease resistance protein (TIR-NBS-LRR class) family	N1.HOG0005200	OG0001633	n4	HORVU.MOREX.r2.7HG0616350.1, HORVU.MOREX.r2.UnG0627160.1, HORVU.MOREX.r2.7HG0616710.1, HORVU.MOREX.r2.7HG0616730.1, HORVU.MOREX.r2.7HG0616740.1, HORVU.MOREX.r2.UnG0627140.1, HORVU.MOREX.r2.7HG0616400.1, HORVU.MOREX.r2.3HG0182820.1	TRIDC7BG066900.1	TraesCS7A02G510600, TraesCS7B02G421200, TraesCS7D02G500000	0.789474	0.6	0.75	1.05263	1.31579	1.25
HORVU.MOREX.r2.3HG0182850.1	chr3H	3671440	3679466	NBS-LRR resistance-like protein	N1.HOG0001995	OG0000383	n14	HORVU.MOREX.r2.3HG0182850.1	TRIDC3BG001460.1, TRIDC3BG001500.1	TraesCS3A02G008600, TraesCSU02G041700, TraesCSU02G187300, TraesCSU02G042100, TraesCS3D02G002400, TraesCSU02G042000, TraesCSU02G041500, TraesCSU02G162800	0.736842	0.233333	0.55	1.33971	3.15789	2.35714
HORVU.MOREX.r2.3HG0183360.1	chr3H	4744509	4745331	Germin-like protein	N1.HOG0002617	OG0000580	n7	HORVU.MOREX.r2.3HG0183360.1	TRIDC3AG001680.1, TRIDC3AG001640.1, TRIDC7AG066090.1, TRIDC7AG066120.1, TRIDC3AG001660.1, TRIDC7BG059630.1	TraesCS3A02G012400, TraesCS3A02G012600, TraesCS7A02G473400, TraesCS7A02G473600, TraesCS7B02G374800, TraesCS7B02G374900, TraesCS3D02G011000, TraesCS3D02G010800, TraesCS7D02G460500	0.947368	0.0666667	0.633333	1.49584	14.2105	9.5
HORVU.MOREX.r2.3HG0183450.1	chr3H	4856714	4860029	Receptor kinase	N1.HOG0010841	OG0004926	n0	HORVU.MOREX.r2.3HG0183450.1	TRIDC3AG001610.1	TraesCS3A02G012900, TraesCS3A02G013500, TraesCS6A02G401300, TraesCS3B02G015400, TraesCS3D02G011300, TraesCS3D02G011900, TraesCSU02G167800	0.947368	0.133333	0.9	1.05263	7.10526	6.75
HORVU.MOREX.r2.3HG0183620.1	chr3H	5309287	5319127	Dipeptidyl peptidase family member 6	N1.HOG0004342	OG0001247	n12	HORVU.MOREX.r2.3HG0183620.1	TRIDC3AG001350.1, TRIDC3BG004470.1	TraesCS3A02G016400, TraesCS3D02G028200	0.947368	0.733333	0.85	1.11455	1.29187	1.15909
HORVU.MOREX.r2.3HG0183850.1	chr3H	5799402	5800553	BTB/POZ domain containing protein, expressed	N1.HOG0011405	OG0005389	n0	HORVU.MOREX.r2.3HG0183850.1, HORVU.MOREX.r2.2HG0086550.1, HORVU.MOREX.r2.1HG0025960.1	TRIDC3AG001230.1, TRIDC3BG004090.1	TraesCS3A02G020100, TraesCS3B02G025800, TraesCS3D02G026600	0.947368	0.8	0.9	1.05263	1.18421	1.125
HORVU.MOREX.r2.3HG0185380.1	chr3H	9945951	9946951	Expansin	N1.HOG0000757	OG0000101	n41	HORVU.MOREX.r2.3HG0185380.1	TRIDC0UG028910.1	TraesCS3B02G051600, TraesCS3B02G051400, TraesCS3B02G051800, TraesCS3B02G051000, TraesCS3B02G051200	0.947368	0.4	0.85	1.11455	2.36842	2.125
HORVU.MOREX.r2.3HG0186310.1	chr3H	12303992	12305379	GDSL esterase/lipase	N1.HOG0008642	OG0003471	n6	HORVU.MOREX.r2.3HG0186310.1, HORVU.MOREX.r2.3HG0186300.1	TRIDC3AG000600.1, TRIDC3BG003390.1	TraesCS3A02G025300, TraesCS3D02G020700	0.894737	0.5	0.6	1.49123	1.78947	1.2
HORVU.MOREX.r2.3HG0187080.1	chr3H	13368561	13369586	Receptor-like kinase	N1.HOG0026497	OG0020171	n0	HORVU.MOREX.r2.3HG0187080.1	TRIDC3BG006610.1, TRIDC0UG028940.1	TraesCS3A02G034600, TraesCS3B02G049100, TraesCS3D02G045200	0.736842	0.111111	0.7	1.05263	6.63158	6.3
HORVU.MOREX.r2.3HG0187910.1	chr3H	14836996	14847687	Receptor-like kinase	N1.HOG0000879	OG0000123	n13	HORVU.MOREX.r2.3HG0187930.1, HORVU.MOREX.r2.3HG0187910.1	TRIDC3AG005590.1	TraesCS3A02G049500, TraesCS3B02G056000, TraesCS3B02G055835	0.894737	0.688889	0.85	1.05263	1.29881	1.23387
HORVU.MOREX.r2.3HG0190830.1	chr3H	22222216	22225263	Disease resistance protein (NBS-LRR class) family	N1.HOG0001097	OG0000161	n17	HORVU.MOREX.r2.3HG0190830.1	TRIDC3AG008060.1, TRIDC3AG008220.1, TRIDC2BG087910.1, TRIDC3BG011330.1, TRIDC3BG011360.1	TraesCS3A02G068200, TraesCS3A02G068700, TraesCS3A02G069800, TraesCS2B02G607700, TraesCS3B02G083600, TraesCS3B02G082400, TraesCS3B02G081600, TraesCS3B02G083500, TraesCS3D02G068800	0.947368	0.533333	0.8375	1.13119	1.77632	1.57031
HORVU.MOREX.r2.3HG0191070.1	chr3H	22636363	22638882	Receptor-like kinase	N1.HOG0003583	OG0000940	n13	HORVU.MOREX.r2.3HG0191070.1	TRIDC3AG008520.1, TRIDC3BG011990.1	TraesCS3A02G072500, TraesCS3B02G086500, TraesCS3B02G086600, TraesCS3D02G072200, TraesCS3D02G072100	0.736842	0.666667	0.7	1.05263	1.10526	1.05
HORVU.MOREX.r2.3HG0191890.1	chr3H	25751134	25751516	XH/XS domain-containing protein, putative	N1.HOG0003915	OG0001069	n0	HORVU.MOREX.r2.3HG0191890.1	TRIDC7AG072330.1, TRIDC3AG005320.1, TRIDC3AG009220.1, TRIDC2AG037290.1, TRIDC6AG047090.1, TRIDC2BG039320.1, TRIDC7BG003780.1, TRIDC3BG013010.1, TRIDC6BG054860.1, TRIDC3BG013000.1	TraesCS3A02G077500, TraesCS2A02G262900, TraesCS6A02G313000, TraesCS3B02G091900, TraesCS3B02G092000, TraesCS6B02G343100, TraesCS3D02G077600, TraesCS2D02G261000, TraesCS6D02G292500	0.947368	0.677778	0.85	1.11455	1.39776	1.2541
HORVU.MOREX.r2.3HG0195290.1	chr3H	39362344	39368658	Pentatricopeptide repeat-containing protein	N1.HOG0011947	OG0005846	n0	HORVU.MOREX.r2.3HG0195290.1	TRIDC3AG012230.1, TRIDC3BG016470.1, TRIDC3BG016430.1	TraesCS3A02G100700, TraesCS3B02G118108, TraesCS3B02G117700, TraesCS3D02G101500	0.947368	0.4	0.75	1.26316	2.36842	1.875
HORVU.MOREX.r2.3HG0195370.1	chr3H	39513070	39513864	Leucine-rich repeat receptor-like protein kinase family protein	N1.HOG0002590	OG0000572	n17	HORVU.MOREX.r2.3HG0195370.1	TRIDC3BG016460.1	TraesCS3B02G117900, TraesCS3B02G118000, TraesCS3D02G101600, TraesCS3D02G101900, TraesCS3D02G101800	0.947368	0.466667	0.7	1.35338	2.03008	1.5
HORVU.MOREX.r2.3HG0209730.1	chr3H	169591328	169591637	Response regulator mprA	N1.HOG0009335	OG0003877	n0	HORVU.MOREX.r2.3HG0209730.1	TRIDC1AG065340.1, TRIDC1AG065120.1, TRIDC1AG065310.1, TRIDC2AG008040.1, TRIDC1BG074620.1, TRIDC1BG074600.1, TRIDC1BG074590.1, TRIDC2BG009700.1, TRIDC2BG009680.1, TRIDC2BG009600.1	TraesCS2B02G086600	0.947368	0.2	0.925	1.02418	4.73684	4.625
HORVU.MOREX.r2.3HG0216660.1	chr3H	254388653	254446224	Tetratricopeptide repeat protein 5	N1.HOG0020325	OG0014034	n0	HORVU.MOREX.r2.3HG0216660.1	TRIDC3AG028770.1, TRIDC3BG033330.1	TraesCS3A02G195900, TraesCS3B02G227800, TraesCS3D02G198900	0.947368	0.666667	0.9	1.05263	1.42105	1.35
HORVU.MOREX.r2.3HG0227640.1	chr3H	393205153	393210098	Ulp1 protease family, C-terminal catalytic domain containing protein	N1.HOG0003119	OG0000763	n16	HORVU.MOREX.r2.3HG0227640.1	TRIDC1AG002930.1	TraesCS3A02G178100, TraesCS1D02G129900	0.736842	0.0666667	0.1	7.36842	11.0526	1.5
HORVU.MOREX.r2.3HG0233190.1	chr3H	446718477	446728668	Protein kinase family protein	N1.HOG0024808	OG0018490	n0	HORVU.MOREX.r2.3HG0233190.1	TRIDC3BG044290.1	TraesCS3A02G262100, TraesCS3B02G295400, TraesCS3D02G262200	0.894737	0.1	0.65	1.37652	8.94737	6.5
HORVU.MOREX.r2.3HG0234000.1	chr3H	452518678	452519138	Translation initiation factor eIF3 subunit	N1.HOG0026444	OG0020118	n0	HORVU.MOREX.r2.3HG0255300.1, HORVU.MOREX.r2.1HG0032280.1, HORVU.MOREX.r2.3HG0234000.1	TRIDC7AG046480.1	TraesCS7A02G339500, TraesCS6D02G265700	0.947368	0.666667	0.8	1.18421	1.42105	1.2
HORVU.MOREX.r2.3HG0248320.1	chr3H	539093134	539094198	NAC domain protein	N1.HOG0009097	OG0003737	n7	HORVU.MOREX.r2.3HG0248320.1	TRIDC3BG062180.1	TraesCS3A02G387500, TraesCS3B02G421300, TraesCS3D02G381900	0.842105	0.666667	0.75	1.12281	1.26316	1.125
HORVU.MOREX.r2.3HG0257530.1	chr3H	575281886	575282548	Leucine-rich repeat receptor-like protein kinase family protein	N1.HOG0002023	OG0000390	n14	HORVU.MOREX.r2.3HG0257530.1	TRIDC3AG007000.1, TRIDC3AG058950.1, TRIDC3BG066180.1, TRIDC3BG066240.1, TRIDC3BG065820.1	TraesCS3A02G414800, TraesCS3A02G059400, TraesCS3B02G448400, TraesCS3D02G409700, TraesCS3D02G409400, TraesCSU02G224300, TraesCSU02G259000, TraesCSU02G231700	0.947368	0.644444	0.666667	1.42105	1.47005	1.03448
HORVU.MOREX.r2.3HG0259340.1	chr3H	582108030	582111396	Exostosin-like	N1.HOG0010822	OG0004911	n0	HORVU.MOREX.r2.5HG0381970.1, HORVU.MOREX.r2.4HG0318040.1, HORVU.MOREX.r2.1HG0012890.1, HORVU.MOREX.r2.3HG0259340.1	TRIDC3AG060760.1, TRIDC3BG068600.1	TraesCS3A02G428900, TraesCS3B02G466500, TraesCS3D02G424500	0.789474	0.533333	0.6	1.31579	1.48026	1.125
HORVU.MOREX.r2.3HG0261100.1	chr3H	589392355	589395450	cDNA clone:J013058P10, full insert sequence	N1.HOG0004129	OG0001161	n8	HORVU.MOREX.r2.3HG0261100.1	TRIDC3AG062750.1, TRIDC3AG062760.1	TraesCS3A02G443900, TraesCS3A02G444000, TraesCS3B02G477500, TraesCS1D02G104100, TraesCS6D02G064000, TraesCS3D02G436300, TraesCS3D02G436400, TraesCS1D02G423600	0.947368	0.6	0.9	1.05263	1.57895	1.5
HORVU.MOREX.r2.3HG0261830.1	chr3H	591214223	591219424	Kelch repeat and BTB domain-containing protein 1	N1.HOG0013540	OG0007312	n0	HORVU.MOREX.r2.3HG0261830.1	TRIDC3AG063790.1, TRIDC7AG038400.1, TRIDC3BG071660.1	TraesCS3A02G451000, TraesCS3B02G488400, TraesCS3D02G443900	0.947368	0.4	0.8	1.18421	2.36842	2
HORVU.MOREX.r2.3HG0263430.1	chr3H	596108519	596117226	Receptor protein kinase-like	N1.HOG0009765	OG0004167	n2	HORVU.MOREX.r2.3HG0263440.1, HORVU.MOREX.r2.3HG0263430.1	TRIDC3BG074570.1	TraesCS3B02G510500	0.736842	0.533333	0.6	1.22807	1.38158	1.125
HORVU.MOREX.r2.3HG0263440.1	chr3H	596174942	596177570	Receptor protein kinase, putative	N1.HOG0009765	OG0004167	n2	HORVU.MOREX.r2.3HG0263440.1, HORVU.MOREX.r2.3HG0263430.1	TRIDC3BG074570.1	TraesCS3B02G510500	0.736842	0.533333	0.6	1.22807	1.38158	1.125
HORVU.MOREX.r2.3HG0264000.1	chr3H	597410311	597418291	4-coumarate:CoA ligase-like protein	N1.HOG0003775	OG0001012	n10	HORVU.MOREX.r2.3HG0264000.1	TRIDC3AG066420.1, TRIDC3BG075330.1	TraesCS3A02G472200, TraesCS3B02G515400, TraesCS3D02G468000	0.842105	0.0666667	0.8	1.05263	12.6316	12
HORVU.MOREX.r2.3HG0265480.1	chr3H	600390347	600390691	Protein ArsC	N1.HOG0012093	OG0005971	n0	HORVU.MOREX.r2.3HG0265520.1, HORVU.MOREX.r2.3HG0265480.1	TRIDC3AG074480.1, TRIDC3BG085780.1	TraesCS3A02G478000, TraesCS3B02G594000, TraesCS3B02G521300, TraesCS3D02G531800, TraesCS3D02G526500	0.789474	0.6	0.75	1.05263	1.31579	1.25
HORVU.MOREX.r2.3HG0265550.1	chr3H	600658367	600661608	NBS-LRR-like resistance protein	N1.HOG0001149	OG0000174	n14	HORVU.MOREX.r2.3HG0265550.1, HORVU.MOREX.r2.3HG0265710.1	TRIDC3BG076230.1	TraesCS3A02G479200, TraesCS3A02G479100, TraesCS3A02G479400, TraesCS3A02G479000, TraesCS3B02G523400, TraesCS3B02G522800, TraesCS3B02G522700, TraesCS3B02G522600, TraesCS3B02G522400, TraesCS3B02G522500, TraesCS3D02G474000, TraesCS3D02G474300, TraesCS3D02G473700	0.736842	0.569697	0.7	1.05263	1.29339	1.22872
HORVU.MOREX.r2.3HG0270230.1	chr3H	613594110	613596664	bZIP transcription factor, putative (DUF630 and DUF632)	N1.HOG0020717	OG0014426	n0	HORVU.MOREX.r2.3HG0270230.1	TRIDC3AG071460.1, TRIDC3BG081750.1	TraesCS3A02G503100, TraesCS3B02G566500, TraesCS3D02G509700	0.947368	0.666667	0.9	1.05263	1.42105	1.35
HORVU.MOREX.r2.3HG0271480.1	chr3H	617001275	617001883	BURP domain protein RD22	N1.HOG0008362	OG0003300	n0	HORVU.MOREX.r2.3HG0271480.1	TRIDC3AG076220.1, TRIDC2BG006890.1, TRIDC3BG075800.1, TRIDC3BG075820.1	TraesCS3A02G539600, TraesCS1A02G049100, TraesCS3B02G518600, TraesCS3B02G518700, TraesCS6B02G039700, TraesCS6B02G039100, TraesCS3D02G545000, TraesCS1D02G051100	0.947368	0.433333	0.4875	1.94332	2.18623	1.125
HORVU.MOREX.r2.3HG0271690.1	chr3H	617679403	617680705	Alpha-N-acetylglucosaminidase	N1.HOG0002138	OG0000427	n1	HORVU.MOREX.r2.3HG0271690.1	TRIDC5AG005290.1, TRIDC3AG072520.1, TRIDC3BG083830.1	TraesCS5A02G034400, TraesCS3A02G512300, TraesCS3B02G581500, TraesCS3B02G580900, TraesCS3D02G522700, TraesCS3D02G519900, TraesCS3D02G464600, TraesCS3D02G520200, TraesCSU02G182800, TraesCS3D02G522900, TraesCS3D02G519800	0.894737	0.511111	0.825	1.08453	1.75057	1.61413
HORVU.MOREX.r2.3HG0274460.1	chr3H	624900711	624901036	Metallothionein	N1.HOG0003508	OG0000911	n0	HORVU.MOREX.r2.3HG0274390.1, HORVU.MOREX.r2.3HG0274460.1, HORVU.MOREX.r2.3HG0274430.1	TRIDC3AG075200.1, TRIDC3AG075290.1, TRIDC3AG075250.1, TRIDC3BG086540.1, TRIDC3BG086630.1, TRIDC3BG086620.1	TraesCS3A02G531300, TraesCS3A02G531400, TraesCS3A02G531200, TraesCS3A02G530800, TraesCS3B02G601100, TraesCS3B02G601800, TraesCS3B02G601600, TraesCS3B02G601700, TraesCS3D02G536600, TraesCS3D02G536300, TraesCS3D02G536700	0.789474	0.586667	0.775	1.01868	1.34569	1.32102
HORVU.MOREX.r2.3HG0275410.1	chr3H	627572776	627573232	Protease inhibitor/seed storage/lipid transfer protein family protein	N1.HOG0027983	OG0021661	n0	HORVU.MOREX.r2.3HG0275410.1	TRIDC3AG011120.1	TraesCS3A02G092600, TraesCS3D02G545600, TraesCS3D02G092700	0.684211	0.3	0.5	1.36842	2.2807	1.66667
HORVU.MOREX.r2.4HG0276410.1	chr4H	1628640	1634338	NBS-LRR-like resistance protein	N1.HOG0004552	OG0001333	n2	HORVU.MOREX.r2.4HG0276440.1, HORVU.MOREX.r2.4HG0276410.1	TRIDC4AG046940.1, TRIDC4BG001090.1	TraesCS4A02G309600, TraesCS4B02G005100, TraesCS4B02G004800, TraesCSU02G060400, TraesCS4D02G004100, TraesCS4D02G004200, TraesCSU02G060800, TraesCSU02G061700	0.736842	0.333333	0.725	1.01633	2.21053	2.175
HORVU.MOREX.r2.4HG0277140.1	chr4H	3556445	3559156	Histidine-containing phosphotransfer protein	N1.HOG0010285	OG0004513	n0	HORVU.MOREX.r2.4HG0277140.1	TRIDC4AG046290.1, TRIDC4AG046280.1, TRIDC0UG029900.1, TRIDC0UG029890.1, TRIDC0UG032120.1	TraesCS4D02G009800, TraesCSU02G214800, TraesCS4D02G009900, TraesCSU02G060100, TraesCSU02G060000	0.947368	0.488889	0.58	1.63339	1.9378	1.18636
HORVU.MOREX.r2.4HG0277150.1	chr4H	3560727	3563365	Histidine-containing phosphotransfer protein	N1.HOG0011085	OG0005126	n0	HORVU.MOREX.r2.4HG0277150.1	TRIDC4AG046270.1, TRIDC4BG002080.1, TRIDC0UG027850.1, TRIDC1BG007900.1	TraesCS4B02G011700, TraesCS1B02G061500, TraesCSU02G060200, TraesCSU02G059900, TraesCS4D02G010000	0.947368	0.433333	0.583333	1.62406	2.18623	1.34615
HORVU.MOREX.r2.4HG0277320.1	chr4H	4105970	4108912	Leucine-rich repeat receptor-like protein kinase family protein	N1.HOG0013860	OG0007618	n0	HORVU.MOREX.r2.4HG0277220.1, HORVU.MOREX.r2.4HG0277320.1	TRIDC4BG002090.1, TRIDC4BG002130.1	TraesCS4B02G011900, TraesCS4B02G012400, TraesCS4D02G010400	0.947368	0.2	0.75	1.26316	4.73684	3.75
HORVU.MOREX.r2.4HG0277950.1	chr4H	6087508	6089442	Chaperone DnaJ-domain superfamily protein	N1.HOG0010528	OG0004700	n0	HORVU.MOREX.r2.4HG0277970.1, HORVU.MOREX.r2.4HG0277950.1	TRIDC4AG045470.1, TRIDC4BG002560.1, TRIDC4BG003150.1	TraesCS4A02G295900, TraesCS4B02G029900, TraesCS4B02G025840, TraesCS4B02G017900	0.947368	0.533333	0.65	1.45749	1.77632	1.21875
HORVU.MOREX.r2.4HG0278320.1	chr4H	7012737	7014443	basic helix-loop-helix (bHLH) DNA-binding superfamily protein	N1.HOG0004395	OG0001269	n2	HORVU.MOREX.r2.4HG0278320.1	TRIDC4AG045010.1, TRIDC4BG003600.1	TraesCS4A02G292700, TraesCS4B02G020700, TraesCS4D02G019100, TraesCS4D02G018800	0.947368	0.633333	0.75	1.26316	1.49584	1.18421
HORVU.MOREX.r2.4HG0278420.1	chr4H	7574188	7585773	Homeobox protein knotted-1-like 1	N1.HOG0015659	OG0009388	n0	HORVU.MOREX.r2.4HG0278420.1	TRIDC4AG044940.1, TRIDC4BG003750.1	TraesCS4A02G292200, TraesCS4B02G021900, TraesCS4D02G019600	0.947368	0.0666667	0.55	1.72249	14.2105	8.25
HORVU.MOREX.r2.4HG0278930.1	chr4H	9358903	9364566	Argonaute protein	N1.HOG0001831	OG0000333	n1	HORVU.MOREX.r2.4HG0278930.1	TRIDC4AG044430.1, TRIDC5BG070630.1, TRIDC4BG004540.1	TraesCS4A02G288300, TraesCS5B02G468000, TraesCS4D02G024100	0.684211	0.0666667	0.633333	1.08033	10.2632	9.5
HORVU.MOREX.r2.4HG0279410.1	chr4H	10798918	10803151	Serine/threonine-protein kinase	N1.HOG0002246	OG0000468	n9	HORVU.MOREX.r2.4HG0279410.1	TRIDC4AG043700.1, TRIDC2AG005470.1, TRIDC2AG005480.1, TRIDC4AG043740.1, TRIDC4BG005170.1	TraesCS4A02G282000, TraesCS4A02G282300, TraesCS4B02G031100, TraesCS2D02G050800, TraesCS4D02G028600, TraesCS4D02G028700	0.947368	0.577778	0.716667	1.32191	1.63968	1.24038
HORVU.MOREX.r2.4HG0308420.1	chr4H	312111636	312189673	ATP-dependent RNA helicase	N1.HOG0017919	OG0011637	n0	HORVU.MOREX.r2.4HG0308420.1	TRIDC4AG026130.1, TRIDC4BG026770.1	TraesCS4A02G165200, TraesCS4B02G160800, TraesCS4D02G158000	0.947368	0.0666667	0.7	1.35338	14.2105	10.5
HORVU.MOREX.r2.4HG0308870.1	chr4H	321525172	321525618	beta-galactosidase 17	N1.HOG0005625	OG0001835	n0	HORVU.MOREX.r2.4HG0308870.1	TRIDC5AG055810.1, TRIDC3AG055200.1, TRIDC4BG063010.1, TRIDC7BG071850.1, TRIDC7BG016150.1, TRIDC5BG054850.1, TRIDC6BG046100.1, TRIDC7BG031600.1, TRIDC3BG011520.1	TraesCS5A02G381700, TraesCS1A02G259100, TraesCS7B02G017200, TraesCS3B02G200900, TraesCS6D02G222200, TraesCS3D02G195900	0.947368	0.233333	0.45	2.10526	4.06015	1.92857
HORVU.MOREX.r2.4HG0321630.1	chr4H	475353085	475355691	Ribosomal protein S10	N1.HOG0004772	OG0001441	n0	HORVU.MOREX.r2.4HG0321630.1	TRIDC3AG004820.1, TRIDC3AG004830.1, TRIDC5AG025920.1, TRIDC1AG059460.1, TRIDC3BG005580.1, TRIDC3BG005570.1, TRIDC5BG027070.1, TRIDC1BG068390.1	TraesCS3A02G043000, TraesCS1A02G403400, TraesCS3B02G040400, TraesCS5B02G154200, TraesCS1B02G432900, TraesCS3D02G037600	0.947368	0.4	0.825	1.14833	2.36842	2.0625
HORVU.MOREX.r2.4HG0323020.1	chr4H	486076640	486079253	Ankyrin repeat family protein, putative, expressed	N1.HOG0015669	OG0009398	n0	HORVU.MOREX.r2.4HG0323020.1	TRIDC4AG013240.1, TRIDC4BG037160.1	TraesCS4A02G097000, TraesCS4B02G207400, TraesCS4D02G208300	0.947368	0.4	0.9	1.05263	2.36842	2.25
HORVU.MOREX.r2.4HG0326020.1	chr4H	513632583	513650867	Ankyrin repeat protein-like	N1.HOG0003436	OG0000884	n0	HORVU.MOREX.r2.4HG0326020.1	TRIDC4AG044680.1, TRIDC4AG044660.1, TRIDC4AG010990.1, TRIDC4BG039570.1, TRIDC4BG004330.1, TRIDC4BG004180.1, TRIDC4BG004320.1, TRIDC4BG004220.1	TraesCS4A02G289600, TraesCS4A02G289900, TraesCS4A02G289700, TraesCS4A02G079900, TraesCS4B02G024400, TraesCS4B02G025300, TraesCS4B02G025200, TraesCS4B02G024800, TraesCS4B02G224100, TraesCS4D02G224400	0.842105	0.6	0.783333	1.07503	1.40351	1.30556
HORVU.MOREX.r2.4HG0326660.1	chr4H	519412751	519414033	basic helix-loop-helix (bHLH) DNA-binding superfamily protein	N1.HOG0011158	OG0005180	n0	HORVU.MOREX.r2.4HG0326660.1	TRIDC4BG063830.1, TRIDC4BG063840.1	TraesCS5A02G558500, TraesCS5A02G489500, TraesCS4B02G397400, TraesCS4B02G397300, TraesCSU02G029400, TraesCS2D02G575600, TraesCS4D02G224600	0.789474	0.35	0.775	1.01868	2.25564	2.21429
HORVU.MOREX.r2.4HG0331420.1	chr4H	555212816	555214449	F-box family protein	N1.HOG0014050	OG0007797	n0	HORVU.MOREX.r2.4HG0331420.1	TRIDC4AG006730.1, TRIDC3BG082940.1, TRIDC4BG044480.1	TraesCS3A02G493200, TraesCS4A02G048500, TraesCS1B02G030200, TraesCS4B02G256300	0.947368	0.666667	0.8	1.18421	1.42105	1.2
HORVU.MOREX.r2.4HG0332970.1	chr4H	564142604	564164658	60 kDa chaperonin	N1.HOG0029638	OG0023345	n0	HORVU.MOREX.r2.4HG0332970.1	TRIDC4BG046190.1	TraesCS4B02G266200, TraesCS6B02G197600	0.947368	0.533333	0.9	1.05263	1.77632	1.6875
HORVU.MOREX.r2.4HG0335130.1	chr4H	574976819	574978588	Annexin	N1.HOG0007381	OG0002767	n6	HORVU.MOREX.r2.4HG0335130.1	TRIDC4AG003200.1, TRIDC4BG048320.1	TraesCS4A02G023300, TraesCS4B02G280200, TraesCS4D02G278700	0.947368	0.4	0.85	1.11455	2.36842	2.125
HORVU.MOREX.r2.4HG0336810.1	chr4H	581636828	581639911	Carboxypeptidase	N1.HOG0001943	OG0000368	n8	HORVU.MOREX.r2.4HG0336810.1	TRIDC4AG001430.1, TRIDC4BG050240.1	TraesCS4A02G011100, TraesCS4B02G293300, TraesCS4D02G291900	0.842105	0.0666667	0.525	1.60401	12.6316	7.875
HORVU.MOREX.r2.4HG0339470.1	chr4H	593751439	593757215	Disease resistance protein (NBS-LRR class) family	N1.HOG0001879	OG0000345	n13	HORVU.MOREX.r2.4HG0339470.1	TRIDC7AG078610.1, TRIDC7AG047330.1, TRIDC7BG075560.1, TRIDC7BG075310.1, TRIDC7BG075450.1, TRIDC7BG075330.1, TRIDC7BG060530.1, TRIDC6BG072150.1, TRIDC6BG009000.1, TRIDC6BG009030.1	TraesCS7B02G491000, TraesCS7B02G380900, TraesCS7D02G465800, TraesCS7D02G543900, TraesCSU02G111500	0.894737	0.4	0.642857	1.39181	2.23684	1.60714
HORVU.MOREX.r2.4HG0340500.1	chr4H	597960932	597961665	carboxyl-terminal peptidase (DUF239)	N1.HOG0014154	OG0007892	n3	HORVU.MOREX.r2.4HG0340500.1	TRIDC4BG055930.1	TraesCS5A02G504200, TraesCS4B02G333600, TraesCS4D02G329800	0.947368	0.4	0.9	1.05263	2.36842	2.25
HORVU.MOREX.r2.4HG0343550.1	chr4H	608250382	608253003	Receptor-like protein kinase, putative	N1.HOG0005778	OG0001917	n2	HORVU.MOREX.r2.4HG0343550.1	TRIDC5AG073340.1, TRIDC4BG058150.1	TraesCS5A02G514500, TraesCS4B02G345400, TraesCS4D02G340500	0.947368	0.266667	0.925	1.02418	3.55263	3.46875
HORVU.MOREX.r2.4HG0346820.1	chr4H	618510589	618516699	PHD-finger protein	N1.HOG0014289	OG0008021	n0	HORVU.MOREX.r2.4HG0346820.1	TRIDC5AG076560.1, TRIDC4BG061960.1, TRIDC4BG062080.1	TraesCS5A02G540100, TraesCS4D02G363400	0.947368	0.0666667	0.85	1.11455	14.2105	12.75
HORVU.MOREX.r2.4HG0346970.1	chr4H	618657534	618672388	Helicase, putative	N1.HOG0016404	OG0010129	n0	HORVU.MOREX.r2.4HG0346970.1	TRIDC5AG076690.1, TRIDC4BG061950.1	TraesCS5A02G541400, TraesCS4B02G372600, TraesCS4D02G364600	0.947368	0.0666667	0.75	1.26316	14.2105	11.25
HORVU.MOREX.r2.4HG0347990.1	chr4H	620995495	620999825	L-gulonolactone oxidase	N1.HOG0004701	OG0001401	n0	HORVU.MOREX.r2.4HG0347990.1	TRIDC7AG044450.1, TRIDC5AG076380.1, TRIDC2AG015520.1, TRIDC1AG037830.1, TRIDC1AG015780.1, TRIDC2AG004050.1, TRIDC4BG063720.1, TRIDC2BG004640.1	TraesCS5A02G539000, TraesCS5A02G538900, TraesCS5A02G538800, TraesCS5A02G539100, TraesCS1A02G103200, TraesCSU02G116200, TraesCSU02G116300, TraesCS1D02G095600	0.842105	0.466667	0.833333	1.01053	1.80451	1.78571
HORVU.MOREX.r2.4HG0348390.1	chr4H	622064493	622072782	Malate dehydrogenase	N1.HOG0010216	OG0004462	n2	HORVU.MOREX.r2.4HG0348390.1	TRIDC5AG077660.1, TRIDC2AG058070.1, TRIDC4BG062720.1	TraesCS5A02G549900, TraesCSU02G127700	0.947368	0.4	0.625	1.51579	2.36842	1.5625
HORVU.MOREX.r2.4HG0349080.1	chr4H	624030216	624033349	Calcineurin B-like protein	N1.HOG0008443	OG0003359	n6	HORVU.MOREX.r2.4HG0349080.1	TRIDC5AG077070.1	TraesCS5A02G545500, TraesCS4B02G379200, TraesCSU02G129500	0.947368	0.133333	0.9	1.05263	7.10526	6.75
HORVU.MOREX.r2.4HG0349150.1	chr4H	624217759	624231130	tRNA/rRNA methyltransferase family protein	N1.HOG0012749	OG0006570	n0	HORVU.MOREX.r2.4HG0349150.1	TRIDC0UG030350.1, TRIDC0UG013550.1, TRIDC0UG012590.1	TraesCS5A02G545100, TraesCS4B02G378500, TraesCSU02G128900	0.894737	0.0666667	0.35	2.55639	13.4211	5.25
HORVU.MOREX.r2.5HG0349230.1	chr5H	273991	277186	Trypsin family protein	N1.HOG0006703	OG0002398	n7	HORVU.MOREX.r2.5HG0349230.1	TRIDC5AG000680.1, TRIDC5BG000190.1	TraesCS5A02G000200, TraesCS5B02G001500, TraesCS5D02G000500	0.947368	0.6	0.85	1.11455	1.57895	1.41667
HORVU.MOREX.r2.5HG0349940.1	chr5H	2810021	2839824	receptor kinase 1	N1.HOG0010284	OG0004512	n0	HORVU.MOREX.r2.5HG0349940.1	TRIDC5AG001050.1, TRIDC4AG003680.1, TRIDC5BG009710.1, TRIDC5BG001030.1	TraesCS4A02G026300, TraesCS5B02G059000, TraesCS5B02G005700, TraesCS5D02G005300, TraesCS5D02G005600, TraesCS5D02G005400	0.736842	0.55	0.6	1.22807	1.33971	1.09091
HORVU.MOREX.r2.5HG0350190.1	chr5H	3330519	3330905	VQ motif family protein	N1.HOG0012923	OG0006726	n0	HORVU.MOREX.r2.5HG0350190.1, HORVU.MOREX.r2.5HG0356530.1	TRIDC5BG001570.1	TraesCS5A02G010900, TraesCS5B02G008700, TraesCS3B02G478300, TraesCS5D02G015700	0.947368	0.133333	0.8	1.18421	7.10526	6
HORVU.MOREX.r2.5HG0352400.1	chr5H	8159130	8173049	Sesquiterpene synthase	N1.HOG0023210	OG0016901	n1	HORVU.MOREX.r2.5HG0352400.1	TRIDC0UG014900.1	TraesCS5B02G018200	0.631579	0.0666667	0.4	1.57895	9.47368	6
HORVU.MOREX.r2.5HG0352750.1	chr5H	9019452	9022658	Leucine-rich repeat receptor-like protein kinase family protein	N1.HOG0001915	OG0000356	n11	HORVU.MOREX.r2.5HG0352750.1	TRIDC5AG009370.1	TraesCS5B02G020100, TraesCS5B02G022200, TraesCS5D02G029200	0.789474	0.466667	0.7	1.12782	1.69173	1.5
HORVU.MOREX.r2.5HG0352860.1	chr5H	9413477	9416725	Leucine-rich repeat receptor-like protein kinase family protein	N1.HOG0001914	OG0000356	n8	HORVU.MOREX.r2.5HG0352860.1	TRIDC5BG002990.1	TraesCS5B02G020000, TraesCS5D02G029100	0.842105	0.266667	0.45	1.87135	3.15789	1.6875
HORVU.MOREX.r2.5HG0353550.1	chr5H	11223118	11223495	ATP-dependent Clp protease ATP-binding subunit ClpL	N1.HOG0030966	OG0025003	-	HORVU.MOREX.r2.5HG0353550.1	TRIDC5BG003700.1	TraesCS5B02G024500	0.947368	0.6	0.9	1.05263	1.57895	1.5
HORVU.MOREX.r2.5HG0353860.1	chr5H	13224318	13227437	Leucine-rich repeat receptor-like protein kinase family protein, putative	N1.HOG0007754	OG0002968	n0	HORVU.MOREX.r2.5HG0353860.1	TRIDC6AG002810.1, TRIDC6AG002800.1, TRIDC5AG003980.1, TRIDC6BG003790.1	TraesCS5A02G026800, TraesCS6A02G024200, TraesCS6A02G024100, TraesCS6B02G032900, TraesCS4D02G365300, TraesCS6D02G027600, TraesCS5D02G034500	0.894737	0.466667	0.716667	1.24847	1.91729	1.53571
HORVU.MOREX.r2.5HG0354930.1	chr5H	17825580	17825801	glutamate receptor 3.3	N1.HOG0023151	OG0016845	n0	HORVU.MOREX.r2.5HG0354930.1	TRIDC5AG004970.1, TRIDC5BG005370.1	TraesCS5A02G033900, TraesCS5B02G034100, TraesCS5D02G042700, TraesCS5D02G042600	0.947368	0.666667	0.9	1.05263	1.42105	1.35
HORVU.MOREX.r2.5HG0356070.1	chr5H	22241817	22242035	NAD(P)H-quinone oxidoreductase subunit I, chloroplastic	N1.HOG0012541	OG0006374	n0	HORVU.MOREX.r2.7HG0599060.1, HORVU.MOREX.r2.5HG0356070.1	TRIDC7AG054320.1, TRIDC7BG046980.1	TraesCS7A02G390400, TraesCS7B02G292100, TraesCS7D02G386100	0.684211	0.266667	0.65	1.05263	2.56579	2.4375
HORVU.MOREX.r2.5HG0358140.1	chr5H	30855688	30858218	FBD-associated F-box protein	N1.HOG0005262	OG0001665	n0	HORVU.MOREX.r2.5HG0358140.1	TRIDC4AG032660.1, TRIDC5BG010630.1, TRIDC5BG009600.1, TRIDC5BG009630.1	TraesCS4A02G205300, TraesCS5B02G058100, TraesCS5B02G064700, TraesCS5B02G057900, TraesCS5B02G065000, TraesCS5B02G064800, TraesCS5D02G063100, TraesCS5D02G063500	0.947368	0.177778	0.7	1.35338	5.32895	3.9375
HORVU.MOREX.r2.5HG0359110.1	chr5H	36541733	36544804	Importin subunit beta-1	N1.HOG0010348	OG0004559	n0	HORVU.MOREX.r2.5HG0359110.1	TRIDC5BG083530.1, TRIDC0UG032220.1, TRIDC5BG008430.1, TRIDC5BG008560.1, TRIDC5BG005600.1	TraesCS5B02G051300, TraesCS5B02G034200, TraesCS5D02G057000, TraesCS5D02G022500, TraesCS5D02G042900	0.947368	0.266667	0.41	2.31065	3.55263	1.5375
HORVU.MOREX.r2.5HG0372200.1	chr5H	160244954	160308694	Transmembrane 19	N1.HOG0024342	OG0018023	n0	HORVU.MOREX.r2.5HG0372200.1	TRIDC5AG018000.1	TraesCS5A02G113000, TraesCSU02G139600, TraesCS5D02G117500	0.842105	0.733333	0.8	1.05263	1.14833	1.09091
HORVU.MOREX.r2.5HG0372850.1	chr5H	170333170	170367918	Oxysterol-binding protein, putative	N1.HOG0017131	OG0010855	n0	HORVU.MOREX.r2.5HG0372850.1	TRIDC5AG020260.1, TRIDC5BG020340.1	TraesCS5A02G117800, TraesCS5B02G116700, TraesCS5D02G120100	0.947368	0.0666667	0.75	1.26316	14.2105	11.25
HORVU.MOREX.r2.5HG0399400.1	chr5H	445792627	445806660	Glutamate receptor	N1.HOG0014075	OG0007819	n0	HORVU.MOREX.r2.5HG0399400.1	TRIDC5AG035130.1, TRIDC7AG047680.1, TRIDC7BG039830.1	TraesCS5A02G218400, TraesCS7A02G341200, TraesCS7B02G242400, TraesCS5D02G226500	0.947368	0.466667	0.75	1.26316	2.03008	1.60714
HORVU.MOREX.r2.5HG0399420.1	chr5H	446053119	446063587	Glutamate receptor	N1.HOG0014076	OG0007820	n0	HORVU.MOREX.r2.5HG0399420.1	TRIDC5AG035150.1, TRIDC5BG036990.1	TraesCS5A02G218700, TraesCS5A02G218900, TraesCS5B02G217800, TraesCS5D02G226700, TraesCS5D02G226800	0.947368	0.2	0.35	2.70677	4.73684	1.75
HORVU.MOREX.r2.5HG0401580.1	chr5H	459066001	459071868	Serine protease HtrA-like	N1.HOG0004715	OG0001412	n1	HORVU.MOREX.r2.5HG0401570.1, HORVU.MOREX.r2.5HG0401580.1	TRIDC5AG001360.1, TRIDC5BG001380.1, TRIDC5BG004730.1	TraesCS5A02G008100, TraesCS5B02G006900, TraesCS5B02G030100, TraesCS5D02G013600	0.947368	0.233333	0.875	1.08271	4.06015	3.75
HORVU.MOREX.r2.5HG0404510.1	chr5H	476614392	476625425	Protein kinase family protein	N1.HOG0003456	OG0000892	n1	HORVU.MOREX.r2.5HG0404510.1	TRIDC5AG019080.1, TRIDC5AG038990.1, TRIDC5AG039010.1, TRIDC5BG041230.1, TRIDC5BG043060.1, TRIDC5BG041200.1	TraesCS5A02G249300, TraesCS5A02G249400, TraesCS5B02G247400, TraesCS5D02G256700	0.947368	0.533333	0.725	1.30672	1.77632	1.35938
HORVU.MOREX.r2.5HG0406690.1	chr5H	485156034	485160459	Pectin lyase-like superfamily protein	N1.HOG0009802	OG0004192	n2	HORVU.MOREX.r2.5HG0406690.1	TRIDC5AG019570.1, TRIDC5BG043680.1	TraesCS5A02G264400, TraesCS5B02G263700, TraesCS5D02G271900	0.947368	0.0666667	0.7	1.35338	14.2105	10.5
HORVU.MOREX.r2.5HG0406750.1	chr5H	485365883	485366806	Calcium-dependent lipid-binding (CaLB domain) family protein	N1.HOG0011780	OG0005703	n0	HORVU.MOREX.r2.5HG0406750.1, HORVU.MOREX.r2.7HG0553720.1, HORVU.MOREX.r2.3HG0262130.1	TRIDC3AG064290.1, TRIDC3BG072400.1	TraesCS3A02G454300, TraesCS3B02G492900, TraesCS3D02G446700	0.842105	0.0666667	0.75	1.12281	12.6316	11.25
HORVU.MOREX.r2.5HG0407540.1	chr5H	489134150	489138674	F-box protein	N1.HOG0026295	OG0019969	n0	HORVU.MOREX.r2.5HG0407540.1	TRIDC5AG041130.1, TRIDC5BG044840.1	TraesCS5A02G272100, TraesCS5B02G272400, TraesCS5D02G280300	0.947368	0.666667	0.85	1.11455	1.42105	1.275
HORVU.MOREX.r2.5HG0408810.1	chr5H	493513239	493515211	tRNA-splicing endonuclease subunit SEN54	N1.HOG0006762	OG0002428	n2	HORVU.MOREX.r2.5HG0408810.1	TRIDC5AG042380.1, TRIDC5BG046220.1	TraesCS5A02G282400, TraesCS5B02G281800, TraesCS5D02G289500	0.947368	0.4	0.9	1.05263	2.36842	2.25
HORVU.MOREX.r2.5HG0410030.1	chr5H	497466307	497468048	Superoxide dismutase [Cu-Zn]	N1.HOG0010296	OG0004521	n0	HORVU.MOREX.r2.5HG0410030.1	TRIDC5AG043560.1, TRIDC5AG043520.1, TRIDC5BG047470.1, TRIDC5BG047390.1	TraesCS5A02G290800, TraesCS5A02G290600, TraesCS5B02G289300, TraesCS5B02G289700, TraesCS5B02G289200, TraesCS5D02G297800	0.947368	0.133333	0.85	1.11455	7.10526	6.375
HORVU.MOREX.r2.5HG0414030.1	chr5H	508578498	508587463	Pantothenate kinase, putative	N1.HOG0018069	OG0011787	n0	HORVU.MOREX.r2.5HG0414030.1	TRIDC5AG047480.1, TRIDC5BG051180.1	TraesCS5A02G320600, TraesCS5B02G320900, TraesCS5D02G327300	0.947368	0.0666667	0.8	1.18421	14.2105	12
HORVU.MOREX.r2.5HG0416470.1	chr5H	516164223	516171142	Fatty acyl-CoA reductase	N1.HOG0025904	OG0019582	n0	HORVU.MOREX.r2.5HG0416470.1	TRIDC1AG001520.1, TRIDC3AG058200.1, TRIDC1AG001350.1	TraesCS1B02G402600, TraesCS1D02G012700	0.894737	0.8	0.883333	1.01291	1.11842	1.10417
HORVU.MOREX.r2.5HG0417140.1	chr5H	517878890	517885116	NBS-LRR disease resistance protein, putative	N1.HOG0009843	OG0004217	n0	HORVU.MOREX.r2.5HG0417140.1	TRIDC4AG050170.1, TRIDC5AG050380.1, TRIDC5AG050390.1, TRIDC5BG054400.1	TraesCS5A02G344100, TraesCS5A02G344300, TraesCS5B02G344200, TraesCS5B02G344100, TraesCS5D02G349800	0.736842	0.173333	0.483333	1.5245	4.25101	2.78846
HORVU.MOREX.r2.5HG0417630.1	chr5H	519039395	519042208	Flavin-containing monooxygenase	N1.HOG0009865	OG0004229	n5	HORVU.MOREX.r2.5HG0417630.1	TRIDC5AG050780.1, TRIDC5BG055030.1	TraesCS5A02G348100, TraesCS5B02G349200, TraesCS5D02G354300	0.947368	0.8	0.85	1.11455	1.18421	1.0625
HORVU.MOREX.r2.5HG0417940.1	chr5H	519345103	519351037	Serine protease HTRA1	N1.HOG0008370	OG0003306	n0	HORVU.MOREX.r2.5HG0417940.1, HORVU.MOREX.r2.5HG0417950.1	TRIDC5AG051110.1, TRIDC5AG051120.1, TRIDC5AG051100.1, TRIDC5BG055330.1, TRIDC6BG055120.1, TRIDC6BG055270.1, TRIDC5BG055320.1	TraesCS5A02G349900, TraesCS5B02G351600, TraesCS6B02G344900, TraesCS5D02G356500	0.894737	0.2	0.57	1.56971	4.47368	2.85
HORVU.MOREX.r2.5HG0418300.1	chr5H	519984070	519987647	Serine/threonine-protein kinase	N1.HOG0000999	OG0000145	n7	HORVU.MOREX.r2.5HG0418300.1	TRIDC0UG014110.1, TRIDC5BG055610.1	TraesCS5A02G351600, TraesCS5B02G353500, TraesCS5B02G354100, TraesCS3B02G022400, TraesCS5D02G358900, TraesCS3D02G023600	0.684211	0.244444	0.525	1.30326	2.79904	2.14773
HORVU.MOREX.r2.5HG0419620.1	chr5H	523560784	523563112	Trihelix transcription factor	N1.HOG0017603	OG0011324	n0	HORVU.MOREX.r2.5HG0419620.1	TRIDC5AG052680.1, TRIDC5BG056870.1	TraesCS5A02G360100, TraesCS5B02G362600, TraesCS5D02G369500	0.947368	0.133333	0.9	1.05263	7.10526	6.75
HORVU.MOREX.r2.5HG0421280.1	chr5H	527843633	527844763	Leucine-rich repeat receptor-like protein kinase	N1.HOG0003941	OG0001080	n7	HORVU.MOREX.r2.5HG0421280.1	TRIDC5AG054040.1, TRIDC5BG058010.1	TraesCS5A02G369400, TraesCS7B02G000700, TraesCS7B02G002800, TraesCS7B02G002400, TraesCS7B02G000500, TraesCS5B02G371700, TraesCS5D02G563300, TraesCS5D02G561100, TraesCS5D02G563700, TraesCS5D02G378800	0.894737	0.45	0.8	1.11842	1.9883	1.77778
HORVU.MOREX.r2.5HG0424530.1	chr5H	536713741	536714571	Heavy metal transport/detoxification superfamily protein	N1.HOG0007591	OG0002878	n2	HORVU.MOREX.r2.5HG0424530.1	TRIDC5AG056950.1, TRIDC5BG061080.1	TraesCS5A02G391200, TraesCS5B02G396100, TraesCS5D02G400900	0.947368	0.666667	0.8	1.18421	1.42105	1.2
HORVU.MOREX.r2.5HG0428630.1	chr5H	549605645	549608794	F-box protein	N1.HOG0012557	OG0006390	n0	HORVU.MOREX.r2.5HG0428630.1	TRIDC5AG060810.1, TRIDC5BG064880.1, TRIDC5BG064870.1	TraesCS5A02G420300, TraesCS5B02G422100, TraesCS5D02G428500	0.947368	0.2	0.9	1.05263	4.73684	4.5
HORVU.MOREX.r2.5HG0431900.1	chr5H	558433338	558442205	Mediator of RNA polymerase II transcription subunit 15a	N1.HOG0025897	OG0019575	n0	HORVU.MOREX.r2.5HG0431900.1	TRIDC1AG059490.1, TRIDC1BG068330.1	TraesCS1A02G403500, TraesCS1B02G433100, TraesCS1D02G411400	0.684211	0.2	0.45	1.52047	3.42105	2.25
HORVU.MOREX.r2.5HG0432880.1	chr5H	560562606	560566071	Transcription factor GTE6	N1.HOG0001056	OG0000154	n21	HORVU.MOREX.r2.5HG0432880.1	TRIDC3BG043220.1, TRIDC5BG065850.1, TRIDC5BG069360.1	TraesCS3B02G287800, TraesCS5B02G429100, TraesCS5B02G454800, TraesCS5B02G452600, TraesCS5B02G458000, TraesCS5D02G454700, TraesCS5D02G450600	0.894737	0.333333	0.75	1.19298	2.68421	2.25
HORVU.MOREX.r2.5HG0433720.1	chr5H	562901203	562920564	Histidine kinase, putative	N1.HOG0009550	OG0004026	n1	HORVU.MOREX.r2.5HG0433720.1	TRIDC5AG064880.1, TRIDC5BG069810.1	TraesCS5B02G460800, TraesCS5D02G462300	0.947368	0.866667	0.9	1.05263	1.09312	1.03846
HORVU.MOREX.r2.5HG0436570.1	chr5H	571055550	571056583	Serpin-like protein	N1.HOG0000858	OG0000118	n33	HORVU.MOREX.r2.5HG0436570.1	TRIDC6AG005020.1, TRIDC6AG005030.1, TRIDC6BG008910.1, TRIDC6BG007240.1, TRIDC0UG031390.1, TRIDC5BG072520.1	TraesCS6A02G042500, TraesCS6B02G068900, TraesCS5B02G483600, TraesCS6D02G049000, TraesCS1D02G396900	0.947368	0.622222	0.675	1.40351	1.52256	1.08482
HORVU.MOREX.r2.5HG0441210.1	chr5H	582882729	582883254	Kinesin-like	N1.HOG0003720	OG0000994	n8	HORVU.MOREX.r2.2HG0152990.1, HORVU.MOREX.r2.7HG0603600.1, HORVU.MOREX.r2.5HG0441210.1	TRIDC7AG076870.1, TRIDC2AG081230.1, TRIDC7BG074180.1, TRIDC1BG054030.1, TRIDC5BG026430.1	TraesCS5A02G366600, TraesCS7B02G145300, TraesCS7D02G539400	0.894737	0.2	0.816667	1.0956	4.47368	4.08333
HORVU.MOREX.r2.5HG0442380.1	chr5H	586394396	586396848	F-box protein	N1.HOG0003930	OG0001075	n1	HORVU.MOREX.r2.5HG0442380.1	TRIDC5BG078430.1	TraesCS5B02G526800, TraesCS5D02G525900	0.947368	0.133333	0.9	1.05263	7.10526	6.75
HORVU.MOREX.r2.5HG0442620.1	chr5H	586833713	586835929	Expansin	N1.HOG0004291	OG0001223	n6	HORVU.MOREX.r2.5HG0442620.1, HORVU.MOREX.r2.5HG0442650.1	TRIDC4AG051910.1, TRIDC5BG078620.1	TraesCS4A02G345000, TraesCS1A02G406900, TraesCS5B02G528500, TraesCS5D02G527700	0.947368	0.4	0.55	1.72249	2.36842	1.375
HORVU.MOREX.r2.5HG0442650.1	chr5H	586895352	586896222	Expansin	N1.HOG0004291	OG0001223	n6	HORVU.MOREX.r2.5HG0442620.1, HORVU.MOREX.r2.5HG0442650.1	TRIDC4AG051910.1, TRIDC5BG078620.1	TraesCS4A02G345000, TraesCS1A02G406900, TraesCS5B02G528500, TraesCS5D02G527700	0.947368	0.4	0.55	1.72249	2.36842	1.375
HORVU.MOREX.r2.5HG0442830.1	chr5H	587287843	587289813	transmembrane protein, putative (DUF594)	N1.HOG0007688	OG0002931	n4	HORVU.MOREX.r2.5HG0442830.1	TRIDC1AG057640.1, TRIDC5BG078820.1	TraesCS1A02G391500, TraesCS5B02G555100, TraesCS1D02G351900, TraesCS5D02G553800	0.947368	0.566667	0.6	1.57895	1.67183	1.05882
HORVU.MOREX.r2.5HG0444170.1	chr5H	589841891	589845739	Rp1-like protein	N1.HOG0010341	OG0004553	n0	HORVU.MOREX.r2.5HG0444170.1	TRIDC7AG078590.1, TRIDC7BG077020.1, TRIDC7BG075370.1	TraesCS7A02G568300, TraesCS1B02G400600, TraesCS7B02G495600, TraesCS7B02G495500, TraesCS7B02G490500, TraesCS7B02G490300, TraesCS7B02G491700	0.947368	0.222222	0.7	1.35338	4.26316	3.15
HORVU.MOREX.r2.5HG0444310.1	chr5H	590401499	590402380	Fibroin heavy chain	N1.HOG0001694	OG0000300	n23	HORVU.MOREX.r2.5HG0444310.1	TRIDC4AG050530.1, TRIDC4AG050520.1	TraesCS4A02G334200, TraesCS4A02G334100, TraesCS5B02G551100	0.947368	0.2	0.825	1.14833	4.73684	4.125
HORVU.MOREX.r2.5HG0444970.1	chr5H	591796111	591800149	26S proteasome non-ATPase regulatory subunit	N1.HOG0012491	OG0006327	n0	HORVU.MOREX.r2.5HG0444970.1	TRIDC4AG049790.1, TRIDC5BG081050.1	TraesCS4A02G329600, TraesCS5B02G544500, TraesCS5D02G543600	0.947368	0.266667	0.7	1.35338	3.55263	2.625
HORVU.MOREX.r2.5HG0445780.1	chr5H	593472562	593474870	ATP-dependent Clp protease ATP-binding subunit	N1.HOG0000615	OG0000077	n35	HORVU.MOREX.r2.5HG0445780.1	TRIDC3AG013270.1, TRIDC3AG013150.1, TRIDC4AG049040.1, TRIDC4BG007140.1, TRIDC4BG007340.1, TRIDC0UG014860.1	TraesCS4A02G267200, TraesCS3A02G106800, TraesCS4A02G324100, TraesCS4B02G046000, TraesCS5B02G554000, TraesCS5B02G537100, TraesCS4D02G046000, TraesCS4D02G047000	0.842105	0.5	0.75	1.12281	1.68421	1.5
HORVU.MOREX.r2.6HG0448210.1	chr6H	1796825	1804280	O-acyltransferase WSD1	N1.HOG0000833	OG0000114	n39	HORVU.MOREX.r2.6HG0457460.1, HORVU.MOREX.r2.6HG0448210.1	TRIDC2BG090660.1	TraesCS6D02G014800, TraesCSU02G029300	0.868421	0.333333	0.65	1.33603	2.60526	1.95
HORVU.MOREX.r2.6HG0448630.1	chr6H	2912989	2920125	Protein kinase, putative	N1.HOG0001157	OG0000175	n19	HORVU.MOREX.r2.6HG0448630.1	TRIDC6AG000230.1	TraesCS6A02G001900, TraesCS6A02G001800, TraesCS6D02G004000	0.947368	0.333333	0.9	1.05263	2.84211	2.7
HORVU.MOREX.r2.6HG0449520.1	chr6H	5072183	5074082	Bidirectional sugar transporter SWEET	N1.HOG0003780	OG0001014	n5	HORVU.MOREX.r2.6HG0449520.1	TRIDC6AG001000.1, TRIDC6BG001730.1, TRIDC6BG001740.1, TRIDC6BG001720.1	TraesCS6A02G009100, TraesCS6A02G009000, TraesCS6B02G015200, TraesCS6B02G015100, TraesCS6B02G015300, TraesCS6D02G012100, TraesCS6D02G009500, TraesCSU02G206000, TraesCS6D02G009600, TraesCS6D02G009700	0.947368	0.75	0.825	1.14833	1.26316	1.1
HORVU.MOREX.r2.6HG0450030.1	chr6H	6988345	6988938	INO80 complex subunit D	N1.HOG0006809	OG0002451	n3	HORVU.MOREX.r2.6HG0450030.1	TRIDC6AG001200.1, TRIDC6BG001930.1	TraesCS6A02G011100, TraesCS6D02G013800, TraesCSU02G084900	0.947368	0.8	0.9	1.05263	1.18421	1.125
HORVU.MOREX.r2.6HG0450110.1	chr6H	7164582	7166105	Cytochrome P450 family protein, expressed	N1.HOG0001821	OG0000330	n16	HORVU.MOREX.r2.6HG0450110.1	TRIDC2BG000650.1, TRIDC0UG026780.1	TraesCS2B02G013800, TraesCS2B02G014200, TraesCS2B02G014500, TraesCS2B02G014000, TraesCS2B02G318700, TraesCSU02G227900	0.947368	0.0666667	0.325	2.91498	14.2105	4.875
HORVU.MOREX.r2.6HG0450540.1	chr6H	8032786	8033439	AGAMOUS-like MADS-box protein	N1.HOG0002664	OG0000602	n3	HORVU.MOREX.r2.6HG0450540.1	TRIDC6BG003250.1, TRIDC6BG002730.1	TraesCS6A02G020500, TraesCS6A02G020900, TraesCS6A02G022700, TraesCS2B02G171700, TraesCS6B02G028100, TraesCS6B02G028300, TraesCS6B02G027900, TraesCS6D02G024000, TraesCS6D02G023800, TraesCS6D02G024300	0.947368	0.683333	0.8	1.18421	1.38639	1.17073
HORVU.MOREX.r2.6HG0450550.1	chr6H	8033730	8034872	Mitochondrial transcription termination factor-like	N1.HOG0000255	OG0000025	n39	HORVU.MOREX.r2.6HG0450550.1, HORVU.MOREX.r2.6HG0450510.1	TRIDC6BG003200.1	TraesCS6A02G021800	0.894737	0.733333	0.85	1.05263	1.2201	1.15909
HORVU.MOREX.r2.6HG0450720.1	chr6H	8449453	8453884	Protein kinase-like	N1.HOG0004628	OG0001367	n0	HORVU.MOREX.r2.6HG0450720.1	TRIDC6AG002540.1, TRIDC6AG002580.1, TRIDC6AG002560.1, TRIDC6AG002390.1, TRIDC1AG008360.1, TRIDC6BG003270.1, TRIDC6BG003490.1, TRIDC6BG003500.1, TRIDC1BG010470.1	TraesCS6A02G020100, TraesCS1A02G061500, TraesCS6B02G029600, TraesCS1B02G079900, TraesCS6D02G025700, TraesCSU02G194300, TraesCS1D02G062300	0.842105	0.466667	0.592857	1.42042	1.80451	1.27041
HORVU.MOREX.r2.6HG0450780.1	chr6H	8745758	8746846	EF-hand calcium-binding domain-containing protein 5	N1.HOG0004301	OG0001226	n0	HORVU.MOREX.r2.6HG0450750.1, HORVU.MOREX.r2.6HG0450770.1, HORVU.MOREX.r2.6HG0450760.1, HORVU.MOREX.r2.6HG0450780.1	TRIDC6AG002510.1, TRIDC6AG002520.1, TRIDC6BG003460.1, TRIDC0UG025990.1, TRIDC0UG024100.1, TRIDC6BG003430.1, TRIDC6BG003470.1, TRIDC6BG003440.1	TraesCS6A02G021600, TraesCS6A02G021500, TraesCS6A02G021700, TraesCS6B02G029300, TraesCS6B02G029200, TraesCS6D02G025300, TraesCS6D02G025400	0.947368	0.466667	0.58125	1.62988	2.03008	1.24554
HORVU.MOREX.r2.6HG0451770.1	chr6H	11766940	11767671	Retrotransposon protein, putative, unclassified	N1.HOG0029145	OG0022852	n0	HORVU.MOREX.r2.6HG0451770.1	TRIDC1AG042330.1, TRIDC3BG016140.1	TraesCS5D02G121700	0.947368	0.4	0.5	1.89474	2.36842	1.25
HORVU.MOREX.r2.6HG0453400.1	chr6H	14779007	14783472	30S ribosomal protein S1	N1.HOG0021641	OG0015350	n0	HORVU.MOREX.r2.6HG0453400.1	TRIDC6AG004870.1, TRIDC6BG007040.1	TraesCS6A02G041000, TraesCS6B02G056100, TraesCS6D02G047400	0.947368	0.733333	0.825	1.14833	1.29187	1.125
HORVU.MOREX.r2.6HG0454150.1	chr6H	15923374	15926160	GMP synthase [glutamine-hydrolyzing]	N1.HOG0009224	OG0003812	n0	HORVU.MOREX.r2.6HG0454150.1	TRIDC1AG038200.1, TRIDC6AG005610.1, TRIDC1BG043450.1, TRIDC6BG007960.1	TraesCS1A02G255700, TraesCS6A02G047100, TraesCS1B02G266400, TraesCS6B02G063300, TraesCS1D02G255000, TraesCS6D02G054300	0.947368	0.533333	0.65	1.45749	1.77632	1.21875
HORVU.MOREX.r2.6HG0456710.1	chr6H	23764175	23764960	Cold shock protein	N1.HOG0003383	OG0000864	n1	HORVU.MOREX.r2.6HG0456710.1	TRIDC6AG008520.1, TRIDC6BG012830.1	TraesCS6A02G069500, TraesCS6B02G093900, TraesCS6D02G067500	0.947368	0.4	0.9	1.05263	2.36842	2.25
HORVU.MOREX.r2.6HG0457400.1	chr6H	26210093	26215224	NBS-LRR-like resistance protein	N1.HOG0001744	OG0000312	n8	HORVU.MOREX.r2.6HG0457400.1	TRIDC4AG071510.1, TRIDC4AG071890.1, TRIDC6AG009240.1, TRIDC4AG068630.1	TraesCS4A02G491200, TraesCS4A02G458200, TraesCS7A02G032100, TraesCS7A02G005200, TraesCS7A02G007500, TraesCS7B02G405600, TraesCS6B02G100000, TraesCS1D02G381500, TraesCSU02G133300	0.947368	0.426667	0.533333	1.77632	2.22039	1.25
HORVU.MOREX.r2.6HG0457460.1	chr6H	26672432	26676760	O-acyltransferase WSD1	N1.HOG0000833	OG0000114	n39	HORVU.MOREX.r2.6HG0457460.1, HORVU.MOREX.r2.6HG0448210.1	TRIDC2BG090660.1	TraesCS6D02G014800, TraesCSU02G029300	0.868421	0.333333	0.65	1.33603	2.60526	1.95
HORVU.MOREX.r2.6HG0458400.1	chr6H	29843031	29843834	F-box family protein	N1.HOG0000842	OG0000116	n18	HORVU.MOREX.r2.6HG0458400.1	TRIDC6AG010240.1, TRIDC6AG010230.1, TRIDC6BG015250.1, TRIDC6BG015310.1, TRIDC6BG011390.1	TraesCS6A02G083500, TraesCS6A02G083600, TraesCS6B02G113400, TraesCS6B02G085000, TraesCS6D02G077200, TraesCS6D02G061200	0.578947	0.488889	0.516667	1.12054	1.18421	1.05682
HORVU.MOREX.r2.6HG0458610.1	chr6H	30636896	30640765	F-box protein family-like	N1.HOG0022822	OG0016524	n0	HORVU.MOREX.r2.6HG0458610.1	TRIDC6AG011420.1, TRIDC6BG015530.1	TraesCS6A02G089600, TraesCS6B02G112000, TraesCSU02G016600	0.894737	0.8	0.85	1.05263	1.11842	1.0625
HORVU.MOREX.r2.6HG0460180.1	chr6H	37075594	37076593	Chlorophyll a-b binding protein, chloroplastic	N1.HOG0000102	OG0000006	n36	HORVU.MOREX.r2.1HG0073480.1, HORVU.MOREX.r2.1HG0073510.1, HORVU.MOREX.r2.6HG0460180.1, HORVU.MOREX.r2.1HG0064430.1	TRIDC6AG012020.1, TRIDC1AG054270.1, TRIDC1AG054250.1, TRIDC6BG017380.1, TRIDC1BG062120.1	TraesCS6A02G094200, TraesCS6B02G122600, TraesCS1B02G388200, TraesCS1B02G388500, TraesCS1B02G388300, TraesCS1D02G375100, TraesCS1D02G374900, TraesCSU02G167700, TraesCS1D02G375000	0.947368	0.6	0.7125	1.32964	1.57895	1.1875
HORVU.MOREX.r2.6HG0461240.1	chr6H	42654836	42659438	Esterase/lipase/thioesterase-like protein	N1.HOG0010840	OG0004925	n3	HORVU.MOREX.r2.6HG0461240.1	TRIDC6BG018070.1	TraesCS6A02G100300, TraesCS6B02G128200, TraesCS6B02G128300, TraesCS6D02G082300, TraesCS6D02G082200	0.947368	0.266667	0.75	1.26316	3.55263	2.8125
HORVU.MOREX.r2.6HG0465570.1	chr6H	70075225	70076010	Disease resistance protein (TIR-NBS-LRR class) family	N1.HOG0002168	OG0000440	n19	HORVU.MOREX.r2.6HG0465570.1	TRIDC0UG005280.1, TRIDC0UG015260.1	TraesCS2B02G019400, TraesCS2B02G018800, TraesCS2D02G056800, TraesCSU02G243600, TraesCSU02G271900	0.894737	0.266667	0.7	1.2782	3.35526	2.625
HORVU.MOREX.r2.6HG0467330.1	chr6H	87394110	87396248	Leucine-rich repeat receptor-like protein kinase family protein	N1.HOG0002293	OG0000481	n1	HORVU.MOREX.r2.6HG0467330.1	TRIDC6AG017500.1, TRIDC6BG023170.1, TRIDC6BG023100.1	TraesCS6A02G129700, TraesCS6B02G158200, TraesCS6B02G157800, TraesCS6D02G119600, TraesCS6D02G119500, TraesCS6D02G119100	0.947368	0.0666667	0.2	4.73684	14.2105	3
HORVU.MOREX.r2.6HG0483120.1	chr6H	239382903	239383619	Mitochondrial transcription termination factor-like	N1.HOG0014093	OG0007837	n0	HORVU.MOREX.r2.6HG0483120.1, HORVU.MOREX.r2.6HG0507320.1, HORVU.MOREX.r2.2HG0097270.1	TRIDC6AG003820.1, TRIDC6AG003700.1, TRIDC6BG005350.1	TraesCS6A02G030600, TraesCS6D02G035100	0.763158	0.266667	0.666667	1.14474	2.86184	2.5
HORVU.MOREX.r2.6HG0488290.1	chr6H	317234520	317239409	tRNA (guanine-N(7)-)-methyltransferase	N1.HOG0011590	OG0005539	n0	HORVU.MOREX.r2.6HG0488290.1	TRIDC6BG030540.1, TRIDC2BG087460.1, TRIDC7BG041150.1	TraesCS7B02G250500, TraesCS7D02G346500	0.842105	0.0666667	0.675	1.24756	12.6316	10.125
HORVU.MOREX.r2.6HG0491680.1	chr6H	354355573	354359827	Protein kinase, putative	N1.HOG0022242	OG0015947	n0	HORVU.MOREX.r2.6HG0491680.1	TRIDC6AG033780.1, TRIDC6BG040310.1	TraesCS6A02G218200, TraesCS6B02G247800, TraesCS6D02G201400	0.947368	0.0666667	0.9	1.05263	14.2105	13.5
HORVU.MOREX.r2.6HG0493190.1	chr6H	373826823	373855907	Prolyl oligopeptidase family protein	N1.HOG0006333	OG0002212	n7	HORVU.MOREX.r2.6HG0493190.1	TRIDC6AG034610.1, TRIDC6BG041270.1	TraesCS6A02G228400, TraesCS6B02G253300, TraesCS6D02G206700	0.947368	0.8	0.9	1.05263	1.18421	1.125
HORVU.MOREX.r2.6HG0499040.1	chr6H	428707782	428708339	Chaperone clpb, putative	N1.HOG0011454	OG0005428	n0	HORVU.MOREX.r2.6HG0499040.1	TRIDC5AG007200.1, TRIDC4AG064920.1, TRIDC4AG041720.1, TRIDC4AG064820.1, TRIDC6BG044980.1, TRIDC5BG065030.1	TraesCS4A02G324200	0.947368	0.4	0.433333	2.18623	2.36842	1.08333
HORVU.MOREX.r2.6HG0507320.1	chr6H	498055205	498055546	Mitochondrial transcription termination factor-like	N1.HOG0014093	OG0007837	n0	HORVU.MOREX.r2.6HG0483120.1, HORVU.MOREX.r2.6HG0507320.1, HORVU.MOREX.r2.2HG0097270.1	TRIDC6AG003820.1, TRIDC6AG003700.1, TRIDC6BG005350.1	TraesCS6A02G030600, TraesCS6D02G035100	0.763158	0.266667	0.666667	1.14474	2.86184	2.5
HORVU.MOREX.r2.6HG0510430.1	chr6H	518207780	518208325	Cytochrome P450, putative	N1.HOG0011949	OG0005848	n0	HORVU.MOREX.r2.6HG0510430.1	TRIDC3AG072890.1, TRIDC6BG054150.1, TRIDC3BG083990.1	TraesCS3A02G513900, TraesCS6B02G337700, TraesCS3B02G582600, TraesCS3D02G521100	0.947368	0.0666667	0.85	1.11455	14.2105	12.75
HORVU.MOREX.r2.6HG0515250.1	chr6H	540243037	540243408	50S ribosomal protein L14	N1.HOG0002938	OG0000695	n7	HORVU.MOREX.r2.6HG0515250.1	TRIDC6AG029050.1, TRIDC1AG063660.1, TRIDC2BG038920.1, TRIDC7BG050140.1	TraesCS1A02G433700, TraesCS6A02G194200, TraesCS3A02G431700, TraesCS2B02G270900, TraesCS7B02G313200, TraesCS5D02G560000, TraesCS5D02G456500, TraesCSU02G106800, TraesCS1D02G183200, TraesCS5D02G220000, TraesCS3D02G057800	0.894737	0.6	0.85	1.05263	1.49123	1.41667
HORVU.MOREX.r2.6HG0516400.1	chr6H	544088417	544095227	Glutamate receptor	N1.HOG0006138	OG0002092	n7	HORVU.MOREX.r2.6HG0516400.1	TRIDC6AG052240.1, TRIDC6BG061000.1, TRIDC6BG060990.1	TraesCS6A02G347400, TraesCS6B02G380800, TraesCS6B02G380900, TraesCS6D02G330500	0.947368	0.7	0.85	1.11455	1.35338	1.21429
HORVU.MOREX.r2.6HG0516440.1	chr6H	544249023	544249238	Histone H2A.Z-like	N1.HOG0010080	OG0004371	n0	HORVU.MOREX.r2.6HG0516440.1	TRIDC1AG017670.1, TRIDC1BG021910.1, TRIDC0UG016910.1	TraesCS1A02G123100, TraesCS6A02G036600, TraesCS1B02G143600, TraesCS6B02G051100, TraesCS1D02G124000, TraesCS6D02G042500	0.947368	0.466667	0.9	1.05263	2.03008	1.92857
HORVU.MOREX.r2.6HG0517000.1	chr6H	545995046	545996179	Protein pelota homolog	N1.HOG0005413	OG0001731	n0	HORVU.MOREX.r2.6HG0517000.1	TRIDC6AG052900.1, TRIDC6AG052950.1, TRIDC6AG052930.1, TRIDC6BG061540.1, TRIDC3BG062770.1	TraesCS6A02G351700, TraesCS6A02G352100, TraesCS6A02G351900, TraesCS6B02G385000, TraesCS3B02G425700, TraesCS6D02G334300, TraesCS6D02G334800, TraesCS3D02G387400	0.947368	0.866667	0.9	1.05263	1.09312	1.03846
HORVU.MOREX.r2.6HG0517570.1	chr6H	548225551	548225784	Cytochrome c oxidase copper chaperone	N1.HOG0010996	OG0005046	n0	HORVU.MOREX.r2.6HG0517570.1	TRIDC6AG053460.1, TRIDC6AG053510.1, TRIDC6BG062230.1	TraesCS6A02G355800, TraesCS6A02G356400, TraesCS6B02G388500, TraesCS6D02G338400, TraesCS6D02G338600	0.947368	0.666667	0.9	1.05263	1.42105	1.35
HORVU.MOREX.r2.6HG0520000.1	chr6H	555933087	555938151	26S protease regulatory subunit-like protein	N1.HOG0008687	OG0003495	n3	HORVU.MOREX.r2.6HG0520000.1	TRIDC6AG055480.1, TRIDC3BG067570.1, TRIDC7BG005370.1, TRIDC4BG059820.1	TraesCS3A02G421900, TraesCS3B02G457100, TraesCS3D02G417000	0.947368	0.6	0.875	1.08271	1.57895	1.45833
HORVU.MOREX.r2.6HG0520660.1	chr6H	557548088	557551485	Receptor-kinase, putative	N1.HOG0027050	OG0020726	n0	HORVU.MOREX.r2.6HG0520660.1	TRIDC0UG016540.1	TraesCS6B02G412500, TraesCS6D02G359100	0.947368	0.0666667	0.65	1.45749	14.2105	9.75
HORVU.MOREX.r2.6HG0521420.1	chr6H	560183053	560186329	Cinnamoyl CoA reductase	N1.HOG0002423	OG0000524	n21	HORVU.MOREX.r2.6HG0521420.1	TRIDC6BG066360.1	TraesCS6A02G380800, TraesCS6B02G420900, TraesCS6D02G369500	0.842105	0.133333	0.65	1.29555	6.31579	4.875
HORVU.MOREX.r2.6HG0522110.1	chr6H	562932839	562935601	Phosphoglycolate phosphatase, putative	N1.HOG0011966	OG0005862	n0	HORVU.MOREX.r2.6HG0522110.1	TRIDC5AG047260.1, TRIDC6AG057470.1, TRIDC6BG067030.1	TraesCS5A02G319600, TraesCS6A02G387600, TraesCS6B02G427000, TraesCS6D02G371900	0.947368	0.0666667	0.6	1.57895	14.2105	9
HORVU.MOREX.r2.6HG0523100.1	chr6H	565714631	565719155	Protein kinase	N1.HOG0007483	OG0002819	n6	HORVU.MOREX.r2.6HG0523100.1	TRIDC6AG058300.1, TRIDC6BG068950.1	TraesCS6A02G394900, TraesCS6B02G434800, TraesCS6D02G380200	0.947368	0.666667	0.85	1.11455	1.42105	1.275
HORVU.MOREX.r2.6HG0523310.1	chr6H	566081872	566082750	Ring finger protein, putative	N1.HOG0023192	OG0016884	n0	HORVU.MOREX.r2.6HG0523310.1	TRIDC6AG058550.1, TRIDC6BG069330.1	TraesCS6A02G397900, TraesCS6B02G437700, TraesCS6D02G382100, TraesCS6D02G382200	0.894737	0.333333	0.35	2.55639	2.68421	1.05
HORVU.MOREX.r2.6HG0524150.1	chr6H	567455270	567457054	Cytochrome P450, putative	N1.HOG0023200	OG0016891	n0	HORVU.MOREX.r2.6HG0524150.1	TRIDC6AG059170.1, TRIDC6BG070000.1	TraesCS6B02G445100, TraesCSU02G083700, TraesCSU02G081500, TraesCS6D02G386300	0.947368	0.733333	0.9	1.05263	1.29187	1.22727
HORVU.MOREX.r2.6HG0524270.1	chr6H	567557662	567567102	Disease resistance protein RPM1	N1.HOG0000459	OG0000053	n34	HORVU.MOREX.r2.6HG0524280.1, HORVU.MOREX.r2.6HG0524270.1, HORVU.MOREX.r2.6HG0524310.1	TRIDC6AG059270.1, TRIDC6BG070150.1, TRIDC0UG034540.1, TRIDC0UG006980.1, TRIDC6BG070210.1, TRIDC6BG070200.1	TraesCS6A02G403400, TraesCS6A02G403300, TraesCS6B02G447100, TraesCS6B02G446100, TraesCS6B02G446700, TraesCS6B02G447200, TraesCS6B02G447000, TraesCS6D02G386900, TraesCSU02G168100, TraesCSU02G165600, TraesCSU02G179000, TraesCS6D02G386700	0.473684	0.291667	0.383333	1.2357	1.62406	1.31429
HORVU.MOREX.r2.6HG0524310.1	chr6H	567643962	567651444	Disease resistance protein RPM1	N1.HOG0000459	OG0000053	n34	HORVU.MOREX.r2.6HG0524280.1, HORVU.MOREX.r2.6HG0524270.1, HORVU.MOREX.r2.6HG0524310.1	TRIDC6AG059270.1, TRIDC6BG070150.1, TRIDC0UG034540.1, TRIDC0UG006980.1, TRIDC6BG070210.1, TRIDC6BG070200.1	TraesCS6A02G403400, TraesCS6A02G403300, TraesCS6B02G447100, TraesCS6B02G446100, TraesCS6B02G446700, TraesCS6B02G447200, TraesCS6B02G447000, TraesCS6D02G386900, TraesCSU02G168100, TraesCSU02G165600, TraesCSU02G179000, TraesCS6D02G386700	0.473684	0.291667	0.383333	1.2357	1.62406	1.31429
HORVU.MOREX.r2.6HG0524440.1	chr6H	568249136	568251801	NBS-LRR disease resistance protein-like protein	N1.HOG0003934	OG0001078	n0	HORVU.MOREX.r2.6HG0524440.1, HORVU.MOREX.r2.6HG0524470.1	TRIDC6AG060140.1, TRIDC5AG041190.1, TRIDC6AG060160.1, TRIDC6BG073310.1, TRIDC6BG073210.1, TRIDC6BG073460.1, TRIDC6BG073400.1, TRIDC6BG073430.1, TRIDC6BG073470.1	TraesCS6A02G411200, TraesCS5A02G272800, TraesCS6A02G411700, TraesCS5A02G273000, TraesCS5A02G272700, TraesCS6B02G458700, TraesCS6B02G457600, TraesCS6D02G394400, TraesCS6D02G394100	0.631579	0.416667	0.46875	1.34737	1.51579	1.125
HORVU.MOREX.r2.6HG0524470.1	chr6H	568270217	568272865	NBS-LRR-like resistance protein	N1.HOG0003934	OG0001078	n0	HORVU.MOREX.r2.6HG0524440.1, HORVU.MOREX.r2.6HG0524470.1	TRIDC6AG060140.1, TRIDC5AG041190.1, TRIDC6AG060160.1, TRIDC6BG073310.1, TRIDC6BG073210.1, TRIDC6BG073460.1, TRIDC6BG073400.1, TRIDC6BG073430.1, TRIDC6BG073470.1	TraesCS6A02G411200, TraesCS5A02G272800, TraesCS6A02G411700, TraesCS5A02G273000, TraesCS5A02G272700, TraesCS6B02G458700, TraesCS6B02G457600, TraesCS6D02G394400, TraesCS6D02G394100	0.631579	0.416667	0.46875	1.34737	1.51579	1.125
HORVU.MOREX.r2.6HG0524940.1	chr6H	568863685	568865627	F-box family protein	N1.HOG0028452	OG0022128	n0	HORVU.MOREX.r2.6HG0524940.1	TRIDC6BG070690.1	TraesCS6B02G453200, TraesCS6B02G451500, TraesCS6B02G451700	0.947368	0.333333	0.9	1.05263	2.84211	2.7
HORVU.MOREX.r2.6HG0525460.1	chr6H	570226159	570235019	Receptor-like protein kinase	N1.HOG0000468	OG0000055	n24	HORVU.MOREX.r2.6HG0525460.1	TRIDC6AG060300.1, TRIDC6BG073080.1, TRIDC0UG001910.1	TraesCS6B02G460900, TraesCS6D02G395400, TraesCS6D02G395600, TraesCS6D02G395700	0.894737	0.133333	0.575	1.55606	6.71053	4.3125
HORVU.MOREX.r2.6HG0525810.1	chr6H	570763151	570765241	Disease resistance protein RPM1	N1.HOG0005633	OG0001839	n0	HORVU.MOREX.r2.6HG0525810.1	TRIDC6AG060820.1, TRIDC6AG060790.1, TRIDC6AG060880.1, TRIDC4AG058380.1, TRIDC6BG071850.1, TRIDC6BG071950.1, TRIDC6BG072090.1	TraesCS6A02G414000, TraesCS4A02G389700, TraesCS6B02G463600, TraesCS6B02G463700, TraesCSU02G232800, TraesCSU02G235500, TraesCS7D02G086700, TraesCSU02G208400	0.842105	0.383333	0.5	1.68421	2.1968	1.30435
HORVU.MOREX.r2.6HG0526650.1	chr6H	572877966	572881628	Callose synthase	N1.HOG0012130	OG0006005	n0	HORVU.MOREX.r2.6HG0526650.1	TRIDC5AG069900.1, TRIDC4BG059370.1, TRIDC6BG068360.1	TraesCS6A02G419900, TraesCS6B02G468500, TraesCS6B02G468600, TraesCS6D02G405900, TraesCS6D02G406000	0.947368	0.166667	0.475	1.99446	5.68421	2.85
HORVU.MOREX.r2.7HG0527240.1	chr7H	1247700	1248871	NB-ARC domain-containing disease resistance protein	N1.HOG0026699	OG0020365	n0	HORVU.MOREX.r2.7HG0527240.1	TRIDC4AG071370.1	TraesCS4A02G487100, TraesCS7A02G004800	0.947368	0.5	0.85	1.11455	1.89474	1.7
HORVU.MOREX.r2.7HG0527580.1	chr7H	1974662	1977554	NBS-LRR-like resistance protein	N1.HOG0009379	OG0003906	n0	HORVU.MOREX.r2.7HG0527580.1	TRIDC7AG000710.1, TRIDC4AG071880.1	TraesCS7A02G008300, TraesCS7A02G005700, TraesCS7A02G004200, TraesCS4A02G486600, TraesCS4A02G493600, TraesCS4A02G490300, TraesCS7D02G008000, TraesCS7D02G004700, TraesCS7D02G005500	0.842105	0.483333	0.8	1.05263	1.74229	1.65517
HORVU.MOREX.r2.7HG0528560.1	chr7H	3506842	3510708	Rp1-like protein	N1.HOG0000948	OG0000134	n31	HORVU.MOREX.r2.7HG0528560.1	TRIDC4AG070080.1, TRIDC7AG001350.1	TraesCS7D02G013400	0.789474	0.4	0.5	1.57895	1.97368	1.25
HORVU.MOREX.r2.7HG0528860.1	chr7H	3919622	3922329	Leucine-rich repeat receptor-like protein kinase family protein	N1.HOG0028077	OG0021755	n0	HORVU.MOREX.r2.7HG0528860.1	TRIDC4AG069500.1, TRIDC7AG001650.1	TraesCS7A02G018700, TraesCS3D02G463800	0.473684	0.266667	0.35	1.35338	1.77632	1.3125
HORVU.MOREX.r2.7HG0528980.1	chr7H	4093900	4095747	Serine/threonine-protein kinase	N1.HOG0000275	OG0000027	n10	HORVU.MOREX.r2.7HG0528980.1	TRIDC3AG061550.1, TRIDC3BG083090.1	TraesCS4A02G483600, TraesCS3A02G435200, TraesCS3B02G575400	0.894737	0.133333	0.85	1.05263	6.71053	6.375
HORVU.MOREX.r2.7HG0529530.1	chr7H	4809103	4809594	RING finger family protein	N1.HOG0004430	OG0001284	n7	HORVU.MOREX.r2.7HG0529530.1	TRIDC7AG002290.1, TRIDC4AG068320.1, TRIDC4AG068330.1	TraesCS4A02G463800, TraesCS7A02G025100, TraesCS4A02G463900, TraesCS7A02G025200, TraesCS7D02G023100, TraesCS7D02G043400, TraesCS7D02G023000	0.947368	0.55	0.65	1.45749	1.72249	1.18182
HORVU.MOREX.r2.7HG0529690.1	chr7H	5103151	5104488	Cytochrome P450	N1.HOG0029332	OG0023039	n0	HORVU.MOREX.r2.7HG0529690.1	TRIDC4AG068070.1	TraesCS4A02G462000, TraesCS7D02G024500	0.894737	0.533333	0.6	1.49123	1.67763	1.125
HORVU.MOREX.r2.7HG0529790.1	chr7H	5284655	5286217	Leucine-rich repeat receptor-like protein kinase	N1.HOG0012086	OG0005965	n2	HORVU.MOREX.r2.7HG0529790.1	TRIDC2BG000240.1	TraesCS2A02G001700, TraesCS7A02G028300, TraesCS2B02G021400, TraesCSU02G101700	0.736842	0.566667	0.65	1.1336	1.30031	1.14706
HORVU.MOREX.r2.7HG0529840.1	chr7H	5401214	5401864	Invertase inhibitor	N1.HOG0008365	OG0003303	n0	HORVU.MOREX.r2.7HG0529840.1, HORVU.MOREX.r2.7HG0529860.1	TRIDC4AG067900.1, TRIDC7AG074010.1, TRIDC7AG002720.1, TRIDC4AG067880.1	TraesCS7A02G029200, TraesCS7A02G028800, TraesCS7A02G029100, TraesCS4A02G460500, TraesCS7A02G029500, TraesCS4A02G460200, TraesCS7D02G025800	0.947368	0.511111	0.9	1.05263	1.85355	1.76087
HORVU.MOREX.r2.7HG0531050.1	chr7H	7766041	7766918	Coatomer subunit beta'-1	N1.HOG0004284	OG0001218	n4	HORVU.MOREX.r2.7HG0531050.1	TRIDC3AG062890.1, TRIDC3BG070440.1, TRIDC3BG070530.1, TRIDC3BG070520.1, TRIDC7BG067620.1	TraesCS3A02G444500, TraesCS3B02G478000, TraesCS3B02G478400, TraesCS3B02G479100, TraesCS3B02G478900, TraesCS3B02G478700, TraesCS3D02G437100, TraesCS3D02G436900, TraesCS4D02G089300	0.631579	0.133333	0.55	1.14833	4.73684	4.125
HORVU.MOREX.r2.7HG0531060.1	chr7H	7783396	7791576	Acetyl-coenzyme A synthetase	N1.HOG0010574	OG0004734	n0	HORVU.MOREX.r2.7HG0531060.1	TRIDC4AG067130.1, TRIDC7AG003220.1, TRIDC7BG070480.1	TraesCS7A02G011700, TraesCS7A02G033700, TraesCS7B02G448600, TraesCS7D02G030200, TraesCS3D02G491300	0.947368	0.0666667	0.65	1.45749	14.2105	9.75
HORVU.MOREX.r2.7HG0531100.1	chr7H	7834293	7837710	NBS-LRR disease resistance protein	N1.HOG0005638	OG0001841	n1	HORVU.MOREX.r2.7HG0531100.1	TRIDC7AG003780.1, TRIDC7AG003830.1	TraesCS4A02G448900, TraesCS7A02G040000, TraesCS7A02G038800, TraesCS4A02G449100, TraesCS7A02G039200, TraesCS4A02G448300, TraesCS4A02G448800, TraesCSU02G240400, TraesCSU02G230700	0.736842	0.408333	0.675	1.09162	1.80451	1.65306
HORVU.MOREX.r2.7HG0531420.1	chr7H	8472326	8473516	F-box protein	N1.HOG0002682	OG0000608	n10	HORVU.MOREX.r2.7HG0531420.1	TRIDC7AG003640.1, TRIDC4AG066830.1, TRIDC4AG066800.1, TRIDC0UG010740.1	TraesCS4A02G451500, TraesCS4A02G454100, TraesCS4A02G454000, TraesCS4A02G451800, TraesCS7D02G033700, TraesCS7D02G033800	0.947368	0.333333	0.633333	1.49584	2.84211	1.9
HORVU.MOREX.r2.7HG0531430.1	chr7H	8505728	8507642	Eukaryotic aspartyl protease family protein, expressed	N1.HOG0029740	OG0023447	n0	HORVU.MOREX.r2.7HG0531430.1	TRIDC0UG010650.1	TraesCS7A02G037900, TraesCSU02G168200	0.842105	0.2	0.3	2.80702	4.21053	1.5
HORVU.MOREX.r2.7HG0531560.1	chr7H	8918122	8921487	NBS-LRR disease resistance protein	N1.HOG0005639	OG0001841	n12	HORVU.MOREX.r2.7HG0531560.1	TRIDC4AG066400.1	TraesCS7D02G035500, TraesCSU02G102100	0.789474	0.233333	0.5	1.57895	3.38346	2.14286
HORVU.MOREX.r2.7HG0531700.1	chr7H	9078072	9078998	Transcription initiation factor TFIID subunit 8	N1.HOG0016722	OG0010449	n0	HORVU.MOREX.r2.7HG0531700.1	TRIDC7AG004010.1, TRIDC4AG066240.1	TraesCS7A02G040600, TraesCS7D02G036000, TraesCSU02G065200	0.947368	0.666667	0.9	1.05263	1.42105	1.35
HORVU.MOREX.r2.7HG0531800.1	chr7H	9223480	9227653	Sucrose synthase	N1.HOG0003998	OG0001108	n12	HORVU.MOREX.r2.7HG0531800.1	TRIDC7AG004050.1, TRIDC4AG066200.1	TraesCS4A02G446700, TraesCS7A02G040900, TraesCS7D02G036600	0.947368	0.333333	0.4	2.36842	2.84211	1.2
HORVU.MOREX.r2.7HG0531880.1	chr7H	9435080	9436769	Glycerol-3-phosphate acyltransferase	N1.HOG0002644	OG0000596	n1	HORVU.MOREX.r2.4HG0284030.1, HORVU.MOREX.r2.7HG0531880.1	TRIDC0UG006390.1	TraesCS4A02G248400, TraesCS4B02G066500, TraesCS2B02G319100, TraesCS4D02G065400	0.947368	0.533333	0.65	1.45749	1.77632	1.21875
HORVU.MOREX.r2.7HG0532050.1	chr7H	9846549	9848042	Carboxyl methyltransferase	N1.HOG0005225	OG0001648	n7	HORVU.MOREX.r2.7HG0532050.1	TRIDC6BG060630.1	TraesCS6A02G345300, TraesCS4A02G445900, TraesCS7A02G042400, TraesCS6B02G378100, TraesCS6D02G327800, TraesCS7D02G037800, TraesCS7D02G037900	0.947368	0.6	0.8	1.18421	1.57895	1.33333
HORVU.MOREX.r2.7HG0532280.1	chr7H	10197095	10200821	Receptor protein kinase, putative	N1.HOG0001211	OG0000187	n14	HORVU.MOREX.r2.7HG0532280.1	TRIDC7AG004220.1, TRIDC4AG065920.1	TraesCS7A02G042200, TraesCS4A02G445500, TraesCS7D02G037700	0.947368	0.733333	0.875	1.08271	1.29187	1.19318
HORVU.MOREX.r2.7HG0532560.1	chr7H	10740530	10741989	ATP-dependent chaperone ClpB	N1.HOG0003592	OG0000944	n12	HORVU.MOREX.r2.7HG0532560.1, HORVU.MOREX.r2.7HG0550160.1, HORVU.MOREX.r2.7HG0532870.1	TRIDC7AG005290.1, TRIDC4AG049030.1, TRIDC7AG004950.1	TraesCS7A02G050600, TraesCS7A02G050700, TraesCS4A02G436600	0.947368	0.666667	0.9	1.05263	1.42105	1.35
HORVU.MOREX.r2.7HG0533370.1	chr7H	12510663	12512309	Pentatricopeptide repeat-containing protein	N1.HOG0010541	OG0004709	n0	HORVU.MOREX.r2.7HG0533370.1	TRIDC4AG064700.1, TRIDC7AG007990.1, TRIDC7AG005480.1	TraesCS4A02G439023, TraesCS7A02G072100, TraesCS7A02G052900, TraesCS7A02G052700, TraesCS7D02G048300	0.947368	0.4	0.825	1.14833	2.36842	2.0625
HORVU.MOREX.r2.7HG0533390.1	chr7H	12515870	12520052	Oligopeptide transporter	N1.HOG0002485	OG0000543	n17	HORVU.MOREX.r2.7HG0533390.1	TRIDC7AG008000.1, TRIDC6BG018360.1	TraesCS4A02G439000, TraesCS7A02G053100, TraesCS7A02G071900, TraesCS7D02G048400, TraesCS6D02G089800	0.947368	0.433333	0.85	1.11455	2.18623	1.96154
HORVU.MOREX.r2.7HG0533810.1	chr7H	13477764	13479423	Glycosyltransferase	N1.HOG0001144	OG0000171	n20	HORVU.MOREX.r2.7HG0533810.1, HORVU.MOREX.r2.7HG0533890.1	TRIDC1AG009850.1, TRIDC5AG047110.1, TRIDC7AG005850.1, TRIDC2AG039470.1, TRIDC4AG064080.1, TRIDC7AG005860.1, TRIDC4AG064270.1, TRIDC7AG005830.1, TRIDC3BG026990.1	TraesCS4A02G442300, TraesCS4A02G442200, TraesCS7A02G055800, TraesCS7A02G056200, TraesCS4A02G442800, TraesCS2B02G628900, TraesCS7D02G050400, TraesCS7D02G051100	0.947368	0.2	0.725	1.30672	4.73684	3.625
HORVU.MOREX.r2.7HG0533920.1	chr7H	13702890	13706834	Anthocyanin 5-aromatic acyltransferase	N1.HOG0004674	OG0001388	n7	HORVU.MOREX.r2.7HG0533920.1	TRIDC7AG005980.1, TRIDC7AG005960.1, TRIDC7BG040260.1	TraesCS4A02G432800, TraesCS7A02G057200, TraesCS7A02G056900, TraesCS7D02G052200, TraesCS7D02G052000	0.947368	0.566667	0.625	1.51579	1.67183	1.10294
HORVU.MOREX.r2.7HG0534050.1	chr7H	13931539	13934486	RNA-binding family protein	N1.HOG0015100	OG0008830	n0	HORVU.MOREX.r2.7HG0534050.1	TRIDC7AG006100.1, TRIDC4AG063820.1	TraesCS7A02G057900, TraesCS4A02G432400, TraesCS7D02G053000	0.947368	0.333333	0.75	1.26316	2.84211	2.25
HORVU.MOREX.r2.7HG0534070.1	chr7H	13958231	13966308	RNase P Rpr2/Rpp21 subunit domain protein	N1.HOG0005859	OG0001955	n0	HORVU.MOREX.r2.7HG0534080.1, HORVU.MOREX.r2.7HG0534070.1	TRIDC7AG006150.1, TRIDC4AG063980.1, TRIDC7AG006160.1, TRIDC1AG063240.1	TraesCS7A02G058600, TraesCS7A02G058700, TraesCS4A02G430500, TraesCS1A02G430900, TraesCS1B02G465600, TraesCS7D02G053200, TraesCS7D02G053500, TraesCS1D02G440000	0.947368	0.2	0.55	1.72249	4.73684	2.75
HORVU.MOREX.r2.7HG0534080.1	chr7H	13992706	13995934	RNase P Rpr2/Rpp21 subunit domain protein	N1.HOG0005859	OG0001955	n0	HORVU.MOREX.r2.7HG0534080.1, HORVU.MOREX.r2.7HG0534070.1	TRIDC7AG006150.1, TRIDC4AG063980.1, TRIDC7AG006160.1, TRIDC1AG063240.1	TraesCS7A02G058600, TraesCS7A02G058700, TraesCS4A02G430500, TraesCS1A02G430900, TraesCS1B02G465600, TraesCS7D02G053200, TraesCS7D02G053500, TraesCS1D02G440000	0.947368	0.2	0.55	1.72249	4.73684	2.75
HORVU.MOREX.r2.7HG0534580.1	chr7H	15193277	15193701	Dynein light chain family protein	N1.HOG0013951	OG0007707	n0	HORVU.MOREX.r2.7HG0534580.1	TRIDC7AG006620.1, TRIDC4AG063410.1	TraesCS7A02G061500, TraesCS4A02G427300, TraesCS4A02G428300, TraesCS7D02G056400	0.947368	0.555556	0.85	1.11455	1.70526	1.53
HORVU.MOREX.r2.7HG0534870.1	chr7H	15759369	15761607	Nudix hydrolase	N1.HOG0008529	OG0003410	n3	HORVU.MOREX.r2.7HG0534870.1	TRIDC4AG063170.1, TRIDC5BG045230.1, TRIDC1BG017530.1	TraesCS4A02G425100, TraesCS7A02G063900, TraesCS7B02G366200, TraesCS7D02G058800	0.842105	0.733333	0.825	1.02073	1.14833	1.125
HORVU.MOREX.r2.7HG0534880.1	chr7H	15761794	15763043	6,7-dimethyl-8-ribityllumazine synthase	N1.HOG0004790	OG0001449	n0	HORVU.MOREX.r2.7HG0534880.1	TRIDC4AG063160.1, TRIDC7AG006880.1	TraesCS4A02G148900, TraesCS7A02G310400, TraesCS7A02G445300, TraesCS4A02G425000, TraesCS7A02G064100, TraesCS2B02G028200, TraesCS1B02G153900, TraesCS5D02G395100, TraesCS1D02G164400, TraesCS6D02G211000, TraesCS7D02G553100, TraesCS7D02G058900	0.947368	0.644444	0.75	1.26316	1.47005	1.16379
HORVU.MOREX.r2.7HG0534930.1	chr7H	15772576	15774258	Sulfite exporter TauE/SafE family protein, putative	N1.HOG0008208	OG0003208	n7	HORVU.MOREX.r2.7HG0534930.1	TRIDC7AG006900.1, TRIDC4AG063140.1	TraesCS4A02G424800, TraesCS7A02G064300, TraesCS7D02G059100	0.947368	0.733333	0.75	1.26316	1.29187	1.02273
HORVU.MOREX.r2.7HG0534950.1	chr7H	15775737	15778794	Cytochrome P450	N1.HOG0005229	OG0001650	n8	HORVU.MOREX.r2.7HG0534950.1	TRIDC4AG063130.1	TraesCS7A02G064400, TraesCS7D02G059200, TraesCSU02G200000	0.947368	0.6	0.75	1.26316	1.57895	1.25
HORVU.MOREX.r2.7HG0535360.1	chr7H	17100228	17115850	WD40 repeat-like protein	N1.HOG0007648	OG0002911	n7	HORVU.MOREX.r2.7HG0535360.1	TRIDC7AG007410.1, TRIDC4AG062460.1	TraesCS7A02G067900, TraesCS4A02G421400, TraesCS7D02G062000	0.947368	0.2	0.925	1.02418	4.73684	4.625
HORVU.MOREX.r2.7HG0535570.1	chr7H	17683595	17704608	Disease resistance protein RPM1	N1.HOG0003471	OG0000897	n9	HORVU.MOREX.r2.7HG0535570.1	TRIDC4AG062040.1	TraesCS4A02G419100, TraesCS7A02G070800, TraesCS4A02G417100, TraesCS4A02G417115, TraesCS7A02G070600, TraesCS7A02G070700, TraesCS1B02G339800, TraesCS7D02G066100, TraesCS7D02G066300, TraesCSU02G103500	0.894737	0.533333	0.8	1.11842	1.67763	1.5
HORVU.MOREX.r2.7HG0537810.1	chr7H	23145192	23147569	Receptor-like protein kinase	N1.HOG0012111	OG0005987	n0	HORVU.MOREX.r2.7HG0537810.1	TRIDC4AG060560.1, TRIDC0UG017850.1	TraesCS7A02G082600, TraesCS4A02G381100, TraesCS4A02G380300, TraesCSU02G175600, TraesCSU02G214400, TraesCS7D02G077200	0.947368	0.333333	0.85	1.11455	2.84211	2.55
HORVU.MOREX.r2.7HG0538900.1	chr7H	25781497	25783029	Choline transporter-like protein 1	N1.HOG0002159	OG0000438	n1	HORVU.MOREX.r2.7HG0538900.1	TRIDC4AG058300.1, TRIDC4AG058270.1, TRIDC4AG058330.1, TRIDC7AG010380.1, TRIDC7AG010370.1, TRIDC4AG058340.1	TraesCS7A02G090200, TraesCS4A02G390100, TraesCS4A02G389900, TraesCS7A02G090100, TraesCS7A02G090000, TraesCS4A02G389800, TraesCS7A02G090300, TraesCS4A02G390000, TraesCS4A02G390200, TraesCS7D02G086600, TraesCS7D02G085500, TraesCS7D02G086500	0.947368	0.551515	0.75	1.26316	1.71776	1.35989
HORVU.MOREX.r2.7HG0539120.1	chr7H	26062105	26064661	Protein kinase	N1.HOG0000846	OG0000117	n1	HORVU.MOREX.r2.7HG0539120.1	TRIDC4AG058040.1, TRIDC4AG058050.1	TraesCS7A02G091400, TraesCS4A02G391600, TraesCS4A02G391400, TraesCS7A02G091500, TraesCS7D02G085600, TraesCS7D02G087100, TraesCS7D02G087200	0.947368	0.8	0.9	1.05263	1.18421	1.125
HORVU.MOREX.r2.7HG0539340.1	chr7H	26880407	26881612	Peroxidase	N1.HOG0001177	OG0000180	n21	HORVU.MOREX.r2.7HG0539320.1, HORVU.MOREX.r2.7HG0539330.1, HORVU.MOREX.r2.7HG0539340.1, HORVU.MOREX.r2.UnG0633450.1, HORVU.MOREX.r2.7HG0539360.1	TRIDC7AG011130.1, TRIDC4AG057620.1, TRIDC4AG057630.1, TRIDC0UG032960.1	TraesCS7A02G094400, TraesCS7A02G094600, TraesCS4A02G394900, TraesCS7D02G090300, TraesCS7D02G090500, TraesCSU02G062700, TraesCSU02G250800, TraesCS7D02G090600	0.894737	0.622222	0.75	1.19298	1.43797	1.20536
HORVU.MOREX.r2.7HG0540170.1	chr7H	29205799	29212369	Disease resistance protein RPM1	N1.HOG0007195	OG0002661	n1	HORVU.MOREX.r2.7HG0540170.1	TRIDC7AG011800.1, TRIDC6AG008420.1	TraesCS7A02G102100, TraesCS4A02G400000, TraesCS1B02G026500	0.842105	0.511111	0.7	1.20301	1.6476	1.36957
HORVU.MOREX.r2.7HG0540590.1	chr7H	30132973	30136253	Apyrase	N1.HOG0014121	OG0007862	n0	HORVU.MOREX.r2.7HG0540590.1	TRIDC7AG012300.1, TRIDC7BG000730.1, TRIDC3BG005400.1, TRIDC7BG000790.1	TraesCS7B02G004400, TraesCSU02G095000, TraesCS7D02G100000	0.947368	0.0666667	0.2	4.73684	14.2105	3
HORVU.MOREX.r2.7HG0541500.1	chr7H	35012402	35024600	3-ketoacyl-CoA synthase	N1.HOG0004432	OG0001285	n8	HORVU.MOREX.r2.7HG0541500.1, HORVU.MOREX.r2.1HG0070300.1	TRIDC1AG049640.1	TraesCS1A02G369100, TraesCS1B02G387800, TraesCS1D02G374700	0.947368	0.0666667	0.85	1.11455	14.2105	12.75
HORVU.MOREX.r2.7HG0543340.1	chr7H	40815996	40823449	NRT1/PTR family protein 2.2	N1.HOG0006102	OG0002075	n2	HORVU.MOREX.r2.7HG0543340.1	TRIDC7AG014260.1, TRIDC7BG003100.1	TraesCS7A02G121600, TraesCS7B02G020200, TraesCS7B02G020300, TraesCS7D02G119800, TraesCS7D02G119900	0.947368	0.0666667	0.9	1.05263	14.2105	13.5
HORVU.MOREX.r2.7HG0543430.1	chr7H	41068171	41071723	U-box domain-containing family protein	N1.HOG0023219	OG0016909	n0	HORVU.MOREX.r2.7HG0543430.1	TRIDC7AG014340.1, TRIDC7BG003270.1, TRIDC7BG003420.1	TraesCS7A02G122200, TraesCS7B02G021200, TraesCS7D02G120700	0.947368	0.133333	0.816667	1.16004	7.10526	6.125
HORVU.MOREX.r2.7HG0553720.1	chr7H	97240728	97241672	Calcium-dependent lipid-binding (CaLB domain) family protein	N1.HOG0011780	OG0005703	n0	HORVU.MOREX.r2.5HG0406750.1, HORVU.MOREX.r2.7HG0553720.1, HORVU.MOREX.r2.3HG0262130.1	TRIDC3AG064290.1, TRIDC3BG072400.1	TraesCS3A02G454300, TraesCS3B02G492900, TraesCS3D02G446700	0.842105	0.0666667	0.75	1.12281	12.6316	11.25
HORVU.MOREX.r2.7HG0559510.1	chr7H	134726165	134726518	transmembrane protein, putative (DUF247)	N1.HOG0026543	OG0020216	n1	HORVU.MOREX.r2.7HG0559510.1	TRIDC0UG018830.1	TraesCS7A02G565000, TraesCS7B02G497400	0.736842	0.0666667	0.25	2.94737	11.0526	3.75
HORVU.MOREX.r2.7HG0585370.1	chr7H	435746409	435752225	Non-lysosomal glucosylceramidase	N1.HOG0005567	OG0001804	n9	HORVU.MOREX.r2.7HG0585370.1	TRIDC5AG044070.1, TRIDC7BG036370.1	TraesCS7A02G320400, TraesCS7B02G221400, TraesCS7D02G317300	0.947368	0.2	0.3	3.15789	4.73684	1.5
HORVU.MOREX.r2.7HG0585670.1	chr7H	437702892	437705529	Protein defective in meristem silencing 3	N1.HOG0011972	OG0005867	n3	HORVU.MOREX.r2.7HG0585670.1	TRIDC7BG036980.1	TraesCS7D02G318800	0.736842	0.0666667	0.6	1.22807	11.0526	9
HORVU.MOREX.r2.7HG0600330.1	chr7H	553185247	553195162	NBS-LRR-like resistance protein	N1.HOG0014111	OG0007853	n0	HORVU.MOREX.r2.7HG0600330.1	TRIDC7AG055680.1, TRIDC7AG055620.1, TRIDC7BG048010.1	TraesCS7A02G399300, TraesCS7A02G399600, TraesCS7A02G399400, TraesCS7B02G299800	0.894737	0.65	0.825	1.08453	1.37652	1.26923
HORVU.MOREX.r2.7HG0604470.1	chr7H	576386667	576387467	Sulfotransferase	N1.HOG0011134	OG0005162	n0	HORVU.MOREX.r2.7HG0604470.1	TRIDC7AG059380.1, TRIDC7AG058910.1, TRIDC3BG074780.1, TRIDC7BG052310.1	TraesCS7A02G426000, TraesCS7B02G326700, TraesCSU02G241100, TraesCSU02G216600, TraesCS3D02G464800	0.894737	0.0666667	0.15	5.96491	13.4211	2.25
HORVU.MOREX.r2.7HG0605030.1	chr7H	578842038	578843732	Serine/threonine-protein kinase	N1.HOG0000720	OG0000096	n34	HORVU.MOREX.r2.7HG0605030.1	TRIDC7AG060170.1, TRIDC7BG055490.1	TraesCS7A02G431000, TraesCS7A02G431300, TraesCS7A02G424600, TraesCS7A02G431200, TraesCS7A02G431100, TraesCS7B02G330100, TraesCS7B02G328800, TraesCS7B02G331800, TraesCSU02G243800, TraesCS7D02G423200, TraesCS7D02G423000	0.947368	0.773333	0.875	1.08271	1.22505	1.13147
HORVU.MOREX.r2.7HG0606340.1	chr7H	583843037	583845306	F-box protein	N1.HOG0003931	OG0001075	n4	HORVU.MOREX.r2.7HG0606340.1, HORVU.MOREX.r2.7HG0606330.1	TRIDC4AG052150.1, TRIDC4AG052210.1, TRIDC7BG054320.1, TRIDC5BG078450.1, TRIDC5BG078370.1, TRIDC5BG078410.1	TraesCS4A02G345600, TraesCS4A02G346500, TraesCS4A02G346200, TraesCS5B02G526900, TraesCS5B02G526700, TraesCS5D02G526400, TraesCS7D02G430100, TraesCS5D02G526000	0.947368	0.333333	0.9	1.05263	2.84211	2.7
HORVU.MOREX.r2.7HG0606930.1	chr7H	586031162	586033962	F-box/RNI/FBD-like domains-containing protein, putative	N1.HOG0000648	OG0000083	n27	HORVU.MOREX.r2.7HG0606930.1	TRIDC7AG072750.1, TRIDC7BG068910.1, TRIDC7BG068870.1	TraesCS7A02G518600, TraesCS7B02G434600, TraesCS7D02G508500, TraesCS7D02G508300	0.894737	0.633333	0.7	1.2782	1.41274	1.10526
HORVU.MOREX.r2.7HG0607350.1	chr7H	587780967	587783104	F-box protein	N1.HOG0006685	OG0002388	n0	HORVU.MOREX.r2.7HG0607350.1	TRIDC7AG062200.1, TRIDC5BG038060.1, TRIDC7BG055550.1	TraesCS5A02G226300, TraesCS7A02G448500, TraesCS7A02G448700, TraesCS7B02G348500, TraesCS5D02G233500, TraesCS7D02G438000, TraesCSU02G097700, TraesCS7D02G438500	0.894737	0.266667	0.625	1.43158	3.35526	2.34375
HORVU.MOREX.r2.7HG0608910.1	chr7H	593339466	593344937	Glutamate receptor	N1.HOG0007383	OG0002768	n8	HORVU.MOREX.r2.7HG0608910.1	TRIDC7AG063270.1	TraesCS7A02G455200, TraesCS7B02G355500, TraesCS7D02G444100	0.947368	0.666667	0.85	1.11455	1.42105	1.275
HORVU.MOREX.r2.7HG0611340.1	chr7H	602373354	602375460	Pentatricopeptide repeat-containing protein	N1.HOG0009034	OG0003699	n0	HORVU.MOREX.r2.7HG0611340.1	TRIDC3AG026190.1, TRIDC7AG065860.1, TRIDC3BG029850.1, TRIDC7BG059430.1	TraesCS3A02G188500, TraesCS7A02G471300, TraesCS3B02G217200, TraesCS7B02G373300, TraesCS3D02G191500, TraesCS7D02G458700	0.947368	0.0666667	0.775	1.22241	14.2105	11.625
HORVU.MOREX.r2.7HG0611400.1	chr7H	602476204	602477232	BTB/POZ domain containing protein, expressed	N1.HOG0004762	OG0001436	n1	HORVU.MOREX.r2.7HG0611400.1	TRIDC7AG065990.1, TRIDC7AG066010.1, TRIDC7BG059490.1, TRIDC7BG059460.1	TraesCS7A02G472400, TraesCS7A02G472800, TraesCS7B02G373900, TraesCS7B02G373600, TraesCS7B02G374000, TraesCS7D02G459600, TraesCS7D02G459500	0.947368	0.5	0.8	1.18421	1.89474	1.6
HORVU.MOREX.r2.7HG0611460.1	chr7H	602525455	602525835	BTB/POZ domain containing protein, expressed	N1.HOG0008400	OG0003325	n5	HORVU.MOREX.r2.7HG0611460.1	TRIDC7AG055940.1, TRIDC7BG059750.1	TraesCS7A02G472700, TraesCS7A02G474500, TraesCS7A02G471800, TraesCS7B02G376100, TraesCS7B02G375800	0.842105	0.2	0.65	1.29555	4.21053	3.25
HORVU.MOREX.r2.7HG0613040.1	chr7H	606710210	606712576	Subtilisin-like protease	N1.HOG0006038	OG0002040	n2	HORVU.MOREX.r2.7HG0613040.1	TRIDC7AG068070.1, TRIDC7BG061910.1	TraesCS1A02G271900, TraesCS7A02G488500, TraesCS7B02G391700, TraesCS7D02G475000	0.947368	0.666667	0.7	1.35338	1.42105	1.05
HORVU.MOREX.r2.7HG0614570.1	chr7H	612302114	612342317	Sulfate transporter	N1.HOG0007930	OG0003058	n2	HORVU.MOREX.r2.7HG0614570.1	TRIDC7AG069780.1, TRIDC7BG064220.1	TraesCS7A02G499000, TraesCS7B02G406100, TraesCS7D02G486000	0.947368	0.0666667	0.4	2.36842	14.2105	6
HORVU.MOREX.r2.7HG0616400.1	chr7H	617324359	617328590	disease resistance protein (TIR-NBS-LRR class) family	N1.HOG0005200	OG0001633	n4	HORVU.MOREX.r2.7HG0616350.1, HORVU.MOREX.r2.UnG0627160.1, HORVU.MOREX.r2.7HG0616710.1, HORVU.MOREX.r2.7HG0616730.1, HORVU.MOREX.r2.7HG0616740.1, HORVU.MOREX.r2.UnG0627140.1, HORVU.MOREX.r2.7HG0616400.1, HORVU.MOREX.r2.3HG0182820.1	TRIDC7BG066900.1	TraesCS7A02G510600, TraesCS7B02G421200, TraesCS7D02G500000	0.789474	0.6	0.75	1.05263	1.31579	1.25
HORVU.MOREX.r2.7HG0617740.1	chr7H	620262384	620262830	Calcium-binding protein	N1.HOG0004709	OG0001407	n10	HORVU.MOREX.r2.7HG0617740.1	TRIDC7AG072500.1, TRIDC7BG068700.1, TRIDC7BG068690.1	TraesCS7A02G516700, TraesCS7B02G433000, TraesCS7B02G433100, TraesCS7D02G506900	0.947368	0.666667	0.775	1.22241	1.42105	1.1625
HORVU.MOREX.r2.7HG0617780.1	chr7H	620367817	620370399	Leucine-rich repeat receptor-like protein kinase family protein, putative	N1.HOG0028089	OG0021767	n0	HORVU.MOREX.r2.7HG0617780.1	TRIDC4AG034170.1, TRIDC4BG015650.1	TraesCS4B02G101100, TraesCS4D02G097700	0.947368	0.4	0.9	1.05263	2.36842	2.25
HORVU.MOREX.r2.7HG0618870.1	chr7H	622345154	622349171	Disease resistance protein (NBS-LRR class) family	N1.HOG0010477	OG0004656	n0	HORVU.MOREX.r2.7HG0618870.1	TRIDC7AG073410.1, TRIDC2BG090290.1, TRIDC7BG069710.1	TraesCS2A02G564800, TraesCS7A02G524300, TraesCS7B02G441700, TraesCS7D02G513100	0.578947	0.366667	0.4	1.44737	1.57895	1.09091
HORVU.MOREX.r2.7HG0619060.1	chr7H	622754196	622754510	CsAtPR5, putative, expressed	N1.HOG0003298	OG0000826	n0	HORVU.MOREX.r2.7HG0619060.1	TRIDC6AG061350.1, TRIDC3AG047330.1, TRIDC3AG047380.1, TRIDC6BG068820.1, TRIDC2BG084410.1, TRIDC0UG016360.1, TRIDC6BG068880.1	TraesCS5A02G321700, TraesCS3A02G328900, TraesCS3A02G329000, TraesCS6A02G418000, TraesCS5B02G322400, TraesCS2B02G584500, TraesCS2B02G584600, TraesCS6B02G471300, TraesCS3B02G142000, TraesCS5D02G328900, TraesCS6D02G376800, TraesCS6D02G403300, TraesCS6D02G403000	0.947368	0.283333	0.491667	1.92685	3.34365	1.73529
HORVU.MOREX.r2.7HG0619480.1	chr7H	623590307	623592583	F-box family protein, putative	N1.HOG0029474	OG0023181	n0	HORVU.MOREX.r2.7HG0619480.1	TRIDC7AG074080.1	TraesCS7A02G530500, TraesCS7D02G518300	0.947368	0.5	0.85	1.11455	1.89474	1.7
HORVU.MOREX.r2.7HG0620410.1	chr7H	625704589	625707344	receptor kinase 1	N1.HOG0010339	OG0004551	n5	HORVU.MOREX.r2.7HG0620410.1	TRIDC7AG075080.1, TRIDC7BG071740.1	TraesCS7A02G539100, TraesCS7B02G461900, TraesCS7D02G525000	0.947368	0.6	0.9	1.05263	1.57895	1.5
HORVU.MOREX.r2.7HG0620970.1	chr7H	627118698	627119273	splicing factor PWI domain-containing protein	N1.HOG0005488	OG0001765	n0	HORVU.MOREX.r2.7HG0620970.1, HORVU.MOREX.r2.7HG0620980.1	TRIDC7BG072340.1, TRIDC7BG072330.1, TRIDC7BG072310.1	TraesCS7A02G543900, TraesCS7A02G543800, TraesCS7B02G466200, TraesCS7B02G466100, TraesCS7B02G466000, TraesCS7B02G465900, TraesCS7D02G530600, TraesCSU02G225500, TraesCS7D02G529700, TraesCSU02G246300	0.894737	0.466667	0.633333	1.41274	1.91729	1.35714
HORVU.MOREX.r2.7HG0621230.1	chr7H	627653460	627655041	receptor kinase 1	N1.HOG0004567	OG0001339	n0	HORVU.MOREX.r2.7HG0621230.1	TRIDC2AG081620.1, TRIDC4AG070740.1, TRIDC2AG081940.1, TRIDC7AG075880.1, TRIDC0UG006440.1, TRIDC0UG020190.1, TRIDC2BG090970.1, TRIDC5BG071100.1, TRIDC0UG027450.1, TRIDC1BG000210.1, TRIDC7BG072590.1, TRIDC7BG072540.1	TraesCS1A02G002900, TraesCS5A02G005400, TraesCSU02G207100, TraesCSU02G099300	0.894737	0.266667	0.575	1.55606	3.35526	2.15625
HORVU.MOREX.r2.7HG0621420.1	chr7H	628045138	628046073	Expansin-like protein	N1.HOG0002703	OG0000615	n6	HORVU.MOREX.r2.7HG0621420.1	TRIDC7BG072670.1, TRIDC7BG072710.1	TraesCS7B02G469100, TraesCSU02G099100, TraesCS7D02G532400	0.789474	0.6	0.7	1.12782	1.31579	1.16667
HORVU.MOREX.r2.7HG0621540.1	chr7H	628305410	628306489	BTB/POZ domain containing protein	N1.HOG0007216	OG0002676	n5	HORVU.MOREX.r2.7HG0621540.1	TRIDC7AG076130.1, TRIDC7BG072870.1	TraesCS7A02G547200, TraesCS7A02G547000, TraesCS7A02G546900, TraesCS7A02G547100, TraesCS7B02G470900, TraesCSU02G094500	0.842105	0.644444	0.8	1.05263	1.30672	1.24138
HORVU.MOREX.r2.7HG0622030.1	chr7H	629354721	629361888	Disease resistance protein (NBS-LRR class) family	N1.HOG0010630	OG0004776	n0	HORVU.MOREX.r2.7HG0622030.1	TRIDC7AG064910.1, TRIDC7BG058280.1, TRIDC3BG083900.1, TRIDC6BG005170.1	TraesCS7A02G464600, TraesCS7B02G365100, TraesCS6B02G041800, TraesCS7D02G452200	0.947368	0.5	0.8	1.18421	1.89474	1.6
HORVU.MOREX.r2.7HG0622080.1	chr7H	629491738	629494440	Leucine-rich repeat receptor-like protein kinase family protein, putative	N1.HOG0003561	OG0000932	n15	HORVU.MOREX.r2.7HG0622080.1	TRIDC7BG075850.1, TRIDC7BG075840.1	TraesCS7A02G560600, TraesCS7B02G486300, TraesCS7D02G549000	0.947368	0.4	0.7	1.35338	2.36842	1.75
HORVU.MOREX.r2.7HG0622310.1	chr7H	629805757	629821975	Disease resistance protein	N1.HOG0005439	OG0001744	n0	HORVU.MOREX.r2.7HG0622310.1	TRIDC3BG083540.1, TRIDC2BG072890.1	TraesCS2A02G057700, TraesCS1A02G013000, TraesCS3B02G543400, TraesCS2B02G503900, TraesCS5B02G554300, TraesCS1B02G403200, TraesCS1B02G466900, TraesCS7B02G483800, TraesCS5D02G554900, TraesCS7D02G549700, TraesCS1D02G011200	0.947368	0.657143	0.85	1.11455	1.44165	1.29348
HORVU.MOREX.r2.7HG0622840.1	chr7H	631342295	631344895	NBS-LRR disease resistance protein-like protein	N1.HOG0001482	OG0000246	n1	HORVU.MOREX.r2.7HG0622840.1	TRIDC7BG074360.1, TRIDC7BG074540.1	TraesCS7A02G555400, TraesCS7B02G479600, TraesCS7B02G479500, TraesCS7D02G555300, TraesCS7D02G542100	0.789474	0.233333	0.35	2.25564	3.38346	1.5
HORVU.MOREX.r2.7HG0622850.1	chr7H	631344923	631346302	NBS-LRR disease resistance protein-like protein	N1.HOG0001485	OG0000246	n16	HORVU.MOREX.r2.7HG0622850.1	TRIDC7AG077150.1, TRIDC7BG074530.1, TRIDC6BG072880.1, TRIDC6BG072960.1, TRIDC6BG072820.1, TRIDC6BG072990.1, TRIDC6BG073000.1, TRIDC7BG074440.1, TRIDC7BG074490.1, TRIDC7BG074610.1	TraesCS7A02G555300, TraesCS7B02G479300, TraesCS7B02G479400, TraesCS7B02G479100, TraesCS7B02G478800, TraesCS7B02G479200	0.789474	0.2	0.27	2.92398	3.94737	1.35
HORVU.MOREX.r2.7HG0622860.1	chr7H	631357820	631359212	Dirigent protein	N1.HOG0003787	OG0001017	n0	HORVU.MOREX.r2.7HG0622860.1	TRIDC2AG082380.1, TRIDC7BG074320.1, TRIDC7BG074330.1, TRIDC2BG090470.1, TRIDC0UG005470.1	TraesCS7A02G555100, TraesCS7A02G555000, TraesCS7A02G554700, TraesCS2A02G561900, TraesCS2A02G563700, TraesCS7B02G479700, TraesCS7B02G478900, TraesCS7B02G478400, TraesCS7B02G478500, TraesCS2B02G624700, TraesCS2B02G625000, TraesCSU02G172200, TraesCS2D02G060500	0.789474	0.675	0.7375	1.07047	1.16959	1.09259
HORVU.MOREX.r2.7HG0622980.1	chr7H	631558206	631559624	disease resistance family protein / LRR family protein	N1.HOG0005195	OG0001630	n0	HORVU.MOREX.r2.7HG0622980.1	TRIDC7AG076920.1, TRIDC7BG074240.1, TRIDC5BG002900.1, TRIDC6BG021360.1, TRIDC7BG074210.1, TRIDC7BG074200.1, TRIDC6BG061980.1	TraesCS7A02G553600, TraesCS7B02G477400, TraesCS7B02G477700, TraesCS3B02G041300, TraesCS7B02G477200, TraesCS6B02G387200, TraesCS7D02G540500, TraesCS2D02G585700, TraesCS2D02G487900	0.894737	0.355556	0.67	1.33543	2.51645	1.88437
HORVU.MOREX.r2.7HG0622990.1	chr7H	631559802	631561158	Disease resistance protein (NBS-LRR class) family	N1.HOG0007218	OG0002677	n6	HORVU.MOREX.r2.7HG0531010.1, HORVU.MOREX.r2.7HG0622990.1	TRIDC7BG074190.1	TraesCS7B02G477100, TraesCS7B02G477600, TraesCS7B02G477300, TraesCS1B02G201700, TraesCS7D02G540000	0.947368	0.433333	0.75	1.26316	2.18623	1.73077
HORVU.MOREX.r2.7HG0623850.1	chr7H	633442842	633445674	Coatomer subunit beta'-1	N1.HOG0005640	OG0001842	n0	HORVU.MOREX.r2.7HG0623850.1	TRIDC4AG068980.1, TRIDC7BG076690.1, TRIDC3BG070490.1, TRIDC7BG076680.1, TRIDC7BG067610.1, TRIDC6BG007330.1, TRIDC0UG018060.1, TRIDC7BG077080.1	TraesCS7A02G544600, TraesCS7A02G564900, TraesCS7B02G496400, TraesCS7B02G493400, TraesCS7B02G495800, TraesCS7D02G545800, TraesCS7D02G531000	0.526316	0.16	0.3	1.75439	3.28947	1.875
HORVU.MOREX.r2.7HG0624010.1	chr7H	634000925	634007199	Disease resistance protein (CC-NBS-LRR)	N1.HOG0014171	OG0007909	n0	HORVU.MOREX.r2.7HG0624010.1	TRIDC7BG069550.1, TRIDC7BG075470.1	TraesCS7A02G568400, TraesCS7B02G490900, TraesCS7B02G490000, TraesCSU02G242800, TraesCSU02G242900	0.947368	0.244444	0.25	3.78947	3.8756	1.02273
HORVU.MOREX.r2.UnG0626140.1	chrUn	9810255	9816578	Sesquiterpene synthase	N1.HOG0023211	OG0016901	n3	HORVU.MOREX.r2.UnG0626140.1	TRIDC7AG069810.1	TraesCS7A02G499300, TraesCS6B02G008700	0.947368	0.133333	0.7	1.35338	7.10526	5.25
HORVU.MOREX.r2.UnG0635160.1	chrUn	76369129	76370133	SKP1-like 13	N1.HOG0000713	OG0000095	n0	HORVU.MOREX.r2.2HG0097850.1, HORVU.MOREX.r2.UnG0635160.1, HORVU.MOREX.r2.2HG0097870.1, HORVU.MOREX.r2.2HG0097860.1, HORVU.MOREX.r2.2HG0097570.1, HORVU.MOREX.r2.2HG0097580.1, HORVU.MOREX.r2.2HG0097590.1	TRIDC2AG017300.1, TRIDC2AG017500.1, TRIDC2AG017560.1, TRIDC7AG059010.1, TRIDC5AG024940.1, TRIDC2AG017280.1, TRIDC2BG020860.1, TRIDC2BG020870.1, TRIDC0UG027290.1, TRIDC2BG021120.1, TRIDC2BG021170.1, TRIDC2BG020850.1, TRIDC2BG025720.1, TRIDC2BG021060.1	TraesCS2A02G140600, TraesCS2A02G140700, TraesCS5A02G148800, TraesCS2A02G138900, TraesCS7A02G425400, TraesCS2A02G138800, TraesCS2A02G175800, TraesCS2B02G164800, TraesCS2B02G164500, TraesCS2B02G165500, TraesCS2B02G165000, TraesCS2B02G202500, TraesCS2B02G162700, TraesCS2B02G162600, TraesCS2B02G162900, TraesCS5B02G175300, TraesCS2B02G165600, TraesCS2B02G162800, TraesCS2D02G183200, TraesCS5D02G144000,…	0.789474	0.511111	0.716667	1.10159	1.54462	1.40217
