# Supplementary material for: Comparative gene retention analysis in barley, wild emmer, and bread wheat pangenome lines reveals factors affecting gene retention following gene duplication
Source: BMC Biol. 2023 Feb 6;21:25. doi: 10.1186/s12915-022-01503-z (PMC9903521; doi:10.1186/s12915-022-01503-z)
Supplement: Supplementary file 9 — Additional file 9. Gene duplication type data in Fig. 4C (326 HPT2-pattern-like genes) and Fig. 6B (three categories of genes). [file 12915_2022_1503_MOESM9_ESM.zip]

Archive with 6 entries (5 files):
- Files_S8/
- Files_S8/Figure6B_middle_neutral_genes.gene_type
- Files_S8/Figure6B_left_barley_preferential_genes.gene_type
- Files_S8/Figure4D_HPT2like_genes.gene_type
- Files_S8/Figure6B_right_wheat_preferential_genes.gene_type
- Files_S8/read_me.txt
