# Supplementary material for: Comparative gene retention analysis in barley, wild emmer, and bread wheat pangenome lines reveals factors affecting gene retention following gene duplication
Source: BMC Biol. 2023 Feb 6;21:25. doi: 10.1186/s12915-022-01503-z (PMC9903521; doi:10.1186/s12915-022-01503-z)
Supplement: Supplementary file 9 — Additional file 9. Gene duplication type data in Fig. 4C (326 HPT2-pattern-like genes) and Fig. 6B (three categories of genes). [file 12915_2022_1503_MOESM9_ESM.zip › Files_S8/Figure6B_middle_neutral_genes.gene_type]

HORVU.MOREX.r2.1HG0000190	1
HORVU.MOREX.r2.1HG0000220	1
HORVU.MOREX.r2.1HG0000290	3
HORVU.MOREX.r2.1HG0000300	3
HORVU.MOREX.r2.1HG0000320	3
HORVU.MOREX.r2.1HG0001350	3
HORVU.MOREX.r2.1HG0001560	1
HORVU.MOREX.r2.1HG0001790	1
HORVU.MOREX.r2.1HG0001970	3
HORVU.MOREX.r2.1HG0002150	2
HORVU.MOREX.r2.1HG0002610	2
HORVU.MOREX.r2.1HG0002730	3
HORVU.MOREX.r2.1HG0003040	1
HORVU.MOREX.r2.1HG0003480	4
HORVU.MOREX.r2.1HG0003840	1
HORVU.MOREX.r2.1HG0005650	1
HORVU.MOREX.r2.1HG0006100	1
HORVU.MOREX.r2.1HG0007480	1
HORVU.MOREX.r2.1HG0007550	1
HORVU.MOREX.r2.1HG0007660	1
HORVU.MOREX.r2.1HG0009060	1
HORVU.MOREX.r2.1HG0010280	2
HORVU.MOREX.r2.1HG0010310	2
HORVU.MOREX.r2.1HG0010320	2
HORVU.MOREX.r2.1HG0011280	1
HORVU.MOREX.r2.1HG0011350	3
HORVU.MOREX.r2.1HG0011670	1
HORVU.MOREX.r2.1HG0012150	1
HORVU.MOREX.r2.1HG0013560	1
HORVU.MOREX.r2.1HG0016250	3
HORVU.MOREX.r2.1HG0016580	2
HORVU.MOREX.r2.1HG0016600	2
HORVU.MOREX.r2.1HG0020560	4
HORVU.MOREX.r2.1HG0020610	0
HORVU.MOREX.r2.1HG0028130	1
HORVU.MOREX.r2.1HG0031610	1
HORVU.MOREX.r2.1HG0031890	4
HORVU.MOREX.r2.1HG0033840	1
HORVU.MOREX.r2.1HG0034990	1
HORVU.MOREX.r2.1HG0042710	1
HORVU.MOREX.r2.1HG0043440	1
HORVU.MOREX.r2.1HG0045760	1
HORVU.MOREX.r2.1HG0047170	1
HORVU.MOREX.r2.1HG0047600	1
HORVU.MOREX.r2.1HG0051490	1
HORVU.MOREX.r2.1HG0052200	1
HORVU.MOREX.r2.1HG0052500	1
HORVU.MOREX.r2.1HG0053800	4
HORVU.MOREX.r2.1HG0054630	1
HORVU.MOREX.r2.1HG0059370	1
HORVU.MOREX.r2.1HG0062860	3
HORVU.MOREX.r2.1HG0063720	3
HORVU.MOREX.r2.1HG0063800	4
HORVU.MOREX.r2.1HG0064550	0
HORVU.MOREX.r2.1HG0064630	1
HORVU.MOREX.r2.1HG0065740	1
HORVU.MOREX.r2.1HG0065920	1
HORVU.MOREX.r2.1HG0065930	4
HORVU.MOREX.r2.1HG0067710	4
HORVU.MOREX.r2.1HG0068300	1
HORVU.MOREX.r2.1HG0068590	3
HORVU.MOREX.r2.1HG0068740	3
HORVU.MOREX.r2.1HG0068760	3
HORVU.MOREX.r2.1HG0069080	1
HORVU.MOREX.r2.1HG0069120	3
HORVU.MOREX.r2.1HG0071920	3
HORVU.MOREX.r2.1HG0072670	3
HORVU.MOREX.r2.1HG0073280	1
HORVU.MOREX.r2.1HG0074220	3
HORVU.MOREX.r2.1HG0074230	2
HORVU.MOREX.r2.1HG0074260	2
HORVU.MOREX.r2.1HG0074570	1
HORVU.MOREX.r2.1HG0075220	1
HORVU.MOREX.r2.1HG0075320	2
HORVU.MOREX.r2.1HG0076000	1
HORVU.MOREX.r2.1HG0076630	1
HORVU.MOREX.r2.1HG0076640	1
HORVU.MOREX.r2.1HG0076810	3
HORVU.MOREX.r2.1HG0077890	2
HORVU.MOREX.r2.1HG0078000	0
HORVU.MOREX.r2.2HG0079190	3
HORVU.MOREX.r2.2HG0079300	3
HORVU.MOREX.r2.2HG0079970	3
HORVU.MOREX.r2.2HG0079990	3
HORVU.MOREX.r2.2HG0080160	3
HORVU.MOREX.r2.2HG0080170	3
HORVU.MOREX.r2.2HG0080460	1
HORVU.MOREX.r2.2HG0080920	2
HORVU.MOREX.r2.2HG0081030	1
HORVU.MOREX.r2.2HG0081220	1
HORVU.MOREX.r2.2HG0081300	3
HORVU.MOREX.r2.2HG0082250	1
HORVU.MOREX.r2.2HG0082320	1
HORVU.MOREX.r2.2HG0082730	2
HORVU.MOREX.r2.2HG0082840	1
HORVU.MOREX.r2.2HG0083380	1
HORVU.MOREX.r2.2HG0083520	2
HORVU.MOREX.r2.2HG0084040	1
HORVU.MOREX.r2.2HG0084330	1
HORVU.MOREX.r2.2HG0085340	1
HORVU.MOREX.r2.2HG0086500	1
HORVU.MOREX.r2.2HG0086610	3
HORVU.MOREX.r2.2HG0086960	1
HORVU.MOREX.r2.2HG0087010	1
HORVU.MOREX.r2.2HG0087490	2
HORVU.MOREX.r2.2HG0088460	1
HORVU.MOREX.r2.2HG0089350	1
HORVU.MOREX.r2.2HG0090730	1
HORVU.MOREX.r2.2HG0091500	1
HORVU.MOREX.r2.2HG0091610	4
HORVU.MOREX.r2.2HG0091840	4
HORVU.MOREX.r2.2HG0092710	3
HORVU.MOREX.r2.2HG0092770	1
HORVU.MOREX.r2.2HG0092910	1
HORVU.MOREX.r2.2HG0092920	1
HORVU.MOREX.r2.2HG0095510	3
HORVU.MOREX.r2.2HG0096710	1
HORVU.MOREX.r2.2HG0097130	2
HORVU.MOREX.r2.2HG0097760	1
HORVU.MOREX.r2.2HG0098410	3
HORVU.MOREX.r2.2HG0098420	3
HORVU.MOREX.r2.2HG0100650	1
HORVU.MOREX.r2.2HG0101000	2
HORVU.MOREX.r2.2HG0101040	3
HORVU.MOREX.r2.2HG0101970	1
HORVU.MOREX.r2.2HG0102640	3
HORVU.MOREX.r2.2HG0102850	1
HORVU.MOREX.r2.2HG0104190	1
HORVU.MOREX.r2.2HG0105530	3
HORVU.MOREX.r2.2HG0105770	1
HORVU.MOREX.r2.2HG0108680	3
HORVU.MOREX.r2.2HG0109690	1
HORVU.MOREX.r2.2HG0110940	1
HORVU.MOREX.r2.2HG0110960	1
HORVU.MOREX.r2.2HG0114010	0
HORVU.MOREX.r2.2HG0118870	1
HORVU.MOREX.r2.2HG0121170	1
HORVU.MOREX.r2.2HG0126330	4
HORVU.MOREX.r2.2HG0131100	1
HORVU.MOREX.r2.2HG0133050	1
HORVU.MOREX.r2.2HG0136410	1
HORVU.MOREX.r2.2HG0137060	0
HORVU.MOREX.r2.2HG0138160	2
HORVU.MOREX.r2.2HG0138300	2
HORVU.MOREX.r2.2HG0138460	2
HORVU.MOREX.r2.2HG0140240	1
HORVU.MOREX.r2.2HG0143030	3
HORVU.MOREX.r2.2HG0144170	3
HORVU.MOREX.r2.2HG0145780	3
HORVU.MOREX.r2.2HG0145970	4
HORVU.MOREX.r2.2HG0146390	3
HORVU.MOREX.r2.2HG0147260	1
HORVU.MOREX.r2.2HG0147830	1
HORVU.MOREX.r2.2HG0148950	1
HORVU.MOREX.r2.2HG0149180	1
HORVU.MOREX.r2.2HG0149920	1
HORVU.MOREX.r2.2HG0152290	3
HORVU.MOREX.r2.2HG0153300	1
HORVU.MOREX.r2.2HG0153830	3
HORVU.MOREX.r2.2HG0156960	1
HORVU.MOREX.r2.2HG0158710	3
HORVU.MOREX.r2.2HG0159090	3
HORVU.MOREX.r2.2HG0160140	1
HORVU.MOREX.r2.2HG0160820	0
HORVU.MOREX.r2.2HG0161250	1
HORVU.MOREX.r2.2HG0162520	3
HORVU.MOREX.r2.2HG0163040	3
HORVU.MOREX.r2.2HG0163340	3
HORVU.MOREX.r2.2HG0163580	0
HORVU.MOREX.r2.2HG0165350	1
HORVU.MOREX.r2.2HG0165380	1
HORVU.MOREX.r2.2HG0165500	1
HORVU.MOREX.r2.2HG0166080	1
HORVU.MOREX.r2.2HG0167730	1
HORVU.MOREX.r2.2HG0167790	1
HORVU.MOREX.r2.2HG0169950	1
HORVU.MOREX.r2.2HG0170660	3
HORVU.MOREX.r2.2HG0171280	1
HORVU.MOREX.r2.2HG0171390	1
HORVU.MOREX.r2.2HG0172000	1
HORVU.MOREX.r2.2HG0172290	1
HORVU.MOREX.r2.2HG0172810	2
HORVU.MOREX.r2.2HG0173190	3
HORVU.MOREX.r2.2HG0174640	1
HORVU.MOREX.r2.2HG0174800	1
HORVU.MOREX.r2.2HG0176450	4
HORVU.MOREX.r2.2HG0176860	3
HORVU.MOREX.r2.2HG0177040	1
HORVU.MOREX.r2.2HG0178380	1
HORVU.MOREX.r2.2HG0178450	3
HORVU.MOREX.r2.2HG0178470	3
HORVU.MOREX.r2.2HG0178630	1
HORVU.MOREX.r2.2HG0179010	1
HORVU.MOREX.r2.2HG0179500	1
HORVU.MOREX.r2.2HG0179710	1
HORVU.MOREX.r2.2HG0179790	3
HORVU.MOREX.r2.2HG0179810	3
HORVU.MOREX.r2.2HG0180250	3
HORVU.MOREX.r2.2HG0180290	3
HORVU.MOREX.r2.2HG0180530	2
HORVU.MOREX.r2.2HG0180990	3
HORVU.MOREX.r2.2HG0181070	1
HORVU.MOREX.r2.2HG0181140	1
HORVU.MOREX.r2.3HG0181470	3
HORVU.MOREX.r2.3HG0182330	1
HORVU.MOREX.r2.3HG0182600	1
HORVU.MOREX.r2.3HG0183000	1
HORVU.MOREX.r2.3HG0183220	1
HORVU.MOREX.r2.3HG0184260	1
HORVU.MOREX.r2.3HG0184290	1
HORVU.MOREX.r2.3HG0184580	1
HORVU.MOREX.r2.3HG0184960	1
HORVU.MOREX.r2.3HG0184970	2
HORVU.MOREX.r2.3HG0185310	2
HORVU.MOREX.r2.3HG0185730	1
HORVU.MOREX.r2.3HG0186010	1
HORVU.MOREX.r2.3HG0186170	0
HORVU.MOREX.r2.3HG0186290	1
HORVU.MOREX.r2.3HG0186620	1
HORVU.MOREX.r2.3HG0187820	4
HORVU.MOREX.r2.3HG0189420	1
HORVU.MOREX.r2.3HG0189710	2
HORVU.MOREX.r2.3HG0189740	2
HORVU.MOREX.r2.3HG0189930	1
HORVU.MOREX.r2.3HG0190160	1
HORVU.MOREX.r2.3HG0190270	2
HORVU.MOREX.r2.3HG0190500	2
HORVU.MOREX.r2.3HG0190620	1
HORVU.MOREX.r2.3HG0191010	3
HORVU.MOREX.r2.3HG0191480	1
HORVU.MOREX.r2.3HG0192540	1
HORVU.MOREX.r2.3HG0192750	1
HORVU.MOREX.r2.3HG0193150	1
HORVU.MOREX.r2.3HG0194770	4
HORVU.MOREX.r2.3HG0194790	2
HORVU.MOREX.r2.3HG0195160	1
HORVU.MOREX.r2.3HG0195440	3
HORVU.MOREX.r2.3HG0195470	3
HORVU.MOREX.r2.3HG0196540	1
HORVU.MOREX.r2.3HG0198420	1
HORVU.MOREX.r2.3HG0198710	0
HORVU.MOREX.r2.3HG0199230	1
HORVU.MOREX.r2.3HG0200860	1
HORVU.MOREX.r2.3HG0201820	1
HORVU.MOREX.r2.3HG0201860	3
HORVU.MOREX.r2.3HG0203630	1
HORVU.MOREX.r2.3HG0204120	1
HORVU.MOREX.r2.3HG0204880	3
HORVU.MOREX.r2.3HG0208050	3
HORVU.MOREX.r2.3HG0210210	1
HORVU.MOREX.r2.3HG0213900	1
HORVU.MOREX.r2.3HG0221710	1
HORVU.MOREX.r2.3HG0225000	1
HORVU.MOREX.r2.3HG0229140	1
HORVU.MOREX.r2.3HG0231230	3
HORVU.MOREX.r2.3HG0233560	4
HORVU.MOREX.r2.3HG0233920	1
HORVU.MOREX.r2.3HG0235230	0
HORVU.MOREX.r2.3HG0236760	0
HORVU.MOREX.r2.3HG0238250	1
HORVU.MOREX.r2.3HG0240090	1
HORVU.MOREX.r2.3HG0241310	1
HORVU.MOREX.r2.3HG0241410	1
HORVU.MOREX.r2.3HG0242380	1
HORVU.MOREX.r2.3HG0244260	1
HORVU.MOREX.r2.3HG0246540	0
HORVU.MOREX.r2.3HG0246930	0
HORVU.MOREX.r2.3HG0248750	1
HORVU.MOREX.r2.3HG0253690	1
HORVU.MOREX.r2.3HG0255020	1
HORVU.MOREX.r2.3HG0255490	0
HORVU.MOREX.r2.3HG0255780	1
HORVU.MOREX.r2.3HG0257540	3
HORVU.MOREX.r2.3HG0259320	1
HORVU.MOREX.r2.3HG0259620	1
HORVU.MOREX.r2.3HG0260570	1
HORVU.MOREX.r2.3HG0261470	3
HORVU.MOREX.r2.3HG0261510	1
HORVU.MOREX.r2.3HG0261630	3
HORVU.MOREX.r2.3HG0261660	1
HORVU.MOREX.r2.3HG0261670	3
HORVU.MOREX.r2.3HG0261680	3
HORVU.MOREX.r2.3HG0262070	1
HORVU.MOREX.r2.3HG0262490	1
HORVU.MOREX.r2.3HG0262710	1
HORVU.MOREX.r2.3HG0263150	2
HORVU.MOREX.r2.3HG0263330	3
HORVU.MOREX.r2.3HG0265460	1
HORVU.MOREX.r2.3HG0266010	3
HORVU.MOREX.r2.3HG0266910	1
HORVU.MOREX.r2.3HG0267160	1
HORVU.MOREX.r2.3HG0267630	3
HORVU.MOREX.r2.3HG0268100	1
HORVU.MOREX.r2.3HG0268110	1
HORVU.MOREX.r2.3HG0268440	1
HORVU.MOREX.r2.3HG0268500	3
HORVU.MOREX.r2.3HG0269450	3
HORVU.MOREX.r2.3HG0270100	0
HORVU.MOREX.r2.3HG0270380	2
HORVU.MOREX.r2.3HG0270400	1
HORVU.MOREX.r2.3HG0270730	3
HORVU.MOREX.r2.3HG0271320	3
HORVU.MOREX.r2.3HG0271870	1
HORVU.MOREX.r2.3HG0272040	2
HORVU.MOREX.r2.3HG0272420	3
HORVU.MOREX.r2.3HG0272670	2
HORVU.MOREX.r2.3HG0272700	2
HORVU.MOREX.r2.3HG0273220	1
HORVU.MOREX.r2.3HG0273590	2
HORVU.MOREX.r2.3HG0274010	1
HORVU.MOREX.r2.3HG0274020	1
HORVU.MOREX.r2.3HG0274300	1
HORVU.MOREX.r2.3HG0274570	1
HORVU.MOREX.r2.3HG0274950	2
HORVU.MOREX.r2.3HG0275010	3
HORVU.MOREX.r2.3HG0275310	0
HORVU.MOREX.r2.4HG0277190	1
HORVU.MOREX.r2.4HG0281250	0
HORVU.MOREX.r2.4HG0281410	1
HORVU.MOREX.r2.4HG0285740	0
HORVU.MOREX.r2.4HG0286500	1
HORVU.MOREX.r2.4HG0288720	1
HORVU.MOREX.r2.4HG0292640	2
HORVU.MOREX.r2.4HG0295700	1
HORVU.MOREX.r2.4HG0295750	1
HORVU.MOREX.r2.4HG0296660	1
HORVU.MOREX.r2.4HG0304030	1
HORVU.MOREX.r2.4HG0304790	1
HORVU.MOREX.r2.4HG0308200	1
HORVU.MOREX.r2.4HG0311250	1
HORVU.MOREX.r2.4HG0316910	1
HORVU.MOREX.r2.4HG0322440	1
HORVU.MOREX.r2.4HG0327650	3
HORVU.MOREX.r2.4HG0329480	1
HORVU.MOREX.r2.4HG0330400	2
HORVU.MOREX.r2.4HG0331720	0
HORVU.MOREX.r2.4HG0332100	1
HORVU.MOREX.r2.4HG0332930	1
HORVU.MOREX.r2.4HG0334420	1
HORVU.MOREX.r2.4HG0334490	0
HORVU.MOREX.r2.4HG0335120	3
HORVU.MOREX.r2.4HG0337650	1
HORVU.MOREX.r2.4HG0337670	1
HORVU.MOREX.r2.4HG0337710	1
HORVU.MOREX.r2.4HG0337960	1
HORVU.MOREX.r2.4HG0339270	1
HORVU.MOREX.r2.4HG0340320	1
HORVU.MOREX.r2.4HG0341680	1
HORVU.MOREX.r2.4HG0342060	1
HORVU.MOREX.r2.4HG0342610	1
HORVU.MOREX.r2.4HG0343180	3
HORVU.MOREX.r2.4HG0343260	1
HORVU.MOREX.r2.4HG0343700	1
HORVU.MOREX.r2.4HG0343910	1
HORVU.MOREX.r2.4HG0344060	1
HORVU.MOREX.r2.4HG0344280	1
HORVU.MOREX.r2.4HG0346660	0
HORVU.MOREX.r2.4HG0347660	1
HORVU.MOREX.r2.4HG0347780	1
HORVU.MOREX.r2.4HG0347890	1
HORVU.MOREX.r2.4HG0348270	1
HORVU.MOREX.r2.4HG0348920	1
HORVU.MOREX.r2.5HG0349780	1
HORVU.MOREX.r2.5HG0349880	1
HORVU.MOREX.r2.5HG0350880	4
HORVU.MOREX.r2.5HG0351530	1
HORVU.MOREX.r2.5HG0351800	1
HORVU.MOREX.r2.5HG0353010	1
HORVU.MOREX.r2.5HG0353530	1
HORVU.MOREX.r2.5HG0353980	3
HORVU.MOREX.r2.5HG0354650	1
HORVU.MOREX.r2.5HG0354780	2
HORVU.MOREX.r2.5HG0355260	1
HORVU.MOREX.r2.5HG0355660	2
HORVU.MOREX.r2.5HG0355700	2
HORVU.MOREX.r2.5HG0355850	3
HORVU.MOREX.r2.5HG0356600	1
HORVU.MOREX.r2.5HG0357710	1
HORVU.MOREX.r2.5HG0359550	3
HORVU.MOREX.r2.5HG0361850	1
HORVU.MOREX.r2.5HG0365160	1
HORVU.MOREX.r2.5HG0365490	1
HORVU.MOREX.r2.5HG0368000	1
HORVU.MOREX.r2.5HG0368580	0
HORVU.MOREX.r2.5HG0373670	1
HORVU.MOREX.r2.5HG0379350	4
HORVU.MOREX.r2.5HG0380420	1
HORVU.MOREX.r2.5HG0383190	1
HORVU.MOREX.r2.5HG0383830	4
HORVU.MOREX.r2.5HG0386340	1
HORVU.MOREX.r2.5HG0390760	1
HORVU.MOREX.r2.5HG0391510	1
HORVU.MOREX.r2.5HG0393710	1
HORVU.MOREX.r2.5HG0394060	1
HORVU.MOREX.r2.5HG0394180	2
HORVU.MOREX.r2.5HG0394240	1
HORVU.MOREX.r2.5HG0394530	2
HORVU.MOREX.r2.5HG0395920	1
HORVU.MOREX.r2.5HG0396910	3
HORVU.MOREX.r2.5HG0397240	1
HORVU.MOREX.r2.5HG0397470	1
HORVU.MOREX.r2.5HG0397810	1
HORVU.MOREX.r2.5HG0397880	3
HORVU.MOREX.r2.5HG0398380	1
HORVU.MOREX.r2.5HG0401470	1
HORVU.MOREX.r2.5HG0403400	3
HORVU.MOREX.r2.5HG0405280	3
HORVU.MOREX.r2.5HG0405380	2
HORVU.MOREX.r2.5HG0406270	1
HORVU.MOREX.r2.5HG0406280	1
HORVU.MOREX.r2.5HG0409370	1
HORVU.MOREX.r2.5HG0410350	0
HORVU.MOREX.r2.5HG0410580	3
HORVU.MOREX.r2.5HG0411520	1
HORVU.MOREX.r2.5HG0412150	3
HORVU.MOREX.r2.5HG0413640	1
HORVU.MOREX.r2.5HG0414710	1
HORVU.MOREX.r2.5HG0415060	1
HORVU.MOREX.r2.5HG0415270	2
HORVU.MOREX.r2.5HG0416430	1
HORVU.MOREX.r2.5HG0417250	1
HORVU.MOREX.r2.5HG0417290	3
HORVU.MOREX.r2.5HG0418090	1
HORVU.MOREX.r2.5HG0418800	1
HORVU.MOREX.r2.5HG0419510	3
HORVU.MOREX.r2.5HG0420110	1
HORVU.MOREX.r2.5HG0420230	1
HORVU.MOREX.r2.5HG0420870	1
HORVU.MOREX.r2.5HG0423380	1
HORVU.MOREX.r2.5HG0423740	1
HORVU.MOREX.r2.5HG0423970	1
HORVU.MOREX.r2.5HG0424210	1
HORVU.MOREX.r2.5HG0424430	1
HORVU.MOREX.r2.5HG0424950	1
HORVU.MOREX.r2.5HG0425030	1
HORVU.MOREX.r2.5HG0425300	1
HORVU.MOREX.r2.5HG0429100	1
HORVU.MOREX.r2.5HG0430680	3
HORVU.MOREX.r2.5HG0430800	3
HORVU.MOREX.r2.5HG0430820	3
HORVU.MOREX.r2.5HG0430830	3
HORVU.MOREX.r2.5HG0431120	1
HORVU.MOREX.r2.5HG0432410	3
HORVU.MOREX.r2.5HG0432620	1
HORVU.MOREX.r2.5HG0433300	1
HORVU.MOREX.r2.5HG0433720	1
HORVU.MOREX.r2.5HG0434120	1
HORVU.MOREX.r2.5HG0434220	1
HORVU.MOREX.r2.5HG0434350	1
HORVU.MOREX.r2.5HG0434490	1
HORVU.MOREX.r2.5HG0434640	1
HORVU.MOREX.r2.5HG0436690	1
HORVU.MOREX.r2.5HG0436800	1
HORVU.MOREX.r2.5HG0438480	3
HORVU.MOREX.r2.5HG0440510	1
HORVU.MOREX.r2.5HG0440760	1
HORVU.MOREX.r2.5HG0441590	1
HORVU.MOREX.r2.5HG0441640	1
HORVU.MOREX.r2.5HG0442550	1
HORVU.MOREX.r2.5HG0443520	3
HORVU.MOREX.r2.5HG0443570	1
HORVU.MOREX.r2.5HG0444710	1
HORVU.MOREX.r2.5HG0445050	1
HORVU.MOREX.r2.5HG0445320	1
HORVU.MOREX.r2.5HG0445340	3
HORVU.MOREX.r2.5HG0445350	1
HORVU.MOREX.r2.5HG0445390	2
HORVU.MOREX.r2.5HG0445400	1
HORVU.MOREX.r2.5HG0445540	0
HORVU.MOREX.r2.5HG0446590	1
HORVU.MOREX.r2.5HG0447170	1
HORVU.MOREX.r2.5HG0447370	3
HORVU.MOREX.r2.5HG0447390	1
HORVU.MOREX.r2.5HG0447540	1
HORVU.MOREX.r2.5HG0447740	3
HORVU.MOREX.r2.6HG0448120	1
HORVU.MOREX.r2.6HG0448130	1
HORVU.MOREX.r2.6HG0448430	3
HORVU.MOREX.r2.6HG0448500	3
HORVU.MOREX.r2.6HG0448660	1
HORVU.MOREX.r2.6HG0448680	1
HORVU.MOREX.r2.6HG0448860	1
HORVU.MOREX.r2.6HG0449020	3
HORVU.MOREX.r2.6HG0449070	1
HORVU.MOREX.r2.6HG0449300	1
HORVU.MOREX.r2.6HG0449660	1
HORVU.MOREX.r2.6HG0450690	1
HORVU.MOREX.r2.6HG0451890	3
HORVU.MOREX.r2.6HG0451910	3
HORVU.MOREX.r2.6HG0453280	2
HORVU.MOREX.r2.6HG0453340	2
HORVU.MOREX.r2.6HG0453480	2
HORVU.MOREX.r2.6HG0453530	3
HORVU.MOREX.r2.6HG0453880	1
HORVU.MOREX.r2.6HG0454450	1
HORVU.MOREX.r2.6HG0455210	2
HORVU.MOREX.r2.6HG0455250	1
HORVU.MOREX.r2.6HG0455260	1
HORVU.MOREX.r2.6HG0455390	0
HORVU.MOREX.r2.6HG0456650	1
HORVU.MOREX.r2.6HG0456660	1
HORVU.MOREX.r2.6HG0456840	3
HORVU.MOREX.r2.6HG0456930	3
HORVU.MOREX.r2.6HG0457410	1
HORVU.MOREX.r2.6HG0458200	1
HORVU.MOREX.r2.6HG0458390	1
HORVU.MOREX.r2.6HG0458450	0
HORVU.MOREX.r2.6HG0458810	3
HORVU.MOREX.r2.6HG0458840	0
HORVU.MOREX.r2.6HG0463950	1
HORVU.MOREX.r2.6HG0470000	1
HORVU.MOREX.r2.6HG0470850	1
HORVU.MOREX.r2.6HG0471100	1
HORVU.MOREX.r2.6HG0473550	1
HORVU.MOREX.r2.6HG0476870	2
HORVU.MOREX.r2.6HG0477060	1
HORVU.MOREX.r2.6HG0479680	1
HORVU.MOREX.r2.6HG0480730	1
HORVU.MOREX.r2.6HG0484820	1
HORVU.MOREX.r2.6HG0485850	1
HORVU.MOREX.r2.6HG0491120	1
HORVU.MOREX.r2.6HG0494150	1
HORVU.MOREX.r2.6HG0495420	1
HORVU.MOREX.r2.6HG0496290	1
HORVU.MOREX.r2.6HG0496970	1
HORVU.MOREX.r2.6HG0499230	1
HORVU.MOREX.r2.6HG0502150	1
HORVU.MOREX.r2.6HG0504350	1
HORVU.MOREX.r2.6HG0506740	4
HORVU.MOREX.r2.6HG0507140	1
HORVU.MOREX.r2.6HG0508560	1
HORVU.MOREX.r2.6HG0508770	1
HORVU.MOREX.r2.6HG0508870	1
HORVU.MOREX.r2.6HG0509700	1
HORVU.MOREX.r2.6HG0510110	4
HORVU.MOREX.r2.6HG0510810	3
HORVU.MOREX.r2.6HG0512240	3
HORVU.MOREX.r2.6HG0513460	1
HORVU.MOREX.r2.6HG0513520	3
HORVU.MOREX.r2.6HG0514360	1
HORVU.MOREX.r2.6HG0515580	1
HORVU.MOREX.r2.6HG0516080	1
HORVU.MOREX.r2.6HG0516550	1
HORVU.MOREX.r2.6HG0517000	1
HORVU.MOREX.r2.6HG0517690	1
HORVU.MOREX.r2.6HG0518460	1
HORVU.MOREX.r2.6HG0519320	1
HORVU.MOREX.r2.6HG0519450	1
HORVU.MOREX.r2.6HG0520920	3
HORVU.MOREX.r2.6HG0522310	3
HORVU.MOREX.r2.6HG0523690	2
HORVU.MOREX.r2.6HG0523760	3
HORVU.MOREX.r2.6HG0523820	2
HORVU.MOREX.r2.6HG0523930	1
HORVU.MOREX.r2.6HG0524220	1
HORVU.MOREX.r2.6HG0524260	1
HORVU.MOREX.r2.6HG0524290	1
HORVU.MOREX.r2.6HG0524700	3
HORVU.MOREX.r2.6HG0524920	2
HORVU.MOREX.r2.6HG0525540	1
HORVU.MOREX.r2.6HG0525550	1
HORVU.MOREX.r2.6HG0525700	1
HORVU.MOREX.r2.6HG0525730	3
HORVU.MOREX.r2.6HG0525770	1
HORVU.MOREX.r2.6HG0526210	1
HORVU.MOREX.r2.7HG0527060	2
HORVU.MOREX.r2.7HG0527390	1
HORVU.MOREX.r2.7HG0527730	1
HORVU.MOREX.r2.7HG0527830	1
HORVU.MOREX.r2.7HG0527990	3
HORVU.MOREX.r2.7HG0528000	3
HORVU.MOREX.r2.7HG0528830	1
HORVU.MOREX.r2.7HG0529070	3
HORVU.MOREX.r2.7HG0529140	1
HORVU.MOREX.r2.7HG0529230	2
HORVU.MOREX.r2.7HG0529700	1
HORVU.MOREX.r2.7HG0529810	3
HORVU.MOREX.r2.7HG0530110	1
HORVU.MOREX.r2.7HG0530390	2
HORVU.MOREX.r2.7HG0530430	1
HORVU.MOREX.r2.7HG0531200	2
HORVU.MOREX.r2.7HG0531220	3
HORVU.MOREX.r2.7HG0531310	2
HORVU.MOREX.r2.7HG0531400	1
HORVU.MOREX.r2.7HG0531410	1
HORVU.MOREX.r2.7HG0531930	1
HORVU.MOREX.r2.7HG0532080	1
HORVU.MOREX.r2.7HG0532390	1
HORVU.MOREX.r2.7HG0533030	2
HORVU.MOREX.r2.7HG0533060	1
HORVU.MOREX.r2.7HG0533140	3
HORVU.MOREX.r2.7HG0533200	2
HORVU.MOREX.r2.7HG0533300	2
HORVU.MOREX.r2.7HG0533310	2
HORVU.MOREX.r2.7HG0533490	2
HORVU.MOREX.r2.7HG0533520	1
HORVU.MOREX.r2.7HG0533900	1
HORVU.MOREX.r2.7HG0534120	1
HORVU.MOREX.r2.7HG0534160	3
HORVU.MOREX.r2.7HG0534180	3
HORVU.MOREX.r2.7HG0534440	0
HORVU.MOREX.r2.7HG0534460	1
HORVU.MOREX.r2.7HG0534690	3
HORVU.MOREX.r2.7HG0534750	1
HORVU.MOREX.r2.7HG0534840	0
HORVU.MOREX.r2.7HG0534890	2
HORVU.MOREX.r2.7HG0535110	1
HORVU.MOREX.r2.7HG0535270	0
HORVU.MOREX.r2.7HG0535300	1
HORVU.MOREX.r2.7HG0535310	3
HORVU.MOREX.r2.7HG0535390	1
HORVU.MOREX.r2.7HG0535400	1
HORVU.MOREX.r2.7HG0535430	1
HORVU.MOREX.r2.7HG0536140	0
HORVU.MOREX.r2.7HG0536850	1
HORVU.MOREX.r2.7HG0537150	3
HORVU.MOREX.r2.7HG0537290	3
HORVU.MOREX.r2.7HG0538310	2
HORVU.MOREX.r2.7HG0538340	2
HORVU.MOREX.r2.7HG0539150	1
HORVU.MOREX.r2.7HG0539230	3
HORVU.MOREX.r2.7HG0540690	1
HORVU.MOREX.r2.7HG0541300	1
HORVU.MOREX.r2.7HG0542230	3
HORVU.MOREX.r2.7HG0544030	1
HORVU.MOREX.r2.7HG0545550	1
HORVU.MOREX.r2.7HG0546010	1
HORVU.MOREX.r2.7HG0546720	2
HORVU.MOREX.r2.7HG0547350	1
HORVU.MOREX.r2.7HG0549210	1
HORVU.MOREX.r2.7HG0550590	2
HORVU.MOREX.r2.7HG0550610	3
HORVU.MOREX.r2.7HG0551540	3
HORVU.MOREX.r2.7HG0551580	3
HORVU.MOREX.r2.7HG0553680	1
HORVU.MOREX.r2.7HG0553910	3
HORVU.MOREX.r2.7HG0553930	3
HORVU.MOREX.r2.7HG0554850	4
HORVU.MOREX.r2.7HG0555210	2
HORVU.MOREX.r2.7HG0556070	0
HORVU.MOREX.r2.7HG0556500	1
HORVU.MOREX.r2.7HG0558140	1
HORVU.MOREX.r2.7HG0559040	1
HORVU.MOREX.r2.7HG0559980	1
HORVU.MOREX.r2.7HG0561690	2
HORVU.MOREX.r2.7HG0563970	1
HORVU.MOREX.r2.7HG0566520	1
HORVU.MOREX.r2.7HG0567120	1
HORVU.MOREX.r2.7HG0573370	1
HORVU.MOREX.r2.7HG0573450	0
HORVU.MOREX.r2.7HG0574640	0
HORVU.MOREX.r2.7HG0577990	1
HORVU.MOREX.r2.7HG0581280	1
HORVU.MOREX.r2.7HG0585170	2
HORVU.MOREX.r2.7HG0586970	1
HORVU.MOREX.r2.7HG0587580	3
HORVU.MOREX.r2.7HG0587670	2
HORVU.MOREX.r2.7HG0589090	1
HORVU.MOREX.r2.7HG0593770	2
HORVU.MOREX.r2.7HG0594070	1
HORVU.MOREX.r2.7HG0594660	1
HORVU.MOREX.r2.7HG0594730	3
HORVU.MOREX.r2.7HG0599080	1
HORVU.MOREX.r2.7HG0599660	1
HORVU.MOREX.r2.7HG0600970	2
HORVU.MOREX.r2.7HG0605280	1
HORVU.MOREX.r2.7HG0605490	2
HORVU.MOREX.r2.7HG0605560	4
HORVU.MOREX.r2.7HG0606310	2
HORVU.MOREX.r2.7HG0606520	1
HORVU.MOREX.r2.7HG0609310	0
HORVU.MOREX.r2.7HG0610560	1
HORVU.MOREX.r2.7HG0610820	1
HORVU.MOREX.r2.7HG0611440	1
HORVU.MOREX.r2.7HG0611880	1
HORVU.MOREX.r2.7HG0612790	1
HORVU.MOREX.r2.7HG0612820	2
HORVU.MOREX.r2.7HG0613020	1
HORVU.MOREX.r2.7HG0613990	4
HORVU.MOREX.r2.7HG0615650	1
HORVU.MOREX.r2.7HG0616450	2
HORVU.MOREX.r2.7HG0616570	1
HORVU.MOREX.r2.7HG0618590	2
HORVU.MOREX.r2.7HG0618880	1
HORVU.MOREX.r2.7HG0618890	1
HORVU.MOREX.r2.7HG0618970	1
HORVU.MOREX.r2.7HG0619220	3
HORVU.MOREX.r2.7HG0619630	2
HORVU.MOREX.r2.7HG0619640	1
HORVU.MOREX.r2.7HG0620150	1
HORVU.MOREX.r2.7HG0620650	3
HORVU.MOREX.r2.7HG0620940	1
HORVU.MOREX.r2.7HG0621280	1
HORVU.MOREX.r2.7HG0622300	2
HORVU.MOREX.r2.7HG0623330	1
HORVU.MOREX.r2.UnG0624180	1
HORVU.MOREX.r2.UnG0624290	1
HORVU.MOREX.r2.UnG0625880	1
HORVU.MOREX.r2.UnG0626650	1
HORVU.MOREX.r2.UnG0627460	1
HORVU.MOREX.r2.UnG0631040	1
HORVU.MOREX.r2.UnG0632950	1
HORVU.MOREX.r2.UnG0633910	4
HORVU.MOREX.r2.UnG0634780	0
HORVU.MOREX.r2.UnG0635630	1
HORVU.MOREX.r2.UnG0636180	1
HORVU.MOREX.r2.UnG0636220	2
