# Supplementary material for: Comparative gene retention analysis in barley, wild emmer, and bread wheat pangenome lines reveals factors affecting gene retention following gene duplication
Source: BMC Biol. 2023 Feb 6;21:25. doi: 10.1186/s12915-022-01503-z (PMC9903521; doi:10.1186/s12915-022-01503-z)
Supplement: Supplementary file 9 — Additional file 9. Gene duplication type data in Fig. 4C (326 HPT2-pattern-like genes) and Fig. 6B (three categories of genes). [file 12915_2022_1503_MOESM9_ESM.zip › Files_S8/Figure6B_left_barley_preferential_genes.gene_type]

HORVU.MOREX.r2.1HG0000020	1
HORVU.MOREX.r2.1HG0000390	1
HORVU.MOREX.r2.1HG0000500	3
HORVU.MOREX.r2.1HG0000520	3
HORVU.MOREX.r2.1HG0000610	3
HORVU.MOREX.r2.1HG0000750	2
HORVU.MOREX.r2.1HG0000770	2
HORVU.MOREX.r2.1HG0000990	2
HORVU.MOREX.r2.1HG0001060	2
HORVU.MOREX.r2.1HG0001120	1
HORVU.MOREX.r2.1HG0001140	1
HORVU.MOREX.r2.1HG0001160	1
HORVU.MOREX.r2.1HG0001400	1
HORVU.MOREX.r2.1HG0001430	1
HORVU.MOREX.r2.1HG0001470	1
HORVU.MOREX.r2.1HG0001480	1
HORVU.MOREX.r2.1HG0001490	2
HORVU.MOREX.r2.1HG0001520	2
HORVU.MOREX.r2.1HG0001730	1
HORVU.MOREX.r2.1HG0001780	1
HORVU.MOREX.r2.1HG0001840	1
HORVU.MOREX.r2.1HG0001940	0
HORVU.MOREX.r2.1HG0002430	2
HORVU.MOREX.r2.1HG0002460	1
HORVU.MOREX.r2.1HG0002490	1
HORVU.MOREX.r2.1HG0002510	3
HORVU.MOREX.r2.1HG0002520	3
HORVU.MOREX.r2.1HG0002570	3
HORVU.MOREX.r2.1HG0002620	1
HORVU.MOREX.r2.1HG0002940	1
HORVU.MOREX.r2.1HG0003290	1
HORVU.MOREX.r2.1HG0003300	3
HORVU.MOREX.r2.1HG0003350	3
HORVU.MOREX.r2.1HG0003380	2
HORVU.MOREX.r2.1HG0003400	2
HORVU.MOREX.r2.1HG0003470	1
HORVU.MOREX.r2.1HG0003530	1
HORVU.MOREX.r2.1HG0003950	3
HORVU.MOREX.r2.1HG0003970	3
HORVU.MOREX.r2.1HG0003990	1
HORVU.MOREX.r2.1HG0004310	3
HORVU.MOREX.r2.1HG0005000	1
HORVU.MOREX.r2.1HG0005090	1
HORVU.MOREX.r2.1HG0005120	3
HORVU.MOREX.r2.1HG0005140	3
HORVU.MOREX.r2.1HG0005420	1
HORVU.MOREX.r2.1HG0005850	1
HORVU.MOREX.r2.1HG0005890	0
HORVU.MOREX.r2.1HG0005970	2
HORVU.MOREX.r2.1HG0005990	2
HORVU.MOREX.r2.1HG0006010	2
HORVU.MOREX.r2.1HG0006050	1
HORVU.MOREX.r2.1HG0006060	2
HORVU.MOREX.r2.1HG0006160	1
HORVU.MOREX.r2.1HG0006430	0
HORVU.MOREX.r2.1HG0006800	3
HORVU.MOREX.r2.1HG0006810	3
HORVU.MOREX.r2.1HG0007040	1
HORVU.MOREX.r2.1HG0007290	1
HORVU.MOREX.r2.1HG0007540	1
HORVU.MOREX.r2.1HG0008020	1
HORVU.MOREX.r2.1HG0008270	1
HORVU.MOREX.r2.1HG0008960	1
HORVU.MOREX.r2.1HG0009070	1
HORVU.MOREX.r2.1HG0009180	1
HORVU.MOREX.r2.1HG0009290	2
HORVU.MOREX.r2.1HG0009370	3
HORVU.MOREX.r2.1HG0009380	3
HORVU.MOREX.r2.1HG0009560	2
HORVU.MOREX.r2.1HG0010150	1
HORVU.MOREX.r2.1HG0010170	1
HORVU.MOREX.r2.1HG0010300	2
HORVU.MOREX.r2.1HG0010750	1
HORVU.MOREX.r2.1HG0010880	1
HORVU.MOREX.r2.1HG0010950	1
HORVU.MOREX.r2.1HG0012020	1
HORVU.MOREX.r2.1HG0013220	1
HORVU.MOREX.r2.1HG0013270	1
HORVU.MOREX.r2.1HG0014200	1
HORVU.MOREX.r2.1HG0015020	1
HORVU.MOREX.r2.1HG0015250	1
HORVU.MOREX.r2.1HG0015350	1
HORVU.MOREX.r2.1HG0016590	2
HORVU.MOREX.r2.1HG0016620	2
HORVU.MOREX.r2.1HG0018230	1
HORVU.MOREX.r2.1HG0018710	1
HORVU.MOREX.r2.1HG0018830	1
HORVU.MOREX.r2.1HG0019170	1
HORVU.MOREX.r2.1HG0022250	1
HORVU.MOREX.r2.1HG0023030	1
HORVU.MOREX.r2.1HG0025020	1
HORVU.MOREX.r2.1HG0026930	1
HORVU.MOREX.r2.1HG0029440	1
HORVU.MOREX.r2.1HG0030190	3
HORVU.MOREX.r2.1HG0030970	1
HORVU.MOREX.r2.1HG0031540	1
HORVU.MOREX.r2.1HG0032510	1
HORVU.MOREX.r2.1HG0034390	1
HORVU.MOREX.r2.1HG0035110	1
HORVU.MOREX.r2.1HG0036610	1
HORVU.MOREX.r2.1HG0036890	1
HORVU.MOREX.r2.1HG0037240	1
HORVU.MOREX.r2.1HG0038590	1
HORVU.MOREX.r2.1HG0039230	1
HORVU.MOREX.r2.1HG0039830	4
HORVU.MOREX.r2.1HG0040020	0
HORVU.MOREX.r2.1HG0040090	1
HORVU.MOREX.r2.1HG0042030	1
HORVU.MOREX.r2.1HG0042630	1
HORVU.MOREX.r2.1HG0044340	1
HORVU.MOREX.r2.1HG0046000	1
HORVU.MOREX.r2.1HG0046810	1
HORVU.MOREX.r2.1HG0047740	1
HORVU.MOREX.r2.1HG0047770	3
HORVU.MOREX.r2.1HG0049530	0
HORVU.MOREX.r2.1HG0050820	1
HORVU.MOREX.r2.1HG0051350	1
HORVU.MOREX.r2.1HG0051840	0
HORVU.MOREX.r2.1HG0052220	1
HORVU.MOREX.r2.1HG0052370	1
HORVU.MOREX.r2.1HG0053410	4
HORVU.MOREX.r2.1HG0053660	1
HORVU.MOREX.r2.1HG0053700	3
HORVU.MOREX.r2.1HG0053850	1
HORVU.MOREX.r2.1HG0054120	3
HORVU.MOREX.r2.1HG0054320	1
HORVU.MOREX.r2.1HG0054650	3
HORVU.MOREX.r2.1HG0054920	1
HORVU.MOREX.r2.1HG0055200	4
HORVU.MOREX.r2.1HG0055750	1
HORVU.MOREX.r2.1HG0055950	4
HORVU.MOREX.r2.1HG0057020	1
HORVU.MOREX.r2.1HG0058650	1
HORVU.MOREX.r2.1HG0058760	2
HORVU.MOREX.r2.1HG0059140	1
HORVU.MOREX.r2.1HG0059230	3
HORVU.MOREX.r2.1HG0060360	3
HORVU.MOREX.r2.1HG0060880	1
HORVU.MOREX.r2.1HG0061610	1
HORVU.MOREX.r2.1HG0062650	1
HORVU.MOREX.r2.1HG0062780	1
HORVU.MOREX.r2.1HG0063270	1
HORVU.MOREX.r2.1HG0064290	1
HORVU.MOREX.r2.1HG0065170	1
HORVU.MOREX.r2.1HG0065190	2
HORVU.MOREX.r2.1HG0065280	3
HORVU.MOREX.r2.1HG0065810	1
HORVU.MOREX.r2.1HG0066350	1
HORVU.MOREX.r2.1HG0066460	1
HORVU.MOREX.r2.1HG0066710	1
HORVU.MOREX.r2.1HG0066900	3
HORVU.MOREX.r2.1HG0067040	2
HORVU.MOREX.r2.1HG0067330	1
HORVU.MOREX.r2.1HG0067670	1
HORVU.MOREX.r2.1HG0068160	1
HORVU.MOREX.r2.1HG0068210	1
HORVU.MOREX.r2.1HG0069090	1
HORVU.MOREX.r2.1HG0069430	1
HORVU.MOREX.r2.1HG0069640	1
HORVU.MOREX.r2.1HG0069690	1
HORVU.MOREX.r2.1HG0070290	2
HORVU.MOREX.r2.1HG0070690	0
HORVU.MOREX.r2.1HG0070900	1
HORVU.MOREX.r2.1HG0071110	3
HORVU.MOREX.r2.1HG0071130	3
HORVU.MOREX.r2.1HG0071350	1
HORVU.MOREX.r2.1HG0071490	1
HORVU.MOREX.r2.1HG0071590	1
HORVU.MOREX.r2.1HG0071710	2
HORVU.MOREX.r2.1HG0072450	3
HORVU.MOREX.r2.1HG0072650	3
HORVU.MOREX.r2.1HG0072910	1
HORVU.MOREX.r2.1HG0073300	1
HORVU.MOREX.r2.1HG0074200	2
HORVU.MOREX.r2.1HG0074210	3
HORVU.MOREX.r2.1HG0074410	4
HORVU.MOREX.r2.1HG0075610	4
HORVU.MOREX.r2.1HG0075940	1
HORVU.MOREX.r2.1HG0075960	1
HORVU.MOREX.r2.1HG0076870	2
HORVU.MOREX.r2.1HG0077250	2
HORVU.MOREX.r2.1HG0077380	1
HORVU.MOREX.r2.1HG0077410	1
HORVU.MOREX.r2.1HG0077800	1
HORVU.MOREX.r2.1HG0078030	1
HORVU.MOREX.r2.1HG0078220	1
HORVU.MOREX.r2.2HG0078820	1
HORVU.MOREX.r2.2HG0078840	1
HORVU.MOREX.r2.2HG0078850	2
HORVU.MOREX.r2.2HG0078970	3
HORVU.MOREX.r2.2HG0078980	3
HORVU.MOREX.r2.2HG0078990	3
HORVU.MOREX.r2.2HG0079170	3
HORVU.MOREX.r2.2HG0079200	3
HORVU.MOREX.r2.2HG0079280	1
HORVU.MOREX.r2.2HG0079320	3
HORVU.MOREX.r2.2HG0079350	1
HORVU.MOREX.r2.2HG0079520	2
HORVU.MOREX.r2.2HG0079600	3
HORVU.MOREX.r2.2HG0079700	2
HORVU.MOREX.r2.2HG0079780	1
HORVU.MOREX.r2.2HG0080050	1
HORVU.MOREX.r2.2HG0080400	2
HORVU.MOREX.r2.2HG0080500	1
HORVU.MOREX.r2.2HG0080550	1
HORVU.MOREX.r2.2HG0080580	2
HORVU.MOREX.r2.2HG0080620	2
HORVU.MOREX.r2.2HG0080790	3
HORVU.MOREX.r2.2HG0080800	1
HORVU.MOREX.r2.2HG0080830	2
HORVU.MOREX.r2.2HG0080950	2
HORVU.MOREX.r2.2HG0080990	1
HORVU.MOREX.r2.2HG0081000	1
HORVU.MOREX.r2.2HG0081130	1
HORVU.MOREX.r2.2HG0081200	3
HORVU.MOREX.r2.2HG0081320	3
HORVU.MOREX.r2.2HG0081380	1
HORVU.MOREX.r2.2HG0081480	3
HORVU.MOREX.r2.2HG0081540	3
HORVU.MOREX.r2.2HG0081570	3
HORVU.MOREX.r2.2HG0081640	2
HORVU.MOREX.r2.2HG0082090	1
HORVU.MOREX.r2.2HG0082150	1
HORVU.MOREX.r2.2HG0082470	3
HORVU.MOREX.r2.2HG0082610	1
HORVU.MOREX.r2.2HG0082660	3
HORVU.MOREX.r2.2HG0082780	1
HORVU.MOREX.r2.2HG0083010	1
HORVU.MOREX.r2.2HG0083150	3
HORVU.MOREX.r2.2HG0083190	1
HORVU.MOREX.r2.2HG0083200	3
HORVU.MOREX.r2.2HG0083250	3
HORVU.MOREX.r2.2HG0083450	2
HORVU.MOREX.r2.2HG0083580	3
HORVU.MOREX.r2.2HG0083600	3
HORVU.MOREX.r2.2HG0083920	2
HORVU.MOREX.r2.2HG0084200	1
HORVU.MOREX.r2.2HG0084440	3
HORVU.MOREX.r2.2HG0084500	1
HORVU.MOREX.r2.2HG0084600	3
HORVU.MOREX.r2.2HG0084610	3
HORVU.MOREX.r2.2HG0084810	3
HORVU.MOREX.r2.2HG0084850	2
HORVU.MOREX.r2.2HG0084970	1
HORVU.MOREX.r2.2HG0085060	3
HORVU.MOREX.r2.2HG0085080	3
HORVU.MOREX.r2.2HG0085110	3
HORVU.MOREX.r2.2HG0085560	1
HORVU.MOREX.r2.2HG0085640	3
HORVU.MOREX.r2.2HG0085840	3
HORVU.MOREX.r2.2HG0085850	3
HORVU.MOREX.r2.2HG0085910	3
HORVU.MOREX.r2.2HG0086160	1
HORVU.MOREX.r2.2HG0086200	1
HORVU.MOREX.r2.2HG0086540	1
HORVU.MOREX.r2.2HG0086980	1
HORVU.MOREX.r2.2HG0087060	0
HORVU.MOREX.r2.2HG0087080	1
HORVU.MOREX.r2.2HG0087340	1
HORVU.MOREX.r2.2HG0087410	1
HORVU.MOREX.r2.2HG0088040	1
HORVU.MOREX.r2.2HG0088100	1
HORVU.MOREX.r2.2HG0088200	3
HORVU.MOREX.r2.2HG0089120	1
HORVU.MOREX.r2.2HG0090250	1
HORVU.MOREX.r2.2HG0090260	4
HORVU.MOREX.r2.2HG0091000	3
HORVU.MOREX.r2.2HG0091220	1
HORVU.MOREX.r2.2HG0091270	0
HORVU.MOREX.r2.2HG0092780	1
HORVU.MOREX.r2.2HG0093030	1
HORVU.MOREX.r2.2HG0094100	1
HORVU.MOREX.r2.2HG0094600	3
HORVU.MOREX.r2.2HG0096570	3
HORVU.MOREX.r2.2HG0096590	1
HORVU.MOREX.r2.2HG0097090	3
HORVU.MOREX.r2.2HG0097140	1
HORVU.MOREX.r2.2HG0097180	2
HORVU.MOREX.r2.2HG0097590	3
HORVU.MOREX.r2.2HG0098180	2
HORVU.MOREX.r2.2HG0098890	3
HORVU.MOREX.r2.2HG0098960	3
HORVU.MOREX.r2.2HG0099270	3
HORVU.MOREX.r2.2HG0100140	1
HORVU.MOREX.r2.2HG0101630	1
HORVU.MOREX.r2.2HG0102160	1
HORVU.MOREX.r2.2HG0102650	1
HORVU.MOREX.r2.2HG0103510	4
HORVU.MOREX.r2.2HG0103530	4
HORVU.MOREX.r2.2HG0104510	0
HORVU.MOREX.r2.2HG0104600	1
HORVU.MOREX.r2.2HG0104670	3
HORVU.MOREX.r2.2HG0105160	3
HORVU.MOREX.r2.2HG0105400	3
HORVU.MOREX.r2.2HG0105590	3
HORVU.MOREX.r2.2HG0105610	2
HORVU.MOREX.r2.2HG0105630	1
HORVU.MOREX.r2.2HG0106220	1
HORVU.MOREX.r2.2HG0106980	1
HORVU.MOREX.r2.2HG0108600	2
HORVU.MOREX.r2.2HG0108720	1
HORVU.MOREX.r2.2HG0110410	1
HORVU.MOREX.r2.2HG0111050	1
HORVU.MOREX.r2.2HG0113980	2
HORVU.MOREX.r2.2HG0114240	3
HORVU.MOREX.r2.2HG0114300	3
HORVU.MOREX.r2.2HG0114340	3
HORVU.MOREX.r2.2HG0115010	3
HORVU.MOREX.r2.2HG0116110	1
HORVU.MOREX.r2.2HG0117410	3
HORVU.MOREX.r2.2HG0119680	1
HORVU.MOREX.r2.2HG0119860	1
HORVU.MOREX.r2.2HG0122610	0
HORVU.MOREX.r2.2HG0125330	1
HORVU.MOREX.r2.2HG0126490	3
HORVU.MOREX.r2.2HG0127390	1
HORVU.MOREX.r2.2HG0127470	3
HORVU.MOREX.r2.2HG0127640	1
HORVU.MOREX.r2.2HG0127710	1
HORVU.MOREX.r2.2HG0127830	4
HORVU.MOREX.r2.2HG0127910	2
HORVU.MOREX.r2.2HG0129430	1
HORVU.MOREX.r2.2HG0129990	1
HORVU.MOREX.r2.2HG0131890	3
HORVU.MOREX.r2.2HG0132130	0
HORVU.MOREX.r2.2HG0132830	0
HORVU.MOREX.r2.2HG0134620	3
HORVU.MOREX.r2.2HG0134880	1
HORVU.MOREX.r2.2HG0136540	1
HORVU.MOREX.r2.2HG0137330	1
HORVU.MOREX.r2.2HG0138870	1
HORVU.MOREX.r2.2HG0142260	1
HORVU.MOREX.r2.2HG0143520	0
HORVU.MOREX.r2.2HG0143790	1
HORVU.MOREX.r2.2HG0145920	0
HORVU.MOREX.r2.2HG0146030	1
HORVU.MOREX.r2.2HG0146440	3
HORVU.MOREX.r2.2HG0147220	3
HORVU.MOREX.r2.2HG0147610	0
HORVU.MOREX.r2.2HG0147980	1
HORVU.MOREX.r2.2HG0148400	4
HORVU.MOREX.r2.2HG0150000	2
HORVU.MOREX.r2.2HG0150090	2
HORVU.MOREX.r2.2HG0150550	3
HORVU.MOREX.r2.2HG0150700	4
HORVU.MOREX.r2.2HG0151070	4
HORVU.MOREX.r2.2HG0151560	1
HORVU.MOREX.r2.2HG0151620	1
HORVU.MOREX.r2.2HG0151820	1
HORVU.MOREX.r2.2HG0152320	3
HORVU.MOREX.r2.2HG0153530	1
HORVU.MOREX.r2.2HG0154000	3
HORVU.MOREX.r2.2HG0154070	1
HORVU.MOREX.r2.2HG0156090	2
HORVU.MOREX.r2.2HG0156150	2
HORVU.MOREX.r2.2HG0156730	3
HORVU.MOREX.r2.2HG0157410	1
HORVU.MOREX.r2.2HG0157680	1
HORVU.MOREX.r2.2HG0157780	1
HORVU.MOREX.r2.2HG0158030	1
HORVU.MOREX.r2.2HG0158150	1
HORVU.MOREX.r2.2HG0158610	3
HORVU.MOREX.r2.2HG0159160	3
HORVU.MOREX.r2.2HG0159170	3
HORVU.MOREX.r2.2HG0159750	1
HORVU.MOREX.r2.2HG0159990	1
HORVU.MOREX.r2.2HG0160120	1
HORVU.MOREX.r2.2HG0160250	1
HORVU.MOREX.r2.2HG0160410	1
HORVU.MOREX.r2.2HG0160870	3
HORVU.MOREX.r2.2HG0160890	1
HORVU.MOREX.r2.2HG0161180	4
HORVU.MOREX.r2.2HG0161400	1
HORVU.MOREX.r2.2HG0161450	1
HORVU.MOREX.r2.2HG0161720	2
HORVU.MOREX.r2.2HG0161760	1
HORVU.MOREX.r2.2HG0161910	1
HORVU.MOREX.r2.2HG0162090	1
HORVU.MOREX.r2.2HG0162320	0
HORVU.MOREX.r2.2HG0162440	1
HORVU.MOREX.r2.2HG0163060	3
HORVU.MOREX.r2.2HG0163300	1
HORVU.MOREX.r2.2HG0163570	1
HORVU.MOREX.r2.2HG0163990	2
HORVU.MOREX.r2.2HG0164090	1
HORVU.MOREX.r2.2HG0164260	2
HORVU.MOREX.r2.2HG0164310	3
HORVU.MOREX.r2.2HG0164570	2
HORVU.MOREX.r2.2HG0164600	3
HORVU.MOREX.r2.2HG0164610	3
HORVU.MOREX.r2.2HG0164660	1
HORVU.MOREX.r2.2HG0164740	3
HORVU.MOREX.r2.2HG0164830	2
HORVU.MOREX.r2.2HG0164880	3
HORVU.MOREX.r2.2HG0165110	1
HORVU.MOREX.r2.2HG0165250	1
HORVU.MOREX.r2.2HG0165370	1
HORVU.MOREX.r2.2HG0166010	2
HORVU.MOREX.r2.2HG0166070	4
HORVU.MOREX.r2.2HG0166170	1
HORVU.MOREX.r2.2HG0166230	0
HORVU.MOREX.r2.2HG0166400	1
HORVU.MOREX.r2.2HG0166500	1
HORVU.MOREX.r2.2HG0167180	1
HORVU.MOREX.r2.2HG0167280	3
HORVU.MOREX.r2.2HG0167690	1
HORVU.MOREX.r2.2HG0167920	1
HORVU.MOREX.r2.2HG0168070	1
HORVU.MOREX.r2.2HG0168480	1
HORVU.MOREX.r2.2HG0168610	1
HORVU.MOREX.r2.2HG0168680	1
HORVU.MOREX.r2.2HG0168960	1
HORVU.MOREX.r2.2HG0169490	3
HORVU.MOREX.r2.2HG0169570	1
HORVU.MOREX.r2.2HG0169590	1
HORVU.MOREX.r2.2HG0169670	3
HORVU.MOREX.r2.2HG0169700	1
HORVU.MOREX.r2.2HG0169710	1
HORVU.MOREX.r2.2HG0169790	1
HORVU.MOREX.r2.2HG0170080	2
HORVU.MOREX.r2.2HG0170490	2
HORVU.MOREX.r2.2HG0170540	3
HORVU.MOREX.r2.2HG0170550	3
HORVU.MOREX.r2.2HG0170650	1
HORVU.MOREX.r2.2HG0170670	3
HORVU.MOREX.r2.2HG0170760	2
HORVU.MOREX.r2.2HG0171030	1
HORVU.MOREX.r2.2HG0171080	3
HORVU.MOREX.r2.2HG0171250	1
HORVU.MOREX.r2.2HG0171270	1
HORVU.MOREX.r2.2HG0171780	3
HORVU.MOREX.r2.2HG0172170	1
HORVU.MOREX.r2.2HG0172670	1
HORVU.MOREX.r2.2HG0172730	4
HORVU.MOREX.r2.2HG0172910	2
HORVU.MOREX.r2.2HG0172930	2
HORVU.MOREX.r2.2HG0173100	3
HORVU.MOREX.r2.2HG0173110	3
HORVU.MOREX.r2.2HG0173330	1
HORVU.MOREX.r2.2HG0173660	1
HORVU.MOREX.r2.2HG0173760	3
HORVU.MOREX.r2.2HG0174090	1
HORVU.MOREX.r2.2HG0174540	1
HORVU.MOREX.r2.2HG0174730	1
HORVU.MOREX.r2.2HG0174900	1
HORVU.MOREX.r2.2HG0176020	1
HORVU.MOREX.r2.2HG0176070	1
HORVU.MOREX.r2.2HG0176150	1
HORVU.MOREX.r2.2HG0176200	1
HORVU.MOREX.r2.2HG0176430	4
HORVU.MOREX.r2.2HG0176560	4
HORVU.MOREX.r2.2HG0176720	4
HORVU.MOREX.r2.2HG0176810	4
HORVU.MOREX.r2.2HG0176840	1
HORVU.MOREX.r2.2HG0176870	3
HORVU.MOREX.r2.2HG0177220	3
HORVU.MOREX.r2.2HG0177230	3
HORVU.MOREX.r2.2HG0177260	0
HORVU.MOREX.r2.2HG0177540	1
HORVU.MOREX.r2.2HG0177960	1
HORVU.MOREX.r2.2HG0178010	1
HORVU.MOREX.r2.2HG0178050	2
HORVU.MOREX.r2.2HG0178120	1
HORVU.MOREX.r2.2HG0178200	1
HORVU.MOREX.r2.2HG0178240	1
HORVU.MOREX.r2.2HG0178570	2
HORVU.MOREX.r2.2HG0178700	3
HORVU.MOREX.r2.2HG0178760	2
HORVU.MOREX.r2.2HG0178800	1
HORVU.MOREX.r2.2HG0179230	3
HORVU.MOREX.r2.2HG0179240	3
HORVU.MOREX.r2.2HG0179350	1
HORVU.MOREX.r2.2HG0179430	3
HORVU.MOREX.r2.2HG0179450	3
HORVU.MOREX.r2.2HG0179580	1
HORVU.MOREX.r2.2HG0179660	1
HORVU.MOREX.r2.2HG0179730	3
HORVU.MOREX.r2.2HG0180180	1
HORVU.MOREX.r2.2HG0180320	3
HORVU.MOREX.r2.2HG0180350	1
HORVU.MOREX.r2.2HG0180420	1
HORVU.MOREX.r2.2HG0180450	1
HORVU.MOREX.r2.2HG0180470	1
HORVU.MOREX.r2.2HG0180720	1
HORVU.MOREX.r2.2HG0180890	1
HORVU.MOREX.r2.2HG0180900	1
HORVU.MOREX.r2.2HG0180910	1
HORVU.MOREX.r2.2HG0181120	2
HORVU.MOREX.r2.2HG0181230	2
HORVU.MOREX.r2.2HG0181300	1
HORVU.MOREX.r2.3HG0181430	1
HORVU.MOREX.r2.3HG0181870	3
HORVU.MOREX.r2.3HG0181960	3
HORVU.MOREX.r2.3HG0181970	3
HORVU.MOREX.r2.3HG0182090	1
HORVU.MOREX.r2.3HG0182100	0
HORVU.MOREX.r2.3HG0182300	1
HORVU.MOREX.r2.3HG0182520	2
HORVU.MOREX.r2.3HG0182530	1
HORVU.MOREX.r2.3HG0182560	2
HORVU.MOREX.r2.3HG0182800	3
HORVU.MOREX.r2.3HG0182820	3
HORVU.MOREX.r2.3HG0182850	2
HORVU.MOREX.r2.3HG0183020	2
HORVU.MOREX.r2.3HG0183130	0
HORVU.MOREX.r2.3HG0183360	3
HORVU.MOREX.r2.3HG0183400	1
HORVU.MOREX.r2.3HG0183450	1
HORVU.MOREX.r2.3HG0183600	2
HORVU.MOREX.r2.3HG0183610	2
HORVU.MOREX.r2.3HG0183620	1
HORVU.MOREX.r2.3HG0183650	1
HORVU.MOREX.r2.3HG0183660	2
HORVU.MOREX.r2.3HG0183800	1
HORVU.MOREX.r2.3HG0184070	1
HORVU.MOREX.r2.3HG0184500	3
HORVU.MOREX.r2.3HG0184990	3
HORVU.MOREX.r2.3HG0185100	1
HORVU.MOREX.r2.3HG0185380	1
HORVU.MOREX.r2.3HG0185680	3
HORVU.MOREX.r2.3HG0185790	3
HORVU.MOREX.r2.3HG0185850	1
HORVU.MOREX.r2.3HG0186000	1
HORVU.MOREX.r2.3HG0186310	3
HORVU.MOREX.r2.3HG0186650	2
HORVU.MOREX.r2.3HG0186850	1
HORVU.MOREX.r2.3HG0186890	2
HORVU.MOREX.r2.3HG0186930	2
HORVU.MOREX.r2.3HG0186980	1
HORVU.MOREX.r2.3HG0187080	1
HORVU.MOREX.r2.3HG0187760	1
HORVU.MOREX.r2.3HG0187830	4
HORVU.MOREX.r2.3HG0187860	3
HORVU.MOREX.r2.3HG0187910	3
HORVU.MOREX.r2.3HG0188310	3
HORVU.MOREX.r2.3HG0188370	3
HORVU.MOREX.r2.3HG0188580	1
HORVU.MOREX.r2.3HG0188860	0
HORVU.MOREX.r2.3HG0188950	3
HORVU.MOREX.r2.3HG0189000	3
HORVU.MOREX.r2.3HG0189410	3
HORVU.MOREX.r2.3HG0190190	2
HORVU.MOREX.r2.3HG0190630	2
HORVU.MOREX.r2.3HG0190670	3
HORVU.MOREX.r2.3HG0190750	3
HORVU.MOREX.r2.3HG0190810	3
HORVU.MOREX.r2.3HG0190830	3
HORVU.MOREX.r2.3HG0190910	1
HORVU.MOREX.r2.3HG0190960	1
HORVU.MOREX.r2.3HG0191000	1
HORVU.MOREX.r2.3HG0191020	3
HORVU.MOREX.r2.3HG0191340	1
HORVU.MOREX.r2.3HG0191390	1
HORVU.MOREX.r2.3HG0191570	2
HORVU.MOREX.r2.3HG0191750	1
HORVU.MOREX.r2.3HG0191780	1
HORVU.MOREX.r2.3HG0191890	1
HORVU.MOREX.r2.3HG0191950	1
HORVU.MOREX.r2.3HG0192140	1
HORVU.MOREX.r2.3HG0192580	1
HORVU.MOREX.r2.3HG0193660	3
HORVU.MOREX.r2.3HG0193680	1
HORVU.MOREX.r2.3HG0193720	1
HORVU.MOREX.r2.3HG0194490	1
HORVU.MOREX.r2.3HG0194780	4
HORVU.MOREX.r2.3HG0194800	1
HORVU.MOREX.r2.3HG0194810	2
HORVU.MOREX.r2.3HG0195290	1
HORVU.MOREX.r2.3HG0195370	3
HORVU.MOREX.r2.3HG0196030	1
HORVU.MOREX.r2.3HG0196120	1
HORVU.MOREX.r2.3HG0197680	2
HORVU.MOREX.r2.3HG0198110	1
HORVU.MOREX.r2.3HG0198640	1
HORVU.MOREX.r2.3HG0199270	1
HORVU.MOREX.r2.3HG0199480	4
HORVU.MOREX.r2.3HG0199670	4
HORVU.MOREX.r2.3HG0202040	1
HORVU.MOREX.r2.3HG0202160	1
HORVU.MOREX.r2.3HG0202690	1
HORVU.MOREX.r2.3HG0203040	1
HORVU.MOREX.r2.3HG0203230	1
HORVU.MOREX.r2.3HG0203990	4
HORVU.MOREX.r2.3HG0204710	1
HORVU.MOREX.r2.3HG0205960	1
HORVU.MOREX.r2.3HG0208220	1
HORVU.MOREX.r2.3HG0209000	1
HORVU.MOREX.r2.3HG0209340	3
HORVU.MOREX.r2.3HG0209730	3
HORVU.MOREX.r2.3HG0211040	1
HORVU.MOREX.r2.3HG0212080	1
HORVU.MOREX.r2.3HG0212750	1
HORVU.MOREX.r2.3HG0214360	1
HORVU.MOREX.r2.3HG0216530	0
HORVU.MOREX.r2.3HG0216660	0
HORVU.MOREX.r2.3HG0218430	1
HORVU.MOREX.r2.3HG0221020	2
HORVU.MOREX.r2.3HG0222760	1
HORVU.MOREX.r2.3HG0224050	1
HORVU.MOREX.r2.3HG0225620	2
HORVU.MOREX.r2.3HG0226250	1
HORVU.MOREX.r2.3HG0227270	1
HORVU.MOREX.r2.3HG0227640	1
HORVU.MOREX.r2.3HG0228810	1
HORVU.MOREX.r2.3HG0231120	1
HORVU.MOREX.r2.3HG0231290	3
HORVU.MOREX.r2.3HG0231330	4
HORVU.MOREX.r2.3HG0231350	1
HORVU.MOREX.r2.3HG0231370	1
HORVU.MOREX.r2.3HG0231670	4
HORVU.MOREX.r2.3HG0231780	3
HORVU.MOREX.r2.3HG0231980	4
HORVU.MOREX.r2.3HG0233190	4
HORVU.MOREX.r2.3HG0234000	1
HORVU.MOREX.r2.3HG0234400	4
HORVU.MOREX.r2.3HG0235310	0
HORVU.MOREX.r2.3HG0235700	1
HORVU.MOREX.r2.3HG0235980	3
HORVU.MOREX.r2.3HG0237510	1
HORVU.MOREX.r2.3HG0237710	1
HORVU.MOREX.r2.3HG0239270	1
HORVU.MOREX.r2.3HG0241150	1
HORVU.MOREX.r2.3HG0241430	3
HORVU.MOREX.r2.3HG0242060	1
HORVU.MOREX.r2.3HG0243070	3
HORVU.MOREX.r2.3HG0243530	1
HORVU.MOREX.r2.3HG0244290	1
HORVU.MOREX.r2.3HG0244530	2
HORVU.MOREX.r2.3HG0244560	2
HORVU.MOREX.r2.3HG0244620	3
HORVU.MOREX.r2.3HG0245180	3
HORVU.MOREX.r2.3HG0245280	1
HORVU.MOREX.r2.3HG0245590	3
HORVU.MOREX.r2.3HG0246390	3
HORVU.MOREX.r2.3HG0246780	3
HORVU.MOREX.r2.3HG0248300	1
HORVU.MOREX.r2.3HG0248320	1
HORVU.MOREX.r2.3HG0248540	1
HORVU.MOREX.r2.3HG0248600	1
HORVU.MOREX.r2.3HG0248770	1
HORVU.MOREX.r2.3HG0252930	1
HORVU.MOREX.r2.3HG0255480	2
HORVU.MOREX.r2.3HG0255510	1
HORVU.MOREX.r2.3HG0256050	1
HORVU.MOREX.r2.3HG0256790	1
HORVU.MOREX.r2.3HG0256900	1
HORVU.MOREX.r2.3HG0257360	1
HORVU.MOREX.r2.3HG0257530	3
HORVU.MOREX.r2.3HG0257870	3
HORVU.MOREX.r2.3HG0259170	1
HORVU.MOREX.r2.3HG0259340	1
HORVU.MOREX.r2.3HG0259390	1
HORVU.MOREX.r2.3HG0259800	1
HORVU.MOREX.r2.3HG0260070	1
HORVU.MOREX.r2.3HG0260340	1
HORVU.MOREX.r2.3HG0260810	1
HORVU.MOREX.r2.3HG0261100	3
HORVU.MOREX.r2.3HG0261310	2
HORVU.MOREX.r2.3HG0261480	1
HORVU.MOREX.r2.3HG0261830	1
HORVU.MOREX.r2.3HG0262110	3
HORVU.MOREX.r2.3HG0262250	2
HORVU.MOREX.r2.3HG0263100	3
HORVU.MOREX.r2.3HG0263290	1
HORVU.MOREX.r2.3HG0263430	3
HORVU.MOREX.r2.3HG0263440	3
HORVU.MOREX.r2.3HG0263830	3
HORVU.MOREX.r2.3HG0263840	3
HORVU.MOREX.r2.3HG0263860	1
HORVU.MOREX.r2.3HG0264000	1
HORVU.MOREX.r2.3HG0264080	1
HORVU.MOREX.r2.3HG0265480	2
HORVU.MOREX.r2.3HG0265550	2
HORVU.MOREX.r2.3HG0265690	3
HORVU.MOREX.r2.3HG0266130	1
HORVU.MOREX.r2.3HG0266610	1
HORVU.MOREX.r2.3HG0266930	1
HORVU.MOREX.r2.3HG0267230	1
HORVU.MOREX.r2.3HG0267360	1
HORVU.MOREX.r2.3HG0267570	1
HORVU.MOREX.r2.3HG0267730	3
HORVU.MOREX.r2.3HG0268360	1
HORVU.MOREX.r2.3HG0268970	3
HORVU.MOREX.r2.3HG0269000	3
HORVU.MOREX.r2.3HG0269080	3
HORVU.MOREX.r2.3HG0269610	1
HORVU.MOREX.r2.3HG0270230	1
HORVU.MOREX.r2.3HG0270330	3
HORVU.MOREX.r2.3HG0270480	1
HORVU.MOREX.r2.3HG0270720	3
HORVU.MOREX.r2.3HG0271110	3
HORVU.MOREX.r2.3HG0271250	1
HORVU.MOREX.r2.3HG0271480	1
HORVU.MOREX.r2.3HG0271690	1
HORVU.MOREX.r2.3HG0272010	3
HORVU.MOREX.r2.3HG0272020	3
HORVU.MOREX.r2.3HG0272320	1
HORVU.MOREX.r2.3HG0272460	3
HORVU.MOREX.r2.3HG0272620	1
HORVU.MOREX.r2.3HG0274460	2
HORVU.MOREX.r2.3HG0274800	3
HORVU.MOREX.r2.3HG0275070	0
HORVU.MOREX.r2.3HG0275410	1
HORVU.MOREX.r2.3HG0275540	3
HORVU.MOREX.r2.3HG0275780	1
HORVU.MOREX.r2.4HG0276100	0
HORVU.MOREX.r2.4HG0276230	2
HORVU.MOREX.r2.4HG0276320	2
HORVU.MOREX.r2.4HG0276410	2
HORVU.MOREX.r2.4HG0276520	3
HORVU.MOREX.r2.4HG0276930	1
HORVU.MOREX.r2.4HG0277130	2
HORVU.MOREX.r2.4HG0277140	3
HORVU.MOREX.r2.4HG0277150	3
HORVU.MOREX.r2.4HG0277250	3
HORVU.MOREX.r2.4HG0277320	2
HORVU.MOREX.r2.4HG0277340	3
HORVU.MOREX.r2.4HG0277480	1
HORVU.MOREX.r2.4HG0277950	3
HORVU.MOREX.r2.4HG0278010	1
HORVU.MOREX.r2.4HG0278320	3
HORVU.MOREX.r2.4HG0278420	2
HORVU.MOREX.r2.4HG0278760	1
HORVU.MOREX.r2.4HG0278930	3
HORVU.MOREX.r2.4HG0279410	1
HORVU.MOREX.r2.4HG0279870	1
HORVU.MOREX.r2.4HG0280900	1
HORVU.MOREX.r2.4HG0281730	1
HORVU.MOREX.r2.4HG0281800	1
HORVU.MOREX.r2.4HG0282390	1
HORVU.MOREX.r2.4HG0282560	4
HORVU.MOREX.r2.4HG0283320	3
HORVU.MOREX.r2.4HG0283450	3
HORVU.MOREX.r2.4HG0284950	3
HORVU.MOREX.r2.4HG0285230	1
HORVU.MOREX.r2.4HG0285890	4
HORVU.MOREX.r2.4HG0287650	3
HORVU.MOREX.r2.4HG0288010	1
HORVU.MOREX.r2.4HG0290860	1
HORVU.MOREX.r2.4HG0291580	1
HORVU.MOREX.r2.4HG0294250	4
HORVU.MOREX.r2.4HG0295800	4
HORVU.MOREX.r2.4HG0302250	1
HORVU.MOREX.r2.4HG0302350	1
HORVU.MOREX.r2.4HG0302930	1
HORVU.MOREX.r2.4HG0302960	1
HORVU.MOREX.r2.4HG0305270	1
HORVU.MOREX.r2.4HG0305820	0
HORVU.MOREX.r2.4HG0306070	1
HORVU.MOREX.r2.4HG0308300	0
HORVU.MOREX.r2.4HG0308420	1
HORVU.MOREX.r2.4HG0308870	0
HORVU.MOREX.r2.4HG0309030	1
HORVU.MOREX.r2.4HG0309180	0
HORVU.MOREX.r2.4HG0309210	0
HORVU.MOREX.r2.4HG0311310	1
HORVU.MOREX.r2.4HG0313790	0
HORVU.MOREX.r2.4HG0316400	1
HORVU.MOREX.r2.4HG0316880	1
HORVU.MOREX.r2.4HG0317980	1
HORVU.MOREX.r2.4HG0318030	3
HORVU.MOREX.r2.4HG0318350	1
HORVU.MOREX.r2.4HG0318530	1
HORVU.MOREX.r2.4HG0320620	1
HORVU.MOREX.r2.4HG0321630	1
HORVU.MOREX.r2.4HG0322020	3
HORVU.MOREX.r2.4HG0322960	1
HORVU.MOREX.r2.4HG0323020	1
HORVU.MOREX.r2.4HG0323100	1
HORVU.MOREX.r2.4HG0323160	4
HORVU.MOREX.r2.4HG0323640	1
HORVU.MOREX.r2.4HG0324790	1
HORVU.MOREX.r2.4HG0326020	1
HORVU.MOREX.r2.4HG0326660	1
HORVU.MOREX.r2.4HG0327510	3
HORVU.MOREX.r2.4HG0327820	1
HORVU.MOREX.r2.4HG0327890	1
HORVU.MOREX.r2.4HG0328300	1
HORVU.MOREX.r2.4HG0328930	0
HORVU.MOREX.r2.4HG0330070	1
HORVU.MOREX.r2.4HG0330920	1
HORVU.MOREX.r2.4HG0331100	1
HORVU.MOREX.r2.4HG0331300	1
HORVU.MOREX.r2.4HG0331420	1
HORVU.MOREX.r2.4HG0331730	3
HORVU.MOREX.r2.4HG0332950	2
HORVU.MOREX.r2.4HG0332970	1
HORVU.MOREX.r2.4HG0333010	2
HORVU.MOREX.r2.4HG0335130	3
HORVU.MOREX.r2.4HG0336340	1
HORVU.MOREX.r2.4HG0336810	1
HORVU.MOREX.r2.4HG0336960	0
HORVU.MOREX.r2.4HG0337140	2
HORVU.MOREX.r2.4HG0337890	1
HORVU.MOREX.r2.4HG0338460	1
HORVU.MOREX.r2.4HG0338680	1
HORVU.MOREX.r2.4HG0339020	1
HORVU.MOREX.r2.4HG0339420	0
HORVU.MOREX.r2.4HG0339470	1
HORVU.MOREX.r2.4HG0339480	1
HORVU.MOREX.r2.4HG0339620	1
HORVU.MOREX.r2.4HG0339740	0
HORVU.MOREX.r2.4HG0339960	1
HORVU.MOREX.r2.4HG0340500	3
HORVU.MOREX.r2.4HG0340840	1
HORVU.MOREX.r2.4HG0341030	3
HORVU.MOREX.r2.4HG0341330	1
HORVU.MOREX.r2.4HG0342120	2
HORVU.MOREX.r2.4HG0342430	1
HORVU.MOREX.r2.4HG0342830	1
HORVU.MOREX.r2.4HG0343160	3
HORVU.MOREX.r2.4HG0343270	1
HORVU.MOREX.r2.4HG0343550	1
HORVU.MOREX.r2.4HG0344150	1
HORVU.MOREX.r2.4HG0344410	1
HORVU.MOREX.r2.4HG0345120	1
HORVU.MOREX.r2.4HG0345270	1
HORVU.MOREX.r2.4HG0345750	1
HORVU.MOREX.r2.4HG0345770	1
HORVU.MOREX.r2.4HG0345980	4
HORVU.MOREX.r2.4HG0345990	1
HORVU.MOREX.r2.4HG0346820	4
HORVU.MOREX.r2.4HG0346880	2
HORVU.MOREX.r2.4HG0346910	0
HORVU.MOREX.r2.4HG0346970	1
HORVU.MOREX.r2.4HG0346990	1
HORVU.MOREX.r2.4HG0347070	3
HORVU.MOREX.r2.4HG0347530	3
HORVU.MOREX.r2.4HG0347620	1
HORVU.MOREX.r2.4HG0347850	1
HORVU.MOREX.r2.4HG0347990	1
HORVU.MOREX.r2.4HG0348170	2
HORVU.MOREX.r2.4HG0348230	3
HORVU.MOREX.r2.4HG0348260	1
HORVU.MOREX.r2.4HG0348390	1
HORVU.MOREX.r2.4HG0348580	1
HORVU.MOREX.r2.4HG0348620	1
HORVU.MOREX.r2.4HG0348630	1
HORVU.MOREX.r2.4HG0348940	1
HORVU.MOREX.r2.4HG0349080	1
HORVU.MOREX.r2.4HG0349150	1
HORVU.MOREX.r2.5HG0349230	1
HORVU.MOREX.r2.5HG0349940	1
HORVU.MOREX.r2.5HG0349990	1
HORVU.MOREX.r2.5HG0350010	1
HORVU.MOREX.r2.5HG0350190	1
HORVU.MOREX.r2.5HG0350200	2
HORVU.MOREX.r2.5HG0350260	1
HORVU.MOREX.r2.5HG0350580	1
HORVU.MOREX.r2.5HG0351670	3
HORVU.MOREX.r2.5HG0352040	3
HORVU.MOREX.r2.5HG0352400	1
HORVU.MOREX.r2.5HG0352430	2
HORVU.MOREX.r2.5HG0352600	1
HORVU.MOREX.r2.5HG0352660	1
HORVU.MOREX.r2.5HG0352750	2
HORVU.MOREX.r2.5HG0352860	2
HORVU.MOREX.r2.5HG0352930	1
HORVU.MOREX.r2.5HG0353260	1
HORVU.MOREX.r2.5HG0353550	1
HORVU.MOREX.r2.5HG0353860	1
HORVU.MOREX.r2.5HG0354910	1
HORVU.MOREX.r2.5HG0354930	3
HORVU.MOREX.r2.5HG0355180	3
HORVU.MOREX.r2.5HG0356070	1
HORVU.MOREX.r2.5HG0356120	2
HORVU.MOREX.r2.5HG0356320	1
HORVU.MOREX.r2.5HG0357080	2
HORVU.MOREX.r2.5HG0357190	2
HORVU.MOREX.r2.5HG0357580	1
HORVU.MOREX.r2.5HG0357930	3
HORVU.MOREX.r2.5HG0358140	1
HORVU.MOREX.r2.5HG0358370	1
HORVU.MOREX.r2.5HG0359110	1
HORVU.MOREX.r2.5HG0359460	1
HORVU.MOREX.r2.5HG0360070	3
HORVU.MOREX.r2.5HG0361340	1
HORVU.MOREX.r2.5HG0362430	2
HORVU.MOREX.r2.5HG0362660	1
HORVU.MOREX.r2.5HG0362770	4
HORVU.MOREX.r2.5HG0362910	4
HORVU.MOREX.r2.5HG0364500	1
HORVU.MOREX.r2.5HG0364540	1
HORVU.MOREX.r2.5HG0364780	1
HORVU.MOREX.r2.5HG0364870	0
HORVU.MOREX.r2.5HG0365140	1
HORVU.MOREX.r2.5HG0365280	3
HORVU.MOREX.r2.5HG0366130	1
HORVU.MOREX.r2.5HG0366480	1
HORVU.MOREX.r2.5HG0366800	2
HORVU.MOREX.r2.5HG0367560	3
HORVU.MOREX.r2.5HG0368360	1
HORVU.MOREX.r2.5HG0370040	1
HORVU.MOREX.r2.5HG0370670	1
HORVU.MOREX.r2.5HG0372850	1
HORVU.MOREX.r2.5HG0372930	1
HORVU.MOREX.r2.5HG0375720	0
HORVU.MOREX.r2.5HG0379510	4
HORVU.MOREX.r2.5HG0380160	1
HORVU.MOREX.r2.5HG0380820	1
HORVU.MOREX.r2.5HG0382770	1
HORVU.MOREX.r2.5HG0383280	0
HORVU.MOREX.r2.5HG0384220	4
HORVU.MOREX.r2.5HG0385000	1
HORVU.MOREX.r2.5HG0385840	1
HORVU.MOREX.r2.5HG0386560	0
HORVU.MOREX.r2.5HG0386900	3
HORVU.MOREX.r2.5HG0387310	1
HORVU.MOREX.r2.5HG0387400	1
HORVU.MOREX.r2.5HG0390890	1
HORVU.MOREX.r2.5HG0392950	2
HORVU.MOREX.r2.5HG0393140	1
HORVU.MOREX.r2.5HG0394360	1
HORVU.MOREX.r2.5HG0394640	1
HORVU.MOREX.r2.5HG0394910	1
HORVU.MOREX.r2.5HG0395220	1
HORVU.MOREX.r2.5HG0398000	3
HORVU.MOREX.r2.5HG0399000	3
HORVU.MOREX.r2.5HG0399010	3
HORVU.MOREX.r2.5HG0399260	3
HORVU.MOREX.r2.5HG0399400	3
HORVU.MOREX.r2.5HG0399410	3
HORVU.MOREX.r2.5HG0399420	3
HORVU.MOREX.r2.5HG0401580	3
HORVU.MOREX.r2.5HG0401670	1
HORVU.MOREX.r2.5HG0401930	1
HORVU.MOREX.r2.5HG0402160	4
HORVU.MOREX.r2.5HG0403720	1
HORVU.MOREX.r2.5HG0403980	1
HORVU.MOREX.r2.5HG0404510	1
HORVU.MOREX.r2.5HG0405520	1
HORVU.MOREX.r2.5HG0405850	1
HORVU.MOREX.r2.5HG0406690	1
HORVU.MOREX.r2.5HG0406750	1
HORVU.MOREX.r2.5HG0407540	1
HORVU.MOREX.r2.5HG0407780	0
HORVU.MOREX.r2.5HG0407990	1
HORVU.MOREX.r2.5HG0408810	2
HORVU.MOREX.r2.5HG0409430	1
HORVU.MOREX.r2.5HG0409770	3
HORVU.MOREX.r2.5HG0410030	1
HORVU.MOREX.r2.5HG0410050	1
HORVU.MOREX.r2.5HG0410250	1
HORVU.MOREX.r2.5HG0410560	3
HORVU.MOREX.r2.5HG0410660	3
HORVU.MOREX.r2.5HG0410820	2
HORVU.MOREX.r2.5HG0412600	1
HORVU.MOREX.r2.5HG0413070	1
HORVU.MOREX.r2.5HG0413340	1
HORVU.MOREX.r2.5HG0413990	1
HORVU.MOREX.r2.5HG0414030	1
HORVU.MOREX.r2.5HG0414200	2
HORVU.MOREX.r2.5HG0414340	3
HORVU.MOREX.r2.5HG0415810	3
HORVU.MOREX.r2.5HG0415820	3
HORVU.MOREX.r2.5HG0415910	1
HORVU.MOREX.r2.5HG0415940	1
HORVU.MOREX.r2.5HG0416270	3
HORVU.MOREX.r2.5HG0416530	3
HORVU.MOREX.r2.5HG0416600	1
HORVU.MOREX.r2.5HG0416700	2
HORVU.MOREX.r2.5HG0417140	1
HORVU.MOREX.r2.5HG0417180	3
HORVU.MOREX.r2.5HG0417200	0
HORVU.MOREX.r2.5HG0417330	2
HORVU.MOREX.r2.5HG0417450	1
HORVU.MOREX.r2.5HG0417800	1
HORVU.MOREX.r2.5HG0417900	1
HORVU.MOREX.r2.5HG0417940	3
HORVU.MOREX.r2.5HG0417980	1
HORVU.MOREX.r2.5HG0418000	1
HORVU.MOREX.r2.5HG0418050	3
HORVU.MOREX.r2.5HG0418070	3
HORVU.MOREX.r2.5HG0418260	3
HORVU.MOREX.r2.5HG0418300	2
HORVU.MOREX.r2.5HG0418370	2
HORVU.MOREX.r2.5HG0418410	1
HORVU.MOREX.r2.5HG0418420	2
HORVU.MOREX.r2.5HG0418630	0
HORVU.MOREX.r2.5HG0418640	1
HORVU.MOREX.r2.5HG0418850	1
HORVU.MOREX.r2.5HG0418940	1
HORVU.MOREX.r2.5HG0419620	1
HORVU.MOREX.r2.5HG0419770	1
HORVU.MOREX.r2.5HG0419880	3
HORVU.MOREX.r2.5HG0419920	2
HORVU.MOREX.r2.5HG0421280	1
HORVU.MOREX.r2.5HG0421390	0
HORVU.MOREX.r2.5HG0422350	1
HORVU.MOREX.r2.5HG0423150	1
HORVU.MOREX.r2.5HG0423870	1
HORVU.MOREX.r2.5HG0424530	1
HORVU.MOREX.r2.5HG0424860	1
HORVU.MOREX.r2.5HG0424910	1
HORVU.MOREX.r2.5HG0425410	1
HORVU.MOREX.r2.5HG0426710	1
HORVU.MOREX.r2.5HG0426970	1
HORVU.MOREX.r2.5HG0427610	3
HORVU.MOREX.r2.5HG0428630	1
HORVU.MOREX.r2.5HG0429190	0
HORVU.MOREX.r2.5HG0429930	3
HORVU.MOREX.r2.5HG0430070	1
HORVU.MOREX.r2.5HG0430590	2
HORVU.MOREX.r2.5HG0430700	1
HORVU.MOREX.r2.5HG0430710	1
HORVU.MOREX.r2.5HG0430780	1
HORVU.MOREX.r2.5HG0431430	3
HORVU.MOREX.r2.5HG0431480	0
HORVU.MOREX.r2.5HG0431900	1
HORVU.MOREX.r2.5HG0432010	1
HORVU.MOREX.r2.5HG0432570	1
HORVU.MOREX.r2.5HG0432880	3
HORVU.MOREX.r2.5HG0433100	1
HORVU.MOREX.r2.5HG0433120	1
HORVU.MOREX.r2.5HG0433150	3
HORVU.MOREX.r2.5HG0433770	1
HORVU.MOREX.r2.5HG0433930	1
HORVU.MOREX.r2.5HG0434580	3
HORVU.MOREX.r2.5HG0434590	3
HORVU.MOREX.r2.5HG0434630	1
HORVU.MOREX.r2.5HG0434760	3
HORVU.MOREX.r2.5HG0436390	1
HORVU.MOREX.r2.5HG0436530	3
HORVU.MOREX.r2.5HG0436570	1
HORVU.MOREX.r2.5HG0437080	1
HORVU.MOREX.r2.5HG0437510	1
HORVU.MOREX.r2.5HG0437720	1
HORVU.MOREX.r2.5HG0437810	1
HORVU.MOREX.r2.5HG0437950	4
HORVU.MOREX.r2.5HG0437970	3
HORVU.MOREX.r2.5HG0438020	3
HORVU.MOREX.r2.5HG0438030	3
HORVU.MOREX.r2.5HG0439290	3
HORVU.MOREX.r2.5HG0439300	3
HORVU.MOREX.r2.5HG0439340	1
HORVU.MOREX.r2.5HG0439610	2
HORVU.MOREX.r2.5HG0440060	1
HORVU.MOREX.r2.5HG0440250	3
HORVU.MOREX.r2.5HG0440350	3
HORVU.MOREX.r2.5HG0440750	3
HORVU.MOREX.r2.5HG0440770	2
HORVU.MOREX.r2.5HG0441210	1
HORVU.MOREX.r2.5HG0442280	2
HORVU.MOREX.r2.5HG0442380	1
HORVU.MOREX.r2.5HG0442430	3
HORVU.MOREX.r2.5HG0442460	3
HORVU.MOREX.r2.5HG0442620	2
HORVU.MOREX.r2.5HG0442650	3
HORVU.MOREX.r2.5HG0442690	3
HORVU.MOREX.r2.5HG0442700	3
HORVU.MOREX.r2.5HG0442790	1
HORVU.MOREX.r2.5HG0442830	1
HORVU.MOREX.r2.5HG0443380	1
HORVU.MOREX.r2.5HG0443880	1
HORVU.MOREX.r2.5HG0444110	1
HORVU.MOREX.r2.5HG0444160	1
HORVU.MOREX.r2.5HG0444170	1
HORVU.MOREX.r2.5HG0444180	1
HORVU.MOREX.r2.5HG0444310	3
HORVU.MOREX.r2.5HG0444430	3
HORVU.MOREX.r2.5HG0444720	2
HORVU.MOREX.r2.5HG0444730	1
HORVU.MOREX.r2.5HG0444790	1
HORVU.MOREX.r2.5HG0444910	1
HORVU.MOREX.r2.5HG0444920	3
HORVU.MOREX.r2.5HG0444950	3
HORVU.MOREX.r2.5HG0444970	1
HORVU.MOREX.r2.5HG0445060	1
HORVU.MOREX.r2.5HG0445330	3
HORVU.MOREX.r2.5HG0445780	1
HORVU.MOREX.r2.5HG0445930	3
HORVU.MOREX.r2.5HG0446360	1
HORVU.MOREX.r2.5HG0446810	1
HORVU.MOREX.r2.5HG0446820	1
HORVU.MOREX.r2.5HG0446830	1
HORVU.MOREX.r2.5HG0447050	1
HORVU.MOREX.r2.5HG0447270	1
HORVU.MOREX.r2.6HG0448010	1
HORVU.MOREX.r2.6HG0448020	1
HORVU.MOREX.r2.6HG0448210	1
HORVU.MOREX.r2.6HG0448230	1
HORVU.MOREX.r2.6HG0448300	2
HORVU.MOREX.r2.6HG0448410	2
HORVU.MOREX.r2.6HG0448630	3
HORVU.MOREX.r2.6HG0449040	1
HORVU.MOREX.r2.6HG0449330	1
HORVU.MOREX.r2.6HG0449380	1
HORVU.MOREX.r2.6HG0449520	1
HORVU.MOREX.r2.6HG0449620	1
HORVU.MOREX.r2.6HG0449760	1
HORVU.MOREX.r2.6HG0449850	1
HORVU.MOREX.r2.6HG0450100	1
HORVU.MOREX.r2.6HG0450110	1
HORVU.MOREX.r2.6HG0450540	1
HORVU.MOREX.r2.6HG0450550	3
HORVU.MOREX.r2.6HG0450650	1
HORVU.MOREX.r2.6HG0450680	1
HORVU.MOREX.r2.6HG0450720	1
HORVU.MOREX.r2.6HG0450780	3
HORVU.MOREX.r2.6HG0450810	2
HORVU.MOREX.r2.6HG0450870	1
HORVU.MOREX.r2.6HG0450940	2
HORVU.MOREX.r2.6HG0451010	1
HORVU.MOREX.r2.6HG0451360	3
HORVU.MOREX.r2.6HG0451590	1
HORVU.MOREX.r2.6HG0451760	1
HORVU.MOREX.r2.6HG0451770	1
HORVU.MOREX.r2.6HG0451880	3
HORVU.MOREX.r2.6HG0451950	1
HORVU.MOREX.r2.6HG0451970	2
HORVU.MOREX.r2.6HG0452550	2
HORVU.MOREX.r2.6HG0452560	3
HORVU.MOREX.r2.6HG0452580	3
HORVU.MOREX.r2.6HG0453200	3
HORVU.MOREX.r2.6HG0453260	2
HORVU.MOREX.r2.6HG0453330	2
HORVU.MOREX.r2.6HG0453400	1
HORVU.MOREX.r2.6HG0453430	1
HORVU.MOREX.r2.6HG0453700	1
HORVU.MOREX.r2.6HG0453860	1
HORVU.MOREX.r2.6HG0453950	1
HORVU.MOREX.r2.6HG0454070	1
HORVU.MOREX.r2.6HG0454150	1
HORVU.MOREX.r2.6HG0454430	1
HORVU.MOREX.r2.6HG0454550	1
HORVU.MOREX.r2.6HG0454630	3
HORVU.MOREX.r2.6HG0454670	2
HORVU.MOREX.r2.6HG0454710	2
HORVU.MOREX.r2.6HG0454750	3
HORVU.MOREX.r2.6HG0454790	3
HORVU.MOREX.r2.6HG0454810	3
HORVU.MOREX.r2.6HG0455040	3
HORVU.MOREX.r2.6HG0455150	1
HORVU.MOREX.r2.6HG0455570	3
HORVU.MOREX.r2.6HG0455680	1
HORVU.MOREX.r2.6HG0455700	3
HORVU.MOREX.r2.6HG0456040	3
HORVU.MOREX.r2.6HG0456230	0
HORVU.MOREX.r2.6HG0456280	3
HORVU.MOREX.r2.6HG0456710	1
HORVU.MOREX.r2.6HG0457150	2
HORVU.MOREX.r2.6HG0457200	2
HORVU.MOREX.r2.6HG0457350	1
HORVU.MOREX.r2.6HG0457400	1
HORVU.MOREX.r2.6HG0457460	1
HORVU.MOREX.r2.6HG0457670	3
HORVU.MOREX.r2.6HG0457770	1
HORVU.MOREX.r2.6HG0457840	3
HORVU.MOREX.r2.6HG0458030	1
HORVU.MOREX.r2.6HG0458100	1
HORVU.MOREX.r2.6HG0458540	1
HORVU.MOREX.r2.6HG0458780	1
HORVU.MOREX.r2.6HG0459850	2
HORVU.MOREX.r2.6HG0460180	2
HORVU.MOREX.r2.6HG0460380	1
HORVU.MOREX.r2.6HG0461240	1
HORVU.MOREX.r2.6HG0461270	3
HORVU.MOREX.r2.6HG0461320	1
HORVU.MOREX.r2.6HG0461440	1
HORVU.MOREX.r2.6HG0461850	1
HORVU.MOREX.r2.6HG0461930	2
HORVU.MOREX.r2.6HG0462350	1
HORVU.MOREX.r2.6HG0463150	2
HORVU.MOREX.r2.6HG0463710	1
HORVU.MOREX.r2.6HG0464740	1
HORVU.MOREX.r2.6HG0464850	2
HORVU.MOREX.r2.6HG0465570	1
HORVU.MOREX.r2.6HG0465990	4
HORVU.MOREX.r2.6HG0467330	3
HORVU.MOREX.r2.6HG0467510	1
HORVU.MOREX.r2.6HG0467700	1
HORVU.MOREX.r2.6HG0468680	2
HORVU.MOREX.r2.6HG0469030	2
HORVU.MOREX.r2.6HG0470020	1
HORVU.MOREX.r2.6HG0470230	1
HORVU.MOREX.r2.6HG0470250	1
HORVU.MOREX.r2.6HG0471480	1
HORVU.MOREX.r2.6HG0472110	1
HORVU.MOREX.r2.6HG0472480	3
HORVU.MOREX.r2.6HG0473310	4
HORVU.MOREX.r2.6HG0473370	1
HORVU.MOREX.r2.6HG0473940	0
HORVU.MOREX.r2.6HG0473960	4
HORVU.MOREX.r2.6HG0475700	1
HORVU.MOREX.r2.6HG0476750	1
HORVU.MOREX.r2.6HG0477430	3
HORVU.MOREX.r2.6HG0477480	1
HORVU.MOREX.r2.6HG0477540	1
HORVU.MOREX.r2.6HG0477620	1
HORVU.MOREX.r2.6HG0479150	1
HORVU.MOREX.r2.6HG0482800	1
HORVU.MOREX.r2.6HG0482990	1
HORVU.MOREX.r2.6HG0483120	1
HORVU.MOREX.r2.6HG0485590	0
HORVU.MOREX.r2.6HG0488290	0
HORVU.MOREX.r2.6HG0488320	1
HORVU.MOREX.r2.6HG0488560	1
HORVU.MOREX.r2.6HG0491190	3
HORVU.MOREX.r2.6HG0491680	1
HORVU.MOREX.r2.6HG0492480	1
HORVU.MOREX.r2.6HG0492950	1
HORVU.MOREX.r2.6HG0493140	1
HORVU.MOREX.r2.6HG0496820	1
HORVU.MOREX.r2.6HG0497640	1
HORVU.MOREX.r2.6HG0498700	1
HORVU.MOREX.r2.6HG0499040	1
HORVU.MOREX.r2.6HG0499910	4
HORVU.MOREX.r2.6HG0501270	1
HORVU.MOREX.r2.6HG0501810	1
HORVU.MOREX.r2.6HG0501900	1
HORVU.MOREX.r2.6HG0504050	1
HORVU.MOREX.r2.6HG0504400	1
HORVU.MOREX.r2.6HG0504510	1
HORVU.MOREX.r2.6HG0505040	2
HORVU.MOREX.r2.6HG0505050	2
HORVU.MOREX.r2.6HG0506200	1
HORVU.MOREX.r2.6HG0507090	1
HORVU.MOREX.r2.6HG0507320	1
HORVU.MOREX.r2.6HG0508660	1
HORVU.MOREX.r2.6HG0508910	3
HORVU.MOREX.r2.6HG0509810	1
HORVU.MOREX.r2.6HG0509860	1
HORVU.MOREX.r2.6HG0510430	1
HORVU.MOREX.r2.6HG0511610	3
HORVU.MOREX.r2.6HG0512870	1
HORVU.MOREX.r2.6HG0514390	1
HORVU.MOREX.r2.6HG0514400	1
HORVU.MOREX.r2.6HG0514560	1
HORVU.MOREX.r2.6HG0514820	3
HORVU.MOREX.r2.6HG0515070	4
HORVU.MOREX.r2.6HG0515250	1
HORVU.MOREX.r2.6HG0515620	1
HORVU.MOREX.r2.6HG0516200	1
HORVU.MOREX.r2.6HG0516370	2
HORVU.MOREX.r2.6HG0516400	4
HORVU.MOREX.r2.6HG0516440	1
HORVU.MOREX.r2.6HG0516520	1
HORVU.MOREX.r2.6HG0516530	4
HORVU.MOREX.r2.6HG0516760	1
HORVU.MOREX.r2.6HG0517250	1
HORVU.MOREX.r2.6HG0517510	1
HORVU.MOREX.r2.6HG0517570	1
HORVU.MOREX.r2.6HG0518210	1
HORVU.MOREX.r2.6HG0518310	1
HORVU.MOREX.r2.6HG0519760	1
HORVU.MOREX.r2.6HG0520000	1
HORVU.MOREX.r2.6HG0520660	1
HORVU.MOREX.r2.6HG0520790	1
HORVU.MOREX.r2.6HG0520820	1
HORVU.MOREX.r2.6HG0521420	3
HORVU.MOREX.r2.6HG0521560	2
HORVU.MOREX.r2.6HG0522110	0
HORVU.MOREX.r2.6HG0522200	3
HORVU.MOREX.r2.6HG0522340	1
HORVU.MOREX.r2.6HG0522360	1
HORVU.MOREX.r2.6HG0522450	1
HORVU.MOREX.r2.6HG0522620	1
HORVU.MOREX.r2.6HG0522630	3
HORVU.MOREX.r2.6HG0522640	3
HORVU.MOREX.r2.6HG0522700	3
HORVU.MOREX.r2.6HG0523100	1
HORVU.MOREX.r2.6HG0523200	2
HORVU.MOREX.r2.6HG0523260	3
HORVU.MOREX.r2.6HG0523300	3
HORVU.MOREX.r2.6HG0523310	1
HORVU.MOREX.r2.6HG0523400	1
HORVU.MOREX.r2.6HG0523440	1
HORVU.MOREX.r2.6HG0523610	1
HORVU.MOREX.r2.6HG0523650	2
HORVU.MOREX.r2.6HG0523770	3
HORVU.MOREX.r2.6HG0523870	1
HORVU.MOREX.r2.6HG0524060	1
HORVU.MOREX.r2.6HG0524150	1
HORVU.MOREX.r2.6HG0524190	1
HORVU.MOREX.r2.6HG0524270	3
HORVU.MOREX.r2.6HG0524310	3
HORVU.MOREX.r2.6HG0524330	1
HORVU.MOREX.r2.6HG0524440	2
HORVU.MOREX.r2.6HG0524470	3
HORVU.MOREX.r2.6HG0524500	1
HORVU.MOREX.r2.6HG0524710	3
HORVU.MOREX.r2.6HG0524820	1
HORVU.MOREX.r2.6HG0524940	2
HORVU.MOREX.r2.6HG0525140	0
HORVU.MOREX.r2.6HG0525390	3
HORVU.MOREX.r2.6HG0525440	1
HORVU.MOREX.r2.6HG0525460	1
HORVU.MOREX.r2.6HG0525720	3
HORVU.MOREX.r2.6HG0525810	2
HORVU.MOREX.r2.6HG0525930	1
HORVU.MOREX.r2.6HG0526030	0
HORVU.MOREX.r2.6HG0526430	1
HORVU.MOREX.r2.6HG0526500	1
HORVU.MOREX.r2.6HG0526580	1
HORVU.MOREX.r2.6HG0526610	1
HORVU.MOREX.r2.6HG0526650	2
HORVU.MOREX.r2.6HG0526730	1
HORVU.MOREX.r2.7HG0526960	3
HORVU.MOREX.r2.7HG0527240	1
HORVU.MOREX.r2.7HG0527420	2
HORVU.MOREX.r2.7HG0527460	2
HORVU.MOREX.r2.7HG0527580	2
HORVU.MOREX.r2.7HG0527650	1
HORVU.MOREX.r2.7HG0527880	2
HORVU.MOREX.r2.7HG0527970	1
HORVU.MOREX.r2.7HG0528560	2
HORVU.MOREX.r2.7HG0528690	2
HORVU.MOREX.r2.7HG0528730	2
HORVU.MOREX.r2.7HG0528740	4
HORVU.MOREX.r2.7HG0528860	4
HORVU.MOREX.r2.7HG0528940	2
HORVU.MOREX.r2.7HG0528980	1
HORVU.MOREX.r2.7HG0529160	1
HORVU.MOREX.r2.7HG0529200	1
HORVU.MOREX.r2.7HG0529280	1
HORVU.MOREX.r2.7HG0529300	1
HORVU.MOREX.r2.7HG0529330	1
HORVU.MOREX.r2.7HG0529370	1
HORVU.MOREX.r2.7HG0529390	1
HORVU.MOREX.r2.7HG0529530	2
HORVU.MOREX.r2.7HG0529570	1
HORVU.MOREX.r2.7HG0529690	1
HORVU.MOREX.r2.7HG0529790	1
HORVU.MOREX.r2.7HG0529840	2
HORVU.MOREX.r2.7HG0530190	1
HORVU.MOREX.r2.7HG0530460	1
HORVU.MOREX.r2.7HG0531050	3
HORVU.MOREX.r2.7HG0531060	1
HORVU.MOREX.r2.7HG0531070	1
HORVU.MOREX.r2.7HG0531100	1
HORVU.MOREX.r2.7HG0531420	2
HORVU.MOREX.r2.7HG0531430	1
HORVU.MOREX.r2.7HG0531440	3
HORVU.MOREX.r2.7HG0531560	3
HORVU.MOREX.r2.7HG0531590	3
HORVU.MOREX.r2.7HG0531600	1
HORVU.MOREX.r2.7HG0531700	1
HORVU.MOREX.r2.7HG0531800	1
HORVU.MOREX.r2.7HG0531840	1
HORVU.MOREX.r2.7HG0531880	1
HORVU.MOREX.r2.7HG0532050	1
HORVU.MOREX.r2.7HG0532240	1
HORVU.MOREX.r2.7HG0532250	1
HORVU.MOREX.r2.7HG0532280	1
HORVU.MOREX.r2.7HG0532560	2
HORVU.MOREX.r2.7HG0532970	2
HORVU.MOREX.r2.7HG0533240	2
HORVU.MOREX.r2.7HG0533340	2
HORVU.MOREX.r2.7HG0533350	2
HORVU.MOREX.r2.7HG0533370	1
HORVU.MOREX.r2.7HG0533390	2
HORVU.MOREX.r2.7HG0533450	2
HORVU.MOREX.r2.7HG0533460	0
HORVU.MOREX.r2.7HG0533470	1
HORVU.MOREX.r2.7HG0533500	0
HORVU.MOREX.r2.7HG0533530	2
HORVU.MOREX.r2.7HG0533550	1
HORVU.MOREX.r2.7HG0533560	3
HORVU.MOREX.r2.7HG0533570	3
HORVU.MOREX.r2.7HG0533590	3
HORVU.MOREX.r2.7HG0533600	1
HORVU.MOREX.r2.7HG0533680	1
HORVU.MOREX.r2.7HG0533720	1
HORVU.MOREX.r2.7HG0533790	1
HORVU.MOREX.r2.7HG0533810	2
HORVU.MOREX.r2.7HG0533840	1
HORVU.MOREX.r2.7HG0533910	1
HORVU.MOREX.r2.7HG0533920	1
HORVU.MOREX.r2.7HG0533930	2
HORVU.MOREX.r2.7HG0534020	1
HORVU.MOREX.r2.7HG0534030	1
HORVU.MOREX.r2.7HG0534050	1
HORVU.MOREX.r2.7HG0534070	3
HORVU.MOREX.r2.7HG0534080	3
HORVU.MOREX.r2.7HG0534320	3
HORVU.MOREX.r2.7HG0534380	0
HORVU.MOREX.r2.7HG0534470	0
HORVU.MOREX.r2.7HG0534580	1
HORVU.MOREX.r2.7HG0534660	1
HORVU.MOREX.r2.7HG0534670	1
HORVU.MOREX.r2.7HG0534710	1
HORVU.MOREX.r2.7HG0534740	0
HORVU.MOREX.r2.7HG0534880	0
HORVU.MOREX.r2.7HG0534930	1
HORVU.MOREX.r2.7HG0534950	2
HORVU.MOREX.r2.7HG0535060	1
HORVU.MOREX.r2.7HG0535170	1
HORVU.MOREX.r2.7HG0535190	0
HORVU.MOREX.r2.7HG0535240	1
HORVU.MOREX.r2.7HG0535360	1
HORVU.MOREX.r2.7HG0535440	1
HORVU.MOREX.r2.7HG0535460	1
HORVU.MOREX.r2.7HG0535570	1
HORVU.MOREX.r2.7HG0535720	1
HORVU.MOREX.r2.7HG0535830	1
HORVU.MOREX.r2.7HG0537390	1
HORVU.MOREX.r2.7HG0537480	1
HORVU.MOREX.r2.7HG0537540	1
HORVU.MOREX.r2.7HG0537630	1
HORVU.MOREX.r2.7HG0537810	1
HORVU.MOREX.r2.7HG0538260	1
HORVU.MOREX.r2.7HG0538280	1
HORVU.MOREX.r2.7HG0538480	1
HORVU.MOREX.r2.7HG0538900	1
HORVU.MOREX.r2.7HG0539340	3
HORVU.MOREX.r2.7HG0539930	1
HORVU.MOREX.r2.7HG0540120	1
HORVU.MOREX.r2.7HG0540150	1
HORVU.MOREX.r2.7HG0540170	2
HORVU.MOREX.r2.7HG0540590	1
HORVU.MOREX.r2.7HG0541080	1
HORVU.MOREX.r2.7HG0541090	1
HORVU.MOREX.r2.7HG0541190	1
HORVU.MOREX.r2.7HG0541380	1
HORVU.MOREX.r2.7HG0541500	1
HORVU.MOREX.r2.7HG0541540	1
HORVU.MOREX.r2.7HG0541750	3
HORVU.MOREX.r2.7HG0541950	1
HORVU.MOREX.r2.7HG0542020	1
HORVU.MOREX.r2.7HG0542180	1
HORVU.MOREX.r2.7HG0542800	3
HORVU.MOREX.r2.7HG0542850	3
HORVU.MOREX.r2.7HG0543340	3
HORVU.MOREX.r2.7HG0543430	2
HORVU.MOREX.r2.7HG0543450	1
HORVU.MOREX.r2.7HG0543560	1
HORVU.MOREX.r2.7HG0543950	1
HORVU.MOREX.r2.7HG0544170	2
HORVU.MOREX.r2.7HG0544500	1
HORVU.MOREX.r2.7HG0545340	3
HORVU.MOREX.r2.7HG0545380	3
HORVU.MOREX.r2.7HG0545410	1
HORVU.MOREX.r2.7HG0545660	2
HORVU.MOREX.r2.7HG0545840	3
HORVU.MOREX.r2.7HG0546240	1
HORVU.MOREX.r2.7HG0546370	1
HORVU.MOREX.r2.7HG0546680	1
HORVU.MOREX.r2.7HG0546960	1
HORVU.MOREX.r2.7HG0546990	1
HORVU.MOREX.r2.7HG0547010	4
HORVU.MOREX.r2.7HG0549430	1
HORVU.MOREX.r2.7HG0549530	2
HORVU.MOREX.r2.7HG0549870	1
HORVU.MOREX.r2.7HG0550260	4
HORVU.MOREX.r2.7HG0550440	1
HORVU.MOREX.r2.7HG0552620	1
HORVU.MOREX.r2.7HG0553480	1
HORVU.MOREX.r2.7HG0553570	1
HORVU.MOREX.r2.7HG0553600	1
HORVU.MOREX.r2.7HG0553720	1
HORVU.MOREX.r2.7HG0554500	1
HORVU.MOREX.r2.7HG0554950	1
HORVU.MOREX.r2.7HG0558720	1
HORVU.MOREX.r2.7HG0558750	3
HORVU.MOREX.r2.7HG0558920	1
HORVU.MOREX.r2.7HG0558990	1
HORVU.MOREX.r2.7HG0559510	1
HORVU.MOREX.r2.7HG0559710	1
HORVU.MOREX.r2.7HG0559920	0
HORVU.MOREX.r2.7HG0559940	1
HORVU.MOREX.r2.7HG0560530	1
HORVU.MOREX.r2.7HG0561030	1
HORVU.MOREX.r2.7HG0561180	3
HORVU.MOREX.r2.7HG0561220	3
HORVU.MOREX.r2.7HG0561750	1
HORVU.MOREX.r2.7HG0562360	1
HORVU.MOREX.r2.7HG0562500	4
HORVU.MOREX.r2.7HG0562860	0
HORVU.MOREX.r2.7HG0563230	1
HORVU.MOREX.r2.7HG0563350	3
HORVU.MOREX.r2.7HG0564060	1
HORVU.MOREX.r2.7HG0564070	1
HORVU.MOREX.r2.7HG0565520	1
HORVU.MOREX.r2.7HG0566780	1
HORVU.MOREX.r2.7HG0566930	4
HORVU.MOREX.r2.7HG0567340	3
HORVU.MOREX.r2.7HG0569480	0
HORVU.MOREX.r2.7HG0572850	1
HORVU.MOREX.r2.7HG0574590	1
HORVU.MOREX.r2.7HG0577260	1
HORVU.MOREX.r2.7HG0579080	1
HORVU.MOREX.r2.7HG0580540	1
HORVU.MOREX.r2.7HG0580860	1
HORVU.MOREX.r2.7HG0580880	1
HORVU.MOREX.r2.7HG0583380	1
HORVU.MOREX.r2.7HG0585370	2
HORVU.MOREX.r2.7HG0585670	1
HORVU.MOREX.r2.7HG0587110	1
HORVU.MOREX.r2.7HG0587220	1
HORVU.MOREX.r2.7HG0589170	1
HORVU.MOREX.r2.7HG0589930	1
HORVU.MOREX.r2.7HG0590130	1
HORVU.MOREX.r2.7HG0590680	1
HORVU.MOREX.r2.7HG0592010	1
HORVU.MOREX.r2.7HG0592330	1
HORVU.MOREX.r2.7HG0594000	0
HORVU.MOREX.r2.7HG0594490	1
HORVU.MOREX.r2.7HG0594520	1
HORVU.MOREX.r2.7HG0596660	1
HORVU.MOREX.r2.7HG0597530	1
HORVU.MOREX.r2.7HG0598010	0
HORVU.MOREX.r2.7HG0598500	1
HORVU.MOREX.r2.7HG0598940	1
HORVU.MOREX.r2.7HG0599300	1
HORVU.MOREX.r2.7HG0599360	1
HORVU.MOREX.r2.7HG0599930	3
HORVU.MOREX.r2.7HG0600330	1
HORVU.MOREX.r2.7HG0600790	2
HORVU.MOREX.r2.7HG0600980	1
HORVU.MOREX.r2.7HG0603160	1
HORVU.MOREX.r2.7HG0603440	1
HORVU.MOREX.r2.7HG0603740	0
HORVU.MOREX.r2.7HG0603790	4
HORVU.MOREX.r2.7HG0604470	1
HORVU.MOREX.r2.7HG0604590	1
HORVU.MOREX.r2.7HG0605030	2
HORVU.MOREX.r2.7HG0605360	2
HORVU.MOREX.r2.7HG0605910	3
HORVU.MOREX.r2.7HG0606230	3
HORVU.MOREX.r2.7HG0606260	3
HORVU.MOREX.r2.7HG0606320	0
HORVU.MOREX.r2.7HG0606340	3
HORVU.MOREX.r2.7HG0606910	1
HORVU.MOREX.r2.7HG0606930	1
HORVU.MOREX.r2.7HG0607270	3
HORVU.MOREX.r2.7HG0607320	1
HORVU.MOREX.r2.7HG0607350	4
HORVU.MOREX.r2.7HG0607720	1
HORVU.MOREX.r2.7HG0607910	1
HORVU.MOREX.r2.7HG0608200	4
HORVU.MOREX.r2.7HG0608560	2
HORVU.MOREX.r2.7HG0608910	1
HORVU.MOREX.r2.7HG0610180	1
HORVU.MOREX.r2.7HG0611110	1
HORVU.MOREX.r2.7HG0611170	3
HORVU.MOREX.r2.7HG0611240	1
HORVU.MOREX.r2.7HG0611340	1
HORVU.MOREX.r2.7HG0611370	1
HORVU.MOREX.r2.7HG0611400	3
HORVU.MOREX.r2.7HG0611460	2
HORVU.MOREX.r2.7HG0611840	1
HORVU.MOREX.r2.7HG0611910	2
HORVU.MOREX.r2.7HG0611940	3
HORVU.MOREX.r2.7HG0612640	1
HORVU.MOREX.r2.7HG0612660	1
HORVU.MOREX.r2.7HG0613040	1
HORVU.MOREX.r2.7HG0613870	1
HORVU.MOREX.r2.7HG0614130	4
HORVU.MOREX.r2.7HG0614270	3
HORVU.MOREX.r2.7HG0614360	3
HORVU.MOREX.r2.7HG0614570	1
HORVU.MOREX.r2.7HG0614790	3
HORVU.MOREX.r2.7HG0614820	3
HORVU.MOREX.r2.7HG0614860	1
HORVU.MOREX.r2.7HG0615240	3
HORVU.MOREX.r2.7HG0615290	3
HORVU.MOREX.r2.7HG0615350	2
HORVU.MOREX.r2.7HG0615680	1
HORVU.MOREX.r2.7HG0615970	3
HORVU.MOREX.r2.7HG0616310	2
HORVU.MOREX.r2.7HG0616400	2
HORVU.MOREX.r2.7HG0616940	1
HORVU.MOREX.r2.7HG0617440	2
HORVU.MOREX.r2.7HG0617740	3
HORVU.MOREX.r2.7HG0617780	1
HORVU.MOREX.r2.7HG0617830	1
HORVU.MOREX.r2.7HG0617860	1
HORVU.MOREX.r2.7HG0618360	2
HORVU.MOREX.r2.7HG0618380	2
HORVU.MOREX.r2.7HG0618460	1
HORVU.MOREX.r2.7HG0618580	1
HORVU.MOREX.r2.7HG0618600	1
HORVU.MOREX.r2.7HG0618870	1
HORVU.MOREX.r2.7HG0619000	1
HORVU.MOREX.r2.7HG0619060	1
HORVU.MOREX.r2.7HG0619270	1
HORVU.MOREX.r2.7HG0619480	2
HORVU.MOREX.r2.7HG0619600	1
HORVU.MOREX.r2.7HG0619660	0
HORVU.MOREX.r2.7HG0619970	3
HORVU.MOREX.r2.7HG0619980	3
HORVU.MOREX.r2.7HG0620410	1
HORVU.MOREX.r2.7HG0620510	3
HORVU.MOREX.r2.7HG0620520	3
HORVU.MOREX.r2.7HG0620550	1
HORVU.MOREX.r2.7HG0620630	1
HORVU.MOREX.r2.7HG0620970	3
HORVU.MOREX.r2.7HG0621230	1
HORVU.MOREX.r2.7HG0621420	3
HORVU.MOREX.r2.7HG0621470	0
HORVU.MOREX.r2.7HG0621540	3
HORVU.MOREX.r2.7HG0621720	1
HORVU.MOREX.r2.7HG0621790	2
HORVU.MOREX.r2.7HG0621850	1
HORVU.MOREX.r2.7HG0621860	2
HORVU.MOREX.r2.7HG0621880	1
HORVU.MOREX.r2.7HG0622030	1
HORVU.MOREX.r2.7HG0622080	1
HORVU.MOREX.r2.7HG0622310	1
HORVU.MOREX.r2.7HG0622690	3
HORVU.MOREX.r2.7HG0622800	1
HORVU.MOREX.r2.7HG0622840	1
HORVU.MOREX.r2.7HG0622850	1
HORVU.MOREX.r2.7HG0622890	1
HORVU.MOREX.r2.7HG0622980	1
HORVU.MOREX.r2.7HG0622990	2
HORVU.MOREX.r2.7HG0623010	1
HORVU.MOREX.r2.7HG0623450	3
HORVU.MOREX.r2.7HG0623830	1
HORVU.MOREX.r2.7HG0623850	1
HORVU.MOREX.r2.7HG0624010	1
HORVU.MOREX.r2.UnG0624610	1
HORVU.MOREX.r2.UnG0625710	1
HORVU.MOREX.r2.UnG0626140	1
HORVU.MOREX.r2.UnG0628760	1
HORVU.MOREX.r2.UnG0630030	1
HORVU.MOREX.r2.UnG0631700	4
HORVU.MOREX.r2.UnG0631760	4
HORVU.MOREX.r2.UnG0633480	1
HORVU.MOREX.r2.UnG0634840	2
HORVU.MOREX.r2.UnG0635160	1
