# Supplementary material for: Comparative gene retention analysis in barley, wild emmer, and bread wheat pangenome lines reveals factors affecting gene retention following gene duplication
Source: BMC Biol. 2023 Feb 6;21:25. doi: 10.1186/s12915-022-01503-z (PMC9903521; doi:10.1186/s12915-022-01503-z)
Supplement: Supplementary file 9 — Additional file 9. Gene duplication type data in Fig. 4C (326 HPT2-pattern-like genes) and Fig. 6B (three categories of genes). [file 12915_2022_1503_MOESM9_ESM.zip › Files_S8/Figure4D_HPT2like_genes.gene_type]

HORVU.MOREX.r2.1HG0001400	1
HORVU.MOREX.r2.1HG0001480	1
HORVU.MOREX.r2.1HG0001490	2
HORVU.MOREX.r2.1HG0002460	1
HORVU.MOREX.r2.1HG0002490	1
HORVU.MOREX.r2.1HG0002570	3
HORVU.MOREX.r2.1HG0002620	1
HORVU.MOREX.r2.1HG0003970	3
HORVU.MOREX.r2.1HG0004680	1
HORVU.MOREX.r2.1HG0006160	1
HORVU.MOREX.r2.1HG0007040	1
HORVU.MOREX.r2.1HG0008270	1
HORVU.MOREX.r2.1HG0009560	2
HORVU.MOREX.r2.1HG0012020	1
HORVU.MOREX.r2.1HG0036610	1
HORVU.MOREX.r2.1HG0039230	1
HORVU.MOREX.r2.1HG0055950	4
HORVU.MOREX.r2.1HG0059230	3
HORVU.MOREX.r2.1HG0067040	2
HORVU.MOREX.r2.1HG0069640	1
HORVU.MOREX.r2.1HG0070290	2
HORVU.MOREX.r2.1HG0070690	0
HORVU.MOREX.r2.1HG0074200	2
HORVU.MOREX.r2.1HG0074210	3
HORVU.MOREX.r2.1HG0075960	1
HORVU.MOREX.r2.2HG0079520	2
HORVU.MOREX.r2.2HG0079600	3
HORVU.MOREX.r2.2HG0080500	1
HORVU.MOREX.r2.2HG0080580	2
HORVU.MOREX.r2.2HG0080790	3
HORVU.MOREX.r2.2HG0080800	1
HORVU.MOREX.r2.2HG0081130	1
HORVU.MOREX.r2.2HG0081320	3
HORVU.MOREX.r2.2HG0081540	3
HORVU.MOREX.r2.2HG0081570	3
HORVU.MOREX.r2.2HG0081640	2
HORVU.MOREX.r2.2HG0082780	1
HORVU.MOREX.r2.2HG0083590	3
HORVU.MOREX.r2.2HG0084200	1
HORVU.MOREX.r2.2HG0084610	3
HORVU.MOREX.r2.2HG0085560	1
HORVU.MOREX.r2.2HG0085910	3
HORVU.MOREX.r2.2HG0086200	1
HORVU.MOREX.r2.2HG0086980	1
HORVU.MOREX.r2.2HG0087150	1
HORVU.MOREX.r2.2HG0087340	1
HORVU.MOREX.r2.2HG0088100	1
HORVU.MOREX.r2.2HG0089120	1
HORVU.MOREX.r2.2HG0093030	1
HORVU.MOREX.r2.2HG0096570	3
HORVU.MOREX.r2.2HG0097090	3
HORVU.MOREX.r2.2HG0097140	1
HORVU.MOREX.r2.2HG0097590	3
HORVU.MOREX.r2.2HG0116110	1
HORVU.MOREX.r2.2HG0127910	2
HORVU.MOREX.r2.2HG0138870	1
HORVU.MOREX.r2.2HG0148980	1
HORVU.MOREX.r2.2HG0158150	1
HORVU.MOREX.r2.2HG0161720	2
HORVU.MOREX.r2.2HG0161760	1
HORVU.MOREX.r2.2HG0162320	0
HORVU.MOREX.r2.2HG0163060	3
HORVU.MOREX.r2.2HG0163990	2
HORVU.MOREX.r2.2HG0164260	2
HORVU.MOREX.r2.2HG0165250	1
HORVU.MOREX.r2.2HG0166400	1
HORVU.MOREX.r2.2HG0168070	1
HORVU.MOREX.r2.2HG0168680	1
HORVU.MOREX.r2.2HG0168960	1
HORVU.MOREX.r2.2HG0169490	3
HORVU.MOREX.r2.2HG0169790	1
HORVU.MOREX.r2.2HG0170670	3
HORVU.MOREX.r2.2HG0171080	3
HORVU.MOREX.r2.2HG0172170	1
HORVU.MOREX.r2.2HG0176020	1
HORVU.MOREX.r2.2HG0177220	3
HORVU.MOREX.r2.2HG0178050	2
HORVU.MOREX.r2.2HG0178240	1
HORVU.MOREX.r2.2HG0178700	3
HORVU.MOREX.r2.2HG0178800	1
HORVU.MOREX.r2.2HG0179350	1
HORVU.MOREX.r2.2HG0179710	1
HORVU.MOREX.r2.2HG0180320	3
HORVU.MOREX.r2.2HG0180470	1
HORVU.MOREX.r2.2HG0181120	2
HORVU.MOREX.r2.2HG0181300	1
HORVU.MOREX.r2.3HG0182820	3
HORVU.MOREX.r2.3HG0182850	2
HORVU.MOREX.r2.3HG0183360	3
HORVU.MOREX.r2.3HG0183450	1
HORVU.MOREX.r2.3HG0183620	1
HORVU.MOREX.r2.3HG0183850	1
HORVU.MOREX.r2.3HG0185380	1
HORVU.MOREX.r2.3HG0186310	3
HORVU.MOREX.r2.3HG0187080	1
HORVU.MOREX.r2.3HG0187910	3
HORVU.MOREX.r2.3HG0190830	3
HORVU.MOREX.r2.3HG0191070	1
HORVU.MOREX.r2.3HG0191890	1
HORVU.MOREX.r2.3HG0195290	1
HORVU.MOREX.r2.3HG0195370	3
HORVU.MOREX.r2.3HG0209730	3
HORVU.MOREX.r2.3HG0216660	0
HORVU.MOREX.r2.3HG0227640	1
HORVU.MOREX.r2.3HG0233190	4
HORVU.MOREX.r2.3HG0234000	1
HORVU.MOREX.r2.3HG0248320	1
HORVU.MOREX.r2.3HG0257530	3
HORVU.MOREX.r2.3HG0259340	1
HORVU.MOREX.r2.3HG0261100	3
HORVU.MOREX.r2.3HG0261830	1
HORVU.MOREX.r2.3HG0263430	3
HORVU.MOREX.r2.3HG0263440	3
HORVU.MOREX.r2.3HG0264000	1
HORVU.MOREX.r2.3HG0265480	2
HORVU.MOREX.r2.3HG0265550	2
HORVU.MOREX.r2.3HG0270230	1
HORVU.MOREX.r2.3HG0271480	1
HORVU.MOREX.r2.3HG0271690	1
HORVU.MOREX.r2.3HG0274460	2
HORVU.MOREX.r2.3HG0275410	1
HORVU.MOREX.r2.4HG0276410	2
HORVU.MOREX.r2.4HG0277140	3
HORVU.MOREX.r2.4HG0277150	3
HORVU.MOREX.r2.4HG0277320	2
HORVU.MOREX.r2.4HG0277950	3
HORVU.MOREX.r2.4HG0278320	3
HORVU.MOREX.r2.4HG0278420	2
HORVU.MOREX.r2.4HG0278930	3
HORVU.MOREX.r2.4HG0279410	1
HORVU.MOREX.r2.4HG0308420	1
HORVU.MOREX.r2.4HG0308870	0
HORVU.MOREX.r2.4HG0321630	1
HORVU.MOREX.r2.4HG0323020	1
HORVU.MOREX.r2.4HG0326020	1
HORVU.MOREX.r2.4HG0326660	1
HORVU.MOREX.r2.4HG0331420	1
HORVU.MOREX.r2.4HG0332970	1
HORVU.MOREX.r2.4HG0335130	3
HORVU.MOREX.r2.4HG0336810	1
HORVU.MOREX.r2.4HG0339470	1
HORVU.MOREX.r2.4HG0340500	3
HORVU.MOREX.r2.4HG0343550	1
HORVU.MOREX.r2.4HG0346820	4
HORVU.MOREX.r2.4HG0346970	1
HORVU.MOREX.r2.4HG0347990	1
HORVU.MOREX.r2.4HG0348390	1
HORVU.MOREX.r2.4HG0349080	1
HORVU.MOREX.r2.4HG0349150	1
HORVU.MOREX.r2.5HG0349230	1
HORVU.MOREX.r2.5HG0349940	1
HORVU.MOREX.r2.5HG0350190	1
HORVU.MOREX.r2.5HG0352400	1
HORVU.MOREX.r2.5HG0352750	2
HORVU.MOREX.r2.5HG0352860	2
HORVU.MOREX.r2.5HG0353550	1
HORVU.MOREX.r2.5HG0353860	1
HORVU.MOREX.r2.5HG0354930	3
HORVU.MOREX.r2.5HG0356070	1
HORVU.MOREX.r2.5HG0358140	1
HORVU.MOREX.r2.5HG0359110	1
HORVU.MOREX.r2.5HG0372200	1
HORVU.MOREX.r2.5HG0372850	1
HORVU.MOREX.r2.5HG0399400	3
HORVU.MOREX.r2.5HG0399420	3
HORVU.MOREX.r2.5HG0401580	3
HORVU.MOREX.r2.5HG0404510	1
HORVU.MOREX.r2.5HG0406690	1
HORVU.MOREX.r2.5HG0406750	1
HORVU.MOREX.r2.5HG0407540	1
HORVU.MOREX.r2.5HG0408810	2
HORVU.MOREX.r2.5HG0410030	1
HORVU.MOREX.r2.5HG0414030	1
HORVU.MOREX.r2.5HG0416470	1
HORVU.MOREX.r2.5HG0417140	1
HORVU.MOREX.r2.5HG0417630	3
HORVU.MOREX.r2.5HG0417940	3
HORVU.MOREX.r2.5HG0418300	2
HORVU.MOREX.r2.5HG0419620	1
HORVU.MOREX.r2.5HG0421280	1
HORVU.MOREX.r2.5HG0424530	1
HORVU.MOREX.r2.5HG0428630	1
HORVU.MOREX.r2.5HG0431900	1
HORVU.MOREX.r2.5HG0432880	3
HORVU.MOREX.r2.5HG0433720	1
HORVU.MOREX.r2.5HG0436570	1
HORVU.MOREX.r2.5HG0441210	1
HORVU.MOREX.r2.5HG0442380	1
HORVU.MOREX.r2.5HG0442620	2
HORVU.MOREX.r2.5HG0442650	3
HORVU.MOREX.r2.5HG0442830	1
HORVU.MOREX.r2.5HG0444170	1
HORVU.MOREX.r2.5HG0444310	3
HORVU.MOREX.r2.5HG0444970	1
HORVU.MOREX.r2.5HG0445780	1
HORVU.MOREX.r2.6HG0448210	1
HORVU.MOREX.r2.6HG0448630	3
HORVU.MOREX.r2.6HG0449520	1
HORVU.MOREX.r2.6HG0450030	1
HORVU.MOREX.r2.6HG0450110	1
HORVU.MOREX.r2.6HG0450540	1
HORVU.MOREX.r2.6HG0450550	3
HORVU.MOREX.r2.6HG0450720	1
HORVU.MOREX.r2.6HG0450780	3
HORVU.MOREX.r2.6HG0451770	1
HORVU.MOREX.r2.6HG0453400	1
HORVU.MOREX.r2.6HG0454150	1
HORVU.MOREX.r2.6HG0456710	1
HORVU.MOREX.r2.6HG0457400	1
HORVU.MOREX.r2.6HG0457460	1
HORVU.MOREX.r2.6HG0458400	1
HORVU.MOREX.r2.6HG0458610	1
HORVU.MOREX.r2.6HG0460180	2
HORVU.MOREX.r2.6HG0461240	1
HORVU.MOREX.r2.6HG0465570	1
HORVU.MOREX.r2.6HG0467330	3
HORVU.MOREX.r2.6HG0483120	1
HORVU.MOREX.r2.6HG0488290	0
HORVU.MOREX.r2.6HG0491680	1
HORVU.MOREX.r2.6HG0493190	1
HORVU.MOREX.r2.6HG0499040	1
HORVU.MOREX.r2.6HG0507320	1
HORVU.MOREX.r2.6HG0510430	1
HORVU.MOREX.r2.6HG0515250	1
HORVU.MOREX.r2.6HG0516400	4
HORVU.MOREX.r2.6HG0516440	1
HORVU.MOREX.r2.6HG0517000	1
HORVU.MOREX.r2.6HG0517570	1
HORVU.MOREX.r2.6HG0520000	1
HORVU.MOREX.r2.6HG0520660	1
HORVU.MOREX.r2.6HG0521420	3
HORVU.MOREX.r2.6HG0522110	0
HORVU.MOREX.r2.6HG0523100	1
HORVU.MOREX.r2.6HG0523310	1
HORVU.MOREX.r2.6HG0524150	1
HORVU.MOREX.r2.6HG0524270	3
HORVU.MOREX.r2.6HG0524310	3
HORVU.MOREX.r2.6HG0524440	2
HORVU.MOREX.r2.6HG0524470	3
HORVU.MOREX.r2.6HG0524940	2
HORVU.MOREX.r2.6HG0525460	1
HORVU.MOREX.r2.6HG0525810	2
HORVU.MOREX.r2.6HG0526650	2
HORVU.MOREX.r2.7HG0527240	1
HORVU.MOREX.r2.7HG0527580	2
HORVU.MOREX.r2.7HG0528560	2
HORVU.MOREX.r2.7HG0528860	4
HORVU.MOREX.r2.7HG0528980	1
HORVU.MOREX.r2.7HG0529530	2
HORVU.MOREX.r2.7HG0529690	1
HORVU.MOREX.r2.7HG0529790	1
HORVU.MOREX.r2.7HG0529840	2
HORVU.MOREX.r2.7HG0531050	3
HORVU.MOREX.r2.7HG0531060	1
HORVU.MOREX.r2.7HG0531100	1
HORVU.MOREX.r2.7HG0531420	2
HORVU.MOREX.r2.7HG0531430	1
HORVU.MOREX.r2.7HG0531560	3
HORVU.MOREX.r2.7HG0531700	1
HORVU.MOREX.r2.7HG0531800	1
HORVU.MOREX.r2.7HG0531880	1
HORVU.MOREX.r2.7HG0532050	1
HORVU.MOREX.r2.7HG0532280	1
HORVU.MOREX.r2.7HG0532560	2
HORVU.MOREX.r2.7HG0533370	1
HORVU.MOREX.r2.7HG0533390	2
HORVU.MOREX.r2.7HG0533810	2
HORVU.MOREX.r2.7HG0533920	1
HORVU.MOREX.r2.7HG0534050	1
HORVU.MOREX.r2.7HG0534070	3
HORVU.MOREX.r2.7HG0534080	3
HORVU.MOREX.r2.7HG0534580	1
HORVU.MOREX.r2.7HG0534870	0
HORVU.MOREX.r2.7HG0534880	0
HORVU.MOREX.r2.7HG0534930	1
HORVU.MOREX.r2.7HG0534950	2
HORVU.MOREX.r2.7HG0535360	1
HORVU.MOREX.r2.7HG0535570	1
HORVU.MOREX.r2.7HG0537810	1
HORVU.MOREX.r2.7HG0538900	1
HORVU.MOREX.r2.7HG0539120	3
HORVU.MOREX.r2.7HG0539340	3
HORVU.MOREX.r2.7HG0540170	2
HORVU.MOREX.r2.7HG0540590	1
HORVU.MOREX.r2.7HG0541500	1
HORVU.MOREX.r2.7HG0543340	3
HORVU.MOREX.r2.7HG0543430	2
HORVU.MOREX.r2.7HG0553720	1
HORVU.MOREX.r2.7HG0559510	1
HORVU.MOREX.r2.7HG0585370	2
HORVU.MOREX.r2.7HG0585670	1
HORVU.MOREX.r2.7HG0600330	1
HORVU.MOREX.r2.7HG0604470	1
HORVU.MOREX.r2.7HG0605030	2
HORVU.MOREX.r2.7HG0606340	3
HORVU.MOREX.r2.7HG0606930	1
HORVU.MOREX.r2.7HG0607350	4
HORVU.MOREX.r2.7HG0608910	1
HORVU.MOREX.r2.7HG0611340	1
HORVU.MOREX.r2.7HG0611400	3
HORVU.MOREX.r2.7HG0611460	2
HORVU.MOREX.r2.7HG0613040	1
HORVU.MOREX.r2.7HG0614570	1
HORVU.MOREX.r2.7HG0616400	2
HORVU.MOREX.r2.7HG0617740	3
HORVU.MOREX.r2.7HG0617780	1
HORVU.MOREX.r2.7HG0618870	1
HORVU.MOREX.r2.7HG0619060	1
HORVU.MOREX.r2.7HG0619480	2
HORVU.MOREX.r2.7HG0620410	1
HORVU.MOREX.r2.7HG0620970	3
HORVU.MOREX.r2.7HG0621230	1
HORVU.MOREX.r2.7HG0621420	3
HORVU.MOREX.r2.7HG0621540	3
HORVU.MOREX.r2.7HG0622030	1
HORVU.MOREX.r2.7HG0622080	1
HORVU.MOREX.r2.7HG0622310	1
HORVU.MOREX.r2.7HG0622840	1
HORVU.MOREX.r2.7HG0622850	1
HORVU.MOREX.r2.7HG0622860	1
HORVU.MOREX.r2.7HG0622980	1
HORVU.MOREX.r2.7HG0622990	2
HORVU.MOREX.r2.7HG0623850	1
HORVU.MOREX.r2.7HG0624010	1
HORVU.MOREX.r2.UnG0626140	1
HORVU.MOREX.r2.UnG0635160	1
