# Supplementary material for: Comparative gene retention analysis in barley, wild emmer, and bread wheat pangenome lines reveals factors affecting gene retention following gene duplication
Source: BMC Biol. 2023 Feb 6;21:25. doi: 10.1186/s12915-022-01503-z (PMC9903521; doi:10.1186/s12915-022-01503-z)
Supplement: Supplementary file 9 — Additional file 9. Gene duplication type data in Fig. 4C (326 HPT2-pattern-like genes) and Fig. 6B (three categories of genes). [file 12915_2022_1503_MOESM9_ESM.zip › Files_S8/Figure6B_right_wheat_preferential_genes.gene_type]

HORVU.MOREX.r2.1HG0000460	2
HORVU.MOREX.r2.1HG0001500	2
HORVU.MOREX.r2.1HG0001620	3
HORVU.MOREX.r2.1HG0001890	1
HORVU.MOREX.r2.1HG0002230	3
HORVU.MOREX.r2.1HG0002400	1
HORVU.MOREX.r2.1HG0002600	1
HORVU.MOREX.r2.1HG0002650	1
HORVU.MOREX.r2.1HG0002870	3
HORVU.MOREX.r2.1HG0003090	2
HORVU.MOREX.r2.1HG0003100	1
HORVU.MOREX.r2.1HG0003420	3
HORVU.MOREX.r2.1HG0004280	2
HORVU.MOREX.r2.1HG0004460	3
HORVU.MOREX.r2.1HG0005580	1
HORVU.MOREX.r2.1HG0007390	1
HORVU.MOREX.r2.1HG0007700	1
HORVU.MOREX.r2.1HG0009190	2
HORVU.MOREX.r2.1HG0009570	3
HORVU.MOREX.r2.1HG0011780	1
HORVU.MOREX.r2.1HG0016350	1
HORVU.MOREX.r2.1HG0032920	1
HORVU.MOREX.r2.1HG0034180	1
HORVU.MOREX.r2.1HG0038550	1
HORVU.MOREX.r2.1HG0046840	1
HORVU.MOREX.r2.1HG0051000	1
HORVU.MOREX.r2.1HG0051340	1
HORVU.MOREX.r2.1HG0052380	1
HORVU.MOREX.r2.1HG0052970	1
HORVU.MOREX.r2.1HG0053720	3
HORVU.MOREX.r2.1HG0057050	1
HORVU.MOREX.r2.1HG0062070	1
HORVU.MOREX.r2.1HG0066020	1
HORVU.MOREX.r2.1HG0070810	1
HORVU.MOREX.r2.1HG0071230	3
HORVU.MOREX.r2.1HG0071400	1
HORVU.MOREX.r2.1HG0071530	1
HORVU.MOREX.r2.1HG0073740	3
HORVU.MOREX.r2.1HG0074030	1
HORVU.MOREX.r2.1HG0076800	3
HORVU.MOREX.r2.1HG0076880	1
HORVU.MOREX.r2.1HG0078110	1
HORVU.MOREX.r2.2HG0080480	2
HORVU.MOREX.r2.2HG0081260	3
HORVU.MOREX.r2.2HG0081270	3
HORVU.MOREX.r2.2HG0081460	3
HORVU.MOREX.r2.2HG0081500	3
HORVU.MOREX.r2.2HG0081660	2
HORVU.MOREX.r2.2HG0082530	2
HORVU.MOREX.r2.2HG0082750	1
HORVU.MOREX.r2.2HG0082850	3
HORVU.MOREX.r2.2HG0082990	1
HORVU.MOREX.r2.2HG0083330	3
HORVU.MOREX.r2.2HG0083420	2
HORVU.MOREX.r2.2HG0084370	1
HORVU.MOREX.r2.2HG0085830	3
HORVU.MOREX.r2.2HG0087110	1
HORVU.MOREX.r2.2HG0087380	2
HORVU.MOREX.r2.2HG0087780	2
HORVU.MOREX.r2.2HG0089070	3
HORVU.MOREX.r2.2HG0089430	3
HORVU.MOREX.r2.2HG0089450	3
HORVU.MOREX.r2.2HG0089560	3
HORVU.MOREX.r2.2HG0092680	0
HORVU.MOREX.r2.2HG0093750	2
HORVU.MOREX.r2.2HG0093770	3
HORVU.MOREX.r2.2HG0093830	2
HORVU.MOREX.r2.2HG0094050	1
HORVU.MOREX.r2.2HG0094190	1
HORVU.MOREX.r2.2HG0094560	3
HORVU.MOREX.r2.2HG0096610	1
HORVU.MOREX.r2.2HG0098540	1
HORVU.MOREX.r2.2HG0104100	1
HORVU.MOREX.r2.2HG0104110	1
HORVU.MOREX.r2.2HG0114200	2
HORVU.MOREX.r2.2HG0114650	1
HORVU.MOREX.r2.2HG0114680	1
HORVU.MOREX.r2.2HG0114690	1
HORVU.MOREX.r2.2HG0118080	1
HORVU.MOREX.r2.2HG0149120	1
HORVU.MOREX.r2.2HG0149530	1
HORVU.MOREX.r2.2HG0151720	4
HORVU.MOREX.r2.2HG0153880	1
HORVU.MOREX.r2.2HG0157510	1
HORVU.MOREX.r2.2HG0160850	2
HORVU.MOREX.r2.2HG0161020	1
HORVU.MOREX.r2.2HG0161090	3
HORVU.MOREX.r2.2HG0162610	1
HORVU.MOREX.r2.2HG0164100	3
HORVU.MOREX.r2.2HG0164800	2
HORVU.MOREX.r2.2HG0165480	2
HORVU.MOREX.r2.2HG0167750	0
HORVU.MOREX.r2.2HG0168690	1
HORVU.MOREX.r2.2HG0169820	2
HORVU.MOREX.r2.2HG0171440	1
HORVU.MOREX.r2.2HG0171700	1
HORVU.MOREX.r2.2HG0172160	1
HORVU.MOREX.r2.2HG0172520	2
HORVU.MOREX.r2.2HG0173730	3
HORVU.MOREX.r2.2HG0173740	3
HORVU.MOREX.r2.2HG0174460	0
HORVU.MOREX.r2.2HG0174960	2
HORVU.MOREX.r2.2HG0175670	2
HORVU.MOREX.r2.2HG0176550	2
HORVU.MOREX.r2.2HG0176580	2
HORVU.MOREX.r2.2HG0178040	1
HORVU.MOREX.r2.2HG0178110	1
HORVU.MOREX.r2.2HG0178850	3
HORVU.MOREX.r2.2HG0179250	1
HORVU.MOREX.r2.2HG0181350	2
HORVU.MOREX.r2.3HG0181570	1
HORVU.MOREX.r2.3HG0181880	3
HORVU.MOREX.r2.3HG0183470	3
HORVU.MOREX.r2.3HG0183540	1
HORVU.MOREX.r2.3HG0183570	2
HORVU.MOREX.r2.3HG0183790	3
HORVU.MOREX.r2.3HG0184040	3
HORVU.MOREX.r2.3HG0184050	3
HORVU.MOREX.r2.3HG0184950	2
HORVU.MOREX.r2.3HG0185320	2
HORVU.MOREX.r2.3HG0185360	1
HORVU.MOREX.r2.3HG0185780	1
HORVU.MOREX.r2.3HG0186860	1
HORVU.MOREX.r2.3HG0186940	3
HORVU.MOREX.r2.3HG0186990	1
HORVU.MOREX.r2.3HG0187740	3
HORVU.MOREX.r2.3HG0187750	4
HORVU.MOREX.r2.3HG0188980	1
HORVU.MOREX.r2.3HG0189430	1
HORVU.MOREX.r2.3HG0189610	2
HORVU.MOREX.r2.3HG0190480	1
HORVU.MOREX.r2.3HG0193110	1
HORVU.MOREX.r2.3HG0195060	1
HORVU.MOREX.r2.3HG0195320	2
HORVU.MOREX.r2.3HG0195410	2
HORVU.MOREX.r2.3HG0195720	1
HORVU.MOREX.r2.3HG0219210	1
HORVU.MOREX.r2.3HG0224360	1
HORVU.MOREX.r2.3HG0224480	1
HORVU.MOREX.r2.3HG0232430	2
HORVU.MOREX.r2.3HG0233460	1
HORVU.MOREX.r2.3HG0236280	1
HORVU.MOREX.r2.3HG0239510	1
HORVU.MOREX.r2.3HG0239590	1
HORVU.MOREX.r2.3HG0242720	1
HORVU.MOREX.r2.3HG0245060	1
HORVU.MOREX.r2.3HG0255860	3
HORVU.MOREX.r2.3HG0256660	1
HORVU.MOREX.r2.3HG0256670	1
HORVU.MOREX.r2.3HG0258990	1
HORVU.MOREX.r2.3HG0260350	1
HORVU.MOREX.r2.3HG0260690	1
HORVU.MOREX.r2.3HG0263970	3
HORVU.MOREX.r2.3HG0264270	2
HORVU.MOREX.r2.3HG0264370	1
HORVU.MOREX.r2.3HG0264890	1
HORVU.MOREX.r2.3HG0265290	0
HORVU.MOREX.r2.3HG0266080	3
HORVU.MOREX.r2.3HG0266240	2
HORVU.MOREX.r2.3HG0268330	1
HORVU.MOREX.r2.3HG0268600	1
HORVU.MOREX.r2.3HG0269370	1
HORVU.MOREX.r2.3HG0270070	3
HORVU.MOREX.r2.3HG0270640	3
HORVU.MOREX.r2.3HG0270690	3
HORVU.MOREX.r2.3HG0273790	1
HORVU.MOREX.r2.3HG0273800	1
HORVU.MOREX.r2.4HG0275980	1
HORVU.MOREX.r2.4HG0276460	3
HORVU.MOREX.r2.4HG0276470	3
HORVU.MOREX.r2.4HG0276540	3
HORVU.MOREX.r2.4HG0276680	3
HORVU.MOREX.r2.4HG0276700	3
HORVU.MOREX.r2.4HG0276710	3
HORVU.MOREX.r2.4HG0279900	1
HORVU.MOREX.r2.4HG0280460	1
HORVU.MOREX.r2.4HG0282710	1
HORVU.MOREX.r2.4HG0283780	1
HORVU.MOREX.r2.4HG0285320	1
HORVU.MOREX.r2.4HG0291880	1
HORVU.MOREX.r2.4HG0292450	1
HORVU.MOREX.r2.4HG0295810	1
HORVU.MOREX.r2.4HG0318660	1
HORVU.MOREX.r2.4HG0319490	0
HORVU.MOREX.r2.4HG0320150	1
HORVU.MOREX.r2.4HG0328870	1
HORVU.MOREX.r2.4HG0328880	1
HORVU.MOREX.r2.4HG0328940	1
HORVU.MOREX.r2.4HG0331500	1
HORVU.MOREX.r2.4HG0336390	1
HORVU.MOREX.r2.4HG0339440	1
HORVU.MOREX.r2.4HG0340890	1
HORVU.MOREX.r2.4HG0346270	1
HORVU.MOREX.r2.4HG0347520	1
HORVU.MOREX.r2.4HG0347600	1
HORVU.MOREX.r2.4HG0347680	1
HORVU.MOREX.r2.4HG0347760	1
HORVU.MOREX.r2.4HG0347810	1
HORVU.MOREX.r2.4HG0348900	1
HORVU.MOREX.r2.5HG0349520	1
HORVU.MOREX.r2.5HG0349930	1
HORVU.MOREX.r2.5HG0351750	1
HORVU.MOREX.r2.5HG0351960	3
HORVU.MOREX.r2.5HG0352270	1
HORVU.MOREX.r2.5HG0353050	3
HORVU.MOREX.r2.5HG0353630	1
HORVU.MOREX.r2.5HG0354040	1
HORVU.MOREX.r2.5HG0356170	1
HORVU.MOREX.r2.5HG0356260	2
HORVU.MOREX.r2.5HG0368650	1
HORVU.MOREX.r2.5HG0370730	1
HORVU.MOREX.r2.5HG0395460	3
HORVU.MOREX.r2.5HG0397760	4
HORVU.MOREX.r2.5HG0397890	1
HORVU.MOREX.r2.5HG0400270	1
HORVU.MOREX.r2.5HG0400630	1
HORVU.MOREX.r2.5HG0403540	1
HORVU.MOREX.r2.5HG0403610	1
HORVU.MOREX.r2.5HG0404530	1
HORVU.MOREX.r2.5HG0405990	0
HORVU.MOREX.r2.5HG0406000	2
HORVU.MOREX.r2.5HG0408710	3
HORVU.MOREX.r2.5HG0410260	1
HORVU.MOREX.r2.5HG0414250	2
HORVU.MOREX.r2.5HG0416660	2
HORVU.MOREX.r2.5HG0416880	2
HORVU.MOREX.r2.5HG0418590	1
HORVU.MOREX.r2.5HG0420310	1
HORVU.MOREX.r2.5HG0428030	1
HORVU.MOREX.r2.5HG0428420	3
HORVU.MOREX.r2.5HG0428550	2
HORVU.MOREX.r2.5HG0430370	1
HORVU.MOREX.r2.5HG0431700	1
HORVU.MOREX.r2.5HG0436670	3
HORVU.MOREX.r2.5HG0441700	1
HORVU.MOREX.r2.5HG0441710	1
HORVU.MOREX.r2.5HG0442180	1
HORVU.MOREX.r2.5HG0444190	1
HORVU.MOREX.r2.5HG0446610	1
HORVU.MOREX.r2.5HG0446750	1
HORVU.MOREX.r2.5HG0446760	1
HORVU.MOREX.r2.5HG0447100	1
HORVU.MOREX.r2.5HG0447280	1
HORVU.MOREX.r2.5HG0447410	1
HORVU.MOREX.r2.5HG0447600	3
HORVU.MOREX.r2.6HG0448290	1
HORVU.MOREX.r2.6HG0448520	3
HORVU.MOREX.r2.6HG0448570	3
HORVU.MOREX.r2.6HG0448580	3
HORVU.MOREX.r2.6HG0449150	3
HORVU.MOREX.r2.6HG0449170	3
HORVU.MOREX.r2.6HG0449320	1
HORVU.MOREX.r2.6HG0449440	3
HORVU.MOREX.r2.6HG0449880	1
HORVU.MOREX.r2.6HG0449970	1
HORVU.MOREX.r2.6HG0450670	1
HORVU.MOREX.r2.6HG0450710	1
HORVU.MOREX.r2.6HG0450860	1
HORVU.MOREX.r2.6HG0451160	2
HORVU.MOREX.r2.6HG0451460	3
HORVU.MOREX.r2.6HG0451550	1
HORVU.MOREX.r2.6HG0452010	1
HORVU.MOREX.r2.6HG0452960	1
HORVU.MOREX.r2.6HG0454050	1
HORVU.MOREX.r2.6HG0455080	3
HORVU.MOREX.r2.6HG0455100	3
HORVU.MOREX.r2.6HG0455180	2
HORVU.MOREX.r2.6HG0455190	1
HORVU.MOREX.r2.6HG0455300	1
HORVU.MOREX.r2.6HG0455320	1
HORVU.MOREX.r2.6HG0455690	3
HORVU.MOREX.r2.6HG0456620	1
HORVU.MOREX.r2.6HG0456910	3
HORVU.MOREX.r2.6HG0457070	2
HORVU.MOREX.r2.6HG0457110	2
HORVU.MOREX.r2.6HG0457120	3
HORVU.MOREX.r2.6HG0457140	3
HORVU.MOREX.r2.6HG0457890	2
HORVU.MOREX.r2.6HG0460760	1
HORVU.MOREX.r2.6HG0462800	1
HORVU.MOREX.r2.6HG0464790	3
HORVU.MOREX.r2.6HG0469020	1
HORVU.MOREX.r2.6HG0477500	1
HORVU.MOREX.r2.6HG0478030	1
HORVU.MOREX.r2.6HG0493070	2
HORVU.MOREX.r2.6HG0495300	1
HORVU.MOREX.r2.6HG0497660	0
HORVU.MOREX.r2.6HG0501600	1
HORVU.MOREX.r2.6HG0502760	1
HORVU.MOREX.r2.6HG0505910	0
HORVU.MOREX.r2.6HG0507080	1
HORVU.MOREX.r2.6HG0507990	1
HORVU.MOREX.r2.6HG0508540	4
HORVU.MOREX.r2.6HG0512880	1
HORVU.MOREX.r2.6HG0514760	0
HORVU.MOREX.r2.6HG0515210	1
HORVU.MOREX.r2.6HG0515390	3
HORVU.MOREX.r2.6HG0515400	3
HORVU.MOREX.r2.6HG0516810	1
HORVU.MOREX.r2.6HG0517640	2
HORVU.MOREX.r2.6HG0517660	2
HORVU.MOREX.r2.6HG0518770	0
HORVU.MOREX.r2.6HG0519110	3
HORVU.MOREX.r2.6HG0520950	2
HORVU.MOREX.r2.6HG0523140	3
HORVU.MOREX.r2.6HG0524240	1
HORVU.MOREX.r2.6HG0524390	1
HORVU.MOREX.r2.6HG0526330	1
HORVU.MOREX.r2.6HG0526410	3
HORVU.MOREX.r2.7HG0526890	1
HORVU.MOREX.r2.7HG0527490	2
HORVU.MOREX.r2.7HG0527510	2
HORVU.MOREX.r2.7HG0527630	2
HORVU.MOREX.r2.7HG0528420	3
HORVU.MOREX.r2.7HG0528440	3
HORVU.MOREX.r2.7HG0529380	4
HORVU.MOREX.r2.7HG0529720	1
HORVU.MOREX.r2.7HG0530310	1
HORVU.MOREX.r2.7HG0531160	2
HORVU.MOREX.r2.7HG0532480	1
HORVU.MOREX.r2.7HG0532510	2
HORVU.MOREX.r2.7HG0534060	1
HORVU.MOREX.r2.7HG0534540	1
HORVU.MOREX.r2.7HG0535410	1
HORVU.MOREX.r2.7HG0537850	1
HORVU.MOREX.r2.7HG0537860	2
HORVU.MOREX.r2.7HG0539260	1
HORVU.MOREX.r2.7HG0539540	1
HORVU.MOREX.r2.7HG0539620	1
HORVU.MOREX.r2.7HG0540000	1
HORVU.MOREX.r2.7HG0540420	3
HORVU.MOREX.r2.7HG0541680	3
HORVU.MOREX.r2.7HG0542260	2
HORVU.MOREX.r2.7HG0542290	2
HORVU.MOREX.r2.7HG0542300	3
HORVU.MOREX.r2.7HG0542330	3
HORVU.MOREX.r2.7HG0542340	3
HORVU.MOREX.r2.7HG0543840	3
HORVU.MOREX.r2.7HG0543860	3
HORVU.MOREX.r2.7HG0545620	1
HORVU.MOREX.r2.7HG0545760	1
HORVU.MOREX.r2.7HG0545770	1
HORVU.MOREX.r2.7HG0546020	1
HORVU.MOREX.r2.7HG0550710	4
HORVU.MOREX.r2.7HG0557160	1
HORVU.MOREX.r2.7HG0568960	1
HORVU.MOREX.r2.7HG0586420	1
HORVU.MOREX.r2.7HG0589950	1
HORVU.MOREX.r2.7HG0590180	3
HORVU.MOREX.r2.7HG0591500	1
HORVU.MOREX.r2.7HG0594670	1
HORVU.MOREX.r2.7HG0597410	1
HORVU.MOREX.r2.7HG0600060	2
HORVU.MOREX.r2.7HG0607640	1
HORVU.MOREX.r2.7HG0608430	4
HORVU.MOREX.r2.7HG0611350	1
HORVU.MOREX.r2.7HG0612000	1
HORVU.MOREX.r2.7HG0612040	1
HORVU.MOREX.r2.7HG0613610	1
HORVU.MOREX.r2.7HG0613720	1
HORVU.MOREX.r2.7HG0614260	1
HORVU.MOREX.r2.7HG0615250	3
HORVU.MOREX.r2.7HG0615860	2
HORVU.MOREX.r2.7HG0616140	3
HORVU.MOREX.r2.7HG0616480	1
HORVU.MOREX.r2.7HG0616670	1
HORVU.MOREX.r2.7HG0617610	1
HORVU.MOREX.r2.7HG0617950	3
HORVU.MOREX.r2.7HG0618350	2
HORVU.MOREX.r2.7HG0618370	2
HORVU.MOREX.r2.7HG0618390	2
HORVU.MOREX.r2.7HG0619610	2
HORVU.MOREX.r2.7HG0622790	1
HORVU.MOREX.r2.7HG0623280	1
HORVU.MOREX.r2.7HG0623750	1
HORVU.MOREX.r2.7HG0624000	2
HORVU.MOREX.r2.UnG0624430	1
HORVU.MOREX.r2.UnG0627220	1
HORVU.MOREX.r2.UnG0627670	3
HORVU.MOREX.r2.UnG0627820	1
HORVU.MOREX.r2.UnG0628290	4
HORVU.MOREX.r2.UnG0630680	1
HORVU.MOREX.r2.UnG0630690	2
HORVU.MOREX.r2.UnG0631330	4
HORVU.MOREX.r2.UnG0632380	1
HORVU.MOREX.r2.UnG0633810	1
HORVU.MOREX.r2.UnG0634460	4
HORVU.MOREX.r2.UnG0634910	1
HORVU.MOREX.r2.UnG0636200	1
