# Supplementary material for: Comparative gene retention analysis in barley, wild emmer, and bread wheat pangenome lines reveals factors affecting gene retention following gene duplication
Source: BMC Biol. 2023 Feb 6;21:25. doi: 10.1186/s12915-022-01503-z (PMC9903521; doi:10.1186/s12915-022-01503-z)
Supplement: Supplementary file 9 — Additional file 9. Gene duplication type data in Fig. 4C (326 HPT2-pattern-like genes) and Fig. 6B (three categories of genes). [file 12915_2022_1503_MOESM9_ESM.zip › Files_S8/read_me.txt]

Code	Gene_duplication_type
0	singleton
1	dispersed
2	proximal
3	tandem
4	WGD/segmental
