# Supplementary material for: Comparative gene retention analysis in barley, wild emmer, and bread wheat pangenome lines reveals factors affecting gene retention following gene duplication
Source: BMC Biol. 2023 Feb 6;21:25. doi: 10.1186/s12915-022-01503-z (PMC9903521; doi:10.1186/s12915-022-01503-z)
Supplement: Supplementary file 10 — Additional file 10. Lists of identified genes and gene annotations used for functional enrichment analyses. [file 12915_2022_1503_MOESM10_ESM.zip]

Archive with 6 entries (5 files):
- Files_S9/
- Files_S9/HPT2like_genes.csv
- Files_S9/Figure6B_middle_neutral_genes.csv
- Files_S9/.DS_Store
- Files_S9/Figure6B_right_wheat_preferential_genes.csv
- Files_S9/Figure6B_left_barley_preferential_genes.csv
