# Supplementary material for: Comparative gene retention analysis in barley, wild emmer, and bread wheat pangenome lines reveals factors affecting gene retention following gene duplication
Source: BMC Biol. 2023 Feb 6;21:25. doi: 10.1186/s12915-022-01503-z (PMC9903521; doi:10.1186/s12915-022-01503-z)
Supplement: Supplementary file 10 — Additional file 10. Lists of identified genes and gene annotations used for functional enrichment analyses. [file 12915_2022_1503_MOESM10_ESM.zip › Files_S9/HPT2like_genes.csv]

HORVU.MOREX.r2.1HG0001400.1	Receptor kinase
HORVU.MOREX.r2.1HG0001480.1	Fatty acyl-CoA reductase
HORVU.MOREX.r2.1HG0001490.1	Thionin-2.2
HORVU.MOREX.r2.1HG0002460.1	Glutathione S-transferase
HORVU.MOREX.r2.1HG0002490.1	O-methyltransferase-like protein
HORVU.MOREX.r2.1HG0002570.1	Receptor-like kinase
HORVU.MOREX.r2.1HG0002620.1	Spectrin beta chain
HORVU.MOREX.r2.1HG0003970.1	Protein kinase
HORVU.MOREX.r2.1HG0004680.1	Disease resistance protein
HORVU.MOREX.r2.1HG0006160.1	receptor kinase 1
HORVU.MOREX.r2.1HG0007040.1	Leucine-rich repeat receptor-like protein kinase family protein
HORVU.MOREX.r2.1HG0008270.1	F-box/LRR-repeat protein
HORVU.MOREX.r2.1HG0009560.1	Disease resistance protein (NBS-LRR class) family
HORVU.MOREX.r2.1HG0012020.1	Dirigent protein
HORVU.MOREX.r2.1HG0036610.1	Octicosapeptide/Phox/Bem1p domain-containing family protein
HORVU.MOREX.r2.1HG0039230.1	Polyketide cyclase/dehydrase and lipid transport superfamily protein
HORVU.MOREX.r2.1HG0055950.1	Nbs-lrr resistance protein
HORVU.MOREX.r2.1HG0059230.1	Respiratory burst oxidase-like protein
HORVU.MOREX.r2.1HG0067040.1	2-isopropylmalate synthase
HORVU.MOREX.r2.1HG0069640.1	Oligopeptide transporter
HORVU.MOREX.r2.1HG0070290.1	F-box family protein
HORVU.MOREX.r2.1HG0070690.1	ARM repeat superfamily protein
HORVU.MOREX.r2.1HG0074200.1	NBS-LRR-like resistance protein
HORVU.MOREX.r2.1HG0074210.1	Disease resistance protein (NBS-LRR class) family
HORVU.MOREX.r2.1HG0075960.1	Respiratory burst oxidase
HORVU.MOREX.r2.2HG0079520.1	Receptor protein kinase
HORVU.MOREX.r2.2HG0079600.1	ABC transporter B family-like protein
HORVU.MOREX.r2.2HG0080500.1	receptor lectin kinase
HORVU.MOREX.r2.2HG0080580.1	Protein kinase
HORVU.MOREX.r2.2HG0080790.1	NB-ARC domain-containing disease resistance protein
HORVU.MOREX.r2.2HG0080800.1	Apyrase
HORVU.MOREX.r2.2HG0081130.1	Cytochrome P450
HORVU.MOREX.r2.2HG0081320.1	receptor kinase 1
HORVU.MOREX.r2.2HG0081540.1	Glutamyl-tRNA (Gln) amidotransferase subunit A
HORVU.MOREX.r2.2HG0081570.1	Glutamyl-tRNA (Gln) amidotransferase subunit A
HORVU.MOREX.r2.2HG0081640.1	Disease resistance protein (NBS-LRR class) family
HORVU.MOREX.r2.2HG0082780.1	23S rRNA (Uracil-5-)-methyltransferase
HORVU.MOREX.r2.2HG0083590.1	Cytochrome P450
HORVU.MOREX.r2.2HG0084200.1	F-box family protein
HORVU.MOREX.r2.2HG0084610.1	Serine/threonine-protein kinase
HORVU.MOREX.r2.2HG0085560.1	Cwc22 pre-mRNA splicing factor
HORVU.MOREX.r2.2HG0085910.1	Receptor-kinase
HORVU.MOREX.r2.2HG0086200.1	Disease resistance protein RPM1
HORVU.MOREX.r2.2HG0086980.1	F-box family protein
HORVU.MOREX.r2.2HG0087150.1	Clathrin light chain
HORVU.MOREX.r2.2HG0087340.1	5'-3' exoribonuclease 3
HORVU.MOREX.r2.2HG0088100.1	DNAJ heat shock N-terminal domain-containing protein-like
HORVU.MOREX.r2.2HG0089120.1	Xaa-Pro dipeptidase
HORVU.MOREX.r2.2HG0093030.1	NBS-LRR-like resistance protein
HORVU.MOREX.r2.2HG0096570.1	Carboxypeptidase
HORVU.MOREX.r2.2HG0097090.1	ARM repeat superfamily protein
HORVU.MOREX.r2.2HG0097140.1	N-methyl-L-tryptophan oxidase
HORVU.MOREX.r2.2HG0097590.1	SKP1-like 13
HORVU.MOREX.r2.2HG0116110.1	Abnormal spindle-like microcephaly-associated protein-like protein
HORVU.MOREX.r2.2HG0127910.1	F-box family protein
HORVU.MOREX.r2.2HG0138870.1	F-box family protein
HORVU.MOREX.r2.2HG0148980.1	Dual serine/threonine and tyrosine protein kinase
HORVU.MOREX.r2.2HG0158150.1	Protein kinase family protein
HORVU.MOREX.r2.2HG0161720.1	Disease resistance protein (TIR-NBS-LRR class) family
HORVU.MOREX.r2.2HG0161760.1	B0809H07.3 protein
HORVU.MOREX.r2.2HG0162320.1	GPI mannosyltransferase 2
HORVU.MOREX.r2.2HG0163060.1	senescence-associated family protein (DUF581)
HORVU.MOREX.r2.2HG0163990.1	E3 ubiquitin-protein ligase RNF14
HORVU.MOREX.r2.2HG0164260.1	BTB-POZ and MATH domain protein
HORVU.MOREX.r2.2HG0165250.1	Phosphatidylinositol-4-phosphate 5-kinase
HORVU.MOREX.r2.2HG0166400.1	Sentrin-specific protease
HORVU.MOREX.r2.2HG0168070.1	Protein pelota homolog
HORVU.MOREX.r2.2HG0168680.1	NBS-LRR disease resistance protein
HORVU.MOREX.r2.2HG0168960.1	Serine/threonine-protein kinase
HORVU.MOREX.r2.2HG0169490.1	3-ketoacyl-CoA synthase
HORVU.MOREX.r2.2HG0169790.1	Protein kinase-like
HORVU.MOREX.r2.2HG0170670.1	Leucine-rich repeat receptor-like protein kinase family protein
HORVU.MOREX.r2.2HG0171080.1	50S ribosomal protein L24
HORVU.MOREX.r2.2HG0172170.1	NBS-LRR-like resistance protein
HORVU.MOREX.r2.2HG0176020.1	DUF594 family protein
HORVU.MOREX.r2.2HG0177220.1	Blue copper protein
HORVU.MOREX.r2.2HG0178050.1	C2 calcium/lipid-binding and GRAM domain containing protein
HORVU.MOREX.r2.2HG0178240.1	NBS-LRR resistance-like protein
HORVU.MOREX.r2.2HG0178700.1	Cysteine proteinase inhibitor
HORVU.MOREX.r2.2HG0178800.1	Thioredoxin
HORVU.MOREX.r2.2HG0179350.1	CoA ligase
HORVU.MOREX.r2.2HG0179710.1	cDNA clone:J033115O13
HORVU.MOREX.r2.2HG0180320.1	NBS-LRR disease resistance protein-like
HORVU.MOREX.r2.2HG0180470.1	Receptor-like protein kinase
HORVU.MOREX.r2.2HG0181120.1	CsAtPR5
HORVU.MOREX.r2.2HG0181300.1	C2 calcium/lipid-binding and GRAM domain protein
HORVU.MOREX.r2.3HG0182820.1	Disease resistance protein (TIR-NBS-LRR class) family
HORVU.MOREX.r2.3HG0182850.1	NBS-LRR resistance-like protein
HORVU.MOREX.r2.3HG0183360.1	Germin-like protein
HORVU.MOREX.r2.3HG0183450.1	Receptor kinase
HORVU.MOREX.r2.3HG0183620.1	Dipeptidyl peptidase family member 6
HORVU.MOREX.r2.3HG0183850.1	BTB/POZ domain containing protein
HORVU.MOREX.r2.3HG0185380.1	Expansin
HORVU.MOREX.r2.3HG0186310.1	GDSL esterase/lipase
HORVU.MOREX.r2.3HG0187080.1	Receptor-like kinase
HORVU.MOREX.r2.3HG0187910.1	Receptor-like kinase
HORVU.MOREX.r2.3HG0190830.1	Disease resistance protein (NBS-LRR class) family
HORVU.MOREX.r2.3HG0191070.1	Receptor-like kinase
HORVU.MOREX.r2.3HG0191890.1	XH/XS domain-containing protein
HORVU.MOREX.r2.3HG0195290.1	Pentatricopeptide repeat-containing protein
HORVU.MOREX.r2.3HG0195370.1	Leucine-rich repeat receptor-like protein kinase family protein
HORVU.MOREX.r2.3HG0209730.1	Response regulator mprA
HORVU.MOREX.r2.3HG0216660.1	Tetratricopeptide repeat protein 5
HORVU.MOREX.r2.3HG0227640.1	Ulp1 protease family
HORVU.MOREX.r2.3HG0233190.1	Protein kinase family protein
HORVU.MOREX.r2.3HG0234000.1	Translation initiation factor eIF3 subunit
HORVU.MOREX.r2.3HG0248320.1	NAC domain protein
HORVU.MOREX.r2.3HG0257530.1	Leucine-rich repeat receptor-like protein kinase family protein
HORVU.MOREX.r2.3HG0259340.1	Exostosin-like
HORVU.MOREX.r2.3HG0261100.1	cDNA clone:J013058P10
HORVU.MOREX.r2.3HG0261830.1	Kelch repeat and BTB domain-containing protein 1
HORVU.MOREX.r2.3HG0263430.1	Receptor protein kinase-like
HORVU.MOREX.r2.3HG0263440.1	Receptor protein kinase
HORVU.MOREX.r2.3HG0264000.1	4-coumarate:CoA ligase-like protein
HORVU.MOREX.r2.3HG0265480.1	Protein ArsC
HORVU.MOREX.r2.3HG0265550.1	NBS-LRR-like resistance protein
HORVU.MOREX.r2.3HG0270230.1	bZIP transcription factor
HORVU.MOREX.r2.3HG0271480.1	BURP domain protein RD22
HORVU.MOREX.r2.3HG0271690.1	Alpha-N-acetylglucosaminidase
HORVU.MOREX.r2.3HG0274460.1	Metallothionein
HORVU.MOREX.r2.3HG0275410.1	Protease inhibitor/seed storage/lipid transfer protein family protein
HORVU.MOREX.r2.4HG0276410.1	NBS-LRR-like resistance protein
HORVU.MOREX.r2.4HG0277140.1	Histidine-containing phosphotransfer protein
HORVU.MOREX.r2.4HG0277150.1	Histidine-containing phosphotransfer protein
HORVU.MOREX.r2.4HG0277320.1	Leucine-rich repeat receptor-like protein kinase family protein
HORVU.MOREX.r2.4HG0277950.1	Chaperone DnaJ-domain superfamily protein
HORVU.MOREX.r2.4HG0278320.1	basic helix-loop-helix (bHLH) DNA-binding superfamily protein
HORVU.MOREX.r2.4HG0278420.1	Homeobox protein knotted-1-like 1
HORVU.MOREX.r2.4HG0278930.1	Argonaute protein
HORVU.MOREX.r2.4HG0279410.1	Serine/threonine-protein kinase
HORVU.MOREX.r2.4HG0308420.1	ATP-dependent RNA helicase
HORVU.MOREX.r2.4HG0308870.1	beta-galactosidase 17
HORVU.MOREX.r2.4HG0321630.1	Ribosomal protein S10
HORVU.MOREX.r2.4HG0323020.1	Ankyrin repeat family protein
HORVU.MOREX.r2.4HG0326020.1	Ankyrin repeat protein-like
HORVU.MOREX.r2.4HG0326660.1	basic helix-loop-helix (bHLH) DNA-binding superfamily protein
HORVU.MOREX.r2.4HG0331420.1	F-box family protein
HORVU.MOREX.r2.4HG0332970.1	60 kDa chaperonin
HORVU.MOREX.r2.4HG0335130.1	Annexin
HORVU.MOREX.r2.4HG0336810.1	Carboxypeptidase
HORVU.MOREX.r2.4HG0339470.1	Disease resistance protein (NBS-LRR class) family
HORVU.MOREX.r2.4HG0340500.1	carboxyl-terminal peptidase (DUF239)
HORVU.MOREX.r2.4HG0343550.1	Receptor-like protein kinase
HORVU.MOREX.r2.4HG0346820.1	PHD-finger protein
HORVU.MOREX.r2.4HG0346970.1	Helicase
HORVU.MOREX.r2.4HG0347990.1	L-gulonolactone oxidase
HORVU.MOREX.r2.4HG0348390.1	Malate dehydrogenase
HORVU.MOREX.r2.4HG0349080.1	Calcineurin B-like protein
HORVU.MOREX.r2.4HG0349150.1	tRNA/rRNA methyltransferase family protein
HORVU.MOREX.r2.5HG0349230.1	Trypsin family protein
HORVU.MOREX.r2.5HG0349940.1	receptor kinase 1
HORVU.MOREX.r2.5HG0350190.1	VQ motif family protein
HORVU.MOREX.r2.5HG0352400.1	Sesquiterpene synthase
HORVU.MOREX.r2.5HG0352750.1	Leucine-rich repeat receptor-like protein kinase family protein
HORVU.MOREX.r2.5HG0352860.1	Leucine-rich repeat receptor-like protein kinase family protein
HORVU.MOREX.r2.5HG0353550.1	ATP-dependent Clp protease ATP-binding subunit ClpL
HORVU.MOREX.r2.5HG0353860.1	Leucine-rich repeat receptor-like protein kinase family protein
HORVU.MOREX.r2.5HG0354930.1	glutamate receptor 3.3
HORVU.MOREX.r2.5HG0356070.1	NAD(P)H-quinone oxidoreductase subunit I
HORVU.MOREX.r2.5HG0358140.1	FBD-associated F-box protein
HORVU.MOREX.r2.5HG0359110.1	Importin subunit beta-1
HORVU.MOREX.r2.5HG0372200.1	Transmembrane 19
HORVU.MOREX.r2.5HG0372850.1	Oxysterol-binding protein
HORVU.MOREX.r2.5HG0399400.1	Glutamate receptor
HORVU.MOREX.r2.5HG0399420.1	Glutamate receptor
HORVU.MOREX.r2.5HG0401580.1	Serine protease HtrA-like
HORVU.MOREX.r2.5HG0404510.1	Protein kinase family protein
HORVU.MOREX.r2.5HG0406690.1	Pectin lyase-like superfamily protein
HORVU.MOREX.r2.5HG0406750.1	Calcium-dependent lipid-binding (CaLB domain) family protein
HORVU.MOREX.r2.5HG0407540.1	F-box protein
HORVU.MOREX.r2.5HG0408810.1	tRNA-splicing endonuclease subunit SEN54
HORVU.MOREX.r2.5HG0410030.1	Superoxide dismutase [Cu-Zn]
HORVU.MOREX.r2.5HG0414030.1	Pantothenate kinase
HORVU.MOREX.r2.5HG0416470.1	Fatty acyl-CoA reductase
HORVU.MOREX.r2.5HG0417140.1	NBS-LRR disease resistance protein
HORVU.MOREX.r2.5HG0417630.1	Flavin-containing monooxygenase
HORVU.MOREX.r2.5HG0417940.1	Serine protease HTRA1
HORVU.MOREX.r2.5HG0418300.1	Serine/threonine-protein kinase
HORVU.MOREX.r2.5HG0419620.1	Trihelix transcription factor
HORVU.MOREX.r2.5HG0421280.1	Leucine-rich repeat receptor-like protein kinase
HORVU.MOREX.r2.5HG0424530.1	Heavy metal transport/detoxification superfamily protein
HORVU.MOREX.r2.5HG0428630.1	F-box protein
HORVU.MOREX.r2.5HG0431900.1	Mediator of RNA polymerase II transcription subunit 15a
HORVU.MOREX.r2.5HG0432880.1	Transcription factor GTE6
HORVU.MOREX.r2.5HG0433720.1	Histidine kinase
HORVU.MOREX.r2.5HG0436570.1	Serpin-like protein
HORVU.MOREX.r2.5HG0441210.1	Kinesin-like
HORVU.MOREX.r2.5HG0442380.1	F-box protein
HORVU.MOREX.r2.5HG0442620.1	Expansin
HORVU.MOREX.r2.5HG0442650.1	Expansin
HORVU.MOREX.r2.5HG0442830.1	transmembrane protein
HORVU.MOREX.r2.5HG0444170.1	Rp1-like protein
HORVU.MOREX.r2.5HG0444310.1	Fibroin heavy chain
HORVU.MOREX.r2.5HG0444970.1	26S proteasome non-ATPase regulatory subunit
HORVU.MOREX.r2.5HG0445780.1	ATP-dependent Clp protease ATP-binding subunit
HORVU.MOREX.r2.6HG0448210.1	O-acyltransferase WSD1
HORVU.MOREX.r2.6HG0448630.1	Protein kinase
HORVU.MOREX.r2.6HG0449520.1	Bidirectional sugar transporter SWEET
HORVU.MOREX.r2.6HG0450030.1	INO80 complex subunit D
HORVU.MOREX.r2.6HG0450110.1	Cytochrome P450 family protein
HORVU.MOREX.r2.6HG0450540.1	AGAMOUS-like MADS-box protein
HORVU.MOREX.r2.6HG0450550.1	Mitochondrial transcription termination factor-like
HORVU.MOREX.r2.6HG0450720.1	Protein kinase-like
HORVU.MOREX.r2.6HG0450780.1	EF-hand calcium-binding domain-containing protein 5
HORVU.MOREX.r2.6HG0451770.1	Retrotransposon protein
HORVU.MOREX.r2.6HG0453400.1	30S ribosomal protein S1
HORVU.MOREX.r2.6HG0454150.1	GMP synthase [glutamine-hydrolyzing]
HORVU.MOREX.r2.6HG0456710.1	Cold shock protein
HORVU.MOREX.r2.6HG0457400.1	NBS-LRR-like resistance protein
HORVU.MOREX.r2.6HG0457460.1	O-acyltransferase WSD1
HORVU.MOREX.r2.6HG0458400.1	F-box family protein
HORVU.MOREX.r2.6HG0458610.1	F-box protein family-like
HORVU.MOREX.r2.6HG0460180.1	Chlorophyll a-b binding protein
HORVU.MOREX.r2.6HG0461240.1	Esterase/lipase/thioesterase-like protein
HORVU.MOREX.r2.6HG0465570.1	Disease resistance protein (TIR-NBS-LRR class) family
HORVU.MOREX.r2.6HG0467330.1	Leucine-rich repeat receptor-like protein kinase family protein
HORVU.MOREX.r2.6HG0483120.1	Mitochondrial transcription termination factor-like
HORVU.MOREX.r2.6HG0488290.1	tRNA (guanine-N(7)-)-methyltransferase
HORVU.MOREX.r2.6HG0491680.1	Protein kinase
HORVU.MOREX.r2.6HG0493190.1	Prolyl oligopeptidase family protein
HORVU.MOREX.r2.6HG0499040.1	Chaperone clpb
HORVU.MOREX.r2.6HG0507320.1	Mitochondrial transcription termination factor-like
HORVU.MOREX.r2.6HG0510430.1	Cytochrome P450
HORVU.MOREX.r2.6HG0515250.1	50S ribosomal protein L14
HORVU.MOREX.r2.6HG0516400.1	Glutamate receptor
HORVU.MOREX.r2.6HG0516440.1	Histone H2A.Z-like
HORVU.MOREX.r2.6HG0517000.1	Protein pelota homolog
HORVU.MOREX.r2.6HG0517570.1	Cytochrome c oxidase copper chaperone
HORVU.MOREX.r2.6HG0520000.1	26S protease regulatory subunit-like protein
HORVU.MOREX.r2.6HG0520660.1	Receptor-kinase
HORVU.MOREX.r2.6HG0521420.1	Cinnamoyl CoA reductase
HORVU.MOREX.r2.6HG0522110.1	Phosphoglycolate phosphatase
HORVU.MOREX.r2.6HG0523100.1	Protein kinase
HORVU.MOREX.r2.6HG0523310.1	Ring finger protein
HORVU.MOREX.r2.6HG0524150.1	Cytochrome P450
HORVU.MOREX.r2.6HG0524270.1	Disease resistance protein RPM1
HORVU.MOREX.r2.6HG0524310.1	Disease resistance protein RPM1
HORVU.MOREX.r2.6HG0524440.1	NBS-LRR disease resistance protein-like protein
HORVU.MOREX.r2.6HG0524470.1	NBS-LRR-like resistance protein
HORVU.MOREX.r2.6HG0524940.1	F-box family protein
HORVU.MOREX.r2.6HG0525460.1	Receptor-like protein kinase
HORVU.MOREX.r2.6HG0525810.1	Disease resistance protein RPM1
HORVU.MOREX.r2.6HG0526650.1	Callose synthase
HORVU.MOREX.r2.7HG0527240.1	NB-ARC domain-containing disease resistance protein
HORVU.MOREX.r2.7HG0527580.1	NBS-LRR-like resistance protein
HORVU.MOREX.r2.7HG0528560.1	Rp1-like protein
HORVU.MOREX.r2.7HG0528860.1	Leucine-rich repeat receptor-like protein kinase family protein
HORVU.MOREX.r2.7HG0528980.1	Serine/threonine-protein kinase
HORVU.MOREX.r2.7HG0529530.1	RING finger family protein
HORVU.MOREX.r2.7HG0529690.1	Cytochrome P450
HORVU.MOREX.r2.7HG0529790.1	Leucine-rich repeat receptor-like protein kinase
HORVU.MOREX.r2.7HG0529840.1	Invertase inhibitor
HORVU.MOREX.r2.7HG0531050.1	Coatomer subunit beta'-1
HORVU.MOREX.r2.7HG0531060.1	Acetyl-coenzyme A synthetase
HORVU.MOREX.r2.7HG0531100.1	NBS-LRR disease resistance protein
HORVU.MOREX.r2.7HG0531420.1	F-box protein
HORVU.MOREX.r2.7HG0531430.1	Eukaryotic aspartyl protease family protein
HORVU.MOREX.r2.7HG0531560.1	NBS-LRR disease resistance protein
HORVU.MOREX.r2.7HG0531700.1	Transcription initiation factor TFIID subunit 8
HORVU.MOREX.r2.7HG0531800.1	Sucrose synthase
HORVU.MOREX.r2.7HG0531880.1	Glycerol-3-phosphate acyltransferase
HORVU.MOREX.r2.7HG0532050.1	Carboxyl methyltransferase
HORVU.MOREX.r2.7HG0532280.1	Receptor protein kinase
HORVU.MOREX.r2.7HG0532560.1	ATP-dependent chaperone ClpB
HORVU.MOREX.r2.7HG0533370.1	Pentatricopeptide repeat-containing protein
HORVU.MOREX.r2.7HG0533390.1	Oligopeptide transporter
HORVU.MOREX.r2.7HG0533810.1	Glycosyltransferase
HORVU.MOREX.r2.7HG0533920.1	Anthocyanin 5-aromatic acyltransferase
HORVU.MOREX.r2.7HG0534050.1	RNA-binding family protein
HORVU.MOREX.r2.7HG0534070.1	RNase P Rpr2/Rpp21 subunit domain protein
HORVU.MOREX.r2.7HG0534080.1	RNase P Rpr2/Rpp21 subunit domain protein
HORVU.MOREX.r2.7HG0534580.1	Dynein light chain family protein
HORVU.MOREX.r2.7HG0534870.1	Nudix hydrolase
HORVU.MOREX.r2.7HG0534880.1	6
HORVU.MOREX.r2.7HG0534930.1	Sulfite exporter TauE/SafE family protein
HORVU.MOREX.r2.7HG0534950.1	Cytochrome P450
HORVU.MOREX.r2.7HG0535360.1	WD40 repeat-like protein
HORVU.MOREX.r2.7HG0535570.1	Disease resistance protein RPM1
HORVU.MOREX.r2.7HG0537810.1	Receptor-like protein kinase
HORVU.MOREX.r2.7HG0538900.1	Choline transporter-like protein 1
HORVU.MOREX.r2.7HG0539120.1	Protein kinase
HORVU.MOREX.r2.7HG0539340.1	Peroxidase
HORVU.MOREX.r2.7HG0540170.1	Disease resistance protein RPM1
HORVU.MOREX.r2.7HG0540590.1	Apyrase
HORVU.MOREX.r2.7HG0541500.1	3-ketoacyl-CoA synthase
HORVU.MOREX.r2.7HG0543340.1	NRT1/PTR family protein 2.2
HORVU.MOREX.r2.7HG0543430.1	U-box domain-containing family protein
HORVU.MOREX.r2.7HG0553720.1	Calcium-dependent lipid-binding (CaLB domain) family protein
HORVU.MOREX.r2.7HG0559510.1	transmembrane protein
HORVU.MOREX.r2.7HG0585370.1	Non-lysosomal glucosylceramidase
HORVU.MOREX.r2.7HG0585670.1	Protein defective in meristem silencing 3
HORVU.MOREX.r2.7HG0600330.1	NBS-LRR-like resistance protein
HORVU.MOREX.r2.7HG0604470.1	Sulfotransferase
HORVU.MOREX.r2.7HG0605030.1	Serine/threonine-protein kinase
HORVU.MOREX.r2.7HG0606340.1	F-box protein
HORVU.MOREX.r2.7HG0606930.1	F-box/RNI/FBD-like domains-containing protein
HORVU.MOREX.r2.7HG0607350.1	F-box protein
HORVU.MOREX.r2.7HG0608910.1	Glutamate receptor
HORVU.MOREX.r2.7HG0611340.1	Pentatricopeptide repeat-containing protein
HORVU.MOREX.r2.7HG0611400.1	BTB/POZ domain containing protein
HORVU.MOREX.r2.7HG0611460.1	BTB/POZ domain containing protein
HORVU.MOREX.r2.7HG0613040.1	Subtilisin-like protease
HORVU.MOREX.r2.7HG0614570.1	Sulfate transporter
HORVU.MOREX.r2.7HG0616400.1	disease resistance protein (TIR-NBS-LRR class) family
HORVU.MOREX.r2.7HG0617740.1	Calcium-binding protein
HORVU.MOREX.r2.7HG0617780.1	Leucine-rich repeat receptor-like protein kinase family protein
HORVU.MOREX.r2.7HG0618870.1	Disease resistance protein (NBS-LRR class) family
HORVU.MOREX.r2.7HG0619060.1	CsAtPR5
HORVU.MOREX.r2.7HG0619480.1	F-box family protein
HORVU.MOREX.r2.7HG0620410.1	receptor kinase 1
HORVU.MOREX.r2.7HG0620970.1	splicing factor PWI domain-containing protein
HORVU.MOREX.r2.7HG0621230.1	receptor kinase 1
HORVU.MOREX.r2.7HG0621420.1	Expansin-like protein
HORVU.MOREX.r2.7HG0621540.1	BTB/POZ domain containing protein
HORVU.MOREX.r2.7HG0622030.1	Disease resistance protein (NBS-LRR class) family
HORVU.MOREX.r2.7HG0622080.1	Leucine-rich repeat receptor-like protein kinase family protein
HORVU.MOREX.r2.7HG0622310.1	Disease resistance protein
HORVU.MOREX.r2.7HG0622840.1	NBS-LRR disease resistance protein-like protein
HORVU.MOREX.r2.7HG0622850.1	NBS-LRR disease resistance protein-like protein
HORVU.MOREX.r2.7HG0622860.1	Dirigent protein
HORVU.MOREX.r2.7HG0622980.1	disease resistance family protein / LRR family protein
HORVU.MOREX.r2.7HG0622990.1	Disease resistance protein (NBS-LRR class) family
HORVU.MOREX.r2.7HG0623850.1	Coatomer subunit beta'-1
HORVU.MOREX.r2.7HG0624010.1	Disease resistance protein (CC-NBS-LRR)
HORVU.MOREX.r2.UnG0626140.1	Sesquiterpene synthase
HORVU.MOREX.r2.UnG0635160.1	SKP1-like 13
