# Supplementary material for: Comparative gene retention analysis in barley, wild emmer, and bread wheat pangenome lines reveals factors affecting gene retention following gene duplication
Source: BMC Biol. 2023 Feb 6;21:25. doi: 10.1186/s12915-022-01503-z (PMC9903521; doi:10.1186/s12915-022-01503-z)
Supplement: Supplementary file 10 — Additional file 10. Lists of identified genes and gene annotations used for functional enrichment analyses. [file 12915_2022_1503_MOESM10_ESM.zip › Files_S9/Figure6B_middle_neutral_genes.csv]

HORVU.MOREX.r2.1HG0000190.1	Transposon Ty1-PR3 Gag-Pol polyprotein
HORVU.MOREX.r2.1HG0000220.1	Dirigent protein
HORVU.MOREX.r2.1HG0000290.1	Pm3-like disease resistance protein
HORVU.MOREX.r2.1HG0000300.1	Pm3-like disease resistance protein
HORVU.MOREX.r2.1HG0000320.1	Pm3-like disease resistance protein
HORVU.MOREX.r2.1HG0001350.1	Transmembrane protein
HORVU.MOREX.r2.1HG0001560.1	Phosphoinositide phosphatase family protein
HORVU.MOREX.r2.1HG0001790.1	Powdery mildew resistance protein Pm3
HORVU.MOREX.r2.1HG0001970.1	GDSL esterase/lipase
HORVU.MOREX.r2.1HG0002150.1	12-oxophytodienoate reductase-like protein
HORVU.MOREX.r2.1HG0002610.1	disease resistance protein (TIR-NBS-LRR class)
HORVU.MOREX.r2.1HG0002730.1	TIR-NBS-LRR class disease resistance protein
HORVU.MOREX.r2.1HG0003040.1	Dehydration-induced 19-like protein
HORVU.MOREX.r2.1HG0003480.1	Pumilio-like protein
HORVU.MOREX.r2.1HG0003840.1	Dirigent protein
HORVU.MOREX.r2.1HG0005650.1	Cytochrome P450
HORVU.MOREX.r2.1HG0006100.1	Cytochrome P450
HORVU.MOREX.r2.1HG0007480.1	Rust resistance protein Rp1
HORVU.MOREX.r2.1HG0007550.1	Phototropic-responsive NPH3 family protein
HORVU.MOREX.r2.1HG0007660.1	Ta11-like non-LTR retrotransposon
HORVU.MOREX.r2.1HG0009060.1	DNA repair protein rhp54
HORVU.MOREX.r2.1HG0010280.1	Bifunctional inhibitor/lipid-transfer protein/seed storage 2S albumin-like protein
HORVU.MOREX.r2.1HG0010310.1	Protease inhibitor/seed storage/lipid transfer protein family protein
HORVU.MOREX.r2.1HG0010320.1	Protease inhibitor/seed storage/lipid transfer protein family protein
HORVU.MOREX.r2.1HG0011280.1	neuronal PAS domain protein
HORVU.MOREX.r2.1HG0011350.1	Peptide methionine sulfoxide reductase MsrB
HORVU.MOREX.r2.1HG0011670.1	Ta11-like non-LTR retrotransposon
HORVU.MOREX.r2.1HG0012150.1	Polymerase basic protein 2
HORVU.MOREX.r2.1HG0013560.1	Zinc finger MYM-type protein 5
HORVU.MOREX.r2.1HG0016250.1	F-box family protein
HORVU.MOREX.r2.1HG0016580.1	NBS-LRR disease resistance protein-like protein
HORVU.MOREX.r2.1HG0016600.1	Disease resistance protein (TIR-NBS-LRR class)
HORVU.MOREX.r2.1HG0020560.1	homeobox protein knotted-1-like 6
HORVU.MOREX.r2.1HG0020610.1	ATP-dependent helicase/deoxyribonuclease subunit B
HORVU.MOREX.r2.1HG0028130.1	Importin subunit alpha
HORVU.MOREX.r2.1HG0031610.1	Transposon protein
HORVU.MOREX.r2.1HG0031890.1	50S ribosomal protein L11
HORVU.MOREX.r2.1HG0033840.1	D-3-phosphoglycerate dehydrogenase
HORVU.MOREX.r2.1HG0034990.1	F-box protein
HORVU.MOREX.r2.1HG0042710.1	D-3-phosphoglycerate dehydrogenase
HORVU.MOREX.r2.1HG0043440.1	Alpha/beta hydrolase related protein
HORVU.MOREX.r2.1HG0045760.1	Zinc import ATP-binding protein ZnuC
HORVU.MOREX.r2.1HG0047170.1	putative beta-1
HORVU.MOREX.r2.1HG0047600.1	26S proteasome regulatory subunit
HORVU.MOREX.r2.1HG0051490.1	transmembrane protein
HORVU.MOREX.r2.1HG0052200.1	Ethylene-responsive transcription factor
HORVU.MOREX.r2.1HG0052500.1	Short-chain dehydrogenase/reductase family protein
HORVU.MOREX.r2.1HG0053800.1	BEST plant protein match is: (TAIR:plant.1) protein
HORVU.MOREX.r2.1HG0054630.1	Glutathione S-transferase T3
HORVU.MOREX.r2.1HG0059370.1	Disease resistance protein RPM1
HORVU.MOREX.r2.1HG0062860.1	O-methyltransferase-like protein
HORVU.MOREX.r2.1HG0063720.1	Thioredoxin-like protein 4A
HORVU.MOREX.r2.1HG0063800.1	Tyrosine decarboxylase
HORVU.MOREX.r2.1HG0064550.1	DNA-binding
HORVU.MOREX.r2.1HG0064630.1	Myb/SANT-like DNA-binding domain protein
HORVU.MOREX.r2.1HG0065740.1	Transposon protein
HORVU.MOREX.r2.1HG0065920.1	Exostosin-2
HORVU.MOREX.r2.1HG0065930.1	DUF1230 family protein
HORVU.MOREX.r2.1HG0067710.1	Glycosyltransferase
HORVU.MOREX.r2.1HG0068300.1	F-box family protein
HORVU.MOREX.r2.1HG0068590.1	Kunitz trypsin inhibitor
HORVU.MOREX.r2.1HG0068740.1	Disease resistance protein (NBS-LRR class) family
HORVU.MOREX.r2.1HG0068760.1	Disease resistance protein (NBS-LRR class) family
HORVU.MOREX.r2.1HG0069080.1	Transposon protein
HORVU.MOREX.r2.1HG0069120.1	Poly(A) polymerase I
HORVU.MOREX.r2.1HG0071920.1	casein kinase II beta chain 3
HORVU.MOREX.r2.1HG0072670.1	F-box protein (DUF295)
HORVU.MOREX.r2.1HG0073280.1	Basic 7S globulin
HORVU.MOREX.r2.1HG0074220.1	NBS-LRR-like resistance protein
HORVU.MOREX.r2.1HG0074230.1	FBD-associated F-box protein
HORVU.MOREX.r2.1HG0074260.1	NBS-LRR-like resistance protein
HORVU.MOREX.r2.1HG0074570.1	Disease resistance protein (NBS-LRR class) family
HORVU.MOREX.r2.1HG0075220.1	Zinc finger MYM-type protein 1
HORVU.MOREX.r2.1HG0075320.1	transmembrane protein
HORVU.MOREX.r2.1HG0076000.1	Chymotrypsin inhibitor
HORVU.MOREX.r2.1HG0076630.1	Transducin/WD40 repeat-like superfamily protein
HORVU.MOREX.r2.1HG0076640.1	HAT transposon superfamily
HORVU.MOREX.r2.1HG0076810.1	Protein kinase superfamily protein
HORVU.MOREX.r2.1HG0077890.1	5'-3' exoribonuclease 2
HORVU.MOREX.r2.1HG0078000.1	Tetratricopeptide repeat (TPR)-like superfamily protein
HORVU.MOREX.r2.2HG0079190.1	NBS-LRR disease resistance protein-like protein
HORVU.MOREX.r2.2HG0079300.1	NBS-LRR disease resistance protein-like protein
HORVU.MOREX.r2.2HG0079970.1	Receptor-kinase
HORVU.MOREX.r2.2HG0079990.1	Receptor-kinase
HORVU.MOREX.r2.2HG0080160.1	Carbamoyl-phosphate synthase large chain
HORVU.MOREX.r2.2HG0080170.1	SKP1-like protein 4
HORVU.MOREX.r2.2HG0080460.1	Cytochrome P450
HORVU.MOREX.r2.2HG0080920.1	transmembrane protein
HORVU.MOREX.r2.2HG0081030.1	Alpha/beta-Hydrolases superfamily protein
HORVU.MOREX.r2.2HG0081220.1	NBS-LRR resistance-like protein
HORVU.MOREX.r2.2HG0081300.1	protein kinase family protein
HORVU.MOREX.r2.2HG0082250.1	Lectin receptor kinase
HORVU.MOREX.r2.2HG0082320.1	caspase-6 protein
HORVU.MOREX.r2.2HG0082730.1	2-oxoglutarate (2OG) and Fe(II)-dependent oxygenase superfamily protein
HORVU.MOREX.r2.2HG0082840.1	Ankyrin repeat family protein-like
HORVU.MOREX.r2.2HG0083380.1	Dirigent protein
HORVU.MOREX.r2.2HG0083520.1	Retrotransposon protein
HORVU.MOREX.r2.2HG0084040.1	NBS-LRR resistance protein
HORVU.MOREX.r2.2HG0084330.1	NBS-LRR class disease resistance protein
HORVU.MOREX.r2.2HG0085340.1	Receptor-like protein kinase
HORVU.MOREX.r2.2HG0086500.1	Transposon protein
HORVU.MOREX.r2.2HG0086610.1	Proline-rich protein
HORVU.MOREX.r2.2HG0086960.1	Disease resistance protein RPM1
HORVU.MOREX.r2.2HG0087010.1	Cytochrome P450
HORVU.MOREX.r2.2HG0087490.1	F-box family protein
HORVU.MOREX.r2.2HG0088460.1	Leucine-rich repeat receptor-like protein kinase family protein
HORVU.MOREX.r2.2HG0089350.1	Receptor-like protein kinase
HORVU.MOREX.r2.2HG0090730.1	P-loop containing nucleoside triphosphate hydrolases superfamily protein
HORVU.MOREX.r2.2HG0091500.1	Parathyroid hormone/parathyroid hormone-related peptide receptor
HORVU.MOREX.r2.2HG0091610.1	Hexosyltransferase
HORVU.MOREX.r2.2HG0091840.1	WRKY transcription factor
HORVU.MOREX.r2.2HG0092710.1	Aspartic proteinase nepenthesin-2
HORVU.MOREX.r2.2HG0092770.1	F-box family protein
HORVU.MOREX.r2.2HG0092910.1	Zinc finger MYM-type protein 1
HORVU.MOREX.r2.2HG0092920.1	Hfr-2-like protein
HORVU.MOREX.r2.2HG0095510.1	Nucleolar family protein
HORVU.MOREX.r2.2HG0096710.1	TTF-type zinc finger protein with HAT dimerization domain-containing protein
HORVU.MOREX.r2.2HG0097130.1	Terpene synthase
HORVU.MOREX.r2.2HG0097760.1	Alanine--tRNA ligase
HORVU.MOREX.r2.2HG0098410.1	Cold shock protein
HORVU.MOREX.r2.2HG0098420.1	Cold shock protein
HORVU.MOREX.r2.2HG0100650.1	GRF zinc finger family protein
HORVU.MOREX.r2.2HG0101000.1	Chymotrypsin inhibitor
HORVU.MOREX.r2.2HG0101040.1	Chymotrypsin inhibitor
HORVU.MOREX.r2.2HG0101970.1	Ta11-like non-LTR retrotransposon
HORVU.MOREX.r2.2HG0102640.1	Calcium binding family protein
HORVU.MOREX.r2.2HG0102850.1	Protein FAR1-RELATED SEQUENCE 5
HORVU.MOREX.r2.2HG0104190.1	Ankyrin repeat family protein
HORVU.MOREX.r2.2HG0105530.1	Arf-GAP with SH3 domain
HORVU.MOREX.r2.2HG0105770.1	CsAtPR5
HORVU.MOREX.r2.2HG0108680.1	Lectin receptor kinase
HORVU.MOREX.r2.2HG0109690.1	Chalcone--flavonone isomerase
HORVU.MOREX.r2.2HG0110940.1	Internal alternative NAD(P)H-ubiquinone oxidoreductase A1
HORVU.MOREX.r2.2HG0110960.1	Disease resistance protein (TIR-NBS-LRR class) family
HORVU.MOREX.r2.2HG0114010.1	Metallo-hydrolase/oxidoreductase superfamily protein
HORVU.MOREX.r2.2HG0118870.1	Ethylene-responsive transcription factor
HORVU.MOREX.r2.2HG0121170.1	RNA-directed DNA polymerase (Reverse transcriptase)
HORVU.MOREX.r2.2HG0126330.1	Ferredoxin--NADP reductase
HORVU.MOREX.r2.2HG0131100.1	Core-2/I-branching beta-1
HORVU.MOREX.r2.2HG0133050.1	Amino acid transporter
HORVU.MOREX.r2.2HG0136410.1	B3 domain-containing protein
HORVU.MOREX.r2.2HG0137060.1	Transport Sec24 family protein
HORVU.MOREX.r2.2HG0138160.1	Serine/threonine-protein kinase
HORVU.MOREX.r2.2HG0138300.1	Serine/threonine-protein kinase
HORVU.MOREX.r2.2HG0138460.1	Serine/threonine-protein kinase
HORVU.MOREX.r2.2HG0140240.1	BED zinc finger
HORVU.MOREX.r2.2HG0143030.1	Aldose 1-epimerase
HORVU.MOREX.r2.2HG0144170.1	Heavy metal transport/detoxification protein
HORVU.MOREX.r2.2HG0145780.1	Mitochondrial inner membrane protease ATP23
HORVU.MOREX.r2.2HG0145970.1	Short-chain dehydrogenase/reductase
HORVU.MOREX.r2.2HG0146390.1	Leucine-rich repeat receptor-like protein kinase
HORVU.MOREX.r2.2HG0147260.1	COX assembly mitochondrial protein 2-like protein
HORVU.MOREX.r2.2HG0147830.1	O-fucosyltransferase family protein
HORVU.MOREX.r2.2HG0148950.1	NBS-LRR-like resistance protein
HORVU.MOREX.r2.2HG0149180.1	Kinase-like protein
HORVU.MOREX.r2.2HG0149920.1	Ta11-like non-LTR retrotransposon
HORVU.MOREX.r2.2HG0152290.1	Short chain dehydrogenase/reductase
HORVU.MOREX.r2.2HG0153300.1	Transcriptional factor B3 family protein
HORVU.MOREX.r2.2HG0153830.1	Cysteine-rich receptor-kinase-like protein
HORVU.MOREX.r2.2HG0156960.1	Cyclophilin-like peptidyl-prolyl cis-trans isomerase family protein
HORVU.MOREX.r2.2HG0158710.1	transmembrane protein
HORVU.MOREX.r2.2HG0159090.1	Protein strawberry notch-like protein 1
HORVU.MOREX.r2.2HG0160140.1	Kinase-like protein
HORVU.MOREX.r2.2HG0160820.1	60S ribosomal L18a-like protein
HORVU.MOREX.r2.2HG0161250.1	gamma-irradiation and mitomycin c induced 1
HORVU.MOREX.r2.2HG0162520.1	Ubiquitin
HORVU.MOREX.r2.2HG0163040.1	senescence-associated family protein (DUF581)
HORVU.MOREX.r2.2HG0163340.1	Multidrug resistance protein ABC transporter family
HORVU.MOREX.r2.2HG0163580.1	Tetratricopeptide repeat (TPR)-like superfamily protein
HORVU.MOREX.r2.2HG0165350.1	ATP/DNA-binding protein
HORVU.MOREX.r2.2HG0165380.1	Zinc finger MYM-type protein 5
HORVU.MOREX.r2.2HG0165500.1	Transposon protein
HORVU.MOREX.r2.2HG0166080.1	Serine/threonine-protein phosphatase 7 long form-like protein
HORVU.MOREX.r2.2HG0167730.1	WRKY transcription factor
HORVU.MOREX.r2.2HG0167790.1	Heavy metal transport/detoxification superfamily protein
HORVU.MOREX.r2.2HG0169950.1	Serine/threonine-protein kinase
HORVU.MOREX.r2.2HG0170660.1	Leucine-rich repeat receptor-like protein kinase family protein
HORVU.MOREX.r2.2HG0171280.1	PP2A regulatory subunit TAP46
HORVU.MOREX.r2.2HG0171390.1	Pectinesterase
HORVU.MOREX.r2.2HG0172000.1	Retrotransposon protein
HORVU.MOREX.r2.2HG0172290.1	Low molecular weight glutenin subunit
HORVU.MOREX.r2.2HG0172810.1	Serine/threonine-protein kinase
HORVU.MOREX.r2.2HG0173190.1	Serine/threonine-protein kinase
HORVU.MOREX.r2.2HG0174640.1	Protein FAR1-RELATED SEQUENCE 5
HORVU.MOREX.r2.2HG0174800.1	Thioredoxin
HORVU.MOREX.r2.2HG0176450.1	Photosystem II reaction center protein K
HORVU.MOREX.r2.2HG0176860.1	Cyclopropane-fatty-acyl-phospholipid synthase
HORVU.MOREX.r2.2HG0177040.1	Basic-leucine zipper (bZIP) transcription factor family protein
HORVU.MOREX.r2.2HG0178380.1	Sulfotransferase
HORVU.MOREX.r2.2HG0178450.1	Glutathione S-transferase
HORVU.MOREX.r2.2HG0178470.1	Glutathione S-transferase
HORVU.MOREX.r2.2HG0178630.1	F-box family protein
HORVU.MOREX.r2.2HG0179010.1	Succinate dehydrogenase subunit 3
HORVU.MOREX.r2.2HG0179500.1	2-oxoglutarate (2OG) and Fe(II)-dependent oxygenase superfamily protein
HORVU.MOREX.r2.2HG0179710.1	cDNA clone:J033115O13
HORVU.MOREX.r2.2HG0179790.1	rRNA N-glycosidase
HORVU.MOREX.r2.2HG0179810.1	NAD(P)-binding Rossmann-fold superfamily protein
HORVU.MOREX.r2.2HG0180250.1	Receptor-kinase
HORVU.MOREX.r2.2HG0180290.1	NBS-LRR disease resistance protein
HORVU.MOREX.r2.2HG0180530.1	Chitinase
HORVU.MOREX.r2.2HG0180990.1	transmembrane protein
HORVU.MOREX.r2.2HG0181070.1	Receptor kinase
HORVU.MOREX.r2.2HG0181140.1	CsAtPR5
HORVU.MOREX.r2.3HG0181470.1	basic helix-loop-helix (bHLH) DNA-binding superfamily protein
HORVU.MOREX.r2.3HG0182330.1	Serine/threonine-protein kinase
HORVU.MOREX.r2.3HG0182600.1	Receptor-like protein kinase
HORVU.MOREX.r2.3HG0183000.1	NADH/NADPH oxidoreductase
HORVU.MOREX.r2.3HG0183220.1	FTSH protease 11
HORVU.MOREX.r2.3HG0184260.1	Myb/SANT-like DNA-binding domain protein
HORVU.MOREX.r2.3HG0184290.1	Anthranilate synthase
HORVU.MOREX.r2.3HG0184580.1	transmembrane protein
HORVU.MOREX.r2.3HG0184960.1	Disease resistance protein RPM1
HORVU.MOREX.r2.3HG0184970.1	F-box family protein
HORVU.MOREX.r2.3HG0185310.1	Heparan-alpha-glucosaminide N-acetyltransferase
HORVU.MOREX.r2.3HG0185730.1	Ubiquitin-conjugating enzyme E2
HORVU.MOREX.r2.3HG0186010.1	S-type anion channel
HORVU.MOREX.r2.3HG0186170.1	mediator of RNA polymerase II transcription subunit
HORVU.MOREX.r2.3HG0186290.1	O-methyltransferase
HORVU.MOREX.r2.3HG0186620.1	NBS-LRR disease resistance protein-like protein
HORVU.MOREX.r2.3HG0187820.1	Protein kinase family protein
HORVU.MOREX.r2.3HG0189420.1	NBS-LRR disease resistance protein family-1
HORVU.MOREX.r2.3HG0189710.1	F-box family protein
HORVU.MOREX.r2.3HG0189740.1	F-box family protein
HORVU.MOREX.r2.3HG0189930.1	hAT family dimerization domain-containing protein
HORVU.MOREX.r2.3HG0190160.1	Receptor-like protein kinase
HORVU.MOREX.r2.3HG0190270.1	Receptor-like protein kinase
HORVU.MOREX.r2.3HG0190500.1	Disease resistance protein (NBS-LRR class) family
HORVU.MOREX.r2.3HG0190620.1	Serpin family protein
HORVU.MOREX.r2.3HG0191010.1	Homeobox-leucine zipper protein
HORVU.MOREX.r2.3HG0191480.1	Carboxyl methyltransferase
HORVU.MOREX.r2.3HG0192540.1	Transposon protein
HORVU.MOREX.r2.3HG0192750.1	Xyloglucan endotransglucosylase/hydrolase
HORVU.MOREX.r2.3HG0193150.1	F-box protein (DUF295)
HORVU.MOREX.r2.3HG0194770.1	OSBP(Oxysterol binding protein)-related protein 4B
HORVU.MOREX.r2.3HG0194790.1	Nuclease
HORVU.MOREX.r2.3HG0195160.1	BTR2-like protein
HORVU.MOREX.r2.3HG0195440.1	Zinc finger CCCH domain-containing protein 4
HORVU.MOREX.r2.3HG0195470.1	BTR2-like protein
HORVU.MOREX.r2.3HG0196540.1	Short-chain dehydrogenase/reductase
HORVU.MOREX.r2.3HG0198420.1	ARM repeat superfamily protein
HORVU.MOREX.r2.3HG0198710.1	Cytosolic Fe-S cluster assembly factor NBP35
HORVU.MOREX.r2.3HG0199230.1	ATP phosphoribosyltransferase
HORVU.MOREX.r2.3HG0200860.1	Transposon protein
HORVU.MOREX.r2.3HG0201820.1	Ethylene-responsive transcription factor
HORVU.MOREX.r2.3HG0201860.1	Fatty acid oxidation complex subunit alpha
HORVU.MOREX.r2.3HG0203630.1	GDSL esterase/lipase
HORVU.MOREX.r2.3HG0204120.1	ATP-dependent RNA helicase
HORVU.MOREX.r2.3HG0204880.1	Protein phosphatase 2c
HORVU.MOREX.r2.3HG0208050.1	NAC domain containing protein 82
HORVU.MOREX.r2.3HG0210210.1	Leucine-rich repeat protein kinase family protein
HORVU.MOREX.r2.3HG0213900.1	Glutamate receptor 3
HORVU.MOREX.r2.3HG0221710.1	Retrotransposon protein
HORVU.MOREX.r2.3HG0225000.1	Cysteine protease
HORVU.MOREX.r2.3HG0229140.1	Isocitrate dehydrogenase [NADP]
HORVU.MOREX.r2.3HG0231230.1	Serine/threonine-protein kinase
HORVU.MOREX.r2.3HG0233560.1	Lipid phosphate phosphatase-like protein
HORVU.MOREX.r2.3HG0233920.1	Phosphatidylinositol 4-phosphate 3-kinase C2 domain-containing subunit gamma
HORVU.MOREX.r2.3HG0235230.1	NADH-quinone oxidoreductase subunit H 1
HORVU.MOREX.r2.3HG0236760.1	JEKYLL protein
HORVU.MOREX.r2.3HG0238250.1	Nuclear export protein
HORVU.MOREX.r2.3HG0240090.1	FBD-associated F-box protein
HORVU.MOREX.r2.3HG0241310.1	F-box family protein
HORVU.MOREX.r2.3HG0241410.1	30S ribosomal protein S14 type Z
HORVU.MOREX.r2.3HG0242380.1	cytochrome P450
HORVU.MOREX.r2.3HG0244260.1	Transposon protein
HORVU.MOREX.r2.3HG0246540.1	Kazal-type serine protease inhibitor
HORVU.MOREX.r2.3HG0246930.1	Kinetochore protein nuf2
HORVU.MOREX.r2.3HG0248750.1	Ta11-like non-LTR retrotransposon
HORVU.MOREX.r2.3HG0253690.1	Internal alternative NAD(P)H-ubiquinone oxidoreductase A1
HORVU.MOREX.r2.3HG0255020.1	Ethylene insensitive 3-like
HORVU.MOREX.r2.3HG0255490.1	ureide permease 2
HORVU.MOREX.r2.3HG0255780.1	Ribonuclease H-like superfamily protein
HORVU.MOREX.r2.3HG0257540.1	Leucine-rich repeat receptor-like protein kinase family protein
HORVU.MOREX.r2.3HG0259320.1	transmembrane protein
HORVU.MOREX.r2.3HG0259620.1	Transposon protein
HORVU.MOREX.r2.3HG0260570.1	LRR receptor-like serine/threonine-protein kinase EFR
HORVU.MOREX.r2.3HG0261470.1	Alcohol dehydrogenase
HORVU.MOREX.r2.3HG0261510.1	ARM repeat superfamily protein
HORVU.MOREX.r2.3HG0261630.1	LURP-one-like protein
HORVU.MOREX.r2.3HG0261660.1	Fatty acyl-CoA reductase
HORVU.MOREX.r2.3HG0261670.1	LURP-one-like protein
HORVU.MOREX.r2.3HG0261680.1	LURP-one-like protein
HORVU.MOREX.r2.3HG0262070.1	transmembrane protein
HORVU.MOREX.r2.3HG0262490.1	transmembrane protein
HORVU.MOREX.r2.3HG0262710.1	Receptor protein kinase
HORVU.MOREX.r2.3HG0263150.1	F-box protein
HORVU.MOREX.r2.3HG0263330.1	F-box family protein
HORVU.MOREX.r2.3HG0265460.1	Methionine S-methyltransferase
HORVU.MOREX.r2.3HG0266010.1	Bax inhibitor-1 family protein
HORVU.MOREX.r2.3HG0266910.1	Retrotransposon protein
HORVU.MOREX.r2.3HG0267160.1	Dirigent protein
HORVU.MOREX.r2.3HG0267630.1	Germin-like protein 1-1
HORVU.MOREX.r2.3HG0268100.1	F-box protein
HORVU.MOREX.r2.3HG0268110.1	TTF-type zinc finger protein with HAT dimerization domain-containing protein
HORVU.MOREX.r2.3HG0268440.1	Tetraspanin family protein
HORVU.MOREX.r2.3HG0268500.1	F-box protein-like
HORVU.MOREX.r2.3HG0269450.1	Strictosidine synthase
HORVU.MOREX.r2.3HG0270100.1	Gamma-secretase subunit pen-2
HORVU.MOREX.r2.3HG0270380.1	Polyubiquitin
HORVU.MOREX.r2.3HG0270400.1	Receptor-like kinase
HORVU.MOREX.r2.3HG0270730.1	Disease resistance protein RPP13
HORVU.MOREX.r2.3HG0271320.1	Abscisic stress ripening
HORVU.MOREX.r2.3HG0271870.1	Cytochrome P450
HORVU.MOREX.r2.3HG0272040.1	FBD-associated F-box protein
HORVU.MOREX.r2.3HG0272420.1	Late embryogenesis abundant protein
HORVU.MOREX.r2.3HG0272670.1	Pm3-like disease resistance protein
HORVU.MOREX.r2.3HG0272700.1	NBS-LRR-like resistance protein
HORVU.MOREX.r2.3HG0273220.1	Proline-rich protein
HORVU.MOREX.r2.3HG0273590.1	RNA-binding protein
HORVU.MOREX.r2.3HG0274010.1	F-box family protein
HORVU.MOREX.r2.3HG0274020.1	Pectinesterase
HORVU.MOREX.r2.3HG0274300.1	Terpene synthase
HORVU.MOREX.r2.3HG0274570.1	Retrotransposon protein
HORVU.MOREX.r2.3HG0274950.1	indeterminate(ID)-domain 11
HORVU.MOREX.r2.3HG0275010.1	Transcription factor
HORVU.MOREX.r2.3HG0275310.1	disease resistance protein (TIR-NBS-LRR class) family protein
HORVU.MOREX.r2.4HG0277190.1	Pre-mRNA cleavage complex-related family protein
HORVU.MOREX.r2.4HG0281250.1	Phosphoglucosamine mutase
HORVU.MOREX.r2.4HG0281410.1	Pentatricopeptide repeat-containing protein
HORVU.MOREX.r2.4HG0285740.1	SPT2 chromatin protein
HORVU.MOREX.r2.4HG0286500.1	Eukaryotic translation initiation factor 3 subunit B
HORVU.MOREX.r2.4HG0288720.1	E3 ubiquitin-protein ligase
HORVU.MOREX.r2.4HG0292640.1	Cyclin family protein
HORVU.MOREX.r2.4HG0295700.1	Aquaporin-like protein
HORVU.MOREX.r2.4HG0295750.1	TPR repeat-containing thioredoxin TTL1
HORVU.MOREX.r2.4HG0296660.1	FGGY family of carbohydrate kinase
HORVU.MOREX.r2.4HG0304030.1	WD40 repeat-like protein
HORVU.MOREX.r2.4HG0304790.1	Glutathione peroxidase
HORVU.MOREX.r2.4HG0308200.1	cyclic nucleotide gated channel 3
HORVU.MOREX.r2.4HG0311250.1	Receptor protein kinase
HORVU.MOREX.r2.4HG0316910.1	Retrotransposon protein
HORVU.MOREX.r2.4HG0322440.1	HSP20-like chaperones superfamily protein
HORVU.MOREX.r2.4HG0327650.1	F-box family protein
HORVU.MOREX.r2.4HG0329480.1	Tubulin alpha chain
HORVU.MOREX.r2.4HG0330400.1	B3 domain-containing protein
HORVU.MOREX.r2.4HG0331720.1	Redox sensor histidine kinase response regulator DevS
HORVU.MOREX.r2.4HG0332100.1	E3 ubiquitin-protein ligase
HORVU.MOREX.r2.4HG0332930.1	Protein FRIGIDA
HORVU.MOREX.r2.4HG0334420.1	TTF-type zinc finger protein with HAT dimerization domain-containing protein
HORVU.MOREX.r2.4HG0334490.1	Heat shock protein
HORVU.MOREX.r2.4HG0335120.1	Annexin
HORVU.MOREX.r2.4HG0337650.1	RNA-directed DNA polymerase (Reverse transcriptase)
HORVU.MOREX.r2.4HG0337670.1	Trypsin inhibitor
HORVU.MOREX.r2.4HG0337710.1	Zinc finger MYM-type protein 1
HORVU.MOREX.r2.4HG0337960.1	Transmembrane protein
HORVU.MOREX.r2.4HG0339270.1	Ras family protein
HORVU.MOREX.r2.4HG0340320.1	Transposon protein
HORVU.MOREX.r2.4HG0341680.1	ATP-dependent RNA helicase-like protein
HORVU.MOREX.r2.4HG0342060.1	ADP-ribosylation factor GTPase-activating protein 2
HORVU.MOREX.r2.4HG0342610.1	basic helix-loop-helix (bHLH) DNA-binding superfamily protein
HORVU.MOREX.r2.4HG0343180.1	Zinc finger protein
HORVU.MOREX.r2.4HG0343260.1	Receptor-like kinase
HORVU.MOREX.r2.4HG0343700.1	Glutathione S-transferase T3
HORVU.MOREX.r2.4HG0343910.1	Non-specific lipid-transfer protein
HORVU.MOREX.r2.4HG0344060.1	NBS-LRR-like resistance protein
HORVU.MOREX.r2.4HG0344280.1	MADS-box transcription factor AGAMOUS
HORVU.MOREX.r2.4HG0346660.1	Auxin-responsive family protein
HORVU.MOREX.r2.4HG0347660.1	NAC domain-containing protein
HORVU.MOREX.r2.4HG0347780.1	Flavin-containing monooxygenase
HORVU.MOREX.r2.4HG0347890.1	Cytochrome P450 family protein
HORVU.MOREX.r2.4HG0348270.1	Dirigent protein
HORVU.MOREX.r2.4HG0348920.1	Alkyl transferase
HORVU.MOREX.r2.5HG0349780.1	Pentatricopeptide repeat-containing protein
HORVU.MOREX.r2.5HG0349880.1	Kinase
HORVU.MOREX.r2.5HG0350880.1	RNA-binding protein
HORVU.MOREX.r2.5HG0351530.1	Serine/threonine-protein kinase
HORVU.MOREX.r2.5HG0351800.1	30S ribosomal protein S14
HORVU.MOREX.r2.5HG0353010.1	ARM repeat superfamily protein
HORVU.MOREX.r2.5HG0353530.1	Protein downstream neighbor of Son
HORVU.MOREX.r2.5HG0353980.1	RING/U-box superfamily protein
HORVU.MOREX.r2.5HG0354650.1	Zinc finger MYM-type protein 5
HORVU.MOREX.r2.5HG0354780.1	Pentatricopeptide repeat-containing protein
HORVU.MOREX.r2.5HG0355260.1	Retrotransposon protein
HORVU.MOREX.r2.5HG0355660.1	F-box protein
HORVU.MOREX.r2.5HG0355700.1	F-box protein (DUF295)
HORVU.MOREX.r2.5HG0355850.1	BTB/POZ and MATH domain-containing protein 2
HORVU.MOREX.r2.5HG0356600.1	Protein kinase family protein
HORVU.MOREX.r2.5HG0357710.1	myb domain protein 59
HORVU.MOREX.r2.5HG0359550.1	Piezo-type mechanosensitive ion channel-like protein
HORVU.MOREX.r2.5HG0361850.1	Serine protease
HORVU.MOREX.r2.5HG0365160.1	Amino acid transporter family protein
HORVU.MOREX.r2.5HG0365490.1	XH/XS domain-containing protein
HORVU.MOREX.r2.5HG0368000.1	Transposon protein
HORVU.MOREX.r2.5HG0368580.1	glutamate receptor 3.4
HORVU.MOREX.r2.5HG0373670.1	Zinc finger MYM-type protein 1
HORVU.MOREX.r2.5HG0379350.1	transcription repressor
HORVU.MOREX.r2.5HG0380420.1	Serine/threonine-protein kinase
HORVU.MOREX.r2.5HG0383190.1	GMP synthase [glutamine-hydrolyzing]
HORVU.MOREX.r2.5HG0383830.1	Hexosyltransferase
HORVU.MOREX.r2.5HG0386340.1	Polyribonucleotide nucleotidyltransferase
HORVU.MOREX.r2.5HG0390760.1	vacuolar sorting receptor 4
HORVU.MOREX.r2.5HG0391510.1	IAA-amino acid hydrolase ILR1
HORVU.MOREX.r2.5HG0393710.1	TTF-type zinc finger protein with HAT dimerization domain-containing protein
HORVU.MOREX.r2.5HG0394060.1	Serine/threonine-protein phosphatase 7 long form-like protein
HORVU.MOREX.r2.5HG0394180.1	SKP1-like protein 4
HORVU.MOREX.r2.5HG0394240.1	Retrotransposon protein
HORVU.MOREX.r2.5HG0394530.1	Major facilitator superfamily transporter
HORVU.MOREX.r2.5HG0395920.1	Translation initiation factor IF-2
HORVU.MOREX.r2.5HG0396910.1	Alcohol dehydrogenase
HORVU.MOREX.r2.5HG0397240.1	NBS-LRR disease resistance protein
HORVU.MOREX.r2.5HG0397470.1	Transcription initiation factor TFIID subunit 2
HORVU.MOREX.r2.5HG0397810.1	Glucokinase
HORVU.MOREX.r2.5HG0397880.1	Kinase-like protein
HORVU.MOREX.r2.5HG0398380.1	GDSL esterase/lipase
HORVU.MOREX.r2.5HG0401470.1	Serine/threonine protein phosphatase 7 long form isogeny
HORVU.MOREX.r2.5HG0403400.1	Alpha/beta-Hydrolases superfamily protein
HORVU.MOREX.r2.5HG0405280.1	DUF2431 domain protein
HORVU.MOREX.r2.5HG0405380.1	DUF2431 domain protein
HORVU.MOREX.r2.5HG0406270.1	Protein kinase family protein
HORVU.MOREX.r2.5HG0406280.1	Lipid-binding serum glycoprotein
HORVU.MOREX.r2.5HG0409370.1	Zinc finger (C3HC4-type RING finger) protein family-like
HORVU.MOREX.r2.5HG0410350.1	WW domain-containing protein
HORVU.MOREX.r2.5HG0410580.1	guanylate kinase 1
HORVU.MOREX.r2.5HG0411520.1	NBS-LRR disease resistance protein
HORVU.MOREX.r2.5HG0412150.1	Glycosyltransferase
HORVU.MOREX.r2.5HG0413640.1	Ta11-like non-LTR retrotransposon
HORVU.MOREX.r2.5HG0414710.1	Acetyl-coenzyme A carboxylase carboxyl transferase subunit alpha
HORVU.MOREX.r2.5HG0415060.1	Transposon protein
HORVU.MOREX.r2.5HG0415270.1	Uracil phosphoribosyltransferase
HORVU.MOREX.r2.5HG0416430.1	Protein kinase
HORVU.MOREX.r2.5HG0417250.1	Ankyrin repeat family protein
HORVU.MOREX.r2.5HG0417290.1	SAUR-like auxin-responsive protein family
HORVU.MOREX.r2.5HG0418090.1	DNA-directed RNA polymerase subunit
HORVU.MOREX.r2.5HG0418800.1	FBD-associated F-box protein
HORVU.MOREX.r2.5HG0419510.1	BTB/POZ domain-containing family protein
HORVU.MOREX.r2.5HG0420110.1	DNA topoisomerase
HORVU.MOREX.r2.5HG0420230.1	Carbohydrate-binding X8 domain superfamily protein
HORVU.MOREX.r2.5HG0420870.1	Protein kinase family protein
HORVU.MOREX.r2.5HG0423380.1	Polyubiquitin
HORVU.MOREX.r2.5HG0423740.1	tRNA (guanine-N(7)-)-methyltransferase non-catalytic subunit
HORVU.MOREX.r2.5HG0423970.1	Receptor-like kinase
HORVU.MOREX.r2.5HG0424210.1	B3 domain-containing protein
HORVU.MOREX.r2.5HG0424430.1	Glucan endo-1
HORVU.MOREX.r2.5HG0424950.1	Dentin sialophosphoprotein-like protein
HORVU.MOREX.r2.5HG0425030.1	carboxyl-terminal peptidase
HORVU.MOREX.r2.5HG0425300.1	Disease resistance protein
HORVU.MOREX.r2.5HG0429100.1	GDSL esterase/lipase
HORVU.MOREX.r2.5HG0430680.1	Receptor lectin kinase
HORVU.MOREX.r2.5HG0430800.1	BTB/POZ domain containing protein
HORVU.MOREX.r2.5HG0430820.1	BTB/POZ domain containing protein
HORVU.MOREX.r2.5HG0430830.1	BTB/POZ domain containing protein
HORVU.MOREX.r2.5HG0431120.1	Zinc finger CCCH domain-containing protein 4
HORVU.MOREX.r2.5HG0432410.1	Receptor-like protein kinase
HORVU.MOREX.r2.5HG0432620.1	krueppel-like factor
HORVU.MOREX.r2.5HG0433300.1	Protein FAR1-RELATED SEQUENCE 5
HORVU.MOREX.r2.5HG0433720.1	Histidine kinase
HORVU.MOREX.r2.5HG0434120.1	RNA-directed DNA polymerase (Reverse transcriptase)
HORVU.MOREX.r2.5HG0434220.1	transmembrane protein
HORVU.MOREX.r2.5HG0434350.1	1-aminocyclopropane-1-carboxylate deaminase/D-cysteine desulfhydrase
HORVU.MOREX.r2.5HG0434490.1	Blue copper protein
HORVU.MOREX.r2.5HG0434640.1	Transposon protein
HORVU.MOREX.r2.5HG0436690.1	Receptor-like protein kinase
HORVU.MOREX.r2.5HG0436800.1	BED zinc finger family protein
HORVU.MOREX.r2.5HG0438480.1	Chaperone protein dnaJ
HORVU.MOREX.r2.5HG0440510.1	NBS-LRR-like resistance protein
HORVU.MOREX.r2.5HG0440760.1	Threonine--tRNA ligase
HORVU.MOREX.r2.5HG0441590.1	RNA-directed DNA polymerase (reverse transcriptase)-related family protein
HORVU.MOREX.r2.5HG0441640.1	HXXXD-type acyl-transferase family protein
HORVU.MOREX.r2.5HG0442550.1	Zinc finger C-x8-C-x5-C-x3-H type family protein
HORVU.MOREX.r2.5HG0443520.1	Pirin-like protein
HORVU.MOREX.r2.5HG0443570.1	RNA binding protein
HORVU.MOREX.r2.5HG0444710.1	Terpene cyclase/mutase family member
HORVU.MOREX.r2.5HG0445050.1	N-acetylneuraminate epimerase
HORVU.MOREX.r2.5HG0445320.1	Protein transport protein Sec61 subunit alpha
HORVU.MOREX.r2.5HG0445340.1	carboxyl-terminal peptidase
HORVU.MOREX.r2.5HG0445350.1	Receptor-like protein kinase
HORVU.MOREX.r2.5HG0445390.1	disease resistance protein (TIR-NBS-LRR class)
HORVU.MOREX.r2.5HG0445400.1	Disease resistance protein (NBS-LRR class) family
HORVU.MOREX.r2.5HG0445540.1	nuclear factor Y
HORVU.MOREX.r2.5HG0446590.1	B3 domain-containing protein
HORVU.MOREX.r2.5HG0447170.1	Transposon protein
HORVU.MOREX.r2.5HG0447370.1	AWPM-19-like membrane family protein
HORVU.MOREX.r2.5HG0447390.1	NBS-LRR disease resistance protein-like protein
HORVU.MOREX.r2.5HG0447540.1	Disease resistance protein (NBS-LRR class) family
HORVU.MOREX.r2.5HG0447740.1	Nuclear transport factor 2 (NTF2) family protein
HORVU.MOREX.r2.6HG0448120.1	Aspartic proteinase nepenthesin-1
HORVU.MOREX.r2.6HG0448130.1	Subtilisin-like protease
HORVU.MOREX.r2.6HG0448430.1	BMP/retinoic acid-inducible neural-specific protein 2
HORVU.MOREX.r2.6HG0448500.1	Multidrug resistance protein MdtH
HORVU.MOREX.r2.6HG0448660.1	F-box family protein
HORVU.MOREX.r2.6HG0448680.1	Myosin light chain kinase
HORVU.MOREX.r2.6HG0448860.1	Leucine-rich repeat receptor-like protein kinase family protein
HORVU.MOREX.r2.6HG0449020.1	Ubiquitin carboxyl-terminal hydrolase 2
HORVU.MOREX.r2.6HG0449070.1	F-box protein
HORVU.MOREX.r2.6HG0449300.1	Protease inhibitor/seed storage/lipid transfer protein family protein
HORVU.MOREX.r2.6HG0449660.1	Disease resistance protein (TIR-NBS-LRR class) family
HORVU.MOREX.r2.6HG0450690.1	50S ribosomal protein L18
HORVU.MOREX.r2.6HG0451890.1	Mitochondrial transcription termination factor-like
HORVU.MOREX.r2.6HG0451910.1	High affinity nitrate transporter
HORVU.MOREX.r2.6HG0453280.1	Cysteine proteinase
HORVU.MOREX.r2.6HG0453340.1	Cysteine protease
HORVU.MOREX.r2.6HG0453480.1	Serpin-like protein
HORVU.MOREX.r2.6HG0453530.1	Serpin-like protein
HORVU.MOREX.r2.6HG0453880.1	Holliday junction ATP-dependent DNA helicase RuvB
HORVU.MOREX.r2.6HG0454450.1	Cell surface glycoprotein 1
HORVU.MOREX.r2.6HG0455210.1	F-box family protein
HORVU.MOREX.r2.6HG0455250.1	SAUR-like auxin-responsive protein family
HORVU.MOREX.r2.6HG0455260.1	F-box protein
HORVU.MOREX.r2.6HG0455390.1	Leucine carboxyl methyltransferase
HORVU.MOREX.r2.6HG0456650.1	Beta-fructofuranosidase
HORVU.MOREX.r2.6HG0456660.1	Leucine-rich repeat receptor-like protein kinase family protein
HORVU.MOREX.r2.6HG0456840.1	F-box family protein
HORVU.MOREX.r2.6HG0456930.1	F-box protein SKIP22
HORVU.MOREX.r2.6HG0457410.1	Disease resistance protein (NBS-LRR class) family
HORVU.MOREX.r2.6HG0458200.1	Disease resistance protein (TIR-NBS-LRR class) family
HORVU.MOREX.r2.6HG0458390.1	F-box domain containing protein
HORVU.MOREX.r2.6HG0458450.1	General transcription factor IIH subunit
HORVU.MOREX.r2.6HG0458810.1	Pollen allergen
HORVU.MOREX.r2.6HG0458840.1	envelope glycoprotein
HORVU.MOREX.r2.6HG0463950.1	FBD-associated F-box protein
HORVU.MOREX.r2.6HG0470000.1	Retrotransposon protein
HORVU.MOREX.r2.6HG0470850.1	F-box family protein
HORVU.MOREX.r2.6HG0471100.1	TTF-type zinc finger protein with HAT dimerization domain-containing protein
HORVU.MOREX.r2.6HG0473550.1	alpha-L-arabinofuranosidase 1
HORVU.MOREX.r2.6HG0476870.1	Branched-chain-amino-acid aminotransferase-like protein
HORVU.MOREX.r2.6HG0477060.1	Subtilisin-like protease
HORVU.MOREX.r2.6HG0479680.1	DUF4050 family protein
HORVU.MOREX.r2.6HG0480730.1	Interferon-related developmental regulator 1
HORVU.MOREX.r2.6HG0484820.1	3-oxoacyl-reductase
HORVU.MOREX.r2.6HG0485850.1	Zinc finger MYM-type protein 5
HORVU.MOREX.r2.6HG0491120.1	Chalcone synthase
HORVU.MOREX.r2.6HG0494150.1	ATP-dependent Clp protease proteolytic subunit 2
HORVU.MOREX.r2.6HG0495420.1	F-box family protein
HORVU.MOREX.r2.6HG0496290.1	Phosphopantetheine adenylyltransferase
HORVU.MOREX.r2.6HG0496970.1	Transcriptional regulator MraZ
HORVU.MOREX.r2.6HG0499230.1	F-box protein
HORVU.MOREX.r2.6HG0502150.1	RNA-directed DNA polymerase (reverse transcriptase)-related family protein
HORVU.MOREX.r2.6HG0504350.1	TTF-type zinc finger protein with HAT dimerization domain-containing protein
HORVU.MOREX.r2.6HG0506740.1	RPM1-interacting protein 4
HORVU.MOREX.r2.6HG0507140.1	LAG1 longevity assurance-like protein
HORVU.MOREX.r2.6HG0508560.1	Serine/threonine-protein kinase
HORVU.MOREX.r2.6HG0508770.1	tRNA (guanine-N(7)-)-methyltransferase
HORVU.MOREX.r2.6HG0508870.1	BRCT domain-containing protein
HORVU.MOREX.r2.6HG0509700.1	Disease resistance protein RPM1
HORVU.MOREX.r2.6HG0510110.1	DCD (Development and cell death) domain protein
HORVU.MOREX.r2.6HG0510810.1	GDSL esterase/lipase
HORVU.MOREX.r2.6HG0512240.1	Ethylene-responsive transcription factor
HORVU.MOREX.r2.6HG0513460.1	Superoxide dismutase [Cu-Zn]
HORVU.MOREX.r2.6HG0513520.1	WAT1-related protein
HORVU.MOREX.r2.6HG0514360.1	RNA-directed DNA polymerase (Reverse transcriptase)
HORVU.MOREX.r2.6HG0515580.1	TTF-type zinc finger protein with HAT dimerization domain-containing protein
HORVU.MOREX.r2.6HG0516080.1	TTF-type zinc finger protein with HAT dimerization domain-containing protein
HORVU.MOREX.r2.6HG0516550.1	TVP38/TMEM64 family membrane protein
HORVU.MOREX.r2.6HG0517000.1	Protein pelota homolog
HORVU.MOREX.r2.6HG0517690.1	Disease resistance protein RPM1
HORVU.MOREX.r2.6HG0518460.1	TTF-type zinc finger protein with HAT dimerization domain-containing protein
HORVU.MOREX.r2.6HG0519320.1	Proteasome maturation factor UMP1 family protein
HORVU.MOREX.r2.6HG0519450.1	30S ribosomal protein S7
HORVU.MOREX.r2.6HG0520920.1	Receptor-like protein kinase
HORVU.MOREX.r2.6HG0522310.1	Glutathione S-transferase
HORVU.MOREX.r2.6HG0523690.1	Leucine-rich repeat receptor-like protein kinase family protein
HORVU.MOREX.r2.6HG0523760.1	Leucine-rich repeat receptor-like protein kinase family protein
HORVU.MOREX.r2.6HG0523820.1	Non-specific serine/threonine protein kinase
HORVU.MOREX.r2.6HG0523930.1	Retrotransposon protein
HORVU.MOREX.r2.6HG0524220.1	Disease resistance protein RPM1
HORVU.MOREX.r2.6HG0524260.1	Subtilisin-like protease
HORVU.MOREX.r2.6HG0524290.1	Pathogenesis-related protein PR-4
HORVU.MOREX.r2.6HG0524700.1	Receptor-like protein kinase
HORVU.MOREX.r2.6HG0524920.1	2-oxoglutarate-dependent ethylene/succinate-forming enzyme
HORVU.MOREX.r2.6HG0525540.1	NBS-LRR disease resistance protein-like protein
HORVU.MOREX.r2.6HG0525550.1	NBS-LRR disease resistance protein-like protein
HORVU.MOREX.r2.6HG0525700.1	Calcium-dependent lipid-binding (CaLB domain) family protein
HORVU.MOREX.r2.6HG0525730.1	Disease resistance protein RPM1
HORVU.MOREX.r2.6HG0525770.1	transmembrane protein
HORVU.MOREX.r2.6HG0526210.1	Invertase inhibitor
HORVU.MOREX.r2.7HG0527060.1	NBS-LRR-like resistance protein
HORVU.MOREX.r2.7HG0527390.1	Acyl-coenzyme A oxidase
HORVU.MOREX.r2.7HG0527730.1	Transposon protein
HORVU.MOREX.r2.7HG0527830.1	EBNA-1-like protein
HORVU.MOREX.r2.7HG0527990.1	Receptor-like kinase
HORVU.MOREX.r2.7HG0528000.1	Receptor-like kinase
HORVU.MOREX.r2.7HG0528830.1	Receptor-like protein kinase
HORVU.MOREX.r2.7HG0529070.1	Disease resistance protein (NBS-LRR class) family
HORVU.MOREX.r2.7HG0529140.1	Disease resistance protein (NBS-LRR class) family
HORVU.MOREX.r2.7HG0529230.1	Aspartic proteinase nepenthesin-1
HORVU.MOREX.r2.7HG0529700.1	NBS-LRR resistance-like protein
HORVU.MOREX.r2.7HG0529810.1	Invertase inhibitor
HORVU.MOREX.r2.7HG0530110.1	Retrotransposon protein
HORVU.MOREX.r2.7HG0530390.1	Membrane protein of ER body-like protein
HORVU.MOREX.r2.7HG0530430.1	Glutaminyl-peptide cyclotransferase
HORVU.MOREX.r2.7HG0531200.1	F-box protein
HORVU.MOREX.r2.7HG0531220.1	Gamma-gliadin
HORVU.MOREX.r2.7HG0531310.1	Gliadin-like avenin
HORVU.MOREX.r2.7HG0531400.1	Leucine-rich repeat receptor-like protein kinase family protein
HORVU.MOREX.r2.7HG0531410.1	Leucine-rich repeat receptor-like protein kinase family protein
HORVU.MOREX.r2.7HG0531930.1	Carboxyl methyltransferase
HORVU.MOREX.r2.7HG0532080.1	Zinc finger MYM-type protein 1
HORVU.MOREX.r2.7HG0532390.1	Sulfotransferase
HORVU.MOREX.r2.7HG0533030.1	2-oxoglutarate (2OG) and Fe(II)-dependent oxygenase superfamily protein
HORVU.MOREX.r2.7HG0533060.1	Chalcone synthase
HORVU.MOREX.r2.7HG0533140.1	2-oxoglutarate (2OG) and Fe(II)-dependent oxygenase superfamily protein
HORVU.MOREX.r2.7HG0533200.1	K+ uptake permease 9
HORVU.MOREX.r2.7HG0533300.1	Ubiquitin carboxyl-terminal hydrolase 2
HORVU.MOREX.r2.7HG0533310.1	Late embryogenesis abundant (LEA) hydroxyproline-rich glycoprotein family
HORVU.MOREX.r2.7HG0533490.1	Oligopeptide transporter
HORVU.MOREX.r2.7HG0533520.1	Synaptic vesicle glycoprotein 2B
HORVU.MOREX.r2.7HG0533900.1	Glutathione S-transferase-like protein
HORVU.MOREX.r2.7HG0534120.1	S-adenosyl-L-methionine-dependent methyltransferases superfamily protein
HORVU.MOREX.r2.7HG0534160.1	Acid phosphatase 1
HORVU.MOREX.r2.7HG0534180.1	Acid phosphatase 1
HORVU.MOREX.r2.7HG0534440.1	Nucleolar protein 10
HORVU.MOREX.r2.7HG0534460.1	Ankyrin repeat family protein
HORVU.MOREX.r2.7HG0534690.1	GDSL esterase/lipase
HORVU.MOREX.r2.7HG0534750.1	Peroxidase
HORVU.MOREX.r2.7HG0534840.1	SU(VAR)3-9 homolog 2
HORVU.MOREX.r2.7HG0534890.1	Cytochrome P450
HORVU.MOREX.r2.7HG0535110.1	GDSL esterase/lipase
HORVU.MOREX.r2.7HG0535270.1	ERD (early-responsive to dehydration stress) family protein
HORVU.MOREX.r2.7HG0535300.1	Lung seven transmembrane receptor family protein
HORVU.MOREX.r2.7HG0535310.1	NAC domain-containing protein
HORVU.MOREX.r2.7HG0535390.1	Histone H1
HORVU.MOREX.r2.7HG0535400.1	GAGA-binding transcriptional activator
HORVU.MOREX.r2.7HG0535430.1	Peptidyl-prolyl cis-trans isomerase
HORVU.MOREX.r2.7HG0536140.1	NADH dehydrogenase [ubiquinone] iron-sulfur protein 7
HORVU.MOREX.r2.7HG0536850.1	Kinesin light chain 3
HORVU.MOREX.r2.7HG0537150.1	Flavin-containing monooxygenase
HORVU.MOREX.r2.7HG0537290.1	Zinc finger MYM-type protein 1
HORVU.MOREX.r2.7HG0538310.1	DNAJ heat shock N-terminal domain-containing protein
HORVU.MOREX.r2.7HG0538340.1	DNA polymerase II large subunit
HORVU.MOREX.r2.7HG0539150.1	Leucine-rich repeat receptor-like protein kinase family protein
HORVU.MOREX.r2.7HG0539230.1	Early nodulin 93
HORVU.MOREX.r2.7HG0540690.1	NAC domain-containing protein
HORVU.MOREX.r2.7HG0541300.1	Fatty acid hydroxylase superfamily protein
HORVU.MOREX.r2.7HG0542230.1	Actin cross-linking protein
HORVU.MOREX.r2.7HG0544030.1	UPF0301 protein
HORVU.MOREX.r2.7HG0545550.1	Transcriptional factor B3 family protein
HORVU.MOREX.r2.7HG0546010.1	NBS-LRR disease resistance protein family-1
HORVU.MOREX.r2.7HG0546720.1	Two-component response regulator
HORVU.MOREX.r2.7HG0547350.1	Pentatricopeptide repeat-containing protein
HORVU.MOREX.r2.7HG0549210.1	Protein Ycf2
HORVU.MOREX.r2.7HG0550590.1	Glycosyltransferase
HORVU.MOREX.r2.7HG0550610.1	Galactoside 2-alpha-L-fucosyltransferase
HORVU.MOREX.r2.7HG0551540.1	Heat-shock protein
HORVU.MOREX.r2.7HG0551580.1	Heat-shock protein
HORVU.MOREX.r2.7HG0553680.1	Transcription initiation factor TFIID subunit 10
HORVU.MOREX.r2.7HG0553910.1	Peroxidase
HORVU.MOREX.r2.7HG0553930.1	Peroxidase
HORVU.MOREX.r2.7HG0554850.1	Dynamin homolog
HORVU.MOREX.r2.7HG0555210.1	Potassium channel
HORVU.MOREX.r2.7HG0556070.1	muscle M-line assembly protein
HORVU.MOREX.r2.7HG0556500.1	Ubiquitin carboxyl-terminal hydrolase family protein
HORVU.MOREX.r2.7HG0558140.1	Serpin-like protein
HORVU.MOREX.r2.7HG0559040.1	NADH dehydrogenase subunit 5
HORVU.MOREX.r2.7HG0559980.1	Transposon protein
HORVU.MOREX.r2.7HG0561690.1	Receptor-like kinase
HORVU.MOREX.r2.7HG0563970.1	Disease resistance protein (TIR-NBS-LRR class) family
HORVU.MOREX.r2.7HG0566520.1	Spectrin beta chain
HORVU.MOREX.r2.7HG0567120.1	Ta11-like non-LTR retrotransposon
HORVU.MOREX.r2.7HG0573370.1	Retrotransposon protein
HORVU.MOREX.r2.7HG0573450.1	HAUS augmin-like complex subunit 1
HORVU.MOREX.r2.7HG0574640.1	tropomyosin
HORVU.MOREX.r2.7HG0577990.1	Transposon protein
HORVU.MOREX.r2.7HG0581280.1	Aquaporin
HORVU.MOREX.r2.7HG0585170.1	Non-lysosomal glucosylceramidase
HORVU.MOREX.r2.7HG0586970.1	Sterile alpha motif (SAM) domain-containing protein
HORVU.MOREX.r2.7HG0587580.1	Crooked neck-like protein 1
HORVU.MOREX.r2.7HG0587670.1	Pre-mRNA splicing factor
HORVU.MOREX.r2.7HG0589090.1	LRR receptor-like serine/threonine-protein kinase EFR
HORVU.MOREX.r2.7HG0593770.1	Receptor-kinase
HORVU.MOREX.r2.7HG0594070.1	F-box family protein
HORVU.MOREX.r2.7HG0594660.1	Sulfotransferase
HORVU.MOREX.r2.7HG0594730.1	L-ascorbate oxidase
HORVU.MOREX.r2.7HG0599080.1	Glycosyltransferase
HORVU.MOREX.r2.7HG0599660.1	BTB/POZ domain containing protein
HORVU.MOREX.r2.7HG0600970.1	BTB/POZ domain containing protein
HORVU.MOREX.r2.7HG0605280.1	cDNA clone:J013058P10
HORVU.MOREX.r2.7HG0605490.1	Receptor protein kinase-like
HORVU.MOREX.r2.7HG0605560.1	Leucine-rich repeat receptor-like protein kinase family protein
HORVU.MOREX.r2.7HG0606310.1	Disease resistance protein (TIR-NBS-LRR class) family
HORVU.MOREX.r2.7HG0606520.1	ADP-ribosylation factor GTPase-activating protein 2
HORVU.MOREX.r2.7HG0609310.1	glyoxysomal protein kinase 1
HORVU.MOREX.r2.7HG0610560.1	pH-response regulator protein palH/prr-4
HORVU.MOREX.r2.7HG0610820.1	Cytochrome P450
HORVU.MOREX.r2.7HG0611440.1	Protein kinase superfamily protein
HORVU.MOREX.r2.7HG0611880.1	Alanine--tRNA ligase
HORVU.MOREX.r2.7HG0612790.1	Serine/threonine-protein kinase
HORVU.MOREX.r2.7HG0612820.1	Retrotransposon protein
HORVU.MOREX.r2.7HG0613020.1	D-aminoacyl-tRNA deacylase
HORVU.MOREX.r2.7HG0613990.1	Squamosa promoter binding protein-like protein
HORVU.MOREX.r2.7HG0615650.1	Translation initiation factor IF-1
HORVU.MOREX.r2.7HG0616450.1	NBS-LRR resistance-like protein
HORVU.MOREX.r2.7HG0616570.1	FBD-associated F-box protein
HORVU.MOREX.r2.7HG0618590.1	Cytochrome P450 family protein
HORVU.MOREX.r2.7HG0618880.1	NBS-LRR resistance-like protein
HORVU.MOREX.r2.7HG0618890.1	Harpin-induced protein
HORVU.MOREX.r2.7HG0618970.1	ARM repeat superfamily protein
HORVU.MOREX.r2.7HG0619220.1	MYB transcription factor
HORVU.MOREX.r2.7HG0619630.1	Basic-leucine zipper (bZIP) transcription factor family protein
HORVU.MOREX.r2.7HG0619640.1	Cysteine protease
HORVU.MOREX.r2.7HG0620150.1	4-hydroxy-tetrahydrodipicolinate reductase
HORVU.MOREX.r2.7HG0620650.1	Zinc finger protein
HORVU.MOREX.r2.7HG0620940.1	Dirigent protein
HORVU.MOREX.r2.7HG0621280.1	HXXXD-type acyl-transferase-like protein
HORVU.MOREX.r2.7HG0622300.1	F-box domain containing protein
HORVU.MOREX.r2.7HG0623330.1	tRNA-splicing endonuclease
HORVU.MOREX.r2.UnG0624180.1	SKP1-like protein
HORVU.MOREX.r2.UnG0624290.1	Pm3-like disease resistance protein
HORVU.MOREX.r2.UnG0625880.1	Aldehyde oxidase
HORVU.MOREX.r2.UnG0626650.1	Thaumatin-like protein
HORVU.MOREX.r2.UnG0627460.1	ATP synthase subunit a
HORVU.MOREX.r2.UnG0631040.1	Mannose-binding lectin
HORVU.MOREX.r2.UnG0632950.1	Ycf68
HORVU.MOREX.r2.UnG0633910.1	Protease inhibitor/seed storage/lipid transfer protein family protein
HORVU.MOREX.r2.UnG0634780.1	ATP synthase epsilon chain
HORVU.MOREX.r2.UnG0635630.1	ATP synthase gamma chain
HORVU.MOREX.r2.UnG0636180.1	Ribulose bisphosphate carboxylase large chain
HORVU.MOREX.r2.UnG0636220.1	Mediator of RNA polymerase II transcription subunit 12
