# Supplementary material for: Comparative gene retention analysis in barley, wild emmer, and bread wheat pangenome lines reveals factors affecting gene retention following gene duplication
Source: BMC Biol. 2023 Feb 6;21:25. doi: 10.1186/s12915-022-01503-z (PMC9903521; doi:10.1186/s12915-022-01503-z)
Supplement: Supplementary file 10 — Additional file 10. Lists of identified genes and gene annotations used for functional enrichment analyses. [file 12915_2022_1503_MOESM10_ESM.zip › Files_S9/Figure6B_right_wheat_preferential_genes.csv]

HORVU.MOREX.r2.1HG0000460.1	Gamma-gliadin
HORVU.MOREX.r2.1HG0001500.1	WAT1-related protein
HORVU.MOREX.r2.1HG0001620.1	NBS-LRR-like resistance protein
HORVU.MOREX.r2.1HG0001890.1	F-box protein
HORVU.MOREX.r2.1HG0002230.1	12-oxophytodienoate reductase-like protein
HORVU.MOREX.r2.1HG0002400.1	Potassium transporter
HORVU.MOREX.r2.1HG0002600.1	Disease resistance protein RPM1
HORVU.MOREX.r2.1HG0002650.1	2-phospho-L-lactate guanylyltransferase
HORVU.MOREX.r2.1HG0002870.1	cDNA clone:J013058P10
HORVU.MOREX.r2.1HG0003090.1	Ankyrin repeat family protein-like
HORVU.MOREX.r2.1HG0003100.1	Ankyrin repeat protein family-like
HORVU.MOREX.r2.1HG0003420.1	NBS-LRR-like resistance protein
HORVU.MOREX.r2.1HG0004280.1	Mitochondrial import inner membrane translocase subunit Tim9
HORVU.MOREX.r2.1HG0004460.1	Dirigent protein
HORVU.MOREX.r2.1HG0005580.1	Calmodulin-binding protein
HORVU.MOREX.r2.1HG0007390.1	Orotidine 5'-phosphate decarboxylase
HORVU.MOREX.r2.1HG0007700.1	TTF-type zinc finger protein with HAT dimerization domain
HORVU.MOREX.r2.1HG0009190.1	protein kinase family protein
HORVU.MOREX.r2.1HG0009570.1	Disease resistance protein RPP13
HORVU.MOREX.r2.1HG0011780.1	Transposon protein
HORVU.MOREX.r2.1HG0016350.1	Serine/threonine-protein kinase
HORVU.MOREX.r2.1HG0032920.1	D-3-phosphoglycerate dehydrogenase
HORVU.MOREX.r2.1HG0034180.1	Myb/SANT-like DNA-binding domain protein
HORVU.MOREX.r2.1HG0038550.1	DNA-directed RNA polymerase subunit beta''
HORVU.MOREX.r2.1HG0046840.1	Anthocyanin 3'-O-beta-glucosyltransferase
HORVU.MOREX.r2.1HG0051000.1	RING/U-box superfamily protein
HORVU.MOREX.r2.1HG0051340.1	Protein RRP5-like protein
HORVU.MOREX.r2.1HG0052380.1	ADP-ribosylation factor GTPase-activating protein 2
HORVU.MOREX.r2.1HG0052970.1	Mitochondrial transcription termination factor family protein
HORVU.MOREX.r2.1HG0053720.1	Wound-induced protease inhibitor
HORVU.MOREX.r2.1HG0057050.1	stress response NST1-like protein
HORVU.MOREX.r2.1HG0062070.1	Ribonucleoside-diphosphate reductase
HORVU.MOREX.r2.1HG0066020.1	Calmodulin
HORVU.MOREX.r2.1HG0070810.1	Ribonuclease H
HORVU.MOREX.r2.1HG0071230.1	Tropinone reductase-like protein
HORVU.MOREX.r2.1HG0071400.1	Receptor-like protein kinase
HORVU.MOREX.r2.1HG0071530.1	transcription factor-like protein
HORVU.MOREX.r2.1HG0073740.1	RADIALIS-like transcription factor
HORVU.MOREX.r2.1HG0074030.1	F-box/RNI-like superfamily protein
HORVU.MOREX.r2.1HG0076800.1	Estradiol 17-beta-dehydrogenase 12-A
HORVU.MOREX.r2.1HG0076880.1	Pectinesterase
HORVU.MOREX.r2.1HG0078110.1	F-box domain containing protein
HORVU.MOREX.r2.2HG0080480.1	NBS-LRR disease resistance protein
HORVU.MOREX.r2.2HG0081260.1	NBS-LRR-like resistance protein
HORVU.MOREX.r2.2HG0081270.1	NBS-LRR-like resistance protein
HORVU.MOREX.r2.2HG0081460.1	Kinase family protein
HORVU.MOREX.r2.2HG0081500.1	Kinase family protein
HORVU.MOREX.r2.2HG0081660.1	NBS-LRR-like resistance protein
HORVU.MOREX.r2.2HG0082530.1	HXXXD-type acyl-transferase family protein
HORVU.MOREX.r2.2HG0082750.1	L-gulonolactone oxidase
HORVU.MOREX.r2.2HG0082850.1	transmembrane protein
HORVU.MOREX.r2.2HG0082990.1	Disease resistance protein
HORVU.MOREX.r2.2HG0083330.1	NBS-LRR disease resistance protein-like
HORVU.MOREX.r2.2HG0083420.1	NBS-LRR resistance-like protein
HORVU.MOREX.r2.2HG0084370.1	Dirigent protein
HORVU.MOREX.r2.2HG0085830.1	Receptor-kinase
HORVU.MOREX.r2.2HG0087110.1	Leucine-rich repeat receptor-like protein kinase family protein
HORVU.MOREX.r2.2HG0087380.1	F-box domain containing protein
HORVU.MOREX.r2.2HG0087780.1	Glycosyltransferase
HORVU.MOREX.r2.2HG0089070.1	F-box/kelch-repeat protein
HORVU.MOREX.r2.2HG0089430.1	Lectin receptor kinase
HORVU.MOREX.r2.2HG0089450.1	Lectin receptor kinase
HORVU.MOREX.r2.2HG0089560.1	Lectin receptor kinase
HORVU.MOREX.r2.2HG0092680.1	GATA transcription factor-like protein
HORVU.MOREX.r2.2HG0093750.1	Aspartic proteinase nepenthesin-1
HORVU.MOREX.r2.2HG0093770.1	Aspartic proteinase nepenthesin
HORVU.MOREX.r2.2HG0093830.1	Calcium-dependent lipid-binding (CaLB domain) family protein
HORVU.MOREX.r2.2HG0094050.1	Laminin subunit gamma-1
HORVU.MOREX.r2.2HG0094190.1	F-box protein-like
HORVU.MOREX.r2.2HG0094560.1	translation initiation factor 3 subunit I
HORVU.MOREX.r2.2HG0096610.1	F-box domain containing protein-like
HORVU.MOREX.r2.2HG0098540.1	ATP-dependent RNA helicase DeaD
HORVU.MOREX.r2.2HG0104100.1	melanoma-associated antigen G1-like protein
HORVU.MOREX.r2.2HG0104110.1	Gag polyprotein
HORVU.MOREX.r2.2HG0114200.1	Receptor-like protein kinase
HORVU.MOREX.r2.2HG0114650.1	F-box-like protein
HORVU.MOREX.r2.2HG0114680.1	Ankyrin repeat protein family-like protein
HORVU.MOREX.r2.2HG0114690.1	Ankyrin repeat protein-like
HORVU.MOREX.r2.2HG0118080.1	Transposon protein
HORVU.MOREX.r2.2HG0149120.1	Trichome birefringence
HORVU.MOREX.r2.2HG0149530.1	Zinc finger BED domain-containing protein DAYSLEEPER
HORVU.MOREX.r2.2HG0151720.1	pleiotropic drug resistance 5
HORVU.MOREX.r2.2HG0153880.1	GRF zinc finger family protein
HORVU.MOREX.r2.2HG0157510.1	Polynucleotidyl transferase
HORVU.MOREX.r2.2HG0160850.1	S-adenosyl-L-methionine-dependent methyltransferases superfamily protein isoform 1
HORVU.MOREX.r2.2HG0161020.1	F-box like protein
HORVU.MOREX.r2.2HG0161090.1	Kinase
HORVU.MOREX.r2.2HG0162610.1	Structural maintenance of chromosomes protein
HORVU.MOREX.r2.2HG0164100.1	SH3 domain-binding protein 1
HORVU.MOREX.r2.2HG0164800.1	Leucine-rich repeat receptor-like protein kinase family protein
HORVU.MOREX.r2.2HG0165480.1	Kinase
HORVU.MOREX.r2.2HG0167750.1	DNA-directed RNA polymerase subunit beta'
HORVU.MOREX.r2.2HG0168690.1	NBS-LRR disease resistance protein
HORVU.MOREX.r2.2HG0169820.1	Kinase
HORVU.MOREX.r2.2HG0171440.1	DNA-directed RNA polymerase subunit beta
HORVU.MOREX.r2.2HG0171700.1	Transcription factor
HORVU.MOREX.r2.2HG0172160.1	Acetyl-coenzyme A synthetase
HORVU.MOREX.r2.2HG0172520.1	Wound-responsive family protein
HORVU.MOREX.r2.2HG0173730.1	Exocyst complex component
HORVU.MOREX.r2.2HG0173740.1	Exocyst complex component
HORVU.MOREX.r2.2HG0174460.1	DNA topoisomerase 2
HORVU.MOREX.r2.2HG0174960.1	CsAtPR5
HORVU.MOREX.r2.2HG0175670.1	Leucine-rich repeat receptor-like protein kinase
HORVU.MOREX.r2.2HG0176550.1	Ycf68
HORVU.MOREX.r2.2HG0176580.1	Ycf68
HORVU.MOREX.r2.2HG0178040.1	Defensin-like protein
HORVU.MOREX.r2.2HG0178110.1	TATA BOX ASSOCIATED FACTOR II 59
HORVU.MOREX.r2.2HG0178850.1	F-box family protein
HORVU.MOREX.r2.2HG0179250.1	Kinase
HORVU.MOREX.r2.2HG0181350.1	receptor kinase 1
HORVU.MOREX.r2.3HG0181570.1	Exostosin family protein
HORVU.MOREX.r2.3HG0181880.1	Receptor-like kinase
HORVU.MOREX.r2.3HG0183470.1	O-acyltransferase WSD1
HORVU.MOREX.r2.3HG0183540.1	Disease resistance protein RPM1
HORVU.MOREX.r2.3HG0183570.1	Fatty acyl-CoA reductase
HORVU.MOREX.r2.3HG0183790.1	F-box family protein
HORVU.MOREX.r2.3HG0184040.1	Acetyl-coenzyme A carboxylase carboxyl transferase subunit alpha
HORVU.MOREX.r2.3HG0184050.1	zinc finger (C3HC4-type RING finger) family protein / BRCT domain-containing protein
HORVU.MOREX.r2.3HG0184950.1	Leucine-rich repeat receptor-like protein kinase family protein
HORVU.MOREX.r2.3HG0185320.1	E3 ubiquitin-protein ligase
HORVU.MOREX.r2.3HG0185360.1	Jacalin-like lectin
HORVU.MOREX.r2.3HG0185780.1	E3 ubiquitin-protein ligase
HORVU.MOREX.r2.3HG0186860.1	Leucine-rich repeat receptor-like protein kinase family protein
HORVU.MOREX.r2.3HG0186940.1	Protein kinase
HORVU.MOREX.r2.3HG0186990.1	Leucine-rich repeat receptor-like protein kinase family protein
HORVU.MOREX.r2.3HG0187740.1	Receptor-like kinase
HORVU.MOREX.r2.3HG0187750.1	Protein kinase family protein
HORVU.MOREX.r2.3HG0188980.1	Disease resistance protein (TIR-NBS-LRR class)
HORVU.MOREX.r2.3HG0189430.1	Disease resistance protein (NBS-LRR class) family
HORVU.MOREX.r2.3HG0189610.1	transmembrane protein
HORVU.MOREX.r2.3HG0190480.1	tRNA-splicing endonuclease
HORVU.MOREX.r2.3HG0193110.1	Cysteine-rich receptor kinase
HORVU.MOREX.r2.3HG0195060.1	Receptor kinase
HORVU.MOREX.r2.3HG0195320.1	Leucine-rich repeat receptor-like protein kinase
HORVU.MOREX.r2.3HG0195410.1	Leucine-rich repeat receptor-like protein kinase family protein
HORVU.MOREX.r2.3HG0195720.1	ABRE binding factor 4
HORVU.MOREX.r2.3HG0219210.1	2-isopropylmalate synthase
HORVU.MOREX.r2.3HG0224360.1	A-type inclusion protein A25 homolog
HORVU.MOREX.r2.3HG0224480.1	D-3-phosphoglycerate dehydrogenase
HORVU.MOREX.r2.3HG0232430.1	O-acyltransferase WSD1
HORVU.MOREX.r2.3HG0233460.1	Zinc knuckle family protein
HORVU.MOREX.r2.3HG0236280.1	oxidoreductase
HORVU.MOREX.r2.3HG0239510.1	Transmembrane and ubiquitin-like domain-containing protein 1
HORVU.MOREX.r2.3HG0239590.1	Acyl-[acyl-carrier-protein] desaturase
HORVU.MOREX.r2.3HG0242720.1	SKP1
HORVU.MOREX.r2.3HG0245060.1	DNA replication complex GINS protein PSF3
HORVU.MOREX.r2.3HG0255860.1	Leucine-rich repeat receptor-like protein kinase
HORVU.MOREX.r2.3HG0256660.1	DNA topoisomerase
HORVU.MOREX.r2.3HG0256670.1	F-box family protein
HORVU.MOREX.r2.3HG0258990.1	Ribonuclease H
HORVU.MOREX.r2.3HG0260350.1	Disease resistance protein RPM1
HORVU.MOREX.r2.3HG0260690.1	Receptor-like protein kinase
HORVU.MOREX.r2.3HG0263970.1	Basic 7S globulin 2
HORVU.MOREX.r2.3HG0264270.1	Disease resistance protein (NBS-LRR class) family
HORVU.MOREX.r2.3HG0264370.1	protease-like protein
HORVU.MOREX.r2.3HG0264890.1	6
HORVU.MOREX.r2.3HG0265290.1	Protein kinase superfamily protein
HORVU.MOREX.r2.3HG0266080.1	Expansin protein
HORVU.MOREX.r2.3HG0266240.1	B3 domain-containing protein
HORVU.MOREX.r2.3HG0268330.1	dicer-like 3
HORVU.MOREX.r2.3HG0268600.1	Glycine-rich protein
HORVU.MOREX.r2.3HG0269370.1	60S ribosomal export protein NMD3
HORVU.MOREX.r2.3HG0270070.1	50S ribosomal protein L7/L12
HORVU.MOREX.r2.3HG0270640.1	E3 ubiquitin-protein ligase
HORVU.MOREX.r2.3HG0270690.1	E3 ubiquitin-protein ligase
HORVU.MOREX.r2.3HG0273790.1	Major facilitator superfamily protein
HORVU.MOREX.r2.3HG0273800.1	Receptor-like protein kinase
HORVU.MOREX.r2.4HG0275980.1	Ethylene-responsive transcription factor
HORVU.MOREX.r2.4HG0276460.1	Disease resistance protein (TIR-NBS-LRR class) family
HORVU.MOREX.r2.4HG0276470.1	NBS-LRR disease resistance protein-like protein
HORVU.MOREX.r2.4HG0276540.1	Receptor protein kinase
HORVU.MOREX.r2.4HG0276680.1	Leucine-rich repeat receptor-like protein kinase family protein
HORVU.MOREX.r2.4HG0276700.1	Leucine-rich repeat receptor-like protein kinase family protein
HORVU.MOREX.r2.4HG0276710.1	Leucine-rich repeat receptor-like protein kinase family protein
HORVU.MOREX.r2.4HG0279900.1	Phosphoenolpyruvate carboxylase 2
HORVU.MOREX.r2.4HG0280460.1	Leucine-rich repeat receptor-like protein kinase family protein
HORVU.MOREX.r2.4HG0282710.1	Cytochrome P450
HORVU.MOREX.r2.4HG0283780.1	Filament-like plant protein
HORVU.MOREX.r2.4HG0285320.1	Ubiquitin-like-specific protease ESD4
HORVU.MOREX.r2.4HG0291880.1	NBS-LRR-like resistance protein
HORVU.MOREX.r2.4HG0292450.1	Receptor-like protein kinase
HORVU.MOREX.r2.4HG0295810.1	D-3-phosphoglycerate dehydrogenase
HORVU.MOREX.r2.4HG0318660.1	oxidoreductase
HORVU.MOREX.r2.4HG0319490.1	Cysteine protease
HORVU.MOREX.r2.4HG0320150.1	DNA-directed RNA polymerase subunit beta
HORVU.MOREX.r2.4HG0328870.1	Ataxia telangiectasia-mutated and RAD3-like protein
HORVU.MOREX.r2.4HG0328880.1	DUF247 domain protein
HORVU.MOREX.r2.4HG0328940.1	Adenosylhomocysteinase
HORVU.MOREX.r2.4HG0331500.1	U3 small nucleolar RNA-associated protein 18-like protein
HORVU.MOREX.r2.4HG0336390.1	Sentrin-specific protease 2
HORVU.MOREX.r2.4HG0339440.1	Receptor kinase-like protein
HORVU.MOREX.r2.4HG0340890.1	Insulin-like growth factor 2 mRNA-binding protein 3
HORVU.MOREX.r2.4HG0346270.1	Receptor-like protein kinase
HORVU.MOREX.r2.4HG0347520.1	NAC domain-containing protein
HORVU.MOREX.r2.4HG0347600.1	Folylpolyglutamate synthase
HORVU.MOREX.r2.4HG0347680.1	2-oxoglutarate (2OG) and Fe(II)-dependent oxygenase superfamily protein
HORVU.MOREX.r2.4HG0347760.1	2-oxoglutarate and Fe(II)-dependent oxygenase superfamily protein
HORVU.MOREX.r2.4HG0347810.1	Potassium transporter
HORVU.MOREX.r2.4HG0348900.1	Trichome birefringence-like protein
HORVU.MOREX.r2.5HG0349520.1	Ketol-acid reductoisomerase (NADP(+))
HORVU.MOREX.r2.5HG0349930.1	receptor kinase 1
HORVU.MOREX.r2.5HG0351750.1	Photosystem II reaction center protein K
HORVU.MOREX.r2.5HG0351960.1	Thaumatin-like protein
HORVU.MOREX.r2.5HG0352270.1	NBS-LRR disease resistance protein
HORVU.MOREX.r2.5HG0353050.1	Beta-crystallin A3
HORVU.MOREX.r2.5HG0353630.1	Retrotransposon protein
HORVU.MOREX.r2.5HG0354040.1	NBS-LRR class disease resistance protein
HORVU.MOREX.r2.5HG0356170.1	D-3-phosphoglycerate dehydrogenase
HORVU.MOREX.r2.5HG0356260.1	F-box and associated interaction domains-containing protein
HORVU.MOREX.r2.5HG0368650.1	ARM repeat superfamily protein
HORVU.MOREX.r2.5HG0370730.1	Transposon protein Pong sub-class
HORVU.MOREX.r2.5HG0395460.1	Trichome birefringence-like protein
HORVU.MOREX.r2.5HG0397760.1	ABRE binding factor 4
HORVU.MOREX.r2.5HG0397890.1	Anthocyanin 3'-O-beta-glucosyltransferase
HORVU.MOREX.r2.5HG0400270.1	stress response NST1-like protein
HORVU.MOREX.r2.5HG0400630.1	Laminin subunit gamma-1
HORVU.MOREX.r2.5HG0403540.1	stress response NST1-like protein
HORVU.MOREX.r2.5HG0403610.1	Pre-mRNA-splicing factor SYF1
HORVU.MOREX.r2.5HG0404530.1	root and pollen arfgap
HORVU.MOREX.r2.5HG0405990.1	Late embryogenesis abundant protein
HORVU.MOREX.r2.5HG0406000.1	Glutamate receptor
HORVU.MOREX.r2.5HG0408710.1	F-box protein
HORVU.MOREX.r2.5HG0410260.1	F-box family protein
HORVU.MOREX.r2.5HG0414250.1	Protein DETOXIFICATION
HORVU.MOREX.r2.5HG0416660.1	NBS-LRR-like resistance protein
HORVU.MOREX.r2.5HG0416880.1	SAUR-like auxin-responsive protein family
HORVU.MOREX.r2.5HG0418590.1	Helicase-related family protein
HORVU.MOREX.r2.5HG0420310.1	Stress response protein nst1
HORVU.MOREX.r2.5HG0428030.1	F-box family protein
HORVU.MOREX.r2.5HG0428420.1	Leguminosin group485 secreted peptide
HORVU.MOREX.r2.5HG0428550.1	Leguminosin group485 secreted peptide
HORVU.MOREX.r2.5HG0430370.1	F-box family protein
HORVU.MOREX.r2.5HG0431700.1	Receptor protein kinase
HORVU.MOREX.r2.5HG0436670.1	F-box protein-like
HORVU.MOREX.r2.5HG0441700.1	Glutathione s-transferase
HORVU.MOREX.r2.5HG0441710.1	receptor kinase 1
HORVU.MOREX.r2.5HG0442180.1	Oligopeptide transporter
HORVU.MOREX.r2.5HG0444190.1	Aspartokinase
HORVU.MOREX.r2.5HG0446610.1	Translation initiation factor IF-2
HORVU.MOREX.r2.5HG0446750.1	Leucine-rich repeat receptor-like protein kinase family protein
HORVU.MOREX.r2.5HG0446760.1	Leucine-rich repeat receptor-like protein kinase family protein
HORVU.MOREX.r2.5HG0447100.1	ARID/BRIGHT DNA-binding
HORVU.MOREX.r2.5HG0447280.1	Potassium voltage-gated channel subfamily H member 5
HORVU.MOREX.r2.5HG0447410.1	Adenosylhomocysteinase
HORVU.MOREX.r2.5HG0447600.1	Invertase inhibitor
HORVU.MOREX.r2.6HG0448290.1	Cysteine protease-like protein
HORVU.MOREX.r2.6HG0448520.1	mediator of RNA polymerase II transcription subunit
HORVU.MOREX.r2.6HG0448570.1	V-set and immunoglobulin domain-containing protein 10
HORVU.MOREX.r2.6HG0448580.1	Pre-mRNA cleavage complex II protein family
HORVU.MOREX.r2.6HG0449150.1	Sex-determining transformer protein 1
HORVU.MOREX.r2.6HG0449170.1	F-box/RNI-like/FBD-like domains-containing protein
HORVU.MOREX.r2.6HG0449320.1	Ankyrin repeat-containing protein
HORVU.MOREX.r2.6HG0449440.1	Envelope glycoprotein
HORVU.MOREX.r2.6HG0449880.1	Leucine-rich repeat receptor-like protein kinase family protein
HORVU.MOREX.r2.6HG0449970.1	Receptor-like protein kinase
HORVU.MOREX.r2.6HG0450670.1	Leucine-rich repeat receptor kinase-like protein
HORVU.MOREX.r2.6HG0450710.1	Cytochrome P450
HORVU.MOREX.r2.6HG0450860.1	Di-glucose binding protein with Kinesin motor domain-containing protein
HORVU.MOREX.r2.6HG0451160.1	Wall-associated receptor kinase 5
HORVU.MOREX.r2.6HG0451460.1	Flowering promoting factor-like 1
HORVU.MOREX.r2.6HG0451550.1	Defensin
HORVU.MOREX.r2.6HG0452010.1	Disease resistance protein (NBS-LRR class) family
HORVU.MOREX.r2.6HG0452960.1	D-3-phosphoglycerate dehydrogenase
HORVU.MOREX.r2.6HG0454050.1	transmembrane protein
HORVU.MOREX.r2.6HG0455080.1	Leucine-rich repeat receptor-like protein kinase family protein
HORVU.MOREX.r2.6HG0455100.1	Leucine-rich repeat receptor-like protein kinase family protein
HORVU.MOREX.r2.6HG0455180.1	F-box family protein
HORVU.MOREX.r2.6HG0455190.1	NAC domain-containing protein
HORVU.MOREX.r2.6HG0455300.1	disease resistance protein (TIR-NBS-LRR class)
HORVU.MOREX.r2.6HG0455320.1	NBS-LRR disease resistance protein-like protein
HORVU.MOREX.r2.6HG0455690.1	Receptor-like protein kinase
HORVU.MOREX.r2.6HG0456620.1	Disease resistance protein (TIR-NBS-LRR class)
HORVU.MOREX.r2.6HG0456910.1	F-box protein SKIP22
HORVU.MOREX.r2.6HG0457070.1	Wall-associated receptor kinase 2
HORVU.MOREX.r2.6HG0457110.1	Wall-associated receptor kinase-like protein
HORVU.MOREX.r2.6HG0457120.1	Receptor-like protein kinase
HORVU.MOREX.r2.6HG0457140.1	Receptor-like protein kinase
HORVU.MOREX.r2.6HG0457890.1	Chymotrypsin inhibitor
HORVU.MOREX.r2.6HG0460760.1	F-box/LRR-repeat protein
HORVU.MOREX.r2.6HG0462800.1	Disease resistance protein (CC-NBS-LRR class) family
HORVU.MOREX.r2.6HG0464790.1	NBS-LRR disease resistance protein
HORVU.MOREX.r2.6HG0469020.1	Retrotransposon protein
HORVU.MOREX.r2.6HG0477500.1	Cytochrome c-type biogenesis protein CcmE
HORVU.MOREX.r2.6HG0478030.1	F-box protein
HORVU.MOREX.r2.6HG0493070.1	Leucine-rich repeat protein kinase family protein
HORVU.MOREX.r2.6HG0495300.1	Transposon protein
HORVU.MOREX.r2.6HG0497660.1	DNA mismatch repair protein Mlh1
HORVU.MOREX.r2.6HG0501600.1	Actin cross-linking protein
HORVU.MOREX.r2.6HG0502760.1	D-3-phosphoglycerate dehydrogenase
HORVU.MOREX.r2.6HG0505910.1	tRNA uridine 5-carboxymethylaminomethyl modification enzyme MnmG
HORVU.MOREX.r2.6HG0507080.1	THO complex subunit 5 homolog A
HORVU.MOREX.r2.6HG0507990.1	melanoma-associated antigen G1-like protein
HORVU.MOREX.r2.6HG0508540.1	1-deoxy-D-xylulose 5-phosphate synthase
HORVU.MOREX.r2.6HG0512880.1	Cytochrome P450 family protein
HORVU.MOREX.r2.6HG0514760.1	Bric-a-brac protein
HORVU.MOREX.r2.6HG0515210.1	F-box family protein
HORVU.MOREX.r2.6HG0515390.1	70 kDa heat shock protein
HORVU.MOREX.r2.6HG0515400.1	70 kDa heat shock protein
HORVU.MOREX.r2.6HG0516810.1	Leucine-rich repeat receptor-like protein kinase family protein
HORVU.MOREX.r2.6HG0517640.1	Disease resistance protein (NBS-LRR class) family
HORVU.MOREX.r2.6HG0517660.1	Disease resistance protein (NBS-LRR class) family
HORVU.MOREX.r2.6HG0518770.1	defensin-like protein
HORVU.MOREX.r2.6HG0519110.1	Serine-rich protein
HORVU.MOREX.r2.6HG0520950.1	Outer arm dynein light chain 1 protein
HORVU.MOREX.r2.6HG0523140.1	Ankyrin repeat-containing protein
HORVU.MOREX.r2.6HG0524240.1	FBD-associated F-box protein
HORVU.MOREX.r2.6HG0524390.1	Protein kinase family protein
HORVU.MOREX.r2.6HG0526330.1	70 kDa heat shock protein
HORVU.MOREX.r2.6HG0526410.1	Inhibitor protein
HORVU.MOREX.r2.7HG0526890.1	NBS-LRR-like resistance protein
HORVU.MOREX.r2.7HG0527490.1	Kelch repeat-containing F-box family protein
HORVU.MOREX.r2.7HG0527510.1	Disease resistance protein RPP13
HORVU.MOREX.r2.7HG0527630.1	Kelch repeat-containing protein
HORVU.MOREX.r2.7HG0528420.1	receptor kinase 1
HORVU.MOREX.r2.7HG0528440.1	Protein kinase family protein
HORVU.MOREX.r2.7HG0529380.1	F-box protein
HORVU.MOREX.r2.7HG0529720.1	Disease resistance protein (NBS-LRR class) family
HORVU.MOREX.r2.7HG0530310.1	ATP synthase subunit beta
HORVU.MOREX.r2.7HG0531160.1	Gliadin-like avenin
HORVU.MOREX.r2.7HG0532480.1	Transketolase
HORVU.MOREX.r2.7HG0532510.1	ATP-dependent Clp protease ATP-binding subunit
HORVU.MOREX.r2.7HG0534060.1	Ribose-phosphate pyrophosphokinase 2
HORVU.MOREX.r2.7HG0534540.1	O-methyltransferase-like protein
HORVU.MOREX.r2.7HG0535410.1	F-box domain containing protein
HORVU.MOREX.r2.7HG0537850.1	F-box protein
HORVU.MOREX.r2.7HG0537860.1	CsAtPR5
HORVU.MOREX.r2.7HG0539260.1	NADH-quinone oxidoreductase subunit H
HORVU.MOREX.r2.7HG0539540.1	Embryogenesis transmembrane protein-like
HORVU.MOREX.r2.7HG0539620.1	F-box family protein
HORVU.MOREX.r2.7HG0540000.1	pre-mRNA-splicing factor CWC22-like protein (DUF3245)
HORVU.MOREX.r2.7HG0540420.1	GDP-mannose pyrophosphatase NudK
HORVU.MOREX.r2.7HG0541680.1	Disease resistance protein RPP13
HORVU.MOREX.r2.7HG0542260.1	Transcription elongation factor 1-like protein
HORVU.MOREX.r2.7HG0542290.1	Transcription elongation factor 1-like protein
HORVU.MOREX.r2.7HG0542300.1	Transcription elongation factor 1-like protein
HORVU.MOREX.r2.7HG0542330.1	Transcription elongation factor 1-like protein
HORVU.MOREX.r2.7HG0542340.1	Transcription elongation factor 1-like protein
HORVU.MOREX.r2.7HG0543840.1	Beta-1
HORVU.MOREX.r2.7HG0543860.1	Beta-1
HORVU.MOREX.r2.7HG0545620.1	Xylose import ATP-binding protein XylG
HORVU.MOREX.r2.7HG0545760.1	F-box domain containing protein
HORVU.MOREX.r2.7HG0545770.1	F-box family protein
HORVU.MOREX.r2.7HG0546020.1	NBS-LRR disease resistance protein
HORVU.MOREX.r2.7HG0550710.1	EF hand calcium-binding protein family
HORVU.MOREX.r2.7HG0557160.1	Glycosyltransferase
HORVU.MOREX.r2.7HG0568960.1	NADH dehydrogenase subunit 2
HORVU.MOREX.r2.7HG0586420.1	Peroxidase
HORVU.MOREX.r2.7HG0589950.1	DNA topoisomerase 3-alpha
HORVU.MOREX.r2.7HG0590180.1	Exocyst complex component
HORVU.MOREX.r2.7HG0591500.1	Laminin subunit gamma-1
HORVU.MOREX.r2.7HG0594670.1	D-3-phosphoglycerate dehydrogenase
HORVU.MOREX.r2.7HG0597410.1	melanoma-associated antigen G1-like protein
HORVU.MOREX.r2.7HG0600060.1	Cinnamoyl-CoA reductase
HORVU.MOREX.r2.7HG0607640.1	Peroxisome proliferator-activated receptor gamma coactivator 1-alpha
HORVU.MOREX.r2.7HG0608430.1	Polyubiquitin
HORVU.MOREX.r2.7HG0611350.1	Argonaute
HORVU.MOREX.r2.7HG0612000.1	Ethylene-responsive transcription factor
HORVU.MOREX.r2.7HG0612040.1	Retrovirus-related Pol polyprotein LINE-1
HORVU.MOREX.r2.7HG0613610.1	Potassium transporter
HORVU.MOREX.r2.7HG0613720.1	3'-N-debenzoyl-2'-deoxytaxol N-benzoyltransferase
HORVU.MOREX.r2.7HG0614260.1	F-box family protein
HORVU.MOREX.r2.7HG0615250.1	Response regulator
HORVU.MOREX.r2.7HG0615860.1	Histone-lysine N-methyltransferase
HORVU.MOREX.r2.7HG0616140.1	Leucine-rich repeat receptor-like protein kinase family protein
HORVU.MOREX.r2.7HG0616480.1	phosphotransferases/inositol or phosphatidylinositol kinase
HORVU.MOREX.r2.7HG0616670.1	Disease resistance protein (TIR-NBS-LRR class) family
HORVU.MOREX.r2.7HG0617610.1	F-box family protein
HORVU.MOREX.r2.7HG0617950.1	MADS-box transcription factor 54
HORVU.MOREX.r2.7HG0618350.1	Receptor-like protein kinase
HORVU.MOREX.r2.7HG0618370.1	NBS-LRR-like resistance protein
HORVU.MOREX.r2.7HG0618390.1	NBS-LRR-like resistance protein
HORVU.MOREX.r2.7HG0619610.1	F-box protein PP2
HORVU.MOREX.r2.7HG0622790.1	Disease resistance protein (NBS-LRR class) family
HORVU.MOREX.r2.7HG0623280.1	Ring finger protein
HORVU.MOREX.r2.7HG0623750.1	cysteine/histidine-rich C1 domain protein
HORVU.MOREX.r2.7HG0624000.1	NBS-LRR-like resistance protein
HORVU.MOREX.r2.UnG0624430.1	receptor kinase 1
HORVU.MOREX.r2.UnG0627220.1	Protein trichome birefringence
HORVU.MOREX.r2.UnG0627670.1	Pathogenesis-related protein 1
HORVU.MOREX.r2.UnG0627820.1	Receptor-like kinase
HORVU.MOREX.r2.UnG0628290.1	Mediator of RNA polymerase II transcription subunit 12
HORVU.MOREX.r2.UnG0630680.1	NAD(P)H-quinone oxidoreductase subunit K
HORVU.MOREX.r2.UnG0630690.1	NAD(P)H-quinone oxidoreductase subunit J
HORVU.MOREX.r2.UnG0631330.1	Invertase inhibitor
HORVU.MOREX.r2.UnG0632380.1	50S ribosomal protein L33
HORVU.MOREX.r2.UnG0633810.1	nucleoside-triphosphatase/transmembrane receptor/nucleotide binding/ATP binding protein
HORVU.MOREX.r2.UnG0634460.1	NAD(P)H-quinone oxidoreductase subunit 3
HORVU.MOREX.r2.UnG0634910.1	Nitrilase
HORVU.MOREX.r2.UnG0636200.1	Receptor-like kinase
