# Supplementary material for: Comparative gene retention analysis in barley, wild emmer, and bread wheat pangenome lines reveals factors affecting gene retention following gene duplication
Source: BMC Biol. 2023 Feb 6;21:25. doi: 10.1186/s12915-022-01503-z (PMC9903521; doi:10.1186/s12915-022-01503-z)
Supplement: Supplementary file 10 — Additional file 10. Lists of identified genes and gene annotations used for functional enrichment analyses. [file 12915_2022_1503_MOESM10_ESM.zip › Files_S9/Figure6B_left_barley_preferential_genes.csv]

HORVU.MOREX.r2.1HG0000020.1	Phospholipid-transporting ATPase
HORVU.MOREX.r2.1HG0000390.1	Glucan 1
HORVU.MOREX.r2.1HG0000500.1	Gamma gliadin
HORVU.MOREX.r2.1HG0000520.1	Gamma-gliadin
HORVU.MOREX.r2.1HG0000610.1	Receptor protein kinase
HORVU.MOREX.r2.1HG0000750.1	Receptor protein kinase
HORVU.MOREX.r2.1HG0000770.1	Leucine-rich repeat receptor-like protein kinase family protein
HORVU.MOREX.r2.1HG0000990.1	Dirigent protein
HORVU.MOREX.r2.1HG0001060.1	Dirigent protein
HORVU.MOREX.r2.1HG0001120.1	Cytochrome P450
HORVU.MOREX.r2.1HG0001140.1	Methylsterol monooxygenase 1-2
HORVU.MOREX.r2.1HG0001160.1	Receptor-like protein kinase
HORVU.MOREX.r2.1HG0001400.1	Receptor kinase
HORVU.MOREX.r2.1HG0001430.1	Disease resistance protein
HORVU.MOREX.r2.1HG0001470.1	Disease resistance protein RPM1
HORVU.MOREX.r2.1HG0001480.1	Fatty acyl-CoA reductase
HORVU.MOREX.r2.1HG0001490.1	Thionin-2.2
HORVU.MOREX.r2.1HG0001520.1	WAT1-related protein
HORVU.MOREX.r2.1HG0001730.1	transmembrane protein
HORVU.MOREX.r2.1HG0001780.1	Dirigent protein
HORVU.MOREX.r2.1HG0001840.1	Serine/threonine-protein kinase
HORVU.MOREX.r2.1HG0001940.1	Serine/threonine-protein kinase 19
HORVU.MOREX.r2.1HG0002430.1	Disease resistance protein
HORVU.MOREX.r2.1HG0002460.1	Glutathione S-transferase
HORVU.MOREX.r2.1HG0002490.1	O-methyltransferase-like protein
HORVU.MOREX.r2.1HG0002510.1	transmembrane protein
HORVU.MOREX.r2.1HG0002520.1	transmembrane protein
HORVU.MOREX.r2.1HG0002570.1	Receptor-like kinase
HORVU.MOREX.r2.1HG0002620.1	Spectrin beta chain
HORVU.MOREX.r2.1HG0002940.1	O-methyltransferase
HORVU.MOREX.r2.1HG0003290.1	Elongation factor
HORVU.MOREX.r2.1HG0003300.1	Guanine nucleotide-binding protein G(k) subunit alpha
HORVU.MOREX.r2.1HG0003350.1	Chymotrypsin inhibitor
HORVU.MOREX.r2.1HG0003380.1	Chymotrypsin inhibitor
HORVU.MOREX.r2.1HG0003400.1	Disease resistance protein (NBS-LRR class) family
HORVU.MOREX.r2.1HG0003470.1	NBS-LRR-like resistance protein
HORVU.MOREX.r2.1HG0003530.1	ROP interactive partner 3
HORVU.MOREX.r2.1HG0003950.1	Protein kinase
HORVU.MOREX.r2.1HG0003970.1	Protein kinase
HORVU.MOREX.r2.1HG0003990.1	O-methyltransferase
HORVU.MOREX.r2.1HG0004310.1	L-ascorbate oxidase
HORVU.MOREX.r2.1HG0005000.1	Small ribosomal subunit biogenesis GTPase RsgA
HORVU.MOREX.r2.1HG0005090.1	Disease resistance protein (NBS-LRR class) family
HORVU.MOREX.r2.1HG0005120.1	Retrotransposon protein
HORVU.MOREX.r2.1HG0005140.1	Retrotransposon protein
HORVU.MOREX.r2.1HG0005420.1	5-hydroxytryptamine receptor 1D
HORVU.MOREX.r2.1HG0005850.1	Protein trichome birefringence
HORVU.MOREX.r2.1HG0005890.1	CLAVATA3/ESR (CLE)-related protein 8
HORVU.MOREX.r2.1HG0005970.1	Glycosyltransferase
HORVU.MOREX.r2.1HG0005990.1	Cytochrome P450
HORVU.MOREX.r2.1HG0006010.1	Glycosyltransferase
HORVU.MOREX.r2.1HG0006050.1	Cytochrome P450
HORVU.MOREX.r2.1HG0006060.1	Cytochrome P450
HORVU.MOREX.r2.1HG0006160.1	receptor kinase 1
HORVU.MOREX.r2.1HG0006430.1	p0660F12.15 protein
HORVU.MOREX.r2.1HG0006800.1	RNA polymerase Rpb1
HORVU.MOREX.r2.1HG0006810.1	cDNA clone:J013058P10
HORVU.MOREX.r2.1HG0007040.1	Leucine-rich repeat receptor-like protein kinase family protein
HORVU.MOREX.r2.1HG0007290.1	CsAtPR5
HORVU.MOREX.r2.1HG0007540.1	Receptor protein kinase
HORVU.MOREX.r2.1HG0008020.1	keratin-associated protein
HORVU.MOREX.r2.1HG0008270.1	F-box/LRR-repeat protein
HORVU.MOREX.r2.1HG0008960.1	Cortactin-binding protein 2
HORVU.MOREX.r2.1HG0009070.1	Homeodomain-like superfamily protein
HORVU.MOREX.r2.1HG0009180.1	Disease resistance protein RPM1
HORVU.MOREX.r2.1HG0009290.1	Receptor-like protein kinase
HORVU.MOREX.r2.1HG0009370.1	O-methyltransferase
HORVU.MOREX.r2.1HG0009380.1	Caffeic acid O-methyltransferase
HORVU.MOREX.r2.1HG0009560.1	Disease resistance protein (NBS-LRR class) family
HORVU.MOREX.r2.1HG0010150.1	Low temperature and salt responsive protein family
HORVU.MOREX.r2.1HG0010170.1	4'-phosphopantetheinyl transferase
HORVU.MOREX.r2.1HG0010300.1	Protease inhibitor/seed storage/lipid transfer protein family protein
HORVU.MOREX.r2.1HG0010750.1	Trehalose-6-phosphate synthase
HORVU.MOREX.r2.1HG0010880.1	Nuclear pore complex protein Nup98
HORVU.MOREX.r2.1HG0010950.1	Importin subunit beta-1
HORVU.MOREX.r2.1HG0012020.1	Dirigent protein
HORVU.MOREX.r2.1HG0013220.1	Per1-like family protein
HORVU.MOREX.r2.1HG0013270.1	Homeodomain-like protein with RING/FYVE/PHD-type zinc finger domain-containing protein
HORVU.MOREX.r2.1HG0014200.1	Low temperature and salt responsive protein
HORVU.MOREX.r2.1HG0015020.1	2-oxoglutarate (2OG) and Fe(II)-dependent oxygenase superfamily protein
HORVU.MOREX.r2.1HG0015250.1	tRNA dimethylallyltransferase
HORVU.MOREX.r2.1HG0015350.1	ATP-dependent RNA helicase
HORVU.MOREX.r2.1HG0016590.1	Disease resistance protein (NBS-LRR class) family
HORVU.MOREX.r2.1HG0016620.1	Disease resistance protein (NBS-LRR class) family
HORVU.MOREX.r2.1HG0018230.1	Villin
HORVU.MOREX.r2.1HG0018710.1	Myosin-9
HORVU.MOREX.r2.1HG0018830.1	F-box domain containing protein-like
HORVU.MOREX.r2.1HG0019170.1	Tesmin/TSO1-like CXC domain containing protein
HORVU.MOREX.r2.1HG0022250.1	Copalyl diphosphate synthase
HORVU.MOREX.r2.1HG0023030.1	Protein transport protein Sec61 subunit gamma
HORVU.MOREX.r2.1HG0025020.1	Transposon protein
HORVU.MOREX.r2.1HG0026930.1	Pentatricopeptide repeat-containing protein
HORVU.MOREX.r2.1HG0029440.1	Myb/SANT-like DNA-binding domain protein
HORVU.MOREX.r2.1HG0030190.1	F-box family protein
HORVU.MOREX.r2.1HG0030970.1	Serine protease HTRA1
HORVU.MOREX.r2.1HG0031540.1	Cysteine--tRNA ligase
HORVU.MOREX.r2.1HG0032510.1	MUTL protein homolog 3
HORVU.MOREX.r2.1HG0034390.1	Glutamate--tRNA ligase
HORVU.MOREX.r2.1HG0035110.1	Fasciclin-like arabinogalactan protein
HORVU.MOREX.r2.1HG0036610.1	Octicosapeptide/Phox/Bem1p domain-containing family protein
HORVU.MOREX.r2.1HG0036890.1	Wall-associated receptor kinase 5
HORVU.MOREX.r2.1HG0037240.1	Ras family protein
HORVU.MOREX.r2.1HG0038590.1	Ribosomal RNA large subunit methyltransferase E
HORVU.MOREX.r2.1HG0039230.1	Polyketide cyclase/dehydrase and lipid transport superfamily protein
HORVU.MOREX.r2.1HG0039830.1	Membrane protein insertase YidC
HORVU.MOREX.r2.1HG0040020.1	RNA-binding protein 5
HORVU.MOREX.r2.1HG0040090.1	XH/XS domain-containing family protein
HORVU.MOREX.r2.1HG0042030.1	26S proteasome regulatory subunit family protein
HORVU.MOREX.r2.1HG0042630.1	Single-pass membrane and coiled-coil domain-containing protein 3
HORVU.MOREX.r2.1HG0044340.1	C3H4 type zinc finger protein (DUF23)
HORVU.MOREX.r2.1HG0046000.1	Leucine--tRNA ligase
HORVU.MOREX.r2.1HG0046810.1	ADP-ribosylation factor-related protein 1
HORVU.MOREX.r2.1HG0047740.1	Protein FLX-like 3
HORVU.MOREX.r2.1HG0047770.1	NRR repressor homolog 1
HORVU.MOREX.r2.1HG0049530.1	Cytosolic endo-beta-N-acetylglucosaminidase
HORVU.MOREX.r2.1HG0050820.1	SWI/SNF-related matrix-associated actin-dependent regulator of chromatin subfamily A-like protein 1 homolog
HORVU.MOREX.r2.1HG0051350.1	F-box family protein
HORVU.MOREX.r2.1HG0051840.1	D-amino acid dehydrogenase
HORVU.MOREX.r2.1HG0052220.1	DNA repair protein-like protein
HORVU.MOREX.r2.1HG0052370.1	Leucine--tRNA ligase
HORVU.MOREX.r2.1HG0053410.1	Beta-galactosidase
HORVU.MOREX.r2.1HG0053660.1	Phospholipase A1
HORVU.MOREX.r2.1HG0053700.1	Wound-induced protease inhibitor
HORVU.MOREX.r2.1HG0053850.1	Retrotransposon protein
HORVU.MOREX.r2.1HG0054120.1	Transcription initiation factor IIB
HORVU.MOREX.r2.1HG0054320.1	E3 ubiquitin-protein ligase SINA-like 2
HORVU.MOREX.r2.1HG0054650.1	Blue copper protein
HORVU.MOREX.r2.1HG0054920.1	Retrotransposon protein
HORVU.MOREX.r2.1HG0055200.1	Metacaspase
HORVU.MOREX.r2.1HG0055750.1	Aldehyde dehydrogenase
HORVU.MOREX.r2.1HG0055950.1	Nbs-lrr resistance protein
HORVU.MOREX.r2.1HG0057020.1	Glycosyltransferase
HORVU.MOREX.r2.1HG0058650.1	Purine biosynthesis 4
HORVU.MOREX.r2.1HG0058760.1	Saposin-like aspartyl protease family protein
HORVU.MOREX.r2.1HG0059140.1	F-box protein
HORVU.MOREX.r2.1HG0059230.1	Respiratory burst oxidase-like protein
HORVU.MOREX.r2.1HG0060360.1	Solute carrier family 35 protein
HORVU.MOREX.r2.1HG0060880.1	Receptor kinase 2
HORVU.MOREX.r2.1HG0061610.1	Cytochrome P450
HORVU.MOREX.r2.1HG0062650.1	Protein FLOWERING LOCUS T
HORVU.MOREX.r2.1HG0062780.1	Calcium-binding protein
HORVU.MOREX.r2.1HG0063270.1	BAG family molecular chaperone regulator 8
HORVU.MOREX.r2.1HG0064290.1	F-box family protein
HORVU.MOREX.r2.1HG0065170.1	Phospholipase D
HORVU.MOREX.r2.1HG0065190.1	Pectin lyase-like superfamily protein
HORVU.MOREX.r2.1HG0065280.1	Late embryogenesis abundant protein
HORVU.MOREX.r2.1HG0065810.1	Cytochrome P450 family protein
HORVU.MOREX.r2.1HG0066350.1	MYB-related transcription factor
HORVU.MOREX.r2.1HG0066460.1	HXXXD-type acyl-transferase family protein
HORVU.MOREX.r2.1HG0066710.1	DUF674 family protein
HORVU.MOREX.r2.1HG0066900.1	NBS-LRR-like resistance protein
HORVU.MOREX.r2.1HG0067040.1	2-isopropylmalate synthase
HORVU.MOREX.r2.1HG0067330.1	Hydroxycinnamoyl-CoA shikimate/quinate hydroxycinnamoyltransferase
HORVU.MOREX.r2.1HG0067670.1	Serine/threonine-protein kinase ULK4
HORVU.MOREX.r2.1HG0068160.1	Uracil phosphoribosyltransferase
HORVU.MOREX.r2.1HG0068210.1	Cytochrome b561 and DOMON domain-containing protein
HORVU.MOREX.r2.1HG0069090.1	NBS-LRR disease resistance protein
HORVU.MOREX.r2.1HG0069430.1	BTB/POZ domain containing protein
HORVU.MOREX.r2.1HG0069640.1	Oligopeptide transporter
HORVU.MOREX.r2.1HG0069690.1	Disease resistance protein
HORVU.MOREX.r2.1HG0070290.1	F-box family protein
HORVU.MOREX.r2.1HG0070690.1	ARM repeat superfamily protein
HORVU.MOREX.r2.1HG0070900.1	Leucine-rich repeat protein kinase family protein
HORVU.MOREX.r2.1HG0071110.1	Disease resistance protein (NBS-LRR class) family
HORVU.MOREX.r2.1HG0071130.1	Disease resistance protein (NBS-LRR class) family
HORVU.MOREX.r2.1HG0071350.1	Short-chain dehydrogenase/reductase family protein
HORVU.MOREX.r2.1HG0071490.1	Leucine-rich receptor-like kinase family protein
HORVU.MOREX.r2.1HG0071590.1	Receptor-like kinase
HORVU.MOREX.r2.1HG0071710.1	Myb/SANT-like DNA-binding domain protein
HORVU.MOREX.r2.1HG0072450.1	transmembrane protein
HORVU.MOREX.r2.1HG0072650.1	F-box protein (DUF295)
HORVU.MOREX.r2.1HG0072910.1	F-box protein
HORVU.MOREX.r2.1HG0073300.1	Receptor-like kinase
HORVU.MOREX.r2.1HG0074200.1	NBS-LRR-like resistance protein
HORVU.MOREX.r2.1HG0074210.1	Disease resistance protein (NBS-LRR class) family
HORVU.MOREX.r2.1HG0074410.1	WRKY transcription factor
HORVU.MOREX.r2.1HG0075610.1	Polygalacturonase
HORVU.MOREX.r2.1HG0075940.1	Ankyrin repeat protein family-like protein
HORVU.MOREX.r2.1HG0075960.1	Respiratory burst oxidase
HORVU.MOREX.r2.1HG0076870.1	Protein N-methyltransferase
HORVU.MOREX.r2.1HG0077250.1	E3 ubiquitin-protein ligase MARCH6
HORVU.MOREX.r2.1HG0077380.1	Lectin receptor kinase
HORVU.MOREX.r2.1HG0077410.1	Ubiquitin carboxyl-terminal hydrolase 2
HORVU.MOREX.r2.1HG0077800.1	Fatty acyl-CoA reductase
HORVU.MOREX.r2.1HG0078030.1	Pre-mRNA-splicing factor CWC22
HORVU.MOREX.r2.1HG0078220.1	Leucine-rich repeat receptor-like protein kinase family protein
HORVU.MOREX.r2.2HG0078820.1	chaperone (DUF2930)
HORVU.MOREX.r2.2HG0078840.1	Alanine--tRNA ligase
HORVU.MOREX.r2.2HG0078850.1	Disease resistance protein (NBS-LRR class) family
HORVU.MOREX.r2.2HG0078970.1	NBS-LRR resistance-like protein
HORVU.MOREX.r2.2HG0078980.1	Disease resistance protein (NBS-LRR class) family
HORVU.MOREX.r2.2HG0078990.1	NBS-LRR resistance-like protein
HORVU.MOREX.r2.2HG0079170.1	NBS-LRR disease resistance protein-like protein
HORVU.MOREX.r2.2HG0079200.1	NBS-LRR disease resistance protein-like protein
HORVU.MOREX.r2.2HG0079280.1	Cytochrome P450 family protein
HORVU.MOREX.r2.2HG0079320.1	NBS-LRR disease resistance protein-like protein
HORVU.MOREX.r2.2HG0079350.1	FAD-binding Berberine family protein
HORVU.MOREX.r2.2HG0079520.1	Receptor protein kinase
HORVU.MOREX.r2.2HG0079600.1	ABC transporter B family-like protein
HORVU.MOREX.r2.2HG0079700.1	NBS-LRR-like resistance protein
HORVU.MOREX.r2.2HG0079780.1	Cytochrome P450
HORVU.MOREX.r2.2HG0080050.1	Plant regulator RWP-RK family protein
HORVU.MOREX.r2.2HG0080400.1	Cytochrome P450
HORVU.MOREX.r2.2HG0080500.1	receptor lectin kinase
HORVU.MOREX.r2.2HG0080550.1	Serine-rich 25 kDa antigen protein
HORVU.MOREX.r2.2HG0080580.1	Protein kinase
HORVU.MOREX.r2.2HG0080620.1	Protein kinase
HORVU.MOREX.r2.2HG0080790.1	NB-ARC domain-containing disease resistance protein
HORVU.MOREX.r2.2HG0080800.1	Apyrase
HORVU.MOREX.r2.2HG0080830.1	ESAT-6 secretion system extracellular protein A
HORVU.MOREX.r2.2HG0080950.1	transmembrane protein
HORVU.MOREX.r2.2HG0080990.1	NBS-LRR-like protein
HORVU.MOREX.r2.2HG0081000.1	WRKY transcription factor
HORVU.MOREX.r2.2HG0081130.1	Cytochrome P450
HORVU.MOREX.r2.2HG0081200.1	Cytochrome P450
HORVU.MOREX.r2.2HG0081320.1	receptor kinase 1
HORVU.MOREX.r2.2HG0081380.1	Defensin
HORVU.MOREX.r2.2HG0081480.1	Receptor kinase-like protein
HORVU.MOREX.r2.2HG0081540.1	Glutamyl-tRNA (Gln) amidotransferase subunit A
HORVU.MOREX.r2.2HG0081570.1	Glutamyl-tRNA (Gln) amidotransferase subunit A
HORVU.MOREX.r2.2HG0081640.1	Disease resistance protein (NBS-LRR class) family
HORVU.MOREX.r2.2HG0082090.1	ABC transporter B family protein
HORVU.MOREX.r2.2HG0082150.1	Serine/threonine-protein kinase
HORVU.MOREX.r2.2HG0082470.1	HXXXD-type acyl-transferase family protein
HORVU.MOREX.r2.2HG0082610.1	Serpin-like protein
HORVU.MOREX.r2.2HG0082660.1	Subtilisin-like protease
HORVU.MOREX.r2.2HG0082780.1	23S rRNA (Uracil-5-)-methyltransferase
HORVU.MOREX.r2.2HG0083010.1	NBS-LRR disease resistance protein
HORVU.MOREX.r2.2HG0083150.1	Ethylene-responsive transcription factor
HORVU.MOREX.r2.2HG0083190.1	Receptor lectin kinase
HORVU.MOREX.r2.2HG0083200.1	Phosphoglycerate mutase-like protein
HORVU.MOREX.r2.2HG0083250.1	Phosphoglycerate mutase-like protein
HORVU.MOREX.r2.2HG0083450.1	NBS-LRR resistance-like protein
HORVU.MOREX.r2.2HG0083580.1	Cytochrome P450
HORVU.MOREX.r2.2HG0083600.1	Cytochrome P450
HORVU.MOREX.r2.2HG0083920.1	Alkyl transferase
HORVU.MOREX.r2.2HG0084200.1	F-box family protein
HORVU.MOREX.r2.2HG0084440.1	Serine/threonine-protein kinase
HORVU.MOREX.r2.2HG0084500.1	Serine/threonine-protein kinase
HORVU.MOREX.r2.2HG0084600.1	Serine/threonine-protein kinase
HORVU.MOREX.r2.2HG0084610.1	Serine/threonine-protein kinase
HORVU.MOREX.r2.2HG0084810.1	Glycosyltransferase
HORVU.MOREX.r2.2HG0084850.1	Cysteine protease
HORVU.MOREX.r2.2HG0084970.1	Polynucleotidyl transferase
HORVU.MOREX.r2.2HG0085060.1	Cysteine protease
HORVU.MOREX.r2.2HG0085080.1	F-box/RNI-like superfamily protein
HORVU.MOREX.r2.2HG0085110.1	ABC subfamily C transporter
HORVU.MOREX.r2.2HG0085560.1	Cwc22 pre-mRNA splicing factor
HORVU.MOREX.r2.2HG0085640.1	NADP-dependent alkenal double bond reductase
HORVU.MOREX.r2.2HG0085840.1	Leucine-rich repeat receptor-like protein kinase family protein
HORVU.MOREX.r2.2HG0085850.1	Receptor-kinase
HORVU.MOREX.r2.2HG0085910.1	Receptor-kinase
HORVU.MOREX.r2.2HG0086160.1	GrpE protein homolog
HORVU.MOREX.r2.2HG0086200.1	Disease resistance protein RPM1
HORVU.MOREX.r2.2HG0086540.1	Disease resistance protein (TIR-NBS-LRR class) family
HORVU.MOREX.r2.2HG0086980.1	F-box family protein
HORVU.MOREX.r2.2HG0087060.1	Chaperone protein DnaJ
HORVU.MOREX.r2.2HG0087080.1	disease resistance protein (TIR-NBS-LRR class)
HORVU.MOREX.r2.2HG0087340.1	5'-3' exoribonuclease 3
HORVU.MOREX.r2.2HG0087410.1	F-box protein
HORVU.MOREX.r2.2HG0088040.1	P53/DNA damage-regulated protein
HORVU.MOREX.r2.2HG0088100.1	DNAJ heat shock N-terminal domain-containing protein-like
HORVU.MOREX.r2.2HG0088200.1	Expansin protein
HORVU.MOREX.r2.2HG0089120.1	Xaa-Pro dipeptidase
HORVU.MOREX.r2.2HG0090250.1	Lon protease homolog
HORVU.MOREX.r2.2HG0090260.1	Dipeptidyl-peptidase
HORVU.MOREX.r2.2HG0091000.1	VQ motif-containing family protein
HORVU.MOREX.r2.2HG0091220.1	Serine/threonine-protein kinase
HORVU.MOREX.r2.2HG0091270.1	ATP-dependent helicase/deoxyribonuclease subunit B
HORVU.MOREX.r2.2HG0092780.1	Ethylene-responsive transcription factor
HORVU.MOREX.r2.2HG0093030.1	NBS-LRR-like resistance protein
HORVU.MOREX.r2.2HG0094100.1	Lipid transfer protein
HORVU.MOREX.r2.2HG0094600.1	Ycf1 domain protein
HORVU.MOREX.r2.2HG0096570.1	Carboxypeptidase
HORVU.MOREX.r2.2HG0096590.1	30S ribosomal protein S11
HORVU.MOREX.r2.2HG0097090.1	ARM repeat superfamily protein
HORVU.MOREX.r2.2HG0097140.1	N-methyl-L-tryptophan oxidase
HORVU.MOREX.r2.2HG0097180.1	ARM repeat superfamily protein
HORVU.MOREX.r2.2HG0097590.1	SKP1-like 13
HORVU.MOREX.r2.2HG0098180.1	Na(+)-translocating NADH-quinone reductase subunit A
HORVU.MOREX.r2.2HG0098890.1	Carboxyl methyltransferase
HORVU.MOREX.r2.2HG0098960.1	Carboxyl methyltransferase
HORVU.MOREX.r2.2HG0099270.1	Peroxidase
HORVU.MOREX.r2.2HG0100140.1	Histidine kinase
HORVU.MOREX.r2.2HG0101630.1	myosin
HORVU.MOREX.r2.2HG0102160.1	Alcohol dehydrogenase
HORVU.MOREX.r2.2HG0102650.1	Ethylene-responsive transcription factor
HORVU.MOREX.r2.2HG0103510.1	Proteasome subunit alpha type
HORVU.MOREX.r2.2HG0103530.1	DUF1677 family protein (DUF1677)
HORVU.MOREX.r2.2HG0104510.1	Ribose-5-phosphate isomerase A
HORVU.MOREX.r2.2HG0104600.1	Histone deacetylase
HORVU.MOREX.r2.2HG0104670.1	Fasciclin-like arabinogalactan-protein-like
HORVU.MOREX.r2.2HG0105160.1	Dihydroflavonol-4-reductase
HORVU.MOREX.r2.2HG0105400.1	Vegetative cell wall protein gp1
HORVU.MOREX.r2.2HG0105590.1	IgA FC receptor
HORVU.MOREX.r2.2HG0105610.1	NBS-LRR-like resistance protein
HORVU.MOREX.r2.2HG0105630.1	Polynucleotidyl transferase
HORVU.MOREX.r2.2HG0106220.1	Formin-like protein
HORVU.MOREX.r2.2HG0106980.1	NAD(P)H-quinone oxidoreductase subunit J
HORVU.MOREX.r2.2HG0108600.1	Lectin receptor kinase
HORVU.MOREX.r2.2HG0108720.1	F-box/LRR-repeat protein
HORVU.MOREX.r2.2HG0110410.1	Cytochrome P450-like
HORVU.MOREX.r2.2HG0111050.1	ATP-dependent DNA helicase DDM1
HORVU.MOREX.r2.2HG0113980.1	Receptor-like protein kinase
HORVU.MOREX.r2.2HG0114240.1	Cysteine-rich receptor kinase
HORVU.MOREX.r2.2HG0114300.1	Receptor-like protein kinase
HORVU.MOREX.r2.2HG0114340.1	Receptor kinase 2
HORVU.MOREX.r2.2HG0115010.1	Bis(5'-nucleosyl)-tetraphosphatase
HORVU.MOREX.r2.2HG0116110.1	Abnormal spindle-like microcephaly-associated protein-like protein
HORVU.MOREX.r2.2HG0117410.1	Serine/threonine protein phosphatase 7 long form isogeny
HORVU.MOREX.r2.2HG0119680.1	Protein PLANT CADMIUM RESISTANCE 2
HORVU.MOREX.r2.2HG0119860.1	NADH-ubiquinone oxidoreductase chain 5
HORVU.MOREX.r2.2HG0122610.1	WW domain-binding protein 11
HORVU.MOREX.r2.2HG0125330.1	Protein mu-NS
HORVU.MOREX.r2.2HG0126490.1	Photosystem II 10 kDa polypeptide family protein
HORVU.MOREX.r2.2HG0127390.1	transcription regulatory protein SNF5
HORVU.MOREX.r2.2HG0127470.1	cysteine-rich RLK (RECEPTOR-like protein kinase) 11
HORVU.MOREX.r2.2HG0127640.1	Photosystem II reaction center protein Z
HORVU.MOREX.r2.2HG0127710.1	30S ribosomal protein S3
HORVU.MOREX.r2.2HG0127830.1	Transducin family protein / WD-40 repeat family protein
HORVU.MOREX.r2.2HG0127910.1	F-box family protein
HORVU.MOREX.r2.2HG0129430.1	Methionine import ATP-binding protein MetN
HORVU.MOREX.r2.2HG0129990.1	RNA-binding family protein
HORVU.MOREX.r2.2HG0131890.1	O-Glycosyl hydrolases family 17 protein
HORVU.MOREX.r2.2HG0132130.1	U11/U12 small nuclear ribonucleoprotein 48 kDa protein
HORVU.MOREX.r2.2HG0132830.1	Mitochondrial import inner membrane translocase subunit Tim17/Tim22/Tim23 family protein
HORVU.MOREX.r2.2HG0134620.1	Yellow stripe-like transporter 12
HORVU.MOREX.r2.2HG0134880.1	Ycf68
HORVU.MOREX.r2.2HG0136540.1	CsAtPR5
HORVU.MOREX.r2.2HG0137330.1	NAD(P)H-quinone oxidoreductase subunit 3
HORVU.MOREX.r2.2HG0138870.1	F-box family protein
HORVU.MOREX.r2.2HG0142260.1	Meiosis-specific with OB domain-containing protein
HORVU.MOREX.r2.2HG0143520.1	Chaperone protein DnaJ
HORVU.MOREX.r2.2HG0143790.1	Cysteine--tRNA ligase
HORVU.MOREX.r2.2HG0145920.1	Transposon protein
HORVU.MOREX.r2.2HG0146030.1	inner centromere protein
HORVU.MOREX.r2.2HG0146440.1	DNA-directed RNA polymerase II
HORVU.MOREX.r2.2HG0147220.1	Nitrate transporter 1.2
HORVU.MOREX.r2.2HG0147610.1	Nonsense-mediated mRNA decay protein 2 isoform 2
HORVU.MOREX.r2.2HG0147980.1	Myb/SANT-like DNA-binding domain protein
HORVU.MOREX.r2.2HG0148400.1	Adenine phosphoribosyltransferase
HORVU.MOREX.r2.2HG0150000.1	Fatty acid hydroxylase superfamily protein
HORVU.MOREX.r2.2HG0150090.1	Beta-glucosidase
HORVU.MOREX.r2.2HG0150550.1	Phenylalanine ammonia-lyase
HORVU.MOREX.r2.2HG0150700.1	Cytokinin riboside 5'-monophosphate phosphoribohydrolase
HORVU.MOREX.r2.2HG0151070.1	Regulator of nonsense transcripts 2
HORVU.MOREX.r2.2HG0151560.1	Polynucleotidyl transferase
HORVU.MOREX.r2.2HG0151620.1	DUF4283 domain protein
HORVU.MOREX.r2.2HG0151820.1	GRF zinc finger / Zinc knuckle protein
HORVU.MOREX.r2.2HG0152320.1	Short chain dehydrogenase/reductase
HORVU.MOREX.r2.2HG0153530.1	protein kinase family protein
HORVU.MOREX.r2.2HG0154000.1	p-loop containing nucleoside triphosphate hydrolases superfamily protein
HORVU.MOREX.r2.2HG0154070.1	Serine/threonine protein phosphatase 7 long form isogeny
HORVU.MOREX.r2.2HG0156090.1	CsAtPR5
HORVU.MOREX.r2.2HG0156150.1	CsAtPR5
HORVU.MOREX.r2.2HG0156730.1	Serine carboxypeptidase family protein
HORVU.MOREX.r2.2HG0157410.1	BTB/POZ and MATH domain-containing protein 2
HORVU.MOREX.r2.2HG0157680.1	Histidine kinase
HORVU.MOREX.r2.2HG0157780.1	Transducin family protein/WD-40 repeat protein
HORVU.MOREX.r2.2HG0158030.1	Cytochrome P450
HORVU.MOREX.r2.2HG0158150.1	Protein kinase family protein
HORVU.MOREX.r2.2HG0158610.1	Kaurene synthase
HORVU.MOREX.r2.2HG0159160.1	HXXXD-type acyl-transferase family protein
HORVU.MOREX.r2.2HG0159170.1	HXXXD-type acyl-transferase family protein
HORVU.MOREX.r2.2HG0159750.1	Calcium-transporting ATPase
HORVU.MOREX.r2.2HG0159990.1	F-box protein family-like
HORVU.MOREX.r2.2HG0160120.1	CsAtPR5
HORVU.MOREX.r2.2HG0160250.1	transducin family protein / WD-40 repeat family protein
HORVU.MOREX.r2.2HG0160410.1	P-loop containing nucleoside triphosphate hydrolases superfamily protein
HORVU.MOREX.r2.2HG0160870.1	p-loop containing nucleoside triphosphate hydrolases superfamily protein
HORVU.MOREX.r2.2HG0160890.1	Polynucleotidyl transferase
HORVU.MOREX.r2.2HG0161180.1	Translation initiation factor IF-2
HORVU.MOREX.r2.2HG0161400.1	DUF674 family protein
HORVU.MOREX.r2.2HG0161450.1	F-box protein
HORVU.MOREX.r2.2HG0161720.1	Disease resistance protein (TIR-NBS-LRR class) family
HORVU.MOREX.r2.2HG0161760.1	B0809H07.3 protein
HORVU.MOREX.r2.2HG0161910.1	Multidrug resistance protein ABC transporter family protein
HORVU.MOREX.r2.2HG0162090.1	Dynein regulatory complex protein 1
HORVU.MOREX.r2.2HG0162320.1	GPI mannosyltransferase 2
HORVU.MOREX.r2.2HG0162440.1	Transmembrane protein 205
HORVU.MOREX.r2.2HG0163060.1	senescence-associated family protein (DUF581)
HORVU.MOREX.r2.2HG0163300.1	GRF zinc finger family protein
HORVU.MOREX.r2.2HG0163570.1	AT hook motif DNA-binding family protein
HORVU.MOREX.r2.2HG0163990.1	E3 ubiquitin-protein ligase RNF14
HORVU.MOREX.r2.2HG0164090.1	Starch synthase family protein
HORVU.MOREX.r2.2HG0164260.1	BTB-POZ and MATH domain protein
HORVU.MOREX.r2.2HG0164310.1	BTB-POZ and MATH domain protein
HORVU.MOREX.r2.2HG0164570.1	NBS-LRR disease resistance protein-like protein
HORVU.MOREX.r2.2HG0164600.1	NBS-LRR disease resistance protein-like protein
HORVU.MOREX.r2.2HG0164610.1	NBS-LRR disease resistance protein-like protein
HORVU.MOREX.r2.2HG0164660.1	DNA topoisomerase
HORVU.MOREX.r2.2HG0164740.1	B3 domain-containing protein
HORVU.MOREX.r2.2HG0164830.1	Receptor-kinase
HORVU.MOREX.r2.2HG0164880.1	Receptor-like protein kinase
HORVU.MOREX.r2.2HG0165110.1	Protein transport protein Sec61 subunit gamma
HORVU.MOREX.r2.2HG0165250.1	Phosphatidylinositol-4-phosphate 5-kinase
HORVU.MOREX.r2.2HG0165370.1	SNF2 domain-containing protein / helicase domain-containing protein / zinc finger protein-like protein
HORVU.MOREX.r2.2HG0166010.1	Serine/threonine-protein kinase
HORVU.MOREX.r2.2HG0166070.1	Serine/threonine-protein kinase
HORVU.MOREX.r2.2HG0166170.1	2-oxoglutarate (2OG) and Fe(II)-dependent oxygenase superfamily protein
HORVU.MOREX.r2.2HG0166230.1	pH-response regulator protein palF/RIM8
HORVU.MOREX.r2.2HG0166400.1	Sentrin-specific protease
HORVU.MOREX.r2.2HG0166500.1	Pantothenate synthetase
HORVU.MOREX.r2.2HG0167180.1	Endoribonuclease YbeY
HORVU.MOREX.r2.2HG0167280.1	Cysteine/Histidine-rich C1 domain family protein
HORVU.MOREX.r2.2HG0167690.1	Protein UXT-like protein
HORVU.MOREX.r2.2HG0167920.1	Chaperone protein DnaJ
HORVU.MOREX.r2.2HG0168070.1	Protein pelota homolog
HORVU.MOREX.r2.2HG0168480.1	Squamosa promoter-binding-like protein
HORVU.MOREX.r2.2HG0168610.1	CsAtPR5
HORVU.MOREX.r2.2HG0168680.1	NBS-LRR disease resistance protein
HORVU.MOREX.r2.2HG0168960.1	Serine/threonine-protein kinase
HORVU.MOREX.r2.2HG0169490.1	3-ketoacyl-CoA synthase
HORVU.MOREX.r2.2HG0169570.1	RING/FYVE/PHD zinc finger superfamily protein
HORVU.MOREX.r2.2HG0169590.1	BTB/POZ domain containing protein
HORVU.MOREX.r2.2HG0169670.1	Kinase
HORVU.MOREX.r2.2HG0169700.1	Receptor-like protein kinase
HORVU.MOREX.r2.2HG0169710.1	FBD-associated F-box protein
HORVU.MOREX.r2.2HG0169790.1	Protein kinase-like
HORVU.MOREX.r2.2HG0170080.1	GRAS transcription factor
HORVU.MOREX.r2.2HG0170490.1	Crossover junction endonuclease EME1B
HORVU.MOREX.r2.2HG0170540.1	Leucine-rich repeat receptor-like protein kinase family protein
HORVU.MOREX.r2.2HG0170550.1	Leucine-rich repeat receptor-like protein kinase family protein
HORVU.MOREX.r2.2HG0170650.1	Jasmonate-induced protein
HORVU.MOREX.r2.2HG0170670.1	Leucine-rich repeat receptor-like protein kinase family protein
HORVU.MOREX.r2.2HG0170760.1	Short chain dehydrogenase/reductase
HORVU.MOREX.r2.2HG0171030.1	Harbinger transposase-derived nuclease
HORVU.MOREX.r2.2HG0171080.1	50S ribosomal protein L24
HORVU.MOREX.r2.2HG0171250.1	SCARECROW-like 1
HORVU.MOREX.r2.2HG0171270.1	Beta-glucosidase
HORVU.MOREX.r2.2HG0171780.1	Anthocyanin 5-aromatic acyltransferase
HORVU.MOREX.r2.2HG0172170.1	NBS-LRR-like resistance protein
HORVU.MOREX.r2.2HG0172670.1	Exocyst complex component
HORVU.MOREX.r2.2HG0172730.1	Serine/threonine-protein kinase
HORVU.MOREX.r2.2HG0172910.1	Serine/threonine-protein kinase
HORVU.MOREX.r2.2HG0172930.1	Serine/threonine-protein kinase
HORVU.MOREX.r2.2HG0173100.1	Serine/threonine-protein kinase
HORVU.MOREX.r2.2HG0173110.1	Serine/threonine-protein kinase
HORVU.MOREX.r2.2HG0173330.1	Fibronectin type III domain-containing protein 3B
HORVU.MOREX.r2.2HG0173660.1	receptor kinase 1
HORVU.MOREX.r2.2HG0173760.1	Exocyst complex component
HORVU.MOREX.r2.2HG0174090.1	Bifunctional heparan sulfate N-deacetylase/N-sulfotransferase 2
HORVU.MOREX.r2.2HG0174540.1	Disease resistance protein (TIR-NBS-LRR class) family
HORVU.MOREX.r2.2HG0174730.1	F-box protein
HORVU.MOREX.r2.2HG0174900.1	disease resistance family protein / LRR family protein
HORVU.MOREX.r2.2HG0176020.1	DUF594 family protein
HORVU.MOREX.r2.2HG0176070.1	Phosphoribosylformylglycinamidine synthase subunit PurQ
HORVU.MOREX.r2.2HG0176150.1	GRF zinc finger family protein
HORVU.MOREX.r2.2HG0176200.1	Exostosin family protein
HORVU.MOREX.r2.2HG0176430.1	Photosystem II reaction center protein Z
HORVU.MOREX.r2.2HG0176560.1	BnaA04g06320D protein
HORVU.MOREX.r2.2HG0176720.1	Photosystem II reaction center protein Z
HORVU.MOREX.r2.2HG0176810.1	Non-canonical purine NTP pyrophosphatase
HORVU.MOREX.r2.2HG0176840.1	E3 ubiquitin-protein ligase SINA-like 10
HORVU.MOREX.r2.2HG0176870.1	Cyclopropane-fatty-acyl-phospholipid synthase
HORVU.MOREX.r2.2HG0177220.1	Blue copper protein
HORVU.MOREX.r2.2HG0177230.1	Blue copper protein
HORVU.MOREX.r2.2HG0177260.1	Triacylglycerol lipase 2
HORVU.MOREX.r2.2HG0177540.1	F-box family protein
HORVU.MOREX.r2.2HG0177960.1	Receptor-like protein kinase
HORVU.MOREX.r2.2HG0178010.1	transmembrane protein
HORVU.MOREX.r2.2HG0178050.1	C2 calcium/lipid-binding and GRAM domain containing protein
HORVU.MOREX.r2.2HG0178120.1	Cytochrome P450
HORVU.MOREX.r2.2HG0178200.1	Disease resistance protein RPM1
HORVU.MOREX.r2.2HG0178240.1	NBS-LRR resistance-like protein
HORVU.MOREX.r2.2HG0178570.1	CsAtPR5
HORVU.MOREX.r2.2HG0178700.1	Cysteine proteinase inhibitor
HORVU.MOREX.r2.2HG0178760.1	Cysteine proteinase inhibitor
HORVU.MOREX.r2.2HG0178800.1	Thioredoxin
HORVU.MOREX.r2.2HG0179230.1	Cysteine-rich receptor kinase
HORVU.MOREX.r2.2HG0179240.1	Receptor kinase 2
HORVU.MOREX.r2.2HG0179350.1	CoA ligase
HORVU.MOREX.r2.2HG0179430.1	CsAtPR5
HORVU.MOREX.r2.2HG0179450.1	CsAtPR5
HORVU.MOREX.r2.2HG0179580.1	Protein MID1-COMPLEMENTING ACTIVITY 1
HORVU.MOREX.r2.2HG0179660.1	UDP-glycosyltransferase
HORVU.MOREX.r2.2HG0179730.1	carboxyl-terminal peptidase
HORVU.MOREX.r2.2HG0180180.1	transmembrane protein
HORVU.MOREX.r2.2HG0180320.1	NBS-LRR disease resistance protein-like
HORVU.MOREX.r2.2HG0180350.1	CsAtPR5
HORVU.MOREX.r2.2HG0180420.1	Patatin
HORVU.MOREX.r2.2HG0180450.1	transmembrane protein
HORVU.MOREX.r2.2HG0180470.1	Receptor-like protein kinase
HORVU.MOREX.r2.2HG0180720.1	Purine permease-like protein
HORVU.MOREX.r2.2HG0180890.1	Fatty acyl-CoA reductase
HORVU.MOREX.r2.2HG0180900.1	Fatty acid hydroxylase superfamily protein
HORVU.MOREX.r2.2HG0180910.1	Cytochrome P450 family protein
HORVU.MOREX.r2.2HG0181120.1	CsAtPR5
HORVU.MOREX.r2.2HG0181230.1	CsAtPR5
HORVU.MOREX.r2.2HG0181300.1	C2 calcium/lipid-binding and GRAM domain protein
HORVU.MOREX.r2.3HG0181430.1	Subtilisin-like protease
HORVU.MOREX.r2.3HG0181870.1	Receptor-like kinase
HORVU.MOREX.r2.3HG0181960.1	receptor kinase 1
HORVU.MOREX.r2.3HG0181970.1	Protein kinase family protein
HORVU.MOREX.r2.3HG0182090.1	3-isopropylmalate dehydrogenase
HORVU.MOREX.r2.3HG0182100.1	Metal-dependent phosphohydrolase HD domain-containing protein
HORVU.MOREX.r2.3HG0182300.1	Serine/threonine protein phosphatase 7 long form isogeny
HORVU.MOREX.r2.3HG0182520.1	Protein kinase family protein
HORVU.MOREX.r2.3HG0182530.1	FLOWERING LOCUS T/ TERMINAL FLOWER 1-like protein
HORVU.MOREX.r2.3HG0182560.1	Protein kinase family protein
HORVU.MOREX.r2.3HG0182800.1	Disease resistance protein (TIR-NBS-LRR class)
HORVU.MOREX.r2.3HG0182820.1	Disease resistance protein (TIR-NBS-LRR class) family
HORVU.MOREX.r2.3HG0182850.1	NBS-LRR resistance-like protein
HORVU.MOREX.r2.3HG0183020.1	Disease resistance protein (NBS-LRR class) family
HORVU.MOREX.r2.3HG0183130.1	target of early activation tagged (EAT) 2
HORVU.MOREX.r2.3HG0183360.1	Germin-like protein
HORVU.MOREX.r2.3HG0183400.1	Flowering locus T-like protein
HORVU.MOREX.r2.3HG0183450.1	Receptor kinase
HORVU.MOREX.r2.3HG0183600.1	Receptor-like protein kinase
HORVU.MOREX.r2.3HG0183610.1	Receptor-like kinase
HORVU.MOREX.r2.3HG0183620.1	Dipeptidyl peptidase family member 6
HORVU.MOREX.r2.3HG0183650.1	Receptor-like kinase
HORVU.MOREX.r2.3HG0183660.1	Receptor-like kinase
HORVU.MOREX.r2.3HG0183800.1	BTB/POZ and MATH domain-containing protein 2
HORVU.MOREX.r2.3HG0184070.1	Glycine-rich domain-containing protein 2
HORVU.MOREX.r2.3HG0184500.1	F-box family protein
HORVU.MOREX.r2.3HG0184990.1	Bowman birk trypsin inhibitor
HORVU.MOREX.r2.3HG0185100.1	F-box family protein
HORVU.MOREX.r2.3HG0185380.1	Expansin
HORVU.MOREX.r2.3HG0185680.1	E3 ubiquitin-protein ligase
HORVU.MOREX.r2.3HG0185790.1	DNA topoisomerase 4 subunit A
HORVU.MOREX.r2.3HG0185850.1	Cell wall invertase
HORVU.MOREX.r2.3HG0186000.1	basic helix-loop-helix (bHLH) DNA-binding superfamily protein
HORVU.MOREX.r2.3HG0186310.1	GDSL esterase/lipase
HORVU.MOREX.r2.3HG0186650.1	Receptor-like protein kinase
HORVU.MOREX.r2.3HG0186850.1	receptor kinase 1
HORVU.MOREX.r2.3HG0186890.1	Protein kinase family protein
HORVU.MOREX.r2.3HG0186930.1	Receptor protein kinase
HORVU.MOREX.r2.3HG0186980.1	Disease resistance protein RGA2
HORVU.MOREX.r2.3HG0187080.1	Receptor-like kinase
HORVU.MOREX.r2.3HG0187760.1	O-methyltransferase
HORVU.MOREX.r2.3HG0187830.1	Receptor kinase
HORVU.MOREX.r2.3HG0187860.1	Receptor-like kinase
HORVU.MOREX.r2.3HG0187910.1	Receptor-like kinase
HORVU.MOREX.r2.3HG0188310.1	PH and SEC7 domain-containing protein 1
HORVU.MOREX.r2.3HG0188370.1	Non-canonical purine NTP pyrophosphatase
HORVU.MOREX.r2.3HG0188580.1	Histidine kinase
HORVU.MOREX.r2.3HG0188860.1	Retrotransposon protein
HORVU.MOREX.r2.3HG0188950.1	AP2/B3 transcription factor family protein
HORVU.MOREX.r2.3HG0189000.1	Pectinesterase inhibitor
HORVU.MOREX.r2.3HG0189410.1	GDNF family receptor alpha-1
HORVU.MOREX.r2.3HG0190190.1	Receptor-like protein kinase
HORVU.MOREX.r2.3HG0190630.1	NADPH-dependent diflavin oxidoreductase 1
HORVU.MOREX.r2.3HG0190670.1	NBS-LRR disease resistance protein
HORVU.MOREX.r2.3HG0190750.1	Disease resistance protein (NBS-LRR class) family
HORVU.MOREX.r2.3HG0190810.1	NBS-LRR disease resistance protein
HORVU.MOREX.r2.3HG0190830.1	Disease resistance protein (NBS-LRR class) family
HORVU.MOREX.r2.3HG0190910.1	Superoxide dismutase [Cu-Zn]
HORVU.MOREX.r2.3HG0190960.1	F-box family protein
HORVU.MOREX.r2.3HG0191000.1	LanC-like protein 2
HORVU.MOREX.r2.3HG0191020.1	P-loop containing nucleoside triphosphate hydrolases superfamily protein
HORVU.MOREX.r2.3HG0191340.1	DUF674 family protein
HORVU.MOREX.r2.3HG0191390.1	Receptor-like protein kinase
HORVU.MOREX.r2.3HG0191570.1	Very-long-chain (3R)-3-hydroxyacyl-CoA dehydratase
HORVU.MOREX.r2.3HG0191750.1	BTB/POZ domain containing protein
HORVU.MOREX.r2.3HG0191780.1	Protein kinase
HORVU.MOREX.r2.3HG0191890.1	XH/XS domain-containing protein
HORVU.MOREX.r2.3HG0191950.1	Transferase family protein
HORVU.MOREX.r2.3HG0192140.1	DNA/RNA-binding protein KIN17
HORVU.MOREX.r2.3HG0192580.1	O-acyltransferase WSD1
HORVU.MOREX.r2.3HG0193660.1	DUF674 family protein
HORVU.MOREX.r2.3HG0193680.1	Transmembrane protein
HORVU.MOREX.r2.3HG0193720.1	Polynucleotidyl transferase
HORVU.MOREX.r2.3HG0194490.1	Ankyrin repeat family protein
HORVU.MOREX.r2.3HG0194780.1	Phosphatidylinositol N-acetylglucosaminyltransferase subunit H
HORVU.MOREX.r2.3HG0194800.1	RNA-binding (RRM/RBD/RNP motifs) family protein
HORVU.MOREX.r2.3HG0194810.1	Nuclease
HORVU.MOREX.r2.3HG0195290.1	Pentatricopeptide repeat-containing protein
HORVU.MOREX.r2.3HG0195370.1	Leucine-rich repeat receptor-like protein kinase family protein
HORVU.MOREX.r2.3HG0196030.1	NPR1-like 1 protein
HORVU.MOREX.r2.3HG0196120.1	DEAD-box ATP-dependent RNA helicase 52A
HORVU.MOREX.r2.3HG0197680.1	Xanthine dehydrogenase/oxidase
HORVU.MOREX.r2.3HG0198110.1	DNA mismatch repair protein mutS
HORVU.MOREX.r2.3HG0198640.1	Succinate-semialdehyde dehydrogenase [NADP(+)] 1
HORVU.MOREX.r2.3HG0199270.1	ABC subfamily C transporter
HORVU.MOREX.r2.3HG0199480.1	Phototropic-responsive NPH3 family protein
HORVU.MOREX.r2.3HG0199670.1	Glycosyltransferase
HORVU.MOREX.r2.3HG0202040.1	casein kinase I-like 3
HORVU.MOREX.r2.3HG0202160.1	Transmembrane protein
HORVU.MOREX.r2.3HG0202690.1	Alpha/beta-Hydrolases superfamily protein
HORVU.MOREX.r2.3HG0203040.1	Transposon protein
HORVU.MOREX.r2.3HG0203230.1	ABC transporter ATP-binding protein
HORVU.MOREX.r2.3HG0203990.1	RING finger-like
HORVU.MOREX.r2.3HG0204710.1	F-box protein
HORVU.MOREX.r2.3HG0205960.1	F-box family protein
HORVU.MOREX.r2.3HG0208220.1	WPP domain-associated protein
HORVU.MOREX.r2.3HG0209000.1	F-box family protein
HORVU.MOREX.r2.3HG0209340.1	Heavy metal transport/detoxification superfamily protein
HORVU.MOREX.r2.3HG0209730.1	Response regulator mprA
HORVU.MOREX.r2.3HG0211040.1	F-box and associated interaction domains-containing protein
HORVU.MOREX.r2.3HG0212080.1	RING finger protein
HORVU.MOREX.r2.3HG0212750.1	Serine/threonine protein phosphatase 7 long form isogeny
HORVU.MOREX.r2.3HG0214360.1	CRS2-associated factor 1
HORVU.MOREX.r2.3HG0216530.1	Mediator of RNA polymerase II transcription subunit 17
HORVU.MOREX.r2.3HG0216660.1	Tetratricopeptide repeat protein 5
HORVU.MOREX.r2.3HG0218430.1	Redox-sensing transcriptional repressor Rex
HORVU.MOREX.r2.3HG0221020.1	Transposon protein
HORVU.MOREX.r2.3HG0222760.1	Low affinity potassium transport system protein
HORVU.MOREX.r2.3HG0224050.1	Peptide deformylase
HORVU.MOREX.r2.3HG0225620.1	ATP-dependent RNA helicase
HORVU.MOREX.r2.3HG0226250.1	GDSL esterase/lipase
HORVU.MOREX.r2.3HG0227270.1	Pectinesterase
HORVU.MOREX.r2.3HG0227640.1	Ulp1 protease family
HORVU.MOREX.r2.3HG0228810.1	F-box/RNI-like superfamily protein
HORVU.MOREX.r2.3HG0231120.1	RNA-directed DNA polymerase (reverse transcriptase)-related family protein
HORVU.MOREX.r2.3HG0231290.1	Serine/threonine-protein kinase
HORVU.MOREX.r2.3HG0231330.1	Ribosomal RNA large subunit methyltransferase H
HORVU.MOREX.r2.3HG0231350.1	Glutathione S-transferase T3
HORVU.MOREX.r2.3HG0231370.1	paired amphipathic helix Sin3-like protein
HORVU.MOREX.r2.3HG0231670.1	Rop guanine nucleotide exchange factor
HORVU.MOREX.r2.3HG0231780.1	B3 domain protein (DUF313)
HORVU.MOREX.r2.3HG0231980.1	TSA: Wollemia nobilis Ref_Wollemi_Transcript_14908_3298 transcribed RNA sequence
HORVU.MOREX.r2.3HG0233190.1	Protein kinase family protein
HORVU.MOREX.r2.3HG0234000.1	Translation initiation factor eIF3 subunit
HORVU.MOREX.r2.3HG0234400.1	Glycosyltransferase
HORVU.MOREX.r2.3HG0235310.1	Anoctamin-like protein
HORVU.MOREX.r2.3HG0235700.1	alpha/beta-Hydrolases superfamily protein
HORVU.MOREX.r2.3HG0235980.1	Harpin-induced protein 1 containing protein
HORVU.MOREX.r2.3HG0237510.1	Protodermal factor 1
HORVU.MOREX.r2.3HG0237710.1	Protein EMBRYONIC FLOWER 1
HORVU.MOREX.r2.3HG0239270.1	Ankyrin repeat family protein
HORVU.MOREX.r2.3HG0241150.1	Homeobox leucine zipper protein
HORVU.MOREX.r2.3HG0241430.1	Protein NRT1/ PTR FAMILY 1.2
HORVU.MOREX.r2.3HG0242060.1	DUF4283 domain protein
HORVU.MOREX.r2.3HG0243070.1	Late embryogenesis abundant (LEA) hydroxyproline-rich glycoprotein family
HORVU.MOREX.r2.3HG0243530.1	alpha-1
HORVU.MOREX.r2.3HG0244290.1	Rp1-like protein
HORVU.MOREX.r2.3HG0244530.1	Serine/threonine-protein kinase
HORVU.MOREX.r2.3HG0244560.1	Serine/threonine-protein kinase
HORVU.MOREX.r2.3HG0244620.1	Serine/threonine-protein kinase
HORVU.MOREX.r2.3HG0245180.1	DUF4228 domain protein
HORVU.MOREX.r2.3HG0245280.1	HTH-type transcriptional activator RhaR
HORVU.MOREX.r2.3HG0245590.1	F-box family protein
HORVU.MOREX.r2.3HG0246390.1	Protein kinase
HORVU.MOREX.r2.3HG0246780.1	Beta-glucosidase
HORVU.MOREX.r2.3HG0248300.1	Jasmonate O-methyltransferase
HORVU.MOREX.r2.3HG0248320.1	NAC domain protein
HORVU.MOREX.r2.3HG0248540.1	Vesicle-associated membrane family protein
HORVU.MOREX.r2.3HG0248600.1	Mediator of RNA polymerase II transcription subunit 1
HORVU.MOREX.r2.3HG0248770.1	Neuronal acetylcholine receptor subunit beta-2
HORVU.MOREX.r2.3HG0252930.1	2-phosphoglycerate kinase-related family protein
HORVU.MOREX.r2.3HG0255480.1	cDNA clone:J013058P10
HORVU.MOREX.r2.3HG0255510.1	E3 ubiquitin-protein ligase SINA-like 10
HORVU.MOREX.r2.3HG0256050.1	Histidine kinase 5
HORVU.MOREX.r2.3HG0256790.1	Glutathione S-transferase T3
HORVU.MOREX.r2.3HG0256900.1	DNA/RNA helicase protein
HORVU.MOREX.r2.3HG0257360.1	Transcription factor GTE1
HORVU.MOREX.r2.3HG0257530.1	Leucine-rich repeat receptor-like protein kinase family protein
HORVU.MOREX.r2.3HG0257870.1	F-box protein-like
HORVU.MOREX.r2.3HG0259170.1	NBS-LRR-like protein
HORVU.MOREX.r2.3HG0259340.1	Exostosin-like
HORVU.MOREX.r2.3HG0259390.1	F-box/WD repeat-containing protein 1A
HORVU.MOREX.r2.3HG0259800.1	Polynucleotidyl transferase
HORVU.MOREX.r2.3HG0260070.1	Transducin/WD40 repeat-like superfamily protein
HORVU.MOREX.r2.3HG0260340.1	Serine/threonine-protein kinase
HORVU.MOREX.r2.3HG0260810.1	Histone-lysine N-methyltransferase
HORVU.MOREX.r2.3HG0261100.1	cDNA clone:J013058P10
HORVU.MOREX.r2.3HG0261310.1	Beta-glucosidase
HORVU.MOREX.r2.3HG0261480.1	Hydroxycinnamoyl-CoA shikimate/quinate hydroxycinnamoyltransferase
HORVU.MOREX.r2.3HG0261830.1	Kelch repeat and BTB domain-containing protein 1
HORVU.MOREX.r2.3HG0262110.1	F-box-like protein
HORVU.MOREX.r2.3HG0262250.1	F-box protein family
HORVU.MOREX.r2.3HG0263100.1	F-box family protein
HORVU.MOREX.r2.3HG0263290.1	NBS-LRR-like resistance protein
HORVU.MOREX.r2.3HG0263430.1	Receptor protein kinase-like
HORVU.MOREX.r2.3HG0263440.1	Receptor protein kinase
HORVU.MOREX.r2.3HG0263830.1	Jasmonate O-methyltransferase
HORVU.MOREX.r2.3HG0263840.1	Salicylate O-methyltransferase
HORVU.MOREX.r2.3HG0263860.1	Transcription factor TFIIIC
HORVU.MOREX.r2.3HG0264000.1	4-coumarate:CoA ligase-like protein
HORVU.MOREX.r2.3HG0264080.1	Transcription initiation factor TFIID subunit 9
HORVU.MOREX.r2.3HG0265480.1	Protein ArsC
HORVU.MOREX.r2.3HG0265550.1	NBS-LRR-like resistance protein
HORVU.MOREX.r2.3HG0265690.1	Disease resistance protein (TIR-NBS-LRR class) family
HORVU.MOREX.r2.3HG0266130.1	F-box family protein
HORVU.MOREX.r2.3HG0266610.1	Serine/threonine-protein kinase
HORVU.MOREX.r2.3HG0266930.1	Acyl-CoA N-acyltransferase with RING/FYVE/PHD-type zinc finger domain-containing protein
HORVU.MOREX.r2.3HG0267230.1	Cellulose synthase-like protein
HORVU.MOREX.r2.3HG0267360.1	WAT1-related protein
HORVU.MOREX.r2.3HG0267570.1	30S ribosomal protein S15
HORVU.MOREX.r2.3HG0267730.1	Non-specific serine/threonine protein kinase
HORVU.MOREX.r2.3HG0268360.1	carboxyl-terminal peptidase (DUF239)
HORVU.MOREX.r2.3HG0268970.1	Protein kinase
HORVU.MOREX.r2.3HG0269000.1	Cysteine-rich receptor kinase
HORVU.MOREX.r2.3HG0269080.1	Protein kinase
HORVU.MOREX.r2.3HG0269610.1	UDP-glycosyltransferase
HORVU.MOREX.r2.3HG0270230.1	bZIP transcription factor
HORVU.MOREX.r2.3HG0270330.1	Polyubiquitin
HORVU.MOREX.r2.3HG0270480.1	Leucine-rich repeat receptor-like protein kinase family protein
HORVU.MOREX.r2.3HG0270720.1	Disease resistance protein RPM1
HORVU.MOREX.r2.3HG0271110.1	CsAtPR5
HORVU.MOREX.r2.3HG0271250.1	F-box family protein
HORVU.MOREX.r2.3HG0271480.1	BURP domain protein RD22
HORVU.MOREX.r2.3HG0271690.1	Alpha-N-acetylglucosaminidase
HORVU.MOREX.r2.3HG0272010.1	FBD-associated F-box protein
HORVU.MOREX.r2.3HG0272020.1	FBD-associated F-box protein
HORVU.MOREX.r2.3HG0272320.1	transmembrane protein
HORVU.MOREX.r2.3HG0272460.1	TCP family transcription factor 4
HORVU.MOREX.r2.3HG0272620.1	Receptor-like protein kinase
HORVU.MOREX.r2.3HG0274460.1	Metallothionein
HORVU.MOREX.r2.3HG0274800.1	Pectin acetylesterase
HORVU.MOREX.r2.3HG0275070.1	Vacuolar fusion protein MON1
HORVU.MOREX.r2.3HG0275410.1	Protease inhibitor/seed storage/lipid transfer protein family protein
HORVU.MOREX.r2.3HG0275540.1	rRNA N-glycosidase
HORVU.MOREX.r2.3HG0275780.1	Protein kinase-like protein
HORVU.MOREX.r2.4HG0276100.1	mesoderm induction early response protein
HORVU.MOREX.r2.4HG0276230.1	Short-chain dehydrogenase/reductase family protein
HORVU.MOREX.r2.4HG0276320.1	Short-chain dehydrogenase/reductase family protein
HORVU.MOREX.r2.4HG0276410.1	NBS-LRR-like resistance protein
HORVU.MOREX.r2.4HG0276520.1	Receptor protein kinase
HORVU.MOREX.r2.4HG0276930.1	Strictosidine synthase family protein
HORVU.MOREX.r2.4HG0277130.1	Histidine-containing phosphotransfer protein
HORVU.MOREX.r2.4HG0277140.1	Histidine-containing phosphotransfer protein
HORVU.MOREX.r2.4HG0277150.1	Histidine-containing phosphotransfer protein
HORVU.MOREX.r2.4HG0277250.1	DNA mismatch repair protein MutL
HORVU.MOREX.r2.4HG0277320.1	Leucine-rich repeat receptor-like protein kinase family protein
HORVU.MOREX.r2.4HG0277340.1	Protein DETOXIFICATION
HORVU.MOREX.r2.4HG0277480.1	Carboxypeptidase
HORVU.MOREX.r2.4HG0277950.1	Chaperone DnaJ-domain superfamily protein
HORVU.MOREX.r2.4HG0278010.1	Acetyltransferase
HORVU.MOREX.r2.4HG0278320.1	basic helix-loop-helix (bHLH) DNA-binding superfamily protein
HORVU.MOREX.r2.4HG0278420.1	Homeobox protein knotted-1-like 1
HORVU.MOREX.r2.4HG0278760.1	F-box family protein
HORVU.MOREX.r2.4HG0278930.1	Argonaute protein
HORVU.MOREX.r2.4HG0279410.1	Serine/threonine-protein kinase
HORVU.MOREX.r2.4HG0279870.1	Ankyrin repeat family protein
HORVU.MOREX.r2.4HG0280900.1	Zinc finger protein VAR3
HORVU.MOREX.r2.4HG0281730.1	Interleukin-36 beta
HORVU.MOREX.r2.4HG0281800.1	Ankyrin repeat domain protein
HORVU.MOREX.r2.4HG0282390.1	Alanine--tRNA ligase
HORVU.MOREX.r2.4HG0282560.1	Maf-like protein
HORVU.MOREX.r2.4HG0283320.1	Serine carboxypeptidase family protein
HORVU.MOREX.r2.4HG0283450.1	Cathepsin B-like cysteine protease
HORVU.MOREX.r2.4HG0284950.1	B3 domain-containing protein
HORVU.MOREX.r2.4HG0285230.1	Glyceraldehyde-3-phosphate dehydrogenase
HORVU.MOREX.r2.4HG0285890.1	MAR-binding filament-like protein
HORVU.MOREX.r2.4HG0287650.1	Gibberellin receptor GID1a
HORVU.MOREX.r2.4HG0288010.1	Kinase
HORVU.MOREX.r2.4HG0290860.1	BTB/POZ domain containing protein
HORVU.MOREX.r2.4HG0291580.1	Meiosis arrest female protein 1
HORVU.MOREX.r2.4HG0294250.1	Vacuolar sorting receptor family protein
HORVU.MOREX.r2.4HG0295800.1	Protein DETOXIFICATION
HORVU.MOREX.r2.4HG0302250.1	Acyl-CoA-binding domain-containing protein 4
HORVU.MOREX.r2.4HG0302350.1	Acyl-coenzyme A thioesterase 3
HORVU.MOREX.r2.4HG0302930.1	E3 ubiquitin-protein ligase SINA-like 10
HORVU.MOREX.r2.4HG0302960.1	Protein RRP5-like protein
HORVU.MOREX.r2.4HG0305270.1	Wall-associated receptor kinase 5
HORVU.MOREX.r2.4HG0305820.1	E3 ubiquitin-protein ligase
HORVU.MOREX.r2.4HG0306070.1	Zinc knuckle family protein
HORVU.MOREX.r2.4HG0308300.1	Erlin-2
HORVU.MOREX.r2.4HG0308420.1	ATP-dependent RNA helicase
HORVU.MOREX.r2.4HG0308870.1	beta-galactosidase 17
HORVU.MOREX.r2.4HG0309030.1	Glutamate--tRNA ligase 2
HORVU.MOREX.r2.4HG0309180.1	Chromophore lyase CpcT/CpeT
HORVU.MOREX.r2.4HG0309210.1	SAP domain-containing protein
HORVU.MOREX.r2.4HG0311310.1	Transposon protein
HORVU.MOREX.r2.4HG0313790.1	Glucans biosynthesis glucosyltransferase H
HORVU.MOREX.r2.4HG0316400.1	Peroxidase
HORVU.MOREX.r2.4HG0316880.1	WD repeat domain phosphoinositide-interacting protein
HORVU.MOREX.r2.4HG0317980.1	30S ribosomal protein S16
HORVU.MOREX.r2.4HG0318030.1	Nicotianamine synthase
HORVU.MOREX.r2.4HG0318350.1	Universal stress protein family protein
HORVU.MOREX.r2.4HG0318530.1	calmodulin 1
HORVU.MOREX.r2.4HG0320620.1	Ubiquitin-like-specific protease ESD4
HORVU.MOREX.r2.4HG0321630.1	Ribosomal protein S10
HORVU.MOREX.r2.4HG0322020.1	Histone H2A
HORVU.MOREX.r2.4HG0322960.1	Cytochrome oxidase complex assembly protein
HORVU.MOREX.r2.4HG0323020.1	Ankyrin repeat family protein
HORVU.MOREX.r2.4HG0323100.1	DNA topoisomerase
HORVU.MOREX.r2.4HG0323160.1	Laccase
HORVU.MOREX.r2.4HG0323640.1	RNA-binding family protein
HORVU.MOREX.r2.4HG0324790.1	Importin-4
HORVU.MOREX.r2.4HG0326020.1	Ankyrin repeat protein-like
HORVU.MOREX.r2.4HG0326660.1	basic helix-loop-helix (bHLH) DNA-binding superfamily protein
HORVU.MOREX.r2.4HG0327510.1	Peptide transporter
HORVU.MOREX.r2.4HG0327820.1	F-box protein
HORVU.MOREX.r2.4HG0327890.1	17.6 kDa class II heat shock protein
HORVU.MOREX.r2.4HG0328300.1	Histidine kinase
HORVU.MOREX.r2.4HG0328930.1	Nuclear pore complex protein Nup155
HORVU.MOREX.r2.4HG0330070.1	Protein root UVB sensitive 3
HORVU.MOREX.r2.4HG0330920.1	calcineurin B-like 3
HORVU.MOREX.r2.4HG0331100.1	Lipoyl synthase
HORVU.MOREX.r2.4HG0331300.1	carboxyl-terminal peptidase (DUF239)
HORVU.MOREX.r2.4HG0331420.1	F-box family protein
HORVU.MOREX.r2.4HG0331730.1	Kinase-like
HORVU.MOREX.r2.4HG0332950.1	cation-chloride co-transporter 1
HORVU.MOREX.r2.4HG0332970.1	60 kDa chaperonin
HORVU.MOREX.r2.4HG0333010.1	Voltage-dependent N-type calcium channel subunit alpha-1B
HORVU.MOREX.r2.4HG0335130.1	Annexin
HORVU.MOREX.r2.4HG0336340.1	Exostosin family protein
HORVU.MOREX.r2.4HG0336810.1	Carboxypeptidase
HORVU.MOREX.r2.4HG0336960.1	Tubulin-tyrosine ligase family protein
HORVU.MOREX.r2.4HG0337140.1	Tubby-like F-box protein
HORVU.MOREX.r2.4HG0337890.1	Carotenoid cleavage dioxygenase
HORVU.MOREX.r2.4HG0338460.1	Chaperone protein HscA homolog
HORVU.MOREX.r2.4HG0338680.1	1
HORVU.MOREX.r2.4HG0339020.1	NADH-quinone oxidoreductase subunit B
HORVU.MOREX.r2.4HG0339420.1	HEAT repeat family protein
HORVU.MOREX.r2.4HG0339470.1	Disease resistance protein (NBS-LRR class) family
HORVU.MOREX.r2.4HG0339480.1	Disease resistance protein (NBS-LRR class) family
HORVU.MOREX.r2.4HG0339620.1	cDNA clone:J013058P10
HORVU.MOREX.r2.4HG0339740.1	Phosphoribosylamine--glycine ligase
HORVU.MOREX.r2.4HG0339960.1	Protein KINESIN LIGHT CHAIN-RELATED 3
HORVU.MOREX.r2.4HG0340500.1	carboxyl-terminal peptidase (DUF239)
HORVU.MOREX.r2.4HG0340840.1	Reverse transcriptase
HORVU.MOREX.r2.4HG0341030.1	NAC domain-containing protein
HORVU.MOREX.r2.4HG0341330.1	Anaerobic glycerol-3-phosphate dehydrogenase subunit B
HORVU.MOREX.r2.4HG0342120.1	MLO-like protein
HORVU.MOREX.r2.4HG0342430.1	Chaperone protein dnaJ
HORVU.MOREX.r2.4HG0342830.1	Superoxide dismutase [Cu-Zn]
HORVU.MOREX.r2.4HG0343160.1	Zinc finger protein
HORVU.MOREX.r2.4HG0343270.1	Eukaryotic aspartyl protease family protein
HORVU.MOREX.r2.4HG0343550.1	Receptor-like protein kinase
HORVU.MOREX.r2.4HG0344150.1	NAC domain protein
HORVU.MOREX.r2.4HG0344410.1	Serine/threonine-protein phosphatase 7 long form-like protein
HORVU.MOREX.r2.4HG0345120.1	F-box domain containing protein
HORVU.MOREX.r2.4HG0345270.1	glutathione S-transferase THETA 3
HORVU.MOREX.r2.4HG0345750.1	PAIR1 protein
HORVU.MOREX.r2.4HG0345770.1	transmembrane protein
HORVU.MOREX.r2.4HG0345980.1	DUF3527 domain protein
HORVU.MOREX.r2.4HG0345990.1	3'-N-debenzoyl-2'-deoxytaxol N-benzoyltransferase
HORVU.MOREX.r2.4HG0346820.1	PHD-finger protein
HORVU.MOREX.r2.4HG0346880.1	Methionyl-tRNA formyltransferase
HORVU.MOREX.r2.4HG0346910.1	Transmembrane protein
HORVU.MOREX.r2.4HG0346970.1	Helicase
HORVU.MOREX.r2.4HG0346990.1	F-box family protein
HORVU.MOREX.r2.4HG0347070.1	Leucine-rich repeat receptor-like protein kinase family protein
HORVU.MOREX.r2.4HG0347530.1	cyclic nucleotide gated channel 9
HORVU.MOREX.r2.4HG0347620.1	Glycerol-3-phosphate acyltransferase 3
HORVU.MOREX.r2.4HG0347850.1	2-oxoglutarate (2OG) and Fe(II)-dependent oxygenase superfamily protein
HORVU.MOREX.r2.4HG0347990.1	L-gulonolactone oxidase
HORVU.MOREX.r2.4HG0348170.1	Lipid transfer protein
HORVU.MOREX.r2.4HG0348230.1	Embryogenesis transmembrane protein-like
HORVU.MOREX.r2.4HG0348260.1	CsAtPR5
HORVU.MOREX.r2.4HG0348390.1	Malate dehydrogenase
HORVU.MOREX.r2.4HG0348580.1	Polyphenol oxidase
HORVU.MOREX.r2.4HG0348620.1	FBD-associated F-box protein
HORVU.MOREX.r2.4HG0348630.1	Methylsterol monooxygenase 1-2
HORVU.MOREX.r2.4HG0348940.1	Protein FLOWERING LOCUS T
HORVU.MOREX.r2.4HG0349080.1	Calcineurin B-like protein
HORVU.MOREX.r2.4HG0349150.1	tRNA/rRNA methyltransferase family protein
HORVU.MOREX.r2.5HG0349230.1	Trypsin family protein
HORVU.MOREX.r2.5HG0349940.1	receptor kinase 1
HORVU.MOREX.r2.5HG0349990.1	Disease resistance protein (NBS-LRR class) family
HORVU.MOREX.r2.5HG0350010.1	disease resistance family protein / LRR family protein
HORVU.MOREX.r2.5HG0350190.1	VQ motif family protein
HORVU.MOREX.r2.5HG0350200.1	Core-2/I-branching beta-1
HORVU.MOREX.r2.5HG0350260.1	Retrotransposon protein
HORVU.MOREX.r2.5HG0350580.1	Serine/threonine-protein kinase
HORVU.MOREX.r2.5HG0351670.1	Terpene synthase
HORVU.MOREX.r2.5HG0352040.1	Cysteine/Histidine-rich C1 domain family protein
HORVU.MOREX.r2.5HG0352400.1	Sesquiterpene synthase
HORVU.MOREX.r2.5HG0352430.1	Late embryogenesis abundant protein D-34
HORVU.MOREX.r2.5HG0352600.1	Zinc knuckle family protein
HORVU.MOREX.r2.5HG0352660.1	GRAM-containing/ABA-responsive protein
HORVU.MOREX.r2.5HG0352750.1	Leucine-rich repeat receptor-like protein kinase family protein
HORVU.MOREX.r2.5HG0352860.1	Leucine-rich repeat receptor-like protein kinase family protein
HORVU.MOREX.r2.5HG0352930.1	Guanine nucleotide-binding protein-like 1
HORVU.MOREX.r2.5HG0353260.1	BTB/POZ domain containing protein
HORVU.MOREX.r2.5HG0353550.1	ATP-dependent Clp protease ATP-binding subunit ClpL
HORVU.MOREX.r2.5HG0353860.1	Leucine-rich repeat receptor-like protein kinase family protein
HORVU.MOREX.r2.5HG0354910.1	Ureide permease-like protein
HORVU.MOREX.r2.5HG0354930.1	glutamate receptor 3.3
HORVU.MOREX.r2.5HG0355180.1	BTB/POZ domain containing protein
HORVU.MOREX.r2.5HG0356070.1	NAD(P)H-quinone oxidoreductase subunit I
HORVU.MOREX.r2.5HG0356120.1	Outer-membrane lipoprotein carrier protein
HORVU.MOREX.r2.5HG0356320.1	Histone-lysine N-methyltransferase
HORVU.MOREX.r2.5HG0357080.1	Retrotransposon protein
HORVU.MOREX.r2.5HG0357190.1	Retrotransposon protein
HORVU.MOREX.r2.5HG0357580.1	50S ribosomal protein L10
HORVU.MOREX.r2.5HG0357930.1	Protein kinase
HORVU.MOREX.r2.5HG0358140.1	FBD-associated F-box protein
HORVU.MOREX.r2.5HG0358370.1	lectin-receptor kinase
HORVU.MOREX.r2.5HG0359110.1	Importin subunit beta-1
HORVU.MOREX.r2.5HG0359460.1	Beta-glucosidase
HORVU.MOREX.r2.5HG0360070.1	Phosphoribosylformylglycinamidine cyclo-ligase
HORVU.MOREX.r2.5HG0361340.1	Guanine nucleotide-binding protein subunit beta-like protein
HORVU.MOREX.r2.5HG0362430.1	Glutathione-regulated potassium-efflux system protein KefC
HORVU.MOREX.r2.5HG0362660.1	Receptor protein kinase
HORVU.MOREX.r2.5HG0362770.1	B3 domain-containing protein
HORVU.MOREX.r2.5HG0362910.1	B3 domain-containing protein
HORVU.MOREX.r2.5HG0364500.1	Translation initiation factor eIF-2B subunit epsilon
HORVU.MOREX.r2.5HG0364540.1	WD-repeat protein
HORVU.MOREX.r2.5HG0364780.1	Cysteine protease
HORVU.MOREX.r2.5HG0364870.1	Pheromone-binding protein Gp-9
HORVU.MOREX.r2.5HG0365140.1	Thioredoxin
HORVU.MOREX.r2.5HG0365280.1	cDNA clone:J013058P10
HORVU.MOREX.r2.5HG0366130.1	Receptor-like protein kinase
HORVU.MOREX.r2.5HG0366480.1	Protein kinase
HORVU.MOREX.r2.5HG0366800.1	F-box protein
HORVU.MOREX.r2.5HG0367560.1	Calmodulin-binding protein
HORVU.MOREX.r2.5HG0368360.1	Oligopeptide transporter
HORVU.MOREX.r2.5HG0370040.1	Peroxidase
HORVU.MOREX.r2.5HG0370670.1	Early-responsive to dehydration stress protein (ERD4)
HORVU.MOREX.r2.5HG0372850.1	Oxysterol-binding protein
HORVU.MOREX.r2.5HG0372930.1	Phosphoinositide phospholipase C
HORVU.MOREX.r2.5HG0375720.1	Exocyst complex component Sec10-related family protein
HORVU.MOREX.r2.5HG0379510.1	mRNA-decapping enzyme-like protein
HORVU.MOREX.r2.5HG0380160.1	Cation calcium exchanger
HORVU.MOREX.r2.5HG0380820.1	Alpha/beta-Hydrolases superfamily protein
HORVU.MOREX.r2.5HG0382770.1	F-box protein
HORVU.MOREX.r2.5HG0383280.1	sinapoylglucose 1
HORVU.MOREX.r2.5HG0384220.1	WRKY transcription factor
HORVU.MOREX.r2.5HG0385000.1	DUF4283 domain protein
HORVU.MOREX.r2.5HG0385840.1	F-box domain containing protein-like
HORVU.MOREX.r2.5HG0386560.1	methylcrotonyl-CoA carboxylase alpha chain
HORVU.MOREX.r2.5HG0386900.1	Pleiotropic drug resistance ABC transporter
HORVU.MOREX.r2.5HG0387310.1	Kynurenine formamidase
HORVU.MOREX.r2.5HG0387400.1	Ribonuclease H-like protein
HORVU.MOREX.r2.5HG0390890.1	Potassium channel
HORVU.MOREX.r2.5HG0392950.1	Protein kinase
HORVU.MOREX.r2.5HG0393140.1	Histone-lysine N-methyltransferase
HORVU.MOREX.r2.5HG0394360.1	Histidine kinase
HORVU.MOREX.r2.5HG0394640.1	Pre-mRNA-processing-splicing factor 8
HORVU.MOREX.r2.5HG0394910.1	SAC3/GANP/Nin1/mts3/eIF-3 p25 family
HORVU.MOREX.r2.5HG0395220.1	ATP synthase subunit alpha
HORVU.MOREX.r2.5HG0398000.1	Cytochrome P450
HORVU.MOREX.r2.5HG0399000.1	Callose synthase 9
HORVU.MOREX.r2.5HG0399010.1	Callose synthase 9
HORVU.MOREX.r2.5HG0399260.1	Zinc finger protein
HORVU.MOREX.r2.5HG0399400.1	Glutamate receptor
HORVU.MOREX.r2.5HG0399410.1	Glutamate receptor
HORVU.MOREX.r2.5HG0399420.1	Glutamate receptor
HORVU.MOREX.r2.5HG0401580.1	Serine protease HtrA-like
HORVU.MOREX.r2.5HG0401670.1	Calcium-binding protein
HORVU.MOREX.r2.5HG0401930.1	F-box family protein
HORVU.MOREX.r2.5HG0402160.1	Protein XRI1
HORVU.MOREX.r2.5HG0403720.1	DUF4283 domain protein
HORVU.MOREX.r2.5HG0403980.1	Protein-methionine sulfoxide oxidase mical3a
HORVU.MOREX.r2.5HG0404510.1	Protein kinase family protein
HORVU.MOREX.r2.5HG0405520.1	Ras-related protein
HORVU.MOREX.r2.5HG0405850.1	Senescence/dehydration-associated-like protein
HORVU.MOREX.r2.5HG0406690.1	Pectin lyase-like superfamily protein
HORVU.MOREX.r2.5HG0406750.1	Calcium-dependent lipid-binding (CaLB domain) family protein
HORVU.MOREX.r2.5HG0407540.1	F-box protein
HORVU.MOREX.r2.5HG0407780.1	mediator of RNA polymerase II transcription subunit
HORVU.MOREX.r2.5HG0407990.1	F-box protein
HORVU.MOREX.r2.5HG0408810.1	tRNA-splicing endonuclease subunit SEN54
HORVU.MOREX.r2.5HG0409430.1	Ribulose-phosphate 3-epimerase
HORVU.MOREX.r2.5HG0409770.1	primary_confidence_class=HC
HORVU.MOREX.r2.5HG0410030.1	Superoxide dismutase [Cu-Zn]
HORVU.MOREX.r2.5HG0410050.1	p-loop containing nucleoside triphosphate hydrolases superfamily protein
HORVU.MOREX.r2.5HG0410250.1	F-box family protein
HORVU.MOREX.r2.5HG0410560.1	DNA mismatch repair protein MutS
HORVU.MOREX.r2.5HG0410660.1	F-box family protein
HORVU.MOREX.r2.5HG0410820.1	Beta-glucosidase
HORVU.MOREX.r2.5HG0412600.1	lectin protein kinase family protein
HORVU.MOREX.r2.5HG0413070.1	Hyp O-arabinosyltransferase homolog
HORVU.MOREX.r2.5HG0413340.1	Rhodanese-like domain containing protein
HORVU.MOREX.r2.5HG0413990.1	Pentatricopeptide repeat-containing protein
HORVU.MOREX.r2.5HG0414030.1	Pantothenate kinase
HORVU.MOREX.r2.5HG0414200.1	O-acyltransferase WSD1
HORVU.MOREX.r2.5HG0414340.1	O-acyltransferase WSD1
HORVU.MOREX.r2.5HG0415810.1	histone acetyltransferase of the TAFII250 family 2
HORVU.MOREX.r2.5HG0415820.1	Glutamate synthase [NADPH] small chain
HORVU.MOREX.r2.5HG0415910.1	Cytochrome P450
HORVU.MOREX.r2.5HG0415940.1	Receptor protein kinase
HORVU.MOREX.r2.5HG0416270.1	Receptor-like protein kinase
HORVU.MOREX.r2.5HG0416530.1	F-box family protein
HORVU.MOREX.r2.5HG0416600.1	ATP/DNA-binding protein
HORVU.MOREX.r2.5HG0416700.1	Disease resistance protein (NBS-LRR class) family
HORVU.MOREX.r2.5HG0417140.1	NBS-LRR disease resistance protein
HORVU.MOREX.r2.5HG0417180.1	SAUR-like auxin-responsive protein family
HORVU.MOREX.r2.5HG0417200.1	DNA-directed RNA polymerase subunit alpha
HORVU.MOREX.r2.5HG0417330.1	SAUR auxin-responsive family protein
HORVU.MOREX.r2.5HG0417450.1	transmembrane protein
HORVU.MOREX.r2.5HG0417800.1	transmembrane protein
HORVU.MOREX.r2.5HG0417900.1	Plant regulator RWP-RK family protein
HORVU.MOREX.r2.5HG0417940.1	Serine protease HTRA1
HORVU.MOREX.r2.5HG0417980.1	Serine/threonine-protein kinase
HORVU.MOREX.r2.5HG0418000.1	Ankyrin repeat family protein
HORVU.MOREX.r2.5HG0418050.1	F-box family protein
HORVU.MOREX.r2.5HG0418070.1	F-box family protein
HORVU.MOREX.r2.5HG0418260.1	Serine/threonine-protein kinase
HORVU.MOREX.r2.5HG0418300.1	Serine/threonine-protein kinase
HORVU.MOREX.r2.5HG0418370.1	Serine/threonine-protein kinase
HORVU.MOREX.r2.5HG0418410.1	Leucine-rich repeat receptor-like protein kinase family protein
HORVU.MOREX.r2.5HG0418420.1	Serine/threonine-protein kinase
HORVU.MOREX.r2.5HG0418630.1	Transcription factor
HORVU.MOREX.r2.5HG0418640.1	DEP domain-containing protein 5
HORVU.MOREX.r2.5HG0418850.1	Protein transport protein Sec61 subunit gamma
HORVU.MOREX.r2.5HG0418940.1	FBD-associated F-box protein
HORVU.MOREX.r2.5HG0419620.1	Trihelix transcription factor
HORVU.MOREX.r2.5HG0419770.1	Eukaryotic translation initiation factor 3 subunit L
HORVU.MOREX.r2.5HG0419880.1	Cytochrome P450 family protein
HORVU.MOREX.r2.5HG0419920.1	Cytochrome P450 family protein
HORVU.MOREX.r2.5HG0421280.1	Leucine-rich repeat receptor-like protein kinase
HORVU.MOREX.r2.5HG0421390.1	Nuclear pore complex protein GP210
HORVU.MOREX.r2.5HG0422350.1	glutathione S-transferase THETA 3
HORVU.MOREX.r2.5HG0423150.1	Arginine decarboxylase proenzyme
HORVU.MOREX.r2.5HG0423870.1	Acyl-CoA N-acyltransferase with RING/FYVE/PHD-type zinc finger protein
HORVU.MOREX.r2.5HG0424530.1	Heavy metal transport/detoxification superfamily protein
HORVU.MOREX.r2.5HG0424860.1	Haloacid dehalogenase-like hydrolase (HAD) superfamily protein
HORVU.MOREX.r2.5HG0424910.1	RNA polymerase-associated protein LEO1
HORVU.MOREX.r2.5HG0425410.1	dimethylallyl
HORVU.MOREX.r2.5HG0426710.1	Gag polyprotein
HORVU.MOREX.r2.5HG0426970.1	NADH-quinone oxidoreductase subunit I
HORVU.MOREX.r2.5HG0427610.1	Calmodulin-binding protein
HORVU.MOREX.r2.5HG0428630.1	F-box protein
HORVU.MOREX.r2.5HG0429190.1	Zinc finger CCCH domain-containing protein 16
HORVU.MOREX.r2.5HG0429930.1	Zinc finger A20 and AN1 domain-containing stress-associated protein
HORVU.MOREX.r2.5HG0430070.1	Purine permease-like protein
HORVU.MOREX.r2.5HG0430590.1	Lipid transfer protein
HORVU.MOREX.r2.5HG0430700.1	5'-3' exoribonuclease
HORVU.MOREX.r2.5HG0430710.1	Protein FRIGIDA
HORVU.MOREX.r2.5HG0430780.1	Myosin heavy chain-related protein
HORVU.MOREX.r2.5HG0431430.1	B3 domain-containing protein
HORVU.MOREX.r2.5HG0431480.1	Cell surface antigen I/II
HORVU.MOREX.r2.5HG0431900.1	Mediator of RNA polymerase II transcription subunit 15a
HORVU.MOREX.r2.5HG0432010.1	Leucine-rich repeat receptor-like protein kinase family protein
HORVU.MOREX.r2.5HG0432570.1	carboxyl-terminal peptidase
HORVU.MOREX.r2.5HG0432880.1	Transcription factor GTE6
HORVU.MOREX.r2.5HG0433100.1	Chloride channel protein
HORVU.MOREX.r2.5HG0433120.1	Receptor kinase-like protein
HORVU.MOREX.r2.5HG0433150.1	Kinase
HORVU.MOREX.r2.5HG0433770.1	Serpin
HORVU.MOREX.r2.5HG0433930.1	F-box family protein
HORVU.MOREX.r2.5HG0434580.1	F-box protein
HORVU.MOREX.r2.5HG0434590.1	F-box protein
HORVU.MOREX.r2.5HG0434630.1	DNA topoisomerase
HORVU.MOREX.r2.5HG0434760.1	GDSL esterase/lipase
HORVU.MOREX.r2.5HG0436390.1	LURP-one-like protein
HORVU.MOREX.r2.5HG0436530.1	Glucose-6-phosphate isomerase 1
HORVU.MOREX.r2.5HG0436570.1	Serpin-like protein
HORVU.MOREX.r2.5HG0437080.1	Leukotriene a-4 hydrolase aminopeptidase
HORVU.MOREX.r2.5HG0437510.1	NBS-LRR disease resistance protein
HORVU.MOREX.r2.5HG0437720.1	Disease resistance protein RGA2
HORVU.MOREX.r2.5HG0437810.1	receptor kinase 1
HORVU.MOREX.r2.5HG0437950.1	NAD(P)-binding rossmann-fold protein
HORVU.MOREX.r2.5HG0437970.1	Leucine-rich repeat receptor-like protein kinase family protein
HORVU.MOREX.r2.5HG0438020.1	Leucine-rich repeat receptor-like protein kinase family protein
HORVU.MOREX.r2.5HG0438030.1	Leucine-rich repeat receptor-like protein kinase family protein
HORVU.MOREX.r2.5HG0439290.1	DNA polymerase epsilon catalytic subunit A
HORVU.MOREX.r2.5HG0439300.1	DNA polymerase epsilon catalytic subunit A
HORVU.MOREX.r2.5HG0439340.1	Cation/H(+) antiporter
HORVU.MOREX.r2.5HG0439610.1	Epoxide hydrolase 2
HORVU.MOREX.r2.5HG0440060.1	Calreticulin
HORVU.MOREX.r2.5HG0440250.1	BTB/POZ domain-containing protein POB1
HORVU.MOREX.r2.5HG0440350.1	Growth-regulating factor
HORVU.MOREX.r2.5HG0440750.1	Deaminase-related family protein
HORVU.MOREX.r2.5HG0440770.1	Deaminase-related family protein
HORVU.MOREX.r2.5HG0441210.1	Kinesin-like
HORVU.MOREX.r2.5HG0442280.1	F-box/RNI-like superfamily protein
HORVU.MOREX.r2.5HG0442380.1	F-box protein
HORVU.MOREX.r2.5HG0442430.1	F-box/RNI-like superfamily protein
HORVU.MOREX.r2.5HG0442460.1	alpha/beta-Hydrolases superfamily protein
HORVU.MOREX.r2.5HG0442620.1	Expansin
HORVU.MOREX.r2.5HG0442650.1	Expansin
HORVU.MOREX.r2.5HG0442690.1	Patatin
HORVU.MOREX.r2.5HG0442700.1	Patatin
HORVU.MOREX.r2.5HG0442790.1	GDSL-like Lipase/Acylhydrolase superfamily protein
HORVU.MOREX.r2.5HG0442830.1	transmembrane protein
HORVU.MOREX.r2.5HG0443380.1	transmembrane protein
HORVU.MOREX.r2.5HG0443880.1	Photosynthetic NDH subcomplex B 3
HORVU.MOREX.r2.5HG0444110.1	Receptor-like protein kinase
HORVU.MOREX.r2.5HG0444160.1	F-box family protein
HORVU.MOREX.r2.5HG0444170.1	Rp1-like protein
HORVU.MOREX.r2.5HG0444180.1	Recombination-associated protein RdgC
HORVU.MOREX.r2.5HG0444310.1	Fibroin heavy chain
HORVU.MOREX.r2.5HG0444430.1	Sec14p-like phosphatidylinositol transfer family protein
HORVU.MOREX.r2.5HG0444720.1	F-box domain containing protein
HORVU.MOREX.r2.5HG0444730.1	F-box family protein
HORVU.MOREX.r2.5HG0444790.1	Elongation factor Tu
HORVU.MOREX.r2.5HG0444910.1	F-box family protein
HORVU.MOREX.r2.5HG0444920.1	Glucan endo-1
HORVU.MOREX.r2.5HG0444950.1	Monothiol glutaredoxin-S7
HORVU.MOREX.r2.5HG0444970.1	26S proteasome non-ATPase regulatory subunit
HORVU.MOREX.r2.5HG0445060.1	disease resistance protein (TIR-NBS-LRR class)
HORVU.MOREX.r2.5HG0445330.1	carboxyl-terminal peptidase
HORVU.MOREX.r2.5HG0445780.1	ATP-dependent Clp protease ATP-binding subunit
HORVU.MOREX.r2.5HG0445930.1	F-box family protein
HORVU.MOREX.r2.5HG0446360.1	Jasmonate O-methyltransferase
HORVU.MOREX.r2.5HG0446810.1	Protein kinase
HORVU.MOREX.r2.5HG0446820.1	Serine/threonine-protein kinase
HORVU.MOREX.r2.5HG0446830.1	B3 domain-containing protein
HORVU.MOREX.r2.5HG0447050.1	RNA polymerase sigma factor
HORVU.MOREX.r2.5HG0447270.1	Disease resistance protein RPM1
HORVU.MOREX.r2.6HG0448010.1	TIR-NBS-LRR class disease resistance protein
HORVU.MOREX.r2.6HG0448020.1	Dimeric alpha-amylase inhibitor
HORVU.MOREX.r2.6HG0448210.1	O-acyltransferase WSD1
HORVU.MOREX.r2.6HG0448230.1	Short-chain dehydrogenase/reductase
HORVU.MOREX.r2.6HG0448300.1	Proteinase inhibitor type-2
HORVU.MOREX.r2.6HG0448410.1	Protein kinase family protein
HORVU.MOREX.r2.6HG0448630.1	Protein kinase
HORVU.MOREX.r2.6HG0449040.1	Protein AIG1
HORVU.MOREX.r2.6HG0449330.1	Activating signal cointegrator 1
HORVU.MOREX.r2.6HG0449380.1	F-box family protein
HORVU.MOREX.r2.6HG0449520.1	Bidirectional sugar transporter SWEET
HORVU.MOREX.r2.6HG0449620.1	Insulin-like growth factor 1 receptor
HORVU.MOREX.r2.6HG0449760.1	MADS-box transcription factor
HORVU.MOREX.r2.6HG0449850.1	Flavonoid 3'-hydroxylase
HORVU.MOREX.r2.6HG0450100.1	3'-N-debenzoyl-2'-deoxytaxol N-benzoyltransferase
HORVU.MOREX.r2.6HG0450110.1	Cytochrome P450 family protein
HORVU.MOREX.r2.6HG0450540.1	AGAMOUS-like MADS-box protein
HORVU.MOREX.r2.6HG0450550.1	Mitochondrial transcription termination factor-like
HORVU.MOREX.r2.6HG0450650.1	Leucine-rich repeat receptor kinase-like protein
HORVU.MOREX.r2.6HG0450680.1	transmembrane protein
HORVU.MOREX.r2.6HG0450720.1	Protein kinase-like
HORVU.MOREX.r2.6HG0450780.1	EF-hand calcium-binding domain-containing protein 5
HORVU.MOREX.r2.6HG0450810.1	NBS-LRR resistance-like protein
HORVU.MOREX.r2.6HG0450870.1	Galactose oxidase/kelch repeat superfamily protein
HORVU.MOREX.r2.6HG0450940.1	NBS-LRR resistance-like protein
HORVU.MOREX.r2.6HG0451010.1	F-box domain containing protein
HORVU.MOREX.r2.6HG0451360.1	Two-component response regulator
HORVU.MOREX.r2.6HG0451590.1	60 kDa chaperonin
HORVU.MOREX.r2.6HG0451760.1	Epoxide hydrolase 2
HORVU.MOREX.r2.6HG0451770.1	Retrotransposon protein
HORVU.MOREX.r2.6HG0451880.1	Mitochondrial transcription termination factor-like
HORVU.MOREX.r2.6HG0451950.1	RNA-directed DNA polymerase (Reverse transcriptase)
HORVU.MOREX.r2.6HG0451970.1	Mitochondrial transcription termination factor-like
HORVU.MOREX.r2.6HG0452550.1	NBS-LRR resistance-like protein
HORVU.MOREX.r2.6HG0452560.1	NBS-LRR resistance-like protein
HORVU.MOREX.r2.6HG0452580.1	NBS-LRR resistance-like protein
HORVU.MOREX.r2.6HG0453200.1	Cysteine proteinase
HORVU.MOREX.r2.6HG0453260.1	F-box domain containing protein
HORVU.MOREX.r2.6HG0453330.1	F-box domain containing protein
HORVU.MOREX.r2.6HG0453400.1	30S ribosomal protein S1
HORVU.MOREX.r2.6HG0453430.1	Wall-associated receptor kinase 3
HORVU.MOREX.r2.6HG0453700.1	Polynucleotidyl transferase
HORVU.MOREX.r2.6HG0453860.1	Cysteine-rich receptor kinase
HORVU.MOREX.r2.6HG0453950.1	basic helix-loop-helix (bHLH) DNA-binding superfamily protein
HORVU.MOREX.r2.6HG0454070.1	Disease resistance protein RPM1
HORVU.MOREX.r2.6HG0454150.1	GMP synthase [glutamine-hydrolyzing]
HORVU.MOREX.r2.6HG0454430.1	RNA ligase isoform 1
HORVU.MOREX.r2.6HG0454550.1	Receptor-like protein kinase
HORVU.MOREX.r2.6HG0454630.1	NBS-LRR-like resistance protein
HORVU.MOREX.r2.6HG0454670.1	NBS-LRR-like resistance protein
HORVU.MOREX.r2.6HG0454710.1	NBS-LRR-like resistance protein
HORVU.MOREX.r2.6HG0454750.1	NBS-LRR-like resistance protein
HORVU.MOREX.r2.6HG0454790.1	Disease resistance protein (NBS-LRR class) family
HORVU.MOREX.r2.6HG0454810.1	NBS-LRR-like resistance protein
HORVU.MOREX.r2.6HG0455040.1	F-box family protein-like protein
HORVU.MOREX.r2.6HG0455150.1	Copine-1
HORVU.MOREX.r2.6HG0455570.1	Ubiquitin thioesterase
HORVU.MOREX.r2.6HG0455680.1	Pollen Ole e 1 allergen/extensin
HORVU.MOREX.r2.6HG0455700.1	Jacalin-related lectin
HORVU.MOREX.r2.6HG0456040.1	Coatomer subunit delta
HORVU.MOREX.r2.6HG0456230.1	Outer arm dynein light chain 1 protein
HORVU.MOREX.r2.6HG0456280.1	Linalool synthase
HORVU.MOREX.r2.6HG0456710.1	Cold shock protein
HORVU.MOREX.r2.6HG0457150.1	Wall-associated receptor kinase-like protein
HORVU.MOREX.r2.6HG0457200.1	Wall-associated receptor kinase-like protein
HORVU.MOREX.r2.6HG0457350.1	F-box family protein
HORVU.MOREX.r2.6HG0457400.1	NBS-LRR-like resistance protein
HORVU.MOREX.r2.6HG0457460.1	O-acyltransferase WSD1
HORVU.MOREX.r2.6HG0457670.1	F-box family protein
HORVU.MOREX.r2.6HG0457770.1	Serine/threonine-protein kinase
HORVU.MOREX.r2.6HG0457840.1	Chymotrypsin inhibitor
HORVU.MOREX.r2.6HG0458030.1	RNA-binding (RRM/RBD/RNP motifs) family protein
HORVU.MOREX.r2.6HG0458100.1	F-box family protein
HORVU.MOREX.r2.6HG0458540.1	Eukaryotic translation initiation factor 3 subunit F
HORVU.MOREX.r2.6HG0458780.1	Receptor protein kinase
HORVU.MOREX.r2.6HG0459850.1	Methionine--tRNA ligase
HORVU.MOREX.r2.6HG0460180.1	Chlorophyll a-b binding protein
HORVU.MOREX.r2.6HG0460380.1	Serine/threonine protein phosphatase 7 long form isogeny
HORVU.MOREX.r2.6HG0461240.1	Esterase/lipase/thioesterase-like protein
HORVU.MOREX.r2.6HG0461270.1	BURP domain protein RD22
HORVU.MOREX.r2.6HG0461320.1	FMN-dependent NADH-azoreductase 2
HORVU.MOREX.r2.6HG0461440.1	Blue copper protein
HORVU.MOREX.r2.6HG0461850.1	Receptor-like protein kinase
HORVU.MOREX.r2.6HG0461930.1	F-box domain containing protein
HORVU.MOREX.r2.6HG0462350.1	F-box protein
HORVU.MOREX.r2.6HG0463150.1	Terpene cyclase/mutase family member
HORVU.MOREX.r2.6HG0463710.1	Receptor-kinase
HORVU.MOREX.r2.6HG0464740.1	Polyubiquitin protein
HORVU.MOREX.r2.6HG0464850.1	Holliday junction ATP-dependent DNA helicase RuvB
HORVU.MOREX.r2.6HG0465570.1	Disease resistance protein (TIR-NBS-LRR class) family
HORVU.MOREX.r2.6HG0465990.1	Receptor kinase
HORVU.MOREX.r2.6HG0467330.1	Leucine-rich repeat receptor-like protein kinase family protein
HORVU.MOREX.r2.6HG0467510.1	Trigger factor
HORVU.MOREX.r2.6HG0467700.1	MADS box transcription factor
HORVU.MOREX.r2.6HG0468680.1	F-box family protein
HORVU.MOREX.r2.6HG0469030.1	Polyubiquitin protein
HORVU.MOREX.r2.6HG0470020.1	F-box and associated interaction domains-containing protein
HORVU.MOREX.r2.6HG0470230.1	Testis-expressed sequence 2 protein
HORVU.MOREX.r2.6HG0470250.1	Serine protease HTRA1
HORVU.MOREX.r2.6HG0471480.1	F-box family protein
HORVU.MOREX.r2.6HG0472110.1	Basic helix-loop-helix transcription factor
HORVU.MOREX.r2.6HG0472480.1	Calmodulin binding protein
HORVU.MOREX.r2.6HG0473310.1	LEM3 (Ligand-effect modulator 3)-like
HORVU.MOREX.r2.6HG0473370.1	tRNA (guanine-N(1)-)-methyltransferase
HORVU.MOREX.r2.6HG0473940.1	Trans-aconitate 2-methyltransferase
HORVU.MOREX.r2.6HG0473960.1	Nuclear transcription factor Y subunit C-2
HORVU.MOREX.r2.6HG0475700.1	Serine/arginine rich splicing factor
HORVU.MOREX.r2.6HG0476750.1	C3H4 type zinc finger protein (DUF23)
HORVU.MOREX.r2.6HG0477430.1	Kynurenine formamidase
HORVU.MOREX.r2.6HG0477480.1	NAD(P)H-quinone oxidoreductase subunit 2
HORVU.MOREX.r2.6HG0477540.1	Growth-regulating factor
HORVU.MOREX.r2.6HG0477620.1	Leukotoxin translocation ATP-binding protein LktB
HORVU.MOREX.r2.6HG0479150.1	Disease resistance protein (NBS-LRR class) family
HORVU.MOREX.r2.6HG0482800.1	50S ribosomal protein L16
HORVU.MOREX.r2.6HG0482990.1	Ran-binding protein 10
HORVU.MOREX.r2.6HG0483120.1	Mitochondrial transcription termination factor-like
HORVU.MOREX.r2.6HG0485590.1	Flavin-containing monooxygenase
HORVU.MOREX.r2.6HG0488290.1	tRNA (guanine-N(7)-)-methyltransferase
HORVU.MOREX.r2.6HG0488320.1	Leucine--tRNA ligase
HORVU.MOREX.r2.6HG0488560.1	Serine/threonine protein phosphatase 7 long form isogeny
HORVU.MOREX.r2.6HG0491190.1	Expansin protein
HORVU.MOREX.r2.6HG0491680.1	Protein kinase
HORVU.MOREX.r2.6HG0492480.1	Histidine kinase
HORVU.MOREX.r2.6HG0492950.1	Tesmin/TSO1-like CXC domain containing protein
HORVU.MOREX.r2.6HG0493140.1	Glutathione S-transferase T3
HORVU.MOREX.r2.6HG0496820.1	Serine/arginine rich splicing factor
HORVU.MOREX.r2.6HG0497640.1	Topoisomerase 1-associated factor 1
HORVU.MOREX.r2.6HG0498700.1	C3H4 type zinc finger protein (DUF23)
HORVU.MOREX.r2.6HG0499040.1	Chaperone clpb
HORVU.MOREX.r2.6HG0499910.1	High mobility group family
HORVU.MOREX.r2.6HG0501270.1	XH/XS domain protein
HORVU.MOREX.r2.6HG0501810.1	F-box protein
HORVU.MOREX.r2.6HG0501900.1	Aspartic proteinase-like protein 2
HORVU.MOREX.r2.6HG0504050.1	Glutathione S-transferase T3
HORVU.MOREX.r2.6HG0504400.1	F-box protein family-like
HORVU.MOREX.r2.6HG0504510.1	Retrotransposon protein
HORVU.MOREX.r2.6HG0505040.1	CsAtPR5
HORVU.MOREX.r2.6HG0505050.1	CsAtPR5
HORVU.MOREX.r2.6HG0506200.1	armadillo repeat kinesin 2
HORVU.MOREX.r2.6HG0507090.1	Disease resistance protein (TIR-NBS-LRR class) family
HORVU.MOREX.r2.6HG0507320.1	Mitochondrial transcription termination factor-like
HORVU.MOREX.r2.6HG0508660.1	F-box protein
HORVU.MOREX.r2.6HG0508910.1	3-deoxy-manno-octulosonate cytidylyltransferase
HORVU.MOREX.r2.6HG0509810.1	Transposon protein
HORVU.MOREX.r2.6HG0509860.1	UPF0226 protein YfcJ
HORVU.MOREX.r2.6HG0510430.1	Cytochrome P450
HORVU.MOREX.r2.6HG0511610.1	Paired amphipathic helix protein Sin3
HORVU.MOREX.r2.6HG0512870.1	Terpene cyclase/mutase family member
HORVU.MOREX.r2.6HG0514390.1	RNA-directed DNA polymerase (Reverse transcriptase)-related family protein
HORVU.MOREX.r2.6HG0514400.1	Hydroxycinnamoyl-CoA shikimate/quinate hydroxycinnamoyltransferase
HORVU.MOREX.r2.6HG0514560.1	Heat shock cognate 70 kDa protein 1
HORVU.MOREX.r2.6HG0514820.1	Subtilisin-like protease
HORVU.MOREX.r2.6HG0515070.1	10 kDa chaperonin
HORVU.MOREX.r2.6HG0515250.1	50S ribosomal protein L14
HORVU.MOREX.r2.6HG0515620.1	Glycosyltransferase
HORVU.MOREX.r2.6HG0516200.1	Kinase
HORVU.MOREX.r2.6HG0516370.1	auxin response factor 1
HORVU.MOREX.r2.6HG0516400.1	Glutamate receptor
HORVU.MOREX.r2.6HG0516440.1	Histone H2A.Z-like
HORVU.MOREX.r2.6HG0516520.1	Equilibrative nucleoside transporter
HORVU.MOREX.r2.6HG0516530.1	Cyclic nucleotide-gated channel
HORVU.MOREX.r2.6HG0516760.1	Receptor-kinase
HORVU.MOREX.r2.6HG0517250.1	BON1-associated protein 2
HORVU.MOREX.r2.6HG0517510.1	QWRF motif protein (DUF566)
HORVU.MOREX.r2.6HG0517570.1	Cytochrome c oxidase copper chaperone
HORVU.MOREX.r2.6HG0518210.1	carboxyl-terminal peptidase
HORVU.MOREX.r2.6HG0518310.1	transmembrane protein
HORVU.MOREX.r2.6HG0519760.1	Disease resistance protein (TIR-NBS-LRR class) family
HORVU.MOREX.r2.6HG0520000.1	26S protease regulatory subunit-like protein
HORVU.MOREX.r2.6HG0520660.1	Receptor-kinase
HORVU.MOREX.r2.6HG0520790.1	Zinc finger (C3HC4-type RING finger) family protein
HORVU.MOREX.r2.6HG0520820.1	CXXC-type zinc finger protein 4
HORVU.MOREX.r2.6HG0521420.1	Cinnamoyl CoA reductase
HORVU.MOREX.r2.6HG0521560.1	Bidirectional sugar transporter SWEET
HORVU.MOREX.r2.6HG0522110.1	Phosphoglycolate phosphatase
HORVU.MOREX.r2.6HG0522200.1	Disease resistance protein RPM1
HORVU.MOREX.r2.6HG0522340.1	Alpha/beta-Hydrolases superfamily protein
HORVU.MOREX.r2.6HG0522360.1	Kinesin-like protein
HORVU.MOREX.r2.6HG0522450.1	Lysine-rich arabinogalactan protein 17
HORVU.MOREX.r2.6HG0522620.1	Myosin
HORVU.MOREX.r2.6HG0522630.1	DNA-directed RNA polymerase subunit
HORVU.MOREX.r2.6HG0522640.1	Myb-like DNA-binding protein
HORVU.MOREX.r2.6HG0522700.1	Ripening-related protein
HORVU.MOREX.r2.6HG0523100.1	Protein kinase
HORVU.MOREX.r2.6HG0523200.1	Ankyrin repeat family protein
HORVU.MOREX.r2.6HG0523260.1	F-box family protein
HORVU.MOREX.r2.6HG0523300.1	F-box/RNI-like/FBD-like domains-containing protein
HORVU.MOREX.r2.6HG0523310.1	Ring finger protein
HORVU.MOREX.r2.6HG0523400.1	Cytochrome P450
HORVU.MOREX.r2.6HG0523440.1	F-box family protein
HORVU.MOREX.r2.6HG0523610.1	F-box family protein
HORVU.MOREX.r2.6HG0523650.1	Leucine-rich repeat receptor-like protein kinase family protein
HORVU.MOREX.r2.6HG0523770.1	Leucine-rich repeat receptor-like protein kinase family protein
HORVU.MOREX.r2.6HG0523870.1	transmembrane protein
HORVU.MOREX.r2.6HG0524060.1	High-affinity branched-chain amino acid transport system permease protein LivH
HORVU.MOREX.r2.6HG0524150.1	Cytochrome P450
HORVU.MOREX.r2.6HG0524190.1	Serine/threonine-protein kinase
HORVU.MOREX.r2.6HG0524270.1	Disease resistance protein RPM1
HORVU.MOREX.r2.6HG0524310.1	Disease resistance protein RPM1
HORVU.MOREX.r2.6HG0524330.1	Remorin
HORVU.MOREX.r2.6HG0524440.1	NBS-LRR disease resistance protein-like protein
HORVU.MOREX.r2.6HG0524470.1	NBS-LRR-like resistance protein
HORVU.MOREX.r2.6HG0524500.1	BAG family molecular chaperone regulator 5
HORVU.MOREX.r2.6HG0524710.1	Receptor lectin kinase
HORVU.MOREX.r2.6HG0524820.1	Serine/threonine protein phosphatase 7 long form isogeny
HORVU.MOREX.r2.6HG0524940.1	F-box family protein
HORVU.MOREX.r2.6HG0525140.1	Transmembrane protein
HORVU.MOREX.r2.6HG0525390.1	Disease resistance protein RPM1
HORVU.MOREX.r2.6HG0525440.1	rRNA-processing protein UTP23 like
HORVU.MOREX.r2.6HG0525460.1	Receptor-like protein kinase
HORVU.MOREX.r2.6HG0525720.1	Disease resistance protein (NBS-LRR class) family
HORVU.MOREX.r2.6HG0525810.1	Disease resistance protein RPM1
HORVU.MOREX.r2.6HG0525930.1	Serine/threonine protein phosphatase 7 long form isogeny
HORVU.MOREX.r2.6HG0526030.1	SWAP (Suppressor-of-White-APricot)/surp domain-containing protein
HORVU.MOREX.r2.6HG0526430.1	Ankyrin repeat protein family-like protein
HORVU.MOREX.r2.6HG0526500.1	Disease resistance protein (TIR-NBS-LRR class) family
HORVU.MOREX.r2.6HG0526580.1	Ring finger protein
HORVU.MOREX.r2.6HG0526610.1	NBS-LRR disease resistance protein-like protein
HORVU.MOREX.r2.6HG0526650.1	Callose synthase
HORVU.MOREX.r2.6HG0526730.1	Disease resistance protein (NBS-LRR class) family
HORVU.MOREX.r2.7HG0526960.1	Disease resistance protein
HORVU.MOREX.r2.7HG0527240.1	NB-ARC domain-containing disease resistance protein
HORVU.MOREX.r2.7HG0527420.1	Disease resistance protein (NBS-LRR class) family
HORVU.MOREX.r2.7HG0527460.1	NBS-LRR-like resistance protein
HORVU.MOREX.r2.7HG0527580.1	NBS-LRR-like resistance protein
HORVU.MOREX.r2.7HG0527650.1	NBS-LRR-like resistance protein
HORVU.MOREX.r2.7HG0527880.1	inter-alpha-trypsin inhibitor heavy chain-like protein
HORVU.MOREX.r2.7HG0527970.1	F-box family protein
HORVU.MOREX.r2.7HG0528560.1	Rp1-like protein
HORVU.MOREX.r2.7HG0528690.1	Sec14p-like phosphatidylinositol transfer family protein
HORVU.MOREX.r2.7HG0528730.1	chaperonin 60 beta
HORVU.MOREX.r2.7HG0528740.1	F-box protein
HORVU.MOREX.r2.7HG0528860.1	Leucine-rich repeat receptor-like protein kinase family protein
HORVU.MOREX.r2.7HG0528940.1	Receptor-kinase
HORVU.MOREX.r2.7HG0528980.1	Serine/threonine-protein kinase
HORVU.MOREX.r2.7HG0529160.1	Glutathione S-transferase
HORVU.MOREX.r2.7HG0529200.1	MLO-like protein
HORVU.MOREX.r2.7HG0529280.1	Homeobox BEL1-like protein
HORVU.MOREX.r2.7HG0529300.1	NBS-LRR disease resistance protein
HORVU.MOREX.r2.7HG0529330.1	Disease resistance protein (NBS-LRR class) family
HORVU.MOREX.r2.7HG0529370.1	BURP domain protein RD22
HORVU.MOREX.r2.7HG0529390.1	Leucine-rich repeat receptor-like protein kinase family protein
HORVU.MOREX.r2.7HG0529530.1	RING finger family protein
HORVU.MOREX.r2.7HG0529570.1	Cysteine proteinase
HORVU.MOREX.r2.7HG0529690.1	Cytochrome P450
HORVU.MOREX.r2.7HG0529790.1	Leucine-rich repeat receptor-like protein kinase
HORVU.MOREX.r2.7HG0529840.1	Invertase inhibitor
HORVU.MOREX.r2.7HG0530190.1	Protein kinase
HORVU.MOREX.r2.7HG0530460.1	Ankyrin repeat protein family-like
HORVU.MOREX.r2.7HG0531050.1	Coatomer subunit beta'-1
HORVU.MOREX.r2.7HG0531060.1	Acetyl-coenzyme A synthetase
HORVU.MOREX.r2.7HG0531070.1	F-box protein
HORVU.MOREX.r2.7HG0531100.1	NBS-LRR disease resistance protein
HORVU.MOREX.r2.7HG0531420.1	F-box protein
HORVU.MOREX.r2.7HG0531430.1	Eukaryotic aspartyl protease family protein
HORVU.MOREX.r2.7HG0531440.1	Plant invertase/pectin methylesterase inhibitor
HORVU.MOREX.r2.7HG0531560.1	NBS-LRR disease resistance protein
HORVU.MOREX.r2.7HG0531590.1	NBS-LRR disease resistance protein
HORVU.MOREX.r2.7HG0531600.1	SHR5-receptor-like kinase
HORVU.MOREX.r2.7HG0531700.1	Transcription initiation factor TFIID subunit 8
HORVU.MOREX.r2.7HG0531800.1	Sucrose synthase
HORVU.MOREX.r2.7HG0531840.1	Receptor-like kinase
HORVU.MOREX.r2.7HG0531880.1	Glycerol-3-phosphate acyltransferase
HORVU.MOREX.r2.7HG0532050.1	Carboxyl methyltransferase
HORVU.MOREX.r2.7HG0532240.1	NBS-LRR disease resistance protein
HORVU.MOREX.r2.7HG0532250.1	NBS-LRR disease resistance protein-like protein
HORVU.MOREX.r2.7HG0532280.1	Receptor protein kinase
HORVU.MOREX.r2.7HG0532560.1	ATP-dependent chaperone ClpB
HORVU.MOREX.r2.7HG0532970.1	ATP-dependent Clp protease ATP-binding subunit
HORVU.MOREX.r2.7HG0533240.1	transmembrane protein
HORVU.MOREX.r2.7HG0533340.1	P-loop containing nucleoside triphosphate hydrolases superfamily protein
HORVU.MOREX.r2.7HG0533350.1	transmembrane protein
HORVU.MOREX.r2.7HG0533370.1	Pentatricopeptide repeat-containing protein
HORVU.MOREX.r2.7HG0533390.1	Oligopeptide transporter
HORVU.MOREX.r2.7HG0533450.1	transmembrane protein
HORVU.MOREX.r2.7HG0533460.1	Sodium-dependent phosphate transporter 1-B
HORVU.MOREX.r2.7HG0533470.1	Receptor-kinase
HORVU.MOREX.r2.7HG0533500.1	O-methyltransferase family protein
HORVU.MOREX.r2.7HG0533530.1	Oligopeptide transporter
HORVU.MOREX.r2.7HG0533550.1	Ankyrin repeat protein family-like protein
HORVU.MOREX.r2.7HG0533560.1	Dynamin-3
HORVU.MOREX.r2.7HG0533570.1	Translation initiation factor IF-2
HORVU.MOREX.r2.7HG0533590.1	Transcription elongation factor SPT5
HORVU.MOREX.r2.7HG0533600.1	RING/U-box superfamily protein
HORVU.MOREX.r2.7HG0533680.1	DUF674 family protein
HORVU.MOREX.r2.7HG0533720.1	Ribonuclease H-like superfamily protein
HORVU.MOREX.r2.7HG0533790.1	2-oxoglutarate (2OG) and Fe(II)-dependent oxygenase superfamily protein
HORVU.MOREX.r2.7HG0533810.1	Glycosyltransferase
HORVU.MOREX.r2.7HG0533840.1	Peroxidase
HORVU.MOREX.r2.7HG0533910.1	Protein kinase
HORVU.MOREX.r2.7HG0533920.1	Anthocyanin 5-aromatic acyltransferase
HORVU.MOREX.r2.7HG0533930.1	Glycosyltransferase
HORVU.MOREX.r2.7HG0534020.1	SET domain-containing protein
HORVU.MOREX.r2.7HG0534030.1	Kinase family protein
HORVU.MOREX.r2.7HG0534050.1	RNA-binding family protein
HORVU.MOREX.r2.7HG0534070.1	RNase P Rpr2/Rpp21 subunit domain protein
HORVU.MOREX.r2.7HG0534080.1	RNase P Rpr2/Rpp21 subunit domain protein
HORVU.MOREX.r2.7HG0534320.1	Tyrosine decarboxylase
HORVU.MOREX.r2.7HG0534380.1	DUF581 family protein
HORVU.MOREX.r2.7HG0534470.1	BON1-associated protein 2
HORVU.MOREX.r2.7HG0534580.1	Dynein light chain family protein
HORVU.MOREX.r2.7HG0534660.1	Polynucleotidyl transferase
HORVU.MOREX.r2.7HG0534670.1	5'-methylthioadenosine/S-adenosylhomocysteine nucleosidase
HORVU.MOREX.r2.7HG0534710.1	B3 domain-containing protein
HORVU.MOREX.r2.7HG0534740.1	Ribosomal RNA small subunit methyltransferase G
HORVU.MOREX.r2.7HG0534880.1	6
HORVU.MOREX.r2.7HG0534930.1	Sulfite exporter TauE/SafE family protein
HORVU.MOREX.r2.7HG0534950.1	Cytochrome P450
HORVU.MOREX.r2.7HG0535060.1	Starch synthase
HORVU.MOREX.r2.7HG0535170.1	F-box protein PP2
HORVU.MOREX.r2.7HG0535190.1	Cell cycle checkpoint protein RAD1
HORVU.MOREX.r2.7HG0535240.1	Caffeoyl-CoA O-methyltransferase
HORVU.MOREX.r2.7HG0535360.1	WD40 repeat-like protein
HORVU.MOREX.r2.7HG0535440.1	1-aminocyclopropane-1-carboxylate synthase
HORVU.MOREX.r2.7HG0535460.1	Receptor protein kinase
HORVU.MOREX.r2.7HG0535570.1	Disease resistance protein RPM1
HORVU.MOREX.r2.7HG0535720.1	1-deoxy-D-xylulose-5-phosphate synthase
HORVU.MOREX.r2.7HG0535830.1	Lipid phosphate phosphatase-like protein
HORVU.MOREX.r2.7HG0537390.1	Disease resistance protein
HORVU.MOREX.r2.7HG0537480.1	Potassium channel toxin alpha-KTx 1.1
HORVU.MOREX.r2.7HG0537540.1	2-oxoglutarate (2OG) and Fe(II)-dependent oxygenase-like protein
HORVU.MOREX.r2.7HG0537630.1	F-box family protein
HORVU.MOREX.r2.7HG0537810.1	Receptor-like protein kinase
HORVU.MOREX.r2.7HG0538260.1	Lectin receptor kinase
HORVU.MOREX.r2.7HG0538280.1	Cytochrome P450
HORVU.MOREX.r2.7HG0538480.1	Ferrochelatase
HORVU.MOREX.r2.7HG0538900.1	Choline transporter-like protein 1
HORVU.MOREX.r2.7HG0539340.1	Peroxidase
HORVU.MOREX.r2.7HG0539930.1	ABC1-like kinase
HORVU.MOREX.r2.7HG0540120.1	F-box family protein
HORVU.MOREX.r2.7HG0540150.1	Calcium uniporter protein
HORVU.MOREX.r2.7HG0540170.1	Disease resistance protein RPM1
HORVU.MOREX.r2.7HG0540590.1	Apyrase
HORVU.MOREX.r2.7HG0541080.1	Methylthioribose-1-phosphate isomerase
HORVU.MOREX.r2.7HG0541090.1	NOP56-like pre RNA processing ribonucleoprotein
HORVU.MOREX.r2.7HG0541190.1	F-box family protein
HORVU.MOREX.r2.7HG0541380.1	Fatty acyl-CoA reductase
HORVU.MOREX.r2.7HG0541500.1	3-ketoacyl-CoA synthase
HORVU.MOREX.r2.7HG0541540.1	Cytochrome c oxidase subunit 1
HORVU.MOREX.r2.7HG0541750.1	NBS-LRR-like resistance protein
HORVU.MOREX.r2.7HG0541950.1	actin cross-linking protein
HORVU.MOREX.r2.7HG0542020.1	GRF zinc finger family protein
HORVU.MOREX.r2.7HG0542180.1	Short chain dehydrogenase/reductase
HORVU.MOREX.r2.7HG0542800.1	Subtilisin-like protease
HORVU.MOREX.r2.7HG0542850.1	ABC transporter
HORVU.MOREX.r2.7HG0543340.1	NRT1/PTR family protein 2.2
HORVU.MOREX.r2.7HG0543430.1	U-box domain-containing family protein
HORVU.MOREX.r2.7HG0543450.1	Serine carboxypeptidase family protein
HORVU.MOREX.r2.7HG0543560.1	F-box family protein
HORVU.MOREX.r2.7HG0543950.1	Serine/threonine-protein phosphatase
HORVU.MOREX.r2.7HG0544170.1	Serine/threonine-protein kinase
HORVU.MOREX.r2.7HG0544500.1	Protein kinase-like protein
HORVU.MOREX.r2.7HG0545340.1	Retrotransposon protein
HORVU.MOREX.r2.7HG0545380.1	Retrotransposon protein
HORVU.MOREX.r2.7HG0545410.1	Cysteine-rich receptor-kinase-like protein
HORVU.MOREX.r2.7HG0545660.1	F-box family protein
HORVU.MOREX.r2.7HG0545840.1	2-oxoglutarate (2OG) and Fe(II)-dependent oxygenase superfamily protein
HORVU.MOREX.r2.7HG0546240.1	DEAD-box ATP-dependent RNA helicase 52A
HORVU.MOREX.r2.7HG0546370.1	Serine protease HtrA-like
HORVU.MOREX.r2.7HG0546680.1	Callose synthase
HORVU.MOREX.r2.7HG0546960.1	Ubiquitin carboxyl-terminal hydrolase
HORVU.MOREX.r2.7HG0546990.1	Receptor-like protein kinase
HORVU.MOREX.r2.7HG0547010.1	Cinnamoyl-CoA reductase
HORVU.MOREX.r2.7HG0549430.1	DUF1677 family protein
HORVU.MOREX.r2.7HG0549530.1	Pathogenesis-related protein 1
HORVU.MOREX.r2.7HG0549870.1	Mechanosensitive ion channel family protein
HORVU.MOREX.r2.7HG0550260.1	Transcription elongation factor SPT5
HORVU.MOREX.r2.7HG0550440.1	2-oxoglutarate (2OG) and Fe(II)-dependent oxygenase superfamily protein
HORVU.MOREX.r2.7HG0552620.1	DNA-(apurinic or apyrimidinic site) lyase
HORVU.MOREX.r2.7HG0553480.1	Serine/threonine-protein kinase WNK-related
HORVU.MOREX.r2.7HG0553570.1	F-box protein
HORVU.MOREX.r2.7HG0553600.1	Glutathione S-transferase
HORVU.MOREX.r2.7HG0553720.1	Calcium-dependent lipid-binding (CaLB domain) family protein
HORVU.MOREX.r2.7HG0554500.1	Anthocyanin 3'-O-beta-glucosyltransferase
HORVU.MOREX.r2.7HG0554950.1	UDP-glycosyltransferase
HORVU.MOREX.r2.7HG0558720.1	T-complex protein 1 subunit alpha
HORVU.MOREX.r2.7HG0558750.1	Embryogenesis transmembrane protein-like
HORVU.MOREX.r2.7HG0558920.1	Cysteine protease
HORVU.MOREX.r2.7HG0558990.1	transmembrane protein
HORVU.MOREX.r2.7HG0559510.1	transmembrane protein
HORVU.MOREX.r2.7HG0559710.1	MYB-related transcription factor
HORVU.MOREX.r2.7HG0559920.1	RNA recognition motif
HORVU.MOREX.r2.7HG0559940.1	Acyl-coenzyme A oxidase
HORVU.MOREX.r2.7HG0560530.1	Disease resistance protein RPM1
HORVU.MOREX.r2.7HG0561030.1	Epoxide hydrolase 2
HORVU.MOREX.r2.7HG0561180.1	Protein DETOXIFICATION
HORVU.MOREX.r2.7HG0561220.1	Protein DETOXIFICATION
HORVU.MOREX.r2.7HG0561750.1	Terpene cyclase/mutase family member
HORVU.MOREX.r2.7HG0562360.1	cDNA clone:J013058P10
HORVU.MOREX.r2.7HG0562500.1	BURP domain protein RD22
HORVU.MOREX.r2.7HG0562860.1	acyl-CoA binding protein 5
HORVU.MOREX.r2.7HG0563230.1	Maturase K
HORVU.MOREX.r2.7HG0563350.1	disease resistance protein (TIR-NBS-LRR class)
HORVU.MOREX.r2.7HG0564060.1	Threonine--tRNA ligase
HORVU.MOREX.r2.7HG0564070.1	Transposon protein
HORVU.MOREX.r2.7HG0565520.1	cDNA clone:J013058P10
HORVU.MOREX.r2.7HG0566780.1	Myb/SANT-like DNA-binding domain protein
HORVU.MOREX.r2.7HG0566930.1	Glucan endo-1
HORVU.MOREX.r2.7HG0567340.1	BTB/POZ and MATH domain-containing protein 2
HORVU.MOREX.r2.7HG0569480.1	Biotin synthase
HORVU.MOREX.r2.7HG0572850.1	Protein TRIGALACTOSYLDIACYLGLYCEROL 2
HORVU.MOREX.r2.7HG0574590.1	Gag polyprotein
HORVU.MOREX.r2.7HG0577260.1	WRKY transcription factor
HORVU.MOREX.r2.7HG0579080.1	ACT domain-containing protein
HORVU.MOREX.r2.7HG0580540.1	Guanine nucleotide-binding protein subunit beta-like protein
HORVU.MOREX.r2.7HG0580860.1	DNA-directed RNA polymerase subunit
HORVU.MOREX.r2.7HG0580880.1	PHD type transcription factor with transmembrane domain protein (PTM)
HORVU.MOREX.r2.7HG0583380.1	Glycosyltransferase
HORVU.MOREX.r2.7HG0585370.1	Non-lysosomal glucosylceramidase
HORVU.MOREX.r2.7HG0585670.1	Protein defective in meristem silencing 3
HORVU.MOREX.r2.7HG0587110.1	CAI-1 autoinducer sensor kinase/phosphatase cqsS isoform 1
HORVU.MOREX.r2.7HG0587220.1	SU(VAR)3-9 homolog 2
HORVU.MOREX.r2.7HG0589170.1	ADP-ribosylation factor-related protein 1
HORVU.MOREX.r2.7HG0589930.1	F-box family protein
HORVU.MOREX.r2.7HG0590130.1	MYB transcription factor
HORVU.MOREX.r2.7HG0590680.1	Two-component response regulator
HORVU.MOREX.r2.7HG0592010.1	Serine/threonine-protein kinase
HORVU.MOREX.r2.7HG0592330.1	Fimbria adhesin EcpD
HORVU.MOREX.r2.7HG0594000.1	magnesium-protoporphyrin IX methyltransferase
HORVU.MOREX.r2.7HG0594490.1	Ta11-like non-LTR retrotransposon
HORVU.MOREX.r2.7HG0594520.1	Integrin-linked protein kinase family
HORVU.MOREX.r2.7HG0596660.1	NAC domain
HORVU.MOREX.r2.7HG0597530.1	Alcohol dehydrogenase
HORVU.MOREX.r2.7HG0598010.1	Coiled-coil domain-containing 90B
HORVU.MOREX.r2.7HG0598500.1	Serine/threonine-protein kinase mTOR
HORVU.MOREX.r2.7HG0598940.1	ADP
HORVU.MOREX.r2.7HG0599300.1	Alpha-L-fucosidase 2
HORVU.MOREX.r2.7HG0599360.1	Expansin
HORVU.MOREX.r2.7HG0599930.1	Cinnamoyl-CoA reductase family protein
HORVU.MOREX.r2.7HG0600330.1	NBS-LRR-like resistance protein
HORVU.MOREX.r2.7HG0600790.1	BTB/POZ domain containing protein
HORVU.MOREX.r2.7HG0600980.1	Vacuolar protein sorting-associated protein 8-like protein
HORVU.MOREX.r2.7HG0603160.1	F-box family protein
HORVU.MOREX.r2.7HG0603440.1	Transmembrane amino acid transporter family protein
HORVU.MOREX.r2.7HG0603740.1	UDP-N-acetylglucosamine--N-acetylmuramyl-(pentapeptide) pyrophosphoryl-undecaprenol N-acetylglucosamine transferase
HORVU.MOREX.r2.7HG0603790.1	26S proteasome non-ATPase regulatory subunit-like protein
HORVU.MOREX.r2.7HG0604470.1	Sulfotransferase
HORVU.MOREX.r2.7HG0604590.1	Ribosome-binding factor A
HORVU.MOREX.r2.7HG0605030.1	Serine/threonine-protein kinase
HORVU.MOREX.r2.7HG0605360.1	Receptor protein kinase-like
HORVU.MOREX.r2.7HG0605910.1	Transcription elongation factor (TFIIS) family protein
HORVU.MOREX.r2.7HG0606230.1	Disease resistance protein (TIR-NBS-LRR class) family
HORVU.MOREX.r2.7HG0606260.1	Disease resistance protein (NBS-LRR class) family
HORVU.MOREX.r2.7HG0606320.1	RNA polymerase I-specific transcription initiation factor RRN3
HORVU.MOREX.r2.7HG0606340.1	F-box protein
HORVU.MOREX.r2.7HG0606910.1	basic helix-loop-helix (bHLH) DNA-binding superfamily protein
HORVU.MOREX.r2.7HG0606930.1	F-box/RNI/FBD-like domains-containing protein
HORVU.MOREX.r2.7HG0607270.1	splicing factor PWI domain-containing protein
HORVU.MOREX.r2.7HG0607320.1	rRNA N-glycosidase
HORVU.MOREX.r2.7HG0607350.1	F-box protein
HORVU.MOREX.r2.7HG0607720.1	F-box family protein
HORVU.MOREX.r2.7HG0607910.1	Leucine-rich repeat receptor-like protein kinase family protein
HORVU.MOREX.r2.7HG0608200.1	Polyubiquitin
HORVU.MOREX.r2.7HG0608560.1	Polyubiquitin
HORVU.MOREX.r2.7HG0608910.1	Glutamate receptor
HORVU.MOREX.r2.7HG0610180.1	Disease resistance protein RPM1
HORVU.MOREX.r2.7HG0611110.1	Protein kinase family protein
HORVU.MOREX.r2.7HG0611170.1	two-component response regulator
HORVU.MOREX.r2.7HG0611240.1	Molybdenum cofactor sulfurase
HORVU.MOREX.r2.7HG0611340.1	Pentatricopeptide repeat-containing protein
HORVU.MOREX.r2.7HG0611370.1	Vacuolar protein sorting-associated protein 8-like protein
HORVU.MOREX.r2.7HG0611400.1	BTB/POZ domain containing protein
HORVU.MOREX.r2.7HG0611460.1	BTB/POZ domain containing protein
HORVU.MOREX.r2.7HG0611840.1	Auxin response factor
HORVU.MOREX.r2.7HG0611910.1	Receptor-kinase
HORVU.MOREX.r2.7HG0611940.1	Leucine-rich repeat receptor-like protein kinase
HORVU.MOREX.r2.7HG0612640.1	F-box family protein
HORVU.MOREX.r2.7HG0612660.1	receptor kinase 1
HORVU.MOREX.r2.7HG0613040.1	Subtilisin-like protease
HORVU.MOREX.r2.7HG0613870.1	E3 ubiquitin-protein ligase SINA-like 10
HORVU.MOREX.r2.7HG0614130.1	D-aminoacid aminotransferase-like PLP-dependent enzymes superfamily protein
HORVU.MOREX.r2.7HG0614270.1	zinc finger (C3HC4-type RING finger) family protein
HORVU.MOREX.r2.7HG0614360.1	Glutamine dumper
HORVU.MOREX.r2.7HG0614570.1	Sulfate transporter
HORVU.MOREX.r2.7HG0614790.1	GDSL esterase/lipase
HORVU.MOREX.r2.7HG0614820.1	GDSL esterase/lipase
HORVU.MOREX.r2.7HG0614860.1	Myrcene synthase
HORVU.MOREX.r2.7HG0615240.1	Response regulator
HORVU.MOREX.r2.7HG0615290.1	Response regulator
HORVU.MOREX.r2.7HG0615350.1	Two-component response regulator
HORVU.MOREX.r2.7HG0615680.1	Zinc finger protein 385D
HORVU.MOREX.r2.7HG0615970.1	Protein kinase
HORVU.MOREX.r2.7HG0616310.1	shaggy-like protein kinase 41
HORVU.MOREX.r2.7HG0616400.1	disease resistance protein (TIR-NBS-LRR class) family
HORVU.MOREX.r2.7HG0616940.1	Oxygen-dependent choline dehydrogenase
HORVU.MOREX.r2.7HG0617440.1	Telomere repeat-binding factor like-protein
HORVU.MOREX.r2.7HG0617740.1	Calcium-binding protein
HORVU.MOREX.r2.7HG0617780.1	Leucine-rich repeat receptor-like protein kinase family protein
HORVU.MOREX.r2.7HG0617830.1	FBD-associated F-box protein
HORVU.MOREX.r2.7HG0617860.1	Pyrophosphate-energized vacuolar membrane proton pump
HORVU.MOREX.r2.7HG0618360.1	Disease resistance protein (NBS-LRR class) family
HORVU.MOREX.r2.7HG0618380.1	Disease resistance protein RPM1
HORVU.MOREX.r2.7HG0618460.1	Endoplasmic reticulum metallopeptidase 1
HORVU.MOREX.r2.7HG0618580.1	Protein mak16
HORVU.MOREX.r2.7HG0618600.1	Terpene cyclase/mutase family member
HORVU.MOREX.r2.7HG0618870.1	Disease resistance protein (NBS-LRR class) family
HORVU.MOREX.r2.7HG0619000.1	Gamma-glutamyl phosphate reductase
HORVU.MOREX.r2.7HG0619060.1	CsAtPR5
HORVU.MOREX.r2.7HG0619270.1	Dehydrogenase/reductase SDR family protein
HORVU.MOREX.r2.7HG0619480.1	F-box family protein
HORVU.MOREX.r2.7HG0619600.1	Transposon protein
HORVU.MOREX.r2.7HG0619660.1	Myosin-4
HORVU.MOREX.r2.7HG0619970.1	Pm3-like disease resistance protein
HORVU.MOREX.r2.7HG0619980.1	Pm3-like disease resistance protein
HORVU.MOREX.r2.7HG0620410.1	receptor kinase 1
HORVU.MOREX.r2.7HG0620510.1	Heavy metal transport/detoxification superfamily protein
HORVU.MOREX.r2.7HG0620520.1	Heavy metal transport/detoxification superfamily protein
HORVU.MOREX.r2.7HG0620550.1	NBS-LRR disease resistance protein homologue
HORVU.MOREX.r2.7HG0620630.1	F-box family protein
HORVU.MOREX.r2.7HG0620970.1	splicing factor PWI domain-containing protein
HORVU.MOREX.r2.7HG0621230.1	receptor kinase 1
HORVU.MOREX.r2.7HG0621420.1	Expansin-like protein
HORVU.MOREX.r2.7HG0621470.1	NADH dehydrogenase [ubiquinone] 1 beta subcomplex subunit 2
HORVU.MOREX.r2.7HG0621540.1	BTB/POZ domain containing protein
HORVU.MOREX.r2.7HG0621720.1	Disease resistance protein RPM1
HORVU.MOREX.r2.7HG0621790.1	transmembrane protein
HORVU.MOREX.r2.7HG0621850.1	Receptor protein kinase
HORVU.MOREX.r2.7HG0621860.1	transmembrane protein
HORVU.MOREX.r2.7HG0621880.1	Disease resistance protein RPM1
HORVU.MOREX.r2.7HG0622030.1	Disease resistance protein (NBS-LRR class) family
HORVU.MOREX.r2.7HG0622080.1	Leucine-rich repeat receptor-like protein kinase family protein
HORVU.MOREX.r2.7HG0622310.1	Disease resistance protein
HORVU.MOREX.r2.7HG0622690.1	Ring finger protein
HORVU.MOREX.r2.7HG0622800.1	Disease resistance protein RPP13
HORVU.MOREX.r2.7HG0622840.1	NBS-LRR disease resistance protein-like protein
HORVU.MOREX.r2.7HG0622850.1	NBS-LRR disease resistance protein-like protein
HORVU.MOREX.r2.7HG0622890.1	SPX domain-containing protein
HORVU.MOREX.r2.7HG0622980.1	disease resistance family protein / LRR family protein
HORVU.MOREX.r2.7HG0622990.1	Disease resistance protein (NBS-LRR class) family
HORVU.MOREX.r2.7HG0623010.1	F-box family protein
HORVU.MOREX.r2.7HG0623450.1	Receptor-kinase
HORVU.MOREX.r2.7HG0623830.1	receptor kinase 1
HORVU.MOREX.r2.7HG0623850.1	Coatomer subunit beta'-1
HORVU.MOREX.r2.7HG0624010.1	Disease resistance protein (CC-NBS-LRR)
HORVU.MOREX.r2.UnG0624610.1	Receptor-like kinase
HORVU.MOREX.r2.UnG0625710.1	Phospholipase D
HORVU.MOREX.r2.UnG0626140.1	Sesquiterpene synthase
HORVU.MOREX.r2.UnG0628760.1	Protein kinase family protein
HORVU.MOREX.r2.UnG0630030.1	F-box family protein
HORVU.MOREX.r2.UnG0631700.1	kinase superfamily with octicosapeptide/Phox/Bem1p domain-containing protein
HORVU.MOREX.r2.UnG0631760.1	Mediator of RNA polymerase II transcription subunit 12
HORVU.MOREX.r2.UnG0633480.1	50S ribosomal protein L20
HORVU.MOREX.r2.UnG0634840.1	NAD(P)H-quinone oxidoreductase subunit 2
HORVU.MOREX.r2.UnG0635160.1	SKP1-like 13
