# Supplementary material for: Comparative gene retention analysis in barley, wild emmer, and bread wheat pangenome lines reveals factors affecting gene retention following gene duplication
Source: BMC Biol. 2023 Feb 6;21:25. doi: 10.1186/s12915-022-01503-z (PMC9903521; doi:10.1186/s12915-022-01503-z)
Supplement: Supplementary file 11 — Additional file 11. Ka, Ks, and Ka/Ks calculation results for HPT2-pattern-like genes and their parental genes in barley, wild emmer, and bread wheat. [file 12915_2022_1503_MOESM11_ESM.zip]

Archive with 4 entries (3 files):
- Files_S10/
- Files_S10/selection_sites_summary.xlsx
- Files_S10/gene_pairwise_kaks_calculation_raw_data.csv
- Files_S10/selected_HOG_for_kaks_calculation.txt
