# Supplementary material for: Comparative gene retention analysis in barley, wild emmer, and bread wheat pangenome lines reveals factors affecting gene retention following gene duplication
Source: BMC Biol. 2023 Feb 6;21:25. doi: 10.1186/s12915-022-01503-z (PMC9903521; doi:10.1186/s12915-022-01503-z)
Supplement: Supplementary file 11 — Additional file 11. Ka, Ks, and Ka/Ks calculation results for HPT2-pattern-like genes and their parental genes in barley, wild emmer, and bread wheat. [file 12915_2022_1503_MOESM11_ESM.zip › Files_S10/selection_sites_summary.xlsx]

## Sheet: Sheet1
Gene	Figure5	total_sites	selected_sites	ratio	⍵_target	⍵_background
HORVU.MOREX.r2.7HG0614570.1	E	683	31	0.045388	2.32516	0.05681
HORVU.MOREX.r2.5HG0417630.1	F	521	17	0.0326296	1	0.09492
HORVU.MOREX.r2.4HG0349080.1	G	223	5	0.0224215	1	0.04929
HORVU.MOREX.r2.2HG0165250.1	H	897	51	0.0568562	2.26162	0.07475
HORVU.MOREX.r2.6HG0493190.1	I	821	10	0.0121803	11.4406	0.09975
HORVU.MOREX.r2.6HG0521420.1	J	360	0	0	1	0.10465
HORVU.MOREX.r2.4HG0348390.1	K	471	28	0.059448	195.464	0.13218
HORVU.MOREX.r2.5HG0352860.1	L	1183	2	0.00169062	84.6715	0.11517
