# Supplementary material for: Comparative gene retention analysis in barley, wild emmer, and bread wheat pangenome lines reveals factors affecting gene retention following gene duplication
Source: BMC Biol. 2023 Feb 6;21:25. doi: 10.1186/s12915-022-01503-z (PMC9903521; doi:10.1186/s12915-022-01503-z)
Supplement: Supplementary file 11 — Additional file 11. Ka, Ks, and Ka/Ks calculation results for HPT2-pattern-like genes and their parental genes in barley, wild emmer, and bread wheat. [file 12915_2022_1503_MOESM11_ESM.zip › Files_S10/gene_pairwise_kaks_calculation_raw_data.csv]

Sequence	Method	Ka	Ks	Ka/Ks	P-Value(Fisher)	Length	S-Sites	N-Sites	Fold-Sites(0:2:4)	Substitutions	S-Substitutions	N-Substitutions	Fold-S-Substitutions(0:2:4)	Fold-N-Substitutions(0:2:4)	Divergence-Time	Substitution-Rate-Ratio(rTC:rAG:rTA:rCG:rTG:rCA/rCA)	GC(1:2:3)	ML-Score	AICc	Akaike-Weight	Model
HORVU.MOREX.r2.1HG0000180-TRIDC5AG047630	MA	0.325437	1.27066	0.256117	2.49144e-63	1086	263.825	822.175	NA	363	201.874	161.126	NA	NA	0.555062	0.683098:0.809549:0.605258:0.986963:0.36716:1	0.505064(0.553867:0.446133:0.515193)	-2476.09	NA	NA	NA
HORVU.MOREX.r2.1HG0000180-TRIDC5AG047640	MA	0.135583	0.46198	0.293482	4.31263e-12	615	150.655	464.345	NA	104	54.6057	49.3943	NA	NA	0.21554	2.76058:3.85838:2.065:2.06128:0.882665:1	0.420325(0.460976:0.385366:0.414634)	-1191.19	NA	NA	NA
HORVU.MOREX.r2.1HG0000180-TRIDC5BG051400	MA	0.185444	0.655812	0.28277	1.19391e-18	669	156.706	512.294	NA	149	77.4261	71.5739	NA	NA	0.295623	0.883532:0.855952:0.754711:0.835448:0.42331:1	0.5142(0.540359:0.414798:0.587444)	-1368.23	NA	NA	NA
HORVU.MOREX.r2.1HG0000180-TRIDC5BG051420	MA	0.561521	2.25785	0.248697	0	303	78.3216	224.678	NA	146	85.2093	60.7907	NA	NA	1	1.74988:1.7273:1.44267:1.4547:0.649878:1	0.457096(0.490099:0.465347:0.415842)	-760.665	NA	NA	NA
HORVU.MOREX.r2.1HG0000180-TraesCS5D02G329000	MA	0.141236	0.708622	0.19931	6.67528e-26	669	156.421	512.579	NA	129	78.0341	50.9659	NA	NA	0.273898	1.38541:1.33075:1.02378:1.06645:0.317776:1	0.414798(0.477578:0.381166:0.38565)	-1299.26	NA	NA	NA
HORVU.MOREX.r2.1HG0000240-TRIDC0UG003450	MA	0.0377539	0.0480064	0.786434	0.344343	1953	489.905	1463.1	NA	76	22.6955	53.3045	NA	NA	0.0403257	1.74813:2.06407:1.30376:1.66877:0.821578:1	0.41321(0.458525:0.392473:0.388633)	-2955.33	NA	NA	NA
HORVU.MOREX.r2.1HG0000240-TRIDC1BG000290	MA	0.0325555	0.0395003	0.824183	0.455486	1866	463.991	1402.01	NA	62	17.7631	44.2369	NA	NA	0.0342823	1.90633:2.17832:1.45034:2.01844:0.694095:1	0.412111(0.459003:0.393891:0.383441)	-2776.06	NA	NA	NA
HORVU.MOREX.r2.1HG0000240-TraesCS1B02G002700	MA	0.0331475	0.0495176	0.669408	0.0422158	2961	763.975	2197.03	NA	107	36.5803	70.4197	NA	NA	0.0373712	1.33642:1.83238:0.805416:2.15703:0.681118:1	0.444276(0.487335:0.399189:0.446302)	-4489.85	NA	NA	NA
HORVU.MOREX.r2.1HG0000240-TraesCS1B02G004900	MA	0.0356879	0.0463947	0.769223	0.184174	2928	774.567	2153.43	NA	109	34.7291	74.2709	NA	NA	0.0385203	1.25482:1.47242:0.891695:1.72149:0.533719:1	0.44416(0.489242:0.398566:0.444672)	-4460.06	NA	NA	NA
HORVU.MOREX.r2.1HG0000240-TraesCS2D02G091600	MA	0.027595	0.0388516	0.710266	0.261289	1395	329.979	1065.02	NA	41	12.4529	28.5471	NA	NA	0.0302576	1.11763:1.2307:0.924439:1.37349:0.361702:1	0.408602(0.468817:0.394624:0.362366)	-2040.46	NA	NA	NA
HORVU.MOREX.r2.1HG0000240-TraesCS5B02G343800	MA	0.284604	0.639214	0.44524	9.70344e-41	2928	770.232	2157.77	NA	803	357.315	445.685	NA	NA	0.377886	1.26649:1.57798:0.855299:1.33866:0.632365:1	0.442281(0.479508:0.402664:0.444672)	-6369.57	NA	NA	NA
HORVU.MOREX.r2.1HG0000240-TraesCS5D02G349600	MA	0.285267	0.63468	0.449466	4.55233e-40	2955	785.623	2169.38	NA	810	361.425	448.575	NA	NA	0.378163	1.40133:1.56828:1.09219:1.51566:0.691002:1	0.443993(0.481218:0.402538:0.448223)	-6432.03	NA	NA	NA
HORVU.MOREX.r2.1HG0000240-TraesCSU02G173700	MA	0.0379327	0.0444432	0.853511	0.371596	2934	726.671	2207.33	NA	112	31.175	80.825	NA	NA	0.0395452	1.27904:1.95019:0.698066:2.72216:0.731327:1	0.440354(0.483129:0.394172:0.443763)	-4471.26	NA	NA	NA
HORVU.MOREX.r2.1HG0001400-TRIDC0UG021480	MA	0.146772	0.331156	0.44321	1.2689e-12	1671	401.43	1269.57	NA	272	113.253	158.747	NA	NA	0.191067	1.73805:1.68075:1.39216:1.4659:0.707323:1	0.478456(0.496409:0.415619:0.523339)	-3239.2	NA	NA	NA
HORVU.MOREX.r2.1HG0001400-TraesCS1A02G018000	MA	0.0864017	0.230892	0.374208	4.03066e-13	1896	446.657	1449.34	NA	204	92.1303	111.87	NA	NA	0.120441	1.96048:1.97669:1.551:1.59528:0.699376:1	0.475211(0.494462:0.405063:0.526108)	-3357.3	NA	NA	NA
HORVU.MOREX.r2.1HG0001400-TraesCS1A02G018600	MA	0.100861	0.249647	0.404013	1.94619e-12	1890	438.362	1451.64	NA	226	96.6683	129.332	NA	NA	0.13537	1.50071:1.53032:1.21067:1.22659:0.536956:1	0.47328(0.484127:0.399206:0.536508)	-3428.48	NA	NA	NA
HORVU.MOREX.r2.1HG0001400-TraesCS1B02G020700	MA	0.0844811	0.225157	0.37521	4.5311e-13	1872	474.693	1397.31	NA	199	94.5606	104.439	NA	NA	0.120153	2.22471:2.14015:1.91149:1.96679:0.989639:1	0.477297(0.488782:0.408654:0.534455)	-3362.6	NA	NA	NA
HORVU.MOREX.r2.1HG0001400-TraesCS1B02G022400	MA	0.0866292	0.244732	0.353976	4.60325e-15	1905	453.431	1451.57	NA	211	98.9132	112.087	NA	NA	0.124261	1.9163:1.65722:1.25351:1.60909:0.796542:1	0.475853(0.485827:0.408661:0.533071)	-3390.06	NA	NA	NA
HORVU.MOREX.r2.1HG0001400-TraesCS1D02G015300	MA	0.0898522	0.17745	0.506353	2.81934e-06	1899	459.618	1439.38	NA	191	73.8666	117.133	NA	NA	0.111054	2.31114:2.34602:1.69418:1.76025:0.51677:1	0.477357(0.494471:0.409163:0.528436)	-3324.81	NA	NA	NA
HORVU.MOREX.r2.1HG0001400-TraesCS1D02G015900	MA	0.116418	0.285738	0.40743	1.19572e-13	1869	438.999	1430	NA	253	108.716	144.284	NA	NA	0.156189	2.28558:2.38297:1.79113:1.81372:0.736893:1	0.471643(0.494382:0.398876:0.521669)	-3461.93	NA	NA	NA
HORVU.MOREX.r2.1HG0001400-TraesCS1D02G017800	MA	0.0975491	0.276316	0.353034	4.65227e-17	1896	457.884	1438.12	NA	235	111.438	123.562	NA	NA	0.140721	1.96349:1.74606:1.29962:1.39509:0.752606:1	0.477584(0.49288:0.413766:0.526108)	-3445.3	NA	NA	NA
HORVU.MOREX.r2.1HG0001400-TraesCS1D02G018000	MA	0.129815	0.296966	0.437137	4.90465e-11	1605	367.171	1237.83	NA	235	94.9994	140.001	NA	NA	0.168054	1.71721:1.79151:1.55079:1.56471:0.898699:1	0.485358(0.486916:0.421495:0.547664)	-3022.96	NA	NA	NA
HORVU.MOREX.r2.1HG0001430-TRIDC0UG000270	MA	0.154392	0.397172	0.388729	3.41081e-16	1461	378.689	1082.31	NA	253	119.848	133.152	NA	NA	0.21732	2.32461:2.08308:1.37252:1.43814:0.532569:1	0.510267(0.534908:0.382957:0.612936)	-2799.92	NA	NA	NA
HORVU.MOREX.r2.1HG0001430-TRIDC0UG001780	MA	0.100547	0.31702	0.317163	2.10593e-15	1341	334.285	1006.71	NA	172	87.9728	84.0272	NA	NA	0.15451	2.46485:2.25855:1.68644:1.70268:0.596691:1	0.5(0.50783:0.375839:0.616331)	-2392.46	NA	NA	NA
HORVU.MOREX.r2.1HG0001430-TRIDC1BG002540	MA	0.147618	0.360375	0.409625	2.45035e-17	1887	486.683	1400.32	NA	311	142.752	168.248	NA	NA	0.202491	2.48109:2.44596:1.9882:1.98806:1.07201:1	0.493641(0.534181:0.381558:0.565183)	-3615.02	NA	NA	NA
HORVU.MOREX.r2.1HG0001430-TraesCS1A02G018400	MA	0.121436	0.254583	0.476998	9.12529e-10	1890	496.136	1393.86	NA	255	108.97	146.03	NA	NA	0.156388	2.29606:2.17944:1.74924:1.74907:0.924418:1	0.497354(0.534127:0.38254:0.575397)	-3481.25	NA	NA	NA
HORVU.MOREX.r2.1HG0001430-TraesCS1B02G020900	MA	0.142851	0.277094	0.515532	1.93896e-06	1254	312.204	941.796	NA	184	72.0112	111.989	NA	NA	0.176273	2.57392:2.82087:1.84728:1.94209:0.55753:1	0.492424(0.514354:0.369617:0.593301)	-2326.53	NA	NA	NA
HORVU.MOREX.r2.1HG0001430-TraesCS1B02G022100	MA	0.114781	0.265742	0.431929	6.4899e-12	1887	477.506	1409.49	NA	247	108.573	138.427	NA	NA	0.152982	2.64261:2.53939:2.14078:2.27387:0.904477:1	0.495495(0.527822:0.379968:0.578696)	-3449.28	NA	NA	NA
HORVU.MOREX.r2.1HG0001430-TraesCS1B02G022200	MA	0.129097	0.272636	0.473516	1.89097e-10	1884	471.952	1412.05	NA	264	109.239	154.761	NA	NA	0.165055	2.53232:2.62276:2.19643:2.1927:1.04444:1	0.496815(0.528662:0.381369:0.580414)	-3494.92	NA	NA	NA
HORVU.MOREX.r2.1HG0001480-TRIDC0UG018400	MA	0.145458	0.54276	0.267997	5.51646e-31	1350	318.517	1031.48	NA	250	133.842	116.158	NA	NA	0.239197	2.12125:2.1521:1.82689:2.09574:0.839858:1	0.288519(0.306667:0.234444:0.324444)	-2647.46	NA	NA	NA
HORVU.MOREX.r2.1HG0001480-TRIDC0UG018410	MA	0.154505	0.640914	0.241071	4.4883e-29	984	231.965	752.035	NA	191	107.21	83.7904	NA	NA	0.26917	2.70152:2.76793:2.04184:2.05563:0.643799:1	0.430894(0.45122:0.349085:0.492378)	-1923	NA	NA	NA
HORVU.MOREX.r2.1HG0001480-TRIDC0UG028720	MA	0.125419	0.484167	0.25904	4.24978e-07	264	62.0444	201.956	NA	43	23.3292	19.6708	NA	NA	0.209731	4.5707:5.07448:3.99825:6.34967:2.20388:1	0.412879(0.465909:0.397727:0.375)	-500.676	NA	NA	NA
HORVU.MOREX.r2.1HG0001480-TRIDC1AG002140	MA	0.0688551	0.26486	0.259968	5.51997e-18	1470	348.551	1121.45	NA	148	80.5909	67.4091	NA	NA	0.11533	1.97141:2.30123:1.30853:1.33728:0.809381:1	0.447279(0.476531:0.360204:0.505102)	-2545.85	NA	NA	NA
HORVU.MOREX.r2.1HG0001480-TRIDC7AG078320	MA	0.197478	0.578585	0.341313	3.27062e-12	603	153.189	449.811	NA	129	64.4291	64.5709	NA	NA	0.294297	2.47444:2.6804:1.59842:1.68786:0.351326:1	0.430348(0.435323:0.333333:0.522388)	-1230.56	NA	NA	NA
HORVU.MOREX.r2.1HG0001480-TraesCS1B02G025800	MA	0.074382	0.281344	0.264381	2.04368e-18	1500	346.104	1153.9	NA	158	83.9784	74.0216	NA	NA	0.122136	2.39923:2.61779:1.79408:2.1051:0.854089:1	0.449333(0.475:0.356:0.517)	-2620.74	NA	NA	NA
HORVU.MOREX.r2.1HG0001480-TraesCS1D02G021800	MA	0.0706261	0.249915	0.2826	1.11977e-15	1476	343.347	1132.65	NA	146	75.5593	70.4407	NA	NA	0.112332	1.94423:2.03478:1.46026:1.51972:0.676901:1	0.449187(0.476626:0.360772:0.510163)	-2557.13	NA	NA	NA
HORVU.MOREX.r2.1HG0001480-TraesCS6B02G012900	MA	0.208851	0.761487	0.274268	2.24618e-47	1497	348.13	1148.87	NA	364	191.064	172.936	NA	NA	0.337368	1.28703:1.45544:0.952152:1.04219:0.490681:1	0.442886(0.48497:0.352705:0.490982)	-3128.27	NA	NA	NA
HORVU.MOREX.r2.1HG0001480-TraesCS7A02G566100	MA	0.183649	0.577315	0.318109	1.30671e-26	1338	317.177	1020.82	NA	277	136.87	140.13	NA	NA	0.276969	1.89286:1.9514:1.48797:1.75636:0.531716:1	0.443946(0.466368:0.35426:0.511211)	-2683.19	NA	NA	NA
HORVU.MOREX.r2.1HG0001480-TraesCS7B02G490600	MA	0.146635	0.605462	0.242186	6.86597e-34	1185	289.382	895.618	NA	228	130.319	97.6808	NA	NA	0.258682	2.45278:2.80095:1.74417:2.35644:0.801147:1	0.462869(0.491139:0.381013:0.516456)	-2333.35	NA	NA	NA
HORVU.MOREX.r2.1HG0001480-TraesCSU02G100500	MA	0.144561	0.585569	0.246872	1.87839e-39	1476	358.221	1117.78	NA	279	157.598	121.402	NA	NA	0.251592	2.22549:2.46203:1.66011:1.98322:0.737528:1	0.452575(0.48374:0.362805:0.511179)	-2893.58	NA	NA	NA
HORVU.MOREX.r2.1HG0001490-TRIDC1BG002880	MA	0.141512	0.184128	0.768551	0.314366	405	103.305	301.695	NA	54	16.6436	37.3564	NA	NA	0.152382	2.34078:2.32766:1.96301:1.97618:0.606978:1	0.498765(0.492593:0.455556:0.548148)	-755.502	NA	NA	NA
HORVU.MOREX.r2.1HG0001490-TraesCS1A02G020000	MA	0.129836	0.270822	0.479417	0.00273744	402	101.404	300.596	NA	57	23.5426	33.4574	NA	NA	0.1654	1.41714:1.29789:1.08866:1.19928:0.422952:1	0.503731(0.507463:0.455224:0.548507)	-758.057	NA	NA	NA
HORVU.MOREX.r2.1HG0001490-TraesCS1A02G020100	MA	0.410107	0.566691	0.723688	0.0382315	396	104.981	291.019	NA	127	42.2469	84.7531	NA	NA	0.451618	1.807:1.6364:1.24696:1.34875:0.44126:1	0.516414(0.503788:0.488636:0.556818)	-913.107	NA	NA	NA
HORVU.MOREX.r2.1HG0001490-TraesCS1B02G024200	MA	0.141512	0.184128	0.768551	0.314366	405	103.305	301.695	NA	54	16.6436	37.3564	NA	NA	0.152382	2.34078:2.32766:1.96301:1.97618:0.606978:1	0.498765(0.492593:0.455556:0.548148)	-755.502	NA	NA	NA
HORVU.MOREX.r2.1HG0001490-TraesCS1D02G019500	MA	0.382187	0.543304	0.703449	0.02634	396	104.009	291.991	NA	122	41.0108	80.9892	NA	NA	0.424504	1.90941:1.66489:1.5254:1.60922:0.583563:1	0.520202(0.503788:0.5:0.556818)	-905.604	NA	NA	NA
HORVU.MOREX.r2.1HG0001510-TRIDC1BG002880	MA	0.162794	0.185204	0.879	0.631103	405	105.534	299.466	NA	59	16.8848	42.1152	NA	NA	0.168634	2.3973:2.05111:1.80687:1.76228:0.687501:1	0.495062(0.488889:0.451852:0.544444)	-768.65	NA	NA	NA
HORVU.MOREX.r2.1HG0001510-TraesCS1A02G020000	MA	0.14853	0.215559	0.689047	0.18809	399	101.657	297.343	NA	57	18.9028	38.0972	NA	NA	0.165608	1.30714:1.09299:0.888581:1.14668:0.312718:1	0.501253(0.503759:0.451128:0.548872)	-756.632	NA	NA	NA
HORVU.MOREX.r2.1HG0001510-TraesCS1A02G020100	MA	0.417634	0.494908	0.843861	0.265467	396	101.782	294.218	NA	125	36.3442	88.6558	NA	NA	0.437495	2.19519:2.03652:1.88234:1.969:0.647107:1	0.515152(0.496212:0.492424:0.556818)	-910.65	NA	NA	NA
HORVU.MOREX.r2.1HG0001510-TraesCS1B02G024200	MA	0.162794	0.185204	0.879	0.631103	405	105.534	299.466	NA	59	16.8848	42.1152	NA	NA	0.168634	2.3973:2.05111:1.80687:1.76228:0.687501:1	0.495062(0.488889:0.451852:0.544444)	-768.65	NA	NA	NA
HORVU.MOREX.r2.1HG0001510-TraesCS1D02G019500	MA	0.398314	0.467491	0.852024	0.381749	396	101.376	294.624	NA	121	34.8081	86.1919	NA	NA	0.416023	2.20115:2.02216:2.04077:2.09105:0.792492:1	0.518939(0.5:0.5:0.556818)	-903.055	NA	NA	NA
HORVU.MOREX.r2.1HG0001640-TRIDC0UG000270	MA	0.151364	0.424152	0.356862	1.60262e-14	1092	256.204	835.796	NA	190	87.7936	102.206	NA	NA	0.215365	2.02743:1.96137:1.40172:1.45144:0.442884:1	0.532051(0.550824:0.39011:0.65522)	-2136.27	NA	NA	NA
HORVU.MOREX.r2.1HG0001640-TRIDC0UG001780	MA	0.114043	0.375181	0.303967	2.88242e-14	999	223.861	775.139	NA	143	69.6707	73.3293	NA	NA	0.17256	2.38776:2.382:1.7663:1.75746:0.603784:1	0.51952(0.513514:0.384384:0.660661)	-1862.35	NA	NA	NA
HORVU.MOREX.r2.1HG0001640-TRIDC1BG002540	MA	0.109528	0.355468	0.308124	9.44659e-15	1092	256.233	835.767	NA	152	75.8096	76.1904	NA	NA	0.167237	2.89477:3.15748:2.25537:2.27037:1.12913:1	0.532967(0.549451:0.398352:0.651099)	-2027.86	NA	NA	NA
HORVU.MOREX.r2.1HG0001640-TraesCS1A02G018400	MA	0.0910984	0.27691	0.328982	4.91902e-11	1092	256.972	835.028	NA	127	61.3816	65.6184	NA	NA	0.134824	2.91166:2.69778:2.19428:2.20423:0.74671:1	0.534341(0.550824:0.391484:0.660714)	-1957.09	NA	NA	NA
HORVU.MOREX.r2.1HG0001640-TraesCS1B02G020900	MA	0.125847	0.31904	0.394455	6.63933e-09	936	227.346	708.654	NA	134	60.1021	73.8979	NA	NA	0.172772	2.59038:3.82554:1.16925:1.38828:0.370615:1	0.509615(0.522436:0.379808:0.626603)	-1737.64	NA	NA	NA
HORVU.MOREX.r2.1HG0001640-TraesCS1B02G022100	MA	0.0859581	0.260371	0.330137	2.13982e-10	1092	250.614	841.386	NA	119	56.4417	62.5583	NA	NA	0.125986	3.08984:2.96674:2.52174:2.64583:0.616698:1	0.539835(0.553571:0.395604:0.67033)	-1927.17	NA	NA	NA
HORVU.MOREX.r2.1HG0001640-TraesCS1B02G022200	MA	0.101085	0.247517	0.408397	2.4675e-07	1086	249.643	836.357	NA	127	53.6268	73.3732	NA	NA	0.134746	3.18654:3.26609:2.47457:2.51825:0.530101:1	0.536372(0.54558:0.393646:0.66989)	-1949	NA	NA	NA
HORVU.MOREX.r2.1HG0001750-TRIDC0UG021480	MA	0.153578	0.368252	0.417045	3.54642e-15	1626	387.774	1238.23	NA	280	120.084	159.916	NA	NA	0.204774	1.18292:1.30417:0.887194:0.979914:0.460538:1	0.476937(0.501845:0.411439:0.517528)	-3186.37	NA	NA	NA
HORVU.MOREX.r2.1HG0001750-TraesCS1A02G018000	MA	0.0898751	0.231791	0.387742	1.93655e-11	1725	401.684	1323.32	NA	190	83.429	106.571	NA	NA	0.122922	1.1585:1.21167:0.917766:1.01211:0.435675:1	0.473913(0.493913:0.410435:0.517391)	-3080.53	NA	NA	NA
HORVU.MOREX.r2.1HG0001750-TraesCS1A02G018600	MA	0.109148	0.265316	0.411386	7.20908e-12	1716	392.69	1323.31	NA	220	92.1924	127.808	NA	NA	0.144885	1.2151:1.76111:0.934976:1.00371:0.615106:1	0.471737(0.483392:0.406469:0.52535)	-3168.58	NA	NA	NA
HORVU.MOREX.r2.1HG0001750-TraesCS1B02G020700	MA	0.0967656	0.283299	0.341567	3.32997e-16	1713	399.785	1313.21	NA	212	99.9067	112.093	NA	NA	0.140299	1.50503:1.68018:1.17879:1.18956:0.736084:1	0.47519(0.488616:0.409807:0.527145)	-3128.31	NA	NA	NA
HORVU.MOREX.r2.1HG0001750-TraesCS1B02G022400	MA	0.0985415	0.265476	0.371188	7.68838e-14	1731	405.062	1325.94	NA	211	95.2573	115.743	NA	NA	0.137605	1.41952:1.45894:1.14443:1.23959:0.556304:1	0.473715(0.487868:0.410745:0.52253)	-3148.17	NA	NA	NA
HORVU.MOREX.r2.1HG0001750-TraesCS1D02G015300	MA	0.10182	0.203359	0.500692	9.82973e-07	1731	404.53	1326.47	NA	196	74.1921	121.808	NA	NA	0.125549	1.21394:1.18341:0.950358:1.11869:0.411748:1	0.476314(0.493934:0.415078:0.519931)	-3117.27	NA	NA	NA
HORVU.MOREX.r2.1HG0001750-TraesCS1D02G015900	MA	0.122504	0.318261	0.384916	1.83938e-15	1722	392.52	1329.48	NA	250	108.52	141.48	NA	NA	0.167125	1.58562:1.67565:1.28605:1.34077:0.644273:1	0.469803(0.493031:0.404181:0.512195)	-3250.92	NA	NA	NA
HORVU.MOREX.r2.1HG0001750-TraesCS1D02G017800	MA	0.0929024	0.282739	0.32858	1.52548e-17	1728	409.749	1318.25	NA	210	102.085	107.915	NA	NA	0.137917	1.26936:1.42916:0.924606:1.05593:0.49092:1	0.47309(0.490451:0.414062:0.514757)	-3136.88	NA	NA	NA
HORVU.MOREX.r2.1HG0001750-TraesCS1D02G018000	MA	0.132845	0.343173	0.387107	1.20528e-13	1419	325.149	1093.85	NA	221	95.9916	125.008	NA	NA	0.181039	1.26413:1.63348:1.01711:0.98614:0.569291:1	0.481677(0.478858:0.421776:0.544397)	-2720.54	NA	NA	NA
HORVU.MOREX.r2.1HG0002310-TRIDC0UG001790	MA	0.185212	0.370803	0.49949	1.04633e-13	2037	558.534	1478.47	NA	386	166.224	219.776	NA	NA	0.2361	2.68834:2.50427:1.77653:2.11516:0.695601:1	0.454099(0.52651:0.37408:0.461708)	-4063.59	NA	NA	NA
HORVU.MOREX.r2.1HG0002310-TRIDC1AG001870	MA	0.179323	0.359743	0.498474	5.70656e-10	1482	396.577	1085.42	NA	272	115.044	156.956	NA	NA	0.227603	3.92193:3.75355:2.99489:3.50202:1.24397:1	0.443657(0.532389:0.36336:0.435223)	-2922.27	NA	NA	NA
HORVU.MOREX.r2.1HG0002310-TRIDC1AG001930	MA	0.211675	0.326026	0.649258	1.35469e-05	1899	494.965	1404.04	NA	375	131.963	243.037	NA	NA	0.24148	2.67959:2.60811:2.15001:2.45255:1.01269:1	0.451027(0.529226:0.368878:0.454976)	-3845.46	NA	NA	NA
HORVU.MOREX.r2.1HG0002310-TraesCS1B02G021500	MA	0.168325	0.312737	0.538232	6.34169e-09	1794	476.981	1317.02	NA	306	123.082	182.918	NA	NA	0.20672	2.57149:2.50268:2.03823:2.20993:0.827351:1	0.455128(0.527592:0.370401:0.467391)	-3497.7	NA	NA	NA
HORVU.MOREX.r2.1HG0002310-TraesCS1D02G014700	MA	0.197071	0.311183	0.633296	8.05648e-05	1437	404.981	1032.02	NA	266	101.766	164.234	NA	NA	0.22923	3.00092:2.96425:2.34314:2.5517:0.627956:1	0.451635(0.557411:0.341336:0.456159)	-2834.14	NA	NA	NA
HORVU.MOREX.r2.1HG0002310-TraesCS1D02G016026	MA	0.154637	0.316074	0.489242	7.85682e-13	2154	579.216	1574.78	NA	354	151.921	202.079	NA	NA	0.198047	2.6222:2.66624:2.0485:2.27855:0.626463:1	0.459378(0.538997:0.372563:0.466574)	-4156.59	NA	NA	NA
HORVU.MOREX.r2.1HG0002430-TRIDC0UG001790	MA	0.162011	0.350699	0.461964	1.08844e-17	2337	685.52	1651.48	NA	414	195.938	218.062	NA	NA	0.217359	2.82597:1.97116:0.941725:1.40472:0.833896:1	0.485237(0.537227:0.3819:0.536585)	-4569.19	NA	NA	NA
HORVU.MOREX.r2.1HG0002430-TRIDC1AG001870	MA	0.172659	0.375628	0.459654	2.99642e-09	1086	291.526	794.474	NA	198	87.896	110.104	NA	NA	0.227144	3.0094:2.81085:2.21604:2.69797:0.80395:1	0.444751(0.531768:0.375691:0.426796)	-2123.48	NA	NA	NA
HORVU.MOREX.r2.1HG0002430-TRIDC1AG001930	MA	0.199709	0.333284	0.599214	5.76729e-06	1503	382.558	1120.44	NA	289	104.9	184.1	NA	NA	0.233707	2.15392:2.10875:1.81483:1.95871:0.87591:1	0.450432(0.520958:0.37525:0.45509)	-3017.89	NA	NA	NA
HORVU.MOREX.r2.1HG0002430-TraesCS1B02G021500	MA	0.147316	0.291028	0.506191	1.01623e-10	2094	559.421	1534.58	NA	327	136.902	190.098	NA	NA	0.185709	2.73168:2.63603:2.23965:2.42845:0.978014:1	0.482092(0.540115:0.376074:0.530086)	-3986.08	NA	NA	NA
HORVU.MOREX.r2.1HG0002430-TraesCS1D02G014700	MA	0.159296	0.273654	0.582108	0.000185368	1113	290.346	822.654	NA	179	67.5645	111.435	NA	NA	0.189128	2.83109:2.82361:2.34988:2.45321:0.719783:1	0.450135(0.549865:0.355795:0.444744)	-2168.7	NA	NA	NA
HORVU.MOREX.r2.1HG0002430-TraesCS1D02G016026	MA	0.138404	0.31694	0.436688	1.65027e-17	2337	626.715	1710.28	NA	364	166.081	197.919	NA	NA	0.186282	2.45216:2.43869:1.96179:2.16969:0.674114:1	0.494009(0.54878:0.383825:0.549422)	-4440.81	NA	NA	NA
HORVU.MOREX.r2.1HG0002460-TRIDC1AG001840	MA	0.0480562	0.303228	0.158482	1.31473e-07	387	63.295	323.705	NA	30	16.5699	13.4301	NA	NA	0.0897903	5.90759:5.43414:8.61549:8.08738:13.3686:1	0.603359(0.608527:0.368217:0.833333)	-624.042	NA	NA	NA
HORVU.MOREX.r2.1HG0002460-TRIDC1BG002590	MA	0.0612297	0.243679	0.251272	8.15787e-09	675	151.846	523.154	NA	60	32.1594	27.8406	NA	NA	0.102273	3.37759:3.24528:2.0759:2.07549:0.497472:1	0.574074(0.611111:0.366667:0.744444)	-1121.42	NA	NA	NA
HORVU.MOREX.r2.1HG0002460-TraesCS1A02G016800	MA	0.117816	0.514989	0.228774	3.62791e-18	696	165.889	530.111	NA	111	64.1224	46.8776	NA	NA	0.21248	3.63037:4.16133:2.25936:2.24538:0.615376:1	0.563218(0.601293:0.385776:0.702586)	-1298.05	NA	NA	NA
HORVU.MOREX.r2.1HG0002460-TraesCS1A02G017300	MA	0.0636725	0.321771	0.197882	1.13886e-13	696	166.22	529.78	NA	72	44.153	27.847	NA	NA	0.125312	3.82114:2.93627:1.61904:1.63967:0.520578:1	0.571839(0.609914:0.368534:0.737069)	-1183.67	NA	NA	NA
HORVU.MOREX.r2.1HG0002460-TraesCS1A02G017400	MA	0.0673708	0.295619	0.227898	3.41035e-11	696	157.707	538.293	NA	70	39.373	30.627	NA	NA	0.11909	3.79104:3.31127:2.33136:2.34248:0.609805:1	0.574713(0.605603:0.375:0.743534)	-1185.17	NA	NA	NA
HORVU.MOREX.r2.1HG0002460-TraesCS1B02G021100	MA	0.0546576	0.2623	0.208378	4.01269e-11	693	160.63	532.37	NA	61	36.0814	24.9186	NA	NA	0.102787	3.10196:2.86802:1.82332:1.82486:0.403904:1	0.5671(0.597403:0.374459:0.729437)	-1156.66	NA	NA	NA
HORVU.MOREX.r2.1HG0002460-TraesCS1B02G021400	MA	0.111914	0.500338	0.223677	4.26563e-18	696	161.893	534.107	NA	108	62.1426	45.8574	NA	NA	0.202264	2.4557:4.38684:1.3842:1.34625:0.546695:1	0.5625(0.599138:0.385776:0.702586)	-1288.19	NA	NA	NA
HORVU.MOREX.r2.1HG0002460-TraesCS1D02G014500	MA	0.0467052	0.20815	0.224382	2.1171e-08	696	154.437	541.563	NA	51	28.542	22.458	NA	NA	0.0825286	2.66988:2.4221:1.60438:1.61745:0.38801:1	0.576149(0.605603:0.375:0.747845)	-1124.65	NA	NA	NA
HORVU.MOREX.r2.1HG0002460-TraesCS1D02G017000	MA	0.0642269	0.350343	0.183326	8.7974e-15	696	158.559	537.441	NA	74	45.6399	28.3601	NA	NA	0.129408	3.83897:3.38838:2.48616:2.53245:0.504557:1	0.573994(0.609914:0.37069:0.741379)	-1191.73	NA	NA	NA
HORVU.MOREX.r2.1HG0002460-TraesCS1D02G017200	MA	0.104788	0.397897	0.263354	3.49379e-12	639	140.595	498.405	NA	89	46.0286	42.9714	NA	NA	0.169279	2.15319:2.11388:1.50798:1.52506:0.466581:1	0.570423(0.607981:0.370892:0.732394)	-1166.14	NA	NA	NA
HORVU.MOREX.r2.1HG0002460-TraesCSU02G183000	MA	0.0673708	0.295619	0.227898	3.41035e-11	696	157.707	538.293	NA	70	39.373	30.627	NA	NA	0.11909	3.79104:3.31127:2.33136:2.34248:0.609805:1	0.574713(0.605603:0.375:0.743534)	-1185.17	NA	NA	NA
HORVU.MOREX.r2.1HG0002460-TraesCSU02G184900	MA	0.0673708	0.295619	0.227898	3.41035e-11	696	157.707	538.293	NA	70	39.373	30.627	NA	NA	0.11909	3.79104:3.31127:2.33136:2.34248:0.609805:1	0.574713(0.605603:0.375:0.743534)	-1185.17	NA	NA	NA
HORVU.MOREX.r2.1HG0002490-TRIDC0UG001660	MA	0.077405	0.439019	0.176313	1.74754e-25	1041	210.462	830.538	NA	124	73.1227	50.8773	NA	NA	0.150514	3.02115:3.15782:2.66823:2.64749:1.68297:1	0.57781(0.605187:0.425072:0.70317)	-1808.73	NA	NA	NA
HORVU.MOREX.r2.1HG0002490-TRIDC2BG013440	MA	0.0850645	0.587449	0.144803	2.0793e-36	1047	186.358	860.642	NA	142	85.0945	56.9055	NA	NA	0.174485	2.18563:4.23027:1.89681:1.8069:2.32991:1	0.595989(0.60745:0.432665:0.747851)	-1852.93	NA	NA	NA
HORVU.MOREX.r2.1HG0002490-TRIDC4AG068260	MA	0.10807	0.462003	0.233917	1.98232e-22	1035	225.476	809.524	NA	152	82.6163	69.3837	NA	NA	0.185175	2.06551:2.74951:1.27578:1.36796:0.867694:1	0.588889(0.602899:0.427536:0.736232)	-1924.74	NA	NA	NA
HORVU.MOREX.r2.1HG0002490-TRIDC6BG071180	MA	0.243016	1.28944	0.188467	2.56951e-70	1023	240.378	782.622	NA	292	180.961	111.039	NA	NA	0.488898	2.12147:2.33265:1.81444:1.83104:0.859409:1	0.583578(0.607038:0.429619:0.714076)	-2215.36	NA	NA	NA
HORVU.MOREX.r2.1HG0002490-TraesCS1B02G021000	MA	0.0731371	0.418869	0.174606	4.26115e-24	1050	207.53	842.47	NA	119	69.6388	49.3612	NA	NA	0.14147	3.54547:3.69674:3.61964:3.46486:2.6363:1	0.579524(0.604286:0.427143:0.707143)	-1808.84	NA	NA	NA
HORVU.MOREX.r2.1HG0002490-TraesCS1D02G016700	MA	0.0756601	0.34203	0.221209	2.79143e-17	1050	205.578	844.422	NA	114	59.7288	54.2712	NA	NA	0.127812	2.24592:3.25941:1.42223:1.48192:1.75287:1	0.584286(0.605714:0.432857:0.714286)	-1806.67	NA	NA	NA
HORVU.MOREX.r2.1HG0002490-TraesCS1D02G413800	MA	0.213515	0.998797	0.213772	4.89819e-48	1023	218.171	804.829	NA	252	140.892	111.108	NA	NA	0.380989	1.69441:3.92535:1.04376:1.0502:1.19315:1	0.595797(0.61437:0.439883:0.733138)	-2130.16	NA	NA	NA
HORVU.MOREX.r2.1HG0002490-TraesCS2A02G472400	MA	0.242401	1.43052	0.16945	1.32264e-79	999	229.027	769.973	NA	287	182.84	104.16	NA	NA	0.514784	1.86285:2.24651:1.23696:1.26604:0.846713:1	0.593093(0.615616:0.433934:0.72973)	-2168.64	NA	NA	NA
HORVU.MOREX.r2.1HG0002490-TraesCS2B02G110700	MA	0.08639	0.579606	0.14905	2.54717e-35	1047	189.498	857.502	NA	143	85.4002	57.5998	NA	NA	0.175658	2.08095:3.43465:1.85621:1.78255:1.93117:1	0.596466(0.611748:0.429799:0.747851)	-1858.89	NA	NA	NA
HORVU.MOREX.r2.1HG0002490-TraesCS2B02G495100	MA	0.235548	1.50642	0.156363	3.99011e-88	1017	229.68	787.32	NA	290	188.802	101.198	NA	NA	0.522562	2.02579:2.83073:1.18557:1.21809:0.947701:1	0.590954(0.60767:0.435103:0.730088)	-2193.1	NA	NA	NA
HORVU.MOREX.r2.1HG0002490-TraesCS2D02G093900	MA	0.0843987	0.620376	0.136044	7.74993e-39	1047	181.023	865.977	NA	142	86.0184	55.9816	NA	NA	0.177067	2.47185:4.88933:2.11291:2.07762:2.88403:1	0.602197(0.611748:0.434097:0.760745)	-1846.31	NA	NA	NA
HORVU.MOREX.r2.1HG0002490-TraesCS4A02G463400	MA	0.107157	0.470075	0.227956	8.92762e-24	1044	230.43	813.57	NA	154	85.3264	68.6736	NA	NA	0.187259	2.16149:2.60215:1.47699:1.55437:0.773322:1	0.590038(0.600575:0.429598:0.739943)	-1941.11	NA	NA	NA
HORVU.MOREX.r2.1HG0002490-TraesCS4A02G463500	MA	0.120634	0.715029	0.168712	7.06164e-22	534	101.323	432.677	NA	92	53.4744	38.5256	NA	NA	0.233416	0.971972:1.14649:0.73952:0.757725:0.463025:1	0.603933(0.587079:0.449438:0.775281)	-1024.86	NA	NA	NA
HORVU.MOREX.r2.1HG0002490-TraesCS5B02G280800	MA	0.233265	1.36692	0.17065	1.12207e-76	1014	221.03	792.97	NA	282	174.913	107.087	NA	NA	0.480378	1.50842:2.45957:1.0225:1.2863:1.03086:1	0.591223(0.609467:0.424556:0.739645)	-2172.8	NA	NA	NA
HORVU.MOREX.r2.1HG0002490-TraesCS5D02G288800	MA	0.234231	1.53642	0.152453	3.14134e-89	1014	226.506	787.494	NA	285	186.271	98.7293	NA	NA	0.525113	1.60863:2.95795:0.741713:1.57057:1.14456:1	0.59073(0.609467:0.424556:0.738166)	-2176.46	NA	NA	NA
HORVU.MOREX.r2.1HG0002490-TraesCS6B02G455900	MA	0.241454	1.27823	0.188897	1.50324e-69	1020	240.444	779.556	NA	290	179.852	110.148	NA	NA	0.485852	2.13899:2.34591:1.79111:1.8108:0.814601:1	0.583333(0.607353:0.429412:0.713235)	-2206.09	NA	NA	NA
HORVU.MOREX.r2.1HG0002570-TRIDC0UG021480	MA	0.149669	0.361795	0.413685	2.75272e-15	1677	400.361	1276.64	NA	282	121.598	160.402	NA	NA	0.200311	1.3332:1.40705:1.0384:1.11392:0.494836:1	0.48062(0.50805:0.406082:0.527728)	-3265.97	NA	NA	NA
HORVU.MOREX.r2.1HG0002570-TraesCS1A02G018000	MA	0.0701661	0.231807	0.302692	4.47861e-17	1881	446.039	1434.96	NA	183	92.7147	90.2853	NA	NA	0.108496	1.7125:1.72569:1.27219:1.33371:0.471092:1	0.477671(0.50319:0.397927:0.531898)	-3251.96	NA	NA	NA
HORVU.MOREX.r2.1HG0002570-TraesCS1A02G018600	MA	0.0900165	0.274419	0.328026	4.75405e-18	1884	443.064	1440.94	NA	221	106.928	114.072	NA	NA	0.133383	1.28824:1.5526:0.904918:0.911805:0.494905:1	0.476911(0.491242:0.398885:0.540605)	-3389.68	NA	NA	NA
HORVU.MOREX.r2.1HG0002570-TraesCS1B02G020700	MA	0.0790968	0.274645	0.287997	3.95815e-21	1869	456.684	1412.32	NA	207	109.487	97.5134	NA	NA	0.126878	2.00503:2.52682:1.26943:1.2795:0.795122:1	0.479668(0.497592:0.401284:0.540128)	-3305.68	NA	NA	NA
HORVU.MOREX.r2.1HG0002570-TraesCS1B02G022400	MA	0.0853182	0.260992	0.326899	2.43874e-17	1893	443.583	1449.42	NA	212	102.507	109.493	NA	NA	0.126484	2.19082:2.3096:1.83995:1.84844:0.815765:1	0.479398(0.496038:0.402536:0.53962)	-3367.4	NA	NA	NA
HORVU.MOREX.r2.1HG0002570-TraesCS1D02G015300	MA	0.0771915	0.212574	0.363128	6.87579e-13	1896	448.622	1447.38	NA	187	86.1136	100.886	NA	NA	0.109225	1.58835:1.60412:1.22678:1.33822:0.399799:1	0.480485(0.501582:0.405854:0.534019)	-3299.25	NA	NA	NA
HORVU.MOREX.r2.1HG0002570-TraesCS1D02G015900	MA	0.106612	0.308889	0.345148	1.20171e-18	1866	437.373	1428.63	NA	248	116.575	131.425	NA	NA	0.154024	2.09327:2.31383:1.6121:1.6237:0.710697:1	0.474812(0.5:0.396302:0.528135)	-3445.3	NA	NA	NA
HORVU.MOREX.r2.1HG0002570-TraesCS1D02G017800	MA	0.0789766	0.260465	0.303214	3.42097e-19	1884	452.681	1431.32	NA	204	104.15	99.8505	NA	NA	0.122584	1.6577:1.7574:1.20863:1.25568:0.444081:1	0.479034(0.5:0.405255:0.531847)	-3326.54	NA	NA	NA
HORVU.MOREX.r2.1HG0002570-TraesCS1D02G018000	MA	0.120951	0.30682	0.394207	3.46215e-13	1587	362.505	1224.5	NA	226	96.9299	129.07	NA	NA	0.163407	1.45484:1.6217:1.23499:1.24892:0.66814:1	0.488028(0.496219:0.411153:0.556711)	-2975.18	NA	NA	NA
HORVU.MOREX.r2.1HG0002580-TRIDC0UG021480	MA	0.15002	0.354472	0.423221	1.19833e-14	1680	401.972	1278.03	NA	283	120.652	162.348	NA	NA	0.198939	1.41744:1.45166:1.1708:1.18538:0.658563:1	0.477976(0.508036:0.404464:0.521429)	-3274.03	NA	NA	NA
HORVU.MOREX.r2.1HG0002580-TraesCS1A02G018000	MA	0.0742671	0.237276	0.312999	3.98518e-17	1890	447.116	1442.88	NA	191	95.0213	95.9787	NA	NA	0.11283	1.87787:1.83812:1.48633:1.48921:0.690554:1	0.477249(0.502381:0.401587:0.527778)	-3297.32	NA	NA	NA
HORVU.MOREX.r2.1HG0002580-TraesCS1A02G018600	MA	0.0946919	0.295164	0.320811	9.54291e-20	1884	441.963	1442.04	NA	233	113.839	119.161	NA	NA	0.14172	1.73065:1.76061:1.36854:1.38153:0.630893:1	0.475584(0.491242:0.398089:0.53742)	-3424.66	NA	NA	NA
HORVU.MOREX.r2.1HG0002580-TraesCS1B02G020700	MA	0.0830369	0.290512	0.28583	7.22539e-23	1869	475.387	1393.61	NA	219	119.156	99.8436	NA	NA	0.135809	1.97018:2.0256:1.71194:1.71329:0.854969:1	0.478331(0.497592:0.401284:0.536116)	-3402.23	NA	NA	NA
HORVU.MOREX.r2.1HG0002580-TraesCS1B02G022400	MA	0.0853179	0.267943	0.318418	2.24048e-18	1893	438.129	1454.87	NA	214	104.017	109.983	NA	NA	0.127586	2.10611:1.98105:1.87996:1.89064:0.968162:1	0.477813(0.496038:0.400951:0.53645)	-3375.94	NA	NA	NA
HORVU.MOREX.r2.1HG0002580-TraesCS1D02G015300	MA	0.0775878	0.215392	0.360217	2.61277e-13	1896	453.205	1442.8	NA	189	88.0394	100.961	NA	NA	0.110527	2.09937:2.04238:1.63162:1.63607:0.695091:1	0.47943(0.502373:0.405854:0.530063)	-3305.86	NA	NA	NA
HORVU.MOREX.r2.1HG0002580-TraesCS1D02G015900	MA	0.104284	0.323863	0.321999	6.0358e-22	1869	441.971	1427.03	NA	251	123.059	127.941	NA	NA	0.156209	2.21009:2.19335:1.70998:1.71637:0.739917:1	0.474318(0.501605:0.395666:0.525682)	-3445.41	NA	NA	NA
HORVU.MOREX.r2.1HG0002580-TraesCS1D02G017800	MA	0.0785619	0.265093	0.296357	3.20599e-20	1884	453.264	1430.74	NA	206	106.435	99.5651	NA	NA	0.123439	1.88121:1.82043:1.40387:1.40663:0.667461:1	0.477442(0.5:0.404459:0.527866)	-3335.8	NA	NA	NA
HORVU.MOREX.r2.1HG0002580-TraesCS1D02G018000	MA	0.116422	0.325818	0.357323	2.92573e-16	1587	364.616	1222.38	NA	226	102.824	123.176	NA	NA	0.164531	1.73498:1.74818:1.58619:1.5785:0.898124:1	0.486452(0.495274:0.411153:0.55293)	-2971.5	NA	NA	NA
HORVU.MOREX.r2.1HG0002620-TRIDC1AG002380	MA	0.0632231	0.144952	0.436165	1.6505e-09	2652	652.108	1999.89	NA	204	87.2677	116.732	NA	NA	0.0833198	3.01246:1.51173:0.758222:2.15253:1.34273:1	0.469646(0.513575:0.471154:0.424208)	-4419.89	NA	NA	NA
HORVU.MOREX.r2.1HG0002620-TRIDC1BG003170	MA	0.0566116	0.147285	0.384368	8.39576e-09	1881	492.928	1388.07	NA	138	66.2707	71.7293	NA	NA	0.0803731	3.55286:3.14434:1.96896:2.42354:0.617358:1	0.492557(0.531898:0.452153:0.49362)	-3096.77	NA	NA	NA
HORVU.MOREX.r2.1HG0002620-TraesCS1A02G023400	MA	0.0552974	0.134692	0.410547	4.16894e-13	3537	988.16	2548.84	NA	253	122.878	130.122	NA	NA	0.0774785	4.21668:2.65202:0.631128:2.25182:1.49229:1	0.509613(0.543257:0.50212:0.483461)	-5823.19	NA	NA	NA
HORVU.MOREX.r2.1HG0002620-TraesCS1B02G029100	MA	0.0557038	0.131002	0.425213	4.59711e-12	3522	983.511	2538.49	NA	250	119.19	130.81	NA	NA	0.0767306	4.12536:2.44271:0.70775:2.319:1.39233:1	0.509512(0.545571:0.502555:0.480409)	-5795	NA	NA	NA
HORVU.MOREX.r2.1HG0002620-TraesCS1D02G022900	MA	0.0537921	0.118591	0.453595	5.32334e-10	3537	970.358	2566.64	NA	236	107.284	128.716	NA	NA	0.0715693	2.78964:1.66772:0.354098:1.48972:1.09835:1	0.508482(0.543681:0.50212:0.479644)	-5777.5	NA	NA	NA
HORVU.MOREX.r2.1HG0003950-TraesCS1B02G039600	MA	0.0539225	0.250155	0.215556	1.17115e-34	2631	624.724	2006.28	NA	232	137.096	94.9044	NA	NA	0.100518	2.96391:3.30785:1.89006:1.88241:0.750186:1	0.556062(0.54675:0.436146:0.685291)	-4404.66	NA	NA	NA
HORVU.MOREX.r2.1HG0003950-TraesCS1D02G033200	MA	0.0543196	0.273745	0.198431	1.37019e-42	2844	669.932	2174.07	NA	263	159.98	103.02	NA	NA	0.106007	2.51554:3.01901:1.52553:1.57213:0.994352:1	0.559423(0.556435:0.439346:0.682489)	-4807.96	NA	NA	NA
HORVU.MOREX.r2.1HG0003970-TRIDC1BG004140	MA	0.142938	0.433404	0.329802	4.96895e-15	1155	208.433	946.567	NA	187	74.8675	112.133	NA	NA	0.195356	1.98649:2.44718:1.58558:1.58422:0.859303:1	0.590043(0.528571:0.433766:0.807792)	-2152.84	NA	NA	NA
HORVU.MOREX.r2.1HG0003970-TraesCS1A02G031800	MA	0.129898	0.447151	0.290502	3.12186e-46	2649	627.263	2021.74	NA	444	229.301	214.699	NA	NA	0.205021	1.79562:2.20679:1.10371:1.13439:0.707063:1	0.540393(0.534541:0.419026:0.66761)	-5083.41	NA	NA	NA
HORVU.MOREX.r2.1HG0003970-TraesCS1A02G031900	MA	0.0946939	0.249503	0.379531	8.58491e-20	2805	662.911	2142.09	NA	326	146.425	179.575	NA	NA	0.13128	1.98032:2.06388:1.51265:1.64633:0.603015:1	0.531729(0.525668:0.418717:0.650802)	-5018.84	NA	NA	NA
HORVU.MOREX.r2.1HG0003970-TraesCS1B02G039500	MA	0.13383	0.462771	0.289192	1.45218e-50	2796	672.342	2123.66	NA	482	251.902	230.098	NA	NA	0.212929	1.90534:2.6109:0.879003:0.91075:0.787946:1	0.541309(0.534871:0.42382:0.665236)	-5375.5	NA	NA	NA
HORVU.MOREX.r2.1HG0003970-TraesCS1B02G039800	MA	0.101903	0.246272	0.413783	9.98527e-17	2802	646.892	2155.11	NA	337	141.685	195.315	NA	NA	0.135233	1.37951:2.27857:0.7671:0.797713:0.627595:1	0.528194(0.518737:0.41863:0.647216)	-5056.39	NA	NA	NA
HORVU.MOREX.r2.1HG0003970-TraesCS1D02G033300	MA	0.129717	0.463115	0.280096	1.88672e-52	2796	669.413	2126.59	NA	475	251.348	223.652	NA	NA	0.209538	1.85345:2.55457:0.859534:0.892354:0.862352:1	0.540951(0.534871:0.421137:0.666845)	-5366.84	NA	NA	NA
HORVU.MOREX.r2.1HG0004680-TRIDC1BG002490	MA	0.125792	0.287675	0.43727	3.21052e-18	2772	734.293	2037.71	NA	395	178.454	216.546	NA	NA	0.168674	2.52587:2.59098:2.18449:2.26519:0.935909:1	0.484848(0.545996:0.382576:0.525974)	-5159.31	NA	NA	NA
HORVU.MOREX.r2.1HG0004680-TraesCS1A02G016200	MA	0.0683241	0.147258	0.463974	1.90892e-09	2787	777.832	2009.17	NA	229	104.164	124.836	NA	NA	0.0903541	2.51822:2.68527:1.77675:1.93122:0.587426:1	0.482239(0.546825:0.376749:0.523143)	-4677.45	NA	NA	NA
HORVU.MOREX.r2.1HG0004680-TraesCS1B02G020300	MA	0.12845	0.284921	0.450827	4.00263e-17	2772	733.804	2038.2	NA	398	176.716	221.284	NA	NA	0.169871	2.60928:2.62423:2.28167:2.35215:0.938977:1	0.48539(0.544913:0.38474:0.526515)	-5173.59	NA	NA	NA
HORVU.MOREX.r2.1HG0004680-TraesCS1D02G014600	MA	0.0623991	0.142526	0.43781	8.04389e-10	2784	738.507	2045.49	NA	214	96.7174	117.283	NA	NA	0.0836541	2.53612:2.66575:2.25683:2.31828:0.956575:1	0.483836(0.543642:0.380388:0.527478)	-4629.17	NA	NA	NA
HORVU.MOREX.r2.1HG0004680-TraesCS1D02G016100	MA	0.117793	0.262653	0.448473	5.26089e-16	2775	731.076	2043.92	NA	371	164.609	206.391	NA	NA	0.155956	2.51383:2.52694:2.21179:2.25552:1.05614:1	0.487207(0.544324:0.385946:0.531351)	-5096.66	NA	NA	NA
HORVU.MOREX.r2.1HG0004930-TRIDC5BG057730	MA	0.217994	0.472255	0.461603	4.26296e-05	429	108.772	320.228	NA	93	39.4239	53.5761	NA	NA	0.282461	1.92899:2.08674:1.36741:1.58494:0.308474:1	0.488345(0.48951:0.377622:0.597902)	-891.342	NA	NA	NA
HORVU.MOREX.r2.1HG0005990-TraesCS2A02G045900	MA	0.176786	1.2383	0.142765	1.71647e-114	1542	318	1224	NA	372	240.076	131.924	NA	NA	0.395698	2.14428:2.18534:1.575:1.61472:0.505851:1	0.568742(0.592412:0.378405:0.735409)	-3128.05	NA	NA	NA
HORVU.MOREX.r2.1HG0005990-TraesCS2D02G044600	MA	0.150867	1.00802	0.149666	1.33951e-50	837	190.04	646.96	NA	184	121.894	62.1065	NA	NA	0.345483	2.20612:2.17342:1.7563:1.77571:0.621907:1	0.525687(0.550179:0.351254:0.675627)	-1685.41	NA	NA	NA
HORVU.MOREX.r2.1HG0006060-TraesCS2A02G045900	MA	0.194543	1.02409	0.189966	1.94033e-81	1536	332.134	1203.87	NA	373	220.899	152.101	NA	NA	0.373919	3.00193:2.65436:2.0463:2.13347:0.76399:1	0.564453(0.601562:0.37793:0.713867)	-3152.17	NA	NA	NA
HORVU.MOREX.r2.1HG0006060-TraesCS2D02G044600	MA	0.184328	0.939029	0.196297	4.87125e-38	831	170.932	660.068	NA	184	104.663	79.3366	NA	NA	0.339565	2.84904:3.00699:2.28825:2.51141:0.579746:1	0.505415(0.539711:0.33935:0.637184)	-1664.9	NA	NA	NA
HORVU.MOREX.r2.1HG0006160-TRIDC0UG018900	MA	0.753141	1.78003	0.423105	6.69178e-29	660	131.679	528.321	NA	319	118.254	200.746	NA	NA	0.958021	1.22167:1.36744:1.08185:1.8295:0.743454:1	0.449242(0.445455:0.381818:0.520455)	-1643.08	NA	NA	NA
HORVU.MOREX.r2.1HG0006160-TRIDC1AG000060	MA	0.122726	0.258589	0.4746	1.90608e-05	918	234.856	683.144	NA	123	51.6697	71.3303	NA	NA	0.157484	2.30609:0.952937:1.03702:1.07448:0.688784:1	0.430283(0.462418:0.330065:0.498366)	-1711.12	NA	NA	NA
HORVU.MOREX.r2.1HG0006160-TRIDC7BG070220	MA	0.311895	1.43776	0.216931	1.85767e-55	816	180.997	635.003	NA	255	144.798	110.202	NA	NA	0.561623	2.02571:2.46528:1.49561:1.82426:0.535273:1	0.418505(0.472426:0.351103:0.431985)	-1774.36	NA	NA	NA
HORVU.MOREX.r2.1HG0006160-TraesCS2A02G039100	MA	0.319746	1.09036	0.293249	8.3024e-40	966	226.017	739.983	NA	296	151.012	144.988	NA	NA	0.500047	1.90966:1.75167:1.31379:1.85422:0.421744:1	0.426501(0.476708:0.340062:0.462733)	-2148.11	NA	NA	NA
HORVU.MOREX.r2.1HG0006160-TraesCS7B02G445400	MA	0.56493	2.08153	0.271402	0	1461	304.417	1156.58	NA	639	314.601	324.399	NA	NA	0.880931	0.959146:0.967944:0.828027:0.935395:0.424583:1	0.437029(0.483573:0.376797:0.450719)	-3536.83	NA	NA	NA
HORVU.MOREX.r2.1HG0007040-TRIDC0UG003450	MA	0.0363373	0.047597	0.763436	0.275262	1953	495.128	1457.87	NA	74	22.784	51.216	NA	NA	0.0391919	1.7853:1.73789:1.50927:1.77456:0.713803:1	0.413722(0.460061:0.390937:0.390169)	-2943.33	NA	NA	NA
HORVU.MOREX.r2.1HG0007040-TRIDC1BG000290	MA	0.0328924	0.0429782	0.765326	0.303666	1866	467.784	1398.22	NA	64	19.4673	44.5327	NA	NA	0.0354208	2.00959:2.00714:1.68982:2.14395:0.688061:1	0.413183(0.460611:0.393087:0.385852)	-2782.2	NA	NA	NA
HORVU.MOREX.r2.1HG0007040-TraesCS1B02G002700	MA	0.0338457	0.0467799	0.723508	0.0954804	2961	798.217	2162.78	NA	107	36.1443	70.8557	NA	NA	0.0373324	1.67918:1.76063:1.37779:2.01826:0.629908:1	0.444107(0.486829:0.398176:0.447315)	-4491.8	NA	NA	NA
HORVU.MOREX.r2.1HG0007040-TraesCS1B02G004900	MA	0.0353997	0.0440862	0.802965	0.267247	2928	789.596	2138.4	NA	107	33.7049	73.2951	NA	NA	0.0377422	1.31208:1.2619:1.05111:1.55112:0.525216:1	0.443989(0.48873:0.397541:0.445697)	-4450.97	NA	NA	NA
HORVU.MOREX.r2.1HG0007040-TraesCS2D02G091600	MA	0.0295017	0.0442625	0.666517	0.20274	1395	324.554	1070.45	NA	44	13.7573	30.2427	NA	NA	0.0329359	0.878378:1.06227:0.741469:1.20175:0.277295:1	0.408961(0.468817:0.396774:0.36129)	-2116.02	NA	NA	NA
HORVU.MOREX.r2.1HG0007040-TraesCS5B02G343800	MA	0.290626	0.619197	0.469359	1.06698e-35	2925	775.978	2149.02	NA	805	350.021	454.979	NA	NA	0.377793	1.3314:1.71339:0.889323:1.38182:0.604629:1	0.442222(0.477949:0.402564:0.446154)	-6365.83	NA	NA	NA
HORVU.MOREX.r2.1HG0007040-TraesCS5D02G349600	MA	0.291071	0.627146	0.46412	3.35503e-37	2952	791.878	2160.12	NA	815	359.657	455.343	NA	NA	0.381224	1.47787:1.71943:1.10772:1.60172:0.663568:1	0.443936(0.480691:0.401931:0.449187)	-6432.63	NA	NA	NA
HORVU.MOREX.r2.1HG0007040-TraesCSU02G173700	MA	0.0362119	0.045544	0.795098	0.26909	2973	769.775	2203.23	NA	111	33.8858	77.1142	NA	NA	0.0386282	1.16901:1.2508:0.961457:1.59718:0.47777:1	0.441305(0.484359:0.394551:0.445005)	-4526.34	NA	NA	NA
HORVU.MOREX.r2.1HG0007530-TRIDC0UG003450	MA	0.0314676	0.0615186	0.511513	0.00513478	1953	475.133	1477.87	NA	73	28.1742	44.8258	NA	NA	0.0387785	1.40772:2.08233:1.02495:1.68582:0.815153:1	0.414491(0.461598:0.390937:0.390937)	-2930.14	NA	NA	NA
HORVU.MOREX.r2.1HG0007530-TRIDC1BG000290	MA	0.0258664	0.0572923	0.451481	0.00164165	1866	438.305	1427.69	NA	60	24.2855	35.7145	NA	NA	0.0332481	1.4025:2.07894:1.00229:2.10949:0.752515:1	0.413719(0.462219:0.392283:0.386656)	-2755.19	NA	NA	NA
HORVU.MOREX.r2.1HG0007530-TraesCS1B02G002700	MA	0.0270073	0.0602731	0.448083	5.42556e-05	2961	742.85	2218.15	NA	101	43.1998	57.8002	NA	NA	0.035353	1.07933:1.94208:0.509168:2.3367:0.464984:1	0.44512(0.488349:0.399189:0.447822)	-4451.14	NA	NA	NA
HORVU.MOREX.r2.1HG0007530-TraesCS1B02G004900	MA	0.0308455	0.0566487	0.544505	0.00208354	2928	755.283	2172.72	NA	106	41.3034	64.6966	NA	NA	0.0375015	1.08458:1.53324:0.714942:1.9153:0.462184:1	0.445014(0.490266:0.398566:0.446209)	-4437.77	NA	NA	NA
HORVU.MOREX.r2.1HG0007530-TraesCS2D02G091600	MA	0.0231968	0.0588976	0.39385	0.00351039	1395	303.225	1091.78	NA	41	16.9556	24.0444	NA	NA	0.0309569	0.653975:1.36191:0.576873:1.54446:0.202927:1	0.409677(0.469892:0.395699:0.363441)	-2098.75	NA	NA	NA
HORVU.MOREX.r2.1HG0007530-TraesCS5B02G343800	MA	0.279718	0.643235	0.434862	6.13969e-43	2925	772.148	2152.85	NA	797	360.234	436.766	NA	NA	0.37568	1.24013:1.69443:0.799587:1.25614:0.607133:1	0.443248(0.48:0.403077:0.446667)	-6346.39	NA	NA	NA
HORVU.MOREX.r2.1HG0007530-TraesCS5D02G349600	MA	0.280829	0.642913	0.436808	6.47047e-43	2952	789.943	2162.06	NA	806	367.109	438.891	NA	NA	0.377721	1.42729:1.66151:1.07345:1.52614:0.666209:1	0.445122(0.482724:0.402439:0.450203)	-6410.39	NA	NA	NA
HORVU.MOREX.r2.1HG0007530-TraesCSU02G173700	MA	0.0307711	0.0555678	0.553759	0.00318999	2973	700.668	2272.33	NA	105	37.5551	67.4449	NA	NA	0.0366151	0.934749:1.70103:0.527776:2.75766:0.43686:1	0.442314(0.486377:0.39556:0.445005)	-4482.88	NA	NA	NA
HORVU.MOREX.r2.1HG0008270-TRIDC1AG000530	MA	0.136927	0.249636	0.548507	7.26875e-05	1137	278.489	858.511	NA	163	60.5744	102.426	NA	NA	0.164534	2.8095:2.66661:2.53981:2.59117:1.42338:1	0.457344(0.492084:0.39314:0.486807)	-2170.84	NA	NA	NA
HORVU.MOREX.r2.1HG0008270-TRIDC1AG000640	MA	0.0615811	0.133128	0.46257	4.59607e-05	1452	349.783	1102.22	NA	106	43.1311	62.8689	NA	NA	0.0788166	1.63506:2.76483:1.00494:1.77373:0.562718:1	0.466942(0.507231:0.39876:0.494835)	-2443.6	NA	NA	NA
HORVU.MOREX.r2.1HG0008270-TRIDC1BG000990	MA	0.0597613	0.104587	0.571403	0.00689415	1431	364.058	1066.94	NA	95	35.5192	59.4808	NA	NA	0.0711653	1.44467:1.95103:0.71776:1.11787:0.289299:1	0.4703(0.51153:0.403564:0.495807)	-2374.67	NA	NA	NA
HORVU.MOREX.r2.1HG0008270-TRIDC1BG001020	MA	0.0530773	0.139084	0.38162	1.99889e-06	1416	347.339	1068.66	NA	97	44.6155	52.3845	NA	NA	0.0741744	1.10643:1.27207:0.774972:1.0688:0.280583:1	0.466455(0.506356:0.412076:0.480932)	-2365.67	NA	NA	NA
HORVU.MOREX.r2.1HG0008270-TRIDC1BG007920	MA	0.0891312	0.136911	0.651014	0.0158001	1449	363.213	1085.79	NA	134	45.4832	88.5168	NA	NA	0.101108	2.53226:3.80974:1.90816:1.9995:0.861231:1	0.468254(0.509317:0.400621:0.494824)	-2541.31	NA	NA	NA
HORVU.MOREX.r2.1HG0008270-TRIDC1BG007930	MA	0.0732537	0.141228	0.518692	0.000247284	1452	364.152	1087.85	NA	120	47.0678	72.9322	NA	NA	0.0903012	3.75872:4.38874:3.0316:3.32713:0.99668:1	0.467287(0.510331:0.39876:0.492769)	-2496.59	NA	NA	NA
HORVU.MOREX.r2.1HG0008270-TRIDC1BG011480	MA	0.0608488	0.135564	0.448855	3.82574e-05	1452	363.512	1088.49	NA	107	45.6478	61.3522	NA	NA	0.079554	1.22191:2.02297:0.962142:1.38631:0.453314:1	0.470386(0.509298:0.40186:0.5)	-2402.39	NA	NA	NA
HORVU.MOREX.r2.1HG0008270-TRIDC5BG009180	MA	0.0752027	0.119702	0.628251	0.0143539	1452	370.545	1081.46	NA	116	40.9376	75.0624	NA	NA	0.0865587	2.99812:5.10184:1.37974:2.6661:0.694169:1	0.47314(0.51343:0.399793:0.506198)	-2474.76	NA	NA	NA
HORVU.MOREX.r2.1HG0008270-TRIDC5BG067850	MA	0.0770825	0.146499	0.526164	0.000467771	1350	335.824	1014.18	NA	117	45.1913	71.8087	NA	NA	0.0943504	1.61781:2.95569:1.07831:1.20039:0.63037:1	0.465185(0.507778:0.401111:0.486667)	-2349.57	NA	NA	NA
HORVU.MOREX.r2.1HG0008270-TRIDC6AG012470	MA	0.0844095	0.188343	0.448169	8.41636e-07	1449	365.335	1083.67	NA	144	61.8193	82.1807	NA	NA	0.110614	2.40205:2.78369:1.69423:2.32623:0.615259:1	0.467219(0.506211:0.403727:0.491718)	-2566.52	NA	NA	NA
HORVU.MOREX.r2.1HG0008270-TRIDC6AG012480	MA	0.0935734	0.15634	0.598523	0.00199085	1422	355.365	1066.64	NA	141	50.4205	90.5795	NA	NA	0.109259	2.25472:2.54085:1.66358:1.95844:0.610762:1	0.459916(0.494726:0.396624:0.488397)	-2528.9	NA	NA	NA
HORVU.MOREX.r2.1HG0008270-TRIDC6AG059990	MA	0.0793063	0.13179	0.601765	0.0152767	1062	266.438	795.562	NA	90	32.1794	57.8206	NA	NA	0.0924735	5.01045:5.00876:4.49619:4.6051:0.871772:1	0.460452(0.483051:0.415254:0.483051)	-1834.94	NA	NA	NA
HORVU.MOREX.r2.1HG0008270-TRIDC6BG017660	MA	0.0924447	0.137403	0.672802	0.0206554	1452	394.013	1057.99	NA	138	49.1702	88.8298	NA	NA	0.104644	2.87228:3.23383:2.09839:2.44021:0.691677:1	0.462121(0.5:0.399793:0.48657)	-2509.24	NA	NA	NA
HORVU.MOREX.r2.1HG0008270-TRIDC7AG060800	MA	0.0929934	0.111842	0.831469	0.287751	1425	363.89	1061.11	NA	128	37.3769	90.6231	NA	NA	0.0978066	2.68442:3.05617:1.9844:2.17266:0.618823:1	0.463509(0.509474:0.396842:0.484211)	-2492.26	NA	NA	NA
HORVU.MOREX.r2.1HG0008270-TRIDC7BG053840	MA	0.0898278	0.110812	0.81063	0.240094	1425	369.14	1055.86	NA	125	37.6658	87.3342	NA	NA	0.0952637	2.15981:2.79873:1.26463:1.3924:0.538137:1	0.464561(0.509474:0.398947:0.485263)	-2482.82	NA	NA	NA
HORVU.MOREX.r2.1HG0008270-TraesCS1A02G004900	MA	0.106128	0.186758	0.568266	0.0003858	1431	343.468	1087.53	NA	161	57.514	103.486	NA	NA	0.125481	1.05244:1.62693:0.53528:1.18695:0.656932:1	0.470999(0.515723:0.403564:0.493711)	-2602.51	NA	NA	NA
HORVU.MOREX.r2.1HG0008270-TraesCS1A02G005300	MA	0.0806181	0.154193	0.52284	0.000164058	1437	382.534	1054.47	NA	131	53.6616	77.3384	NA	NA	0.100204	1.57227:2.3245:0.933154:1.60969:0.502588:1	0.465205(0.510438:0.397704:0.487474)	-2450.98	NA	NA	NA
HORVU.MOREX.r2.1HG0008270-TraesCS1A02G006400	MA	0.0668223	0.122809	0.544115	0.00125813	1452	370.551	1081.45	NA	109	42.1176	66.8824	NA	NA	0.0811102	1.82616:2.57389:0.846763:1.43607:0.416771:1	0.463843(0.509298:0.40186:0.480372)	-2451.32	NA	NA	NA
HORVU.MOREX.r2.1HG0008270-TraesCS1A02G051100	MA	0.0746638	0.129762	0.575392	0.00324874	1449	385.28	1063.72	NA	119	45.9708	73.0292	NA	NA	0.0893139	1.57541:2.07032:0.833623:1.23321:0.410064:1	0.464803(0.510352:0.397516:0.486542)	-2447.6	NA	NA	NA
HORVU.MOREX.r2.1HG0008270-TraesCS1B02G006400	MA	0.0686228	0.157237	0.436429	2.52214e-05	1194	294.81	899.19	NA	99	42.4685	56.5315	NA	NA	0.0905025	1.00876:1.29008:0.680974:0.804883:0.252359:1	0.470687(0.496231:0.404523:0.511307)	-2055.12	NA	NA	NA
HORVU.MOREX.r2.1HG0008270-TraesCS1B02G007200	MA	0.083913	0.145123	0.578219	0.00160268	1452	371.155	1080.84	NA	132	49.1833	82.8167	NA	NA	0.0995594	2.35726:3.47544:1.33119:1.72546:0.772748:1	0.466253(0.51343:0.393595:0.491736)	-2535.49	NA	NA	NA
HORVU.MOREX.r2.1HG0008270-TraesCS1B02G007300	MA	0.0965649	0.156891	0.615492	0.00440875	1353	365.181	987.819	NA	138	51.7841	86.2159	NA	NA	0.112847	2.12396:2.42578:1.53961:1.54278:0.741922:1	0.46711(0.505543:0.40133:0.494457)	-2375.03	NA	NA	NA
HORVU.MOREX.r2.1HG0008270-TraesCS1B02G008600	MA	0.0851123	0.13395	0.635405	0.0133074	1452	356.323	1095.68	NA	129	43.672	85.328	NA	NA	0.0970971	1.76057:3.67566:0.624918:1.74888:0.875511:1	0.469697(0.51343:0.396694:0.498967)	-2518.82	NA	NA	NA
HORVU.MOREX.r2.1HG0008270-TraesCS1B02G008900	MA	0.0647033	0.127235	0.508533	0.000453879	1452	361.903	1090.1	NA	108	42.658	65.342	NA	NA	0.080289	1.94495:3.39238:1.10988:1.60463:0.770874:1	0.467631(0.510331:0.399793:0.492769)	-2451.68	NA	NA	NA
HORVU.MOREX.r2.1HG0008270-TraesCS1B02G009300	MA	0.0456019	0.11815	0.385965	3.03105e-05	1233	302.441	930.559	NA	73	33.3707	39.6293	NA	NA	0.0633972	2.23528:2.08091:1.95065:2.07578:0.689529:1	0.475264(0.515815:0.40146:0.508516)	-2015.03	NA	NA	NA
HORVU.MOREX.r2.1HG0008270-TraesCS1B02G010300	MA	0.0728092	0.140457	0.518375	0.000425393	1452	344.128	1107.87	NA	119	44.5887	74.4113	NA	NA	0.0888418	1.3408:3.02376:0.807838:1.37181:0.718931:1	0.467631(0.509298:0.39876:0.494835)	-2492.27	NA	NA	NA
HORVU.MOREX.r2.1HG0008270-TraesCS1B02G061600	MA	0.0870855	0.140065	0.621749	0.00599578	1449	361.617	1087.38	NA	133	46.3479	86.6521	NA	NA	0.100307	2.38693:3.83857:1.79019:1.88778:0.845901:1	0.468599(0.509317:0.401656:0.494824)	-2537.78	NA	NA	NA
HORVU.MOREX.r2.1HG0008270-TraesCS1B02G061700	MA	0.071589	0.139715	0.512394	0.000222924	1452	363.449	1088.55	NA	118	46.5548	71.4452	NA	NA	0.0886415	3.51497:4.3919:2.72558:3.07833:0.961877:1	0.467287(0.509298:0.399793:0.492769)	-2488.9	NA	NA	NA
HORVU.MOREX.r2.1HG0008270-TraesCS1B02G085600	MA	0.0615797	0.141646	0.434743	1.34107e-05	1449	356.774	1092.23	NA	109	46.7626	62.2374	NA	NA	0.0812938	1.18953:1.99353:0.946408:1.43137:0.495387:1	0.469634(0.508282:0.402692:0.49793)	-2407.22	NA	NA	NA
HORVU.MOREX.r2.1HG0008270-TraesCS1D02G068100	MA	0.0725408	0.139428	0.520273	0.000292803	1452	377.26	1074.74	NA	120	48.345	71.655	NA	NA	0.0899195	1.82407:2.34143:1.47547:1.83711:0.622196:1	0.469353(0.509298:0.394628:0.504132)	-2448.16	NA	NA	NA
HORVU.MOREX.r2.1HG0008270-TraesCS3D02G452200	MA	0.0766164	0.157248	0.487233	3.09962e-05	1452	373.378	1078.62	NA	129	53.5819	75.4181	NA	NA	0.0973506	1.8622:3.17194:1.29513:1.81493:0.705586:1	0.463843(0.510331:0.394628:0.48657)	-2459.75	NA	NA	NA
HORVU.MOREX.r2.1HG0008270-TraesCS5B02G055100	MA	0.0752027	0.119702	0.628251	0.0143539	1452	370.545	1081.46	NA	116	40.9376	75.0624	NA	NA	0.0865587	2.99812:5.10184:1.37974:2.6661:0.694169:1	0.47314(0.51343:0.399793:0.506198)	-2474.76	NA	NA	NA
HORVU.MOREX.r2.1HG0008270-TraesCS5B02G444900	MA	0.0819794	0.140207	0.584703	0.00258099	1449	361.784	1087.22	NA	128	46.4253	81.5747	NA	NA	0.0965176	1.41675:2.1234:0.772118:1.34769:0.447679:1	0.468944(0.511387:0.406832:0.488613)	-2528.03	NA	NA	NA
HORVU.MOREX.r2.1HG0008270-TraesCS5D02G510400	MA	0.100853	0.200891	0.502027	1.44721e-05	1413	330.791	1082.21	NA	158	59.7936	98.2064	NA	NA	0.124272	1.21968:2.61947:1.10744:1.52475:0.818091:1	0.472753(0.510616:0.404459:0.503185)	-2571.84	NA	NA	NA
HORVU.MOREX.r2.1HG0008270-TraesCS6A02G096700	MA	0.099279	0.201964	0.491568	0.000338479	897	224.978	672.022	NA	100	40.5131	59.4869	NA	NA	0.125034	2.33186:2.38276:1.74313:2.08382:0.30903:1	0.453177(0.474916:0.399666:0.48495)	-1627.84	NA	NA	NA
HORVU.MOREX.r2.1HG0008270-TraesCS6A02G096800	MA	0.0844095	0.188343	0.448169	8.41636e-07	1449	365.335	1083.67	NA	144	61.8193	82.1807	NA	NA	0.110614	2.40205:2.78369:1.69423:2.32623:0.615259:1	0.467219(0.506211:0.403727:0.491718)	-2566.52	NA	NA	NA
HORVU.MOREX.r2.1HG0008270-TraesCS6A02G096900	MA	0.0928659	0.151403	0.613368	0.00300723	1452	365.675	1086.32	NA	142	50.3161	91.6839	NA	NA	0.107608	2.32143:2.60742:1.71771:1.99234:0.616103:1	0.462466(0.5:0.394628:0.492769)	-2575.54	NA	NA	NA
HORVU.MOREX.r2.1HG0008270-TraesCS6A02G409900	MA	0.0797824	0.136981	0.582435	0.0025095	1452	368.758	1083.24	NA	125	46.1097	78.8903	NA	NA	0.0943088	4.506:4.78193:3.68102:4.01403:0.94579:1	0.467631(0.510331:0.400826:0.491736)	-2513.19	NA	NA	NA
HORVU.MOREX.r2.1HG0008270-TraesCS6B02G125200	MA	0.089626	0.163039	0.549722	0.000286884	1452	381.852	1070.15	NA	143	56.2857	86.7143	NA	NA	0.108932	1.86926:2.07343:1.47627:1.84557:0.583507:1	0.466598(0.504132:0.403926:0.491736)	-2528.48	NA	NA	NA
HORVU.MOREX.r2.1HG0008270-TraesCS6B02G125400	MA	0.0931732	0.129441	0.719814	0.0551194	1452	398.174	1053.83	NA	136	46.8143	89.1857	NA	NA	0.103119	2.89802:3.34642:1.9711:2.33352:0.661887:1	0.462121(0.501033:0.399793:0.485537)	-2504.01	NA	NA	NA
HORVU.MOREX.r2.1HG0008270-TraesCS6D02G085500	MA	0.0872892	0.167725	0.520429	0.000173036	1236	349.572	886.428	NA	121	52.1624	68.8376	NA	NA	0.110039	2.89216:2.84778:2.17932:2.48466:0.472037:1	0.460761(0.491505:0.404126:0.48665)	-2146.73	NA	NA	NA
HORVU.MOREX.r2.1HG0008270-TraesCS6D02G085800	MA	0.105397	0.158678	0.664222	0.00973222	1452	391.182	1060.82	NA	156	55.6893	100.311	NA	NA	0.119752	2.63628:3.05042:1.82939:1.98255:0.804462:1	0.459711(0.497934:0.395661:0.485537)	-2566.41	NA	NA	NA
HORVU.MOREX.r2.1HG0008270-TraesCS6D02G086000	MA	0.0957212	0.170098	0.56274	0.0014244	1194	304.054	889.946	NA	123	46.4659	76.5341	NA	NA	0.114661	2.95317:3.30604:2.16931:2.47818:0.611634:1	0.461055(0.511307:0.388191:0.483668)	-2127.59	NA	NA	NA
HORVU.MOREX.r2.1HG0008270-TraesCS6D02G087800	MA	0.0889358	0.17325	0.513339	6.47235e-05	1452	362.958	1089.04	NA	144	56.6872	87.3128	NA	NA	0.110012	2.02633:2.23052:1.4681:1.92556:0.526522:1	0.463843(0.504132:0.397727:0.489669)	-2578.93	NA	NA	NA
HORVU.MOREX.r2.1HG0008270-TraesCS7A02G437300	MA	0.0931838	0.111174	0.838178	0.340448	1425	367.33	1057.67	NA	128	37.4992	90.5008	NA	NA	0.0978213	2.43341:2.82687:1.65288:1.81744:0.531214:1	0.463158(0.509474:0.396842:0.483158)	-2493.64	NA	NA	NA
HORVU.MOREX.r2.1HG0008270-TraesCS7B02G336300	MA	0.0894785	0.111716	0.800946	0.238934	1425	367.717	1057.28	NA	125	37.8452	87.1548	NA	NA	0.0952168	2.01958:2.76205:1.13979:1.32214:0.546339:1	0.465614(0.510526:0.398947:0.487368)	-2482.65	NA	NA	NA
HORVU.MOREX.r2.1HG0008270-TraesCS7D02G427200	MA	0.0923513	0.107008	0.863033	0.395556	1425	371.652	1053.35	NA	126	36.5637	89.4363	NA	NA	0.0961738	2.31733:2.74518:1.41798:1.55556:0.494063:1	0.46386(0.509474:0.395789:0.486316)	-2486.37	NA	NA	NA
HORVU.MOREX.r2.1HG0009560-TRIDC1AG039870	MA	0.227691	1.52772	0.14904	1.14382e-52	672	144.352	527.648	NA	173	111.99	61.0102	NA	NA	0.506949	1.32531:1.62367:0.95748:0.984766:0.404443:1	0.523065(0.584821:0.314732:0.669643)	-1364.37	NA	NA	NA
HORVU.MOREX.r2.1HG0009560-TRIDC1BG002100	MA	0.156729	0.852666	0.183811	4.86556e-09	177	44.9438	132.056	NA	34	22.0767	11.9233	NA	NA	0.333442	1.39752:1.75304:0.980375:0.980404:0.177579:1	0.387006(0.516949:0.186441:0.457627)	-350.898	NA	NA	NA
HORVU.MOREX.r2.1HG0009560-TRIDC1BG002110	MA	0.0763394	0.431471	0.176928	1.00645e-13	531	105.411	425.589	NA	62	36.1657	25.8343	NA	NA	0.146838	1.31686:1.30375:1.05312:1.10032:0.490261:1	0.538606(0.615819:0.288136:0.711864)	-927.863	NA	NA	NA
HORVU.MOREX.r2.1HG0009560-TRIDC1BG003730	MA	0.0879401	0.429459	0.204769	2.45135e-19	858	196.725	661.275	NA	111	65.7461	45.2539	NA	NA	0.166245	1.69235:1.65708:1.25831:1.26064:0.653244:1	0.503497(0.582168:0.29021:0.638112)	-1553.65	NA	NA	NA
HORVU.MOREX.r2.1HG0009560-TRIDC1BG003750	MA	0.160155	0.374571	0.42757	9.95481e-08	855	193.898	661.102	NA	145	58.9955	86.0045	NA	NA	0.208781	1.35052:1.38314:1.10431:1.13273:0.543555:1	0.492982(0.57193:0.291228:0.615789)	-1647.53	NA	NA	NA
HORVU.MOREX.r2.1HG0009560-TRIDC1BG003810	MA	0.169703	0.412823	0.411079	3.46065e-09	852	192.96	659.04	NA	152	63.2277	88.7723	NA	NA	0.224765	1.55195:1.77114:1.17264:1.15783:0.760468:1	0.484742(0.556338:0.294014:0.603873)	-1668.75	NA	NA	NA
HORVU.MOREX.r2.1HG0009560-TRIDC1BG003820	MA	0.114962	0.433778	0.265025	2.06368e-15	840	181.997	658.003	NA	123	62.8133	60.1867	NA	NA	0.184038	1.23852:1.91115:1.07343:1.07998:0.706894:1	0.48869(0.567857:0.292857:0.605357)	-1552.9	NA	NA	NA
HORVU.MOREX.r2.1HG0009560-TRIDC2AG002700	MA	0.35	1.59144	0.219926	6.92866e-51	693	168.135	524.865	NA	228	135.188	92.812	NA	NA	0.651198	1.34016:1.37041:1.03229:1.11196:0.28963:1	0.480519(0.564935:0.298701:0.577922)	-1557.15	NA	NA	NA
HORVU.MOREX.r2.1HG0009560-TraesCS1A02G026300	MA	0.103486	0.366707	0.282204	3.12535e-13	852	193.614	658.386	NA	112	57.1535	54.8465	NA	NA	0.163302	2.06494:2.2636:1.87158:1.87476:1.13483:1	0.481808(0.565141:0.28169:0.598592)	-1548.61	NA	NA	NA
HORVU.MOREX.r2.1HG0009560-TraesCS1A02G028600	MA	0.147269	0.29969	0.491405	3.33846e-05	855	193.582	661.418	NA	130	48.5256	81.4744	NA	NA	0.181779	1.40516:1.59797:1.07432:1.20378:0.566369:1	0.497661(0.580702:0.294737:0.617544)	-1604.24	NA	NA	NA
HORVU.MOREX.r2.1HG0009560-TraesCS1A02G028700	MA	0.0667661	0.125606	0.53155	0.0133489	864	206.068	657.932	NA	63	23.3582	39.6418	NA	NA	0.0807998	2.43758:2.47855:1.73222:1.97698:0.227049:1	0.493056(0.571181:0.286458:0.621528)	-1422.15	NA	NA	NA
HORVU.MOREX.r2.1HG0009560-TraesCS1B02G034600	MA	0.16985	0.507224	0.334862	4.18518e-14	813	183.252	629.748	NA	155	72.0676	82.9324	NA	NA	0.245895	1.50849:1.33957:1.12683:1.11003:1.00366:1	0.493235(0.546125:0.309963:0.623616)	-1641.43	NA	NA	NA
HORVU.MOREX.r2.1HG0009560-TraesCS1B02G035400	MA	0.0818346	0.142657	0.573645	0.0169692	864	211.459	652.541	NA	75	27.0737	47.9263	NA	NA	0.0967206	2.5579:2.46955:1.75208:1.80245:0.43472:1	0.487847(0.569444:0.288194:0.605903)	-1462.46	NA	NA	NA
HORVU.MOREX.r2.1HG0009560-TraesCS1B02G036200	MA	0.0969102	0.256587	0.377689	4.75015e-06	729	162.8	566.2	NA	83	35.8754	47.1246	NA	NA	0.132569	1.68831:1.52646:1.20729:1.21601:0.557645:1	0.510974(0.565844:0.304527:0.662551)	-1294.77	NA	NA	NA
HORVU.MOREX.r2.1HG0009560-TraesCS1B02G277900	MA	0.276604	1.98301	0.139487	3.57275e-88	852	195.517	656.483	NA	251	170.94	80.0602	NA	NA	0.668188	1.83914:2.11868:1.50022:1.55091:0.656935:1	0.490023(0.568662:0.299296:0.602113)	-1809.43	NA	NA	NA
HORVU.MOREX.r2.1HG0009560-TraesCS1B02G278000	MA	0.254293	2.3459	0.108399	2.15699e-92	705	158.557	546.443	NA	204	148.517	55.4831	NA	NA	0.724702	1.76753:1.83067:1.54225:1.57114:0.682292:1	0.490071(0.574468:0.314894:0.580851)	-1487.4	NA	NA	NA
HORVU.MOREX.r2.1HG0009560-TraesCS2A02G026300	MA	0.321195	3.00939	0.106731	0	852	184.225	667.775	NA	271	195.403	75.5968	NA	NA	0.902456	1.21603:1.21306:0.995259:1.07776:0.355559:1	0.494131(0.559859:0.297535:0.625)	-1816.31	NA	NA	NA
HORVU.MOREX.r2.1HG0009560-TraesCS2B02G039500	MA	0.314623	2.31283	0.136034	7.1273e-98	732	152.715	579.285	NA	229	151.055	77.9453	NA	NA	0.731504	1.18877:2.06331:0.643106:0.623737:0.493386:1	0.509563(0.567623:0.32377:0.637295)	-1562.04	NA	NA	NA
HORVU.MOREX.r2.1HG0009560-TraesCS2D02G028200	MA	0.312108	1.85431	0.168315	4.13226e-84	852	196.974	655.026	NA	272	174.39	97.6099	NA	NA	0.668649	1.62491:1.73672:1.18122:1.2242:0.442631:1	0.494131(0.559859:0.302817:0.619718)	-1893.16	NA	NA	NA
HORVU.MOREX.r2.1HG0009560-TraesCS7A02G472100	MA	0.224652	1.10372	0.203541	1.56902e-42	855	191.403	663.597	NA	207	121.359	85.6408	NA	NA	0.421442	1.82645:2.96932:1.41175:1.44619:0.922011:1	0.480117(0.55614:0.287719:0.596491)	-1723.69	NA	NA	NA
HORVU.MOREX.r2.1HG0009560-TraesCSU02G001700	MA	0.322594	1.72336	0.187189	9.79204e-74	846	202.296	643.704	NA	274	171.719	102.281	NA	NA	0.657546	1.92429:1.98534:1.41523:1.4488:0.475914:1	0.500591(0.579787:0.306738:0.615248)	-1898.59	NA	NA	NA
HORVU.MOREX.r2.1HG0009560-TraesCSU02G213800	MA	0.0502824	0.151221	0.332509	0.000150211	702	156.759	545.241	NA	46	21.3305	24.6695	NA	NA	0.0728224	2.49964:2.1803:2.25326:2.29859:1.2293:1	0.524929(0.594017:0.320513:0.660256)	-1125.47	NA	NA	NA
HORVU.MOREX.r2.1HG0009560-TraesCSU02G214600	MA	0.0502824	0.151221	0.332509	0.000150211	702	156.759	545.241	NA	46	21.3305	24.6695	NA	NA	0.0728224	2.49964:2.1803:2.25326:2.29859:1.2293:1	0.524929(0.594017:0.320513:0.660256)	-1125.47	NA	NA	NA
HORVU.MOREX.r2.1HG0009560-TraesCSU02G234400	MA	0.0502824	0.151221	0.332509	0.000150211	702	156.759	545.241	NA	46	21.3305	24.6695	NA	NA	0.0728224	2.49964:2.1803:2.25326:2.29859:1.2293:1	0.524929(0.594017:0.320513:0.660256)	-1125.47	NA	NA	NA
HORVU.MOREX.r2.1HG0012020-TRIDC3AG062900	MA	0.469856	1.53199	0.306696	7.26411e-54	936	249.309	686.691	NA	366	198.4	167.6	NA	NA	0.752763	1.15141:1.14935:0.928621:0.951573:0.45362:1	0.495192(0.564103:0.439103:0.482372)	-2202.56	NA	NA	NA
HORVU.MOREX.r2.1HG0012020-TRIDC3BG070450	MA	0.550544	1.40619	0.391515	2.51054e-39	939	237.267	701.733	NA	404	187.217	216.783	NA	NA	0.766749	0.988753:0.958014:0.795231:0.810564:0.383862:1	0.49574(0.552716:0.442492:0.492013)	-2313.71	NA	NA	NA
HORVU.MOREX.r2.1HG0012020-TRIDC3BG070540	MA	0.652384	2.23602	0.291762	0	297	65.1922	231.808	NA	144	70.6771	73.3229	NA	NA	0.999996	1.04918:1.58422:1.0538:1.14736:0.364436:1	0.520202(0.580808:0.39899:0.580808)	-745.375	NA	NA	NA
HORVU.MOREX.r2.1HG0012020-TraesCS3A02G444600	MA	0.467092	1.52312	0.306667	2.23701e-53	936	248.293	687.707	NA	366	197.903	168.097	NA	NA	0.747225	1.204:1.21007:0.964789:0.985598:0.494315:1	0.495192(0.565705:0.4375:0.482372)	-2201.51	NA	NA	NA
HORVU.MOREX.r2.1HG0012020-TraesCS3B02G478100	MA	0.550544	1.40619	0.391515	2.51054e-39	939	237.267	701.733	NA	404	187.217	216.783	NA	NA	0.766749	0.988753:0.958014:0.795231:0.810564:0.383862:1	0.49574(0.552716:0.442492:0.492013)	-2313.71	NA	NA	NA
HORVU.MOREX.r2.1HG0012020-TraesCS3B02G478800	MA	0.474336	1.68643	0.281267	8.80559e-66	936	266.11	669.89	NA	379	221.891	157.109	NA	NA	0.818941	1.35105:0.898732:0.629611:0.790497:0.447374:1	0.490385(0.554487:0.440705:0.475962)	-2207.2	NA	NA	NA
HORVU.MOREX.r2.1HG0012020-TraesCS3B02G479000	MA	0.501059	1.49217	0.335793	4.38127e-47	933	250.586	682.414	NA	374	195.356	178.644	NA	NA	0.767251	1.21864:1.17229:0.960673:1.06608:0.394515:1	0.484995(0.549839:0.426045:0.4791)	-2197.03	NA	NA	NA
HORVU.MOREX.r2.1HG0012020-TraesCS3B02G479200	MA	0.462313	1.3778	0.335544	1.3107e-43	936	249.639	686.361	NA	361	187.772	173.228	NA	NA	0.706481	1.30707:1.33915:1.04685:1.06767:0.571277:1	0.492521(0.557692:0.442308:0.477564)	-2199.75	NA	NA	NA
HORVU.MOREX.r2.1HG0012020-TraesCS3D02G437000	MA	0.425124	2.42995	0.174952	2.43677e-126	927	254.527	672.473	NA	363	248.251	114.749	NA	NA	0.97559	0.904028:0.7272:0.582892:0.718073:0.37941:1	0.490831(0.556634:0.44822:0.467638)	-2172.59	NA	NA	NA
HORVU.MOREX.r2.1HG0012020-TraesCS3D02G437200	MA	0.46249	1.62615	0.284408	2.57505e-61	930	248.18	681.82	NA	364	204.339	159.661	NA	NA	0.773024	1.28716:1.35177:1.01497:1.01993:0.532171:1	0.493548(0.562903:0.43871:0.479032)	-2185.41	NA	NA	NA
HORVU.MOREX.r2.1HG0012890-TRIDC3AG060760	MA	0.0362074	0.156645	0.231143	4.57413e-09	987	250.839	736.161	NA	60	35.7492	24.2508	NA	NA	0.0668156	3.37797:4.10202:2.0427:2.36579:0.31394:1	0.506586(0.569909:0.390578:0.559271)	-1558.55	NA	NA	NA
HORVU.MOREX.r2.1HG0012890-TRIDC3BG068600	MA	0.0626468	0.187502	0.334113	2.41634e-06	828	203.376	624.624	NA	68	33.5611	34.4389	NA	NA	0.093314	1.04755:1.01858:0.775531:0.871578:0.124512:1	0.241546(0.282609:0.193841:0.248188)	-1413.03	NA	NA	NA
HORVU.MOREX.r2.1HG0012890-TraesCS3A02G428900	MA	0.0380527	0.156089	0.243788	7.90241e-09	987	250.085	736.915	NA	61	35.499	25.501	NA	NA	0.0679608	3.56161:4.13001:2.24445:2.53389:0.294837:1	0.506079(0.568389:0.390578:0.559271)	-1562.92	NA	NA	NA
HORVU.MOREX.r2.1HG0012890-TraesCS3B02G466500	MA	0.0392219	0.132609	0.295771	1.10937e-06	987	258.783	728.217	NA	57	31.1084	25.8916	NA	NA	0.0637072	2.95455:3.14826:2.27011:2.57531:0.322972:1	0.505066(0.569909:0.390578:0.554711)	-1594.33	NA	NA	NA
HORVU.MOREX.r2.1HG0012890-TraesCS3D02G424500	MA	0.042182	0.152385	0.276812	1.35979e-07	987	260.336	726.664	NA	63	35.54	27.46	NA	NA	0.0712497	2.77587:2.98513:2.01431:2.2862:0.301165:1	0.505066(0.569909:0.389058:0.556231)	-1616.04	NA	NA	NA
HORVU.MOREX.r2.1HG0021870-TRIDC1BG020450	MA	0.164446	0.311332	0.528201	0.000363637	705	144.466	560.534	NA	116	38.0398	77.9602	NA	NA	0.194545	1.29697:2.04337:1.0052:0.92657:0.580845:1	0.675177(0.621277:0.56383:0.840426)	-1336.86	NA	NA	NA
HORVU.MOREX.r2.1HG0021870-TRIDC2AG044910	MA	0.171549	0.29057	0.590387	0.00684617	705	138.383	566.617	NA	116	33.9441	82.0559	NA	NA	0.194911	1.02393:2.28587:0.921597:0.723704:0.439851:1	0.670922(0.614894:0.557447:0.840426)	-1342.05	NA	NA	NA
HORVU.MOREX.r2.1HG0021870-TRIDC2BG047520	MA	0.156737	0.356673	0.439443	7.96033e-06	714	136.171	577.829	NA	117	40.8415	76.1585	NA	NA	0.194868	1.00665:1.823:0.625678:0.589628:0.559904:1	0.672269(0.613445:0.558824:0.844538)	-1349.78	NA	NA	NA
HORVU.MOREX.r2.1HG0021870-TRIDC3AG015710	MA	0.0961437	0.205109	0.468745	0.00159978	705	135.517	569.483	NA	74	24.9174	49.0826	NA	NA	0.117089	2.14847:3.48436:2.33853:1.79236:1.36503:1	0.679433(0.634043:0.548936:0.855319)	-1212.13	NA	NA	NA
HORVU.MOREX.r2.1HG0021870-TRIDC3BG020670	MA	0.151775	0.302397	0.501906	0.000334991	714	138.606	575.394	NA	110	35.6731	74.3269	NA	NA	0.181015	1.42026:2.51074:1.30742:1.19601:0.694072:1	0.67507(0.62395:0.548319:0.852941)	-1333.33	NA	NA	NA
HORVU.MOREX.r2.1HG0021870-TraesCS1D02G117700	MA	0.169175	0.238223	0.710155	0.0873523	705	136.308	568.692	NA	110	27.7579	82.2421	NA	NA	0.182526	0.835518:1.57898:0.7013:0.661928:0.480989:1	0.678014(0.631915:0.551064:0.851064)	-1327.56	NA	NA	NA
HORVU.MOREX.r2.1HG0021870-TraesCS2B02G325300	MA	0.175436	0.295434	0.593823	0.00421921	714	147.577	566.423	NA	120	36.5944	83.4056	NA	NA	0.200238	2.0798:3.22737:1.63237:1.53171:0.582633:1	0.668768(0.628151:0.537815:0.840336)	-1361.79	NA	NA	NA
HORVU.MOREX.r2.1HG0021870-TraesCS3A02G127000	MA	0.160443	0.273432	0.586772	0.00580268	714	139.248	574.752	NA	111	32.4379	78.5621	NA	NA	0.182478	1.73399:2.7697:1.44925:1.24493:0.546603:1	0.671569(0.630252:0.531513:0.852941)	-1331.15	NA	NA	NA
HORVU.MOREX.r2.1HG0021870-TraesCS3B02G146100	MA	0.147719	0.311956	0.473525	7.18076e-05	714	142.283	571.717	NA	109	37.5511	71.4489	NA	NA	0.180447	1.15427:2.32129:1.05761:0.937729:0.636642:1	0.676471(0.636555:0.548319:0.844538)	-1330.96	NA	NA	NA
HORVU.MOREX.r2.1HG0021870-TraesCS3B02G146200	MA	0.148789	0.3241	0.459084	3.55487e-05	714	137.889	576.111	NA	110	37.6959	72.3041	NA	NA	0.182645	1.32355:2.14156:1.13044:0.897822:0.470198:1	0.673669(0.62605:0.548319:0.846639)	-1332.61	NA	NA	NA
HORVU.MOREX.r2.1HG0021870-TraesCS3D02G127900	MA	0.178722	0.330174	0.541297	0.00100561	714	138.706	575.294	NA	123	37.9037	85.0963	NA	NA	0.208144	1.55123:2.32102:1.04871:0.961017:0.502054:1	0.672269(0.628151:0.542017:0.846639)	-1370.76	NA	NA	NA
HORVU.MOREX.r2.1HG0021890-TRIDC1BG020450	MA	0.0945998	0.153486	0.61634	0.0358951	810	191.091	618.909	NA	79	26.3666	52.6334	NA	NA	0.108492	2.57033:4.18306:2.16753:2.21008:0.936398:1	0.656173(0.616667:0.542593:0.809259)	-1371.32	NA	NA	NA
HORVU.MOREX.r2.1HG0021890-TRIDC2AG044910	MA	0.107388	0.168928	0.6357	0.0427392	810	187.188	622.812	NA	87	27.9285	59.0715	NA	NA	0.121609	1.94762:5.54204:1.17414:1.14791:1.11013:1	0.654321(0.614815:0.542593:0.805556)	-1399.97	NA	NA	NA
HORVU.MOREX.r2.1HG0021890-TRIDC2BG047520	MA	0.109918	0.13719	0.801213	0.348586	855	193.758	661.242	NA	89	23.833	65.167	NA	NA	0.116098	2.45361:3.71805:1.43354:1.44776:0.901737:1	0.65731(0.619298:0.538596:0.814035)	-1473.95	NA	NA	NA
HORVU.MOREX.r2.1HG0021890-TRIDC3AG015710	MA	0.150075	0.24563	0.61098	0.0148678	705	138.878	566.122	NA	102	29.2213	72.7787	NA	NA	0.168898	1.37853:2.85845:0.916405:0.870036:0.462734:1	0.678014(0.62766:0.561702:0.844681)	-1300.74	NA	NA	NA
HORVU.MOREX.r2.1HG0021890-TRIDC3BG020670	MA	0.0949061	0.14891	0.63734	0.0401616	855	198.57	656.43	NA	83	26.7146	56.2854	NA	NA	0.107448	2.78361:3.56004:2.34301:2.31322:1.4211:1	0.65614(0.619298:0.538596:0.810526)	-1453.59	NA	NA	NA
HORVU.MOREX.r2.1HG0021890-TraesCS1D02G117700	MA	0.107362	0.119449	0.898805	0.673681	801	183.01	617.99	NA	80	19.826	60.174	NA	NA	0.110123	2.31926:3.27634:1.88645:1.86119:2.12635:1	0.657303(0.621723:0.539326:0.810861)	-1372.04	NA	NA	NA
HORVU.MOREX.r2.1HG0021890-TraesCS2B02G325300	MA	0.103033	0.153799	0.66992	0.0741844	810	188.029	621.971	NA	83	25.8086	57.1914	NA	NA	0.114818	2.74007:5.54984:1.46791:1.49851:1.02658:1	0.655556(0.614815:0.546296:0.805556)	-1386.32	NA	NA	NA
HORVU.MOREX.r2.1HG0021890-TraesCS3A02G127000	MA	0.104259	0.154714	0.673881	0.0753822	807	185.839	621.161	NA	84	25.8269	58.1731	NA	NA	0.115878	2.08269:2.34177:1.64937:1.63218:0.994852:1	0.657993(0.622677:0.537175:0.814126)	-1397.71	NA	NA	NA
HORVU.MOREX.r2.1HG0021890-TraesCS3B02G146100	MA	0.0928759	0.149936	0.619436	0.0375435	855	197.032	657.968	NA	82	26.7228	55.2772	NA	NA	0.106025	2.66538:3.57746:2.19902:2.16264:1.40789:1	0.659064(0.624561:0.538596:0.814035)	-1447.78	NA	NA	NA
HORVU.MOREX.r2.1HG0021890-TraesCS3B02G146200	MA	0.0969769	0.159869	0.606601	0.0211906	855	198.083	656.917	NA	86	28.5552	57.4448	NA	NA	0.111548	2.36464:3.09154:1.97364:1.93144:1.18692:1	0.656725(0.622807:0.538596:0.808772)	-1464.29	NA	NA	NA
HORVU.MOREX.r2.1HG0021890-TraesCS3D02G127900	MA	0.120726	0.143136	0.843435	0.367034	855	196.158	658.842	NA	96	25.0465	70.9535	NA	NA	0.125867	2.2057:2.58688:1.75072:1.74263:0.934104:1	0.657895(0.62807:0.533333:0.812281)	-1497.07	NA	NA	NA
HORVU.MOREX.r2.1HG0021920-TRIDC1BG020450	MA	0.109314	0.155082	0.704879	0.10511	777	188.575	588.425	NA	84	26.2542	57.7458	NA	NA	0.120422	2.88347:3.50422:2.73651:2.72631:1.41266:1	0.656371(0.621622:0.550193:0.797297)	-1354.69	NA	NA	NA
HORVU.MOREX.r2.1HG0021920-TRIDC2AG044910	MA	0.125529	0.190216	0.65993	0.0396936	777	183.602	593.398	NA	96	30.6428	65.3572	NA	NA	0.140815	2.64966:4.2804:1.51469:1.41211:1.06503:1	0.655084(0.619691:0.548263:0.797297)	-1394.51	NA	NA	NA
HORVU.MOREX.r2.1HG0021920-TRIDC2BG047520	MA	0.111581	0.150585	0.740983	0.184455	822	192.031	629.969	NA	89	25.9412	63.0588	NA	NA	0.120692	2.57386:2.91369:1.93924:1.91771:1.1433:1	0.658759(0.624088:0.54562:0.806569)	-1442.61	NA	NA	NA
HORVU.MOREX.r2.1HG0021920-TRIDC3AG015710	MA	0.146799	0.296107	0.495764	0.000273448	705	149.886	555.114	NA	107	37.7279	69.2721	NA	NA	0.178543	1.58225:1.86359:1.18662:1.14077:0.561756:1	0.675887(0.634043:0.557447:0.83617)	-1319.87	NA	NA	NA
HORVU.MOREX.r2.1HG0021920-TRIDC3BG020670	MA	0.0980478	0.156871	0.625022	0.0284321	819	193.157	625.843	NA	83	27.437	55.563	NA	NA	0.111921	2.42068:2.61445:2.29423:2.21742:1.76781:1	0.656899(0.622711:0.545788:0.802198)	-1416.4	NA	NA	NA
HORVU.MOREX.r2.1HG0021920-TraesCS1D02G117700	MA	0.157252	0.207668	0.75723	0.157219	813	187.783	625.217	NA	119	33.7955	85.2045	NA	NA	0.168897	1.67675:2.03086:1.27645:1.26678:0.748922:1	0.654367(0.621771:0.538745:0.802583)	-1523.35	NA	NA	NA
HORVU.MOREX.r2.1HG0021920-TraesCS2B02G325300	MA	0.105601	0.169594	0.62267	0.0298657	777	186.134	590.866	NA	84	28.2201	55.7799	NA	NA	0.120931	3.10128:3.91578:2.46767:2.39847:1.4849:1	0.657014(0.621622:0.550193:0.799228)	-1360.77	NA	NA	NA
HORVU.MOREX.r2.1HG0021920-TraesCS3A02G127000	MA	0.0935888	0.160204	0.584184	0.0230193	777	184.136	592.864	NA	77	26.7278	50.2722	NA	NA	0.109376	2.87685:2.99946:2.65849:2.49599:1.69379:1	0.659588(0.627413:0.546332:0.805019)	-1339.41	NA	NA	NA
HORVU.MOREX.r2.1HG0021920-TraesCS3B02G146100	MA	0.0959493	0.163783	0.58583	0.0136858	819	193.086	625.914	NA	83	28.6301	54.3699	NA	NA	0.111942	2.42817:2.61607:2.29741:2.21071:1.78966:1	0.659341(0.628205:0.545788:0.804029)	-1414.89	NA	NA	NA
HORVU.MOREX.r2.1HG0021920-TraesCS3B02G146200	MA	0.100227	0.162131	0.618184	0.0208581	819	192.339	626.661	NA	85	28.2007	56.7993	NA	NA	0.114765	2.1206:2.30777:1.95482:1.8442:1.54328:1	0.657509(0.626374:0.545788:0.800366)	-1424.25	NA	NA	NA
HORVU.MOREX.r2.1HG0021920-TraesCS3D02G127900	MA	0.131147	0.170211	0.770498	0.210975	822	191.815	630.185	NA	102	28.8839	73.1161	NA	NA	0.140263	2.17535:2.32281:1.95324:1.90406:1.38388:1	0.657543(0.631387:0.538321:0.80292)	-1482.94	NA	NA	NA
HORVU.MOREX.r2.1HG0021930-TRIDC1BG020450	MA	0.106542	0.151874	0.701512	0.0982333	777	183.503	593.497	NA	82	25.0851	56.9149	NA	NA	0.117248	2.91089:4.20798:2.84461:2.77302:2.34012:1	0.661519(0.619691:0.555985:0.80888)	-1340.01	NA	NA	NA
HORVU.MOREX.r2.1HG0021930-TRIDC2AG044910	MA	0.122607	0.164646	0.744671	0.183416	777	177.321	599.679	NA	91	25.8641	65.1359	NA	NA	0.132201	2.1517:4.68729:1.75911:1.44674:1.80339:1	0.660232(0.617761:0.554054:0.80888)	-1373.11	NA	NA	NA
HORVU.MOREX.r2.1HG0021930-TRIDC2BG047520	MA	0.112758	0.120497	0.93578	0.682608	822	187.657	634.343	NA	85	20.4168	64.5832	NA	NA	0.114525	2.32555:2.71589:2.03676:1.98113:1.73185:1	0.663625(0.622263:0.551095:0.817518)	-1424.7	NA	NA	NA
HORVU.MOREX.r2.1HG0021930-TRIDC3AG015710	MA	0.148495	0.258454	0.574552	0.00570232	705	147.313	557.687	NA	104	32.7548	71.2452	NA	NA	0.171472	1.47591:1.87372:1.32478:1.28909:0.78155:1	0.68156(0.631915:0.56383:0.848936)	-1305.46	NA	NA	NA
HORVU.MOREX.r2.1HG0021930-TRIDC3BG020670	MA	0.0951609	0.141212	0.673885	0.091722	819	188.683	630.317	NA	79	24.2988	54.7012	NA	NA	0.10577	2.40025:2.63589:2.71071:2.4825:2.83205:1	0.661783(0.620879:0.551282:0.813187)	-1395.52	NA	NA	NA
HORVU.MOREX.r2.1HG0021930-TraesCS1D02G117700	MA	0.15394	0.190248	0.809151	0.278522	813	183.333	629.667	NA	115	30.4307	84.5693	NA	NA	0.162127	1.49369:1.87672:1.26305:1.2488:0.970778:1	0.659287(0.619926:0.54428:0.813653)	-1505.39	NA	NA	NA
HORVU.MOREX.r2.1HG0021930-TraesCS2B02G325300	MA	0.106772	0.145121	0.735744	0.212078	777	182.781	594.219	NA	81	23.8804	57.1196	NA	NA	0.115793	3.2027:4.02845:3.15012:2.93124:2.66195:1	0.661519(0.619691:0.555985:0.80888)	-1349.04	NA	NA	NA
HORVU.MOREX.r2.1HG0021930-TraesCS3A02G127000	MA	0.0947159	0.136646	0.693149	0.109642	777	179.634	597.366	NA	74	22.3901	51.6099	NA	NA	0.10441	2.60578:2.79954:2.85013:2.6047:2.72104:1	0.664736(0.625483:0.552124:0.816602)	-1323.18	NA	NA	NA
HORVU.MOREX.r2.1HG0021930-TraesCS3B02G146100	MA	0.0930456	0.148161	0.628002	0.0484545	819	188.723	630.277	NA	79	25.5058	53.4942	NA	NA	0.105746	2.42023:2.65047:2.74742:2.49258:2.86695:1	0.664225(0.626374:0.551282:0.815018)	-1394.09	NA	NA	NA
HORVU.MOREX.r2.1HG0021930-TraesCS3B02G146200	MA	0.0973256	0.14656	0.664065	0.070975	819	187.763	631.237	NA	81	25.0579	55.9421	NA	NA	0.108613	1.96585:2.18529:2.16903:1.93886:2.24947:1	0.662393(0.624542:0.551282:0.811355)	-1403.69	NA	NA	NA
HORVU.MOREX.r2.1HG0021930-TraesCS3D02G127900	MA	0.128052	0.153397	0.834772	0.36931	822	187.381	634.619	NA	98	25.6062	72.3938	NA	NA	0.133829	1.99554:2.15622:2.034:1.93797:1.93011:1	0.662409(0.629562:0.543796:0.813869)	-1463.27	NA	NA	NA
HORVU.MOREX.r2.1HG0025960-TRIDC3AG001230	MA	0.348481	0.614727	0.566889	2.14452e-08	984	235.677	748.323	NA	294	105	189	NA	NA	0.41225	1.95909:1.93054:1.86217:2.0231:1.18862:1	0.544715(0.564024:0.428354:0.641768)	-2221.99	NA	NA	NA
HORVU.MOREX.r2.1HG0025960-TRIDC3BG004090	MA	0.193542	0.543289	0.356241	2.94452e-14	816	190.989	625.011	NA	175	80.8017	94.1983	NA	NA	0.275402	1.57383:1.54372:1.66867:1.67941:1.37649:1	0.532475(0.555147:0.411765:0.630515)	-1691.24	NA	NA	NA
HORVU.MOREX.r2.1HG0025960-TraesCS3A02G020100	MA	0.340886	0.618569	0.551089	6.70089e-09	984	234.308	749.692	NA	291	105.31	185.69	NA	NA	0.407007	1.90863:1.88372:1.82499:1.98769:1.17988:1	0.544207(0.5625:0.426829:0.643293)	-2215.62	NA	NA	NA
HORVU.MOREX.r2.1HG0025960-TraesCS3B02G025800	MA	0.338791	0.637688	0.531281	7.99517e-10	984	232.583	751.417	NA	292	107.494	184.506	NA	NA	0.40944	1.78915:1.73522:1.67642:1.83954:1.08266:1	0.545732(0.553354:0.432927:0.650915)	-2216.04	NA	NA	NA
HORVU.MOREX.r2.1HG0025960-TraesCS3D02G026600	MA	0.323723	0.570491	0.567446	6.48526e-07	903	198.687	704.313	NA	251	83.3469	167.653	NA	NA	0.378019	1.40481:1.29542:1.29529:1.57089:0.917216:1	0.533223(0.539867:0.42691:0.63289)	-1952.22	NA	NA	NA
HORVU.MOREX.r2.1HG0032280-TRIDC7AG046480	MA	0.65295	2.13052	0.306474	0	549	128.948	420.052	NA	271	135.612	135.388	NA	NA	1	0.609584:0.654256:0.538233:0.568696:0.243156:1	0.473588(0.535519:0.379781:0.505464)	-1335.15	NA	NA	NA
HORVU.MOREX.r2.1HG0032280-TraesCS6D02G265700	MA	0.64361	2.3219	0.27719	0	546	115.945	430.055	NA	281	138.551	142.449	NA	NA	1	0.527838:0.593961:0.48317:0.509929:0.268796:1	0.462454(0.513736:0.398352:0.475275)	-1346.94	NA	NA	NA
HORVU.MOREX.r2.1HG0032280-TraesCS7A02G339500	MA	0.625966	2.2318	0.280476	0	876	204.04	671.96	NA	433	225.089	207.911	NA	NA	1	0.712604:0.758004:0.616202:0.691018:0.295428:1	0.477169(0.559932:0.368151:0.503425)	-2159.3	NA	NA	NA
HORVU.MOREX.r2.1HG0036610-TRIDC1BG020450	MA	0.116362	0.154011	0.755542	0.161629	846	205.364	640.636	NA	95	28.2997	66.7003	NA	NA	0.125501	3.05167:5.36753:2.61501:2.44003:0.928708:1	0.643026(0.602837:0.535461:0.79078)	-1485.72	NA	NA	NA
HORVU.MOREX.r2.1HG0036610-TRIDC2AG044910	MA	0.12194	0.163789	0.744497	0.154631	828	189.721	638.279	NA	96	27.3916	68.6084	NA	NA	0.131529	2.10681:4.76566:1.73758:1.41303:0.71802:1	0.654589(0.61413:0.539855:0.809783)	-1457.37	NA	NA	NA
HORVU.MOREX.r2.1HG0036610-TRIDC2BG047520	MA	0.151097	0.161112	0.937843	0.729103	915	207.208	707.792	NA	123	29.2611	93.7389	NA	NA	0.153365	1.69267:2.74813:1.0196:1.03926:0.887388:1	0.657377(0.616393:0.542623:0.813115)	-1665.52	NA	NA	NA
HORVU.MOREX.r2.1HG0036610-TRIDC3AG015710	MA	0.138481	0.242754	0.570456	0.00658469	708	142.613	565.387	NA	98	30.0469	67.9531	NA	NA	0.159484	1.20438:1.47026:1.05855:0.939471:0.635605:1	0.683616(0.633475:0.563559:0.853814)	-1288.35	NA	NA	NA
HORVU.MOREX.r2.1HG0036610-TRIDC3BG020670	MA	0.137838	0.17862	0.77168	0.161766	918	212.866	705.134	NA	119	33.4623	85.5377	NA	NA	0.147294	1.90264:2.52968:1.49652:1.48044:1.07138:1	0.657952(0.617647:0.545752:0.810458)	-1654.33	NA	NA	NA
HORVU.MOREX.r2.1HG0036610-TraesCS1D02G117700	MA	0.103272	0.0994393	1.03855	1	816	188.591	627.409	NA	76	17.0592	58.9408	NA	NA	0.102387	3.0359:4.24679:3.01922:2.84141:2.47351:1	0.658701(0.621324:0.538603:0.816176)	-1378.29	NA	NA	NA
HORVU.MOREX.r2.1HG0036610-TraesCS2B02G325300	MA	0.115282	0.208559	0.552754	0.00188206	858	202.327	655.673	NA	104	37.2588	66.7412	NA	NA	0.137277	1.81915:2.82341:1.31297:1.22088:0.599969:1	0.655012(0.620629:0.545455:0.798951)	-1534.43	NA	NA	NA
HORVU.MOREX.r2.1HG0036610-TraesCS3A02G127000	MA	0.0848773	0.11882	0.714334	0.178157	810	187.002	622.998	NA	69	20.4154	48.5846	NA	NA	0.0927136	2.66697:3.21714:2.43327:2.35348:1.08278:1	0.662963(0.625926:0.538889:0.824074)	-1339.65	NA	NA	NA
HORVU.MOREX.r2.1HG0036610-TraesCS3B02G146100	MA	0.130353	0.168612	0.773097	0.188836	918	211.503	706.497	NA	113	31.5428	81.4572	NA	NA	0.139168	1.52429:3.13824:1.64556:1.41816:1.46044:1	0.657407(0.619281:0.542484:0.810458)	-1637.38	NA	NA	NA
HORVU.MOREX.r2.1HG0036610-TraesCS3B02G146200	MA	0.1362	0.183959	0.740384	0.101623	918	211.092	706.908	NA	119	34.2012	84.7988	NA	NA	0.147182	1.59518:2.41482:1.29249:1.25925:0.922268:1	0.659041(0.620915:0.545752:0.810458)	-1653.55	NA	NA	NA
HORVU.MOREX.r2.1HG0036610-TraesCS3D02G127900	MA	0.160514	0.176969	0.907018	0.57695	924	212.687	711.313	NA	132	32.7263	99.2737	NA	NA	0.164301	1.70046:2.17681:1.25748:1.25433:0.828242:1	0.661255(0.628247:0.543831:0.811688)	-1698.85	NA	NA	NA
HORVU.MOREX.r2.1HG0039230-TRIDC1AG027530	MA	0.0918242	0.555868	0.165191	1.41899e-09	270	51.8308	218.169	NA	36	21.2348	14.7652	NA	NA	0.180905	1.67911:0.681959:0.358646:0.435796:0.200008:1	0.737037(0.65:0.65:0.911111)	-464.867	NA	NA	NA
HORVU.MOREX.r2.1HG0039230-TRIDC1BG033440	MA	0.00784442	0.183009	0.0428636	5.04772e-05	294	44.0189	249.981	NA	7	5.62963	1.37037	NA	NA	0.0340708	4.66356:1.09501:0.71905:0.71905:0.01:1	0.760204(0.688776:0.632653:0.959184)	-372.999	NA	NA	NA
HORVU.MOREX.r2.1HG0039230-TraesCS1A02G180700	MA	0.174603	1.39753	0.124937	3.13224e-25	312	58.5283	253.472	NA	68	44.1251	23.8749	NA	NA	0.404013	1.65534:3.8979:2.17755:1.81128:1.92017:1	0.730769(0.682692:0.610577:0.899038)	-610.585	NA	NA	NA
HORVU.MOREX.r2.1HG0039230-TraesCS1B02G199900	MA	0.0331484	0.232606	0.142509	3.08378e-05	312	56.257	255.743	NA	18	10.9234	7.07663	NA	NA	0.0691127	2.20421:1.72042:1.01121:0.908945:0.423575:1	0.75641(0.706731:0.629808:0.932692)	-452.749	NA	NA	NA
HORVU.MOREX.r2.1HG0039230-TraesCS1D02G184200	MA	0.0578724	0.391218	0.147929	5.75933e-10	369	76.0931	292.907	NA	37	23.5755	13.4245	NA	NA	0.126613	2.26082:2.60518:1.62316:1.36432:1.12863:1	0.719512(0.682927:0.613821:0.861789)	-615.397	NA	NA	NA
HORVU.MOREX.r2.1HG0055950-TRIDC1AG046000	MA	0.0391859	0.114501	0.342232	4.67125e-14	3375	972.462	2402.54	NA	190	102.953	87.0474	NA	NA	0.0608869	3.74898:4.51003:1.80106:1.87444:0.643033:1	0.434815(0.490667:0.364:0.449778)	-5304.08	NA	NA	NA
HORVU.MOREX.r2.1HG0055950-TRIDC1AG046030	MA	0.036976	0.145901	0.253432	2.70357e-15	2082	517.844	1564.16	NA	122	69.1024	52.8976	NA	NA	0.0640682	3.17814:3.27111:2.4935:2.60456:0.969992:1	0.431316(0.482709:0.341499:0.469741)	-3351.71	NA	NA	NA
HORVU.MOREX.r2.1HG0055950-TRIDC1BG052050	MA	0.038476	0.115331	0.333614	3.76079e-14	3390	903.283	2486.72	NA	186	96.9542	89.0458	NA	NA	0.0589544	3.26076:3.41811:2.29673:2.28237:0.983853:1	0.434366(0.488053:0.368584:0.44646)	-5331.33	NA	NA	NA
HORVU.MOREX.r2.1HG0055950-TraesCS1A02G309500	MA	0.0392464	0.113802	0.344865	3.69816e-14	3390	968.705	2421.3	NA	190	102.041	87.959	NA	NA	0.0605509	3.61852:4.35531:1.77029:1.93434:0.648258:1	0.434366(0.489823:0.365929:0.447345)	-5331.42	NA	NA	NA
HORVU.MOREX.r2.1HG0055950-TraesCS1B02G320500	MA	0.0413578	0.121922	0.339214	7.26972e-15	3390	907.827	2482.17	NA	197	102.206	94.7938	NA	NA	0.0629326	2.7594:2.98678:1.85699:1.8511:0.786133:1	0.434366(0.488053:0.369027:0.446018)	-5373.69	NA	NA	NA
HORVU.MOREX.r2.1HG0055950-TraesCS1B02G320600	MA	0.0599449	0.108421	0.552893	0.00404179	1311	396.762	914.238	NA	90	39.5778	50.4222	NA	NA	0.0746156	2.72172:3.28957:1.73931:1.53285:0.971967:1	0.439359(0.503432:0.386728:0.427918)	-2106.39	NA	NA	NA
HORVU.MOREX.r2.1HG0055950-TraesCS1D02G308821	MA	0.0616349	0.274362	0.224648	1.50642e-09	585	141.518	443.482	NA	57	33.4509	23.5491	NA	NA	0.113096	1.58537:1.80868:1.27172:1.32152:0.453867:1	0.407692(0.469231:0.338462:0.415385)	-1006.86	NA	NA	NA
HORVU.MOREX.r2.1HG0055950-TraesCS1D02G309000	MA	0.032063	0.112998	0.283748	2.97539e-17	3390	964.024	2425.98	NA	173	100.93	72.0698	NA	NA	0.0550786	3.8337:4.58531:1.95139:2.14898:0.641348:1	0.434218(0.488053:0.367257:0.447345)	-5255.82	NA	NA	NA
HORVU.MOREX.r2.1HG0059230-TRIDC1BG048470	MA	0.104135	0.864226	0.120495	2.51308e-69	1344	213.639	1130.36	NA	218	133.127	84.8732	NA	NA	0.224957	1.62691:2.23876:0.933467:0.912012:0.559847:1	0.616815(0.578125:0.4375:0.834821)	-2444.3	NA	NA	NA
HORVU.MOREX.r2.1HG0059230-TraesCS1A02G285700	MA	0.0678338	0.581447	0.116664	9.6198e-93	2778	411.495	2366.51	NA	318	190.313	127.687	NA	NA	0.143913	3.76003:4.12519:2.2745:2.26665:0.715035:1	0.628551(0.580906:0.437433:0.867314)	-4641.28	NA	NA	NA
HORVU.MOREX.r2.1HG0059230-TraesCS1B02G295100	MA	0.0677501	0.859033	0.0788679	3.40356e-109	2049	306.347	1742.65	NA	260	179.479	80.5211	NA	NA	0.186055	3.59247:5.3446:1.26187:0.937161:0.742746:1	0.603221(0.550512:0.408492:0.850659)	-3452.9	NA	NA	NA
HORVU.MOREX.r2.1HG0059230-TraesCS1D02G284800	MA	0.0726663	0.587191	0.123752	5.47098e-92	2781	432.812	2348.19	NA	332	198.635	133.365	NA	NA	0.152743	4.21262:4.43067:2.76829:2.76235:0.653742:1	0.624775(0.580367:0.437972:0.855987)	-4720.12	NA	NA	NA
HORVU.MOREX.r2.1HG0064270-TraesCS1A02G344100	MA	0.23605	1.23609	0.190966	1.35615e-184	2736	658.529	2077.47	NA	787	491.125	295.875	NA	NA	0.47675	1.67684:2.13895:1.08616:0.92236:0.668648:1	0.515351(0.510417:0.407895:0.627741)	-5926.74	NA	NA	NA
HORVU.MOREX.r2.1HG0064270-TraesCS1B02G357900	MA	0.240666	1.33665	0.180052	6.63987e-177	2370	589.008	1780.99	NA	697	451.301	245.699	NA	NA	0.513047	1.5201:2.6949:0.865918:0.712505:0.556945:1	0.504641(0.506329:0.389873:0.617722)	-5143.6	NA	NA	NA
HORVU.MOREX.r2.1HG0064430-TRIDC1AG054250	MA	0.00500052	0.44335	0.0112789	2.75265e-38	795	182.011	612.989	NA	60	57.8042	2.19575	NA	NA	0.105358	3.62642:3.95857:2.13066:2.11879:0.452079:1	0.39434(0.411321:0.29434:0.477358)	-1226.06	NA	NA	NA
HORVU.MOREX.r2.1HG0064430-TRIDC1AG054270	MA	0.0101467	0.462457	0.0219408	8.48993e-39	795	182.812	612.188	NA	66	61.4826	4.51738	NA	NA	0.114156	2.77483:2.8598:1.84039:1.7951:0.631093:1	0.302516(0.315094:0.235849:0.356604)	-1255.5	NA	NA	NA
HORVU.MOREX.r2.1HG0064430-TRIDC1BG062120	MA	0.00652085	0.505627	0.0128966	6.86252e-43	795	173.595	621.405	NA	64	61.1758	2.82418	NA	NA	0.115505	4.31832:7.65396:1.68356:1.67985:0.374984:1	0.613836(0.630189:0.471698:0.739623)	-1233.89	NA	NA	NA
HORVU.MOREX.r2.1HG0064430-TRIDC6AG012020	MA	0.0154524	1.89149	0.00816946	2.31926e-86	795	187.921	607.079	NA	121	117.889	3.11126	NA	NA	0.458906	2.13619:1.94358:1.41163:1.41163:0.616416:1	0.605031(0.620755:0.471698:0.722642)	-1345.64	NA	NA	NA
HORVU.MOREX.r2.1HG0064430-TRIDC6BG017380	MA	0.0194043	1.70914	0.0113533	1.50346e-83	795	200.338	594.662	NA	126	121.892	4.10776	NA	NA	0.445213	2.19854:1.58659:0.957963:0.965065:0.55672:1	0.602516(0.620755:0.469811:0.716981)	-1355.74	NA	NA	NA
HORVU.MOREX.r2.1HG0064430-TraesCS1B02G388200	MA	0.00832778	0.446597	0.0186472	2.03301e-37	795	175.263	619.737	NA	60	56.2885	3.71151	NA	NA	0.104947	2.96359:3.70795:1.65245:1.57347:1.04835:1	0.613836(0.630189:0.471698:0.739623)	-1233.77	NA	NA	NA
HORVU.MOREX.r2.1HG0064430-TraesCS1B02G388300	MA	0.0156488	0.597149	0.0262058	6.47302e-44	795	181.13	613.87	NA	77	70.7191	6.28088	NA	NA	0.148136	5.43316:6.24591:3.46335:3.39892:0.820377:1	0.61195(0.624528:0.469811:0.741509)	-1278.26	NA	NA	NA
HORVU.MOREX.r2.1HG0064430-TraesCS1B02G388500	MA	0.00990351	0.485224	0.0204102	2.63827e-39	795	175.715	619.285	NA	65	60.6381	4.3619	NA	NA	0.114961	4.12729:6.42873:1.92633:1.88183:0.429305:1	0.613208(0.628302:0.469811:0.741509)	-1244.56	NA	NA	NA
HORVU.MOREX.r2.1HG0064430-TraesCS1D02G374900	MA	0.0108125	0.464098	0.0232978	3.19624e-38	795	194.633	600.367	NA	68	63.4408	4.55916	NA	NA	0.121787	2.46421:2.7796:1.64802:1.64802:0.0762113:1	0.606289(0.632075:0.473585:0.713208)	-1264.74	NA	NA	NA
HORVU.MOREX.r2.1HG0064430-TraesCS1D02G375000	MA	0.00719593	0.404728	0.0177797	8.86951e-31	717	154.105	562.895	NA	50	46.9509	3.04915	NA	NA	0.0926375	2.89966:4.22954:1.56565:1.54582:0.587015:1	0.608089(0.606695:0.472803:0.74477)	-1102.32	NA	NA	NA
HORVU.MOREX.r2.1HG0064430-TraesCS1D02G375100	MA	0.00826436	0.418202	0.0197617	3.85568e-36	795	178.395	616.605	NA	59	55.2277	3.77229	NA	NA	0.100253	1.97648:2.314:1.29589:1.25696:0.249528:1	0.615094(0.630189:0.471698:0.743396)	-1234.76	NA	NA	NA
HORVU.MOREX.r2.1HG0064430-TraesCS6A02G094200	MA	0.0154524	1.89149	0.00816946	2.31926e-86	795	187.921	607.079	NA	121	117.889	3.11126	NA	NA	0.458906	2.13619:1.94358:1.41163:1.41163:0.616416:1	0.605031(0.620755:0.471698:0.722642)	-1345.64	NA	NA	NA
HORVU.MOREX.r2.1HG0064430-TraesCS6B02G122600	MA	0.0399247	1.88113	0.0212238	2.0443e-89	795	192.768	602.232	NA	138	129.419	8.58121	NA	NA	0.486372	3.18933:3.03324:1.99098:1.98667:0.66757:1	0.594969(0.613208:0.462264:0.709434)	-1411.15	NA	NA	NA
HORVU.MOREX.r2.1HG0064430-TraesCSU02G167700	MA	0.00508541	0.469283	0.0108366	7.52509e-40	795	186.186	608.814	NA	63	60.844	2.156	NA	NA	0.113798	3.9537:4.1425:2.35551:2.34685:0.408636:1	0.613208(0.626415:0.473585:0.739623)	-1233.27	NA	NA	NA
HORVU.MOREX.r2.1HG0067040-TRIDC1AG052350	MA	0.0938617	0.122073	0.768897	0.10279	1764	426.157	1337.84	NA	163	47.7472	115.253	NA	NA	0.100677	1.94674:1.98073:1.58975:1.6559:0.65606:1	0.476757(0.512755:0.380102:0.537415)	-3036.47	NA	NA	NA
HORVU.MOREX.r2.1HG0067040-TRIDC1BG059200	MA	0.100764	0.130868	0.769972	0.112119	1764	425.366	1338.63	NA	174	50.831	123.169	NA	NA	0.108023	1.87607:1.99691:1.44767:1.58611:0.640538:1	0.47449(0.510204:0.376701:0.536565)	-3076.75	NA	NA	NA
HORVU.MOREX.r2.1HG0067040-TraesCS1A02G355800	MA	0.097277	0.117951	0.824721	0.218117	1791	430.826	1360.17	NA	168	46.6181	121.382	NA	NA	0.10225	1.90197:1.9888:1.51806:1.62415:0.630827:1	0.480458(0.515913:0.382747:0.542714)	-3089.96	NA	NA	NA
HORVU.MOREX.r2.1HG0067040-TraesCS1B02G365600	MA	0.102375	0.126651	0.808325	0.19137	1791	422.288	1368.71	NA	177	48.8961	128.104	NA	NA	0.108099	1.70345:1.84645:1.30629:1.52661:0.637702:1	0.476829(0.5134:0.378559:0.538526)	-3128.13	NA	NA	NA
HORVU.MOREX.r2.1HG0067040-TraesCS1D02G354500	MA	0.0998155	0.146825	0.679826	0.0124676	1791	423.747	1367.25	NA	181	56.6775	124.323	NA	NA	0.110938	1.50444:1.81307:1.13372:1.25524:0.715686:1	0.477666(0.51005:0.382747:0.540201)	-3139.94	NA	NA	NA
HORVU.MOREX.r2.1HG0067080-TRIDC1AG052350	MA	0.0939115	0.131118	0.716238	0.0551772	1476	338.552	1137.45	NA	138	40.5123	97.4877	NA	NA	0.102446	1.98855:1.96954:1.54641:1.62235:0.58451:1	0.440041(0.486789:0.354675:0.478659)	-2526.72	NA	NA	NA
HORVU.MOREX.r2.1HG0067080-TRIDC1BG059200	MA	0.115319	0.166144	0.694093	0.0228104	1476	328.091	1147.91	NA	167	48.71	118.29	NA	NA	0.126617	1.4697:1.51132:1.17755:1.3509:0.46262:1	0.441734(0.484756:0.356707:0.48374)	-2628.56	NA	NA	NA
HORVU.MOREX.r2.1HG0067080-TraesCS1A02G355800	MA	0.0936968	0.127881	0.732685	0.087007	1476	337.272	1138.73	NA	137	39.4385	97.5615	NA	NA	0.101508	1.95067:1.94838:1.52267:1.5987:0.580054:1	0.439702(0.485772:0.354675:0.478659)	-2523.23	NA	NA	NA
HORVU.MOREX.r2.1HG0067080-TraesCS1B02G365600	MA	0.107523	0.148152	0.725758	0.0505888	1476	323.486	1152.51	NA	155	43.2269	111.773	NA	NA	0.116427	1.5433:1.6369:1.21703:1.44845:0.489165:1	0.440379(0.48374:0.355691:0.481707)	-2583.96	NA	NA	NA
HORVU.MOREX.r2.1HG0067080-TraesCS1D02G354500	MA	0.0961029	0.138553	0.693617	0.043725	1476	330.792	1145.21	NA	142	41.7485	100.251	NA	NA	0.105617	1.55266:1.64287:1.17103:1.27571:0.505934:1	0.439363(0.484756:0.353659:0.479675)	-2541.23	NA	NA	NA
HORVU.MOREX.r2.1HG0069090-TRIDC1AG055390	MA	0.0369321	0.131481	0.280893	2.56302e-11	1881	501.496	1379.5	NA	108	60.9249	47.0751	NA	NA	0.06214	3.08065:3.19175:2.17404:2.2282:0.484187:1	0.44152(0.511962:0.374801:0.437799)	-2991.06	NA	NA	NA
HORVU.MOREX.r2.1HG0069090-TraesCS1A02G376600	MA	0.0524426	0.137305	0.381942	3.23573e-14	3510	901.318	2608.68	NA	241	114.465	126.535	NA	NA	0.0742342	2.77412:2.75807:2.07144:2.15258:0.609694:1	0.473219(0.536752:0.388462:0.494444)	-5772.78	NA	NA	NA
HORVU.MOREX.r2.1HG0069090-TraesCS1B02G397000	MA	0.022024	0.130061	0.169335	1.4531e-12	1356	340.402	1015.6	NA	61	40.5257	20.4743	NA	NA	0.0491449	3.25756:3.01277:2.17034:2.3648:0.42869:1	0.409661(0.498894:0.375:0.355088)	-2102.52	NA	NA	NA
HORVU.MOREX.r2.1HG0069090-TraesCS1D02G383800	MA	0.0375993	0.162735	0.231046	1.0224e-26	3216	791.34	2424.66	NA	203	118.858	84.1423	NA	NA	0.0683906	1.83499:1.86854:1.46043:1.46788:0.684715:1	0.455068(0.521455:0.367537:0.476213)	-5196.72	NA	NA	NA
HORVU.MOREX.r2.1HG0069640-TRIDC1AG055750	MA	0.0847249	0.318646	0.26589	4.1612e-15	1083	224.831	858.169	NA	123	61.0455	61.9545	NA	NA	0.133287	1.32939:1.33557:1.06414:1.07106:0.55105:1	0.612188(0.592798:0.457064:0.786704)	-1878.96	NA	NA	NA
HORVU.MOREX.r2.1HG0069640-TRIDC1BG064110	MA	0.0585854	0.192083	0.305	3.31785e-17	2289	574.037	1714.96	NA	191	99.9371	91.0629	NA	NA	0.0920641	1.18598:2.25496:0.362389:1.21367:0.462647:1	0.537789(0.519659:0.441022:0.652687)	-3837.73	NA	NA	NA
HORVU.MOREX.r2.1HG0069640-TRIDC4AG064690	MA	0.0920707	1.44295	0.0638071	2.54237e-49	567	78.4266	488.573	NA	89	63.6852	25.3148	NA	NA	0.278923	0.483349:1.08205:0.464778:0.468806:0.321772:1	0.680776(0.624339:0.468254:0.949735)	-968.886	NA	NA	NA
HORVU.MOREX.r2.1HG0069640-TraesCS1A02G379600	MA	0.0716724	0.205021	0.349587	1.37366e-11	1737	392.274	1344.73	NA	160	72.7805	87.2195	NA	NA	0.101787	1.2822:1.2972:1.05403:1.05277:0.784558:1	0.555268(0.53886:0.442142:0.684801)	-2980.6	NA	NA	NA
HORVU.MOREX.r2.1HG0069640-TraesCS1B02G401300	MA	0.0305472	0.0958135	0.318819	2.58854e-08	2115	525.615	1589.39	NA	94	47.8599	46.1401	NA	NA	0.046767	2.13247:3.09702:1.39979:1.73061:0.666848:1	0.536643(0.538298:0.431915:0.639716)	-3256.45	NA	NA	NA
HORVU.MOREX.r2.1HG0069640-TraesCS1B02G401600	MA	0.023625	0.126345	0.186988	1.45571e-18	2289	573.75	1715.25	NA	105	67.3505	37.6495	NA	NA	0.0493723	2.99522:2.9832:2.41567:2.42656:0.655453:1	0.537789(0.536042:0.435125:0.642202)	-3510.16	NA	NA	NA
HORVU.MOREX.r2.1HG0069640-TraesCS1D02G387000	MA	0.0274649	0.123495	0.222397	7.52802e-16	2289	566.447	1722.55	NA	110	65.6205	44.3795	NA	NA	0.0512289	2.13123:2.22855:1.67064:1.8291:0.522863:1	0.535605(0.528834:0.434469:0.643512)	-3540.9	NA	NA	NA
HORVU.MOREX.r2.1HG0069690-TRIDC4AG061920	MA	0.176916	0.623997	0.283521	1.41846e-22	810	214.799	595.201	NA	179	100.245	78.7551	NA	NA	0.295475	1.6609:2.57017:0.738458:0.974544:0.526936:1	0.459877(0.509259:0.361111:0.509259)	-1663.43	NA	NA	NA
HORVU.MOREX.r2.1HG0069690-TRIDC4AG062050	MA	0.227254	0.564136	0.402836	6.73925e-13	810	211.329	598.671	NA	194	90.6039	103.396	NA	NA	0.315147	1.91353:2.30781:1.19701:1.26669:0.468916:1	0.452469(0.47963:0.359259:0.518519)	-1715.15	NA	NA	NA
HORVU.MOREX.r2.1HG0069690-TraesCS4A02G418656	MA	0.22606	0.520271	0.434505	2.72198e-10	783	201.063	581.937	NA	182	80.6171	101.383	NA	NA	0.30161	2.07491:2.86168:1.2807:1.32882:0.69328:1	0.453384(0.475096:0.358238:0.52682)	-1648.36	NA	NA	NA
HORVU.MOREX.r2.1HG0069690-TraesCS4A02G418700	MA	0.219181	0.589414	0.371862	1.79161e-15	810	208.942	601.058	NA	193	93.2489	99.7511	NA	NA	0.314683	1.97244:2.42136:1.29615:1.34552:0.577392:1	0.454938(0.47963:0.362963:0.522222)	-1713.19	NA	NA	NA
HORVU.MOREX.r2.1HG0069690-TraesCS4A02G418800	MA	0.219181	0.589414	0.371862	1.79161e-15	810	208.942	601.058	NA	193	93.2489	99.7511	NA	NA	0.314683	1.97244:2.42136:1.29615:1.34552:0.577392:1	0.454938(0.47963:0.362963:0.522222)	-1713.19	NA	NA	NA
HORVU.MOREX.r2.1HG0070290-TRIDC1BG064970	MA	0.0942423	0.179799	0.524155	0.000453083	1083	286.172	796.828	NA	114	46.3514	67.6486	NA	NA	0.11685	5.14559:5.27299:4.3259:4.90434:1.43039:1	0.51108(0.559557:0.48338:0.490305)	-1913.91	NA	NA	NA
HORVU.MOREX.r2.1HG0070290-TRIDC1BG069610	MA	0.158909	0.323994	0.490468	1.62619e-07	1092	294.908	797.092	NA	185	79.5472	105.453	NA	NA	0.203492	2.57347:2.91653:1.78507:1.92627:0.637179:1	0.503663(0.559066:0.473901:0.478022)	-2119.86	NA	NA	NA
HORVU.MOREX.r2.1HG0070290-TraesCS1A02G384100	MA	0.169951	0.316418	0.537111	5.86643e-06	1086	294.198	791.802	NA	190	77.6914	112.309	NA	NA	0.209629	2.23187:2.72466:1.29672:1.56901:0.626012:1	0.511971(0.55663:0.480663:0.498619)	-2121.74	NA	NA	NA
HORVU.MOREX.r2.1HG0070290-TraesCS1A02G385300	MA	0.202902	0.418625	0.484685	6.71211e-09	1035	273.555	761.445	NA	216	91.9489	124.051	NA	NA	0.259918	2.84381:2.85793:2.32384:2.34551:0.704582:1	0.536715(0.568116:0.485507:0.556522)	-2108.6	NA	NA	NA
HORVU.MOREX.r2.1HG0070290-TraesCS1B02G410900	MA	0.16565	0.27287	0.607064	0.000384264	1092	284.599	807.401	NA	180	66.1223	113.878	NA	NA	0.193594	2.30952:2.36375:1.86648:1.93999:0.656722:1	0.50641(0.559066:0.479396:0.480769)	-2115.84	NA	NA	NA
HORVU.MOREX.r2.1HG0070290-TraesCS1B02G411400	MA	0.0965391	0.177018	0.545363	0.00109223	1083	287.51	795.49	NA	115	45.8364	69.1636	NA	NA	0.117904	5.00659:5.39454:4.14606:4.7462:1.46839:1	0.512004(0.560942:0.48338:0.49169)	-1916.28	NA	NA	NA
HORVU.MOREX.r2.1HG0070290-TraesCS1B02G442700	MA	0.158874	0.329804	0.481722	1.05178e-07	1092	295.689	796.311	NA	186	80.9643	105.036	NA	NA	0.205158	2.56814:2.97724:1.72912:1.88545:0.64566:1	0.503205(0.559066:0.473901:0.476648)	-2121.76	NA	NA	NA
HORVU.MOREX.r2.1HG0070290-TraesCS1D02G392600	MA	0.0938117	0.187523	0.500268	0.000118281	1083	283.214	799.786	NA	115	47.6637	67.3363	NA	NA	0.118318	5.01213:5.12424:4.39286:4.82048:1.41582:1	0.510619(0.562327:0.481994:0.487535)	-1912.59	NA	NA	NA
HORVU.MOREX.r2.1HG0070290-TraesCS1D02G392900	MA	0.259959	0.433964	0.599033	5.56083e-06	1083	286.751	796.249	NA	260	97.6199	162.38	NA	NA	0.306031	2.05968:2.47976:1.27639:1.55501:0.520812:1	0.505078(0.541551:0.473684:0.5)	-2291.44	NA	NA	NA
HORVU.MOREX.r2.1HG0070300-TRIDC1AG049640	MA	0.119534	0.755787	0.158158	1.84534e-49	1242	203.113	1038.89	NA	207	114.431	92.5691	NA	NA	0.223585	3.22642:3.12913:2.29442:2.30952:0.592622:1	0.634058(0.589372:0.456522:0.85628)	-2294.19	NA	NA	NA
HORVU.MOREX.r2.1HG0070300-TraesCS1A02G369100	MA	0.0810764	0.276248	0.293491	2.20597e-15	1494	284.985	1209.01	NA	155	69.0393	85.9607	NA	NA	0.118306	2.5855:2.68162:1.92155:2.16229:0.334006:1	0.626841(0.616466:0.431727:0.832329)	-2549.12	NA	NA	NA
HORVU.MOREX.r2.1HG0070300-TraesCS1B02G387800	MA	0.085884	0.361369	0.237663	1.5141e-23	1491	288.857	1202.14	NA	177	88.9857	88.0143	NA	NA	0.139255	2.14628:2.29521:1.50395:1.67457:0.370838:1	0.629779(0.624748:0.438632:0.825956)	-2607.75	NA	NA	NA
HORVU.MOREX.r2.1HG0070300-TraesCS1D02G374700	MA	0.0825999	0.370217	0.223112	1.7698e-25	1494	284.118	1209.88	NA	175	89.7392	85.2608	NA	NA	0.137297	2.56401:2.74171:1.98561:2.09061:0.499651:1	0.626506(0.614458:0.437751:0.827309)	-2605.02	NA	NA	NA
HORVU.MOREX.r2.1HG0070690-TRIDC1AG056970	MA	0.0431054	0.146325	0.294586	2.70873e-10	1527	411.51	1115.49	NA	100	55.6006	44.3994	NA	NA	0.0709219	1.93808:1.80118:1.27959:1.46297:0.449435:1	0.463982(0.560904:0.401768:0.429273)	-2465.98	NA	NA	NA
HORVU.MOREX.r2.1HG0070690-TRIDC1BG065570	MA	0.0219615	0.180142	0.121913	0.000584806	207	49.321	157.679	NA	11	7.91507	3.08493	NA	NA	0.0596504	7.36133:5.50077:7.57958:8.31772:3.86936:1	0.536232(0.572464:0.442029:0.594203)	-324.198	NA	NA	NA
HORVU.MOREX.r2.1HG0070690-TraesCS1A02G387700	MA	0.0367234	0.129075	0.284513	7.10421e-10	1581	432.097	1148.9	NA	91	51.8079	39.1921	NA	NA	0.0619636	1.97385:1.85493:1.35982:1.61677:0.461983:1	0.473751(0.570209:0.404175:0.446869)	-2505.73	NA	NA	NA
HORVU.MOREX.r2.1HG0070690-TraesCS1B02G415200	MA	0.0335319	0.119204	0.281298	2.26377e-09	1584	459.809	1124.19	NA	86	50.9555	35.0445	NA	NA	0.0584012	2.50734:1.64132:0.73014:1.35787:0.682057:1	0.475694(0.573864:0.404356:0.448864)	-2482.25	NA	NA	NA
HORVU.MOREX.r2.1HG0070690-TraesCS1D02G395700	MA	0.041534	0.127952	0.324605	2.10735e-08	1584	433.837	1150.16	NA	96	51.597	44.403	NA	NA	0.0652028	1.79526:1.70594:1.26845:1.47967:0.445979:1	0.472538(0.57197:0.402462:0.443182)	-2537.75	NA	NA	NA
HORVU.MOREX.r2.1HG0073300-TraesCSU02G060700	MA	0.11281	0.226381	0.498317	4.16566e-10	2469	597.964	1871.04	NA	309	120.739	188.261	NA	NA	0.140315	1.66328:1.8733:1.41961:1.56888:0.761014:1	0.473674(0.507898:0.40887:0.504253)	-4527.2	NA	NA	NA
HORVU.MOREX.r2.1HG0073480-TRIDC1AG054250	MA	0.0210776	1.7062	0.0123536	3.15867e-89	795	166.613	628.387	NA	119	113.702	5.2976	NA	NA	0.37424	2.31382:2.88657:1.44239:1.42973:0.817355:1	0.393082(0.403774:0.292453:0.483019)	-1345.36	NA	NA	NA
HORVU.MOREX.r2.1HG0073480-TRIDC1AG054270	MA	0.0263397	1.66084	0.0158593	1.01791e-88	795	169.446	625.554	NA	122	115.252	6.74788	NA	NA	0.374715	2.02853:2.2881:1.39143:1.35362:0.885319:1	0.301258(0.307547:0.233962:0.362264)	-1366.99	NA	NA	NA
HORVU.MOREX.r2.1HG0073480-TRIDC1BG062120	MA	0.0199927	1.52831	0.0130816	1.38045e-84	795	169.67	625.33	NA	116	110.665	5.33545	NA	NA	0.341901	2.58872:3.08913:1.83612:1.78383:1.10496:1	0.612579(0.622642:0.469811:0.745283)	-1339.28	NA	NA	NA
HORVU.MOREX.r2.1HG0073480-TRIDC6AG012020	MA	0.011745	2.09046	0.00561837	1.82238e-88	798	161.693	636.307	NA	109	106.642	2.35785	NA	NA	0.432939	5.61567:11.4326:2.7674:2.83789:2.48324:1	0.60401(0.610902:0.471805:0.729323)	-1317.07	NA	NA	NA
HORVU.MOREX.r2.1HG0073480-TRIDC6BG017380	MA	0.0134482	2.24293	0.0059958	1.08255e-92	798	166.555	631.445	NA	115	112.444	2.55601	NA	NA	0.478774	9.16952:11.0542:11.7064:10.8487:10.6627:1	0.601504(0.610902:0.469925:0.723684)	-1333.88	NA	NA	NA
HORVU.MOREX.r2.1HG0073480-TraesCS1B02G388200	MA	0.0219322	1.72194	0.0127369	1.58166e-93	795	162.579	632.421	NA	121	115.288	5.71204	NA	NA	0.369587	2.40889:2.70448:1.80539:1.77847:1.78328:1	0.613208(0.622642:0.469811:0.74717)	-1342.26	NA	NA	NA
HORVU.MOREX.r2.1HG0073480-TraesCS1B02G388300	MA	0.0259602	1.54423	0.0168111	2.28287e-84	795	162.666	632.334	NA	117	109.823	7.17694	NA	NA	0.336615	2.83116:2.84805:2.50236:2.20445:2.30866:1	0.610692(0.616981:0.467925:0.74717)	-1353.29	NA	NA	NA
HORVU.MOREX.r2.1HG0073480-TraesCS1B02G388500	MA	0.0232869	1.5101	0.0154208	1.54645e-82	795	171.442	623.558	NA	117	110.786	6.21371	NA	NA	0.34392	2.50073:2.76195:1.71966:1.687:0.813526:1	0.61195(0.620755:0.467925:0.74717)	-1348.96	NA	NA	NA
HORVU.MOREX.r2.1HG0073480-TraesCS1D02G374900	MA	0.0228853	1.61585	0.0141631	2.18169e-90	795	174.701	620.299	NA	126	119.967	6.03289	NA	NA	0.372938	1.70019:2.65079:0.954427:0.942717:0.601745:1	0.60566(0.624528:0.471698:0.720755)	-1365.1	NA	NA	NA
HORVU.MOREX.r2.1HG0073480-TraesCS1D02G375000	MA	0.0201553	1.36611	0.0147538	6.04557e-74	717	142.89	574.11	NA	99	93.4599	5.54013	NA	NA	0.28839	1.95258:2.47854:1.48955:1.41081:1.62929:1	0.607392(0.600418:0.470711:0.751046)	-1203.05	NA	NA	NA
HORVU.MOREX.r2.1HG0073480-TraesCS1D02G375100	MA	0.0278394	1.83783	0.015148	1.5861e-92	795	168.395	626.605	NA	125	118.33	6.66984	NA	NA	0.411226	2.30634:2.6662:1.5098:1.49513:0.646584:1	0.614465(0.622642:0.469811:0.750943)	-1364.74	NA	NA	NA
HORVU.MOREX.r2.1HG0073480-TraesCS6A02G094200	MA	0.011745	2.09046	0.00561837	1.82238e-88	798	161.693	636.307	NA	109	106.642	2.35785	NA	NA	0.432939	5.61567:11.4326:2.7674:2.83789:2.48324:1	0.60401(0.610902:0.471805:0.729323)	-1317.07	NA	NA	NA
HORVU.MOREX.r2.1HG0073480-TraesCS6B02G122600	MA	0.0374603	1.99763	0.0187524	4.95447e-91	798	171.272	626.728	NA	129	120.716	8.28353	NA	NA	0.458165	7.05786:9.22285:6.16953:5.58859:4.02886:1	0.593985(0.603383:0.462406:0.716165)	-1392.15	NA	NA	NA
HORVU.MOREX.r2.1HG0073480-TraesCSU02G167700	MA	0.0213678	1.78337	0.0119817	4.82754e-90	795	171.519	623.481	NA	122	116.908	5.09182	NA	NA	0.401515	2.54979:2.99236:1.61266:1.60261:0.771811:1	0.61195(0.618868:0.471698:0.745283)	-1350.06	NA	NA	NA
HORVU.MOREX.r2.1HG0073510-TRIDC1AG054250	MA	0.0169377	1.52601	0.0110994	2.62812e-84	795	166.279	628.721	NA	112	107.489	4.51109	NA	NA	0.33257	1.54474:1.8937:1.01134:1.02381:0.330398:1	0.397484(0.407547:0.292453:0.492453)	-1328.27	NA	NA	NA
HORVU.MOREX.r2.1HG0073510-TRIDC1AG054270	MA	0.0221442	1.49574	0.0148048	2.9869e-82	795	167.479	627.521	NA	115	108.956	6.04396	NA	NA	0.332581	1.41222:1.57568:1.01043:0.997806:0.558368:1	0.30566(0.311321:0.233962:0.371698)	-1348.83	NA	NA	NA
HORVU.MOREX.r2.1HG0073510-TRIDC1BG062120	MA	0.0156052	1.44781	0.0107785	7.6166e-82	795	164.758	630.242	NA	109	104.684	4.31615	NA	NA	0.31242	1.69317:2.63567:0.959309:0.969836:0.298685:1	0.616981(0.626415:0.469811:0.754717)	-1322.34	NA	NA	NA
HORVU.MOREX.r2.1HG0073510-TRIDC6AG012020	MA	0.00716892	1.60517	0.00446616	3.67361e-79	798	170.553	627.447	NA	101	99.3673	1.63266	NA	NA	0.348702	4.91017:5.01734:3.22778:3.06055:3.59512:1	0.608396(0.614662:0.471805:0.738722)	-1298.24	NA	NA	NA
HORVU.MOREX.r2.1HG0073510-TRIDC6BG017380	MA	0.00919823	2.01393	0.0045673	2.06373e-83	798	179.821	618.179	NA	109	107.315	1.68497	NA	NA	0.460945	5.29315:4.85642:3.03118:2.86105:3.18886:1	0.60589(0.614662:0.469925:0.733083)	-1310.99	NA	NA	NA
HORVU.MOREX.r2.1HG0073510-TraesCS1B02G388200	MA	0.0174434	1.60977	0.010836	2.95486e-86	795	166.633	628.367	NA	114	109.525	4.47538	NA	NA	0.351199	1.86261:1.99434:1.28239:1.30895:0.688219:1	0.61761(0.626415:0.469811:0.756604)	-1326.36	NA	NA	NA
HORVU.MOREX.r2.1HG0073510-TraesCS1B02G388300	MA	0.0211553	1.46129	0.0144771	3.38322e-81	795	163.262	631.738	NA	110	104.165	5.83518	NA	NA	0.316904	1.97579:2.16449:1.41607:1.33311:1.10412:1	0.615094(0.620755:0.467925:0.756604)	-1337.05	NA	NA	NA
HORVU.MOREX.r2.1HG0073510-TraesCS1B02G388500	MA	0.0188078	1.42442	0.0132039	4.9059e-79	795	168.286	626.714	NA	110	104.845	5.15547	NA	NA	0.316348	1.60822:2.10201:1.00928:1.0247:0.188012:1	0.616352(0.624528:0.467925:0.756604)	-1333.58	NA	NA	NA
HORVU.MOREX.r2.1HG0073510-TraesCS1D02G374900	MA	0.0189818	1.50439	0.0126176	1.6975e-85	795	174.488	620.512	NA	119	113.89	5.1103	NA	NA	0.345002	1.21669:1.78561:0.716153:0.73177:0.329587:1	0.610063(0.628302:0.471698:0.730189)	-1348.99	NA	NA	NA
HORVU.MOREX.r2.1HG0073510-TraesCS1D02G375000	MA	0.0155472	1.33481	0.0116475	4.6842e-72	717	142.765	574.235	NA	95	90.7485	4.25148	NA	NA	0.278232	1.4609:2.13759:0.895481:0.896659:0.534584:1	0.612273(0.604603:0.470711:0.761506)	-1186.57	NA	NA	NA
HORVU.MOREX.r2.1HG0073510-TraesCS1D02G375100	MA	0.0198793	1.71892	0.011565	2.58342e-89	795	164.729	630.271	NA	116	111.085	4.91538	NA	NA	0.371931	1.38816:1.79214:0.926445:0.93488:0.267906:1	0.618868(0.626415:0.469811:0.760377)	-1339.89	NA	NA	NA
HORVU.MOREX.r2.1HG0073510-TraesCS6A02G094200	MA	0.00716892	1.60517	0.00446616	3.67361e-79	798	170.553	627.447	NA	101	99.3673	1.63266	NA	NA	0.348702	4.91017:5.01734:3.22778:3.06055:3.59512:1	0.608396(0.614662:0.471805:0.738722)	-1298.24	NA	NA	NA
HORVU.MOREX.r2.1HG0073510-TraesCS6B02G122600	MA	0.0333573	2.64892	0.0125928	2.2185e-92	798	175.848	622.152	NA	126	120.626	5.37428	NA	NA	0.609726	8.31538:9.90889:5.64485:5.25567:3.30288:1	0.598371(0.607143:0.462406:0.725564)	-1381.44	NA	NA	NA
HORVU.MOREX.r2.1HG0073510-TraesCSU02G167700	MA	0.0171796	1.5967	0.0107594	3.36217e-85	795	171.247	623.753	NA	115	110.663	4.33691	NA	NA	0.357417	1.69451:1.93508:1.14056:1.15133:0.274911:1	0.616352(0.622642:0.471698:0.754717)	-1333.96	NA	NA	NA
HORVU.MOREX.r2.1HG0074200-TRIDC1BG069050	MA	0.196629	0.296501	0.663166	0.000177585	1749	403.646	1345.35	NA	322	100.301	221.699	NA	NA	0.219679	1.82062:1.92096:1.59729:1.59967:1.02178:1	0.439394(0.536021:0.349057:0.433105)	-3479.07	NA	NA	NA
HORVU.MOREX.r2.1HG0074200-TraesCS1A02G409200	MA	0.158472	0.20582	0.769955	0.0532573	1536	369.991	1166.01	NA	228	66.5407	161.459	NA	NA	0.169877	1.91705:1.89061:1.59281:1.76906:0.814673:1	0.452148(0.540039:0.34668:0.469727)	-2916.87	NA	NA	NA
HORVU.MOREX.r2.1HG0074200-TraesCS1B02G438100	MA	0.203719	0.304522	0.66898	0.0016128	1278	292.863	985.137	NA	242	74.4541	167.546	NA	NA	0.226819	1.96066:1.85143:1.76612:1.79495:1.1754:1	0.443662(0.5223:0.349765:0.45892)	-2556.7	NA	NA	NA
HORVU.MOREX.r2.1HG0074200-TraesCS1B02G438200	MA	0.206945	0.251164	0.823942	0.112626	1416	352.896	1063.1	NA	260	74.6668	185.333	NA	NA	0.217965	2.06388:1.96587:1.50268:1.49936:0.761438:1	0.451271(0.547669:0.345339:0.460805)	-2822.47	NA	NA	NA
HORVU.MOREX.r2.1HG0074200-TraesCS1B02G438400	MA	0.371131	0.395686	0.937944	0.616351	612	170.252	441.748	NA	172	50.0923	121.908	NA	NA	0.377962	2.16362:2.15316:1.59729:1.60169:0.738733:1	0.478758(0.578431:0.333333:0.52451)	-1376.46	NA	NA	NA
HORVU.MOREX.r2.1HG0074200-TraesCS1B02G438800	MA	0.196575	0.297126	0.661588	0.00014492	1776	428.016	1347.98	NA	328	106.369	221.631	NA	NA	0.220808	1.63664:1.61798:1.34177:1.34683:0.718054:1	0.442568(0.543074:0.347128:0.4375)	-3539.01	NA	NA	NA
HORVU.MOREX.r2.1HG0074200-TraesCS1B02G439200	MA	0.172536	0.268871	0.641703	0.000102512	1809	426.267	1382.73	NA	301	97.6776	203.322	NA	NA	0.195236	1.68786:1.67245:1.37816:1.484:0.723833:1	0.441404(0.529851:0.354063:0.440299)	-3517.79	NA	NA	NA
HORVU.MOREX.r2.1HG0074200-TraesCS1B02G439300	MA	0.212085	0.30145	0.70355	0.000889879	1809	419.411	1389.59	NA	349	104.773	244.227	NA	NA	0.232804	1.82389:1.79126:1.59209:1.59473:1.03325:1	0.440575(0.525705:0.349917:0.446103)	-3648.58	NA	NA	NA
HORVU.MOREX.r2.1HG0074200-TraesCS1B02G439400	MA	0.195553	0.282009	0.693428	0.000907917	1773	428.66	1344.34	NA	322	101.427	220.573	NA	NA	0.216455	1.40244:1.44889:1.12718:1.1329:0.592892:1	0.443034(0.548223:0.34687:0.43401)	-3512.81	NA	NA	NA
HORVU.MOREX.r2.1HG0074200-TraesCS1D02G416200	MA	0.21355	0.312614	0.683112	0.00161404	1305	323.561	981.439	NA	257	83.6576	173.342	NA	NA	0.238112	1.47315:1.59805:1.12239:1.2193:0.573904:1	0.458621(0.55977:0.345977:0.470115)	-2642.4	NA	NA	NA
HORVU.MOREX.r2.1HG0074210-TRIDC1BG069010	MA	0.130894	0.565302	0.231547	2.97769e-22	804	180	624	NA	139	77.1066	61.8934	NA	NA	0.228149	1.85453:3.12656:1.71942:1.75594:0.684619:1	0.539801(0.561567:0.386194:0.671642)	-1550.18	NA	NA	NA
HORVU.MOREX.r2.1HG0074210-TraesCS1A02G409400	MA	0.0953008	0.911583	0.104544	1.22114e-39	642	122.162	519.838	NA	107	74.0552	32.9448	NA	NA	0.250626	3.2371:3.20152:2.73527:2.74956:0.721115:1	0.582555(0.579439:0.383178:0.785047)	-1185.12	NA	NA	NA
HORVU.MOREX.r2.1HG0074210-TraesCS1B02G438300	MA	0.0647005	0.285523	0.226604	3.48746e-12	816	183.17	632.83	NA	80	44.871	35.129	NA	NA	0.114269	2.99392:2.95338:2.75647:2.79541:0.705851:1	0.530637(0.5625:0.367647:0.661765)	-1402.26	NA	NA	NA
HORVU.MOREX.r2.1HG0074210-TraesCS1D02G411847	MA	0.186477	0.620445	0.300554	2.22717e-17	756	175.51	580.49	NA	157	78.7336	78.2664	NA	NA	0.287226	3.27621:4.32222:2.03979:2.81737:0.589923:1	0.546958(0.577381:0.378968:0.684524)	-1516.08	NA	NA	NA
HORVU.MOREX.r2.1HG0074210-TraesCS3B02G041400	MA	0.244116	1.42028	0.171879	3.79093e-55	717	137.432	579.568	NA	198	114.794	83.2062	NA	NA	0.46956	1.38674:1.57169:1.23924:1.24574:0.989976:1	0.569735(0.573222:0.395397:0.740586)	-1511.85	NA	NA	NA
HORVU.MOREX.r2.1HG0074210-TraesCS5B02G019300	MA	0.157935	0.890817	0.177292	2.69657e-33	732	143.476	588.524	NA	146	84.5282	61.4718	NA	NA	0.301584	1.4556:4.22357:1.92118:1.93581:1.21185:1	0.563525(0.57582:0.387295:0.727459)	-1407.15	NA	NA	NA
HORVU.MOREX.r2.1HG0074220-TraesCS1B02G438600	MA	0.121576	0.255107	0.47657	2.74963e-13	2793	657.878	2135.12	NA	373	146.464	226.536	NA	NA	0.153029	1.46643:1.46092:1.21642:1.3569:0.575643:1	0.470999(0.531149:0.364662:0.517186)	-5185.1	NA	NA	NA
HORVU.MOREX.r2.1HG0074260-TraesCS1B02G438600	MA	0.142131	0.303299	0.468616	2.12564e-16	2799	668.997	2130	NA	432	173.354	258.646	NA	NA	0.180652	1.60865:1.61541:1.30101:1.40176:0.626422:1	0.471061(0.527331:0.364952:0.5209)	-5356.6	NA	NA	NA
HORVU.MOREX.r2.1HG0075960-TRIDC1BG048470	MA	0.185165	0.993945	0.186293	4.26322e-62	1314	214.616	1099.38	NA	288	147.367	140.633	NA	NA	0.317264	1.58496:2.21032:0.796744:0.814053:0.660813:1	0.593607(0.555936:0.41895:0.805936)	-2651.64	NA	NA	NA
HORVU.MOREX.r2.1HG0075960-TraesCS1A02G285700	MA	0.155271	0.790151	0.196509	9.21482e-84	2673	359.865	2313.14	NA	483	213.423	269.577	NA	NA	0.240745	1.69074:2.68494:0.575199:0.591759:0.630157:1	0.613976(0.554372:0.428251:0.859305)	-4994.56	NA	NA	NA
HORVU.MOREX.r2.1HG0075960-TraesCS1B02G295100	MA	0.135668	0.820816	0.165284	2.40502e-77	1992	304.564	1687.44	NA	346	180.608	165.392	NA	NA	0.240422	2.46375:3.57967:0.914885:0.938404:0.46468:1	0.592369(0.528614:0.406627:0.841867)	-3685.61	NA	NA	NA
HORVU.MOREX.r2.1HG0075960-TraesCS1D02G284800	MA	0.166857	0.898785	0.185647	7.58264e-102	2682	380.146	2301.85	NA	519	244.336	274.664	NA	NA	0.2706	2.05906:3.26661:0.56359:0.552107:0.629153:1	0.611484(0.555369:0.431208:0.847875)	-5085.73	NA	NA	NA
HORVU.MOREX.r2.2HG0079130-TRIDC0UG005250	MA	0.186304	0.788054	0.23641	2.40926e-54	1524	335.934	1188.07	NA	345	187.9	157.1	NA	NA	0.318947	2.88634:3.44345:1.83584:2.45724:1.25617:1	0.50853(0.499016:0.40748:0.619094)	-3103.96	NA	NA	NA
HORVU.MOREX.r2.2HG0079130-TraesCS4A02G307600	MA	0.356222	1.66735	0.213646	3.05869e-91	1020	207.781	812.219	NA	357	194.535	162.465	NA	NA	0.623306	1.41992:2.36374:0.828565:0.866398:0.922382:1	0.516176(0.513235:0.4:0.635294)	-2319.69	NA	NA	NA
HORVU.MOREX.r2.2HG0079130-TraesCS7D02G028900	MA	0.191503	0.66304	0.288826	2.1445e-38	1527	334.069	1192.93	NA	337	165.898	171.102	NA	NA	0.294664	1.95673:2.06923:1.59362:1.69639:0.677293:1	0.516372(0.497053:0.418468:0.633595)	-3123.46	NA	NA	NA
HORVU.MOREX.r2.2HG0079200-TRIDC2AG000130	MA	0.154312	0.111081	1.38918	0.0384351	1425	458.62	966.38	NA	176	44.8156	131.184	NA	NA	0.140399	1.8914:2.94153:1.03764:1.02283:0.789265:1	0.487018(0.565263:0.377895:0.517895)	-2556.26	NA	NA	NA
HORVU.MOREX.r2.2HG0079200-TRIDC2AG000290	MA	0.27032	0.339521	0.796178	0.0223526	1509	449.579	1059.42	NA	343	119.256	223.744	NA	NA	0.290937	1.78373:1.79676:1.43381:1.43056:0.722543:1	0.485089(0.571571:0.383698:0.5)	-3126.24	NA	NA	NA
HORVU.MOREX.r2.2HG0079200-TRIDC2BG068540	MA	0.256877	0.267133	0.961608	0.753841	1209	334.648	874.352	NA	258	73.4531	184.547	NA	NA	0.259716	1.74101:1.87497:1.48767:1.49264:0.769457:1	0.482217(0.578164:0.359801:0.508685)	-2550.11	NA	NA	NA
HORVU.MOREX.r2.2HG0079200-TRIDC5BG063660	MA	0.17497	0.194998	0.897292	0.508647	771	215.701	555.299	NA	121	36.5561	84.4439	NA	NA	0.180574	2.18307:2.63963:1.76091:1.35585:1.00137:1	0.51297(0.581712:0.402724:0.554475)	-1502.05	NA	NA	NA
HORVU.MOREX.r2.2HG0079200-TraesCS2A02G004100	MA	0.260279	0.286045	0.909922	0.468918	900	246.575	653.425	NA	196	57.4561	138.544	NA	NA	0.267338	1.62377:2.47937:1.30961:1.29535:0.978405:1	0.504444(0.575:0.381667:0.556667)	-1900.18	NA	NA	NA
HORVU.MOREX.r2.2HG0079200-TraesCS2B02G001000	MA	0.333024	0.479768	0.694135	5.3464e-05	1383	386.241	996.759	NA	380	136.136	243.864	NA	NA	0.374006	0.997618:0.981911:0.865737:0.876145:0.602575:1	0.488069(0.574837:0.399132:0.490239)	-3028.25	NA	NA	NA
HORVU.MOREX.r2.2HG0079200-TraesCS5B02G414700	MA	0.23462	0.272858	0.859859	0.24779	1137	312.765	824.235	NA	231	70.7287	160.271	NA	NA	0.245138	1.86562:1.95603:1.55803:1.39625:0.89323:1	0.495163(0.579156:0.385224:0.521108)	-2359.87	NA	NA	NA
HORVU.MOREX.r2.2HG0079200-TraesCS5D02G419700	MA	0.197651	0.238389	0.829109	0.130714	1320	390.438	929.562	NA	230	77.3381	152.662	NA	NA	0.209701	1.72168:1.72532:1.34953:1.34525:0.676406:1	0.493561(0.578409:0.379545:0.522727)	-2565.42	NA	NA	NA
HORVU.MOREX.r2.2HG0079200-TraesCSU02G011100	MA	0.186319	0.121069	1.53895	0.00486538	1419	425.809	993.191	NA	203	44.2307	158.769	NA	NA	0.166739	2.60373:3.00228:2.12324:2.06491:1.31277:1	0.485906(0.570825:0.371036:0.515856)	-2631.04	NA	NA	NA
HORVU.MOREX.r2.2HG0079200-TraesCSU02G011300	MA	0.149038	0.132918	1.12128	0.532914	1002	293.681	708.319	NA	128	34.5537	93.4463	NA	NA	0.144313	1.33132:2.00981:0.865851:0.786456:0.489334:1	0.504491(0.609281:0.387725:0.516467)	-1874.29	NA	NA	NA
HORVU.MOREX.r2.2HG0079200-TraesCSU02G226100	MA	0.153949	0.136357	1.12902	0.54767	1050	309.026	740.974	NA	138	37.2256	100.774	NA	NA	0.148772	1.79448:2.51872:1.08482:1.0795:0.516897:1	0.502381(0.591429:0.394286:0.521429)	-1977.66	NA	NA	NA
HORVU.MOREX.r2.2HG0079280-TRIDC0UG005190	MA	0.0443392	0.144892	0.306016	1.79717e-07	1311	259.75	1051.25	NA	78	34.8448	43.1552	NA	NA	0.0642619	3.28993:3.73348:2.47375:2.47845:0.801789:1	0.529367(0.496568:0.402746:0.688787)	-2053.12	NA	NA	NA
HORVU.MOREX.r2.2HG0079280-TRIDC2AG000200	MA	0.0429143	0.176096	0.243697	6.34166e-11	1311	266.64	1044.36	NA	84	42.9778	41.0222	NA	NA	0.0700018	2.93301:3.47491:1.98028:2.01213:0.55047:1	0.523265(0.491991:0.399314:0.67849)	-2073.48	NA	NA	NA
HORVU.MOREX.r2.2HG0079280-TRIDC2BG006070	MA	0.100797	0.449263	0.22436	3.31984e-27	1311	258.492	1052.51	NA	181	94.5896	86.4104	NA	NA	0.169504	2.6222:3.31025:1.92503:1.93991:0.840868:1	0.524409(0.490847:0.402746:0.679634)	-2363.01	NA	NA	NA
HORVU.MOREX.r2.2HG0079280-TRIDC7BG076790	MA	0.0442592	0.153967	0.28746	2.11331e-08	1311	257.396	1053.6	NA	80	36.7535	43.2465	NA	NA	0.0657986	2.43677:2.87471:1.74887:1.7905:1.01436:1	0.526697(0.491991:0.405034:0.683066)	-2065.84	NA	NA	NA
HORVU.MOREX.r2.2HG0079280-TraesCS2A02G004500	MA	0.0421659	0.166209	0.253692	2.26798e-10	1311	264.44	1046.56	NA	81	40.4186	40.5814	NA	NA	0.0671864	3.04924:3.36248:2.21226:2.24324:0.498737:1	0.524409(0.491991:0.399314:0.681922)	-2063.03	NA	NA	NA
HORVU.MOREX.r2.2HG0079280-TraesCS2B02G020000	MA	0.0890668	0.550364	0.161832	4.10233e-40	1311	247.854	1063.15	NA	181	106.837	74.1626	NA	NA	0.176279	2.77073:5.03948:2.06812:2.11304:0.722205:1	0.525934(0.502288:0.405034:0.670481)	-2347.89	NA	NA	NA
HORVU.MOREX.r2.2HG0079280-TraesCS2D02G004300	MA	0.0399956	0.168827	0.236902	5.30533e-11	1311	269.278	1041.72	NA	80	41.7433	38.2567	NA	NA	0.0664575	2.7594:3.75893:1.40357:1.48214:0.327759:1	0.527841(0.490847:0.40389:0.688787)	-2053.85	NA	NA	NA
HORVU.MOREX.r2.2HG0079280-TraesCSU02G012200	MA	0.0443392	0.144892	0.306016	1.79717e-07	1311	259.75	1051.25	NA	78	34.8448	43.1552	NA	NA	0.0642619	3.28993:3.73348:2.47375:2.47845:0.801789:1	0.529367(0.496568:0.402746:0.688787)	-2053.12	NA	NA	NA
HORVU.MOREX.r2.2HG0079520-TRIDC2BG000920	MA	0.079856	0.273339	0.29215	1.07925e-18	1737	400.625	1336.37	NA	188	95.2125	92.7875	NA	NA	0.124481	1.81217:2.30825:0.989952:1.00034:1.06019:1	0.412493(0.47323:0.367876:0.396373)	-3018.63	NA	NA	NA
HORVU.MOREX.r2.2HG0079520-TraesCS2B02G011900	MA	0.0819331	0.244175	0.33555	8.28138e-21	2403	630.714	1772.29	NA	263	135.366	127.634	NA	NA	0.124517	1.76088:2.41511:0.918483:0.915812:1.04354:1	0.448814(0.507491:0.395755:0.443196)	-4231.25	NA	NA	NA
HORVU.MOREX.r2.2HG0079600-TRIDC2AG000940	MA	0.0941952	0.371174	0.253776	2.97301e-35	2094	487.857	1606.14	NA	279	152.003	126.997	NA	NA	0.158725	1.57065:1.56554:1.24016:1.32144:0.420809:1	0.42383(0.517192:0.40043:0.353868)	-3778.64	NA	NA	NA
HORVU.MOREX.r2.2HG0079600-TRIDC2AG000960	MA	0.0392134	0.14039	0.279317	2.85175e-15	2433	613.198	1819.8	NA	147	80.3746	66.6254	NA	NA	0.0647134	2.22905:2.24252:1.98694:1.98693:0.972454:1	0.448212(0.532059:0.399507:0.41307)	-3882.91	NA	NA	NA
HORVU.MOREX.r2.2HG0079600-TRIDC2BG000860	MA	0.0409541	0.139683	0.293194	8.48564e-15	2400	622.348	1777.65	NA	149	81.0899	67.9101	NA	NA	0.0665556	2.17621:2.14774:1.65109:1.69656:0.593264:1	0.45125(0.539375:0.400625:0.41375)	-3846.94	NA	NA	NA
HORVU.MOREX.r2.2HG0079600-TraesCS2A02G009900	MA	0.0299249	0.117142	0.255458	1.59838e-21	3774	987.134	2786.87	NA	187	108.645	78.3553	NA	NA	0.0527375	2.19842:2.44841:1.63211:1.73842:0.719418:1	0.45363(0.532591:0.399444:0.428855)	-5868.16	NA	NA	NA
HORVU.MOREX.r2.2HG0079600-TraesCS2B02G012300	MA	0.0304357	0.130913	0.232488	3.67523e-26	3774	1003.2	2770.8	NA	201	122.402	78.5975	NA	NA	0.0571444	2.36261:2.39546:1.7404:1.77566:0.566118:1	0.45363(0.534976:0.397854:0.42806)	-5905	NA	NA	NA
HORVU.MOREX.r2.2HG0079600-TraesCS2D02G010500	MA	0.0302354	0.124272	0.243301	9.63674e-24	3774	1005.41	2768.59	NA	195	116.768	78.2319	NA	NA	0.0552871	2.17571:2.2761:1.54803:1.59928:0.502475:1	0.454028(0.532989:0.400636:0.428458)	-5891.15	NA	NA	NA
HORVU.MOREX.r2.2HG0080500-TRIDC1BG000340	MA	0.158922	0.471807	0.336836	2.78885e-16	1035	244.722	790.278	NA	187	89.5705	97.4295	NA	NA	0.232902	2.34129:2.2808:1.74568:1.964:0.538343:1	0.422705(0.513043:0.350725:0.404348)	-2028.89	NA	NA	NA
HORVU.MOREX.r2.2HG0080500-TraesCS1A02G003900	MA	0.196615	0.642373	0.306076	6.4315e-24	1008	253.198	754.802	NA	221	115.559	105.441	NA	NA	0.308584	2.73578:2.13917:1.34081:1.79808:0.661156:1	0.421131(0.508929:0.340774:0.41369)	-2072.57	NA	NA	NA
HORVU.MOREX.r2.2HG0080500-TraesCS1B02G468000	MA	0.280461	1.27163	0.220553	9.24812e-62	1002	214.705	787.295	NA	299	165.308	133.692	NA	NA	0.492844	2.06605:2.01019:1.69697:2.03005:0.814935:1	0.416168(0.495509:0.35479:0.398204)	-2182.03	NA	NA	NA
HORVU.MOREX.r2.2HG0080500-TraesCS2B02G002200	MA	0.134738	0.278944	0.483026	3.73964e-06	1047	262.663	784.337	NA	151	61.8254	89.1746	NA	NA	0.170915	2.94284:2.38574:1.67876:1.71675:0.800815:1	0.426457(0.511461:0.345272:0.422636)	-1959.08	NA	NA	NA
HORVU.MOREX.r2.2HG0080500-TraesCS3B02G570600	MA	0.259835	0.502601	0.516981	8.61975e-09	1044	247.929	796.071	NA	252	94.7381	157.262	NA	NA	0.317487	2.18935:2.14986:1.76813:1.88223:0.813349:1	0.426724(0.512931:0.354885:0.412356)	-2221.34	NA	NA	NA
HORVU.MOREX.r2.2HG0080500-TraesCS4D02G310900	MA	0.195921	0.556113	0.352304	7.85912e-18	1038	247.744	790.256	NA	217	102.176	114.824	NA	NA	0.28189	2.04497:1.98083:1.45734:1.56614:0.405207:1	0.421965(0.508671:0.348266:0.40896)	-2106.66	NA	NA	NA
HORVU.MOREX.r2.2HG0080510-TraesCS2B02G007600	MA	0.194948	0.399294	0.488233	2.16524e-08	999	284.749	714.251	NA	198	89.0023	108.998	NA	NA	0.253194	2.60004:2.42611:2.05599:2.08365:0.82312:1	0.446947(0.503003:0.36036:0.477477)	-1994.3	NA	NA	NA
HORVU.MOREX.r2.2HG0080580-TRIDC2BG001850	MA	0.106677	0.35629	0.299411	1.01029e-17	1221	307.901	913.099	NA	173	91.6352	81.3648	NA	NA	0.169622	2.07033:2.1347:1.62549:1.6518:0.599509:1	0.490991(0.517199:0.407862:0.547912)	-2300.78	NA	NA	NA
HORVU.MOREX.r2.2HG0080580-TraesCS2B02G024000	MA	0.10814	0.364247	0.296886	8.48494e-19	1290	327.621	962.379	NA	185	98.8198	86.1802	NA	NA	0.173184	1.81027:1.9417:1.32861:1.4279:0.488519:1	0.49186(0.52093:0.406977:0.547674)	-2436.03	NA	NA	NA
HORVU.MOREX.r2.2HG0080580-TraesCS2D02G017500	MA	0.127887	0.408564	0.313015	4.12511e-18	1173	294.71	878.29	NA	188	97.2661	90.7339	NA	NA	0.198406	2.52824:2.52336:2.08292:2.08851:0.834756:1	0.48295(0.517903:0.400256:0.530691)	-2272.05	NA	NA	NA
HORVU.MOREX.r2.2HG0080600-TRIDC2BG001820	MA	0.0297774	0.142035	0.209648	2.55137e-19	2475	554.658	1920.34	NA	127	73.5872	53.4128	NA	NA	0.054935	2.43395:3.47137:1.22676:3.01444:1.65371:1	0.453737(0.480606:0.435758:0.444848)	-3901.25	NA	NA	NA
HORVU.MOREX.r2.2HG0080600-TraesCS2B02G008300	MA	0.0294044	0.141075	0.208432	1.69717e-19	2472	556.097	1915.9	NA	126	73.3367	52.6633	NA	NA	0.0545256	2.42696:3.4156:1.30829:2.88064:1.5502:1	0.453277(0.481796:0.435073:0.442961)	-3892.28	NA	NA	NA
HORVU.MOREX.r2.2HG0080600-TraesCS2D02G017400	MA	0.0298195	0.121133	0.246171	7.59198e-15	2475	586.769	1888.23	NA	120	66.9575	53.0425	NA	NA	0.0514679	2.58721:2.86173:1.96612:2.51039:0.906934:1	0.453737(0.48:0.435758:0.445455)	-3882.51	NA	NA	NA
HORVU.MOREX.r2.2HG0080620-TRIDC0UG029520	MA	0.170368	0.581659	0.292901	1.80131e-17	747	172.855	574.145	NA	148	75.0172	72.9828	NA	NA	0.265541	2.36329:2.23654:1.85189:1.83812:1.07864:1	0.491299(0.502008:0.389558:0.582329)	-1495.95	NA	NA	NA
HORVU.MOREX.r2.2HG0080620-TRIDC2BG001870	MA	0.112346	0.366137	0.30684	2.60772e-15	1116	254.615	861.385	NA	158	77.5245	80.4755	NA	NA	0.170248	2.44838:2.70908:2.17881:2.18472:0.888299:1	0.50448(0.508065:0.426075:0.579301)	-2070.07	NA	NA	NA
HORVU.MOREX.r2.2HG0080620-TraesCS2B02G024100	MA	0.176012	0.438327	0.401554	9.3203e-19	1701	382.657	1318.34	NA	326	136.777	189.223	NA	NA	0.235022	1.40115:2.11755:1.09259:1.28921:0.666873:1	0.526749(0.516755:0.444444:0.619048)	-3401.24	NA	NA	NA
HORVU.MOREX.r2.2HG0080620-TraesCS2D02G017600	MA	0.13972	0.285089	0.490092	3.16281e-11	2172	491.582	1680.42	NA	324	121.107	202.893	NA	NA	0.172621	1.57661:1.7355:1.34249:1.37569:0.730311:1	0.53407(0.524862:0.444751:0.632597)	-4087.11	NA	NA	NA
HORVU.MOREX.r2.2HG0080790-TRIDC2BG001970	MA	0.0564012	0.190375	0.296264	9.62163e-12	1455	329.675	1125.33	NA	115	57.1776	57.8224	NA	NA	0.086757	2.30452:2.11537:1.65809:2.14591:0.563198:1	0.446735(0.502062:0.401031:0.437113)	-2410.06	NA	NA	NA
HORVU.MOREX.r2.2HG0080790-TraesCS2A02G018300	MA	0.0566699	0.155578	0.364253	3.38839e-07	1440	309.054	1130.95	NA	104	44.579	59.421	NA	NA	0.0778977	2.10757:2.2265:2.09555:2.12055:0.964682:1	0.448264(0.505208:0.39375:0.445833)	-2369.76	NA	NA	NA
HORVU.MOREX.r2.2HG0080790-TraesCS2B02G025300	MA	0.0586893	0.189851	0.309133	8.93966e-11	1455	328.887	1126.11	NA	117	56.8381	60.1619	NA	NA	0.0883371	2.35758:2.22291:1.77135:2.2008:0.56989:1	0.446735(0.501031:0.401031:0.438144)	-2417.48	NA	NA	NA
HORVU.MOREX.r2.2HG0080790-TraesCS2B02G027200	MA	0.0747114	0.174976	0.42698	8.95894e-07	1455	334.21	1120.79	NA	129	53.045	75.955	NA	NA	0.097742	3.10299:2.67926:2.26869:2.3911:0.795984:1	0.446392(0.503093:0.398969:0.437113)	-2467.25	NA	NA	NA
HORVU.MOREX.r2.2HG0080790-TraesCS2D02G019900	MA	0.0594946	0.162257	0.36667	1.22696e-07	1455	319.809	1135.19	NA	110	47.7943	62.2057	NA	NA	0.0820817	2.25796:2.28343:2.13791:2.1817:0.860022:1	0.449141(0.503093:0.396907:0.447423)	-2411.1	NA	NA	NA
HORVU.MOREX.r2.2HG0080800-TRIDC2AG002040	MA	0.0463483	0.327658	0.141453	3.20134e-30	1341	348.037	992.963	NA	129	91.9084	37.0916	NA	NA	0.119358	3.53159:3.79176:3.04323:3.06126:1.62603:1	0.551081(0.582774:0.442953:0.627517)	-2213.97	NA	NA	NA
HORVU.MOREX.r2.2HG0080800-TRIDC2BG001960	MA	0.0350602	0.188866	0.185636	9.47915e-17	1338	352.486	985.514	NA	90	59.2488	30.7512	NA	NA	0.0755792	3.46154:3.23338:2.25159:2.20931:1.09875:1	0.560912(0.598655:0.441704:0.642377)	-2165.75	NA	NA	NA
HORVU.MOREX.r2.2HG0080800-TRIDC2BG002150	MA	0.0313948	0.191937	0.163569	2.28378e-18	1344	353.65	990.35	NA	88	60.3544	27.6456	NA	NA	0.0736385	3.41755:3.22337:2.3411:2.31535:1.07268:1	0.5625(0.59933:0.445312:0.642857)	-2161.72	NA	NA	NA
HORVU.MOREX.r2.2HG0080800-TraesCS2A02G018500	MA	0.0464914	0.332735	0.139725	7.94866e-31	1341	347.409	993.591	NA	130	92.8828	37.1172	NA	NA	0.120648	3.54866:3.71249:3.21707:3.24628:1.60748:1	0.551827(0.583893:0.442953:0.628635)	-2217.42	NA	NA	NA
HORVU.MOREX.r2.2HG0080800-TraesCS2B02G025000	MA	0.0322607	0.185789	0.173642	2.87575e-17	1344	350.343	993.657	NA	87	58.2918	28.7082	NA	NA	0.0722812	2.90415:2.85955:2.04227:2.01251:0.961505:1	0.561756(0.59933:0.44308:0.642857)	-2163.72	NA	NA	NA
HORVU.MOREX.r2.2HG0080800-TraesCS2B02G027300	MA	0.0305277	0.201966	0.151153	2.92238e-20	1344	353.161	990.839	NA	90	63.1988	26.8012	NA	NA	0.0755763	3.42179:3.2686:2.53058:2.52113:1.12748:1	0.563244(0.59933:0.448661:0.641741)	-2164.65	NA	NA	NA
HORVU.MOREX.r2.2HG0080800-TraesCS2D02G020200	MA	0.0433555	0.323252	0.134123	2.94389e-31	1344	355.98	988.02	NA	127	92.5483	34.4517	NA	NA	0.117491	2.99328:4.66858:1.53604:1.59855:1.89501:1	0.554688(0.589286:0.44308:0.631696)	-2205.97	NA	NA	NA
HORVU.MOREX.r2.2HG0081130-TRIDC0UG029850	MA	0.132479	0.362175	0.365789	4.97894e-08	615	159.152	455.848	NA	97	47.3703	49.6297	NA	NA	0.191921	1.34012:1.38526:1.0208:1.04084:0.433446:1	0.465854(0.517073:0.353659:0.526829)	-1186.31	NA	NA	NA
HORVU.MOREX.r2.2HG0081130-TRIDC0UG032060	MA	0.114547	0.572527	0.200072	1.63087e-06	186	38.5014	147.499	NA	30	16.983	13.017	NA	NA	0.209347	0.777842:1.00643:1.05504:0.998498:2.22316:1	0.467742(0.475806:0.362903:0.564516)	-356.957	NA	NA	NA
HORVU.MOREX.r2.2HG0081130-TRIDC2BG001480	MA	0.166383	0.593172	0.280498	2.1327e-24	1038	257.609	780.391	NA	203	109.746	93.2542	NA	NA	0.272303	3.82934:3.48159:2.57715:2.72889:1.17409:1	0.476879(0.526012:0.368497:0.536127)	-2044.54	NA	NA	NA
HORVU.MOREX.r2.2HG0081130-TRIDC2BG002390	MA	0.0872786	0.210012	0.415589	9.669e-09	1554	377.117	1176.88	NA	161	70.0931	90.9069	NA	NA	0.117063	3.20696:3.2605:2.67709:2.79356:0.722729:1	0.509331(0.55888:0.376448:0.592664)	-2723.08	NA	NA	NA
HORVU.MOREX.r2.2HG0081130-TRIDC2BG002490	MA	0.140823	0.372271	0.378281	8.80718e-17	1518	392.939	1125.06	NA	250	120.014	129.986	NA	NA	0.200734	1.88662:2.38298:1.18909:1.20272:0.548414:1	0.507576(0.55336:0.383399:0.585968)	-2918.71	NA	NA	NA
HORVU.MOREX.r2.2HG0081130-TraesCS2A02G023000	MA	0.134153	0.388555	0.345261	1.34044e-19	1530	389.158	1140.84	NA	247	122.754	124.246	NA	NA	0.19886	1.60811:3.08315:1.09315:1.14483:0.639623:1	0.510131(0.555882:0.380392:0.594118)	-2918.52	NA	NA	NA
HORVU.MOREX.r2.2HG0081130-TraesCS2B02G002900	MA	0.16499	0.540118	0.30547	4.5455e-30	1518	373.372	1144.63	NA	296	152.856	143.144	NA	NA	0.257257	3.08529:3.25751:2.29331:2.36142:0.770274:1	0.517787(0.557312:0.392292:0.603755)	-3016.25	NA	NA	NA
HORVU.MOREX.r2.2HG0081130-TraesCS2B02G003200	MA	0.166622	0.539563	0.308809	8.65134e-30	1518	374.362	1143.64	NA	298	153.341	144.659	NA	NA	0.258595	2.99261:3.22106:2.14211:2.23:0.752807:1	0.518116(0.557312:0.391304:0.605731)	-3021.4	NA	NA	NA
HORVU.MOREX.r2.2HG0081130-TraesCS2B02G003400	MA	0.167881	0.471753	0.355866	4.94912e-22	1518	373.469	1144.53	NA	287	137.282	149.718	NA	NA	0.242641	3.08505:3.24828:2.29646:2.32238:0.979632:1	0.517787(0.557312:0.392292:0.603755)	-3001.79	NA	NA	NA
HORVU.MOREX.r2.2HG0081130-TraesCS2B02G030500	MA	0.114164	0.295483	0.386365	1.4865e-13	1512	413.407	1098.59	NA	207	102.135	104.865	NA	NA	0.16374	2.77631:4.17566:1.19676:1.16743:0.752562:1	0.508267(0.563492:0.383929:0.577381)	-2764.39	NA	NA	NA
HORVU.MOREX.r2.2HG0081130-TraesCS2B02G031200	MA	0.0794807	0.214004	0.371399	1.80619e-10	1554	376.9	1177.1	NA	155	71.762	83.238	NA	NA	0.112107	2.5664:2.8837:2.05316:2.09738:0.735674:1	0.509653(0.555985:0.375483:0.59749)	-2692.97	NA	NA	NA
HORVU.MOREX.r2.2HG0081130-TraesCS2B02G031700	MA	0.146231	0.429427	0.340526	1.73504e-21	1530	374.859	1155.14	NA	264	128.822	135.178	NA	NA	0.215616	2.34744:2.4739:1.77637:1.72206:0.926447:1	0.505882(0.55:0.387255:0.580392)	-2965.46	NA	NA	NA
HORVU.MOREX.r2.2HG0081130-TraesCS2B02G032500	MA	0.130757	0.366623	0.356652	6.88398e-18	1530	389.923	1140.08	NA	241	117.975	123.025	NA	NA	0.190868	1.62453:2.58496:1.02235:1.12066:0.581517:1	0.50915(0.551961:0.382353:0.593137)	-2908.78	NA	NA	NA
HORVU.MOREX.r2.2HG0081130-TraesCS2B02G032600	MA	0.145205	0.382166	0.379952	1.25274e-17	1545	407.035	1137.97	NA	260	126.076	133.924	NA	NA	0.207633	1.69114:2.81523:0.901156:0.986629:0.429598:1	0.509709(0.55534:0.382524:0.591262)	-2976.62	NA	NA	NA
HORVU.MOREX.r2.2HG0081130-TraesCS2B02G032700	MA	0.157068	0.554903	0.283055	1.02481e-21	963	236.545	726.455	NA	182	97.3631	84.6369	NA	NA	0.254789	1.01582:3.4452:1.25055:1.22844:0.513467:1	0.523364(0.55919:0.376947:0.633956)	-1877.55	NA	NA	NA
HORVU.MOREX.r2.2HG0081130-TraesCS2B02G032900	MA	0.141409	0.365008	0.387414	4.35799e-16	1545	400.14	1144.86	NA	252	119.519	132.481	NA	NA	0.199319	1.80114:2.2748:1.1068:1.15642:0.479966:1	0.509061(0.556311:0.381553:0.58932)	-2960.57	NA	NA	NA
HORVU.MOREX.r2.2HG0081130-TraesCS2B02G033100	MA	0.141409	0.365008	0.387414	4.35799e-16	1545	400.14	1144.86	NA	252	119.519	132.481	NA	NA	0.199319	1.80114:2.2748:1.1068:1.15642:0.479966:1	0.509061(0.556311:0.381553:0.58932)	-2960.57	NA	NA	NA
HORVU.MOREX.r2.2HG0081130-TraesCS2D02G015000	MA	0.170812	0.544842	0.313507	1.21262e-29	1518	371.739	1146.26	NA	302	153.557	148.443	NA	NA	0.262407	3.18438:3.2414:2.37458:2.38695:0.842219:1	0.517457(0.55336:0.392292:0.606719)	-3030.04	NA	NA	NA
HORVU.MOREX.r2.2HG0081130-TraesCS2D02G023400	MA	0.0812636	0.176624	0.460093	2.19518e-06	1554	376.215	1177.79	NA	146	59.8268	86.1732	NA	NA	0.10435	3.07522:3.28047:2.57777:2.61289:0.783372:1	0.506435(0.554054:0.374517:0.590734)	-2680.99	NA	NA	NA
HORVU.MOREX.r2.2HG0081320-TRIDC2AG001950	MA	0.28143	1.0472	0.268745	4.56174e-72	1647	355.625	1291.37	NA	490	247.99	242.01	NA	NA	0.446778	1.30953:1.31799:1.08835:1.13872:0.641426:1	0.441712(0.51184:0.363388:0.449909)	-3653.98	NA	NA	NA
HORVU.MOREX.r2.2HG0081320-TRIDC2BG002130	MA	0.277541	0.940823	0.294998	3.55828e-54	1533	329.967	1203.03	NA	442	212.957	229.043	NA	NA	0.420307	1.43996:1.41883:1.16092:1.21962:0.648513:1	0.445205(0.522505:0.361057:0.452055)	-3368.27	NA	NA	NA
HORVU.MOREX.r2.2HG0081320-TraesCS2A02G023800	MA	0.0463162	0.187604	0.246883	2.56262e-15	1605	374.883	1230.12	NA	116	64.0847	51.9153	NA	NA	0.0793172	1.34045:1.04299:0.606111:0.929997:0.463449:1	0.450156(0.515888:0.375701:0.458879)	-2628.94	NA	NA	NA
HORVU.MOREX.r2.2HG0081320-TraesCS2B02G027000	MA	0.282686	1.02042	0.27703	2.07237e-68	1647	350.878	1296.12	NA	489	241.681	247.319	NA	NA	0.439853	1.27077:1.29871:1.07203:1.12994:0.672227:1	0.443534(0.51184:0.367031:0.45173)	-3648.13	NA	NA	NA
HORVU.MOREX.r2.2HG0081320-TraesCS2B02G033800	MA	0.0516498	0.187039	0.276145	9.88889e-14	1659	382.033	1276.97	NA	125	65.0015	59.9985	NA	NA	0.082827	1.65445:1.58013:1.15756:1.29852:0.409943:1	0.45208(0.516275:0.379747:0.460217)	-2742.82	NA	NA	NA
HORVU.MOREX.r2.2HG0081320-TraesCS2D02G019600	MA	0.283571	1.03553	0.273841	4.78334e-71	1647	354.458	1292.54	NA	492	246.176	245.824	NA	NA	0.445403	1.34425:1.34966:1.14368:1.17918:0.723878:1	0.442927(0.51275:0.362477:0.453552)	-3654.67	NA	NA	NA
HORVU.MOREX.r2.2HG0081320-TraesCS2D02G024700	MA	0.197658	0.733645	0.269419	1.73391e-44	1476	323.665	1152.34	NA	340	173.54	166.46	NA	NA	0.315192	1.67554:1.57476:1.3103:1.49508:0.744715:1	0.457995(0.536585:0.367886:0.469512)	-3060.97	NA	NA	NA
HORVU.MOREX.r2.2HG0081320-TraesCS2D02G025000	MA	0.0437537	0.141046	0.31021	3.14357e-05	780	174.606	605.394	NA	47	22.6445	24.3555	NA	NA	0.0655329	2.17918:2.76368:1.99453:2.45632:1.43814:1	0.423718(0.519231:0.334615:0.417308)	-1260.32	NA	NA	NA
HORVU.MOREX.r2.2HG0081540-TRIDC0UG006760	MA	0.0872619	0.445073	0.196062	4.23279e-35	1419	336.631	1082.37	NA	197	120.829	76.1705	NA	NA	0.172146	1.33733:0.968506:0.697259:0.667968:0.351568:1	0.58809(0.57611:0.461945:0.726216)	-2562.78	NA	NA	NA
HORVU.MOREX.r2.2HG0081540-TRIDC2BG002810	MA	0.0638684	0.268259	0.238085	9.2186e-14	930	256.779	673.221	NA	95	58.49	36.51	NA	NA	0.120302	2.28814:1.03644:0.667964:0.662255:0.256782:1	0.536559(0.546774:0.416129:0.646774)	-1614.45	NA	NA	NA
HORVU.MOREX.r2.2HG0081540-TraesCS2A02G025000	MA	0.0484933	0.301159	0.161022	1.04229e-29	1509	367.739	1141.26	NA	140	93.3505	46.6495	NA	NA	0.110067	2.88049:1.90505:1.30834:1.31841:0.421055:1	0.599735(0.595427:0.460239:0.743539)	-2536.83	NA	NA	NA
HORVU.MOREX.r2.2HG0081540-TraesCS2B02G035800	MA	0.0696303	0.351363	0.198172	5.78098e-29	1449	354.914	1094.09	NA	169	104.91	64.0898	NA	NA	0.138637	1.84176:1.67538:1.23525:1.28154:0.504621:1	0.600069(0.609731:0.458592:0.731884)	-2527.78	NA	NA	NA
HORVU.MOREX.r2.2HG0081540-TraesCS2B02G037100	MA	0.0488396	0.322255	0.151556	4.69171e-33	1509	383.551	1125.45	NA	148	102.443	45.5572	NA	NA	0.118335	2.49905:1.35898:0.753944:0.73252:0.326872:1	0.601723(0.595427:0.463221:0.746521)	-2511.95	NA	NA	NA
HORVU.MOREX.r2.2HG0081540-TraesCS2B02G037500	MA	0.0538052	0.306243	0.175694	1.811e-21	1077	288.335	788.665	NA	109	73.6205	35.3795	NA	NA	0.121388	2.8995:2.02337:1.19227:1.14007:0.388954:1	0.555246(0.541783:0.455432:0.668524)	-1822.45	NA	NA	NA
HORVU.MOREX.r2.2HG0081540-TraesCS2D02G027000	MA	0.045635	0.272923	0.167208	2.18533e-26	1509	366.946	1142.05	NA	130	85.5035	44.4965	NA	NA	0.100905	3.02458:1.96822:1.11364:1.07614:0.397746:1	0.599735(0.595427:0.457256:0.746521)	-2505.28	NA	NA	NA
HORVU.MOREX.r2.2HG0081560-TraesCS2A02G025200	MA	0.0479076	0.406455	0.117867	1.57743e-44	1533	327.331	1205.67	NA	155	108.078	46.9215	NA	NA	0.124466	1.79725:1.71184:1.34186:1.32298:0.835452:1	0.630463(0.621331:0.471624:0.798434)	-2552.63	NA	NA	NA
HORVU.MOREX.r2.2HG0081570-TRIDC0UG006770	MA	0.14879	0.778253	0.191184	1.04661e-38	927	206.976	720.024	NA	187	112.307	74.6935	NA	NA	0.289333	1.84145:2.51741:0.919321:0.927182:0.626665:1	0.579827(0.592233:0.419094:0.728155)	-1844.71	NA	NA	NA
HORVU.MOREX.r2.2HG0081570-TRIDC0UG024120	MA	0.14751	0.873821	0.16881	1.61472e-26	543	121.031	421.969	NA	109	68.6161	40.3839	NA	NA	0.309399	1.88319:1.78606:1.37363:1.38454:0.363413:1	0.564457(0.59116:0.38674:0.71547)	-1067.31	NA	NA	NA
HORVU.MOREX.r2.2HG0081570-TRIDC2AG002550	MA	0.148463	0.950676	0.156166	6.53784e-24	393	88.262	304.738	NA	85	55.224	29.776	NA	NA	0.328628	1.55326:1.55916:1.21817:1.14068:0.889777:1	0.572519(0.610687:0.408397:0.698473)	-792.788	NA	NA	NA
HORVU.MOREX.r2.2HG0081570-TRIDC2AG007050	MA	0.0809493	0.664245	0.121867	4.41204e-23	465	106.363	358.637	NA	72	51.0309	20.9691	NA	NA	0.214371	2.19469:2.14689:1.70938:1.71349:0.682523:1	0.56129(0.590323:0.393548:0.7)	-863.267	NA	NA	NA
HORVU.MOREX.r2.2HG0081570-TRIDC2BG002760	MA	0.118185	0.648322	0.182294	2.19039e-28	789	165.064	623.936	NA	134	79.3338	54.6662	NA	NA	0.229093	1.10556:1.22123:0.873734:0.850894:0.398967:1	0.587452(0.612167:0.404943:0.745247)	-1511.1	NA	NA	NA
HORVU.MOREX.r2.2HG0081570-TRIDC2BG002790	MA	0.137853	0.791762	0.17411	4.64637e-25	537	122.572	414.428	NA	105	66.0926	38.9074	NA	NA	0.287111	2.23791:2.47057:1.49678:1.50168:0.419219:1	0.561453(0.600559:0.377095:0.706704)	-1047.64	NA	NA	NA
HORVU.MOREX.r2.2HG0081570-TraesCS2B02G036000	MA	0.146288	0.82176	0.178018	2.67228e-39	843	190.854	652.146	NA	175	108.812	66.1884	NA	NA	0.299214	1.08662:1.1379:0.889273:0.888026:0.424622:1	0.596085(0.606762:0.437722:0.743772)	-1697.86	NA	NA	NA
HORVU.MOREX.r2.2HG0081570-TraesCS2B02G036100	MA	0.121045	0.66185	0.182889	2.90127e-22	606	129.713	476.287	NA	105	62.8162	42.1838	NA	NA	0.236802	1.21325:1.28355:0.938317:0.949521:0.299246:1	0.575083(0.616337:0.386139:0.722772)	-1158.44	NA	NA	NA
HORVU.MOREX.r2.2HG0081570-TraesCS2B02G037200	MA	0.149361	0.804176	0.185731	8.09547e-41	927	207.941	719.059	NA	189	115.086	73.9145	NA	NA	0.296246	1.99371:2.69303:0.98728:0.994483:0.652535:1	0.578749(0.590615:0.419094:0.726537)	-1845.58	NA	NA	NA
HORVU.MOREX.r2.2HG0081570-TraesCS2D02G062200	MA	0.13222	0.74382	0.177759	3.45323e-39	936	193.928	742.072	NA	177	105.345	71.6554	NA	NA	0.258936	1.43373:1.53894:1.10094:1.09376:0.582021:1	0.598825(0.592949:0.432692:0.770833)	-1842.11	NA	NA	NA
HORVU.MOREX.r2.2HG0081570-TraesCSU02G211000	MA	0.13333	0.544468	0.244881	7.59769e-20	810	169.448	640.552	NA	138	71.6621	66.3379	NA	NA	0.219338	0.976174:1.0734:0.793874:0.740121:0.382125:1	0.580864(0.6:0.403704:0.738889)	-1565.11	NA	NA	NA
HORVU.MOREX.r2.2HG0081640-TRIDC2BG002990	MA	0.261297	0.433618	0.602598	1.08161e-12	2805	712.921	2092.08	NA	668	241.301	426.699	NA	NA	0.305095	1.75309:1.78363:1.40708:1.48774:0.643372:1	0.46934(0.535294:0.364171:0.508556)	-5923.85	NA	NA	NA
HORVU.MOREX.r2.2HG0081640-TRIDC2BG003060	MA	0.119624	0.180851	0.661447	0.000159445	2805	733.182	2071.82	NA	338	117.807	220.193	NA	NA	0.135628	2.25158:2.26877:1.72226:1.76366:0.624358:1	0.464706(0.541711:0.356684:0.495722)	-5062.66	NA	NA	NA
HORVU.MOREX.r2.2HG0081640-TraesCS1A02G267100	MA	0.247748	0.482679	0.513276	2.378e-21	2799	731.883	2067.12	NA	658	268.606	389.394	NA	NA	0.309178	1.43088:1.6591:0.824242:1.07616:0.507491:1	0.468024(0.529475:0.359593:0.515005)	-5861.78	NA	NA	NA
HORVU.MOREX.r2.2HG0081640-TraesCS1D02G267200	MA	0.235814	0.494765	0.476618	5.91076e-24	2568	658.603	1909.4	NA	597	250.652	346.348	NA	NA	0.302226	1.37731:1.69598:0.742406:1.08288:0.588169:1	0.453855(0.518107:0.365654:0.477804)	-5371.62	NA	NA	NA
HORVU.MOREX.r2.2HG0081640-TraesCS2B02G038100	MA	0.260648	0.433912	0.600693	7.13429e-13	2805	712.638	2092.36	NA	667	241.345	425.655	NA	NA	0.304668	1.75496:1.78643:1.40594:1.4892:0.639821:1	0.469162(0.535294:0.363636:0.508556)	-5921.53	NA	NA	NA
HORVU.MOREX.r2.2HG0081640-TraesCS2B02G038800	MA	0.118738	0.181785	0.653178	8.62374e-05	2808	727.127	2080.87	NA	337	117.452	219.548	NA	NA	0.135064	2.12802:2.13104:1.66684:1.72275:0.618989:1	0.4651(0.541132:0.357372:0.496795)	-5063.19	NA	NA	NA
HORVU.MOREX.r2.2HG0081640-TraesCS2B02G039100	MA	0.152204	0.25452	0.598004	4.52642e-08	2814	730.593	2083.41	NA	430	158.947	271.053	NA	NA	0.178768	1.70329:1.58218:1.12423:1.32061:0.486413:1	0.467839(0.53145:0.359808:0.51226)	-5354.67	NA	NA	NA
HORVU.MOREX.r2.2HG0081640-TraesCS2D02G003200	MA	0.269032	0.475032	0.566346	1.78382e-16	2793	707.877	2085.12	NA	690	258.599	431.401	NA	NA	0.321242	1.52197:1.50774:1.23534:1.32192:0.624651:1	0.466523(0.533298:0.35768:0.508593)	-5946.77	NA	NA	NA
HORVU.MOREX.r2.2HG0081640-TraesCS2D02G028100	MA	0.157122	0.233353	0.673324	4.09518e-05	2727	699.516	2027.48	NA	415	140.603	274.397	NA	NA	0.176677	1.57288:1.65292:1.20836:1.30932:0.550884:1	0.479648(0.547855:0.358636:0.532453)	-5167.66	NA	NA	NA
HORVU.MOREX.r2.2HG0081640-TraesCS7A02G064000	MA	0.259528	0.50112	0.517895	2.06393e-21	2757	695.97	2061.03	NA	672	265.226	406.774	NA	NA	0.320515	1.28855:1.39369:0.942346:1.01223:0.507437:1	0.461371(0.527203:0.360718:0.496192)	-5830.75	NA	NA	NA
HORVU.MOREX.r2.2HG0081640-TraesCSU02G001800	MA	0.185218	0.273199	0.677958	1.36546e-05	2796	689.162	2106.84	NA	488	158.824	329.176	NA	NA	0.206904	1.50112:1.49383:1.20818:1.2767:0.564058:1	0.466738(0.529506:0.354614:0.516094)	-5482.44	NA	NA	NA
HORVU.MOREX.r2.2HG0081660-TRIDC2BG002930	MA	0.240399	0.44279	0.542918	7.29545e-17	2817	692.19	2124.81	NA	637	238.882	398.118	NA	NA	0.29013	1.36557:1.54159:0.892314:1.11625:0.646239:1	0.466276(0.536209:0.361022:0.501597)	-5841.29	NA	NA	NA
HORVU.MOREX.r2.2HG0081660-TraesCS2A02G026400	MA	0.17332	0.334281	0.518485	9.82601e-15	2835	697.832	2137.17	NA	501	193.593	307.407	NA	NA	0.21294	1.65836:1.67441:1.35857:1.44966:0.689434:1	0.475132(0.539153:0.369841:0.516402)	-5569.14	NA	NA	NA
HORVU.MOREX.r2.2HG0081660-TraesCS2B02G037900	MA	0.238899	0.438372	0.544969	1.34615e-16	2811	688.008	2122.99	NA	632	235.679	396.321	NA	NA	0.287721	1.35901:1.50317:0.932982:1.12831:0.625732:1	0.465493(0.535752:0.359658:0.501067)	-5823.09	NA	NA	NA
HORVU.MOREX.r2.2HG0081660-TraesCS2B02G039200	MA	0.168238	0.312982	0.537531	1.41699e-11	2577	634.904	1942.1	NA	438	165.643	272.357	NA	NA	0.203899	1.912:2.04425:1.48111:1.51581:0.703199:1	0.475553(0.529686:0.372526:0.524447)	-4982.92	NA	NA	NA
HORVU.MOREX.r2.2HG0081660-TraesCS2B02G039600	MA	0.131653	0.242366	0.543201	1.20968e-09	2826	672.243	2153.76	NA	389	141.954	247.046	NA	NA	0.157989	1.31566:1.3397:1.11377:1.20237:0.633453:1	0.474168(0.536624:0.363588:0.522293)	-5247.37	NA	NA	NA
HORVU.MOREX.r2.2HG0081660-TraesCS2D02G028300	MA	0.122408	0.229165	0.534146	8.43992e-10	2835	682.212	2152.79	NA	368	137.03	230.97	NA	NA	0.148098	1.32526:1.38056:1.05962:1.14147:0.584289:1	0.473721(0.538624:0.365079:0.51746)	-5211.54	NA	NA	NA
HORVU.MOREX.r2.2HG0081660-TraesCSU02G161000	MA	0.14415	0.256091	0.562886	1.24149e-06	1851	429.955	1421.04	NA	273	95.4415	177.559	NA	NA	0.170152	1.44047:1.50672:1.28974:1.32321:0.901777:1	0.45624(0.528363:0.381686:0.458671)	-3499.04	NA	NA	NA
HORVU.MOREX.r2.2HG0082780-TRIDC0UG003820	MA	0.0433716	0.15283	0.28379	2.13482e-17	2664	645.2	2018.8	NA	172	91.1033	80.8967	NA	NA	0.0698814	1.86999:1.87513:1.53104:1.82871:0.607232:1	0.521396(0.592342:0.459459:0.512387)	-4285.02	NA	NA	NA
HORVU.MOREX.r2.2HG0082780-TRIDC2BG004730	MA	0.0296341	0.148654	0.19935	1.02021e-15	1740	399.908	1340.09	NA	92	55.1552	36.8448	NA	NA	0.0569887	2.16066:2.26921:1.8076:1.8863:0.717939:1	0.463218(0.553448:0.418966:0.417241)	-2708.49	NA	NA	NA
HORVU.MOREX.r2.2HG0082780-TraesCS2A02G039200	MA	0.0524913	0.12665	0.414461	1.94022e-09	2718	677.68	2040.32	NA	180	80.0771	99.9229	NA	NA	0.0709812	2.13165:1.78854:1.43054:1.69992:1.04983:1	0.524099(0.597682:0.459713:0.514901)	-4409.26	NA	NA	NA
HORVU.MOREX.r2.2HG0082780-TraesCS2B02G051800	MA	0.0529485	0.157612	0.335943	1.06148e-14	2661	633.099	2027.9	NA	192	92.4825	99.5175	NA	NA	0.0778498	1.36548:1.39048:1.11864:1.48164:0.478215:1	0.524051(0.59752:0.456595:0.518038)	-4351.52	NA	NA	NA
HORVU.MOREX.r2.2HG0082780-TraesCS2D02G037700	MA	0.0473501	0.157968	0.299746	2.95633e-17	2706	667.538	2038.46	NA	186	97.111	88.889	NA	NA	0.0746382	1.641:1.61372:1.27824:1.54409:0.496816:1	0.523282(0.594789:0.461197:0.513858)	-4411.17	NA	NA	NA
HORVU.MOREX.r2.2HG0083580-TRIDC2AG004870	MA	0.0608171	0.309887	0.196256	9.71823e-21	1221	248.123	972.877	NA	117	66.12	50.88	NA	NA	0.111431	2.76137:2.75514:2.27684:2.26098:1.20748:1	0.513923(0.520885:0.366093:0.654791)	-2061.84	NA	NA	NA
HORVU.MOREX.r2.2HG0083580-TRIDC2BG005320	MA	0.0629271	0.228848	0.274973	8.09849e-12	1149	247.911	901.089	NA	100	50.0137	49.9863	NA	NA	0.0987266	3.33624:3.19731:2.39138:2.33912:0.73846:1	0.503916(0.510444:0.351175:0.650131)	-1914.61	NA	NA	NA
HORVU.MOREX.r2.2HG0083580-TraesCS2A02G045600	MA	0.127088	0.346661	0.366605	3.00523e-15	1467	336.326	1130.67	NA	219	98.0977	120.902	NA	NA	0.177427	1.65634:2.08533:1.18624:1.13502:0.759796:1	0.545331(0.57362:0.376278:0.686094)	-2755.27	NA	NA	NA
HORVU.MOREX.r2.2HG0083580-TraesCS2B02G057800	MA	0.0671229	0.216983	0.309346	9.89401e-13	1581	356.081	1224.92	NA	142	68.7934	73.2066	NA	NA	0.100875	3.51176:3.38598:3.04964:3.06431:0.865777:1	0.547122(0.573055:0.373814:0.694497)	-2669.52	NA	NA	NA
HORVU.MOREX.r2.2HG0083590-TRIDC2AG004880	MA	0.0535516	0.451038	0.11873	8.34019e-49	1539	362.701	1176.3	NA	174	125.626	48.3737	NA	NA	0.147228	2.34061:3.34025:1.13304:1.12149:0.623932:1	0.562378(0.587719:0.395712:0.703704)	-2675.89	NA	NA	NA
HORVU.MOREX.r2.2HG0083590-TRIDC2BG005330	MA	0.0517138	0.433222	0.11937	2.20668e-47	1539	355.311	1183.69	NA	168	120.2	47.8	NA	NA	0.139793	2.30114:4.32143:0.764436:0.832364:0.691047:1	0.567251(0.589669:0.400585:0.711501)	-2651.56	NA	NA	NA
HORVU.MOREX.r2.2HG0083590-TraesCS2A02G045700	MA	0.0542529	0.44281	0.12252	2.6287e-47	1539	357.694	1181.31	NA	172	122.452	49.5478	NA	NA	0.144561	2.20658:3.29273:0.919222:0.964447:0.543084:1	0.564652(0.58577:0.396686:0.711501)	-2668.51	NA	NA	NA
HORVU.MOREX.r2.2HG0083590-TraesCS2B02G057900	MA	0.0518143	0.457791	0.113183	3.26728e-50	1539	353.502	1185.5	NA	172	124.677	47.3235	NA	NA	0.145065	2.33015:4.63671:0.582143:0.691528:0.566129:1	0.569201(0.591618:0.39961:0.716374)	-2654.81	NA	NA	NA
HORVU.MOREX.r2.2HG0083590-TraesCS2D02G044300	MA	0.0538358	0.368516	0.146088	1.2226e-36	1539	355.384	1183.62	NA	157	105.614	51.3864	NA	NA	0.126501	3.4752:4.02705:2.40563:2.45019:0.630958:1	0.570175(0.594542:0.398635:0.717349)	-2635.32	NA	NA	NA
HORVU.MOREX.r2.2HG0083600-TraesCS2A02G046000	MA	0.0693477	0.21647	0.320357	1.44642e-12	1602	353.747	1248.25	NA	146	68.5307	77.4693	NA	NA	0.101835	2.81543:2.87596:2.49771:2.5229:0.764055:1	0.547753(0.579588:0.379213:0.684457)	-2715.32	NA	NA	NA
HORVU.MOREX.r2.2HG0083600-TraesCS2B02G058000	MA	0.0679755	0.250923	0.270902	1.00866e-17	1602	360.659	1241.34	NA	155	80.2108	74.7892	NA	NA	0.109163	2.1024:2.41153:1.67438:1.67128:0.810851:1	0.544632(0.588015:0.371723:0.674157)	-2748.97	NA	NA	NA
HORVU.MOREX.r2.2HG0083600-TraesCS2B02G058100	MA	0.0630451	0.190691	0.330613	7.31327e-10	1413	322.929	1090.07	NA	118	55.7653	62.2347	NA	NA	0.0922176	1.86761:2.76764:0.846258:1.16811:0.369674:1	0.557325(0.595541:0.378981:0.697452)	-2339.04	NA	NA	NA
HORVU.MOREX.r2.2HG0083600-TraesCS2D02G044700	MA	0.0631835	0.188727	0.334789	1.71757e-10	1602	362.238	1239.76	NA	133	61.9811	71.0189	NA	NA	0.0915709	2.2329:2.2301:1.69866:1.73428:0.52558:1	0.547441(0.583333:0.374532:0.684457)	-2674.12	NA	NA	NA
HORVU.MOREX.r2.2HG0083630-TraesCS2A02G046000	MA	0.0677801	0.231728	0.292498	1.41134e-14	1563	342.872	1220.13	NA	143	70.0681	72.9319	NA	NA	0.103745	2.75567:2.57799:2.12422:2.15767:0.646921:1	0.548944(0.574856:0.378119:0.693858)	-2643.76	NA	NA	NA
HORVU.MOREX.r2.2HG0083630-TraesCS2B02G058000	MA	0.0627517	0.273504	0.229436	1.16972e-20	1563	338.779	1224.22	NA	148	80.9142	67.0858	NA	NA	0.108432	2.35754:2.47085:2.12168:2.10614:0.93099:1	0.545745(0.583493:0.371401:0.682342)	-2664.48	NA	NA	NA
HORVU.MOREX.r2.2HG0083630-TraesCS2B02G058100	MA	0.0615497	0.212491	0.289658	1.12433e-11	1374	299.704	1074.3	NA	116	56.9106	59.0894	NA	NA	0.0944738	2.28649:2.45153:1.55461:1.68272:0.307256:1	0.560044(0.590611:0.379913:0.709607)	-2275.98	NA	NA	NA
HORVU.MOREX.r2.2HG0083630-TraesCS2D02G044700	MA	0.0586437	0.210763	0.278245	1.13518e-13	1563	351.295	1211.7	NA	129	65.8251	63.1749	NA	NA	0.0928335	2.59716:2.42438:1.73574:1.75965:0.511294:1	0.548944(0.578695:0.373321:0.694818)	-2593.67	NA	NA	NA
HORVU.MOREX.r2.2HG0084200-TRIDC2AG005250	MA	0.205005	0.47047	0.435746	2.10393e-11	1041	241.96	799.04	NA	219	89.7912	129.209	NA	NA	0.266707	1.49543:2.3998:1.05497:1.34164:1.26975:1	0.48367(0.520173:0.420749:0.510086)	-2130.52	NA	NA	NA
HORVU.MOREX.r2.2HG0084200-TRIDC2AG005260	MA	0.133186	0.323391	0.411843	2.32521e-09	1026	255.499	770.501	NA	155	69.1352	85.8648	NA	NA	0.180552	1.78457:3.23571:1.191:1.40998:0.565086:1	0.489279(0.520468:0.429825:0.517544)	-1933.71	NA	NA	NA
HORVU.MOREX.r2.2HG0084200-TRIDC2AG005270	MA	0.1338	0.350324	0.381934	6.98994e-11	1026	254.733	771.267	NA	160	74.1978	85.8022	NA	NA	0.187558	1.75256:2.81496:1.20673:1.45846:0.553158:1	0.491228(0.523392:0.434211:0.516082)	-1946.3	NA	NA	NA
HORVU.MOREX.r2.2HG0084200-TraesCS2A02G049800	MA	0.138208	0.343959	0.401814	4.06974e-10	1026	257.317	768.683	NA	162	73.6249	88.3751	NA	NA	0.189809	1.85523:2.78474:1.21315:1.47604:0.596272:1	0.489766(0.524854:0.432749:0.511696)	-1951.47	NA	NA	NA
HORVU.MOREX.r2.2HG0084200-TraesCS2A02G050000	MA	0.204709	0.692969	0.295409	2.81218e-23	843	195.721	647.279	NA	199	100.66	98.3403	NA	NA	0.318069	1.32073:2.15379:1.2932:1.36671:0.887071:1	0.489324(0.52669:0.412811:0.52847)	-1787.11	NA	NA	NA
HORVU.MOREX.r2.2HG0084200-TraesCS2B02G060700	MA	0.220506	0.700798	0.31465	2.27886e-19	729	170.336	558.664	NA	177	87.1072	89.8928	NA	NA	0.33273	1.17327:2.21468:1.0172:1.05387:0.778687:1	0.48011(0.50823:0.411523:0.520576)	-1556.85	NA	NA	NA
HORVU.MOREX.r2.2HG0084200-TraesCS2D02G048900	MA	0.133186	0.323391	0.411843	2.32521e-09	1026	255.499	770.501	NA	155	69.1352	85.8648	NA	NA	0.180552	1.78457:3.23571:1.191:1.40998:0.565086:1	0.489279(0.520468:0.429825:0.517544)	-1933.71	NA	NA	NA
HORVU.MOREX.r2.2HG0084200-TraesCS2D02G049000	MA	0.147827	0.376066	0.393088	3.81138e-11	1041	247.653	793.347	NA	173	76.5744	96.4256	NA	NA	0.202125	1.6707:3.48916:1.54391:1.62043:0.720464:1	0.489914(0.512968:0.435159:0.521614)	-2012.06	NA	NA	NA
HORVU.MOREX.r2.2HG0084200-TraesCS2D02G049300	MA	0.215548	0.630733	0.341742	2.04879e-12	582	133.774	448.226	NA	135	62.9357	72.0643	NA	NA	0.310979	1.75854:2.33843:1.6475:1.73299:1.1671:1	0.457045(0.523196:0.376289:0.471649)	-1224.5	NA	NA	NA
HORVU.MOREX.r2.2HG0084200-TraesCS6D02G286700	MA	0.160125	0.314297	0.509469	3.20919e-06	1044	247.033	796.967	NA	173	65.4405	107.559	NA	NA	0.196605	1.93665:2.15631:1.69457:1.80194:0.828971:1	0.482759(0.514368:0.422414:0.511494)	-2027.9	NA	NA	NA
HORVU.MOREX.r2.2HG0084420-TraesCS2D02G050700	MA	0.0851619	0.308031	0.276472	3.57464e-27	2436	434.728	2001.27	NA	269	118.359	150.641	NA	NA	0.124935	1.88214:2.02073:1.64174:1.60867:0.933579:1	0.594417(0.557266:0.445813:0.780172)	-4220.67	NA	NA	NA
HORVU.MOREX.r2.2HG0084430-TraesCS2D02G050700	MA	0.0558654	0.296393	0.188484	5.89277e-35	2307	415.428	1891.57	NA	203	109.244	93.7561	NA	NA	0.0991779	2.34678:2.43525:2.13583:2.14404:0.869696:1	0.606849(0.568921:0.459688:0.791938)	-3800.75	NA	NA	NA
HORVU.MOREX.r2.2HG0084440-TRIDC1AG036150	MA	0.175512	0.746066	0.23525	5.68776e-57	1833	344.879	1488.12	NA	378	187.585	190.415	NA	NA	0.282862	1.56312:1.53107:1.24851:1.45329:0.491828:1	0.640753(0.592471:0.501637:0.828151)	-3633.22	NA	NA	NA
HORVU.MOREX.r2.2HG0084440-TRIDC4BG005180	MA	0.239788	0.870888	0.275337	1.90571e-63	1953	386.53	1566.47	NA	497	234.894	262.106	NA	NA	0.364693	1.24039:1.16186:0.88871:1.05304:0.451912:1	0.630312(0.599078:0.486943:0.804916)	-4135.64	NA	NA	NA
HORVU.MOREX.r2.2HG0084440-TraesCS1A02G239500	MA	0.16703	0.717417	0.232821	2.61222e-55	1830	345.762	1484.24	NA	365	182.553	182.447	NA	NA	0.271021	1.42929:1.34197:1.04381:1.29981:0.456304:1	0.642077(0.591803:0.503279:0.831148)	-3590.42	NA	NA	NA
HORVU.MOREX.r2.2HG0084440-TraesCS1B02G251700	MA	0.0793083	0.607498	0.130549	1.30434e-73	2118	333.653	1784.35	NA	272	160.173	111.827	NA	NA	0.162515	2.28649:2.73166:1.82178:1.86162:0.869539:1	0.631256(0.57153:0.473088:0.84915)	-3670.5	NA	NA	NA
HORVU.MOREX.r2.2HG0084440-TraesCS1D02G239700	MA	0.0829716	0.557445	0.148843	2.12919e-68	2220	392.615	1827.38	NA	291	171.907	119.093	NA	NA	0.166884	2.93871:3.00818:2.42134:2.43077:0.758039:1	0.632432(0.581757:0.475676:0.839865)	-3925.85	NA	NA	NA
HORVU.MOREX.r2.2HG0084440-TraesCS2A02G051200	MA	0.065769	0.542633	0.121203	1.21879e-70	2142	358.251	1783.75	NA	250	155.911	94.0888	NA	NA	0.145525	1.47509:1.60204:1.15642:1.13934:0.966009:1	0.635154(0.593137:0.483894:0.828431)	-3687.43	NA	NA	NA
HORVU.MOREX.r2.2HG0084600-TRIDC2AG005740	MA	0.0804252	0.268407	0.299639	1.98791e-25	2439	587.714	1851.29	NA	269	138.385	130.615	NA	NA	0.125722	1.7723:2.74724:1.16416:1.30809:0.678152:1	0.51271(0.523985:0.419434:0.594711)	-4292.65	NA	NA	NA
HORVU.MOREX.r2.2HG0084600-TraesCS2A02G053000	MA	0.0750432	0.270059	0.277877	1.79625e-26	2340	559.348	1780.65	NA	250	132.654	117.346	NA	NA	0.121659	1.66333:2.59755:1.13479:1.21073:0.735416:1	0.514957(0.526282:0.420513:0.598077)	-4093.21	NA	NA	NA
HORVU.MOREX.r2.2HG0084600-TraesCS2D02G052800	MA	0.0827908	0.246318	0.336113	3.2701e-20	2439	581.869	1857.13	NA	262	126.401	135.599	NA	NA	0.121803	1.92326:2.25051:1.26374:1.54811:0.544365:1	0.51066(0.521525:0.421279:0.589176)	-4285.44	NA	NA	NA
HORVU.MOREX.r2.2HG0084610-TRIDC2AG005750	MA	0.04909	0.186353	0.263424	1.85834e-20	2442	572.266	1869.73	NA	181	97.2767	83.7233	NA	NA	0.0812567	1.12778:1.16946:0.904034:0.992213:0.34306:1	0.508804(0.515971:0.425061:0.585381)	-4021.16	NA	NA	NA
HORVU.MOREX.r2.2HG0084610-TRIDC2BG006480	MA	0.0523608	0.186879	0.280186	7.45718e-12	1422	332.098	1089.9	NA	108	56.2636	51.7364	NA	NA	0.0837764	1.8962:2.14032:1.38325:1.4249:0.526971:1	0.492968(0.506329:0.388186:0.584388)	-2343.64	NA	NA	NA
HORVU.MOREX.r2.2HG0084610-TraesCS2A02G053100	MA	0.0420323	0.175571	0.239403	7.15982e-18	2058	468.853	1589.15	NA	137	75.6303	61.3697	NA	NA	0.072455	1.16424:1.18894:0.917105:1.02326:0.351379:1	0.49587(0.507289:0.41035:0.569971)	-3318.27	NA	NA	NA
HORVU.MOREX.r2.2HG0084610-TraesCS2B02G067000	MA	0.0678856	0.233406	0.290848	5.68509e-23	2442	591.546	1850.45	NA	235	123.048	111.952	NA	NA	0.107981	2.20862:2.54566:1.51903:1.53101:0.892173:1	0.508395(0.514128:0.428747:0.58231)	-4202.91	NA	NA	NA
HORVU.MOREX.r2.2HG0084610-TraesCS2D02G053300	MA	0.0679703	0.190995	0.355875	4.57075e-15	2445	597.197	1847.8	NA	217	103.278	113.722	NA	NA	0.0980194	2.24061:2.42282:1.57732:1.57494:0.683606:1	0.511452(0.517791:0.431288:0.585276)	-4150.33	NA	NA	NA
HORVU.MOREX.r2.2HG0085560-TRIDC2BG009050	MA	0.073785	0.564407	0.13073	5.88518e-24	708	120.182	587.818	NA	84	51.2379	32.7621	NA	NA	0.157067	2.87381:3.13409:2.4415:2.43539:1.00396:1	0.649718(0.654661:0.423729:0.870763)	-1199.34	NA	NA	NA
HORVU.MOREX.r2.2HG0085560-TraesCS2D02G069200	MA	0.103109	0.573041	0.179932	8.20885e-20	708	118.795	589.205	NA	98	51.7852	46.2148	NA	NA	0.181959	2.70252:2.78474:2.03735:2.03054:0.674354:1	0.647599(0.650424:0.42161:0.870763)	-1250.11	NA	NA	NA
HORVU.MOREX.r2.2HG0085560-TraesCS5A02G212200	MA	0.178539	1.62398	0.109939	2.61763e-60	621	111.429	509.571	NA	145	96.4893	48.5107	NA	NA	0.437901	2.86466:2.84886:2.47502:2.44383:1.23297:1	0.645733(0.620773:0.451691:0.864734)	-1248.46	NA	NA	NA
HORVU.MOREX.r2.2HG0085560-TraesCS5B02G211500	MA	0.205135	1.71719	0.119459	3.78815e-63	612	108.774	503.226	NA	155	99.8286	55.1714	NA	NA	0.47388	2.59784:2.70676:2.1878:2.15204:1.3238:1	0.635621(0.605392:0.448529:0.852941)	-1257.86	NA	NA	NA
HORVU.MOREX.r2.2HG0085910-TRIDC2BG008830	MA	0.11647	0.258059	0.451329	1.4923e-18	3180	905.332	2274.67	NA	432	202.439	229.561	NA	NA	0.15678	1.59039:2.61487:0.595967:1.09297:0.936755:1	0.461792(0.498585:0.417925:0.468868)	-5848.91	NA	NA	NA
HORVU.MOREX.r2.2HG0085910-TraesCS2A02G068100	MA	0.0713767	0.116929	0.610427	8.64836e-05	3183	889.852	2293.15	NA	248	96.3829	151.617	NA	NA	0.0841115	1.60225:3.56875:0.693321:1.00662:0.651099:1	0.460886(0.500471:0.413761:0.468426)	-5291.82	NA	NA	NA
HORVU.MOREX.r2.2HG0085910-TraesCS2B02G081300	MA	0.116897	0.258738	0.451796	1.51439e-18	3180	902.908	2277.09	NA	433	202.393	230.607	NA	NA	0.15717	1.58549:2.59997:0.589483:1.12748:0.933346:1	0.461792(0.498585:0.417925:0.468868)	-5852.51	NA	NA	NA
HORVU.MOREX.r2.2HG0085910-TraesCS2B02G082100	MA	0.124406	0.221495	0.561665	2.32081e-08	2658	740.632	1917.37	NA	353	143.844	209.156	NA	NA	0.151459	1.76152:3.15132:0.855124:0.851041:0.674723:1	0.46915(0.509029:0.41535:0.48307)	-4897.13	NA	NA	NA
HORVU.MOREX.r2.2HG0085910-TraesCS2D02G066500	MA	0.0901178	0.350059	0.257436	1.02574e-24	1509	392.495	1116.51	NA	199	114.875	84.1246	NA	NA	0.157729	2.28298:2.42952:1.63856:1.77144:0.598832:1	0.471504(0.499006:0.410537:0.50497)	-2752.18	NA	NA	NA
HORVU.MOREX.r2.2HG0085910-TraesCS2D02G066700	MA	0.0945163	0.181563	0.52057	6.90151e-10	3186	872.761	2313.24	NA	340	142.871	197.129	NA	NA	0.118361	1.19719:2.66167:0.832685:1.02923:0.643991:1	0.463905(0.503766:0.415725:0.472222)	-5612.07	NA	NA	NA
HORVU.MOREX.r2.2HG0085910-TraesCS2D02G066800	MA	0.122353	0.269923	0.453288	3.95019e-19	3180	900.872	2279.13	NA	450	209.616	240.384	NA	NA	0.164158	1.7711:2.70659:0.672479:1.26931:0.992399:1	0.463365(0.499528:0.417453:0.473113)	-5908.84	NA	NA	NA
HORVU.MOREX.r2.2HG0086200-TRIDC0UG012050	MA	0.393351	1.3313	0.295463	3.11072e-39	714	192.788	521.212	NA	261	145.097	115.903	NA	NA	0.646609	2.42797:2.59677:2.02256:2.089:0.67284:1	0.457283(0.531513:0.346639:0.493697)	-1661.68	NA	NA	NA
HORVU.MOREX.r2.2HG0086200-TRIDC0UG012200	MA	0.407497	1.26572	0.32195	3.30292e-26	543	154.922	388.078	NA	201	111.266	89.734	NA	NA	0.652353	1.88273:2.04467:1.31277:1.35718:0.417521:1	0.456722(0.544199:0.337017:0.48895)	-1264.05	NA	NA	NA
HORVU.MOREX.r2.2HG0086200-TRIDC4AG065780	MA	0.458267	1.22581	0.373847	1.34103e-16	393	116.811	276.189	NA	155	82.2749	72.7251	NA	NA	0.686404	1.51332:2.67053:1.14496:1.21838:0.767485:1	0.468434(0.541667:0.367424:0.496212)	-937.101	NA	NA	NA
HORVU.MOREX.r2.2HG0086200-TRIDC7AG004410	MA	0.465269	1.6384	0.283977	3.56109e-25	342	92.7841	249.216	NA	139	78.8538	60.1462	NA	NA	0.783538	2.85942:3.48819:2.87851:2.91137:0.837425:1	0.44883(0.513158:0.342105:0.491228)	-812.881	NA	NA	NA
HORVU.MOREX.r2.2HG0086200-TraesCS7A02G045000	MA	0.439622	1.17592	0.373855	4.90027e-26	708	191.471	516.529	NA	269	133.928	135.072	NA	NA	0.638745	2.50421:2.74654:1.98426:2.22198:0.647813:1	0.436441(0.497881:0.349576:0.461864)	-1663.57	NA	NA	NA
HORVU.MOREX.r2.2HG0086200-TraesCS7A02G046400	MA	0.428214	1.40126	0.305591	4.97469e-36	717	228.637	488.363	NA	264	159.735	104.265	NA	NA	0.738501	1.97649:2.14852:1.45755:1.47144:0.639751:1	0.451883(0.520921:0.343096:0.491632)	-1616.76	NA	NA	NA
HORVU.MOREX.r2.2HG0086200-TraesCS7D02G041000	MA	0.403152	1.25214	0.32197	6.54575e-35	717	189.483	527.517	NA	269	141.851	127.149	NA	NA	0.627516	1.58682:1.59024:1.17718:1.25189:0.440183:1	0.44212(0.512552:0.34728:0.466527)	-1686.63	NA	NA	NA
HORVU.MOREX.r2.2HG0086550-TRIDC3AG001230	MA	0.0734035	0.188821	0.388747	0.00284451	438	108.43	329.57	NA	39	17.8769	21.1231	NA	NA	0.101976	5.96897:3.58793:4.43366:4.95772:5.90161:1	0.479452(0.489726:0.383562:0.565068)	-756.172	NA	NA	NA
HORVU.MOREX.r2.2HG0086550-TRIDC3BG004090	MA	0.0727348	0.198319	0.366757	0.000985538	438	114.662	323.338	NA	40	19.6635	20.3365	NA	NA	0.105611	5.30526:2.81662:2.5171:3.85692:2.39206:1	0.482877(0.479452:0.386986:0.582192)	-755.558	NA	NA	NA
HORVU.MOREX.r2.2HG0086550-TraesCS3A02G020100	MA	0.0658625	0.190772	0.345242	0.000914643	438	106.281	331.719	NA	37	17.8094	19.1906	NA	NA	0.0961719	5.10507:3.50115:4.31458:4.62117:4.93499:1	0.479452(0.489726:0.380137:0.568493)	-749.706	NA	NA	NA
HORVU.MOREX.r2.2HG0086550-TraesCS3B02G025800	MA	0.0678642	0.192888	0.351832	0.000565291	438	109.2	328.8	NA	38	18.4523	19.5477	NA	NA	0.0990345	4.40119:2.89159:2.88759:3.92263:2.15523:1	0.482877(0.479452:0.383562:0.585616)	-751.563	NA	NA	NA
HORVU.MOREX.r2.2HG0086550-TraesCS3D02G026600	MA	0.0882543	0.19169	0.460402	0.00940526	438	109.4	328.6	NA	44	18.465	25.535	NA	NA	0.11409	6.25548:5.18377:4.75143:6.40286:2.27069:1	0.474886(0.469178:0.383562:0.571918)	-773.111	NA	NA	NA
HORVU.MOREX.r2.2HG0086980-TRIDC2AG006540	MA	0.154072	0.424065	0.363321	4.86693e-11	843	192.513	650.487	NA	147	65.9892	81.0108	NA	NA	0.215729	1.67063:2.69904:0.694357:0.868918:0.484929:1	0.518387(0.507117:0.400356:0.647687)	-1656.85	NA	NA	NA
HORVU.MOREX.r2.2HG0086980-TRIDC2BG007590	MA	0.0757305	0.288508	0.262491	3.96523e-08	633	101.418	531.582	NA	62	26.0961	35.9039	NA	NA	0.109821	0.818341:1.97971:1.19807:1.30823:0.728222:1	0.488152(0.481043:0.367299:0.616114)	-1083.25	NA	NA	NA
HORVU.MOREX.r2.2HG0086980-TraesCS2D02G058800	MA	0.318412	0.74625	0.426683	4.85484e-19	1140	255.072	884.928	NA	329	132.645	196.355	NA	NA	0.41414	1.53949:2.2831:0.616355:0.779479:0.428696:1	0.557456(0.543421:0.444737:0.684211)	-2486.51	NA	NA	NA
HORVU.MOREX.r2.2HG0087150-TRIDC2AG006290	MA	0.0625053	0.242407	0.257852	3.72486e-10	1035	162.71	872.29	NA	84	35.2594	48.7406	NA	NA	0.0907874	1.68641:1.63324:1.1802:1.34886:0.204089:1	0.662319(0.66087:0.463768:0.862319)	-1640.99	NA	NA	NA
HORVU.MOREX.r2.2HG0087150-TRIDC2BG007040	MA	0.0624983	0.263945	0.236785	1.54517e-11	1056	165.767	890.233	NA	88	38.7387	49.2613	NA	NA	0.0941207	2.75307:2.40375:1.54298:1.94208:0.271663:1	0.655303(0.649148:0.451705:0.865057)	-1673.62	NA	NA	NA
HORVU.MOREX.r2.2HG0087150-TraesCS2A02G058000	MA	0.0636987	0.23376	0.272496	1.80646e-09	1035	162.755	872.245	NA	84	34.1411	49.8589	NA	NA	0.090441	1.68603:1.60214:1.15521:1.32733:0.234165:1	0.662319(0.66087:0.463768:0.862319)	-1641.58	NA	NA	NA
HORVU.MOREX.r2.2HG0087150-TraesCS2B02G073000	MA	0.0599276	0.249577	0.240117	4.96972e-11	1053	163.398	889.602	NA	84	36.4064	47.5936	NA	NA	0.0893562	2.48549:2.22858:1.49908:1.85624:0.252091:1	0.65717(0.650997:0.452991:0.867521)	-1656.53	NA	NA	NA
HORVU.MOREX.r2.2HG0087150-TraesCS2D02G056700	MA	0.0641378	0.237712	0.269813	2.00235e-09	1059	162.571	896.429	NA	86	34.5691	51.4309	NA	NA	0.0907838	1.93935:1.92484:1.43211:1.65417:0.213295:1	0.655807(0.652975:0.453258:0.86119)	-1683.29	NA	NA	NA
HORVU.MOREX.r2.2HG0087340-TRIDC3AG054930	MA	0.0639412	0.213737	0.299159	9.63273e-18	2130	485.111	1644.89	NA	188	93.3294	94.6706	NA	NA	0.0980575	2.01389:2.05629:1.49718:1.60964:0.438804:1	0.45892(0.561268:0.435915:0.379577)	-3610.6	NA	NA	NA
HORVU.MOREX.r2.2HG0087340-TraesCS2B02G088500	MA	0.060894	0.177752	0.342578	7.54444e-13	2154	498.064	1655.94	NA	173	80.8794	92.1206	NA	NA	0.0879148	2.19569:2.10892:1.53585:1.56379:0.541937:1	0.461235(0.559889:0.43663:0.387187)	-3611.99	NA	NA	NA
HORVU.MOREX.r2.2HG0087340-TraesCS2B02G088800	MA	0.0744992	0.186586	0.399274	1.10894e-06	1116	281.761	834.239	NA	103	47.2006	55.7994	NA	NA	0.102798	2.71825:2.59773:2.174:2.17487:0.764999:1	0.496416(0.564516:0.487903:0.436828)	-1942.4	NA	NA	NA
HORVU.MOREX.r2.2HG0087340-TraesCS3A02G383100	MA	0.0703887	0.210801	0.333911	1.66103e-15	2136	484.177	1651.82	NA	197	92.0916	104.908	NA	NA	0.102217	1.90882:1.93423:1.44597:1.51246:0.441149:1	0.458333(0.563202:0.4375:0.374298)	-3653.8	NA	NA	NA
HORVU.MOREX.r2.2HG0087340-TraesCS3B02G415500	MA	0.0771152	0.21569	0.357529	2.75815e-14	2130	485.325	1644.67	NA	208	94.0497	113.95	NA	NA	0.10869	2.35355:2.37831:1.789:1.93878:0.57521:1	0.461033(0.56338:0.441549:0.378169)	-3686.04	NA	NA	NA
HORVU.MOREX.r2.2HG0088100-TRIDC2AG008900	MA	0.0696961	0.191705	0.363559	9.59485e-09	1359	315.821	1043.18	NA	119	54.0697	64.9303	NA	NA	0.0980501	3.83643:2.87381:2.14022:2.93392:1.2027:1	0.437822(0.505519:0.401766:0.406181)	-2286.28	NA	NA	NA
HORVU.MOREX.r2.2HG0088100-TRIDC2AG008910	MA	0.210841	0.316695	0.665753	0.0160216	699	158.92	540.08	NA	135	41.3791	93.6209	NA	NA	0.234907	2.6178:2.56324:2.4491:2.54841:1.17475:1	0.435622(0.487124:0.396996:0.422747)	-1422.13	NA	NA	NA
HORVU.MOREX.r2.2HG0088100-TRIDC2BG010710	MA	0.0934008	0.178782	0.522429	2.60977e-07	2592	572.473	2019.53	NA	263	92.5084	170.492	NA	NA	0.112258	2.32814:2.21491:1.80331:1.89211:0.876738:1	0.440972(0.513889:0.403935:0.405093)	-4543.5	NA	NA	NA
HORVU.MOREX.r2.2HG0088100-TraesCS2A02G080400	MA	0.140254	0.30375	0.46174	9.10215e-14	2415	510.051	1904.95	NA	362	132.868	229.132	NA	NA	0.174784	1.98751:1.76236:1.44547:1.63876:1.032:1	0.438923(0.515528:0.401242:0.4)	-4578.87	NA	NA	NA
HORVU.MOREX.r2.2HG0088100-TraesCS2B02G095100	MA	0.0945936	0.1784	0.530232	4.51573e-07	2592	574.12	2017.88	NA	265	92.54	172.46	NA	NA	0.113157	2.34141:2.2079:1.771:1.86732:0.891493:1	0.440586(0.513889:0.402778:0.405093)	-4549.83	NA	NA	NA
HORVU.MOREX.r2.2HG0088100-TraesCS2D02G077700	MA	0.0905562	0.178312	0.507852	8.07493e-08	2589	572.743	2016.26	NA	257	92.1868	164.813	NA	NA	0.10997	3.05406:2.94969:2.38086:2.72151:1.03637:1	0.441097(0.513326:0.406141:0.403824)	-4516.63	NA	NA	NA
HORVU.MOREX.r2.2HG0088100-TraesCS2D02G077900	MA	0.148343	0.384834	0.385473	7.02043e-17	1620	351.013	1268.99	NA	273	114.056	158.944	NA	NA	0.199585	1.42922:1.41464:1.25361:1.34864:0.757808:1	0.445988(0.511111:0.423148:0.403704)	-3169.33	NA	NA	NA
HORVU.MOREX.r2.2HG0088100-TraesCS2D02G078000	MA	0.140856	0.320669	0.439256	3.12053e-13	1929	406.202	1522.8	NA	294	111.081	182.919	NA	NA	0.17872	1.81932:2.24892:1.03992:1.88427:0.96748:1	0.440643(0.513219:0.409798:0.398911)	-3666.28	NA	NA	NA
HORVU.MOREX.r2.2HG0089120-TRIDC2BG007250	MA	0.0747612	0.233116	0.320703	1.08902e-12	1401	344.067	1056.93	NA	139	70.0194	68.9806	NA	NA	0.113651	1.63763:1.76779:1.35363:1.37113:0.632302:1	0.474661(0.535332:0.384368:0.504283)	-2473.77	NA	NA	NA
HORVU.MOREX.r2.2HG0089120-TRIDC5AG030710	MA	0.0392353	0.0845143	0.464245	0.0122253	954	238.375	715.625	NA	45	18.7993	26.2007	NA	NA	0.0505491	1.73194:1.73734:1.38148:1.53704:0.373556:1	0.468553(0.534591:0.371069:0.5)	-1507.98	NA	NA	NA
HORVU.MOREX.r2.2HG0089120-TraesCS2B02G071300	MA	0.0795798	0.191881	0.414736	2.56972e-07	1410	325.629	1084.37	NA	135	56.6964	78.3036	NA	NA	0.105515	1.43277:1.47475:1.09376:1.13216:0.469671:1	0.470213(0.520213:0.391489:0.498936)	-2442.59	NA	NA	NA
HORVU.MOREX.r2.2HG0089120-TraesCS2B02G072000	MA	0.0813162	0.221994	0.366298	4.09779e-10	1446	351.602	1094.4	NA	147	68.6871	78.3129	NA	NA	0.115523	1.55574:1.49897:1.35033:1.34656:0.758261:1	0.474412(0.53527:0.387967:0.5)	-2568.54	NA	NA	NA
HORVU.MOREX.r2.2HG0089120-TraesCS2B02G072500	MA	0.0880484	0.199792	0.4407	3.31288e-07	1443	358.592	1084.41	NA	148	63.4456	84.5544	NA	NA	0.115817	1.95339:2.08107:1.58427:1.62463:0.628289:1	0.471587(0.530146:0.381497:0.503119)	-2567.6	NA	NA	NA
HORVU.MOREX.r2.2HG0089120-TraesCS2D02G057500	MA	0.0747246	0.23448	0.318682	6.34361e-13	1446	354.034	1091.97	NA	144	72.6199	71.3801	NA	NA	0.113839	1.58497:1.97839:1.20989:1.23835:0.589509:1	0.4713(0.524896:0.386929:0.502075)	-2554.42	NA	NA	NA
HORVU.MOREX.r2.2HG0089120-TraesCS5A02G196200	MA	0.0593184	0.136392	0.434912	2.30062e-05	1449	353.384	1095.62	NA	103	43.86	59.14	NA	NA	0.0781152	1.25789:1.25446:1.04765:1.08206:0.44095:1	0.475155(0.530021:0.391304:0.504141)	-2426.41	NA	NA	NA
HORVU.MOREX.r2.2HG0089740-TRIDC2AG010560	MA	0.0782362	0.289364	0.270373	4.12066e-10	768	170.088	597.912	NA	81	41.529	39.471	NA	NA	0.124994	3.48522:3.16125:3.48178:3.60143:2.87901:1	0.424479(0.505859:0.330078:0.4375)	-1345.7	NA	NA	NA
HORVU.MOREX.r2.2HG0089740-TraesCS2A02G092000	MA	0.078523	0.295343	0.265871	2.93819e-10	768	173.255	594.745	NA	82	42.8719	39.1281	NA	NA	0.127436	3.76009:3.07125:3.20903:3.37391:2.90117:1	0.423828(0.503906:0.332031:0.435547)	-1347.27	NA	NA	NA
HORVU.MOREX.r2.2HG0089740-TraesCS2D02G091100	MA	0.0285786	0.122586	0.233131	1.5137e-06	774	197.781	576.219	NA	37	22.0342	14.9658	NA	NA	0.0526005	3.7632:4.39758:2.30494:2.34073:0.271247:1	0.425711(0.521318:0.333333:0.422481)	-1200.76	NA	NA	NA
HORVU.MOREX.r2.2HG0093030-TRIDC2AG013320	MA	0.151772	0.293858	0.516481	1.27062e-07	1536	339.111	1196.89	NA	243	86.0813	156.919	NA	NA	0.183141	1.56884:1.58432:1.46168:1.62176:0.952464:1	0.448893(0.527344:0.407227:0.412109)	-2958.09	NA	NA	NA
HORVU.MOREX.r2.2HG0093030-TRIDC2AG013330	MA	0.140114	0.237618	0.589658	0.000127194	1440	323.023	1116.98	NA	204	67.128	136.872	NA	NA	0.161986	2.14228:2.1332:2.04561:2.05239:1.09713:1	0.447569(0.525:0.410417:0.407292)	-2697.02	NA	NA	NA
HORVU.MOREX.r2.2HG0093030-TRIDC2BG016260	MA	0.10792	0.247997	0.435168	3.73941e-08	1410	309.266	1100.73	NA	172	67.4817	104.518	NA	NA	0.138644	2.60541:2.95041:2.04124:2.45254:1.45955:1	0.445745(0.523404:0.420213:0.393617)	-2539.98	NA	NA	NA
HORVU.MOREX.r2.2HG0093030-TRIDC2BG016270	MA	0.125545	0.217862	0.57626	0.00166222	1056	252.465	803.535	NA	136	47.987	88.013	NA	NA	0.147616	2.8857:2.94763:2.81257:2.94916:1.51179:1	0.4375(0.515625:0.396307:0.400568)	-1957.77	NA	NA	NA
HORVU.MOREX.r2.2HG0093030-TraesCS2A02G110800	MA	0.109812	0.206409	0.532012	4.9303e-06	1740	411.296	1328.7	NA	207	76.1398	130.86	NA	NA	0.132645	2.12871:2.17485:2.06244:2.12899:1.48105:1	0.475287(0.553448:0.406034:0.466379)	-3154.28	NA	NA	NA
HORVU.MOREX.r2.2HG0093030-TraesCS2A02G110900	MA	0.179416	0.284537	0.630554	3.09015e-05	1740	417.386	1322.61	NA	303	101.064	201.936	NA	NA	0.204632	2.05921:2.05787:1.86175:1.99048:1.01588:1	0.475287(0.55431:0.401724:0.469828)	-3421.23	NA	NA	NA
HORVU.MOREX.r2.2HG0093030-TraesCS2B02G129700	MA	0.103555	0.217118	0.476953	1.90298e-07	1653	392.422	1260.58	NA	192	75.8259	116.174	NA	NA	0.130515	2.38967:2.59476:2.05237:2.36194:1.26918:1	0.472777(0.556261:0.403811:0.458258)	-2970.6	NA	NA	NA
HORVU.MOREX.r2.2HG0093030-TraesCS2B02G129800	MA	0.157515	0.260116	0.605556	1.99308e-05	1722	421.225	1300.77	NA	270	94.0766	175.923	NA	NA	0.182612	2.37945:2.45397:2.0524:2.41325:1.09832:1	0.477062(0.554878:0.408537:0.46777)	-3309.01	NA	NA	NA
HORVU.MOREX.r2.2HG0093030-TraesCS2D02G111500	MA	0.174344	0.308521	0.565097	2.38078e-07	1734	412.819	1321.18	NA	302	107.53	194.47	NA	NA	0.206288	2.25351:2.27035:2.0024:2.26575:1.18021:1	0.47549(0.550173:0.410035:0.466263)	-3405.49	NA	NA	NA
HORVU.MOREX.r2.2HG0096570-TRIDC2AG016390	MA	0.0321877	0.259661	0.123961	5.4154e-09	753	59.8848	693.115	NA	35	14.3753	20.6247	NA	NA	0.0502782	1.32852:1.61501:0.864549:0.856017:0.249849:1	0.642762(0.541833:0.428287:0.958167)	-1053.84	NA	NA	NA
HORVU.MOREX.r2.2HG0096570-TRIDC2BG020100	MA	0.0629128	0.364136	0.172773	4.86219e-15	999	113.563	885.437	NA	84	35.7891	48.2109	NA	NA	0.0971549	0.841629:1.0791:0.675283:0.678463:0.478381:1	0.625125(0.546547:0.441441:0.887387)	-1625.43	NA	NA	NA
HORVU.MOREX.r2.2HG0096570-TraesCS2A02G133700	MA	0.0284624	0.195729	0.145418	6.12897e-17	1533	232.348	1300.65	NA	76	41.8957	34.1043	NA	NA	0.053814	1.61987:1.58092:1.1332:1.15536:0.387865:1	0.659817(0.61546:0.477495:0.886497)	-2261.04	NA	NA	NA
HORVU.MOREX.r2.2HG0096570-TraesCS2B02G157100	MA	0.028705	0.262401	0.109394	1.26709e-26	1548	235.03	1312.97	NA	89	55.2411	33.7589	NA	NA	0.0641866	1.34985:1.32623:0.970242:0.965151:0.434794:1	0.660207(0.614341:0.482558:0.883721)	-2317.51	NA	NA	NA
HORVU.MOREX.r2.2HG0096570-TraesCS2D02G090800	MA	0.0590807	0.451217	0.130936	4.92272e-26	1125	137.733	987.267	NA	101	52.1009	48.8991	NA	NA	0.10709	0.909179:0.632093:0.533683:0.562901:0.388878:1	0.675556(0.608:0.485333:0.933333)	-1795.27	NA	NA	NA
HORVU.MOREX.r2.2HG0096570-TraesCS2D02G135700	MA	0.029882	0.213262	0.140119	7.69502e-20	1548	242.206	1305.79	NA	83	47.2822	35.7178	NA	NA	0.0585744	1.73982:1.61129:1.19737:1.22556:0.409779:1	0.657946(0.613372:0.48062:0.879845)	-2312.5	NA	NA	NA
HORVU.MOREX.r2.2HG0097090-TRIDC2AG016950	MA	0.0989853	0.181532	0.545278	3.44962e-06	2109	538.056	1570.94	NA	226	87.1904	138.81	NA	NA	0.120045	2.00675:1.98364:1.54362:1.62134:0.613638:1	0.456377(0.519915:0.351351:0.497866)	-3702.37	NA	NA	NA
HORVU.MOREX.r2.2HG0097090-TRIDC2BG020540	MA	0.151745	0.304901	0.497687	4.06922e-11	1971	536.484	1434.52	NA	319	136.864	182.136	NA	NA	0.193433	1.91905:2.55234:0.988307:1.19589:0.986033:1	0.461441(0.486301:0.379756:0.518265)	-3784.66	NA	NA	NA
HORVU.MOREX.r2.2HG0097090-TRIDC2BG020550	MA	0.169795	0.287725	0.590129	1.49327e-05	1482	376.54	1105.46	NA	249	91.1246	157.875	NA	NA	0.199758	2.51197:2.59487:2.33428:2.34278:1.09394:1	0.459852(0.521255:0.381579:0.476721)	-2896.48	NA	NA	NA
HORVU.MOREX.r2.2HG0097090-TraesCS2A02G136400	MA	0.111293	0.182614	0.60944	2.00824e-05	2547	660.486	1886.51	NA	294	107.271	186.729	NA	NA	0.129788	2.36754:2.36014:1.8718:1.89261:0.786908:1	0.454653(0.507656:0.36278:0.493522)	-4575.86	NA	NA	NA
HORVU.MOREX.r2.2HG0097090-TraesCS2B02G160200	MA	0.143376	0.279502	0.512969	4.49774e-12	2544	686.209	1857.79	NA	386	161.589	224.411	NA	NA	0.180094	2.56051:3.03417:1.42722:1.50795:0.812337:1	0.454206(0.501769:0.360259:0.50059)	-4795.71	NA	NA	NA
HORVU.MOREX.r2.2HG0097090-TraesCS2D02G138900	MA	0.148296	0.284766	0.520764	5.79795e-11	2367	616.063	1750.94	NA	365	147.172	217.828	NA	NA	0.183815	2.45252:2.58087:1.76365:1.81973:0.672028:1	0.456696(0.513308:0.356147:0.500634)	-4501.51	NA	NA	NA
HORVU.MOREX.r2.2HG0097140-TRIDC1AG045770	MA	0.0365657	0.344498	0.106142	6.47557e-24	1056	166.764	889.236	NA	76	48.5319	27.4681	NA	NA	0.0851944	2.60431:2.1812:1.56771:1.55045:0.622228:1	0.708807(0.700284:0.507102:0.919034)	-1594.02	NA	NA	NA
HORVU.MOREX.r2.2HG0097140-TRIDC1BG051840	MA	0.0157183	0.267514	0.0587571	6.55468e-22	1041	155.396	885.604	NA	48	35.9589	12.0411	NA	NA	0.0533054	1.59324:1.28918:0.988823:0.971834:1.10317:1	0.704611(0.693084:0.504323:0.916427)	-1461.36	NA	NA	NA
HORVU.MOREX.r2.2HG0097140-TraesCS1A02G308200	MA	0.0250447	0.291385	0.0859504	1.13196e-21	1041	161.801	879.199	NA	60	40.8986	19.1014	NA	NA	0.0664414	2.68818:2.27541:1.71258:1.70927:0.753141:1	0.711335(0.697406:0.508646:0.927954)	-1496.97	NA	NA	NA
HORVU.MOREX.r2.2HG0097140-TraesCS1B02G318900	MA	0.0155997	0.275192	0.0566865	5.94217e-24	1041	156.498	884.502	NA	49	37.1104	11.8896	NA	NA	0.0546254	1.45797:1.17423:0.894434:0.880207:0.941073:1	0.704131(0.693084:0.504323:0.914986)	-1465.5	NA	NA	NA
HORVU.MOREX.r2.2HG0097140-TraesCS1D02G307600	MA	0.0257647	0.24729	0.104188	3.80652e-17	1038	159.234	878.766	NA	55	34.921	20.079	NA	NA	0.0597478	2.74439:2.82134:3.1218:3.02821:3.71684:1	0.709056(0.696532:0.504335:0.926301)	-1487.79	NA	NA	NA
HORVU.MOREX.r2.2HG0097180-TraesCS2A02G136900	MA	0.142278	0.247428	0.57503	4.58305e-08	2547	642.792	1904.21	NA	371	137.231	233.769	NA	NA	0.168815	2.6005:2.28824:1.56342:1.74783:0.990319:1	0.451315(0.507656:0.37338:0.472909)	-4780.14	NA	NA	NA
HORVU.MOREX.r2.2HG0097180-TraesCS2A02G137000	MA	0.129892	0.258556	0.502375	2.03498e-11	2547	647.513	1899.49	NA	356	143.913	212.087	NA	NA	0.162601	2.83372:2.64818:1.91602:2.25803:0.906144:1	0.453671(0.513545:0.37338:0.474087)	-4725.26	NA	NA	NA
HORVU.MOREX.r2.2HG0097180-TraesCS2A02G137200	MA	0.157599	0.233019	0.676335	0.000734	2031	474.425	1556.57	NA	307	95.3703	211.63	NA	NA	0.175217	2.38957:2.34233:2.01365:2.22747:0.968888:1	0.449532(0.503693:0.361152:0.483752)	-3846.76	NA	NA	NA
HORVU.MOREX.r2.2HG0097180-TraesCS2B02G161200	MA	0.137062	0.264933	0.517346	4.79604e-11	2553	649.903	1903.1	NA	371	147.519	223.481	NA	NA	0.169614	3.32232:3.027:2.15705:2.62699:1.02486:1	0.455738(0.513514:0.37074:0.482961)	-4775.51	NA	NA	NA
HORVU.MOREX.r2.2HG0097180-TraesCS2D02G140000	MA	0.1284	0.253919	0.505674	3.00348e-09	2046	510.263	1535.74	NA	281	111.423	169.577	NA	NA	0.159704	2.53336:2.49976:1.95205:2.07841:0.709507:1	0.4587(0.519795:0.370235:0.48607)	-3777.01	NA	NA	NA
HORVU.MOREX.r2.2HG0097270-TRIDC6AG003700	MA	0.160831	0.612067	0.262767	7.7011e-15	504	119.637	384.363	NA	102	55.3083	46.6917	NA	NA	0.267943	2.23454:2.42358:1.96211:2.05955:0.559054:1	0.542659(0.550595:0.416667:0.660714)	-1015.02	NA	NA	NA
HORVU.MOREX.r2.2HG0097270-TRIDC6AG003820	MA	0.0814874	0.164292	0.495991	0.0175567	504	120.978	383.022	NA	46	17.8965	28.1035	NA	NA	0.101363	3.10287:2.57083:2.55025:2.6686:0.63214:1	0.540675(0.544643:0.410714:0.666667)	-871.518	NA	NA	NA
HORVU.MOREX.r2.2HG0097270-TRIDC6BG005350	MA	0.1484	0.484353	0.306389	1.78847e-10	504	121.14	382.86	NA	91	46.2321	44.7679	NA	NA	0.229149	2.31142:2.49042:2.03838:2.0705:1.22506:1	0.52877(0.544643:0.407738:0.633929)	-1000.33	NA	NA	NA
HORVU.MOREX.r2.2HG0097270-TraesCS6A02G030600	MA	0.142549	0.482313	0.295552	1.09693e-10	504	121.878	382.122	NA	89	46.1943	42.8057	NA	NA	0.224711	2.67537:2.72961:2.45905:2.47045:0.992676:1	0.532738(0.556548:0.401786:0.639881)	-990.375	NA	NA	NA
HORVU.MOREX.r2.2HG0097270-TraesCS6D02G035100	MA	0.070535	0.187794	0.375597	0.00114411	489	118.419	370.581	NA	43	19.7665	23.2335	NA	NA	0.0989311	5.21331:4.35678:4.22497:4.33175:0.615584:1	0.550102(0.564417:0.407975:0.677914)	-832.895	NA	NA	NA
HORVU.MOREX.r2.2HG0097570-TRIDC0UG027290	MA	0.13916	0.298301	0.466508	1.20008e-05	747	195.104	551.896	NA	112	48.2837	63.7163	NA	NA	0.180725	1.2549:1.34836:1.02688:1.02182:0.706681:1	0.637809(0.673145:0.558304:0.681979)	-1387.57	NA	NA	NA
HORVU.MOREX.r2.2HG0097570-TRIDC2AG017280	MA	0.165865	0.168471	0.984533	1	369	114.895	254.105	NA	54	16.9949	37.0051	NA	NA	0.166677	2.44217:2.3409:1.93271:1.95244:0.480557:1	0.616531(0.650407:0.597561:0.601626)	-704.235	NA	NA	NA
HORVU.MOREX.r2.2HG0097570-TRIDC2AG017300	MA	0.0379155	0.268033	0.141458	1.93825e-05	243	39.9754	203.025	NA	16	9.31082	6.68918	NA	NA	0.0757716	2.19853:2.22413:1.67696:1.77081:1.38721:1	0.707819(0.728395:0.493827:0.901235)	-365.398	NA	NA	NA
HORVU.MOREX.r2.2HG0097570-TRIDC2AG017500	MA	0.206826	0.461712	0.447955	7.12994e-09	840	201.921	638.079	NA	173	71.619	101.381	NA	NA	0.268096	0.733079:1.29832:0.671261:0.601891:0.762756:1	0.676786(0.7125:0.5875:0.730357)	-1699.85	NA	NA	NA
HORVU.MOREX.r2.2HG0097570-TRIDC2AG017560	MA	0.206588	0.461882	0.447276	7.57695e-09	840	202.369	637.631	NA	173	71.8053	101.195	NA	NA	0.268093	0.712012:1.26099:0.654275:0.579901:0.792164:1	0.67619(0.7125:0.5875:0.728571)	-1700.71	NA	NA	NA
HORVU.MOREX.r2.2HG0097570-TRIDC2BG020850	MA	0.187784	0.195687	0.959613	0.804241	552	176.659	375.341	NA	89	29.2874	59.7126	NA	NA	0.190313	2.12501:2.4754:1.81693:1.84784:0.616217:1	0.634964(0.682065:0.622283:0.600543)	-1067.33	NA	NA	NA
HORVU.MOREX.r2.2HG0097570-TRIDC2BG020860	MA	0.0905893	0.442947	0.204515	9.02187e-08	285	53.5821	231.418	NA	36	19.1155	16.8845	NA	NA	0.156835	1.98391:1.85415:1.93047:1.81475:3.21775:1	0.7(0.715789:0.531579:0.852632)	-498.089	NA	NA	NA
HORVU.MOREX.r2.2HG0097570-TRIDC2BG020870	MA	0.22251	0.427106	0.520971	8.79821e-07	897	229.739	667.261	NA	190	75.6032	114.397	NA	NA	0.274911	0.844886:0.9864:0.728382:0.721501:0.642589:1	0.679487(0.72408:0.590301:0.72408)	-1838.36	NA	NA	NA
HORVU.MOREX.r2.2HG0097570-TRIDC2BG021060	MA	0.218577	0.356052	0.613891	0.0127302	420	130.247	289.753	NA	86	36.353	49.647	NA	NA	0.261209	2.43871:2.25606:2.09516:2.10477:0.799878:1	0.616667(0.642857:0.610714:0.596429)	-850.452	NA	NA	NA
HORVU.MOREX.r2.2HG0097570-TRIDC2BG021120	MA	0.205509	0.501763	0.409574	1.68724e-11	873	219.251	653.749	NA	184	82.8365	101.164	NA	NA	0.279912	0.922411:1.71436:0.807587:0.746974:0.653754:1	0.675258(0.723368:0.587629:0.714777)	-1770.98	NA	NA	NA
HORVU.MOREX.r2.2HG0097570-TRIDC2BG021170	MA	0.117818	0.159196	0.740081	0.129309	894	251.307	642.693	NA	103	35.6071	67.3929	NA	NA	0.129449	2.17356:2.18721:1.78725:1.78702:0.925597:1	0.668904(0.718121:0.587248:0.701342)	-1596.69	NA	NA	NA
HORVU.MOREX.r2.2HG0097570-TRIDC2BG025720	MA	0.195957	0.194899	1.00543	1	549	178.167	370.833	NA	90	29.1011	60.8989	NA	NA	0.195613	2.23806:2.97149:1.53208:1.54254:0.740855:1	0.637523(0.68306:0.631148:0.598361)	-1062.72	NA	NA	NA
HORVU.MOREX.r2.2HG0097570-TRIDC5AG024940	MA	0.144128	0.145342	0.991647	1	396	130.107	265.893	NA	50	16.5203	33.4797	NA	NA	0.144527	4.21226:4.47264:3.64293:3.58368:2.16039:1	0.619949(0.643939:0.628788:0.587121)	-722.358	NA	NA	NA
HORVU.MOREX.r2.2HG0097570-TRIDC7AG059010	MA	0.100226	0.161991	0.618713	0.0152413	867	256.828	610.172	NA	92	37.2479	54.7521	NA	NA	0.118523	2.33483:1.71641:1.30505:1.35303:0.736845:1	0.67474(0.721453:0.600346:0.702422)	-1502.52	NA	NA	NA
HORVU.MOREX.r2.2HG0097570-TraesCS2A02G138800	MA	0.103347	0.176648	0.585045	0.00566684	867	248.831	618.169	NA	96	39.129	56.871	NA	NA	0.124385	1.89546:1.87026:1.39859:1.40331:0.626054:1	0.67474(0.717993:0.603806:0.702422)	-1526.02	NA	NA	NA
HORVU.MOREX.r2.2HG0097570-TraesCS2A02G138900	MA	0.109397	0.195033	0.560913	0.00310079	858	243.623	614.377	NA	101	41.8301	59.1699	NA	NA	0.133713	2.04605:2.03259:1.53814:1.54066:0.731492:1	0.668415(0.706294:0.59965:0.699301)	-1530.49	NA	NA	NA
HORVU.MOREX.r2.2HG0097570-TraesCS2A02G140600	MA	0.216446	0.467702	0.462785	7.23409e-09	849	213.9	635.1	NA	181	76.2402	104.76	NA	NA	0.279748	0.996926:1.26543:0.867475:0.840424:0.696861:1	0.677856(0.717314:0.586572:0.729682)	-1734.53	NA	NA	NA
HORVU.MOREX.r2.2HG0097570-TraesCS2A02G140700	MA	0.209676	0.448997	0.466987	3.5194e-08	849	216.67	632.33	NA	176	74.4861	101.514	NA	NA	0.270752	0.982734:1.40454:0.910659:0.874093:0.856044:1	0.674912(0.710247:0.59364:0.720848)	-1727.55	NA	NA	NA
HORVU.MOREX.r2.2HG0097570-TraesCS2A02G175800	MA	0.12876	0.227801	0.565231	0.0013692	882	250.879	631.121	NA	118	48.7218	69.2782	NA	NA	0.156932	2.33658:3.05874:1.5448:1.53176:1.26467:1	0.664966(0.715986:0.593537:0.685374)	-1604.88	NA	NA	NA
HORVU.MOREX.r2.2HG0097570-TraesCS2B02G162600	MA	0.122176	0.17919	0.681823	0.0408755	897	253.018	643.982	NA	109	39.8482	69.1518	NA	NA	0.138258	1.83567:2.37771:1.44712:1.48505:0.807427:1	0.668896(0.722408:0.591973:0.692308)	-1614.6	NA	NA	NA
HORVU.MOREX.r2.2HG0097570-TraesCS2B02G162700	MA	0.130473	0.179391	0.727312	0.0896128	891	246.562	644.438	NA	112	38.6078	73.3922	NA	NA	0.14401	1.76994:2.97122:1.11378:1.15416:0.859945:1	0.66835(0.715488:0.59596:0.693603)	-1609.04	NA	NA	NA
HORVU.MOREX.r2.2HG0097570-TraesCS2B02G162800	MA	0.129484	0.192334	0.673224	0.0255661	894	252.33	641.67	NA	114	42.0354	71.9646	NA	NA	0.147223	2.77716:2.8804:2.43173:2.44965:0.69142:1	0.670022(0.716443:0.595638:0.697987)	-1613.06	NA	NA	NA
HORVU.MOREX.r2.2HG0097570-TraesCS2B02G162900	MA	0.129164	0.175665	0.735285	0.0928532	897	253.735	643.265	NA	112	39.1049	72.8951	NA	NA	0.142318	2.24471:2.4175:1.964:1.99331:0.672623:1	0.670011(0.725753:0.588629:0.695652)	-1621.08	NA	NA	NA
HORVU.MOREX.r2.2HG0097570-TraesCS2B02G164500	MA	0.198894	0.50549	0.393468	1.35523e-12	873	226.493	646.507	NA	183	86.1937	96.8063	NA	NA	0.278438	1.01462:1.2726:0.873576:0.852213:0.717121:1	0.677549(0.723368:0.591065:0.718213)	-1766.63	NA	NA	NA
HORVU.MOREX.r2.2HG0097570-TraesCS2B02G164800	MA	0.206785	0.474851	0.435474	5.03207e-10	873	221.148	651.852	NA	183	80.1368	102.863	NA	NA	0.274692	0.975122:1.41437:0.843679:0.819999:0.721956:1	0.676403(0.719931:0.587629:0.721649)	-1769.14	NA	NA	NA
HORVU.MOREX.r2.2HG0097570-TraesCS2B02G165000	MA	0.205202	0.492205	0.416903	5.47024e-11	873	219.428	653.572	NA	183	81.6325	101.368	NA	NA	0.27734	0.925116:1.63671:0.809355:0.757791:0.699887:1	0.67583(0.721649:0.589347:0.716495)	-1769.21	NA	NA	NA
HORVU.MOREX.r2.2HG0097570-TraesCS2B02G165500	MA	0.20203	0.501394	0.402937	8.77316e-12	873	215.207	657.793	NA	182	81.5559	100.444	NA	NA	0.275828	0.870309:1.72302:0.733036:0.707:0.689405:1	0.678694(0.721649:0.592784:0.721649)	-1763.48	NA	NA	NA
HORVU.MOREX.r2.2HG0097570-TraesCS2B02G165600	MA	0.128733	0.222688	0.578085	0.00148082	894	252.196	641.804	NA	120	48.5605	71.4395	NA	NA	0.155237	2.11425:2.03053:1.83071:1.82021:1.23598:1	0.666667(0.716443:0.58557:0.697987)	-1644.21	NA	NA	NA
HORVU.MOREX.r2.2HG0097570-TraesCS2B02G202500	MA	0.106454	0.163229	0.652174	0.0307634	891	248.972	642.028	NA	97	36.1702	60.8298	NA	NA	0.122319	1.83352:2.41848:1.37249:1.41238:0.776808:1	0.670595(0.717172:0.599327:0.695286)	-1564.21	NA	NA	NA
HORVU.MOREX.r2.2HG0097570-TraesCS2D02G141600	MA	0.119184	0.154814	0.769853	0.200376	897	253.584	643.416	NA	103	34.8758	68.1242	NA	NA	0.129257	2.22633:2.38655:1.99495:2.01635:0.710744:1	0.670569(0.72408:0.590301:0.697324)	-1593.05	NA	NA	NA
HORVU.MOREX.r2.2HG0097570-TraesCS2D02G141700	MA	0.120677	0.152053	0.793655	0.246364	897	255.645	641.355	NA	103	34.4355	68.5645	NA	NA	0.129619	2.21006:2.45947:1.5927:1.6192:0.477159:1	0.670011(0.720736:0.593645:0.695652)	-1591.03	NA	NA	NA
HORVU.MOREX.r2.2HG0097570-TraesCS2D02G141800	MA	0.109351	0.168591	0.64862	0.0316476	879	247.791	631.209	NA	98	36.9497	61.0503	NA	NA	0.126051	2.60937:2.90009:2.32078:2.35165:0.995909:1	0.677474(0.733788:0.593857:0.704778)	-1539.84	NA	NA	NA
HORVU.MOREX.r2.2HG0097570-TraesCS2D02G143800	MA	0.208195	0.452636	0.45996	7.85546e-09	873	219.275	653.725	NA	181	76.3302	104.67	NA	NA	0.269592	0.835516:1.28335:0.786281:0.748427:0.638199:1	0.678121(0.718213:0.59622:0.719931)	-1766.6	NA	NA	NA
HORVU.MOREX.r2.2HG0097570-TraesCS2D02G143900	MA	0.105179	0.175377	0.599728	0.00869819	870	251.18	618.82	NA	97	39.152	57.848	NA	NA	0.125446	2.08887:1.89508:1.33303:1.38255:0.390927:1	0.667241(0.708621:0.596552:0.696552)	-1532.46	NA	NA	NA
HORVU.MOREX.r2.2HG0097570-TraesCS2D02G144200	MA	0.0832886	0.159212	0.52313	0.00205235	873	251.443	621.557	NA	83	36.1946	46.8054	NA	NA	0.105156	1.81704:1.72212:1.27273:1.28529:0.43465:1	0.674685(0.723368:0.599656:0.701031)	-1486.82	NA	NA	NA
HORVU.MOREX.r2.2HG0097570-TraesCS2D02G183200	MA	0.247182	0.645131	0.38315	2.39543e-12	642	178.273	463.727	NA	159	79.6332	79.3668	NA	NA	0.357686	0.823335:0.850964:0.928686:0.741597:1.41095:1	0.693925(0.731308:0.609813:0.740654)	-1360.64	NA	NA	NA
HORVU.MOREX.r2.2HG0097570-TraesCS5A02G148800	MA	0.10152	0.165346	0.613988	0.0143117	882	248.036	633.964	NA	93	36.1964	56.8036	NA	NA	0.119469	3.45281:4.25134:2.82163:2.81689:1.41182:1	0.669501(0.712585:0.595238:0.70068)	-1530.62	NA	NA	NA
HORVU.MOREX.r2.2HG0097570-TraesCS5B02G175300	MA	0.101224	0.196384	0.51544	0.000421014	888	256.882	631.118	NA	101	44.565	56.435	NA	NA	0.128752	2.16772:1.85246:1.34145:1.35764:0.735749:1	0.667793(0.717905:0.587838:0.697635)	-1569.51	NA	NA	NA
HORVU.MOREX.r2.2HG0097570-TraesCS5D02G144000	MA	0.13634	0.327125	0.416782	3.0911e-06	651	171.835	479.165	NA	99	45.7866	53.2134	NA	NA	0.186699	1.75785:2.28521:1.34016:1.31598:0.803559:1	0.694316(0.741935:0.601382:0.739631)	-1215.75	NA	NA	NA
HORVU.MOREX.r2.2HG0097570-TraesCS5D02G182200	MA	0.100223	0.171463	0.584516	0.00797084	891	252.383	638.617	NA	96	38.7248	57.2752	NA	NA	0.120402	2.09643:2.02205:1.49246:1.54027:0.429745:1	0.667228(0.710438:0.590909:0.700337)	-1564.14	NA	NA	NA
HORVU.MOREX.r2.2HG0097570-TraesCS7A02G425400	MA	0.102295	0.167637	0.610216	0.0114566	867	255.295	611.705	NA	94	38.1785	55.8215	NA	NA	0.121535	2.40571:1.86306:1.40754:1.45285:0.714288:1	0.673587(0.719723:0.598616:0.702422)	-1510	NA	NA	NA
HORVU.MOREX.r2.2HG0097580-TRIDC0UG027290	MA	0.139701	0.303904	0.459687	7.35877e-06	747	195.521	551.479	NA	113	49.2037	63.7963	NA	NA	0.18268	1.23439:1.37366:0.982007:0.983946:0.586756:1	0.636631(0.673145:0.558304:0.678445)	-1390.33	NA	NA	NA
HORVU.MOREX.r2.2HG0097580-TRIDC2AG017280	MA	0.166163	0.156997	1.05838	0.873445	369	114.712	254.288	NA	53	15.8389	37.1611	NA	NA	0.163313	2.49488:2.38919:1.83662:1.88218:0.316622:1	0.616531(0.650407:0.597561:0.601626)	-700.923	NA	NA	NA
HORVU.MOREX.r2.2HG0097580-TRIDC2AG017300	MA	0.0379155	0.268033	0.141458	1.93825e-05	243	39.9754	203.025	NA	16	9.31082	6.68918	NA	NA	0.0757716	2.19853:2.22413:1.67696:1.77081:1.38721:1	0.707819(0.728395:0.493827:0.901235)	-365.398	NA	NA	NA
HORVU.MOREX.r2.2HG0097580-TRIDC2AG017500	MA	0.207607	0.467639	0.443947	3.94955e-09	840	201.877	638.123	NA	174	72.4006	101.599	NA	NA	0.2701	0.706012:1.33779:0.622352:0.576282:0.728616:1	0.675595(0.7125:0.5875:0.726786)	-1701.43	NA	NA	NA
HORVU.MOREX.r2.2HG0097580-TRIDC2AG017560	MA	0.207432	0.467408	0.443793	4.11248e-09	840	202.373	637.627	NA	174	72.552	101.448	NA	NA	0.270066	0.686931:1.30059:0.603733:0.554799:0.758083:1	0.675(0.7125:0.5875:0.725)	-1702.29	NA	NA	NA
HORVU.MOREX.r2.2HG0097580-TRIDC2BG020850	MA	0.188057	0.187324	1.00391	0.900817	552	176.316	375.684	NA	88	28.0337	59.9663	NA	NA	0.187823	2.1541:2.50109:1.74567:1.80529:0.506835:1	0.634964(0.682065:0.622283:0.600543)	-1063.92	NA	NA	NA
HORVU.MOREX.r2.2HG0097580-TRIDC2BG020860	MA	0.0905893	0.442947	0.204515	9.02187e-08	285	53.5821	231.418	NA	36	19.1155	16.8845	NA	NA	0.156835	1.98391:1.85415:1.93047:1.81475:3.21775:1	0.7(0.715789:0.531579:0.852632)	-498.089	NA	NA	NA
HORVU.MOREX.r2.2HG0097580-TRIDC2BG020870	MA	0.223318	0.4309	0.51826	5.6509e-07	897	230.181	666.819	NA	191	76.3583	114.642	NA	NA	0.276586	0.827719:1.00701:0.697563:0.695259:0.602442:1	0.678372(0.72408:0.590301:0.720736)	-1840.08	NA	NA	NA
HORVU.MOREX.r2.2HG0097580-TRIDC2BG021060	MA	0.218802	0.340994	0.64166	0.0253952	420	129.637	290.363	NA	85	34.8762	50.1238	NA	NA	0.256518	2.47767:2.29056:2.05019:2.07054:0.6476:1	0.616667(0.642857:0.610714:0.596429)	-847.495	NA	NA	NA
HORVU.MOREX.r2.2HG0097580-TRIDC2BG021120	MA	0.206005	0.509795	0.404093	8.12078e-12	873	219.072	653.928	NA	185	83.854	101.146	NA	NA	0.282238	0.894484:1.77047:0.756453:0.718107:0.619571:1	0.674112(0.723368:0.587629:0.71134)	-1772.51	NA	NA	NA
HORVU.MOREX.r2.2HG0097580-TRIDC2BG021170	MA	0.11814	0.163323	0.723351	0.104344	894	252.367	641.633	NA	104	36.6314	67.3686	NA	NA	0.130895	2.1629:2.21371:1.71444:1.71972:0.734751:1	0.667785(0.718121:0.587248:0.697987)	-1599.97	NA	NA	NA
HORVU.MOREX.r2.2HG0097580-TRIDC2BG025720	MA	0.196322	0.186176	1.05449	0.804906	549	177.84	371.16	NA	89	27.8057	61.1943	NA	NA	0.193035	2.27863:3.01328:1.49218:1.51907:0.650319:1	0.637523(0.68306:0.631148:0.598361)	-1059.36	NA	NA	NA
HORVU.MOREX.r2.2HG0097580-TRIDC5AG024940	MA	0.144599	0.134963	1.0714	0.870995	396	129.698	266.302	NA	49	15.3133	33.6867	NA	NA	0.141443	4.37907:4.64163:3.48777:3.46732:1.66938:1	0.619949(0.643939:0.628788:0.587121)	-718.147	NA	NA	NA
HORVU.MOREX.r2.2HG0097580-TRIDC7AG059010	MA	0.100383	0.166875	0.601546	0.0114056	867	255.821	611.179	NA	93	38.1594	54.8406	NA	NA	0.120003	2.24592:1.80869:1.29376:1.38405:0.551168:1	0.673587(0.721453:0.600346:0.698962)	-1506.91	NA	NA	NA
HORVU.MOREX.r2.2HG0097580-TraesCS2A02G138800	MA	0.103705	0.180689	0.573944	0.00413101	867	249.334	617.666	NA	97	40.0527	56.9473	NA	NA	0.125844	1.83401:1.84315:1.35425:1.36647:0.469913:1	0.673587(0.717993:0.603806:0.698962)	-1530.23	NA	NA	NA
HORVU.MOREX.r2.2HG0097580-TraesCS2A02G138900	MA	0.109718	0.199304	0.550505	0.00221185	858	244.482	613.518	NA	102	42.8307	59.1693	NA	NA	0.135245	2.00799:2.02844:1.48759:1.49623:0.561659:1	0.667249(0.706294:0.59965:0.695804)	-1534.16	NA	NA	NA
HORVU.MOREX.r2.2HG0097580-TraesCS2A02G140600	MA	0.21711	0.473451	0.458569	4.24654e-09	849	213.979	635.021	NA	182	77.0898	104.91	NA	NA	0.281717	0.971286:1.30435:0.827964:0.810888:0.635818:1	0.676678(0.717314:0.586572:0.726148)	-1736.28	NA	NA	NA
HORVU.MOREX.r2.2HG0097580-TraesCS2A02G140700	MA	0.210166	0.45604	0.460851	1.12009e-08	849	216.403	632.597	NA	177	75.4097	101.59	NA	NA	0.272837	0.957229:1.46785:0.866469:0.842448:0.788768:1	0.673734(0.710247:0.59364:0.717314)	-1729.36	NA	NA	NA
HORVU.MOREX.r2.2HG0097580-TraesCS2A02G175800	MA	0.128791	0.233767	0.550935	0.000669225	882	251.153	630.847	NA	119	49.9194	69.0806	NA	NA	0.158683	2.26341:3.15322:1.34209:1.34745:1.11338:1	0.663832(0.715986:0.593537:0.681973)	-1606.26	NA	NA	NA
HORVU.MOREX.r2.2HG0097580-TraesCS2B02G162600	MA	0.122343	0.184511	0.663068	0.0313103	897	253.481	643.519	NA	110	40.9936	69.0064	NA	NA	0.139911	1.78278:2.47019:1.25416:1.34487:0.713057:1	0.667781(0.722408:0.591973:0.688963)	-1616.51	NA	NA	NA
HORVU.MOREX.r2.2HG0097580-TraesCS2B02G162700	MA	0.13062	0.185162	0.705436	0.0557299	891	246.536	644.464	NA	113	39.7319	73.2681	NA	NA	0.145712	1.69901:3.0721:0.930735:1.02597:0.804533:1	0.667228(0.715488:0.59596:0.690236)	-1610.75	NA	NA	NA
HORVU.MOREX.r2.2HG0097580-TraesCS2B02G162800	MA	0.129802	0.196858	0.659366	0.0197012	894	253.642	640.358	NA	115	43.1573	71.8427	NA	NA	0.148827	2.72374:2.87849:2.21703:2.2614:0.499409:1	0.668904(0.716443:0.595638:0.694631)	-1615.49	NA	NA	NA
HORVU.MOREX.r2.2HG0097580-TraesCS2B02G162900	MA	0.129495	0.180246	0.718438	0.0747423	897	254.856	642.144	NA	113	40.2107	72.7893	NA	NA	0.143915	2.20283:2.43947:1.77039:1.84037:0.518101:1	0.668896(0.725753:0.588629:0.692308)	-1623.52	NA	NA	NA
HORVU.MOREX.r2.2HG0097580-TraesCS2B02G164500	MA	0.19943	0.511788	0.389673	8.09697e-13	873	226.437	646.563	NA	184	87.0938	96.9062	NA	NA	0.280449	0.991245:1.31555:0.835596:0.822983:0.654579:1	0.676403(0.723368:0.591065:0.714777)	-1768.45	NA	NA	NA
HORVU.MOREX.r2.2HG0097580-TraesCS2B02G164800	MA	0.207228	0.482242	0.429718	1.31243e-10	873	220.82	652.18	NA	184	81.0877	102.912	NA	NA	0.276792	0.945343:1.46994:0.798785:0.785918:0.672387:1	0.675258(0.719931:0.587629:0.718213)	-1770.85	NA	NA	NA
HORVU.MOREX.r2.2HG0097580-TraesCS2B02G165000	MA	0.20566	0.500369	0.411017	1.647e-11	873	219.13	653.87	NA	184	82.6429	101.357	NA	NA	0.279634	0.896165:1.69571:0.759883:0.727308:0.661543:1	0.674685(0.721649:0.589347:0.713058)	-1770.81	NA	NA	NA
HORVU.MOREX.r2.2HG0097580-TraesCS2B02G165500	MA	0.202515	0.509131	0.397765	4.54584e-12	873	215.018	657.982	NA	183	82.536	100.464	NA	NA	0.278034	0.841084:1.76778:0.690557:0.679738:0.663632:1	0.677549(0.721649:0.592784:0.718213)	-1765.04	NA	NA	NA
HORVU.MOREX.r2.2HG0097580-TraesCS2B02G165600	MA	0.129068	0.227043	0.568473	0.00104948	894	253.008	640.992	NA	121	49.5857	71.4143	NA	NA	0.156796	2.10678:2.0606:1.78744:1.78416:1.03848:1	0.665548(0.716443:0.58557:0.694631)	-1647.06	NA	NA	NA
HORVU.MOREX.r2.2HG0097580-TraesCS2B02G202500	MA	0.106619	0.168496	0.632767	0.0165561	891	249.284	641.716	NA	98	37.278	60.722	NA	NA	0.123931	1.76955:2.51539:1.16067:1.26425:0.685757:1	0.669473(0.717172:0.599327:0.691919)	-1566.17	NA	NA	NA
HORVU.MOREX.r2.2HG0097580-TraesCS2D02G141600	MA	0.119479	0.159263	0.750198	0.164682	897	254.709	642.291	NA	104	35.9643	68.0357	NA	NA	0.130776	2.18488:2.40943:1.80647:1.85929:0.538617:1	0.669454(0.72408:0.590301:0.69398)	-1595.68	NA	NA	NA
HORVU.MOREX.r2.2HG0097580-TraesCS2D02G141700	MA	0.120991	0.15683	0.771483	0.165789	897	256.346	640.654	NA	104	35.5183	68.4817	NA	NA	0.131233	2.09979:2.4211:1.37771:1.44838:0.364003:1	0.668896(0.720736:0.593645:0.692308)	-1593.24	NA	NA	NA
HORVU.MOREX.r2.2HG0097580-TraesCS2D02G141800	MA	0.109591	0.173287	0.632424	0.0177003	879	248.753	630.247	NA	99	38.0429	60.9571	NA	NA	0.127617	2.55252:2.94617:2.07876:2.14894:0.752641:1	0.676337(0.733788:0.593857:0.701365)	-1542.52	NA	NA	NA
HORVU.MOREX.r2.2HG0097580-TraesCS2D02G143800	MA	0.208615	0.460501	0.453016	4.80225e-09	873	218.782	654.218	NA	182	77.2942	104.706	NA	NA	0.27174	0.803715:1.33004:0.74186:0.719782:0.593563:1	0.676976(0.718213:0.59622:0.716495)	-1768.33	NA	NA	NA
HORVU.MOREX.r2.2HG0097580-TraesCS2D02G143900	MA	0.106097	0.17913	0.592294	0.00879658	870	250.253	619.747	NA	98	39.7275	58.2725	NA	NA	0.127105	1.8724:1.7503:1.22666:1.33812:0.248023:1	0.666092(0.708621:0.596552:0.693103)	-1537.62	NA	NA	NA
HORVU.MOREX.r2.2HG0097580-TraesCS2D02G144200	MA	0.0836738	0.163566	0.511559	0.00145359	873	251.232	621.768	NA	84	37.069	46.931	NA	NA	0.106665	1.70042:1.65456:1.20145:1.23493:0.278306:1	0.67354(0.723368:0.599656:0.697595)	-1491.27	NA	NA	NA
HORVU.MOREX.r2.2HG0097580-TraesCS2D02G183200	MA	0.248303	0.669925	0.370643	1.46888e-13	642	179.836	462.164	NA	161	82.4575	78.5425	NA	NA	0.366407	0.832548:0.875808:0.924375:0.745677:1.36358:1	0.692368(0.731308:0.609813:0.735981)	-1364.34	NA	NA	NA
HORVU.MOREX.r2.2HG0097580-TraesCS5A02G148800	MA	0.101588	0.170643	0.595324	0.0106356	882	248.652	633.348	NA	94	37.3555	56.6445	NA	NA	0.121056	3.30163:4.3042:2.39356:2.4126:1.06137:1	0.668367(0.712585:0.595238:0.697279)	-1531.96	NA	NA	NA
HORVU.MOREX.r2.2HG0097580-TraesCS5B02G175300	MA	0.101465	0.201075	0.50461	0.000273873	888	256.342	631.658	NA	102	45.4662	56.5338	NA	NA	0.13022	2.0882:1.87218:1.34846:1.3795:0.540724:1	0.666667(0.717905:0.587838:0.694257)	-1574.29	NA	NA	NA
HORVU.MOREX.r2.2HG0097580-TraesCS5D02G144000	MA	0.1367	0.335145	0.407885	1.74787e-06	651	171.928	479.072	NA	100	46.8043	53.1957	NA	NA	0.189109	1.70437:2.39707:1.19831:1.19318:0.639108:1	0.69278(0.741935:0.601382:0.735023)	-1217.3	NA	NA	NA
HORVU.MOREX.r2.2HG0097580-TraesCS5D02G182200	MA	0.101087	0.174902	0.577964	0.00582475	891	252.354	638.646	NA	97	39.3879	57.6121	NA	NA	0.121993	1.95888:1.92472:1.38763:1.49665:0.26953:1	0.666105(0.710438:0.590909:0.69697)	-1569.58	NA	NA	NA
HORVU.MOREX.r2.2HG0097580-TraesCS7A02G425400	MA	0.10249	0.172416	0.594435	0.00854352	867	254.629	612.371	NA	95	39.1012	55.8988	NA	NA	0.123027	2.32306:1.94075:1.39228:1.47755:0.52797:1	0.672434(0.719723:0.598616:0.698962)	-1514.4	NA	NA	NA
HORVU.MOREX.r2.2HG0097590-TRIDC0UG027290	MA	0.144529	0.366146	0.39473	2.13062e-08	765	196.798	568.202	NA	125	58.42	66.58	NA	NA	0.20154	1.2531:1.89013:0.728346:0.790711:0.503214:1	0.638987(0.671378:0.568905:0.676678)	-1441.12	NA	NA	NA
HORVU.MOREX.r2.2HG0097590-TRIDC2AG017280	MA	0.202162	0.354112	0.570899	0.00706129	369	113.033	255.967	NA	74	32.2746	41.7254	NA	NA	0.248707	2.20579:2.10595:1.87336:1.8744:0.717847:1	0.594851(0.621951:0.601626:0.560976)	-748.846	NA	NA	NA
HORVU.MOREX.r2.2HG0097590-TRIDC2AG017300	MA	0.0388675	0.298946	0.130015	3.82005e-06	243	39.8889	203.111	NA	17	10.2285	6.77153	NA	NA	0.0815599	1.81057:1.69023:1.47663:1.62858:1.38051:1	0.709877(0.728395:0.493827:0.907407)	-364.195	NA	NA	NA
HORVU.MOREX.r2.2HG0097590-TRIDC2AG017500	MA	0.22464	0.485263	0.462925	7.8272e-09	846	209.181	636.819	NA	185	76.7858	108.214	NA	NA	0.289082	0.896587:1.62071:0.462506:0.593936:0.472833:1	0.671986(0.707447:0.593972:0.714539)	-1726.97	NA	NA	NA
HORVU.MOREX.r2.2HG0097590-TRIDC2AG017560	MA	0.224153	0.483871	0.46325	8.3507e-09	846	209.645	636.355	NA	185	76.8865	108.114	NA	NA	0.288513	0.89752:1.63145:0.47766:0.582007:0.500654:1	0.671395(0.707447:0.593972:0.712766)	-1728.35	NA	NA	NA
HORVU.MOREX.r2.2HG0097590-TRIDC2BG020850	MA	0.15379	0.246219	0.624607	0.0162833	558	176.076	381.924	NA	86	36.5208	49.4792	NA	NA	0.182956	1.45872:1.76987:1.24527:1.33383:0.471804:1	0.628136(0.666667:0.634409:0.583333)	-1063.15	NA	NA	NA
HORVU.MOREX.r2.2HG0097590-TRIDC2BG020860	MA	0.0862998	0.907999	0.0950439	4.89171e-17	285	44.9776	240.022	NA	42	27.8662	14.1338	NA	NA	0.215977	1.12108:1.02771:1.2075:0.84736:1.93793:1	0.698246(0.694737:0.521053:0.878947)	-511.936	NA	NA	NA
HORVU.MOREX.r2.2HG0097590-TRIDC2BG020870	MA	0.203838	0.420887	0.484305	5.33183e-08	903	236.118	666.882	NA	183	77.2853	105.715	NA	NA	0.260592	1.00472:1.26021:0.856866:0.839299:0.671453:1	0.671096(0.712625:0.593023:0.707641)	-1831.99	NA	NA	NA
HORVU.MOREX.r2.2HG0097590-TRIDC2BG021060	MA	0.224309	0.388626	0.577185	0.00288195	420	131.442	288.558	NA	89	39.2571	49.7429	NA	NA	0.275733	1.97143:1.64341:1.6493:1.68917:0.644354:1	0.610714(0.632143:0.625:0.575)	-860.902	NA	NA	NA
HORVU.MOREX.r2.2HG0097590-TRIDC2BG021120	MA	0.224662	0.502924	0.446711	3.21337e-10	873	229.158	643.842	NA	194	86.0279	107.972	NA	NA	0.297704	1.19185:1.735:0.821283:0.779703:0.552052:1	0.666667(0.707904:0.589347:0.702749)	-1803.09	NA	NA	NA
HORVU.MOREX.r2.2HG0097590-TRIDC2BG021170	MA	0.130098	0.268827	0.483949	1.22617e-05	894	255.159	638.841	NA	128	57.8751	70.1249	NA	NA	0.169693	2.25109:2.16258:1.7795:1.77615:0.840958:1	0.662752(0.708054:0.592282:0.687919)	-1658.85	NA	NA	NA
HORVU.MOREX.r2.2HG0097590-TRIDC2BG025720	MA	0.160868	0.249706	0.644231	0.0249373	555	179.823	375.177	NA	88	37.5409	50.4591	NA	NA	0.189652	1.76849:1.98377:1.33116:1.37433:0.418088:1	0.630631(0.667568:0.643243:0.581081)	-1064.75	NA	NA	NA
HORVU.MOREX.r2.2HG0097590-TRIDC5AG024940	MA	0.107233	0.186889	0.57378	0.0427912	396	126.296	269.704	NA	46	20.6713	25.3287	NA	NA	0.132638	2.53125:3.12255:2.48102:2.46098:1.54228:1	0.603535(0.617424:0.632576:0.560606)	-711.105	NA	NA	NA
HORVU.MOREX.r2.2HG0097590-TRIDC7AG059010	MA	0.129252	0.231139	0.559197	0.000682011	867	254.486	612.514	NA	118	50.3002	67.6998	NA	NA	0.159159	2.71997:2.51243:1.96961:1.97986:0.713278:1	0.66782(0.709343:0.605536:0.688581)	-1581.62	NA	NA	NA
HORVU.MOREX.r2.2HG0097590-TraesCS2A02G138800	MA	0.125279	0.255047	0.491199	3.05787e-05	867	250.882	616.118	NA	120	54.3899	65.6101	NA	NA	0.162829	1.97289:1.98453:1.47598:1.47712:0.62875:1	0.66782(0.705882:0.608997:0.688581)	-1591.06	NA	NA	NA
HORVU.MOREX.r2.2HG0097590-TraesCS2A02G138900	MA	0.127128	0.252975	0.502533	4.49336e-05	858	247.266	610.734	NA	119	53.0959	65.9041	NA	NA	0.163396	2.28559:2.50264:1.81681:1.81617:0.934223:1	0.662587(0.697552:0.606643:0.683566)	-1576.71	NA	NA	NA
HORVU.MOREX.r2.2HG0097590-TraesCS2A02G140600	MA	0.222455	0.508818	0.437199	2.71997e-10	849	214.17	634.83	NA	187	81.449	105.551	NA	NA	0.294693	0.85569:1.48228:0.473839:0.596539:0.442823:1	0.671967(0.710247:0.595406:0.710247)	-1739.37	NA	NA	NA
HORVU.MOREX.r2.2HG0097590-TraesCS2A02G140700	MA	0.208807	0.499457	0.418068	5.41819e-11	849	210.193	638.807	NA	180	79.2754	100.725	NA	NA	0.280766	0.764139:1.39319:0.396868:0.525173:0.418969:1	0.671378(0.712014:0.588339:0.713781)	-1717.82	NA	NA	NA
HORVU.MOREX.r2.2HG0097590-TraesCS2A02G175800	MA	0.111421	0.188389	0.591441	0.00512205	879	251.23	627.77	NA	103	41.5676	61.4324	NA	NA	0.133419	2.20599:2.48642:1.63828:1.64441:0.784813:1	0.658134(0.703072:0.595563:0.675768)	-1572.02	NA	NA	NA
HORVU.MOREX.r2.2HG0097590-TraesCS2B02G162600	MA	0.105497	0.227192	0.464352	1.99905e-05	903	251.908	651.092	NA	109	49.5413	59.4587	NA	NA	0.139446	1.30125:1.87433:1.19206:1.26311:0.586807:1	0.663898(0.712625:0.599668:0.679402)	-1617.11	NA	NA	NA
HORVU.MOREX.r2.2HG0097590-TraesCS2B02G162700	MA	0.118347	0.219658	0.538777	0.000737927	897	251.42	645.58	NA	114	47.83	66.17	NA	NA	0.146744	1.59221:2.37348:1.16539:1.20793:0.567174:1	0.663322(0.705686:0.603679:0.680602)	-1622.55	NA	NA	NA
HORVU.MOREX.r2.2HG0097590-TraesCS2B02G162800	MA	0.110496	0.198789	0.555848	0.00120353	894	253.93	640.07	NA	106	44.1464	61.8536	NA	NA	0.135575	2.38656:2.55554:2.31528:2.32486:1.00364:1	0.66443(0.708054:0.600671:0.684564)	-1589.59	NA	NA	NA
HORVU.MOREX.r2.2HG0097590-TraesCS2B02G162900	MA	0.112244	0.20911	0.536769	0.000638478	903	255.842	647.158	NA	110	46.6543	63.3457	NA	NA	0.139689	1.68347:1.85361:1.46645:1.51636:0.555627:1	0.665006(0.715947:0.596346:0.682724)	-1619.39	NA	NA	NA
HORVU.MOREX.r2.2HG0097590-TraesCS2B02G164500	MA	0.218917	0.47078	0.46501	5.10752e-09	873	232.373	640.627	NA	189	82.8227	106.177	NA	NA	0.285957	1.17697:1.88488:0.667999:0.741219:0.49705:1	0.668958(0.714777:0.592784:0.699313)	-1780.22	NA	NA	NA
HORVU.MOREX.r2.2HG0097590-TraesCS2B02G164800	MA	0.226913	0.461974	0.491181	7.234e-08	873	226.852	646.148	NA	191	79.615	111.385	NA	NA	0.287994	1.10376:2.05251:0.608808:0.670408:0.612883:1	0.667812(0.71134:0.589347:0.702749)	-1786.67	NA	NA	NA
HORVU.MOREX.r2.2HG0097590-TraesCS2B02G165000	MA	0.22441	0.491864	0.456244	9.58754e-10	873	229.114	643.886	NA	193	84.5677	108.432	NA	NA	0.294602	1.21279:1.70713:0.84758:0.814766:0.588808:1	0.667239(0.706186:0.591065:0.704467)	-1801.33	NA	NA	NA
HORVU.MOREX.r2.2HG0097590-TraesCS2B02G165500	MA	0.227378	0.473243	0.480468	3.13561e-08	873	222.131	650.869	NA	190	78.9095	111.091	NA	NA	0.289937	1.02878:2.51682:0.547175:0.578195:0.61823:1	0.66953(0.713058:0.594502:0.701031)	-1782.39	NA	NA	NA
HORVU.MOREX.r2.2HG0097590-TraesCS2B02G165600	MA	0.14833	0.330776	0.448431	1.21205e-07	894	253.982	640.018	NA	146	68.544	77.456	NA	NA	0.200162	2.0856:2.05754:1.82977:1.82147:1.17475:1	0.660515(0.706376:0.590604:0.684564)	-1709.06	NA	NA	NA
HORVU.MOREX.r2.2HG0097590-TraesCS2B02G202500	MA	0.0974174	0.214197	0.454803	3.58354e-05	897	253.844	643.156	NA	102	47.3907	54.6093	NA	NA	0.130465	1.79962:2.30543:1.37284:1.45652:0.525978:1	0.664437(0.705686:0.607023:0.680602)	-1579.56	NA	NA	NA
HORVU.MOREX.r2.2HG0097590-TraesCS2D02G141600	MA	0.104195	0.213001	0.489179	7.44311e-05	903	253.353	649.647	NA	106	47.0201	58.9799	NA	NA	0.134723	1.56325:1.98017:1.28816:1.40968:0.481362:1	0.665559(0.714286:0.598007:0.684385)	-1603.23	NA	NA	NA
HORVU.MOREX.r2.2HG0097590-TraesCS2D02G141700	MA	0.109955	0.211135	0.520779	0.00040715	903	255.513	647.487	NA	109	46.9891	62.0109	NA	NA	0.138585	1.50193:1.62227:1.21127:1.25946:0.486436:1	0.665006(0.710963:0.599668:0.684385)	-1616.37	NA	NA	NA
HORVU.MOREX.r2.2HG0097590-TraesCS2D02G141800	MA	0.105951	0.228442	0.463799	2.46191e-05	879	244.527	634.473	NA	106	48.1071	57.8929	NA	NA	0.140026	2.16741:3.14424:1.60674:1.64441:0.718509:1	0.670648(0.721843:0.59727:0.692833)	-1561.81	NA	NA	NA
HORVU.MOREX.r2.2HG0097590-TraesCS2D02G143800	MA	0.224506	0.440229	0.509976	3.2157e-07	873	228.185	644.815	NA	188	77.014	110.986	NA	NA	0.280892	1.00286:1.37198:0.727776:0.827557:0.450409:1	0.671249(0.709622:0.603093:0.701031)	-1784.3	NA	NA	NA
HORVU.MOREX.r2.2HG0097590-TraesCS2D02G143900	MA	0.135052	0.258371	0.522704	0.000120305	870	253.211	616.789	NA	125	54.9876	70.0124	NA	NA	0.170944	2.68982:2.65528:1.90331:1.90319:0.587536:1	0.658621(0.696552:0.598276:0.681034)	-1609.04	NA	NA	NA
HORVU.MOREX.r2.2HG0097590-TraesCS2D02G144200	MA	0.118655	0.236413	0.501896	9.55022e-05	873	253.021	619.979	NA	115	51.5742	63.4258	NA	NA	0.152785	2.06038:2.1159:1.5514:1.6133:0.37564:1	0.668958(0.713058:0.606529:0.687285)	-1583.11	NA	NA	NA
HORVU.MOREX.r2.2HG0097590-TraesCS2D02G183200	MA	0.282762	0.86698	0.326145	7.90072e-20	642	179.982	462.018	NA	181	98.5181	82.4819	NA	NA	0.446544	1.29218:0.949318:0.817551:0.765494:0.843358:1	0.683801(0.714953:0.60514:0.731308)	-1400.42	NA	NA	NA
HORVU.MOREX.r2.2HG0097590-TraesCS5A02G148800	MA	0.0788829	0.201705	0.391081	5.86734e-06	882	240.492	641.508	NA	87	42.5803	44.4197	NA	NA	0.112372	2.04225:3.32399:1.84027:1.83599:0.936155:1	0.662698(0.69898:0.60034:0.688776)	-1510.4	NA	NA	NA
HORVU.MOREX.r2.2HG0097590-TraesCS5B02G175300	MA	0.131905	0.287845	0.45825	1.97437e-06	891	255.133	635.867	NA	132	61.6219	70.3781	NA	NA	0.176558	2.1332:2.15167:1.58812:1.65338:0.369696:1	0.662738(0.707071:0.597643:0.683502)	-1660.32	NA	NA	NA
HORVU.MOREX.r2.2HG0097590-TraesCS5D02G144000	MA	0.121761	0.339464	0.358686	4.41495e-08	651	178.41	472.59	NA	96	49.2277	46.7723	NA	NA	0.181424	1.76546:1.79478:1.59448:1.57715:1.1087:1	0.687404(0.730415:0.605991:0.725806)	-1204.29	NA	NA	NA
HORVU.MOREX.r2.2HG0097590-TraesCS5D02G182200	MA	0.124286	0.270407	0.459627	5.31724e-06	891	253.487	637.513	NA	125	57.9791	67.0209	NA	NA	0.165857	2.48285:2.516:2.05661:2.07487:0.618804:1	0.662177(0.698653:0.599327:0.688552)	-1641.22	NA	NA	NA
HORVU.MOREX.r2.2HG0097590-TraesCS7A02G425400	MA	0.131582	0.237552	0.553908	0.000492449	867	253.83	613.17	NA	120	51.3247	68.6753	NA	NA	0.162607	2.80615:2.6214:2.05757:2.06784:0.708645:1	0.666667(0.707612:0.603806:0.688581)	-1588.22	NA	NA	NA
HORVU.MOREX.r2.2HG0097850-TRIDC0UG027290	MA	0.15069	0.273647	0.550673	0.000763478	753	195.708	557.292	NA	115	44.7805	70.2195	NA	NA	0.182647	1.08112:1.16008:0.817979:0.848387:0.383399:1	0.633333(0.666667:0.559649:0.673684)	-1410.86	NA	NA	NA
HORVU.MOREX.r2.2HG0097850-TRIDC2AG017280	MA	0.189053	0.254339	0.743311	0.190762	378	118.263	259.737	NA	67	25.4509	41.5491	NA	NA	0.209478	2.04811:1.99087:1.81781:1.81842:0.909211:1	0.609788(0.638889:0.607143:0.583333)	-752.603	NA	NA	NA
HORVU.MOREX.r2.2HG0097850-TRIDC2AG017300	MA	0.0557411	0.162463	0.343101	0.0288984	243	39.4929	203.507	NA	16	5.78034	10.2197	NA	NA	0.0730857	1.50735:1.21135:0.793797:0.804682:0.361064:1	0.705761(0.740741:0.481481:0.895062)	-371.437	NA	NA	NA
HORVU.MOREX.r2.2HG0097850-TRIDC2AG017500	MA	0.23108	0.403771	0.572305	5.94226e-05	846	210.823	635.177	NA	179	65.7058	113.294	NA	NA	0.274115	0.62579:0.822982:0.616511:0.550152:0.493209:1	0.677305(0.716312:0.595745:0.719858)	-1723.27	NA	NA	NA
HORVU.MOREX.r2.2HG0097850-TRIDC2AG017560	MA	0.23113	0.410388	0.563198	2.67801e-05	846	212.355	633.645	NA	180	67.151	112.849	NA	NA	0.276125	0.64457:0.817893:0.622958:0.563457:0.493204:1	0.676714(0.716312:0.595745:0.718085)	-1726.29	NA	NA	NA
HORVU.MOREX.r2.2HG0097850-TRIDC2BG020850	MA	0.160513	0.17734	0.905115	0.602783	561	174.472	386.528	NA	80	26.6205	53.3795	NA	NA	0.165746	1.68105:2.85085:1.66344:1.69957:0.736562:1	0.630125(0.671123:0.628342:0.590909)	-1056.12	NA	NA	NA
HORVU.MOREX.r2.2HG0097850-TRIDC2BG020860	MA	0.114635	0.408556	0.280587	1.08297e-05	285	51.7613	233.239	NA	39	17.2236	21.7764	NA	NA	0.168017	2.18494:2.40905:1.55407:1.5723:0.893098:1	0.689474(0.715789:0.489474:0.863158)	-508.514	NA	NA	NA
HORVU.MOREX.r2.2HG0097850-TRIDC2BG020870	MA	0.222037	0.382722	0.580151	6.45489e-05	900	229.515	670.485	NA	185	68.6507	116.349	NA	NA	0.263014	0.741868:0.951266:0.818601:0.662162:0.725425:1	0.677778(0.72:0.596667:0.716667)	-1827.61	NA	NA	NA
HORVU.MOREX.r2.2HG0097850-TRIDC2BG021060	MA	0.241961	0.354836	0.681896	0.0433961	429	134.562	294.438	NA	93	37.3183	55.6817	NA	NA	0.277366	1.85233:1.82525:1.72434:1.72449:1.04937:1	0.614219(0.632867:0.625874:0.583916)	-891.283	NA	NA	NA
HORVU.MOREX.r2.2HG0097850-TRIDC2BG021120	MA	0.251472	0.410367	0.612799	0.000195956	879	225.704	653.296	NA	196	70.6628	125.337	NA	NA	0.292272	0.971485:1.82945:0.975632:0.734239:0.561249:1	0.672924(0.716724:0.59727:0.704778)	-1831.69	NA	NA	NA
HORVU.MOREX.r2.2HG0097850-TRIDC2BG021170	MA	0.145342	0.178309	0.815113	0.233278	903	253.394	649.606	NA	122	39.4867	82.5133	NA	NA	0.154593	1.84558:1.89299:1.5361:1.52959:0.996341:1	0.665559(0.712625:0.58804:0.696013)	-1669.34	NA	NA	NA
HORVU.MOREX.r2.2HG0097850-TRIDC2BG025720	MA	0.17178	0.175763	0.97734	0.898005	558	175.417	382.583	NA	82	26.1849	55.8151	NA	NA	0.173032	2.04512:3.70168:1.72392:1.74737:0.627123:1	0.63172(0.672043:0.637097:0.586022)	-1053.13	NA	NA	NA
HORVU.MOREX.r2.2HG0097850-TRIDC5AG024940	MA	0.097502	0.129688	0.751819	0.369781	399	127.522	271.478	NA	39	14.9969	24.0031	NA	NA	0.107789	2.35891:3.13025:2.03383:2.0934:1.41429:1	0.616541(0.62782:0.639098:0.582707)	-698.45	NA	NA	NA
HORVU.MOREX.r2.2HG0097850-TRIDC7AG059010	MA	0.131819	0.139044	0.948035	0.729609	873	251.705	621.295	NA	104	31.137	72.863	NA	NA	0.133902	2.44975:2.30619:1.91466:1.92076:0.805405:1	0.670676(0.71134:0.603093:0.697595)	-1559.2	NA	NA	NA
HORVU.MOREX.r2.2HG0097850-TraesCS2A02G138800	MA	0.133485	0.186123	0.71719	0.0752288	876	251.005	624.995	NA	114	40.9222	73.0778	NA	NA	0.148568	1.8098:1.81121:1.50541:1.49966:0.973508:1	0.671233(0.712329:0.604452:0.696918)	-1602.85	NA	NA	NA
HORVU.MOREX.r2.2HG0097850-TraesCS2A02G138900	MA	0.135223	0.188299	0.718125	0.0748601	867	248.208	618.792	NA	114	40.8556	73.1444	NA	NA	0.150418	1.94951:1.92261:1.52734:1.51919:0.81347:1	0.666667(0.704152:0.602076:0.693772)	-1591.14	NA	NA	NA
HORVU.MOREX.r2.2HG0097850-TraesCS2A02G140600	MA	0.237654	0.432576	0.549394	6.25804e-06	855	215.737	639.263	NA	187	71.1583	115.842	NA	NA	0.286838	0.890532:1.28437:0.759937:0.720963:0.464822:1	0.673099(0.712281:0.589474:0.717544)	-1767.03	NA	NA	NA
HORVU.MOREX.r2.2HG0097850-TraesCS2A02G140700	MA	0.243534	0.439192	0.554505	1.06899e-05	855	212.775	642.225	NA	191	71.4373	119.563	NA	NA	0.292226	0.891701:1.81016:0.781033:0.829638:0.667858:1	0.673099(0.714035:0.587719:0.717544)	-1776.66	NA	NA	NA
HORVU.MOREX.r2.2HG0097850-TraesCS2A02G175800	MA	0.129619	0.163289	0.793805	0.211477	888	254.471	633.529	NA	108	36.2873	71.7127	NA	NA	0.139268	3.04912:3.56491:2.56916:2.29643:1.99163:1	0.662725(0.709459:0.594595:0.684122)	-1593.24	NA	NA	NA
HORVU.MOREX.r2.2HG0097850-TraesCS2B02G162600	MA	0.115202	0.141593	0.813609	0.287585	906	253.572	652.428	NA	99	32.0039	66.9961	NA	NA	0.122588	1.92514:2.74574:1.95187:1.97379:0.94629:1	0.665563(0.716887:0.594371:0.68543)	-1599.44	NA	NA	NA
HORVU.MOREX.r2.2HG0097850-TraesCS2B02G162700	MA	0.125327	0.141831	0.883636	0.480007	900	243.515	656.485	NA	103	30.4539	72.5461	NA	NA	0.129793	1.45043:3.01497:1.29165:1.33176:0.870902:1	0.665(0.71:0.598333:0.686667)	-1598.63	NA	NA	NA
HORVU.MOREX.r2.2HG0097850-TraesCS2B02G162800	MA	0.140089	0.162341	0.862926	0.435698	897	253.318	643.682	NA	114	35.7065	78.2935	NA	NA	0.146373	3.7709:4.24668:3.49152:3.48253:1.83613:1	0.666667(0.712375:0.593645:0.69398)	-1623.47	NA	NA	NA
HORVU.MOREX.r2.2HG0097850-TraesCS2B02G162900	MA	0.123849	0.132512	0.934623	0.727125	906	255.806	650.194	NA	102	30.2171	71.7829	NA	NA	0.126295	2.34336:2.70961:2.28263:2.31277:0.942034:1	0.666667(0.720199:0.59106:0.688742)	-1604.27	NA	NA	NA
HORVU.MOREX.r2.2HG0097850-TraesCS2B02G164500	MA	0.238587	0.432066	0.552201	4.41314e-06	879	228.655	650.345	NA	193	75.0803	117.92	NA	NA	0.288917	0.788567:0.949528:0.732015:0.677514:0.503417:1	0.674061(0.71843:0.595563:0.708191)	-1820.1	NA	NA	NA
HORVU.MOREX.r2.2HG0097850-TraesCS2B02G164800	MA	0.246994	0.416778	0.592629	8.80525e-05	879	226.12	652.88	NA	195	71.9264	123.074	NA	NA	0.290671	0.83794:1.07418:0.752717:0.692077:0.493074:1	0.672924(0.715017:0.59215:0.711604)	-1824.95	NA	NA	NA
HORVU.MOREX.r2.2HG0097850-TraesCS2B02G165000	MA	0.251206	0.401459	0.625733	0.000388485	879	225.917	653.083	NA	195	69.423	125.577	NA	NA	0.289824	0.993878:1.805:0.976775:0.763084:0.612898:1	0.673493(0.715017:0.598976:0.706485)	-1830.22	NA	NA	NA
HORVU.MOREX.r2.2HG0097850-TraesCS2B02G165500	MA	0.244534	0.425524	0.574665	2.86103e-05	879	217.803	661.197	NA	193	70.3214	122.679	NA	NA	0.28938	0.693411:1.28788:0.69782:0.550891:0.382201:1	0.675199(0.716724:0.59727:0.711604)	-1816.57	NA	NA	NA
HORVU.MOREX.r2.2HG0097850-TraesCS2B02G165600	MA	0.162193	0.226358	0.716533	0.0506052	903	252.896	650.104	NA	139	48.9101	90.0899	NA	NA	0.180163	1.71395:1.77937:1.60143:1.59457:1.26249:1	0.663344(0.710963:0.58804:0.69103)	-1715.92	NA	NA	NA
HORVU.MOREX.r2.2HG0097850-TraesCS2B02G202500	MA	0.103749	0.130354	0.795907	0.264156	900	250.487	649.513	NA	90	29.3754	60.6246	NA	NA	0.111154	1.96334:2.71895:1.87064:1.91139:0.906391:1	0.667222(0.711667:0.601667:0.688333)	-1555.29	NA	NA	NA
HORVU.MOREX.r2.2HG0097850-TraesCS2D02G141600	MA	0.113755	0.135791	0.837716	0.402082	906	253.665	652.335	NA	97	30.7516	66.2484	NA	NA	0.119925	2.36218:3.13143:2.27751:2.32441:0.910034:1	0.667219(0.718543:0.592715:0.690397)	-1585.35	NA	NA	NA
HORVU.MOREX.r2.2HG0097850-TraesCS2D02G141700	MA	0.123314	0.133883	0.921058	0.640097	906	254.745	651.255	NA	102	30.4053	71.5947	NA	NA	0.126285	2.1301:2.50576:2.06428:2.0956:0.843309:1	0.666667(0.715232:0.594371:0.690397)	-1605.81	NA	NA	NA
HORVU.MOREX.r2.2HG0097850-TraesCS2D02G141800	MA	0.14265	0.188146	0.75819	0.121851	888	246.177	641.823	NA	118	39.6409	78.3591	NA	NA	0.155263	2.96023:4.6843:2.32699:2.30026:1.6949:1	0.673423(0.726351:0.594595:0.699324)	-1616.44	NA	NA	NA
HORVU.MOREX.r2.2HG0097850-TraesCS2D02G143800	MA	0.223891	0.412908	0.542229	8.18434e-06	879	218.533	660.467	NA	183	69.3505	113.649	NA	NA	0.270883	0.630521:0.994698:0.627372:0.540038:0.401266:1	0.673493(0.713311:0.59727:0.709898)	-1789.04	NA	NA	NA
HORVU.MOREX.r2.2HG0097850-TraesCS2D02G143900	MA	0.143261	0.179456	0.798307	0.191466	879	255.445	623.555	NA	118	40.0175	77.9825	NA	NA	0.15378	2.21273:2.03046:1.53591:1.53353:0.638653:1	0.662685(0.703072:0.59727:0.687713)	-1617.59	NA	NA	NA
HORVU.MOREX.r2.2HG0097850-TraesCS2D02G144200	MA	0.112	0.155325	0.72107	0.0980385	879	252.146	626.854	NA	98	35.0923	62.9077	NA	NA	0.124428	1.87999:1.87525:1.64842:1.64952:0.818855:1	0.671786(0.716724:0.604096:0.694539)	-1552.15	NA	NA	NA
HORVU.MOREX.r2.2HG0097850-TraesCS2D02G183200	MA	0.282663	0.649723	0.435051	3.49182e-10	642	170.974	471.026	NA	170	77.3238	92.6762	NA	NA	0.380416	1.22178:1.19842:1.07168:0.995074:1.15136:1	0.687695(0.712617:0.602804:0.747664)	-1385.38	NA	NA	NA
HORVU.MOREX.r2.2HG0097850-TraesCS5A02G148800	MA	0.0970121	0.139598	0.694941	0.0988673	885	245.622	639.378	NA	86	30.6159	55.3841	NA	NA	0.108831	3.32836:4.64291:2.83272:2.80064:1.66534:1	0.666102(0.70678:0.594915:0.69661)	-1517.77	NA	NA	NA
HORVU.MOREX.r2.2HG0097850-TraesCS5B02G175300	MA	0.133479	0.186487	0.715754	0.0612727	897	254.448	642.552	NA	117	41.6745	75.3255	NA	NA	0.148516	1.81783:1.75354:1.52986:1.52085:0.959135:1	0.66388(0.710702:0.590301:0.690635)	-1642.88	NA	NA	NA
HORVU.MOREX.r2.2HG0097850-TraesCS5D02G144000	MA	0.147994	0.268654	0.550871	0.00244836	651	169.853	481.147	NA	97	37.8837	59.1163	NA	NA	0.179476	2.03335:2.48333:1.49545:1.33034:0.914471:1	0.689708(0.735023:0.592166:0.741935)	-1212.94	NA	NA	NA
HORVU.MOREX.r2.2HG0097850-TraesCS5D02G182200	MA	0.134424	0.165919	0.810176	0.265604	900	252.184	647.816	NA	114	36.9985	77.0015	NA	NA	0.143249	1.89893:1.96449:1.67505:1.67725:0.838655:1	0.663889(0.703333:0.593333:0.695)	-1638.14	NA	NA	NA
HORVU.MOREX.r2.2HG0097850-TraesCS7A02G425400	MA	0.134094	0.144086	0.930649	0.647324	873	251.149	621.851	NA	106	32.0794	73.9206	NA	NA	0.136968	2.54044:2.41612:2.00292:2.00911:0.803318:1	0.66953(0.709622:0.601375:0.697595)	-1566.34	NA	NA	NA
HORVU.MOREX.r2.2HG0097860-TRIDC0UG027290	MA	0.148079	0.27465	0.539158	0.000687703	753	195.065	557.935	NA	114	44.8443	69.1557	NA	NA	0.180867	1.04451:1.14647:0.792692:0.823254:0.386627:1	0.633918(0.668421:0.559649:0.673684)	-1407	NA	NA	NA
HORVU.MOREX.r2.2HG0097860-TRIDC2AG017280	MA	0.189053	0.254339	0.743311	0.190762	378	118.263	259.737	NA	67	25.4509	41.5491	NA	NA	0.209478	2.04811:1.99087:1.81781:1.81842:0.909211:1	0.609788(0.638889:0.607143:0.583333)	-752.603	NA	NA	NA
HORVU.MOREX.r2.2HG0097860-TRIDC2AG017300	MA	0.0504497	0.159	0.317293	0.0196487	243	39.1362	203.864	NA	15	5.65439	9.34561	NA	NA	0.0679323	1.21426:1.0797:0.717009:0.725976:0.299052:1	0.707819(0.746914:0.481481:0.895062)	-366.409	NA	NA	NA
HORVU.MOREX.r2.2HG0097860-TRIDC2AG017500	MA	0.228271	0.40655	0.561482	3.64693e-05	846	209.654	636.346	NA	178	65.823	112.177	NA	NA	0.272452	0.599474:0.831714:0.608488:0.531743:0.491126:1	0.677896(0.718085:0.595745:0.719858)	-1719.52	NA	NA	NA
HORVU.MOREX.r2.2HG0097860-TRIDC2AG017560	MA	0.228322	0.412931	0.552931	1.58656e-05	846	211.294	634.706	NA	179	67.2692	111.731	NA	NA	0.27443	0.619274:0.824622:0.613644:0.544667:0.491698:1	0.677305(0.718085:0.595745:0.718085)	-1722.57	NA	NA	NA
HORVU.MOREX.r2.2HG0097860-TRIDC2BG020850	MA	0.160513	0.17734	0.905115	0.602783	561	174.472	386.528	NA	80	26.6205	53.3795	NA	NA	0.165746	1.68105:2.85085:1.66344:1.69957:0.736562:1	0.630125(0.671123:0.628342:0.590909)	-1056.12	NA	NA	NA
HORVU.MOREX.r2.2HG0097860-TRIDC2BG020860	MA	0.109404	0.406578	0.269084	5.39888e-06	285	51.1377	233.862	NA	38	17.036	20.964	NA	NA	0.162726	1.99314:2.34236:1.41109:1.43019:0.997282:1	0.691228(0.721053:0.489474:0.863158)	-503.77	NA	NA	NA
HORVU.MOREX.r2.2HG0097860-TRIDC2BG020870	MA	0.219516	0.384918	0.570291	4.05375e-05	900	228.375	671.625	NA	184	68.7296	115.27	NA	NA	0.261487	0.710687:0.955992:0.823245:0.646022:0.709586:1	0.678333(0.721667:0.596667:0.716667)	-1823.79	NA	NA	NA
HORVU.MOREX.r2.2HG0097860-TRIDC2BG021060	MA	0.241961	0.354836	0.681896	0.0433961	429	134.562	294.438	NA	93	37.3183	55.6817	NA	NA	0.277366	1.85233:1.82525:1.72434:1.72449:1.04937:1	0.614219(0.632867:0.625874:0.583916)	-891.283	NA	NA	NA
HORVU.MOREX.r2.2HG0097860-TRIDC2BG021120	MA	0.248743	0.413258	0.601907	0.000126263	879	224.373	654.627	NA	195	70.7517	124.248	NA	NA	0.290737	0.930594:1.84598:0.977176:0.71836:0.547435:1	0.673493(0.71843:0.59727:0.704778)	-1828.32	NA	NA	NA
HORVU.MOREX.r2.2HG0097860-TRIDC2BG021170	MA	0.143263	0.178479	0.802691	0.231574	903	253.28	649.72	NA	121	39.5543	81.4457	NA	NA	0.153141	1.80038:1.86899:1.50265:1.4956:1.00083:1	0.666113(0.714286:0.58804:0.696013)	-1665.51	NA	NA	NA
HORVU.MOREX.r2.2HG0097860-TRIDC2BG025720	MA	0.17178	0.175763	0.97734	0.898005	558	175.417	382.583	NA	82	26.1849	55.8151	NA	NA	0.173032	2.04512:3.70168:1.72392:1.74737:0.627123:1	0.63172(0.672043:0.637097:0.586022)	-1053.13	NA	NA	NA
HORVU.MOREX.r2.2HG0097860-TRIDC5AG024940	MA	0.097502	0.129688	0.751819	0.369781	399	127.522	271.478	NA	39	14.9969	24.0031	NA	NA	0.107789	2.35891:3.13025:2.03383:2.0934:1.41429:1	0.616541(0.62782:0.639098:0.582707)	-698.45	NA	NA	NA
HORVU.MOREX.r2.2HG0097860-TRIDC7AG059010	MA	0.129643	0.13927	0.930876	0.643087	873	251.333	621.667	NA	103	31.1884	71.8116	NA	NA	0.132414	2.38454:2.27637:1.90161:1.90712:0.8087:1	0.671249(0.713058:0.603093:0.697595)	-1555.7	NA	NA	NA
HORVU.MOREX.r2.2HG0097860-TraesCS2A02G138800	MA	0.131333	0.186365	0.704707	0.0442447	876	250.875	625.125	NA	113	41.0018	71.9982	NA	NA	0.147093	1.76305:1.78378:1.47652:1.47045:0.978667:1	0.671804(0.714041:0.604452:0.696918)	-1599.09	NA	NA	NA
HORVU.MOREX.r2.2HG0097860-TraesCS2A02G138900	MA	0.133073	0.188322	0.706626	0.0580299	867	248.062	618.938	NA	113	40.8961	72.1039	NA	NA	0.148881	1.8988:1.89249:1.50091:1.49262:0.81857:1	0.667243(0.705882:0.602076:0.693772)	-1587.62	NA	NA	NA
HORVU.MOREX.r2.2HG0097860-TraesCS2A02G140600	MA	0.234843	0.435268	0.539537	3.5797e-06	855	214.462	640.538	NA	186	71.2248	114.775	NA	NA	0.285116	0.855825:1.30664:0.74809:0.699981:0.454789:1	0.673684(0.714035:0.589474:0.717544)	-1763.54	NA	NA	NA
HORVU.MOREX.r2.2HG0097860-TraesCS2A02G140700	MA	0.240847	0.441933	0.544986	6.21318e-06	855	211.709	643.291	NA	190	71.5369	118.463	NA	NA	0.290639	0.851966:1.82841:0.775239:0.821614:0.675024:1	0.673684(0.715789:0.587719:0.717544)	-1773.08	NA	NA	NA
HORVU.MOREX.r2.2HG0097860-TraesCS2A02G175800	MA	0.12739	0.163879	0.777343	0.170729	888	254.171	633.829	NA	107	36.4135	70.5865	NA	NA	0.137834	2.95355:3.57646:2.46559:2.15798:1.98214:1	0.663288(0.711149:0.594595:0.684122)	-1588.58	NA	NA	NA
HORVU.MOREX.r2.2HG0097860-TraesCS2B02G162600	MA	0.113112	0.142746	0.792399	0.23358	906	252.187	653.813	NA	98	32.0854	65.9146	NA	NA	0.12136	1.81182:2.77722:1.87472:1.89851:0.919403:1	0.666115(0.718543:0.594371:0.68543)	-1594.88	NA	NA	NA
HORVU.MOREX.r2.2HG0097860-TraesCS2B02G162700	MA	0.123167	0.143284	0.859601	0.407207	900	241.869	658.131	NA	102	30.5482	71.4518	NA	NA	0.128573	1.35595:3.05139:1.25923:1.29946:0.873237:1	0.665556(0.711667:0.598333:0.686667)	-1594.36	NA	NA	NA
HORVU.MOREX.r2.2HG0097860-TraesCS2B02G162800	MA	0.137895	0.162876	0.846623	0.371778	897	253.079	643.921	NA	113	35.8263	77.1737	NA	NA	0.144943	3.66609:4.24447:3.36148:3.35073:1.80509:1	0.667224(0.714047:0.593645:0.69398)	-1619.3	NA	NA	NA
HORVU.MOREX.r2.2HG0097860-TraesCS2B02G162900	MA	0.121751	0.133173	0.914227	0.639233	906	255.251	650.749	NA	101	30.3233	70.6767	NA	NA	0.124969	2.25643:2.70637:2.19809:2.23045:0.932583:1	0.667219(0.721854:0.59106:0.688742)	-1600	NA	NA	NA
HORVU.MOREX.r2.2HG0097860-TraesCS2B02G164500	MA	0.235831	0.433981	0.543414	4.37295e-06	879	227.837	651.163	NA	192	75.203	116.797	NA	NA	0.287192	0.764415:0.954955:0.723234:0.659278:0.495493:1	0.67463(0.720137:0.595563:0.708191)	-1816.61	NA	NA	NA
HORVU.MOREX.r2.2HG0097860-TraesCS2B02G164800	MA	0.244186	0.418942	0.582863	3.67855e-05	879	225.132	653.868	NA	194	72.0425	121.958	NA	NA	0.288945	0.810365:1.08603:0.742325:0.671218:0.483948:1	0.673493(0.716724:0.59215:0.711604)	-1821.51	NA	NA	NA
HORVU.MOREX.r2.2HG0097860-TraesCS2B02G165000	MA	0.248475	0.404317	0.614555	0.000255529	879	224.562	654.438	NA	194	69.5095	124.491	NA	NA	0.288289	0.951583:1.82305:0.975862:0.745274:0.598221:1	0.674061(0.716724:0.598976:0.706485)	-1826.87	NA	NA	NA
HORVU.MOREX.r2.2HG0097860-TraesCS2B02G165500	MA	0.24171	0.429175	0.563198	1.71362e-05	879	216.376	662.624	NA	192	70.466	121.534	NA	NA	0.287857	0.664296:1.30608:0.699462:0.538485:0.373958:1	0.675768(0.71843:0.59727:0.711604)	-1813.12	NA	NA	NA
HORVU.MOREX.r2.2HG0097860-TraesCS2B02G165600	MA	0.159996	0.226724	0.705686	0.0304028	903	252.807	650.193	NA	138	49.0239	88.9761	NA	NA	0.178677	1.67368:1.76028:1.56932:1.56174:1.26627:1	0.663898(0.712625:0.58804:0.69103)	-1712.24	NA	NA	NA
HORVU.MOREX.r2.2HG0097860-TraesCS2B02G202500	MA	0.10167	0.131514	0.77307	0.211523	900	249.141	650.859	NA	89	29.4744	59.5256	NA	NA	0.109931	1.85047:2.75611:1.77726:1.82139:0.901165:1	0.667778(0.713333:0.601667:0.688333)	-1550.72	NA	NA	NA
HORVU.MOREX.r2.2HG0097860-TraesCS2D02G141600	MA	0.111657	0.136879	0.815737	0.335488	906	252.48	653.52	NA	96	30.8537	65.1463	NA	NA	0.118686	2.24373:3.16765:2.18404:2.23453:0.882104:1	0.66777(0.720199:0.592715:0.690397)	-1580.92	NA	NA	NA
HORVU.MOREX.r2.2HG0097860-TraesCS2D02G141700	MA	0.121218	0.13458	0.900717	0.557182	906	254.082	651.918	NA	101	30.504	70.496	NA	NA	0.124965	2.04642:2.50744:1.9853:2.019:0.833993:1	0.667219(0.716887:0.594371:0.690397)	-1601.5	NA	NA	NA
HORVU.MOREX.r2.2HG0097860-TraesCS2D02G141800	MA	0.140355	0.189541	0.740502	0.0959541	888	245.015	642.985	NA	117	39.7517	77.2483	NA	NA	0.153926	2.82329:4.75178:2.20184:2.17103:1.66344:1	0.673986(0.728041:0.594595:0.699324)	-1612.11	NA	NA	NA
HORVU.MOREX.r2.2HG0097860-TraesCS2D02G143800	MA	0.221054	0.416983	0.530125	4.6406e-06	879	216.97	662.03	NA	182	69.5307	112.469	NA	NA	0.269416	0.601909:1.01256:0.623861:0.523692:0.392224:1	0.674061(0.715017:0.59727:0.709898)	-1785.42	NA	NA	NA
HORVU.MOREX.r2.2HG0097860-TraesCS2D02G143900	MA	0.141027	0.179724	0.784687	0.154597	879	254.907	624.093	NA	117	40.0526	76.9474	NA	NA	0.152249	2.15634:2.01109:1.53633:1.53362:0.645323:1	0.663254(0.704778:0.59727:0.687713)	-1614.29	NA	NA	NA
HORVU.MOREX.r2.2HG0097860-TraesCS2D02G144200	MA	0.109916	0.155668	0.706092	0.0737533	879	251.922	627.078	NA	97	35.1756	61.8244	NA	NA	0.123028	1.82493:1.8428:1.61384:1.61464:0.823129:1	0.672355(0.71843:0.604096:0.694539)	-1548.16	NA	NA	NA
HORVU.MOREX.r2.2HG0097860-TraesCS2D02G183200	MA	0.27904	0.644834	0.432731	1.47933e-10	642	171.126	470.874	NA	169	77.144	91.856	NA	NA	0.376543	1.19446:1.1845:1.06424:0.98327:1.16655:1	0.688474(0.714953:0.602804:0.747664)	-1382.49	NA	NA	NA
HORVU.MOREX.r2.2HG0097860-TraesCS5A02G148800	MA	0.0948676	0.140793	0.673811	0.0731935	885	244.42	640.58	NA	85	30.731	54.269	NA	NA	0.107551	3.15292:4.71575:2.63049:2.59328:1.60483:1	0.666667(0.708475:0.594915:0.69661)	-1512.87	NA	NA	NA
HORVU.MOREX.r2.2HG0097860-TraesCS5B02G175300	MA	0.13139	0.186833	0.70325	0.0600192	897	254.228	642.772	NA	116	41.756	74.244	NA	NA	0.147104	1.77093:1.72825:1.50969:1.50062:0.966293:1	0.664437(0.712375:0.590301:0.690635)	-1639.17	NA	NA	NA
HORVU.MOREX.r2.2HG0097860-TraesCS5D02G144000	MA	0.144967	0.269632	0.537648	0.00152505	651	168.951	482.049	NA	96	37.8846	58.1154	NA	NA	0.177321	1.93876:2.49228:1.43082:1.23506:0.881373:1	0.690476(0.737327:0.592166:0.741935)	-1208.26	NA	NA	NA
HORVU.MOREX.r2.2HG0097860-TraesCS5D02G182200	MA	0.132366	0.166213	0.796365	0.219691	900	251.997	648.003	NA	113	37.0756	75.9244	NA	NA	0.141843	1.84888:1.93927:1.63499:1.63697:0.841626:1	0.664444(0.705:0.593333:0.695)	-1634.29	NA	NA	NA
HORVU.MOREX.r2.2HG0097860-TraesCS7A02G425400	MA	0.131909	0.144283	0.914238	0.565407	873	250.825	622.175	NA	105	32.1319	72.8681	NA	NA	0.135464	2.47582:2.38453:1.98682:1.99245:0.80695:1	0.670103(0.71134:0.601375:0.697595)	-1562.87	NA	NA	NA
HORVU.MOREX.r2.2HG0097870-TRIDC0UG027290	MA	0.148079	0.27465	0.539158	0.000687703	753	195.065	557.935	NA	114	44.8443	69.1557	NA	NA	0.180867	1.04451:1.14647:0.792692:0.823254:0.386627:1	0.633918(0.668421:0.559649:0.673684)	-1407	NA	NA	NA
HORVU.MOREX.r2.2HG0097870-TRIDC2AG017280	MA	0.189053	0.254339	0.743311	0.190762	378	118.263	259.737	NA	67	25.4509	41.5491	NA	NA	0.209478	2.04811:1.99087:1.81781:1.81842:0.909211:1	0.609788(0.638889:0.607143:0.583333)	-752.603	NA	NA	NA
HORVU.MOREX.r2.2HG0097870-TRIDC2AG017300	MA	0.0504497	0.159	0.317293	0.0196487	243	39.1362	203.864	NA	15	5.65439	9.34561	NA	NA	0.0679323	1.21426:1.0797:0.717009:0.725976:0.299052:1	0.707819(0.746914:0.481481:0.895062)	-366.409	NA	NA	NA
HORVU.MOREX.r2.2HG0097870-TRIDC2AG017500	MA	0.228271	0.40655	0.561482	3.64693e-05	846	209.654	636.346	NA	178	65.823	112.177	NA	NA	0.272452	0.599474:0.831714:0.608488:0.531743:0.491126:1	0.677896(0.718085:0.595745:0.719858)	-1719.52	NA	NA	NA
HORVU.MOREX.r2.2HG0097870-TRIDC2AG017560	MA	0.228322	0.412931	0.552931	1.58656e-05	846	211.294	634.706	NA	179	67.2692	111.731	NA	NA	0.27443	0.619274:0.824622:0.613644:0.544667:0.491698:1	0.677305(0.718085:0.595745:0.718085)	-1722.57	NA	NA	NA
HORVU.MOREX.r2.2HG0097870-TRIDC2BG020850	MA	0.160513	0.17734	0.905115	0.602783	561	174.472	386.528	NA	80	26.6205	53.3795	NA	NA	0.165746	1.68105:2.85085:1.66344:1.69957:0.736562:1	0.630125(0.671123:0.628342:0.590909)	-1056.12	NA	NA	NA
HORVU.MOREX.r2.2HG0097870-TRIDC2BG020860	MA	0.109404	0.406578	0.269084	5.39888e-06	285	51.1377	233.862	NA	38	17.036	20.964	NA	NA	0.162726	1.99314:2.34236:1.41109:1.43019:0.997282:1	0.691228(0.721053:0.489474:0.863158)	-503.77	NA	NA	NA
HORVU.MOREX.r2.2HG0097870-TRIDC2BG020870	MA	0.219516	0.384918	0.570291	4.05375e-05	900	228.375	671.625	NA	184	68.7296	115.27	NA	NA	0.261487	0.710687:0.955992:0.823245:0.646022:0.709586:1	0.678333(0.721667:0.596667:0.716667)	-1823.79	NA	NA	NA
HORVU.MOREX.r2.2HG0097870-TRIDC2BG021060	MA	0.241961	0.354836	0.681896	0.0433961	429	134.562	294.438	NA	93	37.3183	55.6817	NA	NA	0.277366	1.85233:1.82525:1.72434:1.72449:1.04937:1	0.614219(0.632867:0.625874:0.583916)	-891.283	NA	NA	NA
HORVU.MOREX.r2.2HG0097870-TRIDC2BG021120	MA	0.248743	0.413258	0.601907	0.000126263	879	224.373	654.627	NA	195	70.7517	124.248	NA	NA	0.290737	0.930594:1.84598:0.977176:0.71836:0.547435:1	0.673493(0.71843:0.59727:0.704778)	-1828.32	NA	NA	NA
HORVU.MOREX.r2.2HG0097870-TRIDC2BG021170	MA	0.143263	0.178479	0.802691	0.231574	903	253.28	649.72	NA	121	39.5543	81.4457	NA	NA	0.153141	1.80038:1.86899:1.50265:1.4956:1.00083:1	0.666113(0.714286:0.58804:0.696013)	-1665.51	NA	NA	NA
HORVU.MOREX.r2.2HG0097870-TRIDC2BG025720	MA	0.17178	0.175763	0.97734	0.898005	558	175.417	382.583	NA	82	26.1849	55.8151	NA	NA	0.173032	2.04512:3.70168:1.72392:1.74737:0.627123:1	0.63172(0.672043:0.637097:0.586022)	-1053.13	NA	NA	NA
HORVU.MOREX.r2.2HG0097870-TRIDC5AG024940	MA	0.097502	0.129688	0.751819	0.369781	399	127.522	271.478	NA	39	14.9969	24.0031	NA	NA	0.107789	2.35891:3.13025:2.03383:2.0934:1.41429:1	0.616541(0.62782:0.639098:0.582707)	-698.45	NA	NA	NA
HORVU.MOREX.r2.2HG0097870-TRIDC7AG059010	MA	0.129643	0.13927	0.930876	0.643087	873	251.333	621.667	NA	103	31.1884	71.8116	NA	NA	0.132414	2.38454:2.27637:1.90161:1.90712:0.8087:1	0.671249(0.713058:0.603093:0.697595)	-1555.7	NA	NA	NA
HORVU.MOREX.r2.2HG0097870-TraesCS2A02G138800	MA	0.131333	0.186365	0.704707	0.0442447	876	250.875	625.125	NA	113	41.0018	71.9982	NA	NA	0.147093	1.76305:1.78378:1.47652:1.47045:0.978667:1	0.671804(0.714041:0.604452:0.696918)	-1599.09	NA	NA	NA
HORVU.MOREX.r2.2HG0097870-TraesCS2A02G138900	MA	0.133073	0.188322	0.706626	0.0580299	867	248.062	618.938	NA	113	40.8961	72.1039	NA	NA	0.148881	1.8988:1.89249:1.50091:1.49262:0.81857:1	0.667243(0.705882:0.602076:0.693772)	-1587.62	NA	NA	NA
HORVU.MOREX.r2.2HG0097870-TraesCS2A02G140600	MA	0.234843	0.435268	0.539537	3.5797e-06	855	214.462	640.538	NA	186	71.2248	114.775	NA	NA	0.285116	0.855825:1.30664:0.74809:0.699981:0.454789:1	0.673684(0.714035:0.589474:0.717544)	-1763.54	NA	NA	NA
HORVU.MOREX.r2.2HG0097870-TraesCS2A02G140700	MA	0.240847	0.441933	0.544986	6.21318e-06	855	211.709	643.291	NA	190	71.5369	118.463	NA	NA	0.290639	0.851966:1.82841:0.775239:0.821614:0.675024:1	0.673684(0.715789:0.587719:0.717544)	-1773.08	NA	NA	NA
HORVU.MOREX.r2.2HG0097870-TraesCS2A02G175800	MA	0.12739	0.163879	0.777343	0.170729	888	254.171	633.829	NA	107	36.4135	70.5865	NA	NA	0.137834	2.95355:3.57646:2.46559:2.15798:1.98214:1	0.663288(0.711149:0.594595:0.684122)	-1588.58	NA	NA	NA
HORVU.MOREX.r2.2HG0097870-TraesCS2B02G162600	MA	0.113112	0.142746	0.792399	0.23358	906	252.187	653.813	NA	98	32.0854	65.9146	NA	NA	0.12136	1.81182:2.77722:1.87472:1.89851:0.919403:1	0.666115(0.718543:0.594371:0.68543)	-1594.88	NA	NA	NA
HORVU.MOREX.r2.2HG0097870-TraesCS2B02G162700	MA	0.123167	0.143284	0.859601	0.407207	900	241.869	658.131	NA	102	30.5482	71.4518	NA	NA	0.128573	1.35595:3.05139:1.25923:1.29946:0.873237:1	0.665556(0.711667:0.598333:0.686667)	-1594.36	NA	NA	NA
HORVU.MOREX.r2.2HG0097870-TraesCS2B02G162800	MA	0.137895	0.162876	0.846623	0.371778	897	253.079	643.921	NA	113	35.8263	77.1737	NA	NA	0.144943	3.66609:4.24447:3.36148:3.35073:1.80509:1	0.667224(0.714047:0.593645:0.69398)	-1619.3	NA	NA	NA
HORVU.MOREX.r2.2HG0097870-TraesCS2B02G162900	MA	0.121751	0.133173	0.914227	0.639233	906	255.251	650.749	NA	101	30.3233	70.6767	NA	NA	0.124969	2.25643:2.70637:2.19809:2.23045:0.932583:1	0.667219(0.721854:0.59106:0.688742)	-1600	NA	NA	NA
HORVU.MOREX.r2.2HG0097870-TraesCS2B02G164500	MA	0.235831	0.433981	0.543414	4.37295e-06	879	227.837	651.163	NA	192	75.203	116.797	NA	NA	0.287192	0.764415:0.954955:0.723234:0.659278:0.495493:1	0.67463(0.720137:0.595563:0.708191)	-1816.61	NA	NA	NA
HORVU.MOREX.r2.2HG0097870-TraesCS2B02G164800	MA	0.244186	0.418942	0.582863	3.67855e-05	879	225.132	653.868	NA	194	72.0425	121.958	NA	NA	0.288945	0.810365:1.08603:0.742325:0.671218:0.483948:1	0.673493(0.716724:0.59215:0.711604)	-1821.51	NA	NA	NA
HORVU.MOREX.r2.2HG0097870-TraesCS2B02G165000	MA	0.248475	0.404317	0.614555	0.000255529	879	224.562	654.438	NA	194	69.5095	124.491	NA	NA	0.288289	0.951583:1.82305:0.975862:0.745274:0.598221:1	0.674061(0.716724:0.598976:0.706485)	-1826.87	NA	NA	NA
HORVU.MOREX.r2.2HG0097870-TraesCS2B02G165500	MA	0.24171	0.429175	0.563198	1.71362e-05	879	216.376	662.624	NA	192	70.466	121.534	NA	NA	0.287857	0.664296:1.30608:0.699462:0.538485:0.373958:1	0.675768(0.71843:0.59727:0.711604)	-1813.12	NA	NA	NA
HORVU.MOREX.r2.2HG0097870-TraesCS2B02G165600	MA	0.159996	0.226724	0.705686	0.0304028	903	252.807	650.193	NA	138	49.0239	88.9761	NA	NA	0.178677	1.67368:1.76028:1.56932:1.56174:1.26627:1	0.663898(0.712625:0.58804:0.69103)	-1712.24	NA	NA	NA
HORVU.MOREX.r2.2HG0097870-TraesCS2B02G202500	MA	0.10167	0.131514	0.77307	0.211523	900	249.141	650.859	NA	89	29.4744	59.5256	NA	NA	0.109931	1.85047:2.75611:1.77726:1.82139:0.901165:1	0.667778(0.713333:0.601667:0.688333)	-1550.72	NA	NA	NA
HORVU.MOREX.r2.2HG0097870-TraesCS2D02G141600	MA	0.111657	0.136879	0.815737	0.335488	906	252.48	653.52	NA	96	30.8537	65.1463	NA	NA	0.118686	2.24373:3.16765:2.18404:2.23453:0.882104:1	0.66777(0.720199:0.592715:0.690397)	-1580.92	NA	NA	NA
HORVU.MOREX.r2.2HG0097870-TraesCS2D02G141700	MA	0.121218	0.13458	0.900717	0.557182	906	254.082	651.918	NA	101	30.504	70.496	NA	NA	0.124965	2.04642:2.50744:1.9853:2.019:0.833993:1	0.667219(0.716887:0.594371:0.690397)	-1601.5	NA	NA	NA
HORVU.MOREX.r2.2HG0097870-TraesCS2D02G141800	MA	0.140355	0.189541	0.740502	0.0959541	888	245.015	642.985	NA	117	39.7517	77.2483	NA	NA	0.153926	2.82329:4.75178:2.20184:2.17103:1.66344:1	0.673986(0.728041:0.594595:0.699324)	-1612.11	NA	NA	NA
HORVU.MOREX.r2.2HG0097870-TraesCS2D02G143800	MA	0.221054	0.416983	0.530125	4.6406e-06	879	216.97	662.03	NA	182	69.5307	112.469	NA	NA	0.269416	0.601909:1.01256:0.623861:0.523692:0.392224:1	0.674061(0.715017:0.59727:0.709898)	-1785.42	NA	NA	NA
HORVU.MOREX.r2.2HG0097870-TraesCS2D02G143900	MA	0.141027	0.179724	0.784687	0.154597	879	254.907	624.093	NA	117	40.0526	76.9474	NA	NA	0.152249	2.15634:2.01109:1.53633:1.53362:0.645323:1	0.663254(0.704778:0.59727:0.687713)	-1614.29	NA	NA	NA
HORVU.MOREX.r2.2HG0097870-TraesCS2D02G144200	MA	0.109916	0.155668	0.706092	0.0737533	879	251.922	627.078	NA	97	35.1756	61.8244	NA	NA	0.123028	1.82493:1.8428:1.61384:1.61464:0.823129:1	0.672355(0.71843:0.604096:0.694539)	-1548.16	NA	NA	NA
HORVU.MOREX.r2.2HG0097870-TraesCS2D02G183200	MA	0.27904	0.644834	0.432731	1.47933e-10	642	171.126	470.874	NA	169	77.144	91.856	NA	NA	0.376543	1.19446:1.1845:1.06424:0.98327:1.16655:1	0.688474(0.714953:0.602804:0.747664)	-1382.49	NA	NA	NA
HORVU.MOREX.r2.2HG0097870-TraesCS5A02G148800	MA	0.0948676	0.140793	0.673811	0.0731935	885	244.42	640.58	NA	85	30.731	54.269	NA	NA	0.107551	3.15292:4.71575:2.63049:2.59328:1.60483:1	0.666667(0.708475:0.594915:0.69661)	-1512.87	NA	NA	NA
HORVU.MOREX.r2.2HG0097870-TraesCS5B02G175300	MA	0.13139	0.186833	0.70325	0.0600192	897	254.228	642.772	NA	116	41.756	74.244	NA	NA	0.147104	1.77093:1.72825:1.50969:1.50062:0.966293:1	0.664437(0.712375:0.590301:0.690635)	-1639.17	NA	NA	NA
HORVU.MOREX.r2.2HG0097870-TraesCS5D02G144000	MA	0.144967	0.269632	0.537648	0.00152505	651	168.951	482.049	NA	96	37.8846	58.1154	NA	NA	0.177321	1.93876:2.49228:1.43082:1.23506:0.881373:1	0.690476(0.737327:0.592166:0.741935)	-1208.26	NA	NA	NA
HORVU.MOREX.r2.2HG0097870-TraesCS5D02G182200	MA	0.132366	0.166213	0.796365	0.219691	900	251.997	648.003	NA	113	37.0756	75.9244	NA	NA	0.141843	1.84888:1.93927:1.63499:1.63697:0.841626:1	0.664444(0.705:0.593333:0.695)	-1634.29	NA	NA	NA
HORVU.MOREX.r2.2HG0097870-TraesCS7A02G425400	MA	0.131909	0.144283	0.914238	0.565407	873	250.825	622.175	NA	105	32.1319	72.8681	NA	NA	0.135464	2.47582:2.38453:1.98682:1.99245:0.80695:1	0.670103(0.71134:0.601375:0.697595)	-1562.87	NA	NA	NA
HORVU.MOREX.r2.2HG0116110-TRIDC2AG029560	MA	0.668433	1.9207	0.348016	0	366	96.9074	269.093	NA	211	107.304	103.696	NA	NA	1	0.8298:0.834426:0.696587:0.8404:0.365674:1	0.538251(0.491803:0.557377:0.565574)	-947.887	NA	NA	NA
HORVU.MOREX.r2.2HG0116110-TRIDC2BG033270	MA	0.0762459	0.0974757	0.782204	0.592066	180	27.9016	152.098	NA	13	2.46961	10.5304	NA	NA	0.0795367	0.544981:1.56599:0.506264:0.652989:1.74801:1	0.688889(0.583333:0.641667:0.841667)	-274.331	NA	NA	NA
HORVU.MOREX.r2.2HG0116110-TraesCS2B02G247100	MA	0.0491436	0.0778007	0.63166	0.000961061	4056	1094.27	2961.73	NA	219	80.8223	138.178	NA	NA	0.056875	4.00393:3.91757:3.07969:3.13886:0.702354:1	0.475838(0.506657:0.433062:0.487796)	-6492.49	NA	NA	NA
HORVU.MOREX.r2.2HG0116110-TraesCS2D02G227600	MA	0.0485685	0.0688576	0.705347	0.0161374	4056	1094.77	2961.23	NA	209	71.8733	137.127	NA	NA	0.0540447	3.60902:3.69934:2.76522:2.78018:0.722291:1	0.47818(0.506657:0.43713:0.490754)	-6461.99	NA	NA	NA
HORVU.MOREX.r2.2HG0116110-TraesCS6D02G203500	MA	0.392372	1.59235	0.246411	4.59311e-44	570	125.806	444.194	NA	209	111.764	97.2365	NA	NA	0.657223	0.710506:0.688963:0.635978:0.825265:0.483901:1	0.463158(0.518421:0.392105:0.478947)	-1318.92	NA	NA	NA
HORVU.MOREX.r2.2HG0127910-TRIDC2AG037830	MA	0.0558313	0.207143	0.26953	9.30031e-08	807	158.822	648.178	NA	62	29.5239	32.4761	NA	NA	0.0856103	2.01674:2.38484:1.52885:1.53212:0.623308:1	0.614622(0.581784:0.481413:0.780669)	-1334.88	NA	NA	NA
HORVU.MOREX.r2.2HG0127910-TRIDC2BG040130	MA	0.0377295	0.116213	0.324658	0.000597425	642	133.079	508.921	NA	32	14.2758	17.7242	NA	NA	0.0539982	2.99882:4.28694:1.95418:1.94543:0.33971:1	0.588785(0.563084:0.453271:0.75)	-1004.93	NA	NA	NA
HORVU.MOREX.r2.2HG0127910-TraesCS2A02G265400	MA	0.0595328	0.205199	0.290122	3.05447e-07	807	160.567	646.433	NA	64	29.52	34.48	NA	NA	0.0885156	2.25207:2.45132:1.72831:1.73212:0.609133:1	0.614622(0.581784:0.481413:0.780669)	-1344.47	NA	NA	NA
HORVU.MOREX.r2.2HG0127910-TraesCS2A02G265600	MA	0.0567174	0.245026	0.231475	1.64778e-11	1101	181.849	919.151	NA	84	38.7099	45.2901	NA	NA	0.0878196	3.6044:8.23453:1.67537:0.697741:0.84989:1	0.63079(0.622616:0.467302:0.802452)	-1777.82	NA	NA	NA
HORVU.MOREX.r2.2HG0127910-TraesCS2B02G276400	MA	0.033082	0.142786	0.23169	5.1865e-08	1122	215.172	906.828	NA	55	27.8278	27.1722	NA	NA	0.0541204	2.80602:3.40981:1.92986:1.56259:0.768236:1	0.636364(0.635027:0.47861:0.795455)	-1722.35	NA	NA	NA
HORVU.MOREX.r2.2HG0127910-TraesCS2D02G258100	MA	0.0300065	0.151792	0.197681	6.24894e-10	1122	220.872	901.128	NA	55	30.4454	24.5546	NA	NA	0.0539807	2.97363:3.17296:2.22687:2.1191:1.24076:1	0.635027(0.636364:0.47861:0.790107)	-1728.18	NA	NA	NA
HORVU.MOREX.r2.2HG0138870-TRIDC5BG013230	MA	0.0553026	0.106925	0.51721	0.112408	339	79.967	259.033	NA	21	7.84938	13.1506	NA	NA	0.0674798	2.89552:1.83569:1.77606:1.65647:3.03436:1	0.402655(0.411504:0.287611:0.50885)	-546.962	NA	NA	NA
HORVU.MOREX.r2.2HG0138870-TRIDC6BG055250	MA	0.0343246	0.171285	0.200395	0.000190984	315	59.5355	255.465	NA	17	9.14034	7.85966	NA	NA	0.0602103	1.08633:0.726236:1.39597:1.70631:2.44928:1	0.42381(0.447619:0.295238:0.528571)	-497.629	NA	NA	NA
HORVU.MOREX.r2.2HG0138870-TRIDC6BG070710	MA	0.215606	0.474334	0.454545	1.05316e-07	690	163.268	526.732	NA	149	60.4109	88.5891	NA	NA	0.276827	2.01905:3.7188:1.16517:1.15347:0.795015:1	0.471014(0.486957:0.378261:0.547826)	-1429.28	NA	NA	NA
HORVU.MOREX.r2.2HG0138870-TraesCS5B02G080800	MA	0.0503006	0.0953166	0.527721	0.0452348	693	153.415	539.585	NA	39	13.6551	25.3449	NA	NA	0.0602661	2.91983:3.27189:3.13638:3.0708:2.72399:1	0.455988(0.469697:0.374459:0.52381)	-1119.43	NA	NA	NA
HORVU.MOREX.r2.2HG0138880-TRIDC5AG031100	MA	0.0488792	0.102031	0.479063	0.0187365	573	137.521	435.479	NA	33	13.1108	19.8892	NA	NA	0.0616357	1.84242:2.1457:1.54191:1.53925:0.788518:1	0.465969(0.473822:0.384817:0.539267)	-928.261	NA	NA	NA
HORVU.MOREX.r2.2HG0138880-TraesCS5B02G351400	MA	0.0476749	0.0664866	0.71706	0.307882	663	169.499	493.501	NA	33	10.6874	22.3126	NA	NA	0.0524842	1.3605:1.37674:0.942897:0.899018:0.429307:1	0.461538(0.497738:0.371041:0.515837)	-1059.97	NA	NA	NA
HORVU.MOREX.r2.2HG0138880-TraesCS6B02G344800	MA	0.0625893	0.0883138	0.708715	0.207358	663	172.769	490.231	NA	43	14.2811	28.7189	NA	NA	0.0692928	2.02604:1.99506:1.35194:1.39348:0.340051:1	0.46003(0.493213:0.373303:0.513575)	-1099.51	NA	NA	NA
HORVU.MOREX.r2.2HG0146750-TRIDC2AG050260	MA	0.0623028	0.152247	0.409221	5.22663e-11	2739	650.133	2088.87	NA	209	90.2878	118.712	NA	NA	0.0836522	4.0291:4.10215:3.12321:3.3653:0.702219:1	0.455093(0.515334:0.423877:0.426068)	-4553.64	NA	NA	NA
HORVU.MOREX.r2.2HG0146750-TRIDC2BG053520	MA	0.0618586	0.139023	0.444952	8.41875e-09	2727	654.414	2072.59	NA	201	83.4301	117.57	NA	NA	0.0803762	4.57325:4.25905:3.06565:3.39585:0.885584:1	0.457096(0.513201:0.425743:0.432343)	-4508.87	NA	NA	NA
HORVU.MOREX.r2.2HG0146750-TraesCS2A02G347700	MA	0.0627774	0.150416	0.417359	1.70537e-10	2739	650.644	2088.36	NA	209	89.332	119.668	NA	NA	0.0835958	4.02696:4.13485:3.08786:3.34117:0.705489:1	0.454728(0.514786:0.423877:0.42552)	-4553.17	NA	NA	NA
HORVU.MOREX.r2.2HG0146750-TraesCS2B02G366100	MA	0.0602083	0.146909	0.409835	2.30905e-10	2739	642.269	2096.73	NA	202	86.4011	115.599	NA	NA	0.0805387	4.11211:4.10823:3.18003:3.48392:0.739329:1	0.457101(0.513691:0.427711:0.429901)	-4540.13	NA	NA	NA
HORVU.MOREX.r2.2HG0148980-TRIDC7BG053040	MA	0.130764	0.297971	0.438849	0.00989449	303	59.8692	243.131	NA	41	14.7366	26.2634	NA	NA	0.163802	1.13361:1.43117:1.16155:1.15459:1.29562:1	0.585809(0.618812:0.39604:0.742574)	-546.19	NA	NA	NA
HORVU.MOREX.r2.2HG0148980-TraesCS7A02G458900	MA	0.218901	0.424316	0.515891	0.00173085	447	80.4469	366.553	NA	88	26.2637	61.7363	NA	NA	0.25587	1.52181:1.58087:1.37995:1.43871:0.78911:1	0.621924(0.627517:0.419463:0.818792)	-865.454	NA	NA	NA
HORVU.MOREX.r2.2HG0148980-TraesCS7B02G331600	MA	0.189156	0.305405	0.619361	0.044871	438	78.431	359.569	NA	74	19.2735	54.7265	NA	NA	0.209972	1.30436:1.28175:1.44639:1.46049:1.36827:1	0.616438(0.616438:0.417808:0.815068)	-814.142	NA	NA	NA
HORVU.MOREX.r2.2HG0150660-TRIDC7BG053040	MA	0.152686	0.327138	0.466733	0.00450468	303	61.3311	241.669	NA	46	16.2022	29.7978	NA	NA	0.187998	1.52112:1.41881:1.80893:1.72518:2.90036:1	0.575908(0.613861:0.381188:0.732673)	-559.621	NA	NA	NA
HORVU.MOREX.r2.2HG0150660-TraesCS7A02G458900	MA	0.153983	0.289596	0.531715	0.0156485	396	72.0001	324	NA	58	17.0955	40.9045	NA	NA	0.17864	1.44458:1.50632:1.45462:1.47307:1.46015:1	0.604798(0.625:0.390152:0.799242)	-719.806	NA	NA	NA
HORVU.MOREX.r2.2HG0150660-TraesCS7B02G331600	MA	0.12405	0.294803	0.42079	0.00136168	396	71.0393	324.961	NA	51	17.4368	33.5632	NA	NA	0.154682	1.19982:1.07715:1.27085:1.23916:2.11412:1	0.599747(0.606061:0.397727:0.795455)	-695.691	NA	NA	NA
HORVU.MOREX.r2.2HG0151810-TraesCS2A02G010300	MA	0.188036	0.434981	0.432284	1.98047e-31	3144	841.934	2302.07	NA	632	289.645	342.355	NA	NA	0.254165	1.50294:1.63253:1.10896:1.21498:0.61235:1	0.431298(0.48855:0.373092:0.432252)	-6343.73	NA	NA	NA
HORVU.MOREX.r2.2HG0151810-TraesCS2B02G011400	MA	0.15979	0.446956	0.357507	3.26623e-28	2139	500.441	1638.56	NA	388	178.756	209.244	NA	NA	0.226975	1.2816:1.43371:0.902709:1.02622:0.452793:1	0.410706(0.47756:0.373072:0.381487)	-4189.99	NA	NA	NA
HORVU.MOREX.r2.2HG0151810-TraesCS2B02G011800	MA	0.191034	0.41429	0.461112	1.59602e-26	3144	839.633	2304.37	NA	626	276.316	349.684	NA	NA	0.250657	1.51337:1.65984:1.07324:1.23695:0.551582:1	0.428594(0.491412:0.373569:0.420802)	-6340.03	NA	NA	NA
HORVU.MOREX.r2.2HG0151810-TraesCS2D02G010900	MA	0.185385	0.43897	0.422318	2.7853e-28	2736	705.046	2030.95	NA	540	243.624	296.376	NA	NA	0.250732	1.3399:1.58216:0.848445:1.01783:0.515515:1	0.411732(0.479167:0.360197:0.395833)	-5462.36	NA	NA	NA
HORVU.MOREX.r2.2HG0152990-TRIDC1BG054030	MA	0.437404	3.02046	0.144814	0	222	34.8976	187.102	NA	71	39.9681	31.0319	NA	NA	0.843451	0.676486:0.481262:0.433041:0.487348:1.09044:1	0.547297(0.5:0.378378:0.763514)	-503.315	NA	NA	NA
HORVU.MOREX.r2.2HG0152990-TRIDC2AG081230	MA	0.652762	1.35068	0.483282	1.38569e-05	219	44.7705	174.23	NA	92	31.9361	60.0639	NA	NA	0.795439	1.78623:1.77987:1.61622:1.61205:1.21978:1	0.509132(0.486301:0.369863:0.671233)	-540.368	NA	NA	NA
HORVU.MOREX.r2.2HG0152990-TRIDC5BG026430	MA	0.829202	1.6849	0.492138	2.54875e-11	123	24.551	98.449	NA	86	28.9225	57.0775	NA	NA	1	0.997221:1.01738:1.03322:1.02933:1.13655:1	0.520325(0.512195:0.378049:0.670732)	-334.489	NA	NA	NA
HORVU.MOREX.r2.2HG0152990-TRIDC7AG076870	MA	0.477696	1.49801	0.318887	1.57976e-09	222	36.3027	185.697	NA	72	27.3641	44.6359	NA	NA	0.644543	0.799342:0.406832:0.35987:0.458928:1.45756:1	0.531532(0.486486:0.358108:0.75)	-502.672	NA	NA	NA
HORVU.MOREX.r2.2HG0152990-TRIDC7BG074180	MA	0.450599	1.33318	0.337988	1.94142e-09	222	37.3626	184.637	NA	75	28.0872	46.9128	NA	NA	0.599137	0.725606:0.424699:0.416947:0.529394:0.92827:1	0.540541(0.493243:0.378378:0.75)	-509.47	NA	NA	NA
HORVU.MOREX.r2.2HG0152990-TraesCS5A02G366600	MA	0.804017	1.83793	0.437458	4.8535e-07	216	38.6131	177.387	NA	91	30.2359	60.7641	NA	NA	0.988843	1.4762:0.81613:0.81483:0.812058:0.90018:1	0.502315(0.479167:0.326389:0.701389)	-526.865	NA	NA	NA
HORVU.MOREX.r2.2HG0152990-TraesCS7B02G145300	MA	0.48558	3.74171	0.129775	0	219	34.5987	184.401	NA	96	56.7489	39.2511	NA	NA	1	1.02885:0.982085:0.841515:0.84183:1.08097:1	0.520548(0.5:0.321918:0.739726)	-521.407	NA	NA	NA
HORVU.MOREX.r2.2HG0152990-TraesCS7D02G539400	MA	0.386418	1.6448	0.234933	1.60163e-14	222	35.1614	186.839	NA	69	30.6889	38.3111	NA	NA	0.585726	0.662049:0.452052:0.400151:0.424776:1.32415:1	0.533784(0.486486:0.364865:0.75)	-495.796	NA	NA	NA
HORVU.MOREX.r2.2HG0156430-TRIDC2BG015300	MA	0.150151	0.376738	0.398555	7.69492e-11	1137	236.873	900.127	NA	183	72.7772	110.223	NA	NA	0.197356	1.17279:3.27914:0.866146:0.93595:1.28083:1	0.592348(0.596306:0.467018:0.71372)	-2188.83	NA	NA	NA
HORVU.MOREX.r2.2HG0156430-TRIDC2BG015330	MA	0.160395	0.41679	0.384834	4.75232e-12	1065	226.093	838.907	NA	185	76.1974	108.803	NA	NA	0.214826	1.12995:2.57357:0.636004:1.02605:0.722559:1	0.588732(0.590141:0.453521:0.722535)	-2082.93	NA	NA	NA
HORVU.MOREX.r2.2HG0156430-TraesCS2B02G629300	MA	0.223331	0.564384	0.395708	1.76816e-16	1128	268.233	859.767	NA	254	111.975	142.025	NA	NA	0.304432	1.56367:2.88297:0.974583:1.05177:0.399013:1	0.583777(0.601064:0.449468:0.700798)	-2297.31	NA	NA	NA
HORVU.MOREX.r2.2HG0156430-TraesCS6A02G058000	MA	0.141238	0.388168	0.363858	6.24874e-13	1125	246.712	878.288	NA	180	78.4202	101.58	NA	NA	0.19539	1.44892:2.84261:0.928908:0.901847:0.80824:1	0.596(0.606667:0.468:0.713333)	-2158.32	NA	NA	NA
HORVU.MOREX.r2.2HG0156430-TraesCS6B02G027600	MA	0.215236	0.552206	0.389775	4.18225e-16	1137	241.626	895.374	NA	247	101.049	145.951	NA	NA	0.286847	1.60737:4.0943:1.13465:1.12972:0.61388:1	0.58927(0.592348:0.453826:0.721636)	-2337.56	NA	NA	NA
HORVU.MOREX.r2.2HG0156430-TraesCS6B02G076600	MA	0.201173	0.535111	0.375946	2.29486e-16	1137	247.727	889.273	NA	237	100.871	136.129	NA	NA	0.273931	1.65002:3.81386:0.975752:0.892223:0.851423:1	0.587071(0.596306:0.448549:0.716359)	-2321.68	NA	NA	NA
HORVU.MOREX.r2.2HG0156430-TraesCS6D02G023400	MA	0.187618	0.458945	0.408802	4.27803e-13	1137	254.869	882.131	NA	223	92.3429	130.657	NA	NA	0.248438	1.92095:2.689:1.07353:1.15976:0.613303:1	0.593228(0.602902:0.451187:0.725594)	-2279.95	NA	NA	NA
HORVU.MOREX.r2.2HG0156430-TraesCS6D02G023500	MA	0.226498	0.548487	0.412951	1.10373e-14	1137	250.817	886.183	NA	255	103.699	151.301	NA	NA	0.297527	1.82162:3.54144:1.23183:1.22159:0.746395:1	0.586192(0.593668:0.44591:0.718997)	-2362.96	NA	NA	NA
HORVU.MOREX.r2.2HG0158150-TRIDC3AG001390	MA	0.167706	0.538066	0.311683	6.06031e-08	348	87.8655	260.135	NA	66	34.3255	31.6745	NA	NA	0.261217	2.91741:2.88768:1.92529:1.94465:0.619744:1	0.420977(0.452586:0.318966:0.491379)	-678.8	NA	NA	NA
HORVU.MOREX.r2.2HG0158150-TRIDC3AG001440	MA	0.155701	0.663692	0.234599	1.14532e-11	348	87.7398	260.26	NA	67	39.5074	27.4926	NA	NA	0.283779	3.3328:3.44863:2.23207:2.28244:0.625383:1	0.429598(0.452586:0.323276:0.512931)	-675.639	NA	NA	NA
HORVU.MOREX.r2.2HG0158150-TRIDC3BG002170	MA	0.222312	0.991691	0.224175	6.18236e-11	252	54.7183	197.282	NA	55	30.4163	24.5837	NA	NA	0.389372	13.09:13.324:17.0577:21.4422:3.54834:1	0.422619(0.470238:0.27381:0.52381)	-510.837	NA	NA	NA
HORVU.MOREX.r2.2HG0158150-TRIDC6AG059350	MA	0.183517	0.924253	0.198557	4.9286e-17	348	88.7489	259.251	NA	78	49.3665	28.6335	NA	NA	0.372424	2.34281:2.29337:1.51392:1.59185:0.195052:1	0.441092(0.465517:0.327586:0.530172)	-706.704	NA	NA	NA
HORVU.MOREX.r2.2HG0158150-TraesCS3A02G016100	MA	0.21751	0.826623	0.263131	2.69286e-08	252	53.1589	198.841	NA	53	26.7104	26.2896	NA	NA	0.346001	12.5621:12.6415:16.8783:20.9668:4.33752:1	0.418651(0.464286:0.261905:0.529762)	-506.655	NA	NA	NA
HORVU.MOREX.r2.2HG0158150-TraesCSU02G045100	MA	0.222312	0.991691	0.224175	6.18236e-11	252	54.7183	197.282	NA	55	30.4163	24.5837	NA	NA	0.389372	13.09:13.324:17.0577:21.4422:3.54834:1	0.422619(0.470238:0.27381:0.52381)	-510.837	NA	NA	NA
HORVU.MOREX.r2.2HG0158150-TraesCSU02G166600	MA	0.222312	0.991691	0.224175	6.18236e-11	252	54.7183	197.282	NA	55	30.4163	24.5837	NA	NA	0.389372	13.09:13.324:17.0577:21.4422:3.54834:1	0.422619(0.470238:0.27381:0.52381)	-510.837	NA	NA	NA
HORVU.MOREX.r2.2HG0161720-TRIDC2BG071230	MA	0.27671	0.522952	0.529131	2.25776e-07	768	203.552	564.448	NA	200	81.061	118.939	NA	NA	0.341974	1.30282:3.40062:0.810676:1.4663:1.12788:1	0.501953(0.53125:0.429688:0.544922)	-1677.44	NA	NA	NA
HORVU.MOREX.r2.2HG0161720-TraesCS2A02G466400	MA	0.262001	0.523978	0.500023	6.02519e-08	741	197.052	543.948	NA	187	78.5622	108.438	NA	NA	0.331668	1.03275:3.12936:0.604682:1.406:1.17098:1	0.504049(0.548583:0.435223:0.52834)	-1604.27	NA	NA	NA
HORVU.MOREX.r2.2HG0161720-TraesCS2A02G466600	MA	0.34905	0.417315	0.83642	0.135997	855	279.401	575.599	NA	224	82.2585	141.742	NA	NA	0.371358	1.33738:3.65612:0.551983:0.923473:0.611271:1	0.492982(0.517544:0.424561:0.536842)	-1813.46	NA	NA	NA
HORVU.MOREX.r2.2HG0161720-TraesCS2B02G488700	MA	0.277581	0.433147	0.640848	0.000447079	822	228.877	593.123	NA	207	77.7983	129.202	NA	NA	0.320897	1.61273:2.92743:1.03767:1.23064:1.34439:1	0.491484(0.531022:0.416058:0.527372)	-1789.57	NA	NA	NA
HORVU.MOREX.r2.2HG0161760-TRIDC2BG071250	MA	0.00995888	0.232749	0.0427881	2.39295e-09	360	76.5387	283.461	NA	17	14.6746	2.32542	NA	NA	0.0573257	4.0947:3.94865:2.76558:2.70617:1.96075:1	0.652778(0.641667:0.458333:0.858333)	-517.427	NA	NA	NA
HORVU.MOREX.r2.2HG0161760-TraesCS2A02G466200	MA	0.0250509	0.235382	0.106426	4.46978e-08	354	76.2106	277.789	NA	21	15.1305	5.86952	NA	NA	0.0703318	3.14423:1.98569:1.36827:1.36309:0.684778:1	0.648305(0.639831:0.45339:0.851695)	-532.726	NA	NA	NA
HORVU.MOREX.r2.2HG0161760-TraesCS2A02G466300	MA	0.187966	0.70361	0.267145	1.44051e-11	363	85.804	277.196	NA	77	41.3305	35.6695	NA	NA	0.309851	1.21951:1.63298:0.987876:0.913154:0.447839:1	0.640496(0.64876:0.454545:0.818182)	-714.819	NA	NA	NA
HORVU.MOREX.r2.2HG0161760-TraesCS2B02G488100	MA	0.253486	0.688111	0.368379	8.46682e-08	363	85.6593	277.341	NA	87	39.677	47.323	NA	NA	0.356047	1.31507:3.24559:1.36645:1.35605:0.451183:1	0.623967(0.619835:0.454545:0.797521)	-745.03	NA	NA	NA
HORVU.MOREX.r2.2HG0161760-TraesCS2B02G488200	MA	0.148218	0.628538	0.235814	2.18693e-11	363	77.5023	285.498	NA	66	35.3192	30.6808	NA	NA	0.250769	1.74096:3.00912:1.0227:0.968979:0.544281:1	0.652893(0.665289:0.454545:0.838843)	-679.988	NA	NA	NA
HORVU.MOREX.r2.2HG0161760-TraesCS2B02G488300	MA	0.22282	0.763391	0.291882	5.41514e-11	363	81.8288	281.171	NA	83	41.4393	41.5607	NA	NA	0.344678	1.34062:3.41279:0.724982:0.693649:0.309418:1	0.628099(0.628099:0.454545:0.801653)	-726.824	NA	NA	NA
HORVU.MOREX.r2.2HG0161760-TraesCS2B02G488500	MA	0.178625	0.751323	0.237748	9.8854e-14	363	91.0635	271.936	NA	77	45.0301	31.9699	NA	NA	0.322294	0.984049:1.11664:0.805818:0.725381:0.464033:1	0.630854(0.644628:0.458678:0.789256)	-717.091	NA	NA	NA
HORVU.MOREX.r2.2HG0161760-TraesCS2B02G489000	MA	0.221948	0.742393	0.298963	1.03061e-10	363	80.7026	282.297	NA	82	40.0827	41.9173	NA	NA	0.337654	1.27594:3.41199:0.710585:0.681374:0.311533:1	0.629477(0.628099:0.454545:0.805785)	-724.219	NA	NA	NA
HORVU.MOREX.r2.2HG0161760-TraesCS2B02G489100	MA	0.0409875	0.304599	0.134562	5.6051e-09	366	81.3965	284.604	NA	30	20.4013	9.59874	NA	NA	0.0996133	1.90096:1.01915:1.33373:1.22783:1.239:1	0.636612(0.631148:0.446721:0.831967)	-583.871	NA	NA	NA
HORVU.MOREX.r2.2HG0161760-TraesCS2B02G489300	MA	0.173529	0.715108	0.242661	2.94605e-12	363	82.8253	280.175	NA	74	40.6402	33.3598	NA	NA	0.297101	0.9416:1.06941:0.810486:0.735018:0.601425:1	0.636364(0.644628:0.454545:0.809917)	-709.52	NA	NA	NA
HORVU.MOREX.r2.2HG0161760-TraesCS2D02G466500	MA	0.156928	0.73167	0.21448	2.8179e-14	363	84.4201	278.58	NA	72	42.1603	29.8397	NA	NA	0.290592	2.05292:2.11928:2.03308:2.0393:1.25976:1	0.626722(0.636364:0.442149:0.801653)	-701.3	NA	NA	NA
HORVU.MOREX.r2.2HG0162320-TRIDC2AG065480	MA	0.0391941	0.104893	0.373658	6.45829e-06	1497	457.051	1039.95	NA	83	44.86	38.14	NA	NA	0.0592527	2.15079:6.06829:0.866464:1.11555:0.460906:1	0.500668(0.508016:0.445892:0.548096)	-2347.21	NA	NA	NA
HORVU.MOREX.r2.2HG0162320-TRIDC2BG070210	MA	0.0379787	0.0968913	0.391972	1.92358e-05	1497	447.24	1049.76	NA	78	40.6243	37.3757	NA	NA	0.0555793	3.52563:9.78293:1.58189:1.54234:1.00489:1	0.499666(0.502004:0.448898:0.548096)	-2320.29	NA	NA	NA
HORVU.MOREX.r2.2HG0162320-TraesCS2A02G460000	MA	0.0382599	0.0987175	0.38757	1.53061e-05	1497	459.935	1037.07	NA	80	42.6918	37.3082	NA	NA	0.0568348	2.17247:5.36633:0.894318:1.13339:0.443249:1	0.501002(0.51002:0.44489:0.548096)	-2340.29	NA	NA	NA
HORVU.MOREX.r2.2HG0162320-TraesCS2B02G481700	MA	0.0374824	0.0927238	0.404238	3.64493e-05	1497	462.88	1034.12	NA	77	40.4602	36.5398	NA	NA	0.0545633	2.42001:5.62304:0.95911:1.02954:0.623951:1	0.500668(0.51002:0.443888:0.548096)	-2330.92	NA	NA	NA
HORVU.MOREX.r2.2HG0162320-TraesCS2D02G460300	MA	0.038933	0.0944856	0.412053	6.87866e-05	1497	452.413	1044.59	NA	78	39.9714	38.0286	NA	NA	0.0557218	2.40702:4.27882:0.870196:0.868494:0.356995:1	0.50167(0.509018:0.446894:0.549098)	-2378.27	NA	NA	NA
HORVU.MOREX.r2.2HG0163060-TRIDC2AG064740	MA	0.0705986	0.246125	0.28684	0.00126374	279	37.9843	241.016	NA	23	8.15591	14.8441	NA	NA	0.0944956	3.05295:3.07152:4.70388:3.90189:11.3501:1	0.704301(0.672043:0.553763:0.887097)	-451.617	NA	NA	NA
HORVU.MOREX.r2.2HG0163060-TRIDC2BG069150	MA	0.0754622	0.314946	0.239604	0.000114329	279	42.5531	236.447	NA	27	11.5812	15.4188	NA	NA	0.111988	2.34668:2.69646:3.25406:2.9933:5.41538:1	0.702509(0.66129:0.553763:0.892473)	-458.134	NA	NA	NA
HORVU.MOREX.r2.2HG0163060-TraesCS2A02G453700	MA	0.0705986	0.246125	0.28684	0.00126374	279	37.9843	241.016	NA	23	8.15591	14.8441	NA	NA	0.0944956	3.05295:3.07152:4.70388:3.90189:11.3501:1	0.704301(0.672043:0.553763:0.887097)	-451.617	NA	NA	NA
HORVU.MOREX.r2.2HG0163060-TraesCS2B02G475100	MA	0.0563387	0.392046	0.143704	5.67006e-07	279	37.6358	241.364	NA	24	12.4896	11.5104	NA	NA	0.101624	6.35911:10.4503:14.9626:9.19794:20.3827:1	0.706093(0.666667:0.548387:0.903226)	-443.722	NA	NA	NA
HORVU.MOREX.r2.2HG0163060-TraesCS2D02G453600	MA	0.0528538	0.330805	0.159773	1.39662e-05	279	37.2254	241.775	NA	22	10.7965	11.2035	NA	NA	0.0899394	1.97033:3.81056:4.60293:3.42244:8.6625:1	0.707885(0.66129:0.55914:0.903226)	-434.52	NA	NA	NA
HORVU.MOREX.r2.2HG0163990-TRIDC2AG063830	MA	0.20435	0.783272	0.260893	1.04267e-31	1005	217.888	787.112	NA	229	117.891	111.109	NA	NA	0.329863	1.416:1.37149:1.12239:1.26174:0.468965:1	0.463184(0.480597:0.39403:0.514925)	-2040.7	NA	NA	NA
HORVU.MOREX.r2.2HG0163990-TRIDC2BG067950	MA	0.19507	0.719677	0.271052	9.12687e-29	1005	215.204	789.796	NA	220	110.289	109.711	NA	NA	0.307406	1.27956:1.21535:0.963027:1.11245:0.409896:1	0.461692(0.477612:0.397015:0.510448)	-2035.58	NA	NA	NA
HORVU.MOREX.r2.2HG0163990-TRIDC2BG067960	MA	0.148053	0.502469	0.294652	4.05171e-19	1005	224.101	780.899	NA	175	86.3457	88.6543	NA	NA	0.227083	1.75515:1.70475:1.30093:1.36492:0.526871:1	0.462189(0.48209:0.38209:0.522388)	-1932.97	NA	NA	NA
HORVU.MOREX.r2.2HG0163990-TRIDC2BG067970	MA	0.0649455	0.189257	0.343161	9.50315e-07	1005	229.871	775.129	NA	84	38.9404	45.0596	NA	NA	0.0933789	1.58988:1.77813:1.13175:1.28858:0.391748:1	0.468159(0.48806:0.38209:0.534328)	-1672.61	NA	NA	NA
HORVU.MOREX.r2.2HG0163990-TRIDC2BG068000	MA	0.229913	0.730646	0.31467	4.27783e-22	900	223.275	676.725	NA	211	107.998	103.002	NA	NA	0.354136	2.01251:1.57341:0.932066:1.09793:0.356994:1	0.472222(0.478333:0.408333:0.53)	-1845.21	NA	NA	NA
HORVU.MOREX.r2.2HG0163990-TRIDC2BG075660	MA	0.178526	0.517229	0.345159	1.07683e-12	720	172.197	547.803	NA	144	68.6356	75.3644	NA	NA	0.259531	0.907893:0.88265:0.705853:0.801831:0.270463:1	0.463889(0.489583:0.391667:0.510417)	-1471.63	NA	NA	NA
HORVU.MOREX.r2.2HG0163990-TraesCS2A02G445600	MA	0.205446	0.780687	0.263161	1.87272e-31	1005	218.826	786.174	NA	229	117.71	111.29	NA	NA	0.330697	1.43809:1.38258:1.11902:1.27278:0.445594:1	0.463682(0.480597:0.395522:0.514925)	-2042.65	NA	NA	NA
HORVU.MOREX.r2.2HG0163990-TraesCS2A02G445700	MA	0.162249	0.641109	0.253075	5.79379e-27	1005	216.477	788.523	NA	193	100.425	92.5752	NA	NA	0.265395	2.39581:2.50666:2.27142:2.29279:0.928636:1	0.463682(0.48209:0.392537:0.516418)	-1970.1	NA	NA	NA
HORVU.MOREX.r2.2HG0163990-TraesCS2A02G445900	MA	0.0643647	0.263902	0.243896	3.20221e-13	1005	226.957	778.043	NA	94	51.1952	42.8048	NA	NA	0.109426	2.04128:2.24152:1.57699:1.64616:0.563612:1	0.467164(0.485075:0.38209:0.534328)	-1703.76	NA	NA	NA
HORVU.MOREX.r2.2HG0163990-TraesCS2A02G446000	MA	0.256756	1.09961	0.233498	1.54239e-33	780	210.963	569.037	NA	197	120.872	76.1279	NA	NA	0.484717	3.25:2.38983:1.3578:1.76979:0.488372:1	0.463462(0.461538:0.382692:0.546154)	-1591.12	NA	NA	NA
HORVU.MOREX.r2.2HG0163990-TraesCS2B02G466600	MA	0.193183	0.71966	0.268437	2.6525e-29	1005	216.359	788.641	NA	220	111.197	108.803	NA	NA	0.306524	1.31741:1.23991:0.967523:1.10291:0.432677:1	0.461692(0.479104:0.397015:0.508955)	-2034.59	NA	NA	NA
HORVU.MOREX.r2.2HG0163990-TraesCS2B02G466700	MA	0.153742	0.501884	0.306329	1.90555e-17	972	217.986	754.014	NA	173	83.9971	89.0029	NA	NA	0.231818	1.83678:1.68483:1.27986:1.35474:0.608079:1	0.462449(0.473765:0.384259:0.529321)	-1881.69	NA	NA	NA
HORVU.MOREX.r2.2HG0163990-TraesCS2B02G466800	MA	0.0622277	0.181397	0.343048	8.08967e-07	1005	232.372	772.628	NA	81	37.8395	43.1605	NA	NA	0.0897815	1.68273:1.84318:1.19314:1.26685:0.383437:1	0.468657(0.48806:0.383582:0.534328)	-1662.79	NA	NA	NA
HORVU.MOREX.r2.2HG0163990-TraesCS2B02G466900	MA	0.409336	1.1382	0.359636	2.8005e-11	297	71.9925	225.007	NA	103	48.493	54.507	NA	NA	0.586011	2.63317:2.09403:1.38355:1.54884:0.340245:1	0.481481(0.454545:0.393939:0.59596)	-678.187	NA	NA	NA
HORVU.MOREX.r2.2HG0163990-TraesCS2B02G524900	MA	0.286312	0.682673	0.419399	2.01781e-15	993	213.528	779.472	NA	259	102.331	156.669	NA	NA	0.371543	1.1532:1.10743:0.88814:1.01463:0.354829:1	0.470292(0.480363:0.406344:0.524169)	-2117.74	NA	NA	NA
HORVU.MOREX.r2.2HG0163990-TraesCS2B02G525000	MA	0.217276	0.670344	0.324126	3.56636e-22	1002	212.819	789.181	NA	227	103.091	123.909	NA	NA	0.313505	0.933096:0.78205:0.568288:0.709315:0.333826:1	0.467066(0.482036:0.401198:0.517964)	-2057.39	NA	NA	NA
HORVU.MOREX.r2.2HG0163990-TraesCS2D02G444400	MA	0.201907	0.834629	0.241912	2.73772e-36	1005	217.728	787.272	NA	232	123.752	108.248	NA	NA	0.338982	1.33775:1.21289:0.942909:1.11184:0.425:1	0.462687(0.479104:0.4:0.508955)	-2049.52	NA	NA	NA
HORVU.MOREX.r2.2HG0163990-TraesCS2D02G444500	MA	0.155107	0.63164	0.245563	1.95613e-27	999	214.193	784.807	NA	189	99.4869	89.5131	NA	NA	0.257279	2.05947:2.15318:1.96417:1.98818:0.875446:1	0.466466(0.484985:0.394895:0.51952)	-1951.93	NA	NA	NA
HORVU.MOREX.r2.2HG0163990-TraesCS2D02G444600	MA	0.0728036	0.182417	0.399105	1.85162e-05	1005	220.608	784.392	NA	87	35.9645	51.0355	NA	NA	0.096865	2.21392:2.48937:1.93809:1.94875:0.789032:1	0.468657(0.48806:0.383582:0.534328)	-1685.88	NA	NA	NA
HORVU.MOREX.r2.2HG0163990-TraesCS2D02G444700	MA	0.241792	0.869639	0.278037	6.68752e-32	1005	246.24	758.76	NA	246	132.49	113.51	NA	NA	0.395624	2.48583:2.11705:1.34774:1.65177:0.404626:1	0.472139(0.480597:0.401493:0.534328)	-2078.27	NA	NA	NA
HORVU.MOREX.r2.2HG0164260-TRIDC2AG066640	MA	0.19172	0.253214	0.757148	0.197976	468	110.39	357.61	NA	82	23.7488	58.2512	NA	NA	0.206225	2.1692:2.13152:2.04587:2.0455:0.873724:1	0.479701(0.464744:0.387821:0.586538)	-933.149	NA	NA	NA
HORVU.MOREX.r2.2HG0164260-TRIDC2BG071740	MA	0.184887	0.291666	0.633899	0.0315011	468	108.549	359.451	NA	83	26.7819	56.2181	NA	NA	0.209653	1.72971:1.81603:1.67727:1.66525:0.917127:1	0.473291(0.458333:0.38141:0.580128)	-935.498	NA	NA	NA
HORVU.MOREX.r2.2HG0164260-TRIDC2BG071800	MA	0.190839	0.259402	0.735689	0.148463	468	107.392	360.608	NA	82	23.6287	58.3713	NA	NA	0.206573	1.98004:2.02684:1.88658:1.87082:1.02551:1	0.475427(0.455128:0.378205:0.592949)	-930.742	NA	NA	NA
HORVU.MOREX.r2.2HG0164260-TraesCS2A02G470400	MA	0.17535	0.253746	0.691046	0.0647526	579	136.519	442.481	NA	96	29.6315	66.3685	NA	NA	0.193835	2.03657:2.01883:1.76534:1.76279:0.796869:1	0.482729(0.489637:0.370466:0.588083)	-1143.46	NA	NA	NA
HORVU.MOREX.r2.2HG0164260-TraesCS2B02G493100	MA	0.180031	0.302503	0.595139	0.00643756	579	135.261	443.739	NA	102	34.548	67.452	NA	NA	0.208642	1.65868:1.76132:1.46247:1.45602:0.870396:1	0.477547(0.484456:0.370466:0.57772)	-1158.41	NA	NA	NA
HORVU.MOREX.r2.2HG0164260-TraesCS2D02G470700	MA	0.175103	0.280748	0.623704	0.0176594	579	133.704	445.296	NA	98	31.847	66.153	NA	NA	0.199499	2.22792:2.23786:2.02509:2.01542:0.909468:1	0.487047(0.484456:0.370466:0.606218)	-1141.78	NA	NA	NA
HORVU.MOREX.r2.2HG0165250-TRIDC2AG067630	MA	0.0225534	0.120328	0.187434	9.92075e-08	900	221.29	678.71	NA	39	24.764	14.236	NA	NA	0.046594	4.88571:4.49317:4.34882:4.5989:0.668672:1	0.45(0.508333:0.358333:0.483333)	-1393.1	NA	NA	NA
HORVU.MOREX.r2.2HG0165250-TRIDC2BG072790	MA	0.0316127	0.144291	0.21909	8.26002e-08	807	196.824	610.176	NA	44	26.2029	17.7971	NA	NA	0.0590945	2.73987:2.70398:2.56888:2.60824:0.746122:1	0.451673(0.509294:0.35316:0.492565)	-1261.24	NA	NA	NA
HORVU.MOREX.r2.2HG0165250-TRIDC7AG078380	MA	0.152201	0.619823	0.245555	1.24185e-30	1047	237.125	809.875	NA	209	113.669	95.3308	NA	NA	0.258108	1.05576:1.27472:0.764892:0.81862:0.468442:1	0.446991(0.491404:0.408309:0.441261)	-2106.33	NA	NA	NA
HORVU.MOREX.r2.2HG0165250-TraesCS2A02G479000	MA	0.0263811	0.160394	0.164477	1.05753e-25	2409	587.725	1821.28	NA	131	86.7727	44.2273	NA	NA	0.0590762	2.13629:2.20615:2.00447:2.06461:1.03007:1	0.549606(0.551059:0.465131:0.632628)	-3788.57	NA	NA	NA
HORVU.MOREX.r2.2HG0165250-TraesCS2B02G503400	MA	0.0252513	0.14468	0.174532	6.25674e-23	2403	580.314	1822.69	NA	121	78.1563	42.8437	NA	NA	0.0540929	1.85582:1.81977:1.61852:1.6425:0.80557:1	0.550146(0.548065:0.462547:0.639825)	-3744.86	NA	NA	NA
HORVU.MOREX.r2.2HG0165250-TraesCS2D02G478300	MA	0.0248443	0.167653	0.148188	1.82837e-28	2403	591.85	1811.15	NA	132	90.8166	41.1834	NA	NA	0.0600176	2.01152:2.00586:1.68245:1.73026:0.603049:1	0.549938(0.549313:0.464419:0.63608)	-3772.88	NA	NA	NA
HORVU.MOREX.r2.2HG0165250-TraesCS7A02G569800	MA	0.143701	0.640497	0.224358	1.01395e-47	1497	352.44	1144.56	NA	293	169.5	123.5	NA	NA	0.260662	1.93277:2.00611:1.54519:1.56171:0.678959:1	0.45658(0.501002:0.386774:0.481964)	-2979.28	NA	NA	NA
HORVU.MOREX.r2.2HG0165250-TraesCS7D02G542800	MA	0.186456	0.713469	0.261338	1.07597e-72	2376	591.283	1784.72	NA	540	301.875	238.125	NA	NA	0.317607	1.98226:2.02474:1.54966:1.63224:0.601747:1	0.516414(0.523359:0.449495:0.576389)	-4909.43	NA	NA	NA
HORVU.MOREX.r2.2HG0166400-TRIDC1AG057410	MA	0.0931033	0.44958	0.20709	4.54068e-11	423	101.995	321.005	NA	59	35.7193	23.2807	NA	NA	0.179058	1.49105:1.21433:0.92412:0.955779:0.430343:1	0.399527(0.390071:0.265957:0.542553)	-782.965	NA	NA	NA
HORVU.MOREX.r2.2HG0166400-TRIDC6BG071210	MA	0.150569	0.348284	0.432317	1.47428e-15	2031	463.109	1567.89	NA	328	133.136	194.864	NA	NA	0.195652	2.09289:1.95149:1.45663:1.47597:0.735786:1	0.426637(0.463072:0.350074:0.466765)	-3857.55	NA	NA	NA
HORVU.MOREX.r2.2HG0166400-TRIDC7AG035780	MA	0.138493	0.933889	0.148297	3.33051e-11	171	38.058	132.942	NA	36	23.715	12.285	NA	NA	0.315518	1.51022:1.42055:1.40193:1.49463:0.487035:1	0.426901(0.45614:0.280702:0.54386)	-344.856	NA	NA	NA
HORVU.MOREX.r2.2HG0166400-TRIDC7AG067350	MA	0.0763258	0.481919	0.158379	4.14389e-14	429	96.9794	332.021	NA	56	36.3111	19.6889	NA	NA	0.168014	1.22899:1.1873:0.959138:0.985704:0.441359:1	0.404429(0.395105:0.27972:0.538462)	-779.751	NA	NA	NA
HORVU.MOREX.r2.2HG0166400-TraesCS1B02G047200	MA	0.164627	0.440681	0.373574	4.12662e-21	1812	385.933	1426.07	NA	323	135.691	187.309	NA	NA	0.223423	1.44649:1.45832:1.16725:1.19121:0.522787:1	0.425773(0.463576:0.336921:0.476821)	-3517.5	NA	NA	NA
HORVU.MOREX.r2.2HG0166400-TraesCS3A02G457300	MA	0.41286	2.21723	0.186206	0	858	179.714	678.286	NA	342	200.847	141.153	NA	NA	0.790798	1.11749:1.10605:1.10152:1.21294:0.82891:1	0.447552(0.465035:0.421329:0.456294)	-2024.3	NA	NA	NA
HORVU.MOREX.r2.2HG0166400-TraesCS5D02G344000	MA	0.088902	0.376905	0.235874	4.4713e-15	768	178.211	589.789	NA	98	55.0369	42.9631	NA	NA	0.155732	1.8602:1.82248:1.608:1.61699:0.711809:1	0.412109(0.398438:0.322266:0.515625)	-1394.05	NA	NA	NA
HORVU.MOREX.r2.2HG0166400-TraesCS6B02G456100	MA	0.158045	0.411612	0.383965	9.82328e-36	3306	784.911	2521.09	NA	585	261.947	323.053	NA	NA	0.218247	2.15788:1.65615:1.00598:1.30244:0.825784:1	0.436177(0.471416:0.370236:0.466878)	-6453.19	NA	NA	NA
HORVU.MOREX.r2.2HG0168070-TRIDC2BG076000	MA	0.00252603	0.0978032	0.0258277	4.18251e-15	1089	280.835	808.165	NA	27	25.1321	1.86794	NA	NA	0.0270964	1.7753:1.84928:1.5168:1.51968:0.701756:1	0.473829(0.588154:0.367769:0.465565)	-1590.94	NA	NA	NA
HORVU.MOREX.r2.2HG0168070-TraesCS2A02G499400	MA	0.00133106	0.0861383	0.0154525	1.65404e-13	1134	303.063	830.937	NA	25	23.9839	1.01614	NA	NA	0.0239959	3.77065:2.61277:2.88662:2.71482:0.676006:1	0.469136(0.583333:0.361111:0.462963)	-1635.88	NA	NA	NA
HORVU.MOREX.r2.2HG0168070-TraesCS2B02G527600	MA	0.00240427	0.115522	0.0208122	3.25032e-18	1134	290.498	843.502	NA	32	30.1764	1.8236	NA	NA	0.0313818	1.60752:1.91236:1.38539:1.37859:0.598205:1	0.470018(0.580688:0.361111:0.468254)	-1665.19	NA	NA	NA
HORVU.MOREX.r2.2HG0168070-TraesCS2D02G499500	MA	0.00250169	0.0989858	0.0252732	4.95534e-16	1134	298.664	835.336	NA	29	27.0854	1.91458	NA	NA	0.0279129	1.87036:2.01968:1.33647:1.34733:0.367273:1	0.470899(0.583333:0.361111:0.468254)	-1653.81	NA	NA	NA
HORVU.MOREX.r2.2HG0168680-TRIDC7AG004580	MA	0.108081	0.286002	0.377904	2.64733e-05	468	130.714	337.286	NA	62	31.3905	30.6095	NA	NA	0.157775	2.16033:1.08279:0.715735:0.714581:0.517185:1	0.441239(0.535256:0.307692:0.480769)	-865.031	NA	NA	NA
HORVU.MOREX.r2.2HG0168680-TRIDC7BG054710	MA	0.823172	1.63092	0.504729	2.44535e-16	252	55.1665	196.833	NA	156	55.6971	100.303	NA	NA	1	0.87207:0.788705:0.616648:0.624766:0.335162:1	0.40873(0.464286:0.279762:0.482143)	-659.195	NA	NA	NA
HORVU.MOREX.r2.2HG0168680-TRIDC7BG055170	MA	0.118351	0.291818	0.405565	0.000185661	423	100.878	322.122	NA	58	25.2718	32.7282	NA	NA	0.15972	1.92515:1.54152:1.32105:1.33761:0.570487:1	0.419622(0.5:0.322695:0.43617)	-786.749	NA	NA	NA
HORVU.MOREX.r2.2HG0168680-TraesCS2B02G007500	MA	0.133801	0.555722	0.24077	2.49278e-18	672	170.593	501.407	NA	121	70.8567	50.1433	NA	NA	0.240909	2.0177:1.24994:0.905377:0.760383:1.42314:1	0.4375(0.544643:0.323661:0.444196)	-1316.51	NA	NA	NA
HORVU.MOREX.r2.2HG0168680-TraesCS2D02G016400	MA	0.146157	0.477319	0.306203	8.40799e-13	672	166.232	505.768	NA	120	62.1236	57.8764	NA	NA	0.228076	1.72979:1.41275:1.00232:0.99681:0.772054:1	0.435268(0.540179:0.328125:0.4375)	-1325.63	NA	NA	NA
HORVU.MOREX.r2.2HG0168680-TraesCS4A02G393700	MA	0.142669	0.372867	0.382628	7.10295e-06	459	105.726	353.274	NA	74	32.4774	41.5226	NA	NA	0.195693	1.74625:1.57304:1.58367:1.60201:0.793507:1	0.443355(0.545752:0.303922:0.480392)	-890.316	NA	NA	NA
HORVU.MOREX.r2.2HG0168680-TraesCS4A02G444700	MA	0.123601	0.511161	0.241805	6.2619e-14	546	131.917	414.083	NA	91	51.7333	39.2667	NA	NA	0.217238	2.07996:1.9267:1.4004:1.39405:0.761057:1	0.430403(0.538462:0.321429:0.431319)	-1051.78	NA	NA	NA
HORVU.MOREX.r2.2HG0168680-TraesCS7A02G044700	MA	0.123513	0.396364	0.311614	6.3786e-11	672	191.064	480.936	NA	107	59.965	47.035	NA	NA	0.20109	3.20839:1.6328:1.20763:1.11477:0.588527:1	0.441964(0.551339:0.325893:0.448661)	-1287.66	NA	NA	NA
HORVU.MOREX.r2.2HG0168680-TraesCS7A02G045500	MA	0.119383	0.339839	0.351292	1.70833e-08	672	195.279	476.721	NA	100	53.8333	46.1667	NA	NA	0.183446	2.91643:1.30309:0.706212:0.729892:0.615252:1	0.434524(0.540179:0.321429:0.441964)	-1267.98	NA	NA	NA
HORVU.MOREX.r2.2HG0168680-TraesCS7A02G046100	MA	0.117573	0.370562	0.317284	4.24166e-10	672	184.514	487.486	NA	101	54.9432	46.0568	NA	NA	0.187038	3.20801:1.98427:1.35274:1.27791:0.766229:1	0.442708(0.551339:0.321429:0.455357)	-1271.64	NA	NA	NA
HORVU.MOREX.r2.2HG0168690-TraesCS7A02G046200	MA	0.203971	0.258383	0.789413	0.0712223	1239	350.82	888.18	NA	224	74.7021	149.298	NA	NA	0.219378	2.98791:3.04164:2.67549:2.70187:1.15579:1	0.443906(0.530266:0.347458:0.453995)	-2424.25	NA	NA	NA
HORVU.MOREX.r2.2HG0168960-TRIDC2AG071110	MA	0.0562254	0.140644	0.399771	8.93363e-10	2547	600.628	1946.37	NA	181	78.8505	102.149	NA	NA	0.0761328	2.26547:2.23418:2.01584:2.05529:1.04838:1	0.477032(0.484099:0.447585:0.499411)	-4215.15	NA	NA	NA
HORVU.MOREX.r2.2HG0168960-TRIDC2BG076950	MA	0.0726455	0.160341	0.453068	4.20266e-09	2619	607.152	2011.85	NA	225	89.954	135.046	NA	NA	0.0929757	2.02611:1.92552:1.79718:1.80083:1.21308:1	0.475563(0.4811:0.447308:0.498282)	-4485.79	NA	NA	NA
HORVU.MOREX.r2.2HG0168960-TraesCS2A02G505200	MA	0.107477	0.206926	0.519397	1.51236e-08	2541	591.582	1949.42	NA	299	110.269	188.731	NA	NA	0.13063	1.42375:1.4454:1.21212:1.38282:0.602979:1	0.47442(0.492326:0.4451:0.485832)	-4619.96	NA	NA	NA
HORVU.MOREX.r2.2HG0168960-TraesCS2B02G533400	MA	0.0948398	0.185633	0.510899	2.76843e-08	2583	609.237	1973.76	NA	273	102.818	170.182	NA	NA	0.116255	1.59734:1.66614:1.24507:1.39242:0.582324:1	0.473868(0.488966:0.442509:0.490128)	-4588.16	NA	NA	NA
HORVU.MOREX.r2.2HG0168960-TraesCS2D02G505900	MA	0.0842901	0.178943	0.471046	2.74831e-09	2562	589.558	1972.44	NA	249	96.6636	152.336	NA	NA	0.106071	1.32523:1.36466:1.10707:1.28797:0.576781:1	0.476776(0.495902:0.442623:0.491803)	-4484.6	NA	NA	NA
HORVU.MOREX.r2.2HG0169480-TRIDC2AG071540	MA	0.0636764	0.268051	0.237554	3.43033e-19	1374	350.475	1023.52	NA	138	81.4761	56.5239	NA	NA	0.115808	2.19063:4.35391:0.941044:1.01157:0.401662:1	0.490539(0.515284:0.439956:0.516376)	-2366.07	NA	NA	NA
HORVU.MOREX.r2.2HG0169480-TRIDC2BG077300	MA	0.0846089	0.308882	0.27392	2.69352e-18	1329	338.548	990.452	NA	160	88.8209	71.1791	NA	NA	0.14174	2.94158:3.49854:1.8178:1.8479:0.565444:1	0.487585(0.51693:0.434537:0.511287)	-2372.13	NA	NA	NA
HORVU.MOREX.r2.2HG0169480-TraesCS2A02G507700	MA	0.0631113	0.265659	0.237565	9.65414e-19	1374	350.609	1023.39	NA	137	80.901	56.099	NA	NA	0.114796	2.32614:4.1927:1.1126:1.20546:0.434998:1	0.490539(0.516376:0.437773:0.517467)	-2363.26	NA	NA	NA
HORVU.MOREX.r2.2HG0169480-TraesCS2D02G508200	MA	0.0639239	0.256082	0.249622	6.93981e-18	1374	350.523	1023.48	NA	135	78.0861	56.9139	NA	NA	0.112946	3.86014:5.20932:2.55043:2.571:0.619241:1	0.490902(0.518559:0.441048:0.5131)	-2353.69	NA	NA	NA
HORVU.MOREX.r2.2HG0169490-TRIDC2BG077270	MA	0.103623	0.281275	0.368405	2.62792e-13	1488	367.002	1121	NA	190	89.3998	100.6	NA	NA	0.14744	2.77206:2.8738:2.05811:2.06087:0.819639:1	0.477151(0.512097:0.425403:0.493952)	-2705.37	NA	NA	NA
HORVU.MOREX.r2.2HG0169490-TraesCS2B02G535600	MA	0.102736	0.277456	0.370278	1.06168e-12	1455	360.655	1094.35	NA	184	86.6476	97.3524	NA	NA	0.146044	2.75977:2.88759:2.02488:2.03025:0.811171:1	0.475258(0.515464:0.424742:0.485567)	-2639.2	NA	NA	NA
HORVU.MOREX.r2.2HG0169490-TraesCS2B02G535700	MA	0.180699	0.571113	0.316399	2.34888e-27	1365	321.991	1043.01	NA	283	139.76	143.24	NA	NA	0.272794	2.74637:2.86976:2.22755:2.36284:0.779762:1	0.475458(0.510989:0.414286:0.501099)	-2741.18	NA	NA	NA
HORVU.MOREX.r2.2HG0169490-TraesCS2D02G508300	MA	0.190956	0.54533	0.350165	8.16918e-24	1374	331.297	1042.7	NA	291	138.434	152.566	NA	NA	0.276402	2.83121:2.83758:2.30146:2.40886:0.806163:1	0.474163(0.510917:0.417031:0.494541)	-2782.07	NA	NA	NA
HORVU.MOREX.r2.2HG0169700-TRIDC2BG077470	MA	0.0530765	0.279517	0.189887	5.18967e-29	2328	354.353	1973.65	NA	181	87.9659	93.0341	NA	NA	0.0875438	3.14198:3.13943:2.27391:2.26486:0.792675:1	0.635309(0.56701:0.450387:0.888531)	-3676.79	NA	NA	NA
HORVU.MOREX.r2.2HG0169700-TraesCS2B02G536700	MA	0.047553	0.276069	0.172251	2.25738e-24	1887	273.191	1613.81	NA	135	66.9135	68.0865	NA	NA	0.0806364	3.48011:3.56778:2.45439:2.42239:1.04955:1	0.629306(0.569157:0.434817:0.883943)	-2942	NA	NA	NA
HORVU.MOREX.r2.2HG0169700-TraesCS2D02G509800	MA	0.0564906	0.271145	0.208341	7.59233e-28	2463	375.523	2087.48	NA	196	90.8191	105.181	NA	NA	0.089218	2.79197:2.67751:1.9961:1.9826:0.822161:1	0.641494(0.580999:0.454324:0.88916)	-3914.16	NA	NA	NA
HORVU.MOREX.r2.2HG0169790-TRIDC2AG071750	MA	0.0865684	0.141	0.61396	0.00348418	1506	411.632	1094.37	NA	138	52.4261	85.5739	NA	NA	0.101446	6.81891:4.19864:2.04574:2.08519:1.30901:1	0.423639(0.507968:0.37251:0.390438)	-2545.51	NA	NA	NA
HORVU.MOREX.r2.2HG0169790-TRIDC2BG077610	MA	0.0915319	0.191058	0.479079	5.28869e-08	2046	502.846	1543.15	NA	214	86.6321	127.368	NA	NA	0.115993	2.48814:2.30947:1.93977:2.03136:0.89983:1	0.464321(0.533724:0.39956:0.459677)	-3602.75	NA	NA	NA
HORVU.MOREX.r2.2HG0169790-TraesCS2A02G510000	MA	0.10586	0.194286	0.544867	5.17592e-06	1851	522.991	1328.01	NA	214	89.7817	124.218	NA	NA	0.130845	4.75882:3.17256:1.36068:2.12988:1.30922:1	0.470286(0.534846:0.397083:0.47893)	-3297.46	NA	NA	NA
HORVU.MOREX.r2.2HG0169790-TraesCS2A02G510300	MA	0.0934842	0.159808	0.58498	8.86905e-05	2043	552.406	1490.59	NA	205	79.5038	125.496	NA	NA	0.111417	4.72248:3.49042:2.0042:2.33522:1.15224:1	0.457905(0.5279:0.392805:0.45301)	-3554.41	NA	NA	NA
HORVU.MOREX.r2.2HG0169790-TraesCS2B02G538000	MA	0.126136	0.203132	0.620957	9.23192e-05	2043	537.776	1505.22	NA	264	96.4191	167.581	NA	NA	0.146404	3.00198:2.1747:1.35593:1.4807:0.862436:1	0.46231(0.538179:0.386931:0.461821)	-3730.91	NA	NA	NA
HORVU.MOREX.r2.2HG0169790-TraesCS2B02G538100	MA	0.0947419	0.199379	0.475185	1.76099e-08	2046	498.474	1547.53	NA	221	89.2848	131.715	NA	NA	0.120235	2.52603:2.36643:2.12026:2.15827:0.994983:1	0.462366(0.532258:0.398827:0.456012)	-3624.43	NA	NA	NA
HORVU.MOREX.r2.2HG0169790-TraesCS2B02G538200	MA	0.142465	0.267845	0.531893	1.50214e-08	2031	490.221	1540.78	NA	302	113.034	188.966	NA	NA	0.172728	2.39311:2.33737:1.98308:2.00775:0.839477:1	0.457656(0.522895:0.394387:0.455687)	-3843.26	NA	NA	NA
HORVU.MOREX.r2.2HG0169790-TraesCS2B02G538300	MA	0.178024	0.292068	0.60953	0.000195767	1257	314.566	942.434	NA	217	76.7833	140.217	NA	NA	0.206564	2.79481:2.76345:2.54504:2.55559:1.01106:1	0.513126(0.556086:0.439141:0.544153)	-2453.92	NA	NA	NA
HORVU.MOREX.r2.2HG0169790-TraesCS2B02G538500	MA	0.129762	0.228271	0.568456	1.40227e-06	2043	553.708	1489.29	NA	278	109.927	168.073	NA	NA	0.156461	3.5961:2.52987:1.23681:1.53246:1.05887:1	0.460352(0.536711:0.386197:0.45815)	-3774.26	NA	NA	NA
HORVU.MOREX.r2.2HG0169790-TraesCS2D02G511400	MA	0.118167	0.231914	0.509527	1.62935e-06	1512	392.674	1119.33	NA	193	78.6978	114.302	NA	NA	0.147707	3.22331:2.99829:2.46888:2.51668:1.04522:1	0.474868(0.543651:0.367063:0.513889)	-2793.01	NA	NA	NA
HORVU.MOREX.r2.2HG0169790-TraesCS2D02G511500	MA	0.0899058	0.23835	0.377201	6.89921e-14	1917	479.921	1437.08	NA	213	100.024	112.976	NA	NA	0.127069	3.0367:2.94556:2.40814:2.41829:0.791083:1	0.458268(0.535994:0.374022:0.464789)	-3387.38	NA	NA	NA
HORVU.MOREX.r2.2HG0169790-TraesCS5D02G241800	MA	0.237182	0.712051	0.333098	4.24669e-41	1686	425.831	1260.17	NA	431	217.047	213.953	NA	NA	0.357119	2.48074:2.45424:2.08935:2.20888:0.910246:1	0.467675(0.535587:0.391459:0.475979)	-3583.65	NA	NA	NA
HORVU.MOREX.r2.2HG0170540-TraesCS2B02G543400	MA	0.175553	0.313651	0.559708	3.43584e-13	3009	881.854	2127.15	NA	536	228.076	307.924	NA	NA	0.216026	1.64502:2.2161:0.802264:1.14989:0.672884:1	0.433699(0.468096:0.38335:0.449651)	-5849.27	NA	NA	NA
HORVU.MOREX.r2.2HG0170550-TraesCS2B02G543400	MA	0.176877	0.369218	0.479059	1.61991e-21	3003	849.901	2153.1	NA	561	253.43	307.57	NA	NA	0.231313	1.54626:2.55848:0.788293:1.27878:1.0547:1	0.432401(0.469031:0.383117:0.445055)	-5900.98	NA	NA	NA
HORVU.MOREX.r2.2HG0170660-TRIDC2BG078460	MA	0.467519	1.06834	0.437613	1.08245e-11	402	104.769	297.231	NA	158	70.4879	87.5121	NA	NA	0.624104	1.21864:1.24396:0.93359:0.918974:0.532756:1	0.481343(0.526119:0.425373:0.492537)	-978.876	NA	NA	NA
HORVU.MOREX.r2.2HG0170660-TraesCS2A02G515600	MA	0.193128	0.273069	0.707248	0.00189363	1620	455.406	1164.59	NA	290	103.253	186.747	NA	NA	0.215601	1.43374:1.78179:1.11891:1.23527:0.9864:1	0.424074(0.481481:0.366667:0.424074)	-3168.55	NA	NA	NA
HORVU.MOREX.r2.2HG0170660-TraesCS2B02G543500	MA	0.193475	0.387062	0.499855	5.89607e-12	1692	478.075	1213.93	NA	331	145.865	185.135	NA	NA	0.248173	1.06794:1.80963:0.662937:0.670862:1.01728:1	0.428191(0.483156:0.374113:0.427305)	-3356.46	NA	NA	NA
HORVU.MOREX.r2.2HG0170660-TraesCS2B02G544100	MA	0.248285	0.349754	0.709885	0.000187679	1890	525.374	1364.63	NA	413	145.224	267.776	NA	NA	0.276491	1.31285:1.43359:1.01882:1.1284:0.713718:1	0.421164(0.472222:0.361111:0.430159)	-3886.7	NA	NA	NA
HORVU.MOREX.r2.2HG0170660-TraesCS2D02G516800	MA	0.23841	0.497348	0.479363	8.08703e-06	471	125.827	345.173	NA	112	48.3799	63.6201	NA	NA	0.307585	2.18038:2.45512:1.65946:1.68739:0.826226:1	0.435244(0.522293:0.388535:0.394904)	-1008.54	NA	NA	NA
HORVU.MOREX.r2.2HG0170670-TRIDC2AG072380	MA	0.175843	0.388229	0.452936	1.28065e-19	2340	636.542	1703.46	NA	439	198.453	240.547	NA	NA	0.233618	1.43559:2.52083:0.806968:1.41986:0.859945:1	0.425641(0.457051:0.375641:0.444231)	-4608.89	NA	NA	NA
HORVU.MOREX.r2.2HG0170670-TRIDC2BG078420	MA	0.156667	0.39191	0.399753	1.20251e-10	951	233.894	717.106	NA	169	75.9339	93.0661	NA	NA	0.214524	1.81903:2.729:1.57909:1.65603:0.823262:1	0.449527(0.449527:0.399054:0.5)	-1892.21	NA	NA	NA
HORVU.MOREX.r2.2HG0170670-TRIDC2BG078450	MA	0.0874043	0.152147	0.574473	0.000326916	1686	480.187	1205.81	NA	161	65.914	95.086	NA	NA	0.105844	2.23843:3.35647:1.11369:1.43226:1.0145:1	0.436833(0.450178:0.381673:0.478648)	-2879.95	NA	NA	NA
HORVU.MOREX.r2.2HG0170670-TraesCS2A02G515100	MA	0.192446	0.371311	0.518288	6.12563e-18	2949	823.131	2125.87	NA	576	246.305	329.695	NA	NA	0.242371	1.47726:2.34026:0.761102:1.49738:0.779919:1	0.435741(0.472024:0.381994:0.453204)	-5894.54	NA	NA	NA
HORVU.MOREX.r2.2HG0170670-TraesCS2A02G515400	MA	0.187482	0.395914	0.473542	2.76849e-21	2739	750.548	1988.45	NA	535	237.296	297.704	NA	NA	0.244597	1.46371:2.632:0.641731:1.24054:0.802814:1	0.433187(0.46276:0.379518:0.457284)	-5447.12	NA	NA	NA
HORVU.MOREX.r2.2HG0170670-TraesCS2A02G515500	MA	0.0443896	0.108279	0.409956	0.000180686	1239	315.421	923.579	NA	70	31.8126	38.1874	NA	NA	0.0606543	5.49594:5.88741:4.62812:4.93975:0.827492:1	0.440678(0.438257:0.38862:0.495157)	-2005	NA	NA	NA
HORVU.MOREX.r2.2HG0170670-TraesCS2B02G543600	MA	0.206733	0.376445	0.549171	2.95612e-14	2640	754.542	1885.46	NA	538	226.787	311.213	NA	NA	0.255239	1.40903:1.92901:0.861954:1.39098:0.782339:1	0.431439(0.471023:0.378409:0.444886)	-5319.75	NA	NA	NA
HORVU.MOREX.r2.2HG0170670-TraesCS2B02G544000	MA	0.072008	0.128588	0.559989	0.0141477	948	251.944	696.056	NA	76	29.8378	46.1622	NA	NA	0.087045	2.14521:3.0045:1.1447:1.24344:0.362692:1	0.449895(0.446203:0.393987:0.509494)	-1622.48	NA	NA	NA
HORVU.MOREX.r2.2HG0170670-TraesCS2D02G516700	MA	0.177007	0.434776	0.407121	2.59547e-16	1371	384.686	986.314	NA	268	131.126	136.874	NA	NA	0.249334	1.61206:2.11177:0.90271:0.940124:0.688141:1	0.438001(0.452954:0.389497:0.471554)	-2704.11	NA	NA	NA
HORVU.MOREX.r2.2HG0170670-TraesCS2D02G516900	MA	0.176661	0.392778	0.449775	2.19641e-25	2955	836.607	2118.39	NA	561	262.286	298.714	NA	NA	0.237847	1.74452:2.51444:0.693976:1.19507:0.979031:1	0.43198(0.467513:0.379695:0.448731)	-5827.74	NA	NA	NA
HORVU.MOREX.r2.2HG0170670-TraesCS2D02G517100	MA	0.091608	0.169163	0.541537	2.6299e-08	3018	865.819	2152.18	NA	308	131.281	176.719	NA	NA	0.113857	1.56515:2.6569:0.619072:1.53287:0.731753:1	0.434394(0.467197:0.379225:0.456759)	-5242.93	NA	NA	NA
HORVU.MOREX.r2.2HG0171070-TraesCS2A02G521200	MA	0.112669	0.182904	0.616	0.00985923	1056	231.128	824.872	NA	121	37.831	83.169	NA	NA	0.128041	1.32172:1.79419:1.3139:1.33856:0.739325:1	0.533617(0.522727:0.430398:0.647727)	-1931.34	NA	NA	NA
HORVU.MOREX.r2.2HG0171070-TraesCS2B02G548700	MA	0.266804	0.690597	0.386338	1.83096e-18	966	214.235	751.765	NA	256	108.673	147.327	NA	NA	0.360791	1.07941:1.05479:0.863215:0.937627:0.459476:1	0.531056(0.517081:0.425466:0.650621)	-2113.43	NA	NA	NA
HORVU.MOREX.r2.2HG0171070-TraesCS2B02G549200	MA	0.26453	0.636976	0.41529	1.17092e-16	1113	229.243	883.757	NA	285	109.574	175.426	NA	NA	0.341242	1.09929:1.63285:0.718006:1.02159:0.584686:1	0.527403(0.510782:0.440701:0.630728)	-2378.36	NA	NA	NA
HORVU.MOREX.r2.2HG0171070-TraesCS2D02G521200	MA	0.303926	0.688717	0.441293	1.55677e-14	945	211.489	733.511	NA	268	105.906	162.094	NA	NA	0.390041	1.15604:1.15587:0.96349:0.988476:0.592681:1	0.538095(0.531746:0.434921:0.647619)	-2108.47	NA	NA	NA
HORVU.MOREX.r2.2HG0171070-TraesCS2D02G522900	MA	0.0809788	0.152443	0.531206	0.00209641	1122	246.861	875.139	NA	99	34.3373	64.6627	NA	NA	0.0967023	1.16394:1.64876:1.10479:1.23764:0.539106:1	0.52451(0.508021:0.423797:0.641711)	-1956.84	NA	NA	NA
HORVU.MOREX.r2.2HG0171080-TRIDC2BG079180	MA	0.223254	0.589094	0.378978	1.57864e-16	1041	215.673	825.327	NA	238	97.1327	140.867	NA	NA	0.299048	1.89352:1.90561:1.4943:1.60753:0.506782:1	0.580211(0.544669:0.466859:0.729107)	-2174.37	NA	NA	NA
HORVU.MOREX.r2.2HG0171080-TRIDC2BG079320	MA	0.218687	0.618594	0.353523	2.92714e-19	1029	216.83	812.17	NA	236	101.541	134.459	NA	NA	0.302955	2.00086:2.2102:1.38806:1.57486:0.487937:1	0.574344(0.534985:0.46793:0.720117)	-2150.38	NA	NA	NA
HORVU.MOREX.r2.2HG0171080-TRIDC4BG005990	MA	0.264892	1.22579	0.2161	1.72404e-59	1044	175.409	868.591	NA	293	141.54	151.46	NA	NA	0.426338	1.05721:2.17321:0.56349:0.621602:0.489439:1	0.605364(0.553161:0.481322:0.781609)	-2249.04	NA	NA	NA
HORVU.MOREX.r2.2HG0171080-TRIDC7AG065230	MA	0.264647	1.30916	0.202151	1.3497e-66	1047	173.985	873.015	NA	296	146.946	149.054	NA	NA	0.438218	1.41284:2.82723:0.832045:0.91011:0.583013:1	0.617479(0.567335:0.488539:0.796562)	-2251.88	NA	NA	NA
HORVU.MOREX.r2.2HG0171080-TraesCS2A02G519800	MA	0.264597	0.675784	0.391541	1.61755e-17	1038	208.473	829.527	NA	266	103.989	162.011	NA	NA	0.34718	1.7227:2.66679:0.888858:1.41796:0.685162:1	0.589595(0.556358:0.475434:0.736994)	-2215.05	NA	NA	NA
HORVU.MOREX.r2.2HG0171080-TraesCS2B02G548900	MA	0.249623	0.700171	0.356517	1.92985e-21	1044	211.833	832.167	NA	263	109.558	153.442	NA	NA	0.341042	1.94567:2.573:1.41059:1.55167:0.607105:1	0.590038(0.560345:0.471264:0.738506)	-2218.04	NA	NA	NA
HORVU.MOREX.r2.2HG0171080-TraesCS2B02G549000	MA	0.220071	0.626525	0.351257	9.90207e-20	1041	219.603	821.397	NA	240	103.724	136.276	NA	NA	0.305814	1.90713:2.04325:1.36549:1.53896:0.43612:1	0.574928(0.536023:0.4683:0.720461)	-2179	NA	NA	NA
HORVU.MOREX.r2.2HG0171080-TraesCS2D02G522800	MA	0.0453885	0.126633	0.358424	5.67234e-05	1083	240.035	842.965	NA	63	27.8918	35.1082	NA	NA	0.0633955	1.59419:1.32183:0.9016:1.3689:0.382962:1	0.579409(0.552632:0.462604:0.722992)	-1742.77	NA	NA	NA
HORVU.MOREX.r2.2HG0171080-TraesCS4B02G036600	MA	0.263982	1.22894	0.214803	7.70649e-60	1044	174.859	869.141	NA	293	141.704	151.296	NA	NA	0.425603	1.11802:2.30906:0.603767:0.653699:0.54046:1	0.604406(0.551724:0.479885:0.781609)	-2250.88	NA	NA	NA
HORVU.MOREX.r2.2HG0171080-TraesCS4D02G013800	MA	0.278612	1.24429	0.223913	5.21077e-58	1047	175.124	871.876	NA	300	141.859	158.141	NA	NA	0.440134	1.00347:2.20745:0.531388:0.610638:0.412685:1	0.608405(0.555874:0.485673:0.783668)	-2265.83	NA	NA	NA
HORVU.MOREX.r2.2HG0171080-TraesCS7A02G467300	MA	0.264647	1.30916	0.202151	1.3497e-66	1047	173.985	873.015	NA	296	146.946	149.054	NA	NA	0.438218	1.41284:2.82723:0.832045:0.91011:0.583013:1	0.617479(0.567335:0.488539:0.796562)	-2251.88	NA	NA	NA
HORVU.MOREX.r2.2HG0171080-TraesCS7B02G368700	MA	0.262556	1.22449	0.21442	1.77613e-60	1047	176.195	870.805	NA	293	142.252	150.748	NA	NA	0.424436	1.30694:2.42195:0.737095:0.815864:0.550871:1	0.614613(0.563037:0.488539:0.792264)	-2251.98	NA	NA	NA
HORVU.MOREX.r2.2HG0171080-TraesCS7D02G455500	MA	0.250056	1.39082	0.179791	3.81144e-62	894	130.518	763.482	NA	240	116.976	123.024	NA	NA	0.4166	1.41421:3.6089:0.948047:0.976344:0.724413:1	0.615772(0.567114:0.486577:0.793624)	-1886.15	NA	NA	NA
HORVU.MOREX.r2.2HG0171080-TraesCSU02G192500	MA	0.262556	1.22449	0.21442	1.77613e-60	1047	176.195	870.805	NA	293	142.252	150.748	NA	NA	0.424436	1.30694:2.42195:0.737095:0.815864:0.550871:1	0.614613(0.563037:0.488539:0.792264)	-2251.98	NA	NA	NA
HORVU.MOREX.r2.2HG0171080-TraesCSU02G201500	MA	0.262556	1.22449	0.21442	1.77613e-60	1047	176.195	870.805	NA	293	142.252	150.748	NA	NA	0.424436	1.30694:2.42195:0.737095:0.815864:0.550871:1	0.614613(0.563037:0.488539:0.792264)	-2251.98	NA	NA	NA
HORVU.MOREX.r2.2HG0171280-TraesCS2A02G521200	MA	0.0883046	0.267636	0.329943	1.01055e-09	975	215.123	759.877	NA	109	50.3358	58.6642	NA	NA	0.127872	1.31982:1.3077:1.03098:1.03889:0.533007:1	0.549744(0.527692:0.433846:0.687692)	-1755.81	NA	NA	NA
HORVU.MOREX.r2.2HG0171280-TraesCS2B02G548700	MA	0.271609	0.756196	0.359178	2.51296e-21	975	208.337	766.663	NA	257	110.692	146.308	NA	NA	0.375155	1.52319:1.63034:1.1478:1.35322:0.363354:1	0.544103(0.518462:0.423077:0.690769)	-2108.37	NA	NA	NA
HORVU.MOREX.r2.2HG0171280-TraesCS2B02G549200	MA	0.251034	0.737862	0.340218	3.09672e-23	1029	207.901	821.099	NA	259	110.51	148.49	NA	NA	0.349394	1.64657:2.83418:0.595902:1.6336:0.760156:1	0.541788(0.516035:0.438776:0.670554)	-2171.05	NA	NA	NA
HORVU.MOREX.r2.2HG0171280-TraesCS2D02G521200	MA	0.302885	0.779536	0.388545	1.21814e-17	867	191.315	675.685	NA	244	102.855	141.145	NA	NA	0.408065	1.5397:1.54239:1.20015:1.30531:0.420725:1	0.547866(0.532872:0.423875:0.686851)	-1916.98	NA	NA	NA
HORVU.MOREX.r2.2HG0171280-TraesCS2D02G522900	MA	0.0965193	0.252659	0.382014	7.83397e-08	1041	232.807	808.193	NA	120	51.5869	68.4131	NA	NA	0.131438	1.50555:1.60342:1.15258:1.19888:0.48147:1	0.540346(0.514409:0.427954:0.678674)	-1895.96	NA	NA	NA
HORVU.MOREX.r2.2HG0172170-TRIDC0UG006640	MA	0.18881	0.180678	1.04501	0.804443	654	160.245	493.755	NA	105	24.8818	80.1182	NA	NA	0.186818	1.12044:1.47334:1.12914:1.11491:0.97234:1	0.450306(0.522936:0.389908:0.438073)	-1250.69	NA	NA	NA
HORVU.MOREX.r2.2HG0172170-TRIDC2AG073920	MA	0.168225	0.143477	1.17249	0.522684	654	167.726	486.274	NA	93	21.1397	71.8603	NA	NA	0.161878	1.18032:1.30217:0.944578:0.935419:0.629751:1	0.453364(0.529817:0.389908:0.440367)	-1219.07	NA	NA	NA
HORVU.MOREX.r2.2HG0172170-TRIDC2AG073950	MA	0.202018	0.29394	0.687277	0.0371061	621	166.093	454.907	NA	118	40.9387	77.0613	NA	NA	0.226604	1.52714:2.21882:1.00294:0.964388:1.19703:1	0.458937(0.52657:0.408213:0.442029)	-1259.13	NA	NA	NA
HORVU.MOREX.r2.2HG0172170-TRIDC2BG080710	MA	0.659039	2.16989	0.303721	0	654	147.592	506.408	NA	359	175.799	183.201	NA	NA	1	0.736095:0.843557:0.790794:0.743187:0.713972:1	0.423547(0.490826:0.37844:0.401376)	-1688.72	NA	NA	NA
HORVU.MOREX.r2.2HG0172170-TraesCS2A02G527300	MA	0.824926	1.63684	0.503974	5.29977e-32	624	134.553	489.447	NA	376	132.71	243.29	NA	NA	1	0.731848:1.16944:0.955036:0.962068:0.705074:1	0.46234(0.514423:0.408654:0.463942)	-1627.34	NA	NA	NA
HORVU.MOREX.r2.2HG0172170-TraesCS2A02G527400	MA	0.202018	0.29394	0.687277	0.0371061	621	166.093	454.907	NA	118	40.9387	77.0613	NA	NA	0.226604	1.52714:2.21882:1.00294:0.964388:1.19703:1	0.458937(0.52657:0.408213:0.442029)	-1259.13	NA	NA	NA
HORVU.MOREX.r2.2HG0172170-TraesCS2B02G557900	MA	0.193127	0.139244	1.38696	0.20102	474	129.507	344.493	NA	74	15.7804	58.2196	NA	NA	0.178405	1.31793:2.22858:1.14744:1.10938:0.636706:1	0.451477(0.515823:0.370253:0.468354)	-924.398	NA	NA	NA
HORVU.MOREX.r2.2HG0172170-TraesCS2B02G558100	MA	0.256781	0.214117	1.19926	0.316582	645	171.611	473.389	NA	129	29.9432	99.0568	NA	NA	0.24543	1.32127:1.85262:0.948682:0.930716:0.715422:1	0.453488(0.523256:0.383721:0.453488)	-1300.78	NA	NA	NA
HORVU.MOREX.r2.2HG0172170-TraesCS2D02G530200	MA	0.202662	0.199441	1.01615	1	630	158.775	471.225	NA	110	27.3918	82.6082	NA	NA	0.20185	0.766855:1.50883:1.02015:0.811379:0.870284:1	0.463492(0.52619:0.402381:0.461905)	-1263.78	NA	NA	NA
HORVU.MOREX.r2.2HG0176020-TRIDC0UG022320	MA	0.257632	1.44237	0.178617	1.8564e-23	255	64.4266	190.573	NA	80	52.3441	27.6559	NA	NA	0.55696	1.18017:1.47407:1.22393:1.25052:0.489801:1	0.498039(0.523529:0.405882:0.564706)	-570.707	NA	NA	NA
HORVU.MOREX.r2.2HG0176020-TRIDC0UG022330	MA	0.257632	1.44237	0.178617	1.8564e-23	255	64.4266	190.573	NA	80	52.3441	27.6559	NA	NA	0.55696	1.18017:1.47407:1.22393:1.25052:0.489801:1	0.498039(0.523529:0.405882:0.564706)	-570.707	NA	NA	NA
HORVU.MOREX.r2.2HG0176020-TRIDC0UG023850	MA	0.257632	1.44237	0.178617	1.8564e-23	255	64.4266	190.573	NA	80	52.3441	27.6559	NA	NA	0.55696	1.18017:1.47407:1.22393:1.25052:0.489801:1	0.498039(0.523529:0.405882:0.564706)	-570.707	NA	NA	NA
HORVU.MOREX.r2.2HG0176020-TRIDC0UG025220	MA	0.3899	3.34017	0.116731	0	219	45.2858	173.714	NA	90	62.1645	27.8355	NA	NA	0.999969	0.897448:1.16209:1.18476:1.167:0.885554:1	0.547945(0.534247:0.417808:0.691781)	-522.635	NA	NA	NA
HORVU.MOREX.r2.2HG0176020-TRIDC0UG027350	MA	0.3899	3.34017	0.116731	0	219	45.2858	173.714	NA	90	62.1645	27.8355	NA	NA	0.999969	0.897448:1.16209:1.18476:1.167:0.885554:1	0.547945(0.534247:0.417808:0.691781)	-522.635	NA	NA	NA
HORVU.MOREX.r2.2HG0176020-TRIDC1AG004220	MA	0.234048	1.01129	0.231436	4.44883e-15	255	65.1732	189.827	NA	72	43.0083	28.9917	NA	NA	0.432695	1.05241:0.924295:0.730657:0.707258:0.431388:1	0.498039(0.511765:0.417647:0.564706)	-561.349	NA	NA	NA
HORVU.MOREX.r2.2HG0176020-TRIDC1BG053120	MA	0.339716	2.82622	0.120202	0	228	56.4241	171.576	NA	84	61.5154	22.4846	NA	NA	0.955063	2.27699:2.46594:2.49555:2.62403:0.665211:1	0.539474(0.532895:0.440789:0.644737)	-530.788	NA	NA	NA
HORVU.MOREX.r2.2HG0176020-TRIDC2AG079680	MA	0.396168	2.93466	0.134996	0	255	59.8323	195.168	NA	101	70.122	30.878	NA	NA	0.991791	0.637155:0.834035:0.463834:0.610489:0.0689946:1	0.523529(0.494118:0.435294:0.641176)	-586.342	NA	NA	NA
HORVU.MOREX.r2.2HG0176020-TRIDC4AG052840	MA	0.363428	2.94123	0.123563	0	219	54.0632	164.937	NA	85	61.7298	23.2702	NA	NA	0.999795	1.12897:1.38139:1.1097:1.10077:0.514945:1	0.550228(0.582192:0.431507:0.636986)	-515.482	NA	NA	NA
HORVU.MOREX.r2.2HG0176020-TRIDC5AG052980	MA	0.297584	3.49443	0.0851596	0	222	48.3478	173.652	NA	80	61.2618	18.7382	NA	NA	0.993802	0.61342:1.3465:1.24319:1.22107:0.375392:1	0.545045(0.533784:0.418919:0.682432)	-510.495	NA	NA	NA
HORVU.MOREX.r2.2HG0176020-TRIDC5BG067370	MA	0.243423	1.69523	0.143593	1.46916e-30	255	61.5517	193.448	NA	80	55.1233	24.8767	NA	NA	0.59386	1.0244:1.16598:1.03581:1.06874:0.434426:1	0.505882(0.5:0.447059:0.570588)	-573.229	NA	NA	NA
HORVU.MOREX.r2.2HG0176020-TRIDC6AG061360	MA	0.412397	1.67202	0.246645	4.03356e-16	216	48.5924	167.408	NA	75	40.5465	34.4535	NA	NA	0.695769	0.279846:0.34027:0.302413:0.237619:0.179536:1	0.541667(0.506944:0.4375:0.680556)	-487.835	NA	NA	NA
HORVU.MOREX.r2.2HG0176020-TRIDC6BG000450	MA	0.322381	1.35998	0.237049	9.93985e-16	219	46.0748	172.925	NA	70	37.0433	32.9567	NA	NA	0.540678	1.50477:1.53407:1.43407:1.43394:0.635481:1	0.527397(0.527397:0.376712:0.678082)	-497.707	NA	NA	NA
HORVU.MOREX.r2.2HG0176020-TRIDC6BG000470	MA	0.362751	1.18212	0.306864	8.19024e-11	219	49.4304	169.57	NA	73	35.5631	37.4369	NA	NA	0.547692	2.06887:2.21062:2.11263:2.09968:0.789584:1	0.534247(0.534247:0.424658:0.643836)	-504.065	NA	NA	NA
HORVU.MOREX.r2.2HG0176020-TRIDC6BG001900	MA	0.215003	3.80756	0.0564675	0	216	44.9795	171.021	NA	66	54.3344	11.6656	NA	NA	0.963112	0.949572:1.02188:1.01389:1.09484:0.310201:1	0.546296(0.520833:0.381944:0.736111)	-462.912	NA	NA	NA
HORVU.MOREX.r2.2HG0176020-TraesCS2A02G548400	MA	0.198891	0.877053	0.226771	2.41847e-19	450	101.796	348.204	NA	106	59.6948	46.3052	NA	NA	0.3523	0.535463:2.14054:0.990781:1.07271:0.692723:1	0.51(0.54:0.383333:0.606667)	-939.817	NA	NA	NA
HORVU.MOREX.r2.2HG0176020-TraesCS6B02G104000	MA	0.475755	2.72252	0.174748	0	432	99.4073	332.593	NA	187	118.006	68.994	NA	NA	0.992756	0.640221:1.71266:0.480142:0.496679:0.384126:1	0.505787(0.510417:0.375:0.631944)	-1045.05	NA	NA	NA
HORVU.MOREX.r2.2HG0176020-TraesCS6B02G465500	MA	0.322309	1.92839	0.167139	1.60052e-56	456	114.145	341.855	NA	163	108.626	54.3744	NA	NA	0.72434	1.24022:1.38537:0.950172:1.0274:0.400486:1	0.505482(0.532895:0.388158:0.595395)	-1055.41	NA	NA	NA
HORVU.MOREX.r2.2HG0176020-TraesCS6D02G400000	MA	0.371105	3.07286	0.120769	0	447	102.714	344.286	NA	167	118.878	48.122	NA	NA	0.99193	0.75598:0.793145:0.62394:0.776608:0.236428:1	0.497763(0.496644:0.375839:0.620805)	-1042.65	NA	NA	NA
HORVU.MOREX.r2.2HG0176020-TraesCS7D02G214600	MA	0.414318	2.93418	0.141204	0	477	110.867	366.133	NA	201	137.078	63.9219	NA	NA	1	0.823268:0.815472:0.638744:0.674303:0.388815:1	0.512579(0.525157:0.377358:0.63522)	-1148.57	NA	NA	NA
HORVU.MOREX.r2.2HG0176020-TraesCSU02G253800	MA	0.507465	2.53056	0.200535	0	453	108.454	344.546	NA	202	123.391	78.6091	NA	NA	0.991822	0.911173:1.21996:0.716129:0.779289:0.341792:1	0.505519(0.503311:0.400662:0.612583)	-1113.16	NA	NA	NA
HORVU.MOREX.r2.2HG0177220-TRIDC0UG006680	MA	0.105065	0.47617	0.220646	9.14965e-12	501	96.6473	404.353	NA	71	36.9188	34.0812	NA	NA	0.176654	2.22118:5.57232:2.45657:1.4918:0.254636:1	0.600798(0.535928:0.55988:0.706587)	-904.336	NA	NA	NA
HORVU.MOREX.r2.2HG0177220-TRIDC0UG006690	MA	0.101709	0.516494	0.196922	2.77549e-13	477	81.1049	395.895	NA	67	34.1622	32.8378	NA	NA	0.172236	1.61885:4.88691:2.12047:0.72818:0.064633:1	0.504193(0.45283:0.468553:0.591195)	-852.108	NA	NA	NA
HORVU.MOREX.r2.2HG0177220-TRIDC0UG025290	MA	0.10503	0.495431	0.211998	9.48592e-13	501	94.4445	406.555	NA	72	37.6453	34.3547	NA	NA	0.178626	1.6346:3.53993:1.96501:1.55444:0.394424:1	0.60978(0.535928:0.556886:0.736527)	-899.05	NA	NA	NA
HORVU.MOREX.r2.2HG0177220-TRIDC0UG027580	MA	0.145987	0.872759	0.16727	2.28111e-18	387	63.7324	323.268	NA	73	39.4928	33.5072	NA	NA	0.265674	1.66211:4.69315:2.40142:2.27096:0.397345:1	0.578811(0.492248:0.51938:0.724806)	-747.197	NA	NA	NA
HORVU.MOREX.r2.2HG0177220-TRIDC0UG028100	MA	0.106939	0.438219	0.244031	2.10981e-10	501	93.095	407.905	NA	69	33.3455	35.6545	NA	NA	0.168497	1.40814:3.73148:1.52477:1.01983:0.165451:1	0.60479(0.535928:0.55988:0.718563)	-900.795	NA	NA	NA
HORVU.MOREX.r2.2HG0177220-TRIDC2AG075600	MA	0.114323	0.435491	0.262515	1.71371e-09	501	99.6358	401.364	NA	72	34.994	37.006	NA	NA	0.178195	1.3362:2.39949:1.17653:0.693888:0.285194:1	0.598802(0.526946:0.550898:0.718563)	-905.028	NA	NA	NA
HORVU.MOREX.r2.2HG0177220-TRIDC2AG075620	MA	0.120298	0.652355	0.184406	1.95262e-17	501	90.1678	410.832	NA	82	44.5601	37.4399	NA	NA	0.216056	2.93164:8.06706:2.86802:2.03787:0.317013:1	0.596806(0.523952:0.550898:0.715569)	-920.572	NA	NA	NA
HORVU.MOREX.r2.2HG0177220-TRIDC2BG082670	MA	0.107051	0.42316	0.25298	5.72665e-10	501	92.3062	408.694	NA	68	32.0741	35.9259	NA	NA	0.165292	1.40503:3.67527:1.49166:0.924752:0.1701:1	0.60479(0.535928:0.55988:0.718563)	-898.364	NA	NA	NA
HORVU.MOREX.r2.2HG0177220-TRIDC2BG082680	MA	0.111614	0.493206	0.226303	3.9914e-12	501	95.0501	405.95	NA	74	37.6299	36.3701	NA	NA	0.18401	1.79714:3.74503:2.01186:1.64521:0.407523:1	0.607784(0.532934:0.553892:0.736527)	-905.752	NA	NA	NA
HORVU.MOREX.r2.2HG0177220-TRIDC2BG082690	MA	0.119518	0.504118	0.237083	4.0293e-12	501	95.5693	405.431	NA	77	38.3892	38.6108	NA	NA	0.192883	1.85022:3.90258:1.97932:1.73616:0.494915:1	0.60479(0.526946:0.553892:0.733533)	-915.227	NA	NA	NA
HORVU.MOREX.r2.2HG0177220-TraesCS2A02G541800	MA	0.114323	0.435491	0.262515	1.71371e-09	501	99.6358	401.364	NA	72	34.994	37.006	NA	NA	0.178195	1.3362:2.39949:1.17653:0.693888:0.285194:1	0.598802(0.526946:0.550898:0.718563)	-905.028	NA	NA	NA
HORVU.MOREX.r2.2HG0177220-TraesCS2A02G542000	MA	0.143461	0.584555	0.24542	2.71775e-11	372	88.9954	283.005	NA	68	38.1929	29.8071	NA	NA	0.248987	2.94232:5.64422:3.07139:2.982:2.4145:1	0.61828(0.576613:0.564516:0.71371)	-715.26	NA	NA	NA
HORVU.MOREX.r2.2HG0177220-TraesCS2A02G542200	MA	0.116376	0.633809	0.183613	3.86865e-17	501	89.7206	411.279	NA	80	43.4385	36.5615	NA	NA	0.209039	2.80955:7.66546:2.84883:2.05156:0.341903:1	0.596806(0.523952:0.547904:0.718563)	-916.92	NA	NA	NA
HORVU.MOREX.r2.2HG0177220-TraesCS2A02G542300	MA	0.125188	0.626119	0.199942	2.25727e-16	501	93.2588	407.741	NA	83	44.2861	38.7139	NA	NA	0.218434	1.43047:3.45835:1.05037:0.935653:0.210773:1	0.598802(0.526946:0.547904:0.721557)	-930.062	NA	NA	NA
HORVU.MOREX.r2.2HG0177220-TraesCS2B02G572000	MA	0.140593	0.852971	0.164827	7.53669e-25	501	102.469	398.531	NA	97	59.108	37.892	NA	NA	0.286294	1.89294:2.16033:1.64177:1.36769:0.891788:1	0.606786(0.538922:0.538922:0.742515)	-955.466	NA	NA	NA
HORVU.MOREX.r2.2HG0177220-TraesCS2B02G572100	MA	0.104348	0.486873	0.214323	2.43977e-12	501	90.0579	410.942	NA	70	35.3897	34.6103	NA	NA	0.173109	1.64033:4.95038:1.73633:1.03066:0.13165:1	0.60479(0.532934:0.565868:0.715569)	-899.881	NA	NA	NA
HORVU.MOREX.r2.2HG0177220-TraesCS2B02G572200	MA	0.14316	0.478614	0.299114	9.98754e-10	501	109.215	391.785	NA	84	40.5209	43.4791	NA	NA	0.216287	2.73012:3.39342:2.49721:2.21512:1.06229:1	0.601796(0.538922:0.550898:0.715569)	-935.478	NA	NA	NA
HORVU.MOREX.r2.2HG0177220-TraesCS2B02G572300	MA	0.107769	0.518169	0.207981	3.03865e-13	471	85.4441	385.556	NA	70	36.1106	33.8894	NA	NA	0.18222	1.52872:2.95855:1.89873:1.11884:0.388719:1	0.609342(0.535032:0.550955:0.742038)	-846.248	NA	NA	NA
HORVU.MOREX.r2.2HG0177220-TraesCS2D02G543000	MA	0.107363	0.456164	0.23536	4.62077e-11	501	92.5365	408.464	NA	70	34.3323	35.6677	NA	NA	0.171787	1.49441:4.38666:1.53005:1.02429:0.24128:1	0.602794(0.532934:0.562874:0.712575)	-901.642	NA	NA	NA
HORVU.MOREX.r2.2HG0177220-TraesCS2D02G543100	MA	0.13228	0.426003	0.310515	1.86468e-07	438	85.5244	352.476	NA	67	29.3893	37.6107	NA	NA	0.189633	1.38057:3.01295:1.33558:1.27911:0.349546:1	0.594749(0.520548:0.55137:0.712329)	-803.075	NA	NA	NA
HORVU.MOREX.r2.2HG0177220-TraesCS2D02G543300	MA	0.0925538	0.692578	0.133637	1.58946e-21	501	79.2817	421.718	NA	72	42.0845	29.9155	NA	NA	0.187506	0.701644:2.83312:1.59618:0.648801:0.112317:1	0.608782(0.532934:0.565868:0.727545)	-896.946	NA	NA	NA
HORVU.MOREX.r2.2HG0177220-TraesCS2D02G543500	MA	0.106449	0.580617	0.183338	2.72982e-15	498	86.0714	411.929	NA	72	38.3502	33.6498	NA	NA	0.188402	1.24428:2.87619:1.2459:0.554787:0.138641:1	0.613454(0.539157:0.557229:0.743976)	-893.608	NA	NA	NA
HORVU.MOREX.r2.2HG0177220-TraesCSU02G212400	MA	0.104178	0.442506	0.235428	1.22147e-10	501	96.6067	404.393	NA	69	34.752	34.248	NA	NA	0.169417	1.50005:3.33363:1.67616:0.998029:0.284575:1	0.602794(0.535928:0.556886:0.715569)	-899.965	NA	NA	NA
HORVU.MOREX.r2.2HG0177220-TraesCSU02G222700	MA	0.111767	0.589389	0.189632	8.44746e-16	501	92.4283	408.572	NA	79	42.9756	36.0244	NA	NA	0.199882	1.39943:3.40254:1.95493:1.11407:0.21447:1	0.602794(0.535928:0.550898:0.721557)	-917.733	NA	NA	NA
HORVU.MOREX.r2.2HG0177220-TraesCSU02G228900	MA	0.111767	0.589389	0.189632	8.44746e-16	501	92.4283	408.572	NA	79	42.9756	36.0244	NA	NA	0.199882	1.39943:3.40254:1.95493:1.11407:0.21447:1	0.602794(0.535928:0.550898:0.721557)	-917.733	NA	NA	NA
HORVU.MOREX.r2.2HG0177220-TraesCSU02G231500	MA	0.112515	0.492775	0.228329	2.26015e-12	501	96.9116	404.088	NA	75	38.421	36.579	NA	NA	0.186071	1.85398:3.60204:2.1185:1.58058:0.448797:1	0.605788(0.532934:0.553892:0.730539)	-906.859	NA	NA	NA
HORVU.MOREX.r2.2HG0177220-TraesCSU02G231800	MA	0.111767	0.589389	0.189632	8.44746e-16	501	92.4283	408.572	NA	79	42.9756	36.0244	NA	NA	0.199882	1.39943:3.40254:1.95493:1.11407:0.21447:1	0.602794(0.535928:0.550898:0.721557)	-917.733	NA	NA	NA
HORVU.MOREX.r2.2HG0177220-TraesCSU02G231900	MA	0.111815	0.505593	0.221156	2.15512e-12	471	88.3645	382.636	NA	71	36.268	34.732	NA	NA	0.185692	1.68836:2.87026:1.91873:1.24453:0.526874:1	0.60828(0.535032:0.547771:0.742038)	-850.476	NA	NA	NA
HORVU.MOREX.r2.2HG0177220-TraesCSU02G262200	MA	0.111767	0.589389	0.189632	8.44746e-16	501	92.4283	408.572	NA	79	42.9756	36.0244	NA	NA	0.199882	1.39943:3.40254:1.95493:1.11407:0.21447:1	0.602794(0.535928:0.550898:0.721557)	-917.733	NA	NA	NA
HORVU.MOREX.r2.2HG0177230-TRIDC2AG075630	MA	0.0566961	0.453145	0.125117	2.85389e-15	513	90.0832	422.917	NA	52	32.7582	19.2418	NA	NA	0.126313	2.22225:4.72952:0.699214:0.794615:1.02381:1	0.620858(0.532164:0.570175:0.760234)	-853.268	NA	NA	NA
HORVU.MOREX.r2.2HG0177230-TRIDC2BG082700	MA	0.044748	0.550859	0.081233	9.31494e-22	513	108.322	404.678	NA	56	42.962	13.038	NA	NA	0.151616	5.42969:7.83248:2.52857:2.65052:0.38226:1	0.617934(0.540936:0.573099:0.739766)	-849.28	NA	NA	NA
HORVU.MOREX.r2.2HG0177230-TRIDC2BG082710	MA	0.0427592	0.469695	0.091036	2.86329e-18	513	89.2416	423.758	NA	48	33.513	14.487	NA	NA	0.117029	3.5266:8.04507:0.986551:1.16686:0.578354:1	0.625731(0.532164:0.581871:0.763158)	-822.588	NA	NA	NA
HORVU.MOREX.r2.2HG0177230-TraesCS2A02G542400	MA	0.054049	0.441181	0.12251	3.71181e-15	513	92.923	420.077	NA	51	32.8221	18.1779	NA	NA	0.124173	2.25631:4.34598:0.817549:0.904063:0.941943:1	0.621832(0.535088:0.570175:0.760234)	-851.76	NA	NA	NA
HORVU.MOREX.r2.2HG0177230-TraesCSU02G021200	MA	0.0426296	0.462644	0.0921434	4.97856e-18	513	86.4419	426.558	NA	47	32.3092	14.6908	NA	NA	0.113403	3.30748:8.09589:0.865132:1.0528:0.60507:1	0.626706(0.532164:0.581871:0.766082)	-819.852	NA	NA	NA
HORVU.MOREX.r2.2HG0177230-TraesCSU02G252800	MA	0.0474798	0.537198	0.0883841	1.01921e-21	513	108.513	404.487	NA	56	42.1226	13.8774	NA	NA	0.151068	5.46271:7.66658:2.59101:2.70076:0.34929:1	0.617934(0.538012:0.573099:0.74269)	-851.45	NA	NA	NA
HORVU.MOREX.r2.2HG0177250-TRIDC0UG006680	MA	0.108868	0.487409	0.22336	1.94761e-12	501	102.68	398.32	NA	74	39.6471	34.3529	NA	NA	0.18645	2.37919:4.63769:2.38832:1.71092:0.472918:1	0.600798(0.535928:0.556886:0.709581)	-910.742	NA	NA	NA
HORVU.MOREX.r2.2HG0177250-TRIDC0UG006690	MA	0.105322	0.523872	0.201046	4.76272e-13	477	87.3115	389.689	NA	70	36.8944	33.1056	NA	NA	0.181935	1.74812:4.08214:1.97129:0.900293:0.192806:1	0.504193(0.45283:0.465409:0.59434)	-858.917	NA	NA	NA
HORVU.MOREX.r2.2HG0177250-TRIDC0UG025290	MA	0.108959	0.480628	0.226701	6.26183e-12	501	97.5606	403.439	NA	73	37.678	35.322	NA	NA	0.181335	2.18031:3.98076:2.53535:2.06415:0.690199:1	0.60978(0.535928:0.553892:0.739521)	-900.295	NA	NA	NA
HORVU.MOREX.r2.2HG0177250-TRIDC0UG027580	MA	0.150734	0.87908	0.171467	5.71733e-19	387	66.6376	320.362	NA	75	41.1109	33.8891	NA	NA	0.276148	2.0115:4.15413:2.54797:2.47003:0.578597:1	0.580103(0.492248:0.515504:0.732558)	-749.212	NA	NA	NA
HORVU.MOREX.r2.2HG0177250-TRIDC0UG028100	MA	0.110882	0.439144	0.252495	4.52569e-10	501	97.2642	403.736	NA	71	34.6665	36.3335	NA	NA	0.174611	1.76648:3.84068:1.69168:1.24172:0.274049:1	0.60479(0.535928:0.556886:0.721557)	-902.908	NA	NA	NA
HORVU.MOREX.r2.2HG0177250-TRIDC2AG075600	MA	0.118543	0.44753	0.264883	3.44893e-10	501	105.247	395.753	NA	75	37.5748	37.4252	NA	NA	0.187655	1.43016:2.00548:1.21501:0.921675:0.433372:1	0.598802(0.526946:0.547904:0.721557)	-912.155	NA	NA	NA
HORVU.MOREX.r2.2HG0177250-TRIDC2AG075620	MA	0.124263	0.662535	0.187558	4.29692e-18	501	93.0609	407.939	NA	84	46.0988	37.9012	NA	NA	0.224247	3.86477:9.2321:3.43711:2.6125:0.466812:1	0.596806(0.523952:0.547904:0.718563)	-921.474	NA	NA	NA
HORVU.MOREX.r2.2HG0177250-TRIDC2BG082670	MA	0.11099	0.424006	0.261764	1.22741e-09	501	96.6091	404.391	NA	70	33.4017	36.5983	NA	NA	0.171349	1.75215:3.75606:1.64509:1.13702:0.281027:1	0.60479(0.535928:0.556886:0.721557)	-900.539	NA	NA	NA
HORVU.MOREX.r2.2HG0177250-TRIDC2BG082680	MA	0.115675	0.479732	0.241125	2.32743e-11	501	98.0034	402.997	NA	75	37.6597	37.3403	NA	NA	0.18689	2.39205:4.23888:2.62433:2.20244:0.709772:1	0.607784(0.532934:0.550898:0.739521)	-906.907	NA	NA	NA
HORVU.MOREX.r2.2HG0177250-TRIDC2BG082690	MA	0.123749	0.492317	0.25136	2.06344e-11	501	98.1748	402.825	NA	78	38.3978	39.6022	NA	NA	0.195973	2.37241:4.2964:2.53726:2.24217:0.780892:1	0.60479(0.526946:0.550898:0.736527)	-916.083	NA	NA	NA
HORVU.MOREX.r2.2HG0177250-TraesCS2A02G541800	MA	0.118543	0.44753	0.264883	3.44893e-10	501	105.247	395.753	NA	75	37.5748	37.4252	NA	NA	0.187655	1.43016:2.00548:1.21501:0.921675:0.433372:1	0.598802(0.526946:0.547904:0.721557)	-912.155	NA	NA	NA
HORVU.MOREX.r2.2HG0177250-TraesCS2A02G542000	MA	0.148606	0.599285	0.247973	3.93213e-11	372	91.0151	280.985	NA	70	39.6477	30.3523	NA	NA	0.258871	2.99489:5.13584:3.06511:3.01474:2.14505:1	0.615591(0.576613:0.560484:0.709677)	-719.788	NA	NA	NA
HORVU.MOREX.r2.2HG0177250-TraesCS2A02G542200	MA	0.120325	0.643718	0.186921	8.47621e-17	501	92.6968	408.303	NA	82	44.9725	37.0275	NA	NA	0.217165	3.70084:8.7018:3.39869:2.61443:0.507963:1	0.596806(0.523952:0.54491:0.721557)	-917.906	NA	NA	NA
HORVU.MOREX.r2.2HG0177250-TraesCS2A02G542300	MA	0.129022	0.627076	0.205752	7.64316e-16	501	97.0586	403.941	NA	85	45.7899	39.2101	NA	NA	0.22551	1.71917:3.48053:1.21665:1.12441:0.270716:1	0.598802(0.526946:0.54491:0.724551)	-931.323	NA	NA	NA
HORVU.MOREX.r2.2HG0177250-TraesCS2B02G572000	MA	0.144415	0.813176	0.177594	1.14332e-22	501	102.371	398.629	NA	97	57.344	39.656	NA	NA	0.281065	2.08697:2.31532:1.80097:1.5633:0.983832:1	0.606786(0.538922:0.535928:0.745509)	-954.359	NA	NA	NA
HORVU.MOREX.r2.2HG0177250-TraesCS2B02G572100	MA	0.107768	0.497288	0.216711	4.17903e-13	501	95.7815	405.218	NA	73	38.0837	34.9163	NA	NA	0.182236	1.76441:4.19001:1.67601:1.1444:0.214016:1	0.60479(0.532934:0.562874:0.718563)	-905.761	NA	NA	NA
HORVU.MOREX.r2.2HG0177250-TraesCS2B02G572200	MA	0.147451	0.496581	0.296933	6.34514e-10	501	109.654	391.346	NA	86	41.753	44.247	NA	NA	0.223865	3.15952:3.64322:2.91145:2.67511:1.28482:1	0.601796(0.538922:0.547904:0.718563)	-937.102	NA	NA	NA
HORVU.MOREX.r2.2HG0177250-TraesCS2B02G572300	MA	0.111713	0.501244	0.222871	2.1524e-12	471	88.3616	382.638	NA	71	36.1302	34.8698	NA	NA	0.18479	2.07147:3.38917:2.46445:1.565:0.756782:1	0.609342(0.535032:0.547771:0.745223)	-848.259	NA	NA	NA
HORVU.MOREX.r2.2HG0177250-TraesCS2D02G543000	MA	0.110761	0.467049	0.237151	8.52225e-12	501	98.3306	402.669	NA	73	37.0343	35.9657	NA	NA	0.180689	1.63786:3.73768:1.51619:1.14259:0.316567:1	0.602794(0.532934:0.55988:0.715569)	-907.51	NA	NA	NA
HORVU.MOREX.r2.2HG0177250-TraesCS2D02G543100	MA	0.137137	0.431076	0.318128	3.12962e-07	438	89.2026	348.797	NA	69	30.7496	38.2504	NA	NA	0.197001	1.68592:2.96991:1.54922:1.5079:0.454417:1	0.594749(0.520548:0.547945:0.715753)	-804.894	NA	NA	NA
HORVU.MOREX.r2.2HG0177250-TraesCS2D02G543300	MA	0.0960738	0.680192	0.141245	5.58367e-21	501	82.6939	418.306	NA	74	43.1616	30.8384	NA	NA	0.192487	0.914106:2.97785:1.68371:0.747647:0.144934:1	0.608782(0.532934:0.562874:0.730539)	-899.242	NA	NA	NA
HORVU.MOREX.r2.2HG0177250-TraesCS2D02G543500	MA	0.10975	0.549666	0.199666	4.19857e-14	498	90.2695	407.731	NA	73	38.3836	34.6164	NA	NA	0.189491	1.24965:2.43099:1.18604:0.690115:0.217882:1	0.613454(0.539157:0.554217:0.746988)	-896.651	NA	NA	NA
HORVU.MOREX.r2.2HG0177250-TraesCSU02G212400	MA	0.108238	0.444216	0.24366	4.71713e-11	501	100.948	400.052	NA	71	36.121	34.879	NA	NA	0.175935	1.86793:3.38333:1.85626:1.27029:0.473507:1	0.602794(0.535928:0.553892:0.718563)	-902.526	NA	NA	NA
HORVU.MOREX.r2.2HG0177250-TraesCSU02G222700	MA	0.115335	0.559057	0.206302	1.41473e-14	501	93.7368	407.263	NA	79	41.6593	37.3407	NA	NA	0.198355	1.61807:3.68063:2.12147:1.32935:0.279281:1	0.602794(0.535928:0.547904:0.724551)	-917.378	NA	NA	NA
HORVU.MOREX.r2.2HG0177250-TraesCSU02G228900	MA	0.115335	0.559057	0.206302	1.41473e-14	501	93.7368	407.263	NA	79	41.6593	37.3407	NA	NA	0.198355	1.61807:3.68063:2.12147:1.32935:0.279281:1	0.602794(0.535928:0.547904:0.724551)	-917.378	NA	NA	NA
HORVU.MOREX.r2.2HG0177250-TraesCSU02G231500	MA	0.116588	0.478811	0.243494	1.26035e-11	501	99.6972	401.303	NA	76	38.3816	37.6184	NA	NA	0.188669	2.50338:4.1693:2.77892:2.16473:0.808462:1	0.605788(0.532934:0.550898:0.733533)	-908.199	NA	NA	NA
HORVU.MOREX.r2.2HG0177250-TraesCSU02G231800	MA	0.115335	0.559057	0.206302	1.41473e-14	501	93.7368	407.263	NA	79	41.6593	37.3407	NA	NA	0.198355	1.61807:3.68063:2.12147:1.32935:0.279281:1	0.602794(0.535928:0.547904:0.724551)	-917.378	NA	NA	NA
HORVU.MOREX.r2.2HG0177250-TraesCSU02G231900	MA	0.115813	0.492989	0.23492	1.08103e-11	471	90.7096	380.29	NA	72	36.2743	35.7257	NA	NA	0.188453	2.26046:3.31533:2.50177:1.73729:0.943537:1	0.60828(0.535032:0.544586:0.745223)	-852.473	NA	NA	NA
HORVU.MOREX.r2.2HG0177250-TraesCSU02G262200	MA	0.115335	0.559057	0.206302	1.41473e-14	501	93.7368	407.263	NA	79	41.6593	37.3407	NA	NA	0.198355	1.61807:3.68063:2.12147:1.32935:0.279281:1	0.602794(0.535928:0.547904:0.724551)	-917.378	NA	NA	NA
HORVU.MOREX.r2.2HG0178050-TRIDC2AG079420	MA	0.651465	0.9458	0.688798	0.000814929	507	113.64	393.36	NA	217	64.1207	152.879	NA	NA	0.717438	1.3522:1.52748:1.29173:1.29536:1.09501:1	0.445759(0.488166:0.378698:0.470414)	-1233.52	NA	NA	NA
HORVU.MOREX.r2.2HG0178050-TRIDC2AG079440	MA	0.738228	1.1338	0.651111	5.58354e-06	579	128.138	450.862	NA	274	83.258	190.742	NA	NA	0.825772	1.10932:1.22868:1.22311:1.24008:0.831613:1	0.451641(0.479275:0.396373:0.479275)	-1452.91	NA	NA	NA
HORVU.MOREX.r2.2HG0178050-TraesCS2A02G578900	MA	0.605735	2.33595	0.25931	0	615	140.115	474.885	NA	288	153.284	134.716	NA	NA	0.99993	1.05022:2.1155:0.76438:0.785037:0.38943:1	0.452846(0.480488:0.397561:0.480488)	-1512.42	NA	NA	NA
HORVU.MOREX.r2.2HG0178070-TRIDC2AG079430	MA	0.151223	0.702839	0.21516	9.42482e-29	801	207.561	593.439	NA	163	100.918	62.0817	NA	NA	0.294162	2.77608:2.74159:1.90969:1.90929:0.457112:1	0.422597(0.490637:0.35206:0.425094)	-1598.21	NA	NA	NA
HORVU.MOREX.r2.2HG0178240-TRIDC2AG079690	MA	0.040143	0.186595	0.215134	3.84793e-07	642	143.059	498.941	NA	42	23.9956	18.0044	NA	NA	0.0727773	1.20194:1.52391:1.51825:1.68127:2.05609:1	0.518692(0.574766:0.406542:0.574766)	-1054.54	NA	NA	NA
HORVU.MOREX.r2.2HG0178240-TRIDC2BG087940	MA	0.0812874	0.18492	0.439581	1.58594e-08	1896	477.52	1418.48	NA	182	78.932	103.068	NA	NA	0.107388	2.28604:3.35088:1.43749:1.94644:1.11467:1	0.494198(0.538766:0.411392:0.532437)	-3278.48	NA	NA	NA
HORVU.MOREX.r2.2HG0178240-TRIDC6AG002600	MA	0.322254	2.31517	0.139192	1.07185e-23	240	60.7921	179.208	NA	69	48.925	20.075	NA	NA	0.827062	5.40443:4.33656:3.08953:3.58113:0.219216:1	0.479167(0.575:0.3125:0.55)	-512.588	NA	NA	NA
HORVU.MOREX.r2.2HG0178240-TRIDC6AG002730	MA	0.312771	1.14393	0.273418	3.1011e-56	1215	269.951	945.049	NA	377	192.624	184.376	NA	NA	0.497439	0.949827:0.992829:0.764434:0.89723:0.308903:1	0.4893(0.535802:0.414815:0.517284)	-2711.81	NA	NA	NA
HORVU.MOREX.r2.2HG0178240-TRIDC6BG003530	MA	0.317571	1.18732	0.267468	1.66779e-55	1209	268.282	940.718	NA	366	188.868	177.132	NA	NA	0.510572	1.37635:1.35845:1.07599:1.24297:0.314549:1	0.481803(0.519851:0.401985:0.523573)	-2665.88	NA	NA	NA
HORVU.MOREX.r2.2HG0178240-TraesCS2D02G592600	MA	0.0396926	0.194313	0.204272	3.39405e-09	777	177.766	599.234	NA	52	30.7951	21.2049	NA	NA	0.0750674	1.27767:1.40856:1.29019:1.40631:1.14357:1	0.505148(0.565637:0.405405:0.544402)	-1279.56	NA	NA	NA
HORVU.MOREX.r2.2HG0178240-TraesCS6A02G023400	MA	0.34396	0.925632	0.371595	1.41979e-54	2076	493.825	1582.18	NA	658	300.38	357.62	NA	NA	0.482324	1.55072:1.61108:1.23862:1.37473:0.565479:1	0.476397(0.507948:0.411127:0.510116)	-4688.78	NA	NA	NA
HORVU.MOREX.r2.2HG0178240-TraesCS6B02G029400	MA	0.347752	1.21029	0.28733	1.62205e-81	1743	414.427	1328.57	NA	577	300.345	276.655	NA	NA	0.552834	1.41737:1.4933:1.14703:1.2038:0.488381:1	0.489099(0.519793:0.404475:0.543029)	-3939.97	NA	NA	NA
HORVU.MOREX.r2.2HG0178240-TraesCS6B02G029900	MA	0.367341	0.991688	0.37042	9.5755e-84	2910	714.774	2195.23	NA	976	456.579	519.421	NA	NA	0.520697	1.77327:2.16661:1.14008:1.2362:0.67237:1	0.491581(0.510825:0.410825:0.553093)	-6669	NA	NA	NA
HORVU.MOREX.r2.2HG0178240-TraesCS6B02G030400	MA	0.347038	0.925366	0.375028	3.72395e-73	2895	677.303	2217.7	NA	917	411.588	505.412	NA	NA	0.482342	1.43297:1.58976:0.987875:1.18811:0.64115:1	0.488946(0.510881:0.401036:0.554922)	-6564.49	NA	NA	NA
HORVU.MOREX.r2.2HG0178240-TraesCS6B02G030700	MA	0.278193	1.11081	0.250442	6.77862e-38	765	191.697	573.303	NA	225	128.646	96.3543	NA	NA	0.486833	2.3021:2.19211:1.69358:1.73054:0.614503:1	0.485621(0.55098:0.370588:0.535294)	-1697.59	NA	NA	NA
HORVU.MOREX.r2.2HG0178240-TraesCS6B02G032000	MA	0.371133	1.11053	0.334194	8.60972e-57	1593	369.591	1223.41	NA	532	252.583	279.417	NA	NA	0.542681	1.31652:2.06522:0.7164:0.972478:0.441163:1	0.484306(0.501883:0.37194:0.579096)	-3607.99	NA	NA	NA
HORVU.MOREX.r2.2HG0178240-TraesCS6D02G025500	MA	0.355349	0.939628	0.378181	2.04424e-76	2943	701.368	2241.63	NA	957	433.287	523.713	NA	NA	0.494593	1.7183:1.85447:1.25381:1.31795:0.646866:1	0.494733(0.5158:0.411315:0.557085)	-6703.8	NA	NA	NA
HORVU.MOREX.r2.2HG0178240-TraesCS6D02G025900	MA	0.322996	1.04001	0.310571	9.11747e-58	1521	355.932	1165.07	NA	480	238.026	241.974	NA	NA	0.490786	1.31442:1.71544:0.763257:1.079:0.556623:1	0.483563(0.513807:0.404339:0.532544)	-3402.35	NA	NA	NA
HORVU.MOREX.r2.2HG0178700-TRIDC2AG079980	MA	0.158021	0.821957	0.19225	3.26934e-17	384	88.0968	295.903	NA	78	47.3952	30.6048	NA	NA	0.31034	2.79492:2.22065:1.86716:1.89864:1.02782:1	0.481771(0.488281:0.324219:0.632812)	-764.851	NA	NA	NA
HORVU.MOREX.r2.2HG0178700-TRIDC2AG080000	MA	0.183659	0.909862	0.201854	6.46857e-18	384	91.1475	292.852	NA	85	51.5606	33.4394	NA	NA	0.356033	2.88976:2.29592:1.37319:1.38272:0.803936:1	0.490885(0.488281:0.335938:0.648438)	-777.596	NA	NA	NA
HORVU.MOREX.r2.2HG0178700-TRIDC2BG072690	MA	0.24919	0.794529	0.313632	1.25644e-14	480	131.662	348.338	NA	126	68.8608	57.1392	NA	NA	0.398774	2.13387:1.03354:0.500894:0.566121:0.593358:1	0.465625(0.46875:0.35:0.578125)	-1039.17	NA	NA	NA
HORVU.MOREX.r2.2HG0178700-TRIDC2BG072700	MA	0.237628	0.818594	0.290288	2.47379e-16	477	127.334	349.666	NA	123	68.4418	54.5582	NA	NA	0.392715	1.83941:0.940486:0.467463:0.523399:0.606494:1	0.463312(0.465409:0.349057:0.575472)	-1025.79	NA	NA	NA
HORVU.MOREX.r2.2HG0178700-TRIDC2BG072710	MA	0.23608	0.690587	0.341854	1.43815e-11	471	131.772	339.228	NA	116	61.7004	54.2996	NA	NA	0.363238	3.01601:1.34283:0.642976:0.946064:0.706117:1	0.467091(0.464968:0.347134:0.589172)	-1001.72	NA	NA	NA
HORVU.MOREX.r2.2HG0178700-TraesCS2A02G578500	MA	0.189225	0.925906	0.204368	2.69537e-18	384	97.41	286.59	NA	87	54.3319	32.6681	NA	NA	0.376101	4.00405:2.57595:1.38872:1.41297:0.82748:1	0.49349(0.496094:0.332031:0.652344)	-777.561	NA	NA	NA
HORVU.MOREX.r2.2HG0178700-TraesCS2A02G581500	MA	0.169544	0.737229	0.229975	8.70478e-14	384	86.5564	297.444	NA	78	43.5684	34.4316	NA	NA	0.297505	2.98715:2.34856:2.12477:2.14334:1.36186:1	0.480469(0.484375:0.324219:0.632812)	-766.624	NA	NA	NA
HORVU.MOREX.r2.2HG0178700-TraesCS2B02G501700	MA	0.147253	0.521663	0.282277	1.16425e-08	384	109.976	274.024	NA	68	39.9215	28.0785	NA	NA	0.254482	3.67862:1.75848:0.553035:0.755932:1.00293:1	0.480469(0.484375:0.328125:0.628906)	-736.551	NA	NA	NA
HORVU.MOREX.r2.2HG0178700-TraesCS2B02G501800	MA	0.142259	0.544324	0.261349	1.09542e-09	384	108.194	275.806	NA	68	40.8108	27.1892	NA	NA	0.255543	4.38746:2.1195:0.881968:1.04696:1.0653:1	0.480469(0.480469:0.332031:0.628906)	-736.34	NA	NA	NA
HORVU.MOREX.r2.2HG0178700-TraesCS2B02G502100	MA	0.165876	0.532061	0.311761	4.87657e-08	384	97.6008	286.399	NA	71	37.079	33.921	NA	NA	0.258949	3.80237:2.92338:1.63746:1.87544:0.60976:1	0.477865(0.488281:0.320312:0.625)	-750.769	NA	NA	NA
HORVU.MOREX.r2.2HG0178700-TraesCS2B02G502300	MA	0.149359	0.521653	0.286318	1.18683e-08	384	108.044	275.956	NA	69	39.8548	29.1452	NA	NA	0.254109	3.72389:1.91333:0.662992:1.06798:0.830429:1	0.481771(0.480469:0.339844:0.625)	-739.395	NA	NA	NA
HORVU.MOREX.r2.2HG0178700-TraesCS2B02G502600	MA	0.13562	0.527983	0.256865	3.93465e-10	384	105.654	278.346	NA	66	39.3628	26.6372	NA	NA	0.243576	3.85678:2.13505:0.873839:1.20312:0.899898:1	0.479167(0.480469:0.332031:0.625)	-731.367	NA	NA	NA
HORVU.MOREX.r2.2HG0178700-TraesCS2B02G502800	MA	0.153002	0.509715	0.300172	4.39157e-08	384	102.214	281.786	NA	68	37.2089	30.7911	NA	NA	0.247954	3.55423:2.14542:0.933515:0.962704:0.842533:1	0.479167(0.476562:0.324219:0.636719)	-738.625	NA	NA	NA
HORVU.MOREX.r2.2HG0178700-TraesCS2B02G609300	MA	0.192014	0.766989	0.250348	1.58622e-13	384	87.7959	296.204	NA	84	45.5378	38.4622	NA	NA	0.323474	2.75185:2.66238:1.89058:1.91432:0.441037:1	0.498698(0.503906:0.339844:0.652344)	-786.693	NA	NA	NA
HORVU.MOREX.r2.2HG0178700-TraesCS2D02G477600	MA	0.127598	0.476795	0.267616	7.59084e-09	384	108.978	275.022	NA	63	37.6038	25.3962	NA	NA	0.226699	4.04894:1.75196:0.857645:0.88739:0.991771:1	0.47526(0.480469:0.320312:0.625)	-721.927	NA	NA	NA
HORVU.MOREX.r2.2HG0178700-TraesCS2D02G589700	MA	0.181874	0.79529	0.228689	2.04193e-15	384	91.9615	292.038	NA	83	48.0814	34.9186	NA	NA	0.328777	3.50171:2.41193:1.61615:1.64407:0.925612:1	0.492188(0.492188:0.328125:0.65625)	-769.378	NA	NA	NA
HORVU.MOREX.r2.2HG0178800-TRIDC2AG080300	MA	0.109108	0.500588	0.21796	4.44706e-10	507	62.4265	444.574	NA	65	25.4681	39.5319	NA	NA	0.157311	0.784933:1.01584:0.724298:0.683798:0.994295:1	0.667653(0.588757:0.497041:0.91716)	-898.928	NA	NA	NA
HORVU.MOREX.r2.2HG0178800-TRIDC2BG088420	MA	0.041233	0.277247	0.148723	2.70681e-09	615	81.3446	533.655	NA	39	19.74	19.26	NA	NA	0.0724501	1.13196:1.10572:0.92438:1.01553:0.236879:1	0.672358(0.612195:0.460976:0.943902)	-917.594	NA	NA	NA
HORVU.MOREX.r2.2HG0178800-TraesCS2A02G575500	MA	0.0324683	0.143378	0.226452	0.000110712	609	77.3594	531.641	NA	26	10.1711	15.8289	NA	NA	0.0465569	1.0602:0.716165:0.60406:0.703316:0.174378:1	0.671593(0.600985:0.46798:0.945813)	-863.627	NA	NA	NA
HORVU.MOREX.r2.2HG0178800-TraesCS2B02G611700	MA	0.0669828	0.436703	0.153383	7.30419e-14	618	79.9097	538.09	NA	60	29.5154	30.4846	NA	NA	0.114789	1.09221:1.44294:0.951237:1.01925:0.504153:1	0.664239(0.599515:0.463592:0.929612)	-1005.66	NA	NA	NA
HORVU.MOREX.r2.2HG0178800-TraesCS2D02G586200	MA	0.0185169	0.252267	0.0734018	4.50016e-11	618	69.5312	548.469	NA	24	15.1995	8.80051	NA	NA	0.0448162	1.06482:1.28473:0.727502:0.724255:0.607328:1	0.671521(0.604369:0.466019:0.944175)	-861.037	NA	NA	NA
HORVU.MOREX.r2.2HG0179350-TRIDC2AG080810	MA	0.0595851	0.417396	0.142754	2.88039e-40	1629	284.562	1344.44	NA	166	99.1367	66.8633	NA	NA	0.122089	1.85996:2.27276:1.12335:1.13786:0.456559:1	0.657766(0.660221:0.455801:0.857274)	-2704.44	NA	NA	NA
HORVU.MOREX.r2.2HG0179350-TRIDC2AG080870	MA	0.0919731	0.700031	0.131384	1.4736e-24	603	97.9883	505.012	NA	85	50.6819	34.3181	NA	NA	0.190783	1.56795:2.80666:0.742146:0.722886:0.36575:1	0.626036(0.639303:0.415423:0.823383)	-1073.07	NA	NA	NA
HORVU.MOREX.r2.2HG0179350-TRIDC2BG089050	MA	0.135907	0.739958	0.183668	6.37987e-36	954	165.49	788.51	NA	174	92.7937	81.2063	NA	NA	0.240691	1.13683:1.36046:0.983368:0.82862:0.767135:1	0.667715(0.639937:0.507862:0.855346)	-1829.13	NA	NA	NA
HORVU.MOREX.r2.2HG0179350-TRIDC2BG089100	MA	0.0588675	0.482359	0.122041	9.69338e-46	1626	248.156	1377.84	NA	166	98.9502	67.0498	NA	NA	0.1235	1.26541:2.55513:0.318591:0.30834:0.737801:1	0.650677(0.659594:0.45203:0.840406)	-2688.39	NA	NA	NA
HORVU.MOREX.r2.2HG0179350-TRIDC5AG053930	MA	0.0630887	0.474496	0.132959	1.3125e-43	1629	261.99	1367.01	NA	171	100.959	70.0409	NA	NA	0.129255	2.81013:3.95763:1.33229:1.23051:0.533758:1	0.663904(0.662983:0.461326:0.867403)	-2695.88	NA	NA	NA
HORVU.MOREX.r2.2HG0179350-TRIDC5BG057900	MA	0.058476	0.519389	0.112586	3.49047e-53	1629	270.037	1358.96	NA	174	111.069	62.9308	NA	NA	0.134881	3.05176:4.16914:1.29051:1.30471:0.587995:1	0.661756(0.662983:0.459484:0.862799)	-2699.79	NA	NA	NA
HORVU.MOREX.r2.2HG0179350-TraesCS2A02G570500	MA	0.0595384	0.451237	0.131945	4.14678e-43	1629	266.265	1362.73	NA	167	99.6843	67.3157	NA	NA	0.123563	1.70303:2.59396:0.812048:0.825271:0.606483:1	0.657766(0.660221:0.456722:0.856354)	-2700.58	NA	NA	NA
HORVU.MOREX.r2.2HG0179350-TraesCS2D02G581200	MA	0.0652411	0.467995	0.139406	1.6915e-42	1626	252.848	1373.15	NA	173	98.459	74.541	NA	NA	0.12787	1.11527:2.00786:0.524288:0.492307:0.431875:1	0.656212(0.662362:0.452952:0.853321)	-2715.76	NA	NA	NA
HORVU.MOREX.r2.2HG0179350-TraesCS2D02G581900	MA	0.0550121	0.43793	0.125619	2.98184e-42	1629	254.375	1374.63	NA	157	93.5172	63.4828	NA	NA	0.114806	1.35079:2.53301:0.509188:0.532415:0.480501:1	0.654082(0.660221:0.452118:0.849908)	-2663.6	NA	NA	NA
HORVU.MOREX.r2.2HG0179350-TraesCS5B02G370600	MA	0.0613402	0.542617	0.113045	2.31199e-48	1401	243.653	1157.35	NA	157	102.15	54.8504	NA	NA	0.145041	3.06297:3.70067:1.66897:1.67194:0.57968:1	0.656674(0.659529:0.449679:0.860814)	-2348.14	NA	NA	NA
HORVU.MOREX.r2.2HG0179350-TraesCS5D02G377800	MA	0.0653614	0.504618	0.129526	3.58639e-48	1629	268.752	1360.25	NA	179	108.119	70.8806	NA	NA	0.13783	2.6361:3.49389:1.41217:1.20184:0.632447:1	0.661142(0.664825:0.456722:0.861878)	-2721.71	NA	NA	NA
HORVU.MOREX.r2.2HG0179350-TraesCSU02G037900	MA	0.0673449	0.498232	0.135168	2.1069e-46	1626	257.633	1368.37	NA	181	105.36	75.6398	NA	NA	0.135617	1.50401:2.47812:0.67854:0.636622:0.566474:1	0.654367(0.657749:0.452952:0.852399)	-2738.92	NA	NA	NA
HORVU.MOREX.r2.2HG0179710-TRIDC2AG081070	MA	0.0903763	0.215936	0.418532	7.746e-09	1485	389.169	1095.83	NA	157	72.0675	84.9325	NA	NA	0.123281	1.62908:1.50922:1.09159:1.32891:0.404352:1	0.543434(0.743434:0.448485:0.438384)	-2578.45	NA	NA	NA
HORVU.MOREX.r2.2HG0179710-TRIDC2BG089530	MA	0.0846593	0.217213	0.389753	3.71934e-09	1410	372.899	1037.1	NA	145	69.5785	75.4215	NA	NA	0.119715	1.32851:1.12041:0.719448:1.03046:0.251249:1	0.552837(0.747872:0.454255:0.456383)	-2424.49	NA	NA	NA
HORVU.MOREX.r2.2HG0179710-TRIDC2BG089540	MA	0.0625244	0.0994365	0.628788	0.0356938	1368	312.363	1055.64	NA	89	28.48	60.52	NA	NA	0.0709528	3.41246:3.21729:2.41908:2.67737:0.704607:1	0.453947(0.677632:0.327851:0.35636)	-2179.56	NA	NA	NA
HORVU.MOREX.r2.2HG0179710-TraesCS2A02G567800	MA	0.0550494	0.177113	0.310815	9.05361e-17	2592	604.699	1987.3	NA	196	96.959	99.041	NA	NA	0.0835262	1.02685:1.46437:0.550885:1.46945:0.534378:1	0.569252(0.712384:0.439815:0.555556)	-4183.07	NA	NA	NA
HORVU.MOREX.r2.2HG0179710-TraesCS2B02G628800	MA	0.0739943	0.16353	0.452482	1.66422e-10	2952	733.998	2218	NA	255	107.717	147.283	NA	NA	0.0962568	1.40404:1.37871:1.12255:1.29002:0.526511:1	0.557249(0.720528:0.442581:0.508638)	-4878.68	NA	NA	NA
HORVU.MOREX.r2.2HG0179710-TraesCS2D02G578500	MA	0.0547269	0.147377	0.371339	1.38131e-11	2565	632.69	1932.31	NA	182	85.2812	96.7188	NA	NA	0.0775802	1.23613:1.54162:0.785489:1.33391:0.493045:1	0.572125(0.715205:0.449708:0.551462)	-4098.64	NA	NA	NA
HORVU.MOREX.r2.2HG0180270-TRIDC2BG090430	MA	0.0718986	0.204124	0.352231	6.99184e-08	1068	257.879	810.121	NA	97	46.0475	50.9525	NA	NA	0.103826	2.17457:2.02021:1.73327:1.89305:0.622382:1	0.450375(0.48736:0.337079:0.526685)	-1827.71	NA	NA	NA
HORVU.MOREX.r2.2HG0180270-TraesCS2D02G573600	MA	0.108883	0.163539	0.665791	0.000169273	3255	810.425	2444.58	NA	360	119.669	240.331	NA	NA	0.122491	1.51897:1.67996:1.18722:1.38004:0.619639:1	0.446237(0.478802:0.378341:0.481567)	-5799.32	NA	NA	NA
HORVU.MOREX.r2.2HG0180270-TraesCS2D02G573800	MA	0.0974982	0.221618	0.439938	1.45068e-07	1401	331.385	1069.62	NA	157	64.8762	92.1238	NA	NA	0.126857	1.88353:1.70316:1.5709:1.60614:0.846529:1	0.436117(0.466809:0.352248:0.489293)	-2469.15	NA	NA	NA
HORVU.MOREX.r2.2HG0180270-TraesCSU02G160400	MA	0.113271	0.16331	0.693596	0.00057367	3294	817.911	2476.09	NA	373	120.333	252.667	NA	NA	0.125696	2.06939:2.19991:1.65089:1.99473:0.918894:1	0.445659(0.474044:0.381603:0.48133)	-5903.41	NA	NA	NA
HORVU.MOREX.r2.2HG0180270-TraesCSU02G201600	MA	0.0943016	0.198712	0.474564	2.00719e-06	1515	363.947	1151.05	NA	160	63.977	96.023	NA	NA	0.119384	1.67929:1.63482:1.30531:1.67409:0.44277:1	0.435644(0.450495:0.360396:0.49604)	-2645.92	NA	NA	NA
HORVU.MOREX.r2.2HG0180280-TRIDC2AG082340	MA	0.0823134	0.173415	0.474662	0.000535617	936	223.137	712.863	NA	88	34.9703	53.0297	NA	NA	0.104031	1.49385:1.57274:1.13655:1.39678:0.359533:1	0.42735(0.448718:0.394231:0.439103)	-1641.49	NA	NA	NA
HORVU.MOREX.r2.2HG0180280-TRIDC2BG090420	MA	0.147182	0.176712	0.832895	0.13149	2193	546.96	1646.04	NA	300	85.5543	214.446	NA	NA	0.154547	1.44696:1.46079:1.2283:1.4935:0.683992:1	0.435933(0.46238:0.389877:0.45554)	-4076.74	NA	NA	NA
HORVU.MOREX.r2.2HG0180320-TRIDC2BG090430	MA	0.0740653	0.246345	0.300657	9.07883e-11	1080	258.479	821.521	NA	107	54.7154	52.2846	NA	NA	0.115297	2.05683:2.01984:1.73547:1.85121:0.633624:1	0.452315(0.490278:0.340278:0.526389)	-1872.5	NA	NA	NA
HORVU.MOREX.r2.2HG0180320-TraesCS2D02G573600	MA	0.106653	0.168059	0.634616	1.92022e-05	3273	817.206	2455.79	NA	360	123.835	236.165	NA	NA	0.121985	1.73854:1.80638:1.40223:1.74491:0.601724:1	0.446685(0.478918:0.380843:0.480293)	-5825.85	NA	NA	NA
HORVU.MOREX.r2.2HG0180320-TraesCS2D02G573800	MA	0.0894858	0.241745	0.370167	1.08023e-10	1413	347.204	1065.8	NA	157	73.4921	83.5079	NA	NA	0.126899	1.74349:1.50702:1.06959:1.37279:0.537852:1	0.44126(0.473461:0.356688:0.493631)	-2490.84	NA	NA	NA
HORVU.MOREX.r2.2HG0180320-TraesCSU02G160400	MA	0.113081	0.173886	0.650315	3.76393e-05	3315	815.251	2499.75	NA	382	127.588	254.412	NA	NA	0.128034	1.82402:1.81376:1.54538:1.76338:0.818277:1	0.445249(0.472398:0.384163:0.479186)	-5965.12	NA	NA	NA
HORVU.MOREX.r2.2HG0180320-TraesCSU02G201600	MA	0.0948521	0.216	0.43913	4.34385e-08	1527	364.459	1162.54	NA	167	69.5624	97.4376	NA	NA	0.123767	1.8246:1.79902:1.46494:1.75463:0.593115:1	0.438114(0.453831:0.366405:0.494106)	-2686.11	NA	NA	NA
HORVU.MOREX.r2.2HG0180470-TRIDC2AG082160	MA	0.0823384	0.300661	0.273858	2.55373e-11	813	178.337	634.663	NA	91	46.0852	44.9148	NA	NA	0.130229	0.819179:0.815006:0.719453:0.911148:0.471946:1	0.421894(0.479705:0.369004:0.416974)	-1465.51	NA	NA	NA
HORVU.MOREX.r2.2HG0180470-TRIDC2BG002840	MA	0.33966	0.836024	0.40628	6.03927e-20	972	210.33	761.67	NA	296	119.777	176.223	NA	NA	0.447068	1.25878:1.0995:0.929778:1.31259:0.529018:1	0.423354(0.501543:0.351852:0.416667)	-2142.46	NA	NA	NA
HORVU.MOREX.r2.2HG0180470-TRIDC2BG002980	MA	0.350964	0.810565	0.432987	1.57482e-17	1002	224.3	777.7	NA	304	121.538	182.462	NA	NA	0.453846	1.66845:1.3067:0.915376:1.32687:0.506685:1	0.413174(0.489521:0.348802:0.401198)	-2226.39	NA	NA	NA
HORVU.MOREX.r2.2HG0180470-TRIDC3BG017430	MA	0.163989	0.315671	0.519493	2.1446e-05	912	228.041	683.959	NA	152	59.4191	92.5809	NA	NA	0.201916	2.61411:1.60688:1.02353:2.1302:0.620417:1	0.419408(0.5:0.34375:0.414474)	-1777.69	NA	NA	NA
HORVU.MOREX.r2.2HG0180470-TRIDC5BG081000	MA	0.3217	1.0197	0.315485	5.42073e-35	1017	219.178	797.822	NA	306	142.432	163.568	NA	NA	0.472128	1.32357:1.32414:1.13312:1.25207:0.532598:1	0.415438(0.492625:0.346608:0.40708)	-2236.09	NA	NA	NA
HORVU.MOREX.r2.2HG0180470-TRIDC7AG073980	MA	0.296783	1.07283	0.276635	2.64213e-34	843	190.908	652.092	NA	243	124.941	118.059	NA	NA	0.47253	2.54002:2.42988:1.99658:2.45817:0.735662:1	0.411032(0.478648:0.343416:0.411032)	-1831.84	NA	NA	NA
HORVU.MOREX.r2.2HG0180470-TRIDC7BG070340	MA	0.699331	2.19537	0.318548	0	1416	284.583	1131.42	NA	711	313.706	397.294	NA	NA	1	0.918717:0.924897:0.817512:0.964846:0.562376:1	0.415254(0.496822:0.354873:0.394068)	-3529.8	NA	NA	NA
HORVU.MOREX.r2.2HG0180470-TraesCS2A02G024200	MA	0.61491	2.45973	0.249991	0	1362	284.306	1077.69	NA	655	336.308	318.692	NA	NA	1	0.864296:0.898317:0.740721:0.837694:0.454221:1	0.422907(0.491189:0.360132:0.417401)	-3351.14	NA	NA	NA
HORVU.MOREX.r2.2HG0180470-TraesCS2A02G563400	MA	0.0779809	0.232619	0.335231	2.72355e-11	1422	310.736	1111.26	NA	141	64.1241	76.8759	NA	NA	0.111772	2.14792:1.80694:1.16584:2.27027:0.570677:1	0.425457(0.505274:0.366034:0.405063)	-2447.69	NA	NA	NA
HORVU.MOREX.r2.2HG0180470-TraesCS2B02G036700	MA	0.686982	2.18648	0.314196	0	1380	288.074	1091.93	NA	702	320.41	381.59	NA	NA	1	0.831667:0.831807:0.727123:0.958015:0.450436:1	0.421739(0.498913:0.347826:0.418478)	-3434.9	NA	NA	NA
HORVU.MOREX.r2.2HG0180470-TraesCS2B02G038000	MA	0.338302	0.776749	0.435536	3.46578e-17	1002	230.448	771.552	NA	295	120.007	174.993	NA	NA	0.43914	1.78928:1.34977:0.913499:1.33995:0.46418:1	0.418164(0.494012:0.344311:0.416168)	-2206.39	NA	NA	NA
HORVU.MOREX.r2.2HG0180470-TraesCS2D02G026700	MA	0.649567	2.34904	0.276525	0	1380	284.558	1095.44	NA	686	332.281	353.719	NA	NA	1	0.919696:0.864615:0.779574:1.0218:0.622173:1	0.425362(0.493478:0.355435:0.427174)	-3424.24	NA	NA	NA
HORVU.MOREX.r2.2HG0180470-TraesCS2D02G572000	MA	0.0794206	0.220033	0.360948	6.943e-10	1422	315.431	1106.57	NA	140	61.7761	78.2239	NA	NA	0.110612	2.16393:1.88943:1.26895:2.27111:0.528807:1	0.425457(0.505274:0.368143:0.402954)	-2447.18	NA	NA	NA
HORVU.MOREX.r2.2HG0180470-TraesCS3B02G001200	MA	0.306999	0.751394	0.408573	3.01554e-14	738	178.615	559.385	NA	211	92.5616	118.438	NA	NA	0.414555	1.90362:1.60224:1.19511:1.43117:0.48667:1	0.409892(0.49187:0.337398:0.400407)	-1628.15	NA	NA	NA
HORVU.MOREX.r2.2HG0180470-TraesCS5B02G544700	MA	0.292583	0.765226	0.382348	5.37645e-21	969	226.788	742.212	NA	273	121.262	151.738	NA	NA	0.403202	1.41323:1.2879:1.04286:1.20389:0.485667:1	0.409701(0.482972:0.335913:0.410217)	-2140.61	NA	NA	NA
HORVU.MOREX.r2.2HG0180470-TraesCS5D02G543500	MA	0.321063	0.951391	0.337467	1.40938e-30	1008	228.573	779.427	NA	305	141.811	163.189	NA	NA	0.463996	1.67169:1.5073:1.27232:1.56083:0.626081:1	0.414683(0.486607:0.349702:0.407738)	-2221.74	NA	NA	NA
HORVU.MOREX.r2.2HG0180470-TraesCS7B02G446400	MA	0.588199	2.65159	0.221829	0	1131	225.719	905.281	NA	525	277.825	247.175	NA	NA	1	0.934:0.965169:0.83076:1.02873:0.557059:1	0.412909(0.482759:0.335544:0.420424)	-2739.63	NA	NA	NA
HORVU.MOREX.r2.2HG0180470-TraesCS7B02G446500	MA	0.332031	0.660579	0.502636	1.65595e-11	1002	243.701	758.299	NA	292	113.885	178.115	NA	NA	0.411939	1.77833:1.41624:0.925272:1.27721:0.459782:1	0.413174(0.486527:0.347305:0.405689)	-2231.47	NA	NA	NA
HORVU.MOREX.r2.2HG0180470-TraesCS7B02G446600	MA	0.3203	0.88731	0.360979	8.13972e-27	1005	242.77	762.23	NA	304	142.497	161.503	NA	NA	0.457268	1.6828:1.00464:0.653109:1.4768:0.370767:1	0.410945(0.479104:0.340299:0.413433)	-2260.67	NA	NA	NA
HORVU.MOREX.r2.2HG0180470-TraesCS7B02G494500	MA	0.337848	1.13956	0.296473	1.92261e-42	1005	223.619	781.381	NA	318	156.192	161.808	NA	NA	0.516234	2.10268:1.98233:1.72485:2.42651:0.820428:1	0.416915(0.502985:0.338806:0.408955)	-2227.49	NA	NA	NA
HORVU.MOREX.r2.2HG0181120-TRIDC2BG090940	MA	0.151567	0.231105	0.655838	0.000985145	1812	375.53	1436.47	NA	265	75.5266	189.473	NA	NA	0.168051	1.26216:1.37399:1.13549:1.23142:0.70747:1	0.514901(0.522351:0.413907:0.608444)	-3399.97	NA	NA	NA
HORVU.MOREX.r2.2HG0181120-TraesCS2A02G558800	MA	0.145945	0.208913	0.698594	0.00461451	1992	429.991	1562.01	NA	279	78.8636	200.136	NA	NA	0.159537	2.02256:1.97651:1.89168:1.90706:1.11102:1	0.508032(0.523343:0.411145:0.589608)	-3710.49	NA	NA	NA
HORVU.MOREX.r2.2HG0181120-TraesCS2B02G621200	MA	0.157342	0.227325	0.692145	0.0023366	2034	434.249	1599.75	NA	304	85.638	218.362	NA	NA	0.172283	2.05161:2.10254:1.94798:1.96389:1.09672:1	0.509587(0.523599:0.412242:0.59292)	-3829.69	NA	NA	NA
HORVU.MOREX.r2.2HG0181120-TraesCS2D02G299200	MA	0.153845	0.224345	0.685753	0.00248191	1890	401.987	1488.01	NA	278	78.5663	199.434	NA	NA	0.16884	1.55986:1.61772:1.43738:1.53256:0.812107:1	0.513228(0.521429:0.414286:0.603968)	-3537.52	NA	NA	NA
HORVU.MOREX.r2.2HG0181120-TraesCS6A02G037600	MA	0.160469	0.266862	0.60132	6.14947e-06	1995	428.394	1566.61	NA	314	98.1563	215.844	NA	NA	0.183315	2.40001:2.34936:2.20159:2.23025:1.53645:1	0.503509(0.516541:0.411278:0.582707)	-3794.75	NA	NA	NA
HORVU.MOREX.r2.2HG0181120-TraesCSU02G020400	MA	0.149534	0.214796	0.696171	0.00301557	2031	427.064	1603.94	NA	290	80.2296	209.77	NA	NA	0.163257	1.70389:1.72171:1.62535:1.71116:1.02015:1	0.509109(0.525111:0.413589:0.588626)	-3789.59	NA	NA	NA
HORVU.MOREX.r2.2HG0181230-TraesCS2A02G558600	MA	0.08823	0.155666	0.566789	0.00166864	1329	304.381	1024.62	NA	126	43.3296	82.6704	NA	NA	0.103675	2.33244:2.26954:1.98814:1.9831:1.10935:1	0.491723(0.532731:0.397291:0.545147)	-2299.88	NA	NA	NA
HORVU.MOREX.r2.2HG0181230-TraesCS2A02G558900	MA	0.194897	0.406609	0.479323	2.14552e-10	1311	312.332	998.668	NA	260	102.661	157.339	NA	NA	0.245335	1.3793:1.37361:1.08626:1.1804:0.535478:1	0.488558(0.533181:0.410755:0.521739)	-2642.33	NA	NA	NA
HORVU.MOREX.r2.2HG0181230-TraesCS2D02G298800	MA	0.181223	0.40754	0.444675	7.02435e-12	1308	306.77	1001.23	NA	248	101.17	146.83	NA	NA	0.234302	1.14681:1.1232:0.918703:1.0581:0.392437:1	0.493119(0.537844:0.411697:0.529817)	-2602.25	NA	NA	NA
HORVU.MOREX.r2.2HG0181230-TraesCS2D02G299100	MA	0.187656	0.416094	0.450994	5.64751e-12	1311	313.991	997.009	NA	256	105.262	150.738	NA	NA	0.242368	1.29431:1.24785:0.975791:1.08002:0.475657:1	0.491609(0.535469:0.413043:0.526316)	-2629.66	NA	NA	NA
HORVU.MOREX.r2.2HG0181230-TraesCS2D02G570800	MA	0.407488	1.15088	0.354066	1.56588e-43	1212	259.929	952.071	NA	436	189.823	246.177	NA	NA	0.566918	1.06177:1.11094:0.882058:1.13072:0.489277:1	0.500413(0.533416:0.420792:0.54703)	-2818.21	NA	NA	NA
HORVU.MOREX.r2.2HG0181230-TraesCSU02G245000	MA	0.0852554	0.145134	0.587424	0.0325683	741	171.855	569.145	NA	67	22.7472	44.2528	NA	NA	0.0991428	3.61995:3.86722:3.12601:3.10477:0.857417:1	0.469636(0.554656:0.38664:0.467611)	-1261.93	NA	NA	NA
HORVU.MOREX.r2.2HG0181300-TRIDC2AG082010	MA	0.154062	1.04849	0.146937	9.61198e-55	966	166.452	799.548	NA	196	114.901	81.0987	NA	NA	0.308181	2.55474:3.24855:1.36609:1.34843:0.496559:1	0.598861(0.579193:0.389752:0.82764)	-1878.54	NA	NA	NA
HORVU.MOREX.r2.2HG0181300-TRIDC2BG091010	MA	0.309194	2.53148	0.122139	0	1080	197.577	882.423	NA	343	221.934	121.066	NA	NA	0.715743	1.81964:2.88699:0.797485:1.00604:0.664852:1	0.603241(0.602778:0.388889:0.818056)	-2354.03	NA	NA	NA
HORVU.MOREX.r2.2HG0181300-TraesCS2A02G558300	MA	0.203472	0.707737	0.287497	2.47099e-19	735	148.924	586.076	NA	161	75.5367	85.4633	NA	NA	0.305645	2.65179:3.47987:1.28304:1.41226:0.471082:1	0.583673(0.593878:0.377551:0.779592)	-1480.09	NA	NA	NA
HORVU.MOREX.r2.2HG0181300-TraesCSU02G020600	MA	0.155418	0.971813	0.159925	4.89206e-56	1089	195.472	893.528	NA	221	127.669	93.3312	NA	NA	0.301958	2.24112:3.17505:1.00995:1.03459:0.569312:1	0.599174(0.585399:0.396694:0.815427)	-2129.36	NA	NA	NA
HORVU.MOREX.r2.2HG0181350-TRIDC2BG091130	MA	0.470586	0.781963	0.601801	7.37494e-14	1743	396.545	1346.45	NA	635	208.649	426.351	NA	NA	0.541426	1.4498:1.28887:1.13846:1.716:0.801223:1	0.506024(0.557659:0.388985:0.571429)	-4086.11	NA	NA	NA
HORVU.MOREX.r2.2HG0181350-TRIDC2BG091170	MA	0.216771	0.570005	0.380297	1.57417e-33	2211	501.46	1709.54	NA	500	217.724	282.276	NA	NA	0.296885	1.95086:1.96594:1.5964:1.77765:0.58978:1	0.523519(0.549525:0.369742:0.651289)	-4558.31	NA	NA	NA
HORVU.MOREX.r2.2HG0181350-TRIDC5AG066090	MA	0.175172	0.564829	0.310132	4.49217e-29	1380	328.89	1051.11	NA	285	143.133	141.867	NA	NA	0.268037	2.46703:2.39573:2.05992:2.40957:0.950831:1	0.486594(0.540217:0.383696:0.53587)	-2785.65	NA	NA	NA
HORVU.MOREX.r2.2HG0181350-TRIDC5BG071090	MA	0.194214	0.559702	0.346995	4.63022e-24	1380	303.326	1076.67	NA	295	132.187	162.813	NA	NA	0.274548	2.02127:2.04246:1.79791:1.88857:0.771437:1	0.544565(0.557609:0.388043:0.688043)	-2800.9	NA	NA	NA
HORVU.MOREX.r2.2HG0181350-TraesCS2B02G621900	MA	0.190494	0.584428	0.32595	5.33756e-20	1032	209.467	822.533	NA	217	95.1779	121.822	NA	NA	0.270452	1.4196:1.38457:1.2333:1.61956:0.698094:1	0.428779(0.521802:0.363372:0.401163)	-2087.49	NA	NA	NA
HORVU.MOREX.r2.2HG0181350-TraesCS5A02G461000	MA	0.151928	0.928852	0.163566	7.81342e-57	1023	228.437	794.563	NA	225	143.41	81.5895	NA	NA	0.325416	2.21756:1.60518:1.14224:2.20045:0.68488:1	0.423265(0.519062:0.36217:0.388563)	-2048.33	NA	NA	NA
HORVU.MOREX.r2.2HG0181350-TraesCS5B02G470900	MA	0.129366	0.711188	0.181901	3.99602e-39	966	227.077	738.923	NA	184	115.584	68.4163	NA	NA	0.266134	2.07623:1.86234:1.4677:2.05501:0.630618:1	0.419772(0.523292:0.350932:0.385093)	-1884.8	NA	NA	NA
HORVU.MOREX.r2.2HG0181350-TraesCS5D02G473200	MA	0.147498	0.856183	0.172274	1.2307e-50	1023	220.295	802.705	NA	216	132.7	83.2997	NA	NA	0.300108	1.76317:1.61438:1.31246:1.75962:0.686988:1	0.42131(0.517595:0.357771:0.388563)	-2034.74	NA	NA	NA
HORVU.MOREX.r2.3HG0182800-TRIDC3AG002000	MA	0.141819	0.29852	0.475075	8.75801e-07	1014	251.286	762.714	NA	155	63.4735	91.5265	NA	NA	0.180652	1.99911:2.539:1.19539:1.36428:0.504236:1	0.455128(0.532544:0.387574:0.445266)	-1913.33	NA	NA	NA
HORVU.MOREX.r2.3HG0182800-TRIDC3BG001430	MA	0.183767	0.321472	0.571642	4.04758e-12	3108	751.074	2356.93	NA	568	203.303	364.697	NA	NA	0.217044	1.68527:2.28829:1.06154:1.06168:0.704525:1	0.457207(0.516892:0.382722:0.472008)	-6182.02	NA	NA	NA
HORVU.MOREX.r2.3HG0182800-TRIDC3BG001440	MA	0.169807	0.456125	0.372281	1.98926e-15	1134	263.726	870.274	NA	215	96.4777	118.522	NA	NA	0.236394	1.58929:2.11002:1.15947:1.17216:0.764305:1	0.424162(0.482804:0.37963:0.410053)	-2219.39	NA	NA	NA
HORVU.MOREX.r2.3HG0182800-TraesCS3A02G008200	MA	0.192736	0.323716	0.595385	1.21788e-10	3090	734.13	2355.87	NA	578	198.583	379.417	NA	NA	0.223854	1.43127:2.38961:0.831943:0.994441:0.73596:1	0.455502(0.516019:0.384466:0.466019)	-6166.12	NA	NA	NA
HORVU.MOREX.r2.3HG0182800-TraesCS3D02G002500	MA	0.183195	0.314261	0.582939	7.25772e-11	2967	712.78	2254.22	NA	538	189.198	348.802	NA	NA	0.214682	1.57745:2.08229:1.00959:1.06458:0.619499:1	0.459892(0.515167:0.38726:0.47725)	-5879.71	NA	NA	NA
HORVU.MOREX.r2.3HG0182800-TraesCSU02G041300	MA	0.186632	0.315264	0.591987	8.80162e-11	3105	750.352	2354.65	NA	569	199.112	369.888	NA	NA	0.217718	1.75998:2.30994:1.12539:1.12941:0.712121:1	0.457327(0.517391:0.382126:0.472464)	-6178.03	NA	NA	NA
HORVU.MOREX.r2.3HG0182800-TraesCSU02G042200	MA	0.170375	0.244262	0.69751	8.60751e-05	3012	699.882	2312.12	NA	489	147.99	341.01	NA	NA	0.187544	2.22358:2.33043:1.93818:1.99995:0.975533:1	0.456507(0.517928:0.381474:0.47012)	-5845.92	NA	NA	NA
HORVU.MOREX.r2.3HG0182800-TraesCSU02G207600	MA	0.141235	0.233844	0.60397	0.000102768	1575	405.985	1169.01	NA	226	82.5088	143.491	NA	NA	0.165106	2.15867:2.26507:1.5603:1.58464:0.500308:1	0.499365(0.552381:0.395238:0.550476)	-2972.43	NA	NA	NA
HORVU.MOREX.r2.3HG0182800-TraesCSU02G212300	MA	0.162844	0.290276	0.560995	3.94668e-10	2694	641.41	2052.59	NA	445	159.199	285.801	NA	NA	0.193184	1.83855:2.37167:1.26356:1.47783:0.860454:1	0.458983(0.506682:0.385301:0.484967)	-5234.16	NA	NA	NA
HORVU.MOREX.r2.3HG0182820-TRIDC7BG066900	MA	0.368025	1.06293	0.346236	7.47125e-30	870	215.841	654.159	NA	291	141.996	149.004	NA	NA	0.540427	2.89374:5.10496:1.71255:2.99656:1.20246:1	0.468391(0.544828:0.406897:0.453448)	-1954.46	NA	NA	NA
HORVU.MOREX.r2.3HG0182820-TraesCS7A02G510600	MA	0.32389	1.22238	0.264966	2.12559e-91	1749	420.208	1328.79	NA	569	309.596	259.404	NA	NA	0.539758	1.40604:2.70248:1.12213:1.56103:0.587575:1	0.506003(0.5506:0.404803:0.562607)	-3957.15	NA	NA	NA
HORVU.MOREX.r2.3HG0182820-TraesCS7B02G421200	MA	0.326217	1.00438	0.324793	1.90753e-60	1743	434.93	1308.07	NA	551	278.729	272.271	NA	NA	0.495439	1.86688:3.39687:1.421:1.59063:0.928753:1	0.497992(0.538726:0.407057:0.548193)	-3932.08	NA	NA	NA
HORVU.MOREX.r2.3HG0182820-TraesCS7D02G500000	MA	0.31134	1.12251	0.277361	1.08148e-81	1743	432.423	1310.58	NA	556	302.073	253.927	NA	NA	0.512585	1.52428:2.43446:1.24685:1.32234:0.629865:1	0.500861(0.545611:0.394148:0.562823)	-3937.89	NA	NA	NA
HORVU.MOREX.r2.3HG0182850-TRIDC3BG001460	MA	0.23332	0.442432	0.527358	1.40924e-18	2883	690.166	2192.83	NA	643	240.324	402.676	NA	NA	0.28338	1.81425:2.01555:1.1312:1.40882:0.595616:1	0.454214(0.508845:0.380333:0.473465)	-6004.1	NA	NA	NA
HORVU.MOREX.r2.3HG0182850-TRIDC3BG001500	MA	0.139336	0.308193	0.452106	2.69605e-10	1425	367.279	1057.72	NA	219	95.134	123.866	NA	NA	0.182857	1.58761:2.08082:0.863324:1.21014:0.388027:1	0.502807(0.54:0.385263:0.583158)	-2703.78	NA	NA	NA
HORVU.MOREX.r2.3HG0182850-TraesCS3A02G008600	MA	0.231378	0.374417	0.617968	3.54399e-11	3132	783.358	2348.64	NA	671	235.21	435.79	NA	NA	0.267154	1.91111:2.52214:0.783874:1.10262:0.779688:1	0.452905(0.505268:0.382663:0.470785)	-6453.26	NA	NA	NA
HORVU.MOREX.r2.3HG0182850-TraesCS3D02G002400	MA	0.243044	0.419623	0.579196	2.2848e-15	3210	776.864	2433.14	NA	730	259.413	470.587	NA	NA	0.285778	1.58756:1.8892:0.914384:1.14224:0.694549:1	0.45405(0.506542:0.390654:0.464953)	-6745.3	NA	NA	NA
HORVU.MOREX.r2.3HG0182850-TraesCSU02G041500	MA	0.0963464	0.220776	0.4364	1.19762e-15	3186	755.291	2430.71	NA	356	148.059	207.941	NA	NA	0.125844	1.782:1.80653:1.39361:1.63029:0.382351:1	0.453547(0.507062:0.386064:0.467514)	-5712.63	NA	NA	NA
HORVU.MOREX.r2.3HG0182850-TraesCSU02G041700	MA	0.219958	0.444623	0.494707	8.5738e-24	3207	760.002	2447	NA	696	268.434	427.566	NA	NA	0.2732	1.54953:1.85764:0.825607:1.21964:0.705413:1	0.45463(0.511225:0.391955:0.460711)	-6653.71	NA	NA	NA
HORVU.MOREX.r2.3HG0182850-TraesCSU02G042000	MA	0.245686	0.424071	0.579352	1.5064e-13	2775	686.316	2088.68	NA	634	229.448	404.552	NA	NA	0.289804	1.52453:2.35288:0.763672:0.935143:0.624891:1	0.456757(0.501081:0.385946:0.483243)	-5811.48	NA	NA	NA
HORVU.MOREX.r2.3HG0182850-TraesCSU02G042100	MA	0.236059	0.468564	0.503792	1.99614e-14	1809	441.411	1367.59	NA	414	161.665	252.335	NA	NA	0.292792	1.71884:1.73312:1.3634:1.48196:0.495824:1	0.486457(0.529022:0.388889:0.541459)	-3806.34	NA	NA	NA
HORVU.MOREX.r2.3HG0182850-TraesCSU02G162800	MA	0.101732	0.23399	0.434768	2.26655e-15	2937	703.351	2233.65	NA	345	144.915	200.085	NA	NA	0.133405	1.87579:1.94259:1.42192:1.69227:0.418455:1	0.456418(0.513279:0.382533:0.473442)	-5310.11	NA	NA	NA
HORVU.MOREX.r2.3HG0182850-TraesCSU02G187300	MA	0.227064	0.462634	0.490808	1.83111e-25	3252	772.53	2479.47	NA	726	281.912	444.088	NA	NA	0.283025	1.56976:1.84488:0.893634:1.31798:0.669451:1	0.45572(0.512454:0.39345:0.461255)	-6795.84	NA	NA	NA
HORVU.MOREX.r2.3HG0183360-TRIDC3AG001640	MA	0.0195213	0.157611	0.123858	3.94837e-09	687	162.152	524.848	NA	32	22.8425	9.1575	NA	NA	0.0521145	1.92844:1.88279:1.80291:1.9153:0.668119:1	0.545852(0.556769:0.406114:0.674672)	-1057.19	NA	NA	NA
HORVU.MOREX.r2.3HG0183360-TRIDC3AG001660	MA	0.0236986	0.361729	0.0655149	4.84823e-20	585	138.081	446.919	NA	48	39.6024	8.3976	NA	NA	0.103486	1.49182:1.68527:1.01289:1.01858:0.639535:1	0.536752(0.566667:0.374359:0.669231)	-952.539	NA	NA	NA
HORVU.MOREX.r2.3HG0183360-TRIDC3AG001680	MA	0.050535	0.235315	0.214754	7.94215e-10	678	162.512	515.488	NA	56	33.3095	22.6905	NA	NA	0.0948255	2.18397:2.37872:2.19171:2.20074:1.7502:1	0.542773(0.55531:0.411504:0.661504)	-1132.79	NA	NA	NA
HORVU.MOREX.r2.3HG0183360-TRIDC7AG066090	MA	0.0834071	0.998	0.0835742	9.13382e-52	687	170.81	516.19	NA	128	102.191	25.8094	NA	NA	0.310805	3.0351:3.41223:2.9418:2.90999:1.15466:1	0.530568(0.554585:0.40393:0.633188)	-1306.34	NA	NA	NA
HORVU.MOREX.r2.3HG0183360-TRIDC7AG066120	MA	0.0515395	1.19698	0.0430579	9.00544e-53	573	137.621	435.379	NA	97	85.3709	11.6291	NA	NA	0.326648	4.02809:4.22296:4.07791:4.09372:1.13466:1	0.524433(0.541885:0.382199:0.649215)	-1044.42	NA	NA	NA
HORVU.MOREX.r2.3HG0183360-TRIDC7BG059630	MA	0.0809896	1.09497	0.0739649	6.52256e-55	687	174.68	512.32	NA	130	106.826	23.1741	NA	NA	0.338809	3.3902:3.84361:3.19713:3.18059:1.25019:1	0.528384(0.556769:0.401747:0.626638)	-1302.1	NA	NA	NA
HORVU.MOREX.r2.3HG0183360-TraesCS3A02G012400	MA	0.0229583	0.265586	0.0864436	3.68874e-17	678	166.424	511.576	NA	47	37.133	9.86704	NA	NA	0.0825145	2.63553:3.48289:1.79042:1.80517:0.702048:1	0.539823(0.564159:0.400442:0.654867)	-1081.55	NA	NA	NA
HORVU.MOREX.r2.3HG0183360-TraesCS3A02G012600	MA	0.0275572	0.162249	0.169845	7.60495e-08	687	157.985	529.015	NA	36	22.9485	13.0515	NA	NA	0.0585312	2.0636:2.25527:2.31852:2.57789:2.15447:1	0.542213(0.554585:0.406114:0.665939)	-1075.27	NA	NA	NA
HORVU.MOREX.r2.3HG0183360-TraesCS3D02G010800	MA	0.0197395	0.213979	0.0922496	3.73867e-14	687	162.23	524.77	NA	39	30.0369	8.96309	NA	NA	0.0656077	2.92465:7.22205:0.89616:3.37274:1.69643:1	0.540757(0.556769:0.40393:0.661572)	-1069.51	NA	NA	NA
HORVU.MOREX.r2.3HG0183360-TraesCS3D02G011000	MA	0.0286341	0.233811	0.122467	1.58753e-13	678	157.241	520.759	NA	45	32.0149	12.9851	NA	NA	0.0762183	2.34478:4.28455:1.5595:1.63344:1.47165:1	0.54056(0.557522:0.400442:0.663717)	-1082	NA	NA	NA
HORVU.MOREX.r2.3HG0183360-TraesCS7A02G473400	MA	0.0777079	1.00414	0.0773876	7.17013e-52	678	168.041	509.959	NA	124	100.417	23.5829	NA	NA	0.307322	2.98065:3.45091:2.82655:2.78685:1.08686:1	0.529499(0.55531:0.400442:0.632743)	-1277.68	NA	NA	NA
HORVU.MOREX.r2.3HG0183360-TraesCS7A02G473600	MA	0.052909	1.07351	0.0492858	3.89039e-58	678	169.356	508.644	NA	117	101.914	15.0858	NA	NA	0.307844	3.62233:5.88587:3.00235:2.97834:0.493749:1	0.530236(0.557522:0.404867:0.628319)	-1238.09	NA	NA	NA
HORVU.MOREX.r2.3HG0183360-TraesCS7B02G374800	MA	0.0688263	1.08906	0.063198	1.59328e-56	678	171.989	506.011	NA	124	104.559	19.4412	NA	NA	0.32763	2.89667:3.33724:2.62129:2.62255:0.931628:1	0.528024(0.557522:0.400442:0.626106)	-1269.71	NA	NA	NA
HORVU.MOREX.r2.3HG0183360-TraesCS7B02G374900	MA	0.0688263	1.08906	0.063198	1.59328e-56	678	171.989	506.011	NA	124	104.559	19.4412	NA	NA	0.32763	2.89667:3.33724:2.62129:2.62255:0.931628:1	0.528024(0.557522:0.400442:0.626106)	-1269.71	NA	NA	NA
HORVU.MOREX.r2.3HG0183360-TraesCS7D02G460500	MA	0.0729817	1.00765	0.0724276	4.26224e-53	678	168.419	509.581	NA	122	100.07	21.9297	NA	NA	0.305158	2.82529:3.2661:2.76271:2.74072:1.27622:1	0.528761(0.55531:0.400442:0.630531)	-1271.24	NA	NA	NA
HORVU.MOREX.r2.3HG0183450-TRIDC3AG001610	MA	0.0626575	0.246006	0.254699	2.16571e-19	1665	396.864	1268.14	NA	157	86.5556	70.4444	NA	NA	0.10636	2.36735:2.19715:1.65938:1.66381:0.890943:1	0.46967(0.492793:0.426126:0.49009)	-2852.77	NA	NA	NA
HORVU.MOREX.r2.3HG0183450-TraesCS3A02G012900	MA	0.0671891	0.238758	0.281411	1.09678e-18	1869	435.773	1433.23	NA	178	92.4415	85.5585	NA	NA	0.107192	2.62707:2.47997:2.0639:2.07727:1.19529:1	0.473248(0.492777:0.439807:0.487159)	-3207.36	NA	NA	NA
HORVU.MOREX.r2.3HG0183450-TraesCS3A02G013500	MA	0.064049	0.229103	0.279564	2.96764e-16	1665	393.2	1271.8	NA	153	80.3467	72.6533	NA	NA	0.103028	2.40783:2.24023:1.78005:1.78292:0.957673:1	0.468769(0.49009:0.425225:0.490991)	-2846.12	NA	NA	NA
HORVU.MOREX.r2.3HG0183450-TraesCS3B02G015400	MA	0.0777578	0.218677	0.355584	2.68338e-13	1872	442.064	1429.94	NA	186	86.5036	99.4964	NA	NA	0.111035	2.55896:2.49604:2.05848:2.0628:0.932102:1	0.478365(0.499199:0.440705:0.495192)	-3252.49	NA	NA	NA
HORVU.MOREX.r2.3HG0183450-TraesCS3D02G011300	MA	0.0785931	0.221888	0.354202	2.45639e-13	1872	445.984	1426.02	NA	189	88.6265	100.374	NA	NA	0.112732	2.40738:2.40199:1.93086:1.9594:0.794017:1	0.476496(0.491186:0.439103:0.499199)	-3269.08	NA	NA	NA
HORVU.MOREX.r2.3HG0183450-TraesCS3D02G011900	MA	0.0679564	0.234599	0.289671	4.03298e-18	1872	449.578	1422.42	NA	179	93.3998	85.6002	NA	NA	0.107977	2.74515:2.67657:2.0268:2.02911:0.781502:1	0.473024(0.491186:0.438301:0.489583)	-3216.61	NA	NA	NA
HORVU.MOREX.r2.3HG0183450-TraesCS6A02G401300	MA	0.0655838	0.24947	0.262892	6.82975e-21	1872	439.894	1432.11	NA	181	97.5287	83.4713	NA	NA	0.108795	2.19324:2.20891:1.72961:1.73107:0.894765:1	0.473291(0.491987:0.4375:0.490385)	-3232.43	NA	NA	NA
HORVU.MOREX.r2.3HG0183450-TraesCSU02G167800	MA	0.0777578	0.218677	0.355584	2.68338e-13	1872	442.064	1429.94	NA	186	86.5036	99.4964	NA	NA	0.111035	2.55896:2.49604:2.05848:2.0628:0.932102:1	0.478365(0.499199:0.440705:0.495192)	-3252.49	NA	NA	NA
HORVU.MOREX.r2.3HG0183620-TRIDC3AG001350	MA	0.0235284	0.0985899	0.238649	2.78659e-11	2052	507.293	1544.71	NA	82	47.4898	34.5102	NA	NA	0.042085	2.06323:2.50164:1.38747:2.08501:0.628177:1	0.47271(0.528509:0.44152:0.448099)	-3132.2	NA	NA	NA
HORVU.MOREX.r2.3HG0183620-TRIDC3BG004470	MA	0.0349613	0.152214	0.229685	1.73473e-09	1023	273.1	749.9	NA	61	37.4075	23.5925	NA	NA	0.0662631	1.28378:1.19157:0.859656:1.09946:0.216046:1	0.506843(0.561584:0.472141:0.486804)	-1668.59	NA	NA	NA
HORVU.MOREX.r2.3HG0183620-TraesCS3A02G016400	MA	0.0257835	0.101421	0.254224	3.96665e-11	2052	512.195	1539.8	NA	87	49.3122	37.6878	NA	NA	0.0446631	1.83231:2.12397:1.28505:1.58889:0.60656:1	0.474415(0.529971:0.440058:0.453216)	-3152.93	NA	NA	NA
HORVU.MOREX.r2.3HG0183620-TraesCS3D02G028200	MA	0.0271703	0.108597	0.250194	7.17853e-12	2052	510.176	1541.82	NA	92	52.3882	39.6118	NA	NA	0.0474149	2.04851:2.08891:1.62595:1.88693:0.564477:1	0.473928(0.531433:0.439327:0.451023)	-3176.37	NA	NA	NA
HORVU.MOREX.r2.3HG0183850-TRIDC3AG001230	MA	0.0740151	0.216483	0.341899	3.98366e-09	1149	295.334	853.666	NA	111	55.8277	55.1723	NA	NA	0.110634	3.19774:1.67205:1.79696:1.77241:0.923123:1	0.558312(0.553525:0.454308:0.667102)	-1999.42	NA	NA	NA
HORVU.MOREX.r2.3HG0183850-TRIDC3BG004090	MA	0.0632026	0.258608	0.244395	1.49983e-11	840	203.026	636.974	NA	80	45.2805	34.7195	NA	NA	0.110432	3.55008:2.99331:2.97952:3.04435:2.0063:1	0.536905(0.5375:0.4375:0.635714)	-1455.01	NA	NA	NA
HORVU.MOREX.r2.3HG0183850-TraesCS3A02G020100	MA	0.0698248	0.210866	0.331134	4.60149e-09	1149	297.631	851.369	NA	107	54.9506	52.0494	NA	NA	0.106359	3.48272:1.73962:1.94167:1.90579:0.723147:1	0.558312(0.552219:0.453003:0.669713)	-1984.57	NA	NA	NA
HORVU.MOREX.r2.3HG0183850-TraesCS3B02G025800	MA	0.072071	0.255126	0.282492	2.56088e-12	1146	266.244	879.756	NA	114	58.9622	55.0378	NA	NA	0.114599	3.74842:3.38435:3.23537:3.27265:1.95756:1	0.561082(0.54712:0.456806:0.679319)	-1999.52	NA	NA	NA
HORVU.MOREX.r2.3HG0183850-TraesCS3D02G026600	MA	0.0858824	0.325557	0.263802	1.202e-14	990	210.871	779.129	NA	117	59.2496	57.7504	NA	NA	0.136933	2.80736:2.47802:2.53809:2.59208:1.52283:1	0.54899(0.540909:0.437879:0.668182)	-1747.14	NA	NA	NA
HORVU.MOREX.r2.3HG0185380-TRIDC0UG028910	MA	0.0421838	0.359323	0.117398	3.68703e-22	792	190.303	601.697	NA	76	55.4264	20.5736	NA	NA	0.118386	3.56929:4.14651:3.0642:3.06526:0.796522:1	0.569444(0.545455:0.486742:0.676136)	-1352.31	NA	NA	NA
HORVU.MOREX.r2.3HG0185380-TraesCS3B02G051000	MA	0.0407331	0.354802	0.114805	1.98363e-22	792	191.932	600.068	NA	75	55.1904	19.8096	NA	NA	0.116844	3.69863:4.08491:3.17531:3.17155:0.834701:1	0.568182(0.545455:0.486742:0.672348)	-1349.02	NA	NA	NA
HORVU.MOREX.r2.3HG0185380-TraesCS3B02G051200	MA	0.0403127	0.35879	0.112358	1.27351e-22	792	190.521	601.479	NA	75	55.3622	19.6378	NA	NA	0.116925	3.60764:4.25871:2.94184:2.934:0.797567:1	0.569444(0.545455:0.486742:0.676136)	-1347.99	NA	NA	NA
HORVU.MOREX.r2.3HG0185380-TraesCS3B02G051400	MA	0.038008	0.383139	0.0992016	4.60311e-25	792	189.887	602.113	NA	77	58.5748	18.4252	NA	NA	0.120756	3.15074:3.79171:2.33425:2.32487:0.941037:1	0.570707(0.543561:0.49053:0.67803)	-1350.59	NA	NA	NA
HORVU.MOREX.r2.3HG0185380-TraesCS3B02G051600	MA	0.0381301	0.377001	0.101141	2.01328e-24	792	190.033	601.967	NA	76	57.559	18.441	NA	NA	0.119439	3.56996:4.56172:2.75245:2.73833:0.750059:1	0.570076(0.545455:0.488636:0.676136)	-1346.29	NA	NA	NA
HORVU.MOREX.r2.3HG0185380-TraesCS3B02G051800	MA	0.0409222	0.386733	0.105815	1.23077e-24	792	193.365	598.635	NA	79	59.5062	19.4938	NA	NA	0.125351	2.97545:3.54014:2.42414:2.3899:0.961874:1	0.571338(0.547348:0.49053:0.676136)	-1320.96	NA	NA	NA
HORVU.MOREX.r2.3HG0186300-TRIDC3AG000600	MA	0.0404391	0.501962	0.080562	1.67908e-41	1134	181.251	952.749	NA	104	73.0606	30.9394	NA	NA	0.114206	2.43213:3.9042:1.19658:1.11535:0.523801:1	0.613316(0.566138:0.444444:0.829365)	-1853.43	NA	NA	NA
HORVU.MOREX.r2.3HG0186300-TRIDC3BG003390	MA	0.0398711	0.488322	0.0816491	1.06314e-38	1134	172.438	961.562	NA	100	68.7145	31.2855	NA	NA	0.108063	2.06251:3.03773:0.998979:0.994969:0.824335:1	0.618166(0.564815:0.445767:0.843915)	-1841.36	NA	NA	NA
HORVU.MOREX.r2.3HG0186300-TraesCS3A02G025300	MA	0.0393197	0.503329	0.0781192	9.84813e-41	1134	180.949	953.051	NA	103	72.9746	30.0254	NA	NA	0.113361	2.56423:4.14216:1.3093:1.22966:0.589902:1	0.612875(0.566138:0.443122:0.829365)	-1849.55	NA	NA	NA
HORVU.MOREX.r2.3HG0186300-TraesCS3D02G020700	MA	0.0427804	0.584617	0.0731767	4.05137e-49	1134	179.593	954.407	NA	114	82.0805	31.9195	NA	NA	0.128592	2.74929:3.47899:1.73016:1.72252:0.645335:1	0.619048(0.56746:0.445767:0.843915)	-1875.9	NA	NA	NA
HORVU.MOREX.r2.3HG0186310-TRIDC3AG000600	MA	0.0525573	0.508264	0.103406	7.27169e-39	1161	181.901	979.099	NA	117	75.1644	41.8356	NA	NA	0.123956	2.74359:4.57364:1.15601:1.12771:0.398111:1	0.618863(0.572351:0.447028:0.837209)	-1926.91	NA	NA	NA
HORVU.MOREX.r2.3HG0186310-TRIDC3BG003390	MA	0.0481038	0.4313	0.111532	1.21151e-32	1161	185.798	975.202	NA	107	67.4909	39.5091	NA	NA	0.109428	2.615:3.17161:1.49638:1.57703:0.48531:1	0.6236(0.571059:0.44832:0.851421)	-1900.87	NA	NA	NA
HORVU.MOREX.r2.3HG0186310-TraesCS3A02G025300	MA	0.0513508	0.509364	0.100813	2.69563e-39	1161	181.803	979.197	NA	116	75.179	40.821	NA	NA	0.123072	2.89545:4.84353:1.27631:1.24881:0.443391:1	0.618432(0.572351:0.445736:0.837209)	-1923.25	NA	NA	NA
HORVU.MOREX.r2.3HG0186310-TraesCS3D02G020700	MA	0.0522442	0.520528	0.100368	1.46561e-38	1134	172.488	961.512	NA	115	73.7422	41.2578	NA	NA	0.123473	2.96757:4.10697:2.44163:2.43347:0.879887:1	0.62478(0.57672:0.439153:0.858466)	-1873.98	NA	NA	NA
HORVU.MOREX.r2.3HG0186990-TRIDC3AG004340	MA	0.292107	1.04297	0.280071	2.80542e-22	528	137.975	390.025	NA	153	85.3936	67.6064	NA	NA	0.48832	0.67926:0.808431:0.602965:0.867318:0.300473:1	0.52178(0.505682:0.491477:0.568182)	-1137.2	NA	NA	NA
HORVU.MOREX.r2.3HG0186990-TRIDC3BG006090	MA	0.119911	0.283853	0.42244	6.22771e-07	873	205.746	667.254	NA	119	50.2107	68.7893	NA	NA	0.158548	2.18906:4.0788:1.96233:2.0553:0.993011:1	0.497136(0.558419:0.419244:0.513746)	-1632.36	NA	NA	NA
HORVU.MOREX.r2.3HG0186990-TraesCS3A02G038600	MA	0.280407	0.45329	0.618604	1.91335e-08	1770	490.712	1279.29	NA	440	168.408	271.592	NA	NA	0.328337	1.90032:2.10607:1.60171:1.63297:0.936281:1	0.45(0.479661:0.419492:0.450847)	-3736.82	NA	NA	NA
HORVU.MOREX.r2.3HG0186990-TraesCS3B02G044700	MA	0.303616	0.461311	0.658159	8.79105e-07	1779	471.438	1307.56	NA	463	163.868	299.132	NA	NA	0.345406	1.31518:2.57651:1.03864:1.07149:0.641399:1	0.451377(0.478078:0.413997:0.462057)	-3785.26	NA	NA	NA
HORVU.MOREX.r2.3HG0186990-TraesCS3B02G045200	MA	0.287891	0.494669	0.581987	9.49332e-14	2337	630.132	1706.87	NA	605	234.819	370.181	NA	NA	0.343645	1.34852:2.31001:0.785964:1.09549:0.694178:1	0.44801(0.467908:0.417843:0.45828)	-4980.12	NA	NA	NA
HORVU.MOREX.r2.3HG0187080-TRIDC0UG028940	MA	0.269874	4.44653	0.0606932	0	210	36.7103	173.29	NA	72	55.9658	16.0342	NA	NA	1	0.949471:1.15453:0.674851:0.670104:0.325622:1	0.633333(0.535714:0.55:0.814286)	-474.679	NA	NA	NA
HORVU.MOREX.r2.3HG0187080-TRIDC3BG006610	MA	0.065342	0.408548	0.159937	7.66261e-20	864	142.364	721.636	NA	90	49.7042	40.2958	NA	NA	0.121893	1.9528:2.08385:1.87957:1.64256:1.54801:1	0.671296(0.597222:0.545139:0.871528)	-1472.71	NA	NA	NA
HORVU.MOREX.r2.3HG0187080-TraesCS3A02G034600	MA	0.131342	0.675589	0.194411	2.53417e-34	1017	180.525	836.475	NA	180	94.6962	85.3038	NA	NA	0.227949	1.08394:1.54018:0.942651:0.721557:0.677217:1	0.641593(0.570796:0.532448:0.821534)	-1981.65	NA	NA	NA
HORVU.MOREX.r2.3HG0187080-TraesCS3B02G049100	MA	0.126712	0.612359	0.206925	1.43015e-30	1014	188.24	825.76	NA	172	90.1596	81.8404	NA	NA	0.216868	0.965304:1.17927:0.851185:0.705156:0.549653:1	0.644477(0.579882:0.529586:0.823964)	-1962.54	NA	NA	NA
HORVU.MOREX.r2.3HG0187080-TraesCS3D02G045200	MA	0.133276	0.619002	0.215307	1.59723e-29	1017	186.433	830.567	NA	178	90.8532	87.1468	NA	NA	0.222317	1.17913:1.35473:0.953852:0.872482:0.601134:1	0.646509(0.576696:0.530973:0.831858)	-1974	NA	NA	NA
HORVU.MOREX.r2.3HG0187860-TraesCS3B02G058100	MA	0.155399	0.375832	0.413481	5.98543e-17	1827	420.649	1406.35	NA	313	131.381	181.619	NA	NA	0.206152	1.32454:1.29085:1.03774:1.14847:0.488422:1	0.463328(0.478654:0.404762:0.506568)	-3571.72	NA	NA	NA
HORVU.MOREX.r2.3HG0187910-TRIDC3AG005590	MA	0.113159	0.357657	0.31639	3.21301e-22	1725	421.466	1303.53	NA	249	125.85	123.15	NA	NA	0.172897	1.62677:1.61548:1.2987:1.41865:0.476849:1	0.472464(0.486957:0.422609:0.507826)	-3228.83	NA	NA	NA
HORVU.MOREX.r2.3HG0187910-TraesCS3A02G049500	MA	0.127695	0.366202	0.348702	4.04547e-22	1884	457.824	1426.18	NA	291	139.485	151.515	NA	NA	0.185654	1.73219:1.67076:1.3129:1.49106:0.469721:1	0.473195(0.486465:0.422771:0.51035)	-3588.71	NA	NA	NA
HORVU.MOREX.r2.3HG0187910-TraesCS3B02G055835	MA	0.112939	0.427059	0.264458	1.5887e-33	1788	421.831	1366.17	NA	275	148.129	126.871	NA	NA	0.187048	1.76472:1.70916:1.42064:1.66171:0.621057:1	0.474553(0.483221:0.430369:0.510067)	-3391.71	NA	NA	NA
HORVU.MOREX.r2.3HG0187910-TraesCS3B02G056000	MA	0.150036	0.526905	0.284749	2.72023e-39	1866	432.49	1433.51	NA	351	180.573	170.427	NA	NA	0.237384	1.515:1.62235:1.19385:1.50874:0.615817:1	0.473205(0.483923:0.426045:0.509646)	-3710.16	NA	NA	NA
HORVU.MOREX.r2.3HG0187930-TRIDC3AG005590	MA	0.112241	0.371949	0.301763	1.65541e-24	1734	418.432	1315.57	NA	252	129.313	122.687	NA	NA	0.174911	2.05872:2.10552:1.66539:1.9172:0.557095:1	0.471165(0.482699:0.41955:0.511246)	-3241.56	NA	NA	NA
HORVU.MOREX.r2.3HG0187930-TraesCS3A02G049500	MA	0.122962	0.373376	0.329326	7.01324e-24	1860	441.341	1418.66	NA	283	137.472	145.528	NA	NA	0.182381	2.04081:2.07394:1.67794:1.89742:0.607759:1	0.472849(0.477419:0.425806:0.515323)	-3523.3	NA	NA	NA
HORVU.MOREX.r2.3HG0187930-TraesCS3B02G055835	MA	0.120952	0.383071	0.315743	8.84654e-25	1788	420.12	1367.88	NA	272	134.12	137.88	NA	NA	0.182541	2.11637:2.17223:1.76322:1.97339:0.694119:1	0.474273(0.48406:0.427852:0.510906)	-3388.3	NA	NA	NA
HORVU.MOREX.r2.3HG0187930-TraesCS3B02G056000	MA	0.12114	0.438174	0.276465	8.82036e-34	1848	426.451	1421.55	NA	296	154.04	141.96	NA	NA	0.1943	1.7544:1.81995:1.44853:1.66672:0.666598:1	0.47132(0.478896:0.420455:0.51461)	-3536.75	NA	NA	NA
HORVU.MOREX.r2.3HG0190180-TRIDC3AG001390	MA	0.110901	0.705605	0.157171	1.78811e-20	462	115.855	346.145	NA	82	55.7979	26.2021	NA	NA	0.260033	2.56693:2.54664:2.31595:2.78158:0.950827:1	0.440476(0.49026:0.37013:0.461039)	-888.456	NA	NA	NA
HORVU.MOREX.r2.3HG0190180-TRIDC3AG001440	MA	0.0859315	0.53058	0.161958	6.5894e-16	462	116.505	345.495	NA	68	45.9371	22.0629	NA	NA	0.198061	1.97225:1.86142:1.64808:1.67428:0.809788:1	0.44697(0.487013:0.373377:0.480519)	-856.55	NA	NA	NA
HORVU.MOREX.r2.3HG0190180-TRIDC3BG002170	MA	0.133299	0.520702	0.256	1.38577e-09	366	89.9817	276.018	NA	64	35.8488	28.1512	NA	NA	0.228543	1.5223:1.35497:1.19108:1.24299:0.594888:1	0.430328(0.504098:0.344262:0.442623)	-712.901	NA	NA	NA
HORVU.MOREX.r2.3HG0190180-TRIDC6AG059350	MA	0.129125	0.561602	0.229923	1.1667e-13	462	121.154	340.846	NA	82	49.7921	32.2079	NA	NA	0.242538	1.96281:1.87161:1.33286:1.32741:0.606114:1	0.457792(0.493506:0.383117:0.496753)	-897.554	NA	NA	NA
HORVU.MOREX.r2.3HG0190180-TraesCS3A02G016100	MA	0.139959	0.490538	0.285317	1.86373e-08	369	91.3726	277.627	NA	65	34.8169	30.1831	NA	NA	0.22677	1.76648:1.57208:1.28801:1.32071:0.784466:1	0.436314(0.5:0.349593:0.45935)	-724.793	NA	NA	NA
HORVU.MOREX.r2.3HG0190180-TraesCSU02G045100	MA	0.127784	0.486317	0.262759	3.53479e-09	369	91.7062	277.294	NA	62	34.5498	27.4502	NA	NA	0.216889	1.54785:1.27583:1.07433:1.15659:0.537652:1	0.433604(0.504065:0.349593:0.447154)	-712.09	NA	NA	NA
HORVU.MOREX.r2.3HG0190180-TraesCSU02G166600	MA	0.127784	0.486317	0.262759	3.53479e-09	369	91.7062	277.294	NA	62	34.5498	27.4502	NA	NA	0.216889	1.54785:1.27583:1.07433:1.15659:0.537652:1	0.433604(0.504065:0.349593:0.447154)	-712.09	NA	NA	NA
HORVU.MOREX.r2.3HG0190500-TraesCS3A02G069300	MA	0.0953767	0.208555	0.457321	1.77957e-13	3027	792.419	2234.58	NA	334	145.876	188.124	NA	NA	0.125005	2.79117:2.38989:1.63977:1.7297:0.808034:1	0.424843(0.52329:0.355798:0.395441)	-5332.1	NA	NA	NA
HORVU.MOREX.r2.3HG0190750-TRIDC3AG008090	MA	0.105232	0.230329	0.456879	5.15807e-12	2517	600.017	1916.98	NA	299	121.561	177.439	NA	NA	0.135054	2.24119:2.29642:1.94778:1.94655:0.976435:1	0.40882(0.510131:0.346246:0.370083)	-4507.12	NA	NA	NA
HORVU.MOREX.r2.3HG0190750-TRIDC3AG008160	MA	0.100905	0.253156	0.398588	7.85765e-17	2520	623.222	1896.78	NA	303	136.912	166.088	NA	NA	0.138558	2.45629:2.60441:1.81786:1.81777:0.737224:1	0.40873(0.5125:0.345238:0.368452)	-4518.71	NA	NA	NA
HORVU.MOREX.r2.3HG0190750-TraesCS3B02G081500	MA	0.0956378	0.21722	0.44028	1.90931e-12	2520	634.989	1885.01	NA	281	121.803	159.197	NA	NA	0.126274	3.21836:2.66107:2.00066:2.02034:1.00023:1	0.410714(0.51369:0.343452:0.375)	-4437.58	NA	NA	NA
HORVU.MOREX.r2.3HG0190750-TraesCS3B02G081700	MA	0.109021	0.209863	0.519485	8.45719e-09	2502	611.421	1890.58	NA	295	113.187	181.813	NA	NA	0.133664	2.53027:2.51066:1.92036:1.94421:0.696328:1	0.407074(0.51259:0.342326:0.366307)	-4471.98	NA	NA	NA
HORVU.MOREX.r2.3HG0190810-TRIDC3AG008090	MA	0.100975	0.25896	0.389926	2.57514e-21	3045	755.448	2289.55	NA	369	169.13	199.87	NA	NA	0.14017	2.49075:2.42424:2.0814:2.15172:0.886712:1	0.427915(0.530049:0.349261:0.404433)	-5446.87	NA	NA	NA
HORVU.MOREX.r2.3HG0190810-TRIDC3AG008160	MA	0.104798	0.264147	0.396741	7.56996e-21	3054	755.729	2298.27	NA	379	171.762	207.238	NA	NA	0.14423	2.62851:2.58077:2.17841:2.19145:0.889163:1	0.427636(0.528978:0.352161:0.401768)	-5499.99	NA	NA	NA
HORVU.MOREX.r2.3HG0190810-TraesCS3B02G081500	MA	0.110341	0.260074	0.424267	7.42413e-19	3054	779.367	2274.63	NA	390	174.243	215.757	NA	NA	0.148552	2.45993:2.30609:1.71684:1.77927:0.714048:1	0.42649(0.527505:0.344303:0.407662)	-5528.96	NA	NA	NA
HORVU.MOREX.r2.3HG0190810-TraesCS3B02G081700	MA	0.112938	0.240532	0.469532	9.74207e-15	3033	795.115	2237.88	NA	384	165.409	218.591	NA	NA	0.146387	3.03824:2.55195:1.7413:1.88837:0.860959:1	0.424497(0.528684:0.343719:0.401088)	-5467.29	NA	NA	NA
HORVU.MOREX.r2.3HG0190830-TRIDC2BG087910	MA	0.173396	0.440403	0.393721	7.28263e-34	3015	728.075	2286.92	NA	570	254.84	315.16	NA	NA	0.237874	2.1612:2.17457:1.81503:1.76443:0.881569:1	0.417081(0.517413:0.352239:0.381592)	-5954.69	NA	NA	NA
HORVU.MOREX.r2.3HG0190830-TRIDC3AG008060	MA	0.159278	0.4012	0.397005	4.46742e-31	3045	770.276	2274.72	NA	536	246.731	289.269	NA	NA	0.220476	2.82773:2.61816:2.03738:2.03339:1.10744:1	0.420525(0.524138:0.350246:0.387192)	-5906.08	NA	NA	NA
HORVU.MOREX.r2.3HG0190830-TRIDC3AG008220	MA	0.0543373	0.134955	0.402633	1.8246e-11	3045	794.897	2250.1	NA	211	98.6107	112.389	NA	NA	0.0753825	2.63688:2.39217:1.56561:1.78058:0.656786:1	0.422332(0.525616:0.346798:0.394581)	-4969.86	NA	NA	NA
HORVU.MOREX.r2.3HG0190830-TRIDC3BG011330	MA	0.157647	0.387175	0.407172	2.42259e-29	3042	786.389	2255.61	NA	532	245.399	286.601	NA	NA	0.216982	2.33564:2.17389:1.61033:1.62227:0.880075:1	0.425214(0.526627:0.354536:0.394477)	-5923.94	NA	NA	NA
HORVU.MOREX.r2.3HG0190830-TRIDC3BG011360	MA	0.0525743	0.135889	0.386892	3.34672e-12	3045	793.431	2251.57	NA	207	98.6698	108.33	NA	NA	0.0742834	2.68786:2.46575:1.59398:1.82964:0.521926:1	0.423645(0.530542:0.349261:0.391133)	-4946.21	NA	NA	NA
HORVU.MOREX.r2.3HG0190830-TraesCS2B02G607700	MA	0.174853	0.437526	0.399641	8.50949e-33	3015	731.107	2283.89	NA	571	253.955	317.045	NA	NA	0.238549	2.16559:2.18896:1.77537:1.7297:0.831773:1	0.417745(0.517413:0.353234:0.382587)	-5962.07	NA	NA	NA
HORVU.MOREX.r2.3HG0190830-TraesCS3A02G068200	MA	0.159278	0.4012	0.397005	4.46742e-31	3045	770.276	2274.72	NA	536	246.731	289.269	NA	NA	0.220476	2.82773:2.61816:2.03738:2.03339:1.10744:1	0.420525(0.524138:0.350246:0.387192)	-5906.08	NA	NA	NA
HORVU.MOREX.r2.3HG0190830-TraesCS3A02G068700	MA	0.154057	0.392118	0.392885	6.33115e-32	3021	828.379	2192.62	NA	527	258.344	268.656	NA	NA	0.219335	3.09066:2.76297:1.76179:1.73379:0.831116:1	0.424363(0.524826:0.35005:0.398213)	-5837.49	NA	NA	NA
HORVU.MOREX.r2.3HG0190830-TraesCS3A02G069800	MA	0.0589881	0.137001	0.430567	8.03001e-10	2799	732.442	2066.56	NA	204	92.1064	111.894	NA	NA	0.0794025	2.54415:2.28757:1.49067:1.63152:0.667327:1	0.426938(0.527867:0.349411:0.403537)	-4609.5	NA	NA	NA
HORVU.MOREX.r2.3HG0190830-TraesCS3B02G081600	MA	0.140065	0.404156	0.34656	1.16459e-38	3039	758.555	2280.44	NA	507	248.302	258.698	NA	NA	0.205984	1.86489:1.83438:1.43864:1.45655:0.658805:1	0.417572(0.528628:0.343534:0.380553)	-5823.41	NA	NA	NA
HORVU.MOREX.r2.3HG0190830-TraesCS3B02G082400	MA	0.168768	0.453939	0.371785	9.66426e-39	2997	764.964	2232.04	NA	568	272.448	295.552	NA	NA	0.241556	2.18906:2.11339:1.58229:1.61337:0.637843:1	0.425259(0.524525:0.352352:0.398899)	-5934.89	NA	NA	NA
HORVU.MOREX.r2.3HG0190830-TraesCS3B02G083500	MA	0.0529502	0.135501	0.390773	4.30474e-12	3045	799.924	2245.08	NA	208	99.2012	108.799	NA	NA	0.0746364	2.73141:2.43677:1.46149:1.72645:0.588657:1	0.42381(0.530542:0.349754:0.391133)	-4947.15	NA	NA	NA
HORVU.MOREX.r2.3HG0190830-TraesCS3B02G083600	MA	0.15875	0.381499	0.416122	3.181e-27	2976	767.347	2208.65	NA	520	236.608	283.392	NA	NA	0.216185	2.36261:2.21859:1.73419:1.74891:0.891365:1	0.425571(0.529234:0.355847:0.391633)	-5795.23	NA	NA	NA
HORVU.MOREX.r2.3HG0190830-TraesCS3D02G068800	MA	0.0463812	0.136291	0.340312	4.14765e-14	2952	773.217	2178.78	NA	190	96.9915	93.0085	NA	NA	0.0699312	3.18198:2.8579:1.90856:2.22451:0.879023:1	0.425474(0.529472:0.351118:0.395833)	-4760.97	NA	NA	NA
HORVU.MOREX.r2.3HG0191070-TRIDC3AG008520	MA	0.11425	0.202017	0.565546	1.21004e-06	2343	588.1	1754.9	NA	284	105.671	178.329	NA	NA	0.13628	2.76105:2.71697:2.09352:2.09865:0.799852:1	0.481007(0.520487:0.418694:0.503841)	-4257.95	NA	NA	NA
HORVU.MOREX.r2.3HG0191070-TRIDC3BG011990	MA	0.123088	0.235517	0.522628	1.10527e-09	2493	631.056	1861.94	NA	332	130.604	201.396	NA	NA	0.151547	2.07778:2.31457:1.38422:1.40661:0.715268:1	0.480144(0.513839:0.422383:0.504212)	-4622.95	NA	NA	NA
HORVU.MOREX.r2.3HG0191070-TraesCS3A02G072500	MA	0.113503	0.199497	0.568947	1.6931e-06	2343	589.733	1753.27	NA	282	104.775	177.225	NA	NA	0.135148	2.74665:2.67397:2.04326:2.04881:0.801733:1	0.481434(0.521767:0.418054:0.504481)	-4248.83	NA	NA	NA
HORVU.MOREX.r2.3HG0191070-TraesCS3B02G086500	MA	0.109536	0.22302	0.491151	3.92541e-10	2439	594.754	1844.25	NA	298	118.114	179.886	NA	NA	0.13721	2.31796:2.50439:1.85981:1.96907:0.932266:1	0.479295(0.506765:0.421894:0.509225)	-4440.27	NA	NA	NA
HORVU.MOREX.r2.3HG0191070-TraesCS3B02G086600	MA	0.122174	0.235788	0.518153	1.34669e-09	2415	612.283	1802.72	NA	320	126.704	193.296	NA	NA	0.150979	2.27251:2.44958:1.58146:1.59909:0.689788:1	0.480331(0.514286:0.421739:0.504969)	-4471.66	NA	NA	NA
HORVU.MOREX.r2.3HG0191070-TraesCS3D02G072100	MA	0.115013	0.217278	0.529336	1.51897e-08	2475	602.56	1872.44	NA	308	116.451	191.549	NA	NA	0.13991	2.44276:2.631:1.97485:2.01946:0.883241:1	0.483232(0.519394:0.42:0.510303)	-4523.78	NA	NA	NA
HORVU.MOREX.r2.3HG0191070-TraesCS3D02G072200	MA	0.125888	0.202937	0.620327	2.06024e-05	2493	613.209	1879.79	NA	320	110.284	209.716	NA	NA	0.14484	2.74465:2.91312:2.20236:2.24979:1.03811:1	0.478941(0.512635:0.418773:0.505415)	-4586.27	NA	NA	NA
HORVU.MOREX.r2.3HG0191390-TRIDC5BG080970	MA	0.160207	0.3696	0.433462	1.94783e-23	2799	689.653	2109.35	NA	492	211.543	280.457	NA	NA	0.2118	2.49624:3.14597:1.26382:1.98645:0.842156:1	0.506252(0.529475:0.407288:0.581994)	-5484.57	NA	NA	NA
HORVU.MOREX.r2.3HG0191390-TraesCS5B02G544900	MA	0.161654	0.373633	0.432655	1.16224e-23	2799	685.773	2113.23	NA	496	212.58	283.42	NA	NA	0.213591	2.22175:2.7731:1.14975:1.79812:0.789045:1	0.504823(0.528939:0.406217:0.579314)	-5501.07	NA	NA	NA
HORVU.MOREX.r2.3HG0191890-TRIDC2AG037290	MA	0.209321	0.649774	0.322145	2.89708e-06	246	72.1957	173.804	NA	55	30.9766	24.0234	NA	NA	0.338585	6.25641:2.62873:1.16273:2.16532:0.271772:1	0.485772(0.579268:0.280488:0.597561)	-487.172	NA	NA	NA
HORVU.MOREX.r2.3HG0191890-TRIDC2BG039320	MA	0.37557	3.4438	0.109057	0	237	48.2329	188.767	NA	91	63.7786	27.2214	NA	NA	1	2.685:2.14965:1.55326:1.5776:0.5707:1	0.540084(0.607595:0.297468:0.71519)	-542.704	NA	NA	NA
HORVU.MOREX.r2.3HG0191890-TRIDC3AG005320	MA	0.453216	1.48645	0.304898	1.18155e-14	246	51.4234	194.577	NA	91	42.2533	48.7467	NA	NA	0.669202	2.43038:2.16052:2.2103:2.24801:0.887979:1	0.502033(0.567073:0.323171:0.615854)	-569.126	NA	NA	NA
HORVU.MOREX.r2.3HG0191890-TRIDC3AG009220	MA	0.0791011	0.298536	0.264963	0.000137035	249	58.6549	190.345	NA	27	14.5173	12.4827	NA	NA	0.130792	6.03163:2.56055:2.62579:2.6528:0.304372:1	0.532129(0.60241:0.313253:0.680723)	-426.997	NA	NA	NA
HORVU.MOREX.r2.3HG0191890-TRIDC3BG013000	MA	0.144106	0.473236	0.304511	1.34946e-05	249	48.5302	200.47	NA	41	18.1586	22.8414	NA	NA	0.208253	1.66153:1.62555:1.19337:1.37956:0.254575:1	0.528112(0.578313:0.313253:0.692771)	-475.888	NA	NA	NA
HORVU.MOREX.r2.3HG0191890-TRIDC3BG013010	MA	0.0844364	0.169856	0.497107	0.0744947	249	62.8848	186.115	NA	23	9.30704	13.693	NA	NA	0.106009	2.064:0.823972:0.321506:0.357373:0.161419:1	0.536145(0.608434:0.325301:0.674699)	-414.072	NA	NA	NA
HORVU.MOREX.r2.3HG0191890-TRIDC6AG047090	MA	0.311782	1.72025	0.181243	3.19663e-18	234	69.7718	164.228	NA	69	48.3665	20.6335	NA	NA	0.731744	6.07303:2.56865:1.03992:1.6201:0.0589835:1	0.50641(0.576923:0.326923:0.615385)	-501.356	NA	NA	NA
HORVU.MOREX.r2.3HG0191890-TRIDC6BG054860	MA	0.320093	1.20222	0.266252	1.22744e-11	234	62.2619	171.738	NA	69	39.783	29.217	NA	NA	0.554805	7.17432:3.24306:2.55203:2.78405:0.263146:1	0.502137(0.570513:0.307692:0.628205)	-500.076	NA	NA	NA
HORVU.MOREX.r2.3HG0191890-TRIDC7AG072330	MA	0.340657	1.13224	0.300869	7.32603e-10	201	39.1086	161.891	NA	63	28.0566	34.9434	NA	NA	0.494676	1.40632:1.1797:1.02407:1.02012:1.1104:1	0.524876(0.58209:0.328358:0.664179)	-456.229	NA	NA	NA
HORVU.MOREX.r2.3HG0191890-TRIDC7BG003780	MA	0.344107	3.72076	0.0924829	0	249	48.3667	200.633	NA	88	63.6006	24.3994	NA	NA	1	13.4341:6.36055:2.37691:4.04169:3.83086:1	0.564257(0.60241:0.289157:0.801205)	-526.927	NA	NA	NA
HORVU.MOREX.r2.3HG0191890-TraesCS2A02G262900	MA	0.209321	0.649774	0.322145	2.89708e-06	246	72.1957	173.804	NA	55	30.9766	24.0234	NA	NA	0.338585	6.25641:2.62873:1.16273:2.16532:0.271772:1	0.485772(0.579268:0.280488:0.597561)	-487.172	NA	NA	NA
HORVU.MOREX.r2.3HG0191890-TraesCS2D02G261000	MA	0.239633	0.820994	0.291882	1.73815e-08	243	65.0005	177.999	NA	60	33.3463	26.6537	NA	NA	0.395142	4.02331:2.53362:1.39025:2.03546:0.167166:1	0.481481(0.580247:0.277778:0.58642)	-494.394	NA	NA	NA
HORVU.MOREX.r2.3HG0191890-TraesCS3A02G077500	MA	0.0791011	0.298536	0.264963	0.000137035	249	58.6549	190.345	NA	27	14.5173	12.4827	NA	NA	0.130792	6.03163:2.56055:2.62579:2.6528:0.304372:1	0.532129(0.60241:0.313253:0.680723)	-426.997	NA	NA	NA
HORVU.MOREX.r2.3HG0191890-TraesCS3B02G091900	MA	0.13935	0.230405	0.604804	0.143599	249	66.9788	182.021	NA	34	12.8612	21.1388	NA	NA	0.163843	2.87514:0.537285:0.0762664:0.83878:0.174803:1	0.526104(0.596386:0.313253:0.668675)	-444.9	NA	NA	NA
HORVU.MOREX.r2.3HG0191890-TraesCS3B02G092000	MA	0.111545	0.222813	0.50062	0.0449696	249	66.2961	182.704	NA	30	12.6069	17.3931	NA	NA	0.14117	5.25135:2.46505:1.06846:1.47713:0.185889:1	0.532129(0.596386:0.319277:0.680723)	-436.546	NA	NA	NA
HORVU.MOREX.r2.3HG0191890-TraesCS3D02G077600	MA	0.0986698	0.298299	0.330775	0.000367062	249	56.0036	192.996	NA	30	14.0194	15.9806	NA	NA	0.143569	1.92883:1.49469:0.853842:1.06159:0.0332525:1	0.528112(0.596386:0.319277:0.668675)	-442.48	NA	NA	NA
HORVU.MOREX.r2.3HG0191890-TraesCS6A02G313000	MA	0.322324	1.10647	0.291307	4.04562e-10	234	68.6215	165.378	NA	69	40.5393	28.4607	NA	NA	0.552279	5.44332:2.40554:1.27488:1.53251:0.133885:1	0.495726(0.570513:0.314103:0.602564)	-504.376	NA	NA	NA
HORVU.MOREX.r2.3HG0191890-TraesCS6B02G343100	MA	0.320093	1.20222	0.266252	1.22744e-11	234	62.2619	171.738	NA	69	39.783	29.217	NA	NA	0.554805	7.17432:3.24306:2.55203:2.78405:0.263146:1	0.502137(0.570513:0.307692:0.628205)	-500.076	NA	NA	NA
HORVU.MOREX.r2.3HG0191890-TraesCS6D02G292500	MA	0.295585	0.888521	0.332671	5.56173e-08	246	66.6024	179.398	NA	70	36.9185	33.0815	NA	NA	0.456117	4.17009:2.03384:1.32303:1.36009:0.330869:1	0.497967(0.585366:0.292683:0.615854)	-524.461	NA	NA	NA
HORVU.MOREX.r2.3HG0193990-TRIDC3AG011050	MA	0.0958925	0.196883	0.487053	0.00135238	666	167.627	498.373	NA	72	29.4111	42.5889	NA	NA	0.121311	3.04106:2.87704:2.25645:2.75382:0.553072:1	0.48048(0.509009:0.405405:0.527027)	-1204.65	NA	NA	NA
HORVU.MOREX.r2.3HG0193990-TRIDC3BG014920	MA	0.0394489	0.0964827	0.40887	0.000578193	1158	294.404	863.596	NA	59	26.8259	32.1741	NA	NA	0.0539489	2.53066:2.5862:1.83624:2.15937:0.274919:1	0.478843(0.509067:0.410622:0.516839)	-1860.35	NA	NA	NA
HORVU.MOREX.r2.3HG0193990-TraesCS3A02G092200	MA	0.0570086	0.146989	0.387842	1.78239e-06	1275	327.213	947.787	NA	94	44.2686	49.7314	NA	NA	0.080101	2.51348:2.49285:1.87712:1.97484:0.461622:1	0.478039(0.515294:0.410588:0.508235)	-2151.46	NA	NA	NA
HORVU.MOREX.r2.3HG0193990-TraesCS3B02G107300	MA	0.0358945	0.0889769	0.403414	0.000400784	1275	329.618	945.382	NA	60	27.8159	32.1841	NA	NA	0.0496176	2.23287:2.37042:1.5791:1.90737:0.183682:1	0.482353(0.511765:0.421176:0.514118)	-2027.04	NA	NA	NA
HORVU.MOREX.r2.3HG0193990-TraesCS3D02G092100	MA	0.0490656	0.0740612	0.662501	0.420829	357	94.9521	262.048	NA	19	6.71767	12.2823	NA	NA	0.0557137	2.80778:2.81991:2.79347:2.88589:0.462181:1	0.498599(0.516807:0.453782:0.52521)	-580.096	NA	NA	NA
HORVU.MOREX.r2.3HG0193990-TraesCS3D02G092300	MA	0.0791105	0.101417	0.78005	0.196858	1272	339.72	932.28	NA	101	32.1588	68.8412	NA	NA	0.0850681	1.14825:1.25012:0.849902:1.07455:0.344009:1	0.481525(0.511792:0.413915:0.518868)	-2139.07	NA	NA	NA
HORVU.MOREX.r2.3HG0195290-TRIDC3AG012230	MA	0.0682314	0.170916	0.399209	2.026e-08	1710	408.683	1301.32	NA	145	63.8443	81.1557	NA	NA	0.0927727	1.63809:1.69897:1.38323:1.24835:0.90235:1	0.574269(0.612281:0.421053:0.689474)	-2875.28	NA	NA	NA
HORVU.MOREX.r2.3HG0195290-TRIDC3BG016430	MA	0.115026	0.234551	0.49041	4.45116e-06	1227	293.132	933.868	NA	155	60.4911	94.5089	NA	NA	0.143581	1.77759:1.28348:0.990077:0.963248:0.576486:1	0.493073(0.540342:0.383863:0.555012)	-2238.89	NA	NA	NA
HORVU.MOREX.r2.3HG0195290-TRIDC3BG016470	MA	0.0209661	0.167846	0.124913	2.03969e-13	975	241.143	733.857	NA	49	35.5037	13.4963	NA	NA	0.0572934	3.49803:3.60012:2.25777:2.28004:0.292546:1	0.507179(0.552308:0.389231:0.58)	-1515.04	NA	NA	NA
HORVU.MOREX.r2.3HG0195290-TraesCS3A02G100700	MA	0.0890528	0.195872	0.454649	9.81561e-08	1755	419	1336	NA	181	73.8876	107.112	NA	NA	0.114555	1.65626:1.70233:1.51774:1.4015:1.0702:1	0.574359(0.608547:0.429915:0.684615)	-3080.58	NA	NA	NA
HORVU.MOREX.r2.3HG0195290-TraesCS3B02G117700	MA	0.0879504	0.217479	0.404409	1.89678e-10	1755	421.917	1333.08	NA	187	82.098	104.902	NA	NA	0.11909	1.54429:1.56976:1.42344:1.36891:1.08184:1	0.57037(0.606838:0.426496:0.677778)	-3097.16	NA	NA	NA
HORVU.MOREX.r2.3HG0195290-TraesCS3B02G118108	MA	0.0198513	0.173772	0.114238	8.41363e-15	1035	242.807	792.193	NA	52	37.8811	14.1189	NA	NA	0.0559605	3.60395:3.74082:2.38722:2.43266:0.33168:1	0.518357(0.563768:0.398551:0.592754)	-1575.38	NA	NA	NA
HORVU.MOREX.r2.3HG0195290-TraesCS3D02G101500	MA	0.0844632	0.209565	0.403041	2.09543e-10	1755	427.211	1327.79	NA	181	80.3492	100.651	NA	NA	0.114916	1.55423:1.55468:1.35701:1.27879:1.06805:1	0.57208(0.610256:0.42906:0.676923)	-3081.42	NA	NA	NA
HORVU.MOREX.r2.3HG0195320-TRIDC3BG016450	MA	0.266465	0.513744	0.518673	6.69703e-09	981	248.061	732.939	NA	249	98.3214	150.679	NA	NA	0.328993	1.39211:2.09298:1.01102:1.02715:0.897332:1	0.420999(0.432722:0.38685:0.443425)	-2133.48	NA	NA	NA
HORVU.MOREX.r2.3HG0195320-TraesCS3D02G101700	MA	0.85624	1.35384	0.632453	1.38952e-21	1032	298.153	733.847	NA	636	248.762	387.238	NA	NA	1	0.797924:1.51656:0.894897:0.91765:0.956336:1	0.455426(0.488372:0.40843:0.469477)	-2681.68	NA	NA	NA
HORVU.MOREX.r2.3HG0195370-TRIDC3BG016460	MA	0.711262	2.00332	0.355042	0	162	36.2023	125.798	NA	94	42.0823	51.9177	NA	NA	1	1.34335:1.35153:1.50606:1.49281:1.03191:1	0.490741(0.453704:0.462963:0.555556)	-423.811	NA	NA	NA
HORVU.MOREX.r2.3HG0195370-TraesCS3B02G117900	MA	0.844798	1.49445	0.565291	2.70433e-30	735	175.592	559.408	NA	475	169.587	305.413	NA	NA	1	0.999624:1.41539:1.31726:1.38992:0.985609:1	0.470748(0.491837:0.404082:0.516327)	-1997	NA	NA	NA
HORVU.MOREX.r2.3HG0195370-TraesCS3B02G118000	MA	0.106864	0.244194	0.437621	1.31539e-05	786	208.098	577.902	NA	98	44.2378	53.7622	NA	NA	0.143223	1.75681:1.97239:1.27228:1.28087:0.942518:1	0.449109(0.469466:0.391221:0.486641)	-1458.62	NA	NA	NA
HORVU.MOREX.r2.3HG0195370-TraesCS3D02G101600	MA	0.731431	1.86845	0.391464	9.25526e-72	792	187.073	604.927	NA	434	191.539	242.461	NA	NA	1	1.06663:1.10581:1.01387:1.16848:0.726007:1	0.417929(0.435606:0.352273:0.465909)	-2058.87	NA	NA	NA
HORVU.MOREX.r2.3HG0195370-TraesCS3D02G101800	MA	0.125767	0.278513	0.451565	9.05487e-06	786	209.604	576.396	NA	112	49.9604	62.0396	NA	NA	0.1665	2.1238:3.13536:1.6964:1.72653:0.724143:1	0.447201(0.465649:0.385496:0.490458)	-1487.17	NA	NA	NA
HORVU.MOREX.r2.3HG0195370-TraesCS3D02G101900	MA	0.154123	0.375197	0.410778	1.28291e-08	771	207.373	563.627	NA	134	63.3131	70.6869	NA	NA	0.213584	1.26679:1.7654:1.0817:1.07264:0.85353:1	0.451362(0.472763:0.383268:0.498054)	-1471.71	NA	NA	NA
HORVU.MOREX.r2.3HG0195410-TRIDC3BG016450	MA	0.242001	0.289621	0.835577	0.206619	906	269.968	636.032	NA	184	61.9825	122.017	NA	NA	0.25619	1.77304:3.6691:0.94316:0.986193:1.14838:1	0.428256(0.456954:0.399007:0.428808)	-1814.45	NA	NA	NA
HORVU.MOREX.r2.3HG0195410-TraesCS3D02G101700	MA	0.222156	0.325134	0.683275	0.00206751	1101	319.632	781.368	NA	220	82.3871	137.613	NA	NA	0.252051	3.00253:5.86266:1.19997:2.37156:2.56699:1	0.47139(0.513624:0.411444:0.489101)	-2197.34	NA	NA	NA
HORVU.MOREX.r2.3HG0199100-TRIDC1AG038950	MA	0.175387	0.280297	0.625721	0.0239913	459	119.948	339.052	NA	79	28.5333	50.4667	NA	NA	0.202803	1.38969:1.60179:1.10574:1.13667:0.469187:1	0.522876(0.529412:0.431373:0.607843)	-908.233	NA	NA	NA
HORVU.MOREX.r2.3HG0199100-TRIDC4BG015590	MA	0.267585	0.406607	0.658092	0.0146711	477	127.454	349.546	NA	113	40.2875	72.7125	NA	NA	0.304731	1.82704:2.0251:1.37558:1.53802:0.424183:1	0.505241(0.531447:0.427673:0.556604)	-1014.22	NA	NA	NA
HORVU.MOREX.r2.3HG0199100-TraesCS1B02G271200	MA	0.0391454	0.229251	0.170754	1.55048e-15	1083	227.095	855.905	NA	77	46.8496	30.1504	NA	NA	0.0790087	2.67511:3.19475:2.61723:2.73126:1.13432:1	0.603416(0.65374:0.445983:0.710526)	-1731.93	NA	NA	NA
HORVU.MOREX.r2.3HG0199100-TraesCS2D02G486100	MA	0.272657	0.544193	0.50103	9.43434e-06	498	136.553	361.447	NA	127	54.5956	72.4044	NA	NA	0.347113	2.16339:2.7637:1.49766:1.48802:0.625256:1	0.516064(0.566265:0.424699:0.557229)	-1079.41	NA	NA	NA
HORVU.MOREX.r2.3HG0199100-TraesCS6A02G010500	MA	0.430095	0.918619	0.468198	2.43785e-10	555	131.588	423.412	NA	188	75.0045	112.996	NA	NA	0.545923	0.678016:0.810546:0.599838:0.629942:0.274178:1	0.541441(0.567568:0.435135:0.621622)	-1262.26	NA	NA	NA
HORVU.MOREX.r2.3HG0199100-TraesCS6A02G063500	MA	0.313839	0.670755	0.467889	2.71034e-07	453	127.491	325.509	NA	131	59.6916	71.3084	NA	NA	0.414288	2.0481:2.18855:1.48609:1.58485:0.411037:1	0.514349(0.536424:0.417219:0.589404)	-1002.69	NA	NA	NA
HORVU.MOREX.r2.3HG0199100-TraesCS6B02G073700	MA	0.460082	0.913599	0.503593	2.5844e-09	549	135.857	413.143	NA	198	78.2166	119.783	NA	NA	0.572311	1.56073:2.23585:1.30506:1.73614:0.496199:1	0.528233(0.554645:0.409836:0.620219)	-1291.4	NA	NA	NA
HORVU.MOREX.r2.3HG0199100-TraesCS6B02G085100	MA	0.30916	0.721002	0.428792	2.9393e-07	351	95.464	255.536	NA	101	47.0253	53.9747	NA	NA	0.421172	3.37252:3.49816:3.21976:3.29232:0.830065:1	0.508547(0.534188:0.410256:0.581197)	-774.322	NA	NA	NA
HORVU.MOREX.r2.3HG0209730-TRIDC1AG065120	MA	0.278605	1.23568	0.225466	2.0187e-11	186	43.2072	142.793	NA	51	29.2242	21.7758	NA	NA	0.50093	0.741032:0.78501:0.54602:0.746714:0.161183:1	0.494624(0.604839:0.322581:0.556452)	-383.201	NA	NA	NA
HORVU.MOREX.r2.3HG0209730-TRIDC1AG065310	MA	0.168534	0.980095	0.171957	1.56e-08	159	36.2517	122.748	NA	31	19.5924	11.4076	NA	NA	0.353568	1.51614:1.56846:0.901444:0.927586:0.0767106:1	0.474843(0.556604:0.311321:0.556604)	-298.112	NA	NA	NA
HORVU.MOREX.r2.3HG0209730-TRIDC1AG065340	MA	0.222273	1.37447	0.161716	6.61981e-13	174	35.7346	138.265	NA	41	25.2196	15.7804	NA	NA	0.458901	0.786175:0.961065:0.553229:0.886746:0.0761484:1	0.491379(0.586207:0.301724:0.586207)	-341.505	NA	NA	NA
HORVU.MOREX.r2.3HG0209730-TRIDC1BG074590	MA	0.212573	1.0186	0.208691	1.76245e-09	177	44.8194	132.181	NA	41	25.3797	15.6203	NA	NA	0.416673	1.44313:1.49304:1.04212:1.06444:0.136448:1	0.477401(0.576271:0.313559:0.542373)	-347.993	NA	NA	NA
HORVU.MOREX.r2.3HG0209730-TRIDC1BG074600	MA	0.265826	1.14548	0.232065	8.13721e-12	201	51.066	149.934	NA	56	33.3063	22.6937	NA	NA	0.489311	1.14496:1.19845:0.767073:0.874118:0.126983:1	0.495025(0.58209:0.358209:0.544776)	-421.782	NA	NA	NA
HORVU.MOREX.r2.3HG0209730-TRIDC1BG074620	MA	0.184122	0.919926	0.200148	1.41606e-08	177	41.3606	135.639	NA	38	22.9417	15.0583	NA	NA	0.356061	1.84153:1.86409:1.216:1.27732:0.197542:1	0.477401(0.576271:0.313559:0.542373)	-339.425	NA	NA	NA
HORVU.MOREX.r2.3HG0209730-TRIDC2AG008040	MA	0.149847	0.362095	0.413832	0.0261282	141	34.3748	106.625	NA	22	9.63374	12.3663	NA	NA	0.201591	1.90388:1.76158:1.19951:1.22471:0.310431:1	0.475177(0.553191:0.308511:0.56383)	-258.36	NA	NA	NA
HORVU.MOREX.r2.3HG0209730-TRIDC2BG009600	MA	0.138883	0.325969	0.42606	0.0222582	180	42.2843	137.716	NA	26	10.8894	15.1106	NA	NA	0.182832	1.55339:1.53069:0.989945:1.00807:0.211555:1	0.466667(0.566667:0.3:0.533333)	-327.179	NA	NA	NA
HORVU.MOREX.r2.3HG0209730-TRIDC2BG009680	MA	0.137749	0.287144	0.479719	0.0378847	180	41.0844	138.916	NA	25	9.53457	15.4654	NA	NA	0.171848	1.70912:1.54423:1.06901:1.10333:0.420571:1	0.469444(0.566667:0.3:0.541667)	-320.294	NA	NA	NA
HORVU.MOREX.r2.3HG0209730-TRIDC2BG009700	MA	0.16389	0.203714	0.804509	0.46048	186	43.4194	142.581	NA	27	7.41382	19.5862	NA	NA	0.173186	1.86532:1.82436:1.38814:1.48925:0.494489:1	0.467742(0.564516:0.306452:0.532258)	-333.235	NA	NA	NA
HORVU.MOREX.r2.3HG0209730-TraesCS2B02G086600	MA	0.14099	0.21648	0.651284	0.287722	165	39.8627	125.137	NA	22	7.22611	14.7739	NA	NA	0.159228	1.75964:1.44931:1.00318:1.03674:0.468192:1	0.472727(0.563636:0.3:0.554545)	-292.208	NA	NA	NA
HORVU.MOREX.r2.3HG0211150-TRIDC1AG057410	MA	0.0931033	0.44958	0.20709	4.54068e-11	423	101.995	321.005	NA	59	35.7193	23.2807	NA	NA	0.179058	1.49105:1.21433:0.92412:0.955779:0.430343:1	0.399527(0.390071:0.265957:0.542553)	-782.965	NA	NA	NA
HORVU.MOREX.r2.3HG0211150-TRIDC6BG071210	MA	0.382662	1.06455	0.359458	2.46381e-61	2031	404.173	1626.83	NA	686	280.361	405.639	NA	NA	0.518359	0.859803:1.17823:0.81949:0.930399:0.651331:1	0.424175(0.45938:0.35229:0.460857)	-4633.63	NA	NA	NA
HORVU.MOREX.r2.3HG0211150-TRIDC7AG035780	MA	0.138493	0.933889	0.148297	3.33051e-11	171	38.058	132.942	NA	36	23.715	12.285	NA	NA	0.315518	1.51022:1.42055:1.40193:1.49463:0.487035:1	0.426901(0.45614:0.280702:0.54386)	-344.856	NA	NA	NA
HORVU.MOREX.r2.3HG0211150-TRIDC7AG067350	MA	0.0763258	0.481919	0.158379	4.14389e-14	429	96.9794	332.021	NA	56	36.3111	19.6889	NA	NA	0.168014	1.22899:1.1873:0.959138:0.985704:0.441359:1	0.404429(0.395105:0.27972:0.538462)	-779.751	NA	NA	NA
HORVU.MOREX.r2.3HG0211150-TraesCS1B02G047200	MA	0.306977	0.857638	0.357933	3.96463e-43	1821	370.354	1450.65	NA	523	217.736	305.264	NA	NA	0.41897	0.985043:1.17781:0.814826:0.901046:0.638381:1	0.421197(0.45799:0.336079:0.469522)	-3970.59	NA	NA	NA
HORVU.MOREX.r2.3HG0211150-TraesCS3A02G457300	MA	0.500181	2.7063	0.184821	0	723	163.803	559.197	NA	314	192.526	121.474	NA	NA	1	1.39994:1.67946:1.30884:1.34254:0.692217:1	0.415629(0.421162:0.36722:0.458506)	-1722.11	NA	NA	NA
HORVU.MOREX.r2.3HG0211150-TraesCS5D02G344000	MA	0.088902	0.376905	0.235874	4.4713e-15	768	178.211	589.789	NA	98	55.0369	42.9631	NA	NA	0.155732	1.8602:1.82248:1.608:1.61699:0.711809:1	0.412109(0.398438:0.322266:0.515625)	-1394.05	NA	NA	NA
HORVU.MOREX.r2.3HG0211150-TraesCS6B02G456100	MA	0.133071	0.396182	0.335884	2.12827e-31	2526	586.592	1939.41	NA	397	188.106	208.894	NA	NA	0.194171	1.91939:1.82122:1.38368:1.51297:0.641658:1	0.416271(0.449525:0.339667:0.45962)	-4759.13	NA	NA	NA
HORVU.MOREX.r2.3HG0216660-TRIDC3AG028770	MA	0.0382818	0.107831	0.355018	0.0002014	903	254.227	648.773	NA	48	25.1838	22.8162	NA	NA	0.0578623	2.94085:1.37039:0.618596:0.569731:0.652138:1	0.408638(0.513289:0.333887:0.378738)	-1424.52	NA	NA	NA
HORVU.MOREX.r2.3HG0216660-TRIDC3BG033330	MA	0.127457	0.728208	0.175028	8.50042e-12	306	58.6848	247.315	NA	50	28.775	21.225	NA	NA	0.242669	0.431988:0.402279:0.498376:0.310273:0.699125:1	0.647059(0.671569:0.5:0.769608)	-591.363	NA	NA	NA
HORVU.MOREX.r2.3HG0216660-TraesCS3A02G195900	MA	0.0221112	0.0645949	0.342305	0.000116766	1326	424.237	901.763	NA	45	26.0476	18.9524	NA	NA	0.0357033	5.31271:3.28394:1.43303:1.39605:0.51113:1	0.459653(0.547511:0.371041:0.460407)	-1960.17	NA	NA	NA
HORVU.MOREX.r2.3HG0216660-TraesCS3B02G227800	MA	0.0260885	0.0563507	0.462967	0.0124221	1326	404.627	921.373	NA	45	21.9061	23.0939	NA	NA	0.035323	4.07714:2.31273:1.21728:1.19798:0.944553:1	0.460407(0.54638:0.373303:0.461538)	-1968.36	NA	NA	NA
HORVU.MOREX.r2.3HG0216660-TraesCS3D02G198900	MA	0.023031	0.0650946	0.353808	0.000290815	1326	423.054	902.946	NA	46	26.2086	19.7914	NA	NA	0.0364512	4.67572:2.89551:1.23559:1.19913:0.428503:1	0.459276(0.545249:0.372172:0.460407)	-1965.58	NA	NA	NA
HORVU.MOREX.r2.3HG0227640-TRIDC1AG002930	MA	0.212544	0.732527	0.290152	7.08894e-25	939	197.47	741.53	NA	209	100.021	108.979	NA	NA	0.321896	1.53199:1.48106:1.29589:1.51653:0.834747:1	0.392971(0.468051:0.333866:0.376997)	-1914.75	NA	NA	NA
HORVU.MOREX.r2.3HG0227640-TraesCS1D02G129900	MA	0.620169	2.53515	0.244628	0	1395	276.695	1118.31	NA	665	334.389	330.611	NA	NA	1	1.25219:1.30214:1.29114:1.33848:1.08423:1	0.430108(0.498925:0.374194:0.417204)	-3386.87	NA	NA	NA
HORVU.MOREX.r2.3HG0227640-TraesCS3A02G178100	MA	0.701255	2.2167	0.316351	0	1182	233.011	948.989	NA	623	272.242	350.758	NA	NA	1	1.14514:1.13514:0.996311:1.16704:0.667254:1	0.405245(0.454315:0.378173:0.383249)	-2904.71	NA	NA	NA
HORVU.MOREX.r2.3HG0233190-TRIDC3BG044290	MA	0.211172	0.945572	0.223327	1.08634e-75	2001	294.208	1706.79	NA	462	201.256	260.744	NA	NA	0.319151	1.07386:0.960981:0.784735:0.868167:0.573542:1	0.629935(0.583208:0.443778:0.862819)	-4088.07	NA	NA	NA
HORVU.MOREX.r2.3HG0233190-TraesCS3A02G262100	MA	0.159606	0.947972	0.168366	1.5892e-91	2031	303.869	1727.13	NA	401	204.91	196.09	NA	NA	0.277558	1.12608:1.14957:0.893921:0.957691:0.322528:1	0.638848(0.601182:0.451256:0.864106)	-3967.07	NA	NA	NA
HORVU.MOREX.r2.3HG0233190-TraesCS3B02G295400	MA	0.163435	0.864551	0.18904	5.04397e-79	2043	301.825	1741.18	NA	405	193.73	211.27	NA	NA	0.267015	1.11971:1.32306:0.812635:0.874575:0.458816:1	0.633138(0.593979:0.451542:0.853891)	-3990.06	NA	NA	NA
HORVU.MOREX.r2.3HG0233190-TraesCS3D02G262200	MA	0.164261	0.912991	0.179916	8.88716e-85	2031	295.508	1735.49	NA	404	196.438	207.562	NA	NA	0.2732	1.12985:1.26238:0.804262:0.899655:0.436891:1	0.638109(0.599705:0.449778:0.864845)	-3970.65	NA	NA	NA
HORVU.MOREX.r2.3HG0234000-TRIDC7AG046480	MA	0.73935	1.74753	0.423083	5.52607e-20	315	81.439	233.561	NA	170	76.8059	93.1941	NA	NA	1	0.704815:0.67018:0.547525:0.739117:0.239332:1	0.453968(0.547619:0.361905:0.452381)	-809.084	NA	NA	NA
HORVU.MOREX.r2.3HG0234000-TraesCS6D02G265700	MA	0.894834	1.29698	0.689937	0.000630931	327	85.5144	241.486	NA	175	59.3557	115.644	NA	NA	1	0.853516:0.623372:0.419656:0.474427:0.331085:1	0.443425(0.522936:0.366972:0.440367)	-846.146	NA	NA	NA
HORVU.MOREX.r2.3HG0234000-TraesCS7A02G339500	MA	0.529278	2.36355	0.223933	0	360	92.3852	267.615	NA	170	103.113	66.8868	NA	NA	1	1.56622:1.62583:1.67095:1.68032:0.773229:1	0.452778(0.541667:0.366667:0.45)	-888.956	NA	NA	NA
HORVU.MOREX.r2.3HG0244290-TRIDC3AG046220	MA	0.094998	0.177056	0.536541	2.26185e-10	3840	1016.14	2823.86	NA	400	160.575	239.425	NA	NA	0.116712	2.8918:3.10857:2.16659:2.21577:0.945492:1	0.44401(0.510156:0.362891:0.458984)	-6735.65	NA	NA	NA
HORVU.MOREX.r2.3HG0244290-TRIDC3BG052550	MA	0.0853498	0.174706	0.488533	1.64001e-09	2853	743.938	2109.06	NA	279	116.982	162.018	NA	NA	0.10865	2.24859:2.21636:1.79513:1.79409:0.779085:1	0.429373(0.489485:0.355941:0.442692)	-4923.23	NA	NA	NA
HORVU.MOREX.r2.3HG0244290-TRIDC3BG052560	MA	0.0435034	0.129707	0.335398	4.91935e-06	1128	284.261	843.739	NA	69	34.5774	34.4226	NA	NA	0.0652271	3.32453:3.77723:2.55038:2.61795:0.699793:1	0.423759(0.518617:0.324468:0.428191)	-1827.67	NA	NA	NA
HORVU.MOREX.r2.3HG0244290-TraesCS3A02G316800	MA	0.0777982	0.155009	0.501894	9.78186e-09	2997	800.164	2196.84	NA	265	111.441	153.559	NA	NA	0.0984127	4.06344:4.30969:3.23655:3.25425:1.10023:1	0.441441(0.524525:0.347347:0.452452)	-5075.93	NA	NA	NA
HORVU.MOREX.r2.3HG0244290-TraesCS3A02G316900	MA	0.0747283	0.129312	0.577892	0.00037021	2121	549.805	1571.19	NA	172	64.8699	107.13	NA	NA	0.0888775	3.5389:3.59673:2.87956:2.92874:0.755306:1	0.425035(0.500707:0.346535:0.427864)	-3535.53	NA	NA	NA
HORVU.MOREX.r2.3HG0244290-TraesCS3B02G349500	MA	0.0928148	0.185434	0.500527	7.98896e-08	2211	599.127	1611.87	NA	232	98.8663	133.134	NA	NA	0.117912	2.25095:2.55095:1.63121:1.63155:0.735812:1	0.431027(0.476255:0.364315:0.45251)	-3859	NA	NA	NA
HORVU.MOREX.r2.3HG0244290-TraesCS3D02G314300	MA	0.0857605	0.168008	0.510456	2.16224e-09	3207	814.71	2392.29	NA	308	123.255	184.745	NA	NA	0.106655	2.43875:2.44412:1.98447:2.01432:0.761908:1	0.433427(0.49579:0.358279:0.446211)	-5538.3	NA	NA	NA
HORVU.MOREX.r2.3HG0244290-TraesCS3D02G314400	MA	0.105157	0.163714	0.642322	0.000317701	2325	678.07	1646.93	NA	253	98.8241	154.176	NA	NA	0.122235	2.39359:3.25483:1.23089:1.2774:0.773155:1	0.43828(0.490323:0.368387:0.456129)	-4091.17	NA	NA	NA
HORVU.MOREX.r2.3HG0245310-TRIDC3AG047090	MA	0.148444	0.366692	0.404821	2.47942e-15	1557	389.709	1167.29	NA	262	118.415	143.585	NA	NA	0.203071	1.40969:1.40456:1.20908:1.38923:0.659963:1	0.617213(0.55973:0.578035:0.713873)	-3017.58	NA	NA	NA
HORVU.MOREX.r2.3HG0245310-TRIDC3BG053400	MA	0.0582919	0.273522	0.213116	6.99497e-33	2508	504.64	2003.36	NA	223	120.799	102.201	NA	NA	0.101599	1.76977:2.03486:1.24589:1.46581:0.958818:1	0.646531(0.629785:0.498206:0.811603)	-4176.06	NA	NA	NA
HORVU.MOREX.r2.3HG0245310-TraesCS3B02G357000	MA	0.0572099	0.272737	0.209762	2.8119e-33	2508	505.965	2002.04	NA	221	120.765	100.235	NA	NA	0.10069	1.83569:2.11461:1.30291:1.53042:0.996676:1	0.64693(0.629785:0.499402:0.811603)	-4168.51	NA	NA	NA
HORVU.MOREX.r2.3HG0246390-TraesCS3A02G335400	MA	0.084822	0.234178	0.362211	2.32053e-18	2523	630.689	1892.31	NA	273	130.824	142.176	NA	NA	0.122157	2.53979:3.07091:1.58337:1.53941:1.15875:1	0.468886(0.470273:0.391795:0.54459)	-4434.87	NA	NA	NA
HORVU.MOREX.r2.3HG0246390-TraesCS3B02G366100	MA	0.0736055	0.230364	0.319519	6.81256e-21	2511	608.991	1902.01	NA	249	124.629	124.371	NA	NA	0.111624	2.34438:2.642:1.66657:1.55443:1.17254:1	0.46814(0.469534:0.382318:0.552569)	-4337.03	NA	NA	NA
HORVU.MOREX.r2.3HG0246390-TraesCS3D02G328400	MA	0.0795125	0.207377	0.383419	5.58165e-15	2514	611.297	1902.7	NA	249	113.521	135.479	NA	NA	0.110604	2.44763:2.54541:1.846:1.80114:0.936568:1	0.46957(0.474344:0.384845:0.549523)	-4362.2	NA	NA	NA
HORVU.MOREX.r2.3HG0248320-TRIDC3BG062180	MA	0.350418	0.893572	0.392154	5.77892e-18	762	164.614	597.386	NA	239	98.6329	140.367	NA	NA	0.467755	1.80103:1.75919:1.44532:1.46185:0.690935:1	0.625328(0.620079:0.523622:0.732283)	-1734.29	NA	NA	NA
HORVU.MOREX.r2.3HG0248320-TraesCS3A02G387500	MA	0.0877303	0.155909	0.562702	0.00431991	1053	228.517	824.483	NA	98	32.341	65.659	NA	NA	0.102526	2.90518:3.01543:2.74939:2.70288:1.59919:1	0.650522(0.616809:0.545584:0.789174)	-1784.64	NA	NA	NA
HORVU.MOREX.r2.3HG0248320-TraesCS3B02G421300	MA	0.0885791	0.131701	0.672579	0.0686858	1050	232.784	817.216	NA	94	27.9665	66.0335	NA	NA	0.0981392	1.96682:2.0178:1.98145:1.9658:1.40856:1	0.649524(0.62:0.548571:0.78)	-1772.73	NA	NA	NA
HORVU.MOREX.r2.3HG0248320-TraesCS3D02G381900	MA	0.0951672	0.16021	0.594017	0.00835183	1053	231.198	821.802	NA	104	33.4249	70.5751	NA	NA	0.109448	2.48781:2.56239:2.50656:2.49998:1.82132:1	0.648148(0.616809:0.548433:0.779202)	-1808.7	NA	NA	NA
HORVU.MOREX.r2.3HG0248600-TRIDC1AG002320	MA	0.519828	0.838856	0.619686	4.90009e-09	1146	261.765	884.235	NA	432	139.657	292.343	NA	NA	0.592699	1.33092:1.3848:1.28196:1.3019:0.81762:1	0.493892(0.560209:0.405759:0.515707)	-2693.01	NA	NA	NA
HORVU.MOREX.r2.3HG0248600-TRIDC1BG003220	MA	0.688474	1.54152	0.446621	2.23431e-13	402	70.3332	331.667	NA	185	59.5601	125.44	NA	NA	0.837721	0.484071:0.564177:0.735117:0.731516:0.99081:1	0.481343(0.537313:0.358209:0.548507)	-1002.01	NA	NA	NA
HORVU.MOREX.r2.3HG0248600-TRIDC3AG072640	MA	0.134821	0.252955	0.532987	0.0425338	291	64.1756	226.824	NA	41	14.2173	26.7827	NA	NA	0.160874	1.32901:1.26178:1.13131:1.10546:0.791985:1	0.460481(0.505155:0.360825:0.515464)	-547.203	NA	NA	NA
HORVU.MOREX.r2.3HG0248600-TraesCS1A02G022500	MA	0.524058	0.767181	0.683096	6.07222e-06	1146	262.623	883.377	NA	428	129.787	298.213	NA	NA	0.579773	1.31223:1.39578:1.25211:1.26787:0.799889:1	0.494764(0.561518:0.407068:0.515707)	-2687.27	NA	NA	NA
HORVU.MOREX.r2.3HG0248600-TraesCS1B02G028700	MA	0.649756	1.06099	0.612404	7.49285e-09	903	180.077	722.923	NA	383	110.741	272.259	NA	NA	0.731766	0.909422:1.24312:1.22151:1.25136:0.901973:1	0.462348(0.521595:0.357143:0.508306)	-2161.83	NA	NA	NA
HORVU.MOREX.r2.3HG0248600-TraesCS3A02G512700	MA	0.1582	0.216334	0.731274	0.04232	1146	280.999	865.001	NA	170	52.2903	117.71	NA	NA	0.172454	1.82956:1.70152:1.55773:1.61574:0.772809:1	0.50829(0.577225:0.403141:0.544503)	-2147.43	NA	NA	NA
HORVU.MOREX.r2.3HG0248600-TraesCS3B02G159500	MA	0.539395	0.545649	0.988538	0.883212	1137	262.975	874.025	NA	404	94.2711	309.729	NA	NA	0.540842	1.55259:1.61927:1.46741:1.53384:0.847538:1	0.495163(0.55277:0.399736:0.532982)	-2641.78	NA	NA	NA
HORVU.MOREX.r2.3HG0248600-TraesCS3B02G580800	MA	0.166743	0.205606	0.810984	0.283051	774	181.68	592.32	NA	115	31.5587	83.4413	NA	NA	0.175865	2.05909:1.59454:1.21086:1.20857:0.704912:1	0.462532(0.52907:0.346899:0.511628)	-1427.79	NA	NA	NA
HORVU.MOREX.r2.3HG0248600-TraesCS3B02G581300	MA	0.144462	0.151333	0.954593	0.76041	1146	289.491	856.509	NA	147	38.4382	108.562	NA	NA	0.146198	1.89988:1.7203:1.33126:1.32905:0.74699:1	0.507853(0.566754:0.405759:0.551047)	-2082.34	NA	NA	NA
HORVU.MOREX.r2.3HG0248600-TraesCS3D02G141700	MA	0.578545	0.6669	0.867513	0.147848	918	213.889	704.111	NA	350	90.7721	259.228	NA	NA	0.599131	1.5571:1.55218:1.36837:1.37072:0.899591:1	0.501089(0.560458:0.408497:0.534314)	-2175.67	NA	NA	NA
HORVU.MOREX.r2.3HG0248600-TraesCS3D02G520000	MA	0.217212	0.314309	0.691077	0.0036635	1146	267.434	878.566	NA	226	69.1067	156.893	NA	NA	0.239871	0.974203:0.954841:0.816452:0.881322:0.546094:1	0.507853(0.568063:0.408377:0.54712)	-2293.9	NA	NA	NA
HORVU.MOREX.r2.3HG0248600-TraesCSU02G112700	MA	0.509344	0.855242	0.595555	1.4526e-10	1134	266.29	867.71	NA	426	144.867	281.133	NA	NA	0.590569	1.4182:1.4413:1.23033:1.24356:0.710237:1	0.4903(0.55291:0.406085:0.511905)	-2669.73	NA	NA	NA
HORVU.MOREX.r2.3HG0249170-TRIDC3AG062900	MA	0.437555	1.16051	0.377037	4.13383e-31	921	254.617	666.383	NA	337	169.621	167.379	NA	NA	0.63742	1.76519:1.72739:1.45013:1.59063:0.602869:1	0.494571(0.558632:0.444625:0.480456)	-2132.27	NA	NA	NA
HORVU.MOREX.r2.3HG0249170-TRIDC3BG070450	MA	0.483853	0.967053	0.500337	3.64018e-16	918	234.073	683.927	NA	351	142.572	208.428	NA	NA	0.60706	1.53153:1.50331:1.21898:1.3582:0.464371:1	0.492375(0.54902:0.44281:0.485294)	-2194.76	NA	NA	NA
HORVU.MOREX.r2.3HG0249170-TRIDC3BG070540	MA	0.595455	1.61005	0.369835	8.05154e-15	294	65.651	228.349	NA	127	55.5465	71.4535	NA	NA	0.822017	2.59435:2.71397:2.63286:2.80001:1.03581:1	0.498299(0.556122:0.362245:0.576531)	-721.234	NA	NA	NA
HORVU.MOREX.r2.3HG0249170-TraesCS3A02G444600	MA	0.43688	1.10753	0.394464	6.57542e-28	921	254.174	666.826	NA	335	164.629	170.371	NA	NA	0.621963	2.17023:2.09588:1.81559:1.98434:0.771274:1	0.494571(0.561889:0.441368:0.480456)	-2128.19	NA	NA	NA
HORVU.MOREX.r2.3HG0249170-TraesCS3B02G478100	MA	0.483853	0.967053	0.500337	3.64018e-16	918	234.073	683.927	NA	351	142.572	208.428	NA	NA	0.60706	1.53153:1.50331:1.21898:1.3582:0.464371:1	0.492375(0.54902:0.44281:0.485294)	-2194.76	NA	NA	NA
HORVU.MOREX.r2.3HG0249170-TraesCS3B02G478800	MA	0.448029	0.986339	0.454235	1.60108e-19	921	257.005	663.995	NA	332	152.745	179.255	NA	NA	0.598245	1.43515:1.42374:1.14494:1.25048:0.435:1	0.491857(0.555375:0.444625:0.47557)	-2120.09	NA	NA	NA
HORVU.MOREX.r2.3HG0249170-TraesCS3B02G479000	MA	0.48481	1.03242	0.469588	1.76331e-19	924	256.386	667.614	NA	348	156.561	191.439	NA	NA	0.636756	1.62867:1.63691:1.29951:1.44583:0.473137:1	0.487013(0.548701:0.431818:0.480519)	-2145.13	NA	NA	NA
HORVU.MOREX.r2.3HG0249170-TraesCS3B02G479200	MA	0.436102	1.05733	0.412454	6.13571e-25	921	253.625	667.375	NA	332	159.209	172.791	NA	NA	0.607177	1.97919:1.97937:1.70654:1.86754:0.741125:1	0.491857(0.555375:0.446254:0.473941)	-2125.47	NA	NA	NA
HORVU.MOREX.r2.3HG0249170-TraesCS3D02G437000	MA	0.444465	1.22492	0.362853	9.15202e-35	921	260.173	660.827	NA	343	178.495	164.505	NA	NA	0.664936	1.22191:1.20124:0.939273:0.980429:0.423848:1	0.495114(0.560261:0.454397:0.470684)	-2142.48	NA	NA	NA
HORVU.MOREX.r2.3HG0249170-TraesCS3D02G437200	MA	0.43858	1.19559	0.366832	6.68144e-33	921	253.475	667.525	NA	338	171.918	166.082	NA	NA	0.646921	2.3145:2.27238:1.98761:2.15752:0.839331:1	0.491314(0.558632:0.441368:0.473941)	-2127.21	NA	NA	NA
HORVU.MOREX.r2.3HG0255300-TRIDC7AG046480	MA	0.592853	2.37676	0.249438	0	549	125.3	423.7	NA	269	145.921	123.079	NA	NA	1	0.660517:0.69266:0.599211:0.657984:0.308844:1	0.470856(0.52459:0.382514:0.505464)	-1328.17	NA	NA	NA
HORVU.MOREX.r2.3HG0255300-TraesCS6D02G265700	MA	0.569436	2.40385	0.236885	0	546	128.154	417.846	NA	270	152.339	117.661	NA	NA	1	0.580491:0.67772:0.555991:0.535345:0.375497:1	0.465201(0.516484:0.403846:0.475275)	-1372.47	NA	NA	NA
HORVU.MOREX.r2.3HG0255300-TraesCS7A02G339500	MA	0.606255	2.36418	0.256434	0	876	196.209	679.791	NA	443	234.584	208.416	NA	NA	1	0.84269:0.904079:0.751303:0.837299:0.388049:1	0.47089(0.549658:0.375:0.488014)	-2169.96	NA	NA	NA
HORVU.MOREX.r2.3HG0257530-TRIDC3AG007000	MA	0.265562	0.731333	0.363121	7.05251e-16	660	161.217	498.783	NA	182	85.7096	96.2904	NA	NA	0.379335	1.92655:2.69336:1.71001:1.76011:0.856458:1	0.459848(0.436364:0.411364:0.531818)	-1453.27	NA	NA	NA
HORVU.MOREX.r2.3HG0257530-TRIDC3AG058950	MA	0.251877	0.639326	0.393973	1.42102e-12	657	161.223	495.777	NA	172	77.775	94.225	NA	NA	0.346954	1.58151:2.05646:1.54604:1.54496:0.969679:1	0.464231(0.468037:0.40411:0.520548)	-1432.88	NA	NA	NA
HORVU.MOREX.r2.3HG0257530-TRIDC3BG065820	MA	0.165437	0.494711	0.334412	1.91213e-10	552	145.922	406.078	NA	110	56.9767	53.0233	NA	NA	0.252481	1.6263:3.2633:1.07591:1.11228:0.640807:1	0.478261(0.459239:0.440217:0.535326)	-1120.44	NA	NA	NA
HORVU.MOREX.r2.3HG0257530-TRIDC3BG066180	MA	0.245607	0.738165	0.332726	2.85477e-18	657	166.955	490.045	NA	177	89.5471	87.4529	NA	NA	0.370774	1.46954:1.49988:1.18608:1.28034:0.527621:1	0.465753(0.440639:0.438356:0.518265)	-1441.4	NA	NA	NA
HORVU.MOREX.r2.3HG0257530-TRIDC3BG066240	MA	0.239542	0.78601	0.304757	1.56436e-21	660	160.868	499.132	NA	179	92.0031	86.9969	NA	NA	0.372738	1.61341:1.91362:1.47491:1.48613:0.785405:1	0.452273(0.440909:0.397727:0.518182)	-1441.4	NA	NA	NA
HORVU.MOREX.r2.3HG0257530-TraesCS3A02G059400	MA	0.198068	0.530293	0.373507	3.98929e-10	552	143.499	408.501	NA	122	59.1294	62.8706	NA	NA	0.284434	2.21404:4.24114:1.7222:1.77509:0.864466:1	0.473732(0.451087:0.434783:0.535326)	-1146.6	NA	NA	NA
HORVU.MOREX.r2.3HG0257530-TraesCS3A02G414800	MA	0.212781	0.354927	0.599507	0.00322155	588	150.826	437.174	NA	120	43.8325	76.1675	NA	NA	0.249242	2.57382:3.51648:2.04954:2.0355:1.35113:1	0.461735(0.456633:0.420918:0.507653)	-1208.15	NA	NA	NA
HORVU.MOREX.r2.3HG0257530-TraesCS3B02G448400	MA	0.318604	1.0481	0.303984	2.78955e-27	660	153.126	506.874	NA	210	104.673	105.327	NA	NA	0.487853	0.892074:2.41312:1.17601:1.3489:0.941367:1	0.470455(0.475:0.395455:0.540909)	-1509.15	NA	NA	NA
HORVU.MOREX.r2.3HG0257530-TraesCS3D02G409400	MA	0.17214	0.381201	0.451574	1.09434e-05	558	143.039	414.961	NA	104	45.0211	58.9789	NA	NA	0.225732	1.68358:2.57322:1.58385:1.58668:0.677311:1	0.471326(0.448925:0.432796:0.532258)	-1122.67	NA	NA	NA
HORVU.MOREX.r2.3HG0257530-TraesCS3D02G409700	MA	0.295597	0.710097	0.416278	9.62093e-13	657	156.648	500.352	NA	190	81.5576	108.442	NA	NA	0.394426	1.70641:2.13676:1.8007:1.79777:1.24836:1	0.457382(0.438356:0.415525:0.518265)	-1467.28	NA	NA	NA
HORVU.MOREX.r2.3HG0257530-TraesCSU02G224300	MA	0.182535	0.392408	0.465167	1.36356e-05	543	144.661	398.339	NA	106	46.4731	59.5269	NA	NA	0.238447	1.49865:3.05471:0.980312:0.988388:0.645425:1	0.468692(0.453039:0.428177:0.524862)	-1106.06	NA	NA	NA
HORVU.MOREX.r2.3HG0257530-TraesCSU02G231700	MA	0.157091	0.478528	0.328279	1.85388e-10	555	142.841	412.159	NA	107	54.9499	52.0501	NA	NA	0.23982	1.53737:1.85698:1.40025:1.51679:0.644783:1	0.476577(0.462162:0.440541:0.527027)	-1128.27	NA	NA	NA
HORVU.MOREX.r2.3HG0257530-TraesCSU02G259000	MA	0.157091	0.478528	0.328279	1.85388e-10	555	142.841	412.159	NA	107	54.9499	52.0501	NA	NA	0.23982	1.53737:1.85698:1.40025:1.51679:0.644783:1	0.476577(0.462162:0.440541:0.527027)	-1128.27	NA	NA	NA
HORVU.MOREX.r2.3HG0257540-TraesCS3B02G406600	MA	0.186239	0.369202	0.504436	1.31101e-14	2250	605.115	1644.88	NA	430	181.342	248.658	NA	NA	0.235445	2.45578:2.83935:1.95449:2.1271:1.4531:1	0.475111(0.496667:0.394667:0.534)	-4508.44	NA	NA	NA
HORVU.MOREX.r2.3HG0257560-TraesCS3D02G410100	MA	0.0808052	0.158446	0.509986	1.16699e-06	2085	630.007	1454.99	NA	196	89.9989	106.001	NA	NA	0.104265	2.43143:3.31622:1.11056:1.64869:0.629369:1	0.489928(0.508633:0.415108:0.546043)	-3582.53	NA	NA	NA
HORVU.MOREX.r2.3HG0259340-TRIDC3AG060760	MA	0.0320871	0.17326	0.185197	2.92884e-14	1269	283.854	985.146	NA	74	45.0466	28.9534	NA	NA	0.0636651	1.55831:4.79712:0.94447:0.902245:1.27089:1	0.573286(0.596927:0.449173:0.673759)	-1988.85	NA	NA	NA
HORVU.MOREX.r2.3HG0259340-TRIDC3BG068600	MA	0.0637856	0.252439	0.252677	4.70263e-10	783	179.78	603.22	NA	73	39.5061	33.4939	NA	NA	0.107101	0.79152:0.864266:0.619957:0.614449:0.239244:1	0.242656(0.283525:0.193487:0.250958)	-1336.49	NA	NA	NA
HORVU.MOREX.r2.3HG0259340-TraesCS3A02G428900	MA	0.0343313	0.172606	0.1989	1.51951e-13	1269	285.211	983.789	NA	76	45.0751	30.9249	NA	NA	0.0654088	1.6667:4.9886:0.942896:0.907311:1.25564:1	0.572498(0.595745:0.447991:0.673759)	-1996.98	NA	NA	NA
HORVU.MOREX.r2.3HG0259340-TraesCS3B02G466500	MA	0.0291406	0.140541	0.207345	6.25955e-11	1263	284.117	978.883	NA	64	37.3313	26.6687	NA	NA	0.0542006	1.36464:3.02718:0.875993:0.740266:0.956998:1	0.570467(0.593824:0.447743:0.669834)	-1952.05	NA	NA	NA
HORVU.MOREX.r2.3HG0259340-TraesCS3D02G424500	MA	0.0342769	0.158308	0.216521	2.41418e-11	1263	284.535	978.465	NA	73	41.844	31.156	NA	NA	0.0622192	1.33407:3.10917:0.812941:0.758645:0.96339:1	0.570071(0.592637:0.446556:0.671021)	-1985.69	NA	NA	NA
HORVU.MOREX.r2.3HG0261100-TRIDC3AG062750	MA	0.182817	0.260937	0.700616	0.102442	489	133.228	355.772	NA	82	28.5622	53.4378	NA	NA	0.204101	5.5175:4.82541:3.11886:3.26249:0.425121:1	0.457055(0.496933:0.417178:0.457055)	-951.172	NA	NA	NA
HORVU.MOREX.r2.3HG0261100-TRIDC3AG062760	MA	0.0442678	0.0727117	0.608812	0.0652931	1317	300.121	1016.88	NA	64	20.896	43.104	NA	NA	0.0507496	2.36618:2.49212:1.92096:1.94606:0.919825:1	0.471906(0.515945:0.433941:0.465831)	-2068.45	NA	NA	NA
HORVU.MOREX.r2.3HG0261100-TraesCS1D02G104100	MA	0.309917	0.431411	0.718378	0.00158472	1326	299.827	1026.17	NA	342	98.8814	243.119	NA	NA	0.337388	2.47712:2.51571:2.13723:2.14843:0.914131:1	0.469834(0.529412:0.434389:0.445701)	-2859.88	NA	NA	NA
HORVU.MOREX.r2.3HG0261100-TraesCS1D02G423600	MA	0.327656	0.713611	0.459152	1.47456e-11	771	181.326	589.674	NA	224	89.8456	134.154	NA	NA	0.418426	2.45855:2.51127:1.95151:2.19775:0.625604:1	0.46952(0.515564:0.379377:0.513619)	-1686.29	NA	NA	NA
HORVU.MOREX.r2.3HG0261100-TraesCS3A02G443900	MA	0.161748	0.249354	0.648669	0.0153933	783	192.711	590.289	NA	120	40.1751	79.8249	NA	NA	0.183309	4.15048:3.70936:2.52259:2.782:0.54478:1	0.439974(0.490421:0.381226:0.448276)	-1461.16	NA	NA	NA
HORVU.MOREX.r2.3HG0261100-TraesCS3A02G444000	MA	0.0433569	0.0717739	0.604076	0.0648532	1341	304.263	1036.74	NA	64	20.9266	43.0734	NA	NA	0.0498045	2.34301:2.48804:1.90143:1.92808:0.917397:1	0.469426(0.51566:0.435123:0.457494)	-2102.22	NA	NA	NA
HORVU.MOREX.r2.3HG0261100-TraesCS3B02G477500	MA	0.176841	0.270958	0.652651	0.0015874	1311	307.026	1003.97	NA	219	69.8751	149.125	NA	NA	0.198883	3.19986:3.11096:2.39884:2.69454:0.610209:1	0.466819(0.517162:0.429062:0.454233)	-2542.37	NA	NA	NA
HORVU.MOREX.r2.3HG0261100-TraesCS3D02G436300	MA	0.252675	0.372843	0.677698	0.0133492	651	149.619	501.381	NA	144	44.0232	99.9768	NA	NA	0.280293	1.57815:1.67884:1.14873:1.24673:0.436842:1	0.460061(0.504608:0.410138:0.465438)	-1332.39	NA	NA	NA
HORVU.MOREX.r2.3HG0261100-TraesCS3D02G436400	MA	0.175345	0.26702	0.656673	0.0184395	747	172.538	574.462	NA	122	38.288	83.712	NA	NA	0.196519	3.59377:3.61238:3.06602:3.35779:0.834615:1	0.445783(0.497992:0.37751:0.461847)	-1423.17	NA	NA	NA
HORVU.MOREX.r2.3HG0261100-TraesCS6D02G064000	MA	0.274969	0.564546	0.487063	1.79565e-09	885	209.62	675.38	NA	222	86.4056	135.594	NA	NA	0.343558	2.22907:3.25633:1.34242:1.66369:0.61213:1	0.438418(0.488136:0.389831:0.437288)	-1862.69	NA	NA	NA
[truncated: 9,377 more rows]
