# Supplementary material for: Comparative gene retention analysis in barley, wild emmer, and bread wheat pangenome lines reveals factors affecting gene retention following gene duplication
Source: BMC Biol. 2023 Feb 6;21:25. doi: 10.1186/s12915-022-01503-z (PMC9903521; doi:10.1186/s12915-022-01503-z)
Supplement: Supplementary file 11 — Additional file 11. Ka, Ks, and Ka/Ks calculation results for HPT2-pattern-like genes and their parental genes in barley, wild emmer, and bread wheat. [file 12915_2022_1503_MOESM11_ESM.zip › Files_S10/selected_HOG_for_kaks_calculation.txt]

N1.HOG0000102	OG0000006	HORVU.MOREX.r2.1HG0073480.1
N1.HOG0000102	OG0000006	HORVU.MOREX.r2.1HG0073510.1
N1.HOG0000102	OG0000006	HORVU.MOREX.r2.6HG0460180.1
N1.HOG0000102	OG0000006	HORVU.MOREX.r2.1HG0064430.1
N1.HOG0000102	OG0000006	TraesCS6A02G094200
N1.HOG0000102	OG0000006	TraesCS6B02G122600
N1.HOG0000102	OG0000006	TraesCS1B02G388200
N1.HOG0000102	OG0000006	TraesCS1B02G388500
N1.HOG0000102	OG0000006	TraesCS1B02G388300
N1.HOG0000102	OG0000006	TraesCS1D02G375100
N1.HOG0000102	OG0000006	TraesCS1D02G374900
N1.HOG0000102	OG0000006	TraesCSU02G167700
N1.HOG0000102	OG0000006	TraesCS1D02G375000
N1.HOG0000102	OG0000006	TRIDC6AG012020.1
N1.HOG0000102	OG0000006	TRIDC1AG054270.1
N1.HOG0000102	OG0000006	TRIDC1AG054250.1
N1.HOG0000102	OG0000006	TRIDC6BG017380.1
N1.HOG0000102	OG0000006	TRIDC1BG062120.1
N1.HOG0000103	OG0000006	HORVU.MOREX.r2.6HG0460170.1
N1.HOG0000103	OG0000006	TraesCS6A02G093700
N1.HOG0000103	OG0000006	TraesCS6D02G088800
N1.HOG0000103	OG0000006	TRIDC6AG011950.1
N1.HOG0000106	OG0000006	HORVU.MOREX.r2.7HG0554650.1
N1.HOG0000106	OG0000006	TraesCS7A02G238400
N1.HOG0000106	OG0000006	TraesCS7D02G199500
N1.HOG0000106	OG0000006	TRIDC7AG024950.1
N1.HOG0000250	OG0000025	HORVU.MOREX.r2.6HG0451860.1
N1.HOG0000250	OG0000025	HORVU.MOREX.r2.6HG0451880.1
N1.HOG0000250	OG0000025	TraesCS6B02G045100
N1.HOG0000250	OG0000025	TraesCS6B02G045000
N1.HOG0000250	OG0000025	TraesCS6B02G043000
N1.HOG0000250	OG0000025	TraesCS6D02G034400
N1.HOG0000251	OG0000025	HORVU.MOREX.r2.6HG0451890.1
N1.HOG0000251	OG0000025	TraesCS6A02G031600
N1.HOG0000251	OG0000025	TraesCS6D02G036000
N1.HOG0000255	OG0000025	HORVU.MOREX.r2.6HG0450550.1
N1.HOG0000255	OG0000025	HORVU.MOREX.r2.6HG0450510.1
N1.HOG0000255	OG0000025	TraesCS6A02G021800
N1.HOG0000255	OG0000025	TRIDC6BG003200.1
N1.HOG0000259	OG0000025	HORVU.MOREX.r2.6HG0450450.1
N1.HOG0000259	OG0000025	HORVU.MOREX.r2.2HG0156430.1
N1.HOG0000259	OG0000025	TraesCS6A02G058000
N1.HOG0000259	OG0000025	TraesCS6B02G027600
N1.HOG0000259	OG0000025	TraesCS6B02G076600
N1.HOG0000259	OG0000025	TraesCS2B02G629300
N1.HOG0000259	OG0000025	TraesCS6D02G023500
N1.HOG0000259	OG0000025	TraesCS6D02G023400
N1.HOG0000259	OG0000025	TRIDC2BG015300.1
N1.HOG0000259	OG0000025	TRIDC2BG015330.1
N1.HOG0000275	OG0000027	HORVU.MOREX.r2.7HG0528980.1
N1.HOG0000275	OG0000027	TraesCS4A02G483600
N1.HOG0000275	OG0000027	TraesCS3A02G435200
N1.HOG0000275	OG0000027	TraesCS3B02G575400
N1.HOG0000275	OG0000027	TRIDC3AG061550.1
N1.HOG0000275	OG0000027	TRIDC3BG083090.1
N1.HOG0000276	OG0000027	HORVU.MOREX.r2.2HG0080600.1
N1.HOG0000276	OG0000027	TraesCS2B02G008300
N1.HOG0000276	OG0000027	TraesCS2D02G017400
N1.HOG0000276	OG0000027	TRIDC2BG001820.1
N1.HOG0000280	OG0000027	HORVU.MOREX.r2.5HG0351530.1
N1.HOG0000280	OG0000027	TraesCS1A02G014900
N1.HOG0000280	OG0000027	TraesCS1A02G014500
N1.HOG0000280	OG0000027	TraesCS4B02G048400
N1.HOG0000280	OG0000027	TraesCS5B02G014600
N1.HOG0000280	OG0000027	TraesCS1D02G012800
N1.HOG0000280	OG0000027	TraesCS1D02G311500
N1.HOG0000280	OG0000027	TRIDC5AG002500.1
N1.HOG0000280	OG0000027	TRIDC4BG007570.1
N1.HOG0000280	OG0000027	TRIDC5BG002290.1
N1.HOG0000286	OG0000027	HORVU.MOREX.r2.2HG0168960.1
N1.HOG0000286	OG0000027	TraesCS2A02G505200
N1.HOG0000286	OG0000027	TraesCS2B02G533400
N1.HOG0000286	OG0000027	TraesCS2D02G505900
N1.HOG0000286	OG0000027	TRIDC2AG071110.1
N1.HOG0000286	OG0000027	TRIDC2BG076950.1
N1.HOG0000311	OG0000032	HORVU.MOREX.r2.3HG0193990.1
N1.HOG0000311	OG0000032	TraesCS3A02G092200
N1.HOG0000311	OG0000032	TraesCS3B02G107300
N1.HOG0000311	OG0000032	TraesCS3D02G092300
N1.HOG0000311	OG0000032	TraesCS3D02G092100
N1.HOG0000311	OG0000032	TRIDC3AG011050.1
N1.HOG0000311	OG0000032	TRIDC3BG014920.1
N1.HOG0000312	OG0000032	HORVU.MOREX.r2.6HG0460760.1
N1.HOG0000312	OG0000032	TraesCS6B02G125100
N1.HOG0000312	OG0000032	TraesCS6D02G085700
N1.HOG0000312	OG0000032	TraesCS6D02G085900
N1.HOG0000312	OG0000032	TRIDC6BG017650.1
N1.HOG0000313	OG0000032	HORVU.MOREX.r2.1HG0008270.1
N1.HOG0000313	OG0000032	TraesCS6A02G096700
N1.HOG0000313	OG0000032	TraesCS7A02G437300
N1.HOG0000313	OG0000032	TraesCS6A02G096800
N1.HOG0000313	OG0000032	TraesCS6A02G096900
N1.HOG0000313	OG0000032	TraesCS1A02G004900
N1.HOG0000313	OG0000032	TraesCS1A02G006400
N1.HOG0000313	OG0000032	TraesCS1A02G005300
N1.HOG0000313	OG0000032	TraesCS6A02G409900
N1.HOG0000313	OG0000032	TraesCS1A02G051100
N1.HOG0000313	OG0000032	TraesCS7B02G336300
N1.HOG0000313	OG0000032	TraesCS6B02G125200
N1.HOG0000313	OG0000032	TraesCS6B02G125400
N1.HOG0000313	OG0000032	TraesCS5B02G444900
N1.HOG0000313	OG0000032	TraesCS1B02G006400
N1.HOG0000313	OG0000032	TraesCS1B02G008900
N1.HOG0000313	OG0000032	TraesCS1B02G009300
N1.HOG0000313	OG0000032	TraesCS1B02G008600
N1.HOG0000313	OG0000032	TraesCS1B02G007200
N1.HOG0000313	OG0000032	TraesCS1B02G007300
N1.HOG0000313	OG0000032	TraesCS1B02G010300
N1.HOG0000313	OG0000032	TraesCS1B02G061700
N1.HOG0000313	OG0000032	TraesCS1B02G061600
N1.HOG0000313	OG0000032	TraesCS5B02G055100
N1.HOG0000313	OG0000032	TraesCS1B02G085600
N1.HOG0000313	OG0000032	TraesCS7D02G427200
N1.HOG0000313	OG0000032	TraesCS6D02G087800
N1.HOG0000313	OG0000032	TraesCS6D02G085800
N1.HOG0000313	OG0000032	TraesCS6D02G086000
N1.HOG0000313	OG0000032	TraesCS6D02G085500
N1.HOG0000313	OG0000032	TraesCS3D02G452200
N1.HOG0000313	OG0000032	TraesCS1D02G068100
N1.HOG0000313	OG0000032	TraesCS5D02G510400
N1.HOG0000313	OG0000032	TRIDC7AG060800.1
N1.HOG0000313	OG0000032	TRIDC6AG012470.1
N1.HOG0000313	OG0000032	TRIDC6AG012480.1
N1.HOG0000313	OG0000032	TRIDC1AG000640.1
N1.HOG0000313	OG0000032	TRIDC6AG059990.1
N1.HOG0000313	OG0000032	TRIDC1AG000530.1
N1.HOG0000313	OG0000032	TRIDC7BG053840.1
N1.HOG0000313	OG0000032	TRIDC6BG017660.1
N1.HOG0000313	OG0000032	TRIDC5BG067850.1
N1.HOG0000313	OG0000032	TRIDC1BG001020.1
N1.HOG0000313	OG0000032	TRIDC1BG000990.1
N1.HOG0000313	OG0000032	TRIDC1BG007930.1
N1.HOG0000313	OG0000032	TRIDC1BG007920.1
N1.HOG0000313	OG0000032	TRIDC5BG009180.1
N1.HOG0000313	OG0000032	TRIDC1BG011480.1
N1.HOG0000374	OG0000041	HORVU.MOREX.r2.UnG0624430.1
N1.HOG0000374	OG0000041	TraesCS4A02G026100
N1.HOG0000374	OG0000041	TraesCS2D02G380700
N1.HOG0000374	OG0000041	TRIDC7BG077100.1
N1.HOG0000375	OG0000041	HORVU.MOREX.r2.7HG0623830.1
N1.HOG0000375	OG0000041	TraesCS6B02G057700
N1.HOG0000375	OG0000041	TraesCS7B02G496300
N1.HOG0000375	OG0000041	TraesCS7B02G496700
N1.HOG0000375	OG0000041	TraesCS7B02G498000
N1.HOG0000375	OG0000041	TraesCSU02G171300
N1.HOG0000375	OG0000041	TraesCS6D02G007800
N1.HOG0000375	OG0000041	TRIDC7AG075890.1
N1.HOG0000375	OG0000041	TRIDC4AG067310.1
N1.HOG0000375	OG0000041	TRIDC7BG076920.1
N1.HOG0000375	OG0000041	TRIDC0UG018050.1
N1.HOG0000375	OG0000041	TRIDC7BG076670.1
N1.HOG0000375	OG0000041	TRIDC7BG077090.1
N1.HOG0000376	OG0000041	HORVU.MOREX.r2.2HG0080500.1
N1.HOG0000376	OG0000041	TraesCS1A02G003900
N1.HOG0000376	OG0000041	TraesCS2B02G002200
N1.HOG0000376	OG0000041	TraesCS3B02G570600
N1.HOG0000376	OG0000041	TraesCS1B02G468000
N1.HOG0000376	OG0000041	TraesCS4D02G310900
N1.HOG0000376	OG0000041	TRIDC1BG000340.1
N1.HOG0000378	OG0000041	HORVU.MOREX.r2.2HG0181350.1
N1.HOG0000378	OG0000041	TraesCS5A02G461000
N1.HOG0000378	OG0000041	TraesCS5B02G470900
N1.HOG0000378	OG0000041	TraesCS2B02G621900
N1.HOG0000378	OG0000041	TraesCS5D02G473200
N1.HOG0000378	OG0000041	TRIDC5AG066090.1
N1.HOG0000378	OG0000041	TRIDC5BG071090.1
N1.HOG0000378	OG0000041	TRIDC2BG091170.1
N1.HOG0000378	OG0000041	TRIDC2BG091130.1
N1.HOG0000380	OG0000041	HORVU.MOREX.r2.2HG0181300.1
N1.HOG0000380	OG0000041	TraesCS2A02G558300
N1.HOG0000380	OG0000041	TraesCSU02G020600
N1.HOG0000380	OG0000041	TRIDC2AG082010.1
N1.HOG0000380	OG0000041	TRIDC2BG091010.1
N1.HOG0000381	OG0000041	HORVU.MOREX.r2.2HG0089740.1
N1.HOG0000381	OG0000041	TraesCS2A02G092000
N1.HOG0000381	OG0000041	TraesCS2D02G091100
N1.HOG0000381	OG0000041	TRIDC2AG010560.1
N1.HOG0000457	OG0000053	HORVU.MOREX.r2.6HG0509700.1
N1.HOG0000457	OG0000053	HORVU.MOREX.r2.6HG0517690.1
N1.HOG0000457	OG0000053	TraesCS6A02G414300
N1.HOG0000457	OG0000053	TraesCS6B02G465800
N1.HOG0000457	OG0000053	TraesCS5D02G557600
N1.HOG0000458	OG0000053	HORVU.MOREX.r2.6HG0525730.1
N1.HOG0000458	OG0000053	TraesCS4A02G389600
N1.HOG0000458	OG0000053	TraesCS6A02G414200
N1.HOG0000458	OG0000053	TraesCS6A02G414400
N1.HOG0000458	OG0000053	TraesCS6B02G464500
N1.HOG0000458	OG0000053	TraesCS6B02G463900
N1.HOG0000458	OG0000053	TraesCS6B02G463500
N1.HOG0000458	OG0000053	TraesCS6B02G464300
N1.HOG0000458	OG0000053	TraesCS6B02G465100
N1.HOG0000458	OG0000053	TraesCS6B02G464400
N1.HOG0000458	OG0000053	TraesCS6B02G116600
N1.HOG0000458	OG0000053	TraesCS6B02G465000
N1.HOG0000458	OG0000053	TraesCS6B02G464900
N1.HOG0000458	OG0000053	TraesCS6B02G464200
N1.HOG0000458	OG0000053	TraesCS6D02G398700
N1.HOG0000458	OG0000053	TraesCSU02G071000
N1.HOG0000458	OG0000053	TraesCSU02G071100
N1.HOG0000458	OG0000053	TraesCSU02G082800
N1.HOG0000458	OG0000053	TRIDC6AG060910.1
N1.HOG0000458	OG0000053	TRIDC6AG060750.1
N1.HOG0000458	OG0000053	TRIDC6AG060900.1
N1.HOG0000458	OG0000053	TRIDC6BG072070.1
N1.HOG0000458	OG0000053	TRIDC6BG072300.1
N1.HOG0000458	OG0000053	TRIDC6BG072410.1
N1.HOG0000458	OG0000053	TRIDC6BG016500.1
N1.HOG0000458	OG0000053	TRIDC6BG072450.1
N1.HOG0000459	OG0000053	HORVU.MOREX.r2.6HG0524280.1
N1.HOG0000459	OG0000053	HORVU.MOREX.r2.6HG0524270.1
N1.HOG0000459	OG0000053	HORVU.MOREX.r2.6HG0524310.1
N1.HOG0000459	OG0000053	TraesCS6A02G403400
N1.HOG0000459	OG0000053	TraesCS6A02G403300
N1.HOG0000459	OG0000053	TraesCS6B02G447100
N1.HOG0000459	OG0000053	TraesCS6B02G446100
N1.HOG0000459	OG0000053	TraesCS6B02G446700
N1.HOG0000459	OG0000053	TraesCS6B02G447200
N1.HOG0000459	OG0000053	TraesCS6B02G447000
N1.HOG0000459	OG0000053	TraesCS6D02G386900
N1.HOG0000459	OG0000053	TraesCSU02G168100
N1.HOG0000459	OG0000053	TraesCSU02G165600
N1.HOG0000459	OG0000053	TraesCSU02G179000
N1.HOG0000459	OG0000053	TraesCS6D02G386700
N1.HOG0000459	OG0000053	TRIDC6AG059270.1
N1.HOG0000459	OG0000053	TRIDC6BG070150.1
N1.HOG0000459	OG0000053	TRIDC0UG034540.1
N1.HOG0000459	OG0000053	TRIDC0UG006980.1
N1.HOG0000459	OG0000053	TRIDC6BG070210.1
N1.HOG0000459	OG0000053	TRIDC6BG070200.1
N1.HOG0000468	OG0000055	HORVU.MOREX.r2.6HG0525460.1
N1.HOG0000468	OG0000055	TraesCS6B02G460900
N1.HOG0000468	OG0000055	TraesCS6D02G395400
N1.HOG0000468	OG0000055	TraesCS6D02G395600
N1.HOG0000468	OG0000055	TraesCS6D02G395700
N1.HOG0000468	OG0000055	TRIDC6AG060300.1
N1.HOG0000468	OG0000055	TRIDC6BG073080.1
N1.HOG0000468	OG0000055	TRIDC0UG001910.1
N1.HOG0000472	OG0000056	HORVU.MOREX.r2.2HG0080790.1
N1.HOG0000472	OG0000056	TraesCS2A02G018300
N1.HOG0000472	OG0000056	TraesCS2B02G027200
N1.HOG0000472	OG0000056	TraesCS2B02G025300
N1.HOG0000472	OG0000056	TraesCS2D02G019900
N1.HOG0000472	OG0000056	TRIDC2BG001970.1
N1.HOG0000613	OG0000077	HORVU.MOREX.r2.5HG0428740.1
N1.HOG0000613	OG0000077	TraesCS5B02G423000
N1.HOG0000613	OG0000077	TraesCS5B02G422900
N1.HOG0000613	OG0000077	TraesCS5D02G429700
N1.HOG0000613	OG0000077	TraesCS5D02G429600
N1.HOG0000613	OG0000077	TRIDC5BG065060.1
N1.HOG0000613	OG0000077	TRIDC5BG065040.1
N1.HOG0000615	OG0000077	HORVU.MOREX.r2.5HG0445780.1
N1.HOG0000615	OG0000077	TraesCS4A02G267200
N1.HOG0000615	OG0000077	TraesCS3A02G106800
N1.HOG0000615	OG0000077	TraesCS4A02G324100
N1.HOG0000615	OG0000077	TraesCS4B02G046000
N1.HOG0000615	OG0000077	TraesCS5B02G554000
N1.HOG0000615	OG0000077	TraesCS5B02G537100
N1.HOG0000615	OG0000077	TraesCS4D02G046000
N1.HOG0000615	OG0000077	TraesCS4D02G047000
N1.HOG0000615	OG0000077	TRIDC3AG013270.1
N1.HOG0000615	OG0000077	TRIDC3AG013150.1
N1.HOG0000615	OG0000077	TRIDC4AG049040.1
N1.HOG0000615	OG0000077	TRIDC4BG007140.1
N1.HOG0000615	OG0000077	TRIDC4BG007340.1
N1.HOG0000615	OG0000077	TRIDC0UG014860.1
N1.HOG0000648	OG0000083	HORVU.MOREX.r2.7HG0606930.1
N1.HOG0000648	OG0000083	TraesCS7A02G518600
N1.HOG0000648	OG0000083	TraesCS7B02G434600
N1.HOG0000648	OG0000083	TraesCS7D02G508500
N1.HOG0000648	OG0000083	TraesCS7D02G508300
N1.HOG0000648	OG0000083	TRIDC7AG072750.1
N1.HOG0000648	OG0000083	TRIDC7BG068910.1
N1.HOG0000648	OG0000083	TRIDC7BG068870.1
N1.HOG0000649	OG0000083	HORVU.MOREX.r2.7HG0617830.1
N1.HOG0000649	OG0000083	TraesCS2A02G333300
N1.HOG0000649	OG0000083	TraesCS7A02G519900
N1.HOG0000649	OG0000083	TraesCS7A02G519300
N1.HOG0000649	OG0000083	TraesCS7B02G436000
N1.HOG0000649	OG0000083	TraesCS2B02G469900
N1.HOG0000649	OG0000083	TraesCS7B02G433600
N1.HOG0000649	OG0000083	TraesCS7B02G435400
N1.HOG0000649	OG0000083	TraesCS2D02G327500
N1.HOG0000649	OG0000083	TraesCS7D02G509600
N1.HOG0000649	OG0000083	TraesCS2D02G448100
N1.HOG0000649	OG0000083	TraesCS7D02G509000
N1.HOG0000649	OG0000083	TRIDC2AG047970.1
N1.HOG0000649	OG0000083	TRIDC7AG072920.1
N1.HOG0000649	OG0000083	TRIDC2BG050460.1
N1.HOG0000649	OG0000083	TRIDC5BG078890.1
N1.HOG0000649	OG0000083	TRIDC7BG069010.1
N1.HOG0000700	OG0000092	HORVU.MOREX.r2.UnG0630370.1
N1.HOG0000700	OG0000092	HORVU.MOREX.r2.2HG0177230.1
N1.HOG0000700	OG0000092	TraesCS2A02G542400
N1.HOG0000700	OG0000092	TraesCSU02G021200
N1.HOG0000700	OG0000092	TraesCSU02G252800
N1.HOG0000700	OG0000092	TRIDC2AG075630.1
N1.HOG0000700	OG0000092	TRIDC2BG082710.1
N1.HOG0000700	OG0000092	TRIDC2BG082700.1
N1.HOG0000701	OG0000092	HORVU.MOREX.r2.UnG0630380.1
N1.HOG0000701	OG0000092	HORVU.MOREX.r2.2HG0177250.1
N1.HOG0000701	OG0000092	HORVU.MOREX.r2.2HG0177220.1
N1.HOG0000701	OG0000092	TraesCS2A02G542200
N1.HOG0000701	OG0000092	TraesCS2A02G542000
N1.HOG0000701	OG0000092	TraesCS2A02G541800
N1.HOG0000701	OG0000092	TraesCS2A02G542300
N1.HOG0000701	OG0000092	TraesCS2B02G572200
N1.HOG0000701	OG0000092	TraesCS2B02G572000
N1.HOG0000701	OG0000092	TraesCS2B02G572300
N1.HOG0000701	OG0000092	TraesCS2B02G572100
N1.HOG0000701	OG0000092	TraesCSU02G231800
N1.HOG0000701	OG0000092	TraesCSU02G222700
N1.HOG0000701	OG0000092	TraesCSU02G228900
N1.HOG0000701	OG0000092	TraesCSU02G262200
N1.HOG0000701	OG0000092	TraesCSU02G212400
N1.HOG0000701	OG0000092	TraesCS2D02G543500
N1.HOG0000701	OG0000092	TraesCSU02G231500
N1.HOG0000701	OG0000092	TraesCSU02G231900
N1.HOG0000701	OG0000092	TraesCS2D02G543100
N1.HOG0000701	OG0000092	TraesCS2D02G543300
N1.HOG0000701	OG0000092	TraesCS2D02G543000
N1.HOG0000701	OG0000092	TRIDC2AG075620.1
N1.HOG0000701	OG0000092	TRIDC2AG075600.1
N1.HOG0000701	OG0000092	TRIDC0UG027580.1
N1.HOG0000701	OG0000092	TRIDC0UG028100.1
N1.HOG0000701	OG0000092	TRIDC2BG082670.1
N1.HOG0000701	OG0000092	TRIDC0UG006680.1
N1.HOG0000701	OG0000092	TRIDC2BG082690.1
N1.HOG0000701	OG0000092	TRIDC2BG082680.1
N1.HOG0000701	OG0000092	TRIDC0UG025290.1
N1.HOG0000701	OG0000092	TRIDC0UG006690.1
N1.HOG0000713	OG0000095	HORVU.MOREX.r2.2HG0097850.1
N1.HOG0000713	OG0000095	HORVU.MOREX.r2.UnG0635160.1
N1.HOG0000713	OG0000095	HORVU.MOREX.r2.2HG0097870.1
N1.HOG0000713	OG0000095	HORVU.MOREX.r2.2HG0097860.1
N1.HOG0000713	OG0000095	HORVU.MOREX.r2.2HG0097570.1
N1.HOG0000713	OG0000095	HORVU.MOREX.r2.2HG0097580.1
N1.HOG0000713	OG0000095	HORVU.MOREX.r2.2HG0097590.1
N1.HOG0000713	OG0000095	TraesCS2A02G140600
N1.HOG0000713	OG0000095	TraesCS2A02G140700
N1.HOG0000713	OG0000095	TraesCS5A02G148800
N1.HOG0000713	OG0000095	TraesCS2A02G138900
N1.HOG0000713	OG0000095	TraesCS7A02G425400
N1.HOG0000713	OG0000095	TraesCS2A02G138800
N1.HOG0000713	OG0000095	TraesCS2A02G175800
N1.HOG0000713	OG0000095	TraesCS2B02G164800
N1.HOG0000713	OG0000095	TraesCS2B02G164500
N1.HOG0000713	OG0000095	TraesCS2B02G165500
N1.HOG0000713	OG0000095	TraesCS2B02G165000
N1.HOG0000713	OG0000095	TraesCS2B02G202500
N1.HOG0000713	OG0000095	TraesCS2B02G162700
N1.HOG0000713	OG0000095	TraesCS2B02G162600
N1.HOG0000713	OG0000095	TraesCS2B02G162900
N1.HOG0000713	OG0000095	TraesCS5B02G175300
N1.HOG0000713	OG0000095	TraesCS2B02G165600
N1.HOG0000713	OG0000095	TraesCS2B02G162800
N1.HOG0000713	OG0000095	TraesCS2D02G183200
N1.HOG0000713	OG0000095	TraesCS5D02G144000
N1.HOG0000713	OG0000095	TraesCS2D02G143800
N1.HOG0000713	OG0000095	TraesCS2D02G141700
N1.HOG0000713	OG0000095	TraesCS2D02G141600
N1.HOG0000713	OG0000095	TraesCS5D02G182200
N1.HOG0000713	OG0000095	TraesCS2D02G143900
N1.HOG0000713	OG0000095	TraesCS2D02G144200
N1.HOG0000713	OG0000095	TraesCS2D02G141800
N1.HOG0000713	OG0000095	TRIDC2AG017300.1
N1.HOG0000713	OG0000095	TRIDC2AG017500.1
N1.HOG0000713	OG0000095	TRIDC2AG017560.1
N1.HOG0000713	OG0000095	TRIDC7AG059010.1
N1.HOG0000713	OG0000095	TRIDC5AG024940.1
N1.HOG0000713	OG0000095	TRIDC2AG017280.1
N1.HOG0000713	OG0000095	TRIDC2BG020860.1
N1.HOG0000713	OG0000095	TRIDC2BG020870.1
N1.HOG0000713	OG0000095	TRIDC0UG027290.1
N1.HOG0000713	OG0000095	TRIDC2BG021120.1
N1.HOG0000713	OG0000095	TRIDC2BG021170.1
N1.HOG0000713	OG0000095	TRIDC2BG020850.1
N1.HOG0000713	OG0000095	TRIDC2BG025720.1
N1.HOG0000713	OG0000095	TRIDC2BG021060.1
N1.HOG0000720	OG0000096	HORVU.MOREX.r2.7HG0605030.1
N1.HOG0000720	OG0000096	TraesCS7A02G431000
N1.HOG0000720	OG0000096	TraesCS7A02G431300
N1.HOG0000720	OG0000096	TraesCS7A02G424600
N1.HOG0000720	OG0000096	TraesCS7A02G431200
N1.HOG0000720	OG0000096	TraesCS7A02G431100
N1.HOG0000720	OG0000096	TraesCS7B02G330100
N1.HOG0000720	OG0000096	TraesCS7B02G328800
N1.HOG0000720	OG0000096	TraesCS7B02G331800
N1.HOG0000720	OG0000096	TraesCSU02G243800
N1.HOG0000720	OG0000096	TraesCS7D02G423200
N1.HOG0000720	OG0000096	TraesCS7D02G423000
N1.HOG0000720	OG0000096	TRIDC7AG060170.1
N1.HOG0000720	OG0000096	TRIDC7BG055490.1
N1.HOG0000753	OG0000101	HORVU.MOREX.r2.7HG0599360.1
N1.HOG0000753	OG0000101	TraesCS7D02G387400
N1.HOG0000757	OG0000101	HORVU.MOREX.r2.3HG0185380.1
N1.HOG0000757	OG0000101	TraesCS3B02G051600
N1.HOG0000757	OG0000101	TraesCS3B02G051400
N1.HOG0000757	OG0000101	TraesCS3B02G051800
N1.HOG0000757	OG0000101	TraesCS3B02G051000
N1.HOG0000757	OG0000101	TraesCS3B02G051200
N1.HOG0000757	OG0000101	TRIDC0UG028910.1
N1.HOG0000826	OG0000114	HORVU.MOREX.r2.5HG0414340.1
N1.HOG0000826	OG0000114	TraesCS5A02G321900
N1.HOG0000826	OG0000114	TraesCS5B02G322700
N1.HOG0000826	OG0000114	TraesCS5D02G328600
N1.HOG0000830	OG0000114	HORVU.MOREX.r2.5HG0414200.1
N1.HOG0000830	OG0000114	TraesCS1B02G402900
N1.HOG0000830	OG0000114	TRIDC0UG003330.1
N1.HOG0000831	OG0000114	HORVU.MOREX.r2.1HG0000180.1
N1.HOG0000831	OG0000114	TraesCS5D02G329000
N1.HOG0000831	OG0000114	TRIDC5AG047630.1
N1.HOG0000831	OG0000114	TRIDC5AG047640.1
N1.HOG0000831	OG0000114	TRIDC5BG051420.1
N1.HOG0000831	OG0000114	TRIDC5BG051400.1
N1.HOG0000833	OG0000114	HORVU.MOREX.r2.6HG0457460.1
N1.HOG0000833	OG0000114	HORVU.MOREX.r2.6HG0448210.1
N1.HOG0000833	OG0000114	TraesCS6D02G014800
N1.HOG0000833	OG0000114	TraesCSU02G029300
N1.HOG0000833	OG0000114	TRIDC2BG090660.1
N1.HOG0000842	OG0000116	HORVU.MOREX.r2.6HG0458400.1
N1.HOG0000842	OG0000116	TraesCS6A02G083500
N1.HOG0000842	OG0000116	TraesCS6A02G083600
N1.HOG0000842	OG0000116	TraesCS6B02G113400
N1.HOG0000842	OG0000116	TraesCS6B02G085000
N1.HOG0000842	OG0000116	TraesCS6D02G077200
N1.HOG0000842	OG0000116	TraesCS6D02G061200
N1.HOG0000842	OG0000116	TRIDC6AG010240.1
N1.HOG0000842	OG0000116	TRIDC6AG010230.1
N1.HOG0000842	OG0000116	TRIDC6BG015250.1
N1.HOG0000842	OG0000116	TRIDC6BG015310.1
N1.HOG0000842	OG0000116	TRIDC6BG011390.1
N1.HOG0000844	OG0000116	HORVU.MOREX.r2.3HG0199100.1
N1.HOG0000844	OG0000116	HORVU.MOREX.r2.6HG0511420.1
N1.HOG0000844	OG0000116	HORVU.MOREX.r2.6HG0458390.1
N1.HOG0000844	OG0000116	TraesCS6A02G063500
N1.HOG0000844	OG0000116	TraesCS6A02G010500
N1.HOG0000844	OG0000116	TraesCS1B02G271200
N1.HOG0000844	OG0000116	TraesCS6B02G085100
N1.HOG0000844	OG0000116	TraesCS6B02G073700
N1.HOG0000844	OG0000116	TraesCS2D02G486100
N1.HOG0000844	OG0000116	TRIDC1AG038950.1
N1.HOG0000844	OG0000116	TRIDC4BG015590.1
N1.HOG0000845	OG0000116	HORVU.MOREX.r2.6HG0511370.1
N1.HOG0000845	OG0000116	TraesCS1A02G260600
N1.HOG0000845	OG0000116	TraesCS1D02G260600
N1.HOG0000846	OG0000117	HORVU.MOREX.r2.7HG0539120.1
N1.HOG0000846	OG0000117	TraesCS7A02G091400
N1.HOG0000846	OG0000117	TraesCS4A02G391600
N1.HOG0000846	OG0000117	TraesCS4A02G391400
N1.HOG0000846	OG0000117	TraesCS7A02G091500
N1.HOG0000846	OG0000117	TraesCS7D02G085600
N1.HOG0000846	OG0000117	TraesCS7D02G087100
N1.HOG0000846	OG0000117	TraesCS7D02G087200
N1.HOG0000846	OG0000117	TRIDC4AG058040.1
N1.HOG0000846	OG0000117	TRIDC4AG058050.1
N1.HOG0000851	OG0000117	HORVU.MOREX.r2.7HG0539170.1
N1.HOG0000851	OG0000117	TRIDC7AG010490.1
N1.HOG0000851	OG0000117	TRIDC4AG058070.1
N1.HOG0000851	OG0000117	TRIDC7AG010510.1
N1.HOG0000851	OG0000117	TRIDC7AG010600.1
N1.HOG0000851	OG0000117	TRIDC7AG010630.1
N1.HOG0000852	OG0000117	HORVU.MOREX.r2.6HG0494030.1
N1.HOG0000852	OG0000117	TRIDC6AG003470.1
N1.HOG0000852	OG0000117	TRIDC6BG004980.1
N1.HOG0000854	OG0000117	HORVU.MOREX.r2.6HG0451690.1
N1.HOG0000854	OG0000117	TraesCS6D02G032300
N1.HOG0000856	OG0000118	HORVU.MOREX.r2.6HG0453480.1
N1.HOG0000856	OG0000118	TraesCS6A02G042000
N1.HOG0000856	OG0000118	TraesCS6D02G048500
N1.HOG0000856	OG0000118	TraesCS6D02G048100
N1.HOG0000856	OG0000118	TRIDC1BG008240.1
N1.HOG0000857	OG0000118	HORVU.MOREX.r2.6HG0453530.1
N1.HOG0000857	OG0000118	TraesCS6A02G042200
N1.HOG0000857	OG0000118	TraesCS6A02G042100
N1.HOG0000857	OG0000118	TraesCS6B02G057900
N1.HOG0000857	OG0000118	TraesCS6B02G058100
N1.HOG0000857	OG0000118	TraesCS6B02G069000
N1.HOG0000857	OG0000118	TraesCS6B02G057800
N1.HOG0000857	OG0000118	TraesCS6B02G057149
N1.HOG0000857	OG0000118	TraesCS6B02G057179
N1.HOG0000857	OG0000118	TraesCS6D02G048800
N1.HOG0000857	OG0000118	TraesCS6D02G048700
N1.HOG0000857	OG0000118	TRIDC6AG005010.1
N1.HOG0000857	OG0000118	TRIDC6BG007300.1
N1.HOG0000857	OG0000118	TRIDC6BG007270.1
N1.HOG0000857	OG0000118	TRIDC6BG007280.1
N1.HOG0000857	OG0000118	TRIDC6BG007120.1
N1.HOG0000858	OG0000118	HORVU.MOREX.r2.5HG0436570.1
N1.HOG0000858	OG0000118	TraesCS6A02G042500
N1.HOG0000858	OG0000118	TraesCS6B02G068900
N1.HOG0000858	OG0000118	TraesCS5B02G483600
N1.HOG0000858	OG0000118	TraesCS6D02G049000
N1.HOG0000858	OG0000118	TraesCS1D02G396900
N1.HOG0000858	OG0000118	TRIDC6AG005020.1
N1.HOG0000858	OG0000118	TRIDC6AG005030.1
N1.HOG0000858	OG0000118	TRIDC6BG008910.1
N1.HOG0000858	OG0000118	TRIDC6BG007240.1
N1.HOG0000858	OG0000118	TRIDC0UG031390.1
N1.HOG0000858	OG0000118	TRIDC5BG072520.1
N1.HOG0000877	OG0000123	HORVU.MOREX.r2.3HG0187860.1
N1.HOG0000877	OG0000123	TraesCS3B02G058100
N1.HOG0000879	OG0000123	HORVU.MOREX.r2.3HG0187930.1
N1.HOG0000879	OG0000123	HORVU.MOREX.r2.3HG0187910.1
N1.HOG0000879	OG0000123	TraesCS3A02G049500
N1.HOG0000879	OG0000123	TraesCS3B02G056000
N1.HOG0000879	OG0000123	TraesCS3B02G055835
N1.HOG0000879	OG0000123	TRIDC3AG005590.1
N1.HOG0000945	OG0000134	HORVU.MOREX.r2.7HG0528510.1
N1.HOG0000945	OG0000134	TraesCS7D02G013600
N1.HOG0000947	OG0000134	HORVU.MOREX.r2.7HG0528530.1
N1.HOG0000947	OG0000134	TRIDC7AG001270.1
N1.HOG0000948	OG0000134	HORVU.MOREX.r2.7HG0528560.1
N1.HOG0000948	OG0000134	TraesCS7D02G013400
N1.HOG0000948	OG0000134	TRIDC4AG070080.1
N1.HOG0000948	OG0000134	TRIDC7AG001350.1
N1.HOG0000950	OG0000134	HORVU.MOREX.r2.3HG0244290.1
N1.HOG0000950	OG0000134	TraesCS3A02G316800
N1.HOG0000950	OG0000134	TraesCS3A02G316900
N1.HOG0000950	OG0000134	TraesCS3B02G349500
N1.HOG0000950	OG0000134	TraesCS3D02G314400
N1.HOG0000950	OG0000134	TraesCS3D02G314300
N1.HOG0000950	OG0000134	TRIDC3AG046220.1
N1.HOG0000950	OG0000134	TRIDC3BG052550.1
N1.HOG0000950	OG0000134	TRIDC3BG052560.1
N1.HOG0000998	OG0000145	HORVU.MOREX.r2.5HG0417980.1
N1.HOG0000998	OG0000145	TraesCS7D02G153800
N1.HOG0000999	OG0000145	HORVU.MOREX.r2.5HG0418300.1
N1.HOG0000999	OG0000145	TraesCS5A02G351600
N1.HOG0000999	OG0000145	TraesCS5B02G353500
N1.HOG0000999	OG0000145	TraesCS5B02G354100
N1.HOG0000999	OG0000145	TraesCS3B02G022400
N1.HOG0000999	OG0000145	TraesCS5D02G358900
N1.HOG0000999	OG0000145	TraesCS3D02G023600
N1.HOG0000999	OG0000145	TRIDC0UG014110.1
N1.HOG0000999	OG0000145	TRIDC5BG055610.1
N1.HOG0001002	OG0000145	HORVU.MOREX.r2.5HG0418370.1
N1.HOG0001002	OG0000145	TraesCS5B02G354200
N1.HOG0001002	OG0000145	TraesCS5D02G359000
N1.HOG0001003	OG0000145	HORVU.MOREX.r2.5HG0418420.1
N1.HOG0001003	OG0000145	TraesCS5A02G352000
N1.HOG0001003	OG0000145	TraesCS5B02G354700
N1.HOG0001003	OG0000145	TraesCS5D02G359500
N1.HOG0001027	OG0000150	HORVU.MOREX.r2.2HG0079600.1
N1.HOG0001027	OG0000150	TraesCS2A02G009900
N1.HOG0001027	OG0000150	TraesCS2B02G012300
N1.HOG0001027	OG0000150	TraesCS2D02G010500
N1.HOG0001027	OG0000150	TRIDC2AG000940.1
N1.HOG0001027	OG0000150	TRIDC2AG000960.1
N1.HOG0001027	OG0000150	TRIDC2BG000860.1
N1.HOG0001034	OG0000151	HORVU.MOREX.r2.1HG0003950.1
N1.HOG0001034	OG0000151	TraesCS1B02G039600
N1.HOG0001034	OG0000151	TraesCS1D02G033200
N1.HOG0001035	OG0000151	HORVU.MOREX.r2.1HG0003970.1
N1.HOG0001035	OG0000151	TraesCS1A02G031800
N1.HOG0001035	OG0000151	TraesCS1A02G031900
N1.HOG0001035	OG0000151	TraesCS1B02G039500
N1.HOG0001035	OG0000151	TraesCS1B02G039800
N1.HOG0001035	OG0000151	TraesCS1D02G033300
N1.HOG0001035	OG0000151	TRIDC1BG004140.1
N1.HOG0001036	OG0000151	HORVU.MOREX.r2.1HG0064270.1
N1.HOG0001036	OG0000151	TraesCS1A02G344100
N1.HOG0001036	OG0000151	TraesCS1B02G357900
N1.HOG0001038	OG0000151	HORVU.MOREX.r2.3HG0191390.1
N1.HOG0001038	OG0000151	TraesCS5B02G544900
N1.HOG0001038	OG0000151	TRIDC5BG080970.1
N1.HOG0001054	OG0000154	HORVU.MOREX.r2.5HG0431120.1
N1.HOG0001054	OG0000154	TraesCS5B02G456000
N1.HOG0001054	OG0000154	TraesCS5B02G454000
N1.HOG0001054	OG0000154	TraesCS5B02G455300
N1.HOG0001054	OG0000154	TraesCS5B02G451600
N1.HOG0001054	OG0000154	TraesCS5B02G448300
N1.HOG0001054	OG0000154	TraesCS5D02G406200
N1.HOG0001054	OG0000154	TraesCS5D02G406100
N1.HOG0001054	OG0000154	TRIDC5BG069130.1
N1.HOG0001056	OG0000154	HORVU.MOREX.r2.5HG0432880.1
N1.HOG0001056	OG0000154	TraesCS3B02G287800
N1.HOG0001056	OG0000154	TraesCS5B02G429100
N1.HOG0001056	OG0000154	TraesCS5B02G454800
N1.HOG0001056	OG0000154	TraesCS5B02G452600
N1.HOG0001056	OG0000154	TraesCS5B02G458000
N1.HOG0001056	OG0000154	TraesCS5D02G454700
N1.HOG0001056	OG0000154	TraesCS5D02G450600
N1.HOG0001056	OG0000154	TRIDC3BG043220.1
N1.HOG0001056	OG0000154	TRIDC5BG065850.1
N1.HOG0001056	OG0000154	TRIDC5BG069360.1
N1.HOG0001097	OG0000161	HORVU.MOREX.r2.3HG0190830.1
N1.HOG0001097	OG0000161	TraesCS3A02G068200
N1.HOG0001097	OG0000161	TraesCS3A02G068700
N1.HOG0001097	OG0000161	TraesCS3A02G069800
N1.HOG0001097	OG0000161	TraesCS2B02G607700
N1.HOG0001097	OG0000161	TraesCS3B02G083600
N1.HOG0001097	OG0000161	TraesCS3B02G082400
N1.HOG0001097	OG0000161	TraesCS3B02G081600
N1.HOG0001097	OG0000161	TraesCS3B02G083500
N1.HOG0001097	OG0000161	TraesCS3D02G068800
N1.HOG0001097	OG0000161	TRIDC3AG008060.1
N1.HOG0001097	OG0000161	TRIDC3AG008220.1
N1.HOG0001097	OG0000161	TRIDC2BG087910.1
N1.HOG0001097	OG0000161	TRIDC3BG011330.1
N1.HOG0001097	OG0000161	TRIDC3BG011360.1
N1.HOG0001098	OG0000161	HORVU.MOREX.r2.3HG0190500.1
N1.HOG0001098	OG0000161	TraesCS3A02G069300
N1.HOG0001099	OG0000161	HORVU.MOREX.r2.3HG0190750.1
N1.HOG0001099	OG0000161	HORVU.MOREX.r2.3HG0190810.1
N1.HOG0001099	OG0000161	TraesCS3B02G081700
N1.HOG0001099	OG0000161	TraesCS3B02G081500
N1.HOG0001099	OG0000161	TRIDC3AG008090.1
N1.HOG0001099	OG0000161	TRIDC3AG008160.1
N1.HOG0001143	OG0000171	HORVU.MOREX.r2.7HG0533930.1
N1.HOG0001143	OG0000171	TraesCS7A02G057400
N1.HOG0001143	OG0000171	TraesCS4A02G433100
N1.HOG0001143	OG0000171	TraesCS4A02G432900
N1.HOG0001143	OG0000171	TraesCS4A02G433000
N1.HOG0001143	OG0000171	TraesCS7D02G052300
N1.HOG0001143	OG0000171	TRIDC7AG005990.1
N1.HOG0001143	OG0000171	TRIDC4AG064030.1
N1.HOG0001143	OG0000171	TRIDC4AG064040.1
N1.HOG0001144	OG0000171	HORVU.MOREX.r2.7HG0533810.1
N1.HOG0001144	OG0000171	HORVU.MOREX.r2.7HG0533890.1
N1.HOG0001144	OG0000171	TraesCS4A02G442300
N1.HOG0001144	OG0000171	TraesCS4A02G442200
N1.HOG0001144	OG0000171	TraesCS7A02G055800
N1.HOG0001144	OG0000171	TraesCS7A02G056200
N1.HOG0001144	OG0000171	TraesCS4A02G442800
N1.HOG0001144	OG0000171	TraesCS2B02G628900
N1.HOG0001144	OG0000171	TraesCS7D02G050400
N1.HOG0001144	OG0000171	TraesCS7D02G051100
N1.HOG0001144	OG0000171	TRIDC1AG009850.1
N1.HOG0001144	OG0000171	TRIDC5AG047110.1
N1.HOG0001144	OG0000171	TRIDC7AG005850.1
N1.HOG0001144	OG0000171	TRIDC2AG039470.1
N1.HOG0001144	OG0000171	TRIDC4AG064080.1
N1.HOG0001144	OG0000171	TRIDC7AG005860.1
N1.HOG0001144	OG0000171	TRIDC4AG064270.1
N1.HOG0001144	OG0000171	TRIDC7AG005830.1
N1.HOG0001144	OG0000171	TRIDC3BG026990.1
N1.HOG0001149	OG0000174	HORVU.MOREX.r2.3HG0265550.1
N1.HOG0001149	OG0000174	HORVU.MOREX.r2.3HG0265710.1
N1.HOG0001149	OG0000174	TraesCS3A02G479200
N1.HOG0001149	OG0000174	TraesCS3A02G479100
N1.HOG0001149	OG0000174	TraesCS3A02G479400
N1.HOG0001149	OG0000174	TraesCS3A02G479000
N1.HOG0001149	OG0000174	TraesCS3B02G523400
N1.HOG0001149	OG0000174	TraesCS3B02G522800
N1.HOG0001149	OG0000174	TraesCS3B02G522700
N1.HOG0001149	OG0000174	TraesCS3B02G522600
N1.HOG0001149	OG0000174	TraesCS3B02G522400
N1.HOG0001149	OG0000174	TraesCS3B02G522500
N1.HOG0001149	OG0000174	TraesCS3D02G474000
N1.HOG0001149	OG0000174	TraesCS3D02G474300
N1.HOG0001149	OG0000174	TraesCS3D02G473700
N1.HOG0001149	OG0000174	TRIDC3BG076230.1
N1.HOG0001150	OG0000174	HORVU.MOREX.r2.3HG0265690.1
N1.HOG0001150	OG0000174	TraesCS3A02G536200
N1.HOG0001150	OG0000174	TraesCS3B02G523300
N1.HOG0001150	OG0000174	TraesCS3D02G473800
N1.HOG0001150	OG0000174	TraesCS3D02G472700
N1.HOG0001157	OG0000175	HORVU.MOREX.r2.6HG0448630.1
N1.HOG0001157	OG0000175	TraesCS6A02G001900
N1.HOG0001157	OG0000175	TraesCS6A02G001800
N1.HOG0001157	OG0000175	TraesCS6D02G004000
N1.HOG0001157	OG0000175	TRIDC6AG000230.1
N1.HOG0001160	OG0000175	HORVU.MOREX.r2.3HG0246390.1
N1.HOG0001160	OG0000175	TraesCS3A02G335400
N1.HOG0001160	OG0000175	TraesCS3B02G366100
N1.HOG0001160	OG0000175	TraesCS3D02G328400
N1.HOG0001177	OG0000180	HORVU.MOREX.r2.7HG0539320.1
N1.HOG0001177	OG0000180	HORVU.MOREX.r2.7HG0539330.1
N1.HOG0001177	OG0000180	HORVU.MOREX.r2.7HG0539340.1
N1.HOG0001177	OG0000180	HORVU.MOREX.r2.UnG0633450.1
N1.HOG0001177	OG0000180	HORVU.MOREX.r2.7HG0539360.1
N1.HOG0001177	OG0000180	TraesCS7A02G094400
N1.HOG0001177	OG0000180	TraesCS7A02G094600
N1.HOG0001177	OG0000180	TraesCS4A02G394900
N1.HOG0001177	OG0000180	TraesCS7D02G090300
N1.HOG0001177	OG0000180	TraesCS7D02G090500
N1.HOG0001177	OG0000180	TraesCSU02G062700
N1.HOG0001177	OG0000180	TraesCSU02G250800
N1.HOG0001177	OG0000180	TraesCS7D02G090600
N1.HOG0001177	OG0000180	TRIDC7AG011130.1
N1.HOG0001177	OG0000180	TRIDC4AG057620.1
N1.HOG0001177	OG0000180	TRIDC4AG057630.1
N1.HOG0001177	OG0000180	TRIDC0UG032960.1
N1.HOG0001179	OG0000181	HORVU.MOREX.r2.2HG0180470.1
N1.HOG0001179	OG0000181	TraesCS2A02G024200
N1.HOG0001179	OG0000181	TraesCS2A02G563400
N1.HOG0001179	OG0000181	TraesCS3B02G001200
N1.HOG0001179	OG0000181	TraesCS2B02G036700
N1.HOG0001179	OG0000181	TraesCS7B02G446500
N1.HOG0001179	OG0000181	TraesCS7B02G446600
N1.HOG0001179	OG0000181	TraesCS7B02G446400
N1.HOG0001179	OG0000181	TraesCS7B02G494500
N1.HOG0001179	OG0000181	TraesCS5B02G544700
N1.HOG0001179	OG0000181	TraesCS2B02G038000
N1.HOG0001179	OG0000181	TraesCS2D02G026700
N1.HOG0001179	OG0000181	TraesCS5D02G543500
N1.HOG0001179	OG0000181	TraesCS2D02G572000
N1.HOG0001179	OG0000181	TRIDC7AG073980.1
N1.HOG0001179	OG0000181	TRIDC2AG082160.1
N1.HOG0001179	OG0000181	TRIDC7BG070340.1
N1.HOG0001179	OG0000181	TRIDC2BG002840.1
N1.HOG0001179	OG0000181	TRIDC5BG081000.1
N1.HOG0001179	OG0000181	TRIDC2BG002980.1
N1.HOG0001179	OG0000181	TRIDC3BG017430.1
N1.HOG0001180	OG0000181	HORVU.MOREX.r2.7HG0612660.1
N1.HOG0001180	OG0000181	TraesCS2B02G606100
N1.HOG0001180	OG0000181	TraesCS5D02G003500
N1.HOG0001180	OG0000181	TRIDC2AG079410.1
N1.HOG0001182	OG0000181	HORVU.MOREX.r2.2HG0178070.1
N1.HOG0001182	OG0000181	TRIDC2AG079430.1
N1.HOG0001211	OG0000187	HORVU.MOREX.r2.7HG0532280.1
N1.HOG0001211	OG0000187	TraesCS7A02G042200
N1.HOG0001211	OG0000187	TraesCS4A02G445500
N1.HOG0001211	OG0000187	TraesCS7D02G037700
N1.HOG0001211	OG0000187	TRIDC7AG004220.1
N1.HOG0001211	OG0000187	TRIDC4AG065920.1
N1.HOG0001214	OG0000187	HORVU.MOREX.r2.5HG0362660.1
N1.HOG0001214	OG0000187	TraesCS5A02G066200
N1.HOG0001214	OG0000187	TraesCS5B02G151500
N1.HOG0001261	OG0000195	HORVU.MOREX.r2.2HG0178700.1
N1.HOG0001261	OG0000195	TraesCS2A02G578500
N1.HOG0001261	OG0000195	TraesCS2A02G581500
N1.HOG0001261	OG0000195	TraesCS2B02G502800
N1.HOG0001261	OG0000195	TraesCS2B02G501800
N1.HOG0001261	OG0000195	TraesCS2B02G501700
N1.HOG0001261	OG0000195	TraesCS2B02G502100
N1.HOG0001261	OG0000195	TraesCS2B02G502300
N1.HOG0001261	OG0000195	TraesCS2B02G502600
N1.HOG0001261	OG0000195	TraesCS2B02G609300
N1.HOG0001261	OG0000195	TraesCS2D02G477600
N1.HOG0001261	OG0000195	TraesCS2D02G589700
N1.HOG0001261	OG0000195	TRIDC2AG080000.1
N1.HOG0001261	OG0000195	TRIDC2AG079980.1
N1.HOG0001261	OG0000195	TRIDC2BG072690.1
N1.HOG0001261	OG0000195	TRIDC2BG072700.1
N1.HOG0001261	OG0000195	TRIDC2BG072710.1
N1.HOG0001294	OG0000202	HORVU.MOREX.r2.2HG0178240.1
N1.HOG0001294	OG0000202	TraesCS6A02G023400
N1.HOG0001294	OG0000202	TraesCS6B02G030400
N1.HOG0001294	OG0000202	TraesCS6B02G029400
N1.HOG0001294	OG0000202	TraesCS6B02G029900
N1.HOG0001294	OG0000202	TraesCS6B02G032000
N1.HOG0001294	OG0000202	TraesCS6B02G030700
N1.HOG0001294	OG0000202	TraesCS6D02G025500
N1.HOG0001294	OG0000202	TraesCS2D02G592600
N1.HOG0001294	OG0000202	TraesCS6D02G025900
N1.HOG0001294	OG0000202	TRIDC6AG002600.1
N1.HOG0001294	OG0000202	TRIDC2AG079690.1
N1.HOG0001294	OG0000202	TRIDC6AG002730.1
N1.HOG0001294	OG0000202	TRIDC6BG003530.1
N1.HOG0001294	OG0000202	TRIDC2BG087940.1
N1.HOG0001295	OG0000202	HORVU.MOREX.r2.6HG0450810.1
N1.HOG0001295	OG0000202	TraesCS6B02G030500
N1.HOG0001295	OG0000202	TraesCS6D02G026700
N1.HOG0001295	OG0000202	TRIDC6BG003550.1
N1.HOG0001296	OG0000202	HORVU.MOREX.r2.6HG0450940.1
N1.HOG0001296	OG0000202	TraesCS6A02G021900
N1.HOG0001296	OG0000202	TraesCS6B02G029800
N1.HOG0001296	OG0000202	TraesCS6D02G025600
N1.HOG0001296	OG0000202	TRIDC6AG002610.1
N1.HOG0001296	OG0000202	TRIDC2BG087930.1
N1.HOG0001296	OG0000202	TRIDC6BG003540.1
N1.HOG0001301	OG0000204	HORVU.MOREX.r2.2HG0151810.1
N1.HOG0001301	OG0000204	HORVU.MOREX.r2.6HG0458780.1
N1.HOG0001301	OG0000204	TraesCS2A02G010300
N1.HOG0001301	OG0000204	TraesCS2B02G011800
N1.HOG0001301	OG0000204	TraesCS2B02G011400
N1.HOG0001301	OG0000204	TraesCS2D02G010900
N1.HOG0001303	OG0000204	HORVU.MOREX.r2.7HG0621850.1
N1.HOG0001303	OG0000204	TraesCS7A02G569900
N1.HOG0001303	OG0000204	TraesCS7D02G542700
N1.HOG0001303	OG0000204	TraesCS2D02G027500
N1.HOG0001303	OG0000204	TRIDC7AG078370.1
N1.HOG0001303	OG0000204	TRIDC2BG000950.1
N1.HOG0001304	OG0000204	HORVU.MOREX.r2.2HG0079520.1
N1.HOG0001304	OG0000204	TraesCS2B02G011900
N1.HOG0001304	OG0000204	TRIDC2BG000920.1
N1.HOG0001305	OG0000204	HORVU.MOREX.r2.4HG0276530.1
N1.HOG0001305	OG0000204	TRIDC4AG046800.1
N1.HOG0001306	OG0000204	HORVU.MOREX.r2.4HG0276520.1
N1.HOG0001306	OG0000204	TraesCS4B02G007400
N1.HOG0001306	OG0000204	TraesCS4D02G007400
N1.HOG0001307	OG0000204	HORVU.MOREX.r2.4HG0276540.1
N1.HOG0001307	OG0000204	TraesCS2A02G003700
N1.HOG0001307	OG0000204	TraesCS4A02G307500
N1.HOG0001307	OG0000204	TraesCS3B02G084000
N1.HOG0001307	OG0000204	TraesCS4B02G009500
N1.HOG0001307	OG0000204	TraesCS2D02G003500
N1.HOG0001307	OG0000204	TraesCS4D02G006300
N1.HOG0001307	OG0000204	TRIDC3BG011280.1
N1.HOG0001445	OG0000237	HORVU.MOREX.r2.2HG0081560.1
N1.HOG0001445	OG0000237	TraesCS2A02G025200
N1.HOG0001446	OG0000237	HORVU.MOREX.r2.2HG0081540.1
N1.HOG0001446	OG0000237	TraesCS2A02G025000
N1.HOG0001446	OG0000237	TraesCS2B02G037500
N1.HOG0001446	OG0000237	TraesCS2B02G037100
N1.HOG0001446	OG0000237	TraesCS2B02G035800
N1.HOG0001446	OG0000237	TraesCS2D02G027000
N1.HOG0001446	OG0000237	TRIDC2BG002810.1
N1.HOG0001446	OG0000237	TRIDC0UG006760.1
N1.HOG0001450	OG0000237	HORVU.MOREX.r2.2HG0081570.1
N1.HOG0001450	OG0000237	TraesCS2B02G037200
N1.HOG0001450	OG0000237	TraesCS2B02G036000
N1.HOG0001450	OG0000237	TraesCS2B02G036100
N1.HOG0001450	OG0000237	TraesCSU02G211000
N1.HOG0001450	OG0000237	TraesCS2D02G062200
N1.HOG0001450	OG0000237	TRIDC2AG002550.1
N1.HOG0001450	OG0000237	TRIDC2AG007050.1
N1.HOG0001450	OG0000237	TRIDC0UG006770.1
N1.HOG0001450	OG0000237	TRIDC2BG002760.1
N1.HOG0001450	OG0000237	TRIDC2BG002790.1
N1.HOG0001450	OG0000237	TRIDC0UG024120.1
N1.HOG0001482	OG0000246	HORVU.MOREX.r2.7HG0622840.1
N1.HOG0001482	OG0000246	TraesCS7A02G555400
N1.HOG0001482	OG0000246	TraesCS7B02G479600
N1.HOG0001482	OG0000246	TraesCS7B02G479500
N1.HOG0001482	OG0000246	TraesCS7D02G555300
N1.HOG0001482	OG0000246	TraesCS7D02G542100
N1.HOG0001482	OG0000246	TRIDC7BG074360.1
N1.HOG0001482	OG0000246	TRIDC7BG074540.1
N1.HOG0001485	OG0000246	HORVU.MOREX.r2.7HG0622850.1
N1.HOG0001485	OG0000246	TraesCS7A02G555300
N1.HOG0001485	OG0000246	TraesCS7B02G479300
N1.HOG0001485	OG0000246	TraesCS7B02G479400
N1.HOG0001485	OG0000246	TraesCS7B02G479100
N1.HOG0001485	OG0000246	TraesCS7B02G478800
N1.HOG0001485	OG0000246	TraesCS7B02G479200
N1.HOG0001485	OG0000246	TRIDC7AG077150.1
N1.HOG0001485	OG0000246	TRIDC7BG074530.1
N1.HOG0001485	OG0000246	TRIDC6BG072880.1
N1.HOG0001485	OG0000246	TRIDC6BG072960.1
N1.HOG0001485	OG0000246	TRIDC6BG072820.1
N1.HOG0001485	OG0000246	TRIDC6BG072990.1
N1.HOG0001485	OG0000246	TRIDC6BG073000.1
N1.HOG0001485	OG0000246	TRIDC7BG074440.1
N1.HOG0001485	OG0000246	TRIDC7BG074490.1
N1.HOG0001485	OG0000246	TRIDC7BG074610.1
N1.HOG0001694	OG0000300	HORVU.MOREX.r2.5HG0444310.1
N1.HOG0001694	OG0000300	TraesCS4A02G334200
N1.HOG0001694	OG0000300	TraesCS4A02G334100
N1.HOG0001694	OG0000300	TraesCS5B02G551100
N1.HOG0001694	OG0000300	TRIDC4AG050530.1
N1.HOG0001694	OG0000300	TRIDC4AG050520.1
N1.HOG0001744	OG0000312	HORVU.MOREX.r2.6HG0457400.1
N1.HOG0001744	OG0000312	TraesCS4A02G491200
N1.HOG0001744	OG0000312	TraesCS4A02G458200
N1.HOG0001744	OG0000312	TraesCS7A02G032100
N1.HOG0001744	OG0000312	TraesCS7A02G005200
N1.HOG0001744	OG0000312	TraesCS7A02G007500
N1.HOG0001744	OG0000312	TraesCS7B02G405600
N1.HOG0001744	OG0000312	TraesCS6B02G100000
N1.HOG0001744	OG0000312	TraesCS1D02G381500
N1.HOG0001744	OG0000312	TraesCSU02G133300
N1.HOG0001744	OG0000312	TRIDC4AG071510.1
N1.HOG0001744	OG0000312	TRIDC4AG071890.1
N1.HOG0001744	OG0000312	TRIDC6AG009240.1
N1.HOG0001744	OG0000312	TRIDC4AG068630.1
N1.HOG0001745	OG0000312	HORVU.MOREX.r2.7HG0527420.1
N1.HOG0001745	OG0000312	HORVU.MOREX.r2.7HG0527460.1
N1.HOG0001745	OG0000312	TraesCS4A02G464800
N1.HOG0001745	OG0000312	TraesCS7D02G022300
N1.HOG0001745	OG0000312	TRIDC7AG000690.1
N1.HOG0001746	OG0000312	HORVU.MOREX.r2.7HG0529330.1
N1.HOG0001746	OG0000312	TraesCS4A02G470600
N1.HOG0001746	OG0000312	TraesCS7A02G021700
N1.HOG0001746	OG0000312	TraesCS2D02G511700
N1.HOG0001746	OG0000312	TraesCS7D02G018900
N1.HOG0001746	OG0000312	TraesCS7D02G020800
N1.HOG0001789	OG0000323	HORVU.MOREX.r2.1HG0002430.1
N1.HOG0001789	OG0000323	HORVU.MOREX.r2.1HG0002310.1
N1.HOG0001789	OG0000323	TraesCS1B02G021500
N1.HOG0001789	OG0000323	TraesCS1D02G014700
N1.HOG0001789	OG0000323	TraesCS1D02G016026
N1.HOG0001789	OG0000323	TRIDC1AG001870.1
N1.HOG0001789	OG0000323	TRIDC1AG001930.1
N1.HOG0001789	OG0000323	TRIDC0UG001790.1
N1.HOG0001790	OG0000323	HORVU.MOREX.r2.UnG0624260.1
N1.HOG0001790	OG0000323	TraesCS1A02G017800
N1.HOG0001791	OG0000323	HORVU.MOREX.r2.1HG0001430.1
N1.HOG0001791	OG0000323	HORVU.MOREX.r2.1HG0001640.1
N1.HOG0001791	OG0000323	TraesCS1A02G018400
N1.HOG0001791	OG0000323	TraesCS1B02G022100
N1.HOG0001791	OG0000323	TraesCS1B02G022200
N1.HOG0001791	OG0000323	TraesCS1B02G020900
N1.HOG0001791	OG0000323	TRIDC1BG002540.1
N1.HOG0001791	OG0000323	TRIDC0UG000270.1
N1.HOG0001791	OG0000323	TRIDC0UG001780.1
N1.HOG0001792	OG0000323	HORVU.MOREX.r2.1HG0004680.1
N1.HOG0001792	OG0000323	TraesCS1A02G016200
N1.HOG0001792	OG0000323	TraesCS1B02G020300
N1.HOG0001792	OG0000323	TraesCS1D02G016100
N1.HOG0001792	OG0000323	TraesCS1D02G014600
N1.HOG0001792	OG0000323	TRIDC1BG002490.1
N1.HOG0001819	OG0000330	HORVU.MOREX.r2.2HG0079280.1
N1.HOG0001819	OG0000330	TraesCS2A02G004500
N1.HOG0001819	OG0000330	TraesCS2B02G020000
N1.HOG0001819	OG0000330	TraesCSU02G012200
N1.HOG0001819	OG0000330	TraesCS2D02G004300
N1.HOG0001819	OG0000330	TRIDC2AG000200.1
N1.HOG0001819	OG0000330	TRIDC2BG006070.1
N1.HOG0001819	OG0000330	TRIDC0UG005190.1
N1.HOG0001819	OG0000330	TRIDC7BG076790.1
N1.HOG0001821	OG0000330	HORVU.MOREX.r2.6HG0450110.1
N1.HOG0001821	OG0000330	TraesCS2B02G013800
N1.HOG0001821	OG0000330	TraesCS2B02G014200
N1.HOG0001821	OG0000330	TraesCS2B02G014500
N1.HOG0001821	OG0000330	TraesCS2B02G014000
N1.HOG0001821	OG0000330	TraesCS2B02G318700
N1.HOG0001821	OG0000330	TraesCSU02G227900
N1.HOG0001821	OG0000330	TRIDC2BG000650.1
N1.HOG0001821	OG0000330	TRIDC0UG026780.1
N1.HOG0001823	OG0000330	HORVU.MOREX.r2.2HG0079130.1
N1.HOG0001823	OG0000330	TraesCS4A02G307600
N1.HOG0001823	OG0000330	TraesCS7D02G028900
N1.HOG0001823	OG0000330	TRIDC0UG005250.1
N1.HOG0001831	OG0000333	HORVU.MOREX.r2.4HG0278930.1
N1.HOG0001831	OG0000333	TraesCS4A02G288300
N1.HOG0001831	OG0000333	TraesCS5B02G468000
N1.HOG0001831	OG0000333	TraesCS4D02G024100
N1.HOG0001831	OG0000333	TRIDC4AG044430.1
N1.HOG0001831	OG0000333	TRIDC5BG070630.1
N1.HOG0001831	OG0000333	TRIDC4BG004540.1
N1.HOG0001874	OG0000344	HORVU.MOREX.r2.2HG0084200.1
N1.HOG0001874	OG0000344	TraesCS2A02G049800
N1.HOG0001874	OG0000344	TraesCS2A02G050000
N1.HOG0001874	OG0000344	TraesCS2B02G060700
N1.HOG0001874	OG0000344	TraesCS2D02G049000
N1.HOG0001874	OG0000344	TraesCS6D02G286700
N1.HOG0001874	OG0000344	TraesCS2D02G048900
N1.HOG0001874	OG0000344	TraesCS2D02G049300
N1.HOG0001874	OG0000344	TRIDC2AG005270.1
N1.HOG0001874	OG0000344	TRIDC2AG005260.1
N1.HOG0001874	OG0000344	TRIDC2AG005250.1
N1.HOG0001876	OG0000345	HORVU.MOREX.r2.6HG0454710.1
N1.HOG0001876	OG0000345	TraesCS6A02G051800
N1.HOG0001876	OG0000345	TraesCS6B02G070800
N1.HOG0001876	OG0000345	TRIDC6AG006340.1
N1.HOG0001876	OG0000345	TRIDC0UG022590.1
N1.HOG0001877	OG0000345	HORVU.MOREX.r2.6HG0454660.1
N1.HOG0001877	OG0000345	TraesCS7A02G566900
N1.HOG0001878	OG0000345	HORVU.MOREX.r2.7HG0624000.1
N1.HOG0001878	OG0000345	TraesCS7B02G490100
N1.HOG0001878	OG0000345	TraesCS7B02G491800
N1.HOG0001879	OG0000345	HORVU.MOREX.r2.4HG0339470.1
N1.HOG0001879	OG0000345	TraesCS7B02G491000
N1.HOG0001879	OG0000345	TraesCS7B02G380900
N1.HOG0001879	OG0000345	TraesCS7D02G465800
N1.HOG0001879	OG0000345	TraesCS7D02G543900
N1.HOG0001879	OG0000345	TraesCSU02G111500
N1.HOG0001879	OG0000345	TRIDC7AG078610.1
N1.HOG0001879	OG0000345	TRIDC7AG047330.1
N1.HOG0001879	OG0000345	TRIDC7BG075560.1
N1.HOG0001879	OG0000345	TRIDC7BG075310.1
N1.HOG0001879	OG0000345	TRIDC7BG075450.1
N1.HOG0001879	OG0000345	TRIDC7BG075330.1
N1.HOG0001879	OG0000345	TRIDC7BG060530.1
N1.HOG0001879	OG0000345	TRIDC6BG072150.1
N1.HOG0001879	OG0000345	TRIDC6BG009000.1
N1.HOG0001879	OG0000345	TRIDC6BG009030.1
N1.HOG0001914	OG0000356	HORVU.MOREX.r2.5HG0352860.1
N1.HOG0001914	OG0000356	TraesCS5B02G020000
N1.HOG0001914	OG0000356	TraesCS5D02G029100
N1.HOG0001914	OG0000356	TRIDC5BG002990.1
N1.HOG0001915	OG0000356	HORVU.MOREX.r2.5HG0352750.1
N1.HOG0001915	OG0000356	TraesCS5B02G020100
N1.HOG0001915	OG0000356	TraesCS5B02G022200
N1.HOG0001915	OG0000356	TraesCS5D02G029200
N1.HOG0001915	OG0000356	TRIDC5AG009370.1
N1.HOG0001943	OG0000368	HORVU.MOREX.r2.4HG0336810.1
N1.HOG0001943	OG0000368	TraesCS4A02G011100
N1.HOG0001943	OG0000368	TraesCS4B02G293300
N1.HOG0001943	OG0000368	TraesCS4D02G291900
N1.HOG0001943	OG0000368	TRIDC4AG001430.1
N1.HOG0001943	OG0000368	TRIDC4BG050240.1
N1.HOG0001993	OG0000383	HORVU.MOREX.r2.5HG0403370.1
N1.HOG0001994	OG0000383	HORVU.MOREX.r2.3HG0182800.1
N1.HOG0001994	OG0000383	TraesCS3A02G008200
N1.HOG0001994	OG0000383	TraesCSU02G042200
N1.HOG0001994	OG0000383	TraesCSU02G212300
N1.HOG0001994	OG0000383	TraesCS3D02G002500
N1.HOG0001994	OG0000383	TraesCSU02G207600
N1.HOG0001994	OG0000383	TraesCSU02G041300
N1.HOG0001994	OG0000383	TRIDC3AG002000.1
N1.HOG0001994	OG0000383	TRIDC3BG001430.1
N1.HOG0001994	OG0000383	TRIDC3BG001440.1
N1.HOG0001995	OG0000383	HORVU.MOREX.r2.3HG0182850.1
N1.HOG0001995	OG0000383	TraesCS3A02G008600
N1.HOG0001995	OG0000383	TraesCSU02G041700
N1.HOG0001995	OG0000383	TraesCSU02G187300
N1.HOG0001995	OG0000383	TraesCSU02G042100
N1.HOG0001995	OG0000383	TraesCS3D02G002400
N1.HOG0001995	OG0000383	TraesCSU02G042000
N1.HOG0001995	OG0000383	TraesCSU02G041500
N1.HOG0001995	OG0000383	TraesCSU02G162800
N1.HOG0001995	OG0000383	TRIDC3BG001460.1
N1.HOG0001995	OG0000383	TRIDC3BG001500.1
N1.HOG0002021	OG0000390	HORVU.MOREX.r2.3HG0257560.1
N1.HOG0002021	OG0000390	TraesCS3D02G410100
N1.HOG0002023	OG0000390	HORVU.MOREX.r2.3HG0257530.1
N1.HOG0002023	OG0000390	TraesCS3A02G414800
N1.HOG0002023	OG0000390	TraesCS3A02G059400
N1.HOG0002023	OG0000390	TraesCS3B02G448400
N1.HOG0002023	OG0000390	TraesCS3D02G409700
N1.HOG0002023	OG0000390	TraesCS3D02G409400
N1.HOG0002023	OG0000390	TraesCSU02G224300
N1.HOG0002023	OG0000390	TraesCSU02G259000
N1.HOG0002023	OG0000390	TraesCSU02G231700
N1.HOG0002023	OG0000390	TRIDC3AG007000.1
N1.HOG0002023	OG0000390	TRIDC3AG058950.1
N1.HOG0002023	OG0000390	TRIDC3BG066180.1
N1.HOG0002023	OG0000390	TRIDC3BG066240.1
N1.HOG0002023	OG0000390	TRIDC3BG065820.1
N1.HOG0002024	OG0000390	HORVU.MOREX.r2.3HG0257540.1
N1.HOG0002024	OG0000390	TraesCS3B02G406600
N1.HOG0002067	OG0000406	HORVU.MOREX.r2.2HG0171070.1
N1.HOG0002067	OG0000406	HORVU.MOREX.r2.2HG0171280.1
N1.HOG0002067	OG0000406	TraesCS2A02G521200
N1.HOG0002067	OG0000406	TraesCS2B02G548700
N1.HOG0002067	OG0000406	TraesCS2B02G549200
N1.HOG0002067	OG0000406	TraesCS2D02G521200
N1.HOG0002067	OG0000406	TraesCS2D02G522900
N1.HOG0002068	OG0000406	HORVU.MOREX.r2.2HG0171080.1
N1.HOG0002068	OG0000406	TraesCS7A02G467300
N1.HOG0002068	OG0000406	TraesCS2A02G519800
N1.HOG0002068	OG0000406	TraesCS4B02G036600
N1.HOG0002068	OG0000406	TraesCS7B02G368700
N1.HOG0002068	OG0000406	TraesCS2B02G549000
N1.HOG0002068	OG0000406	TraesCS2B02G548900
N1.HOG0002068	OG0000406	TraesCS4D02G013800
N1.HOG0002068	OG0000406	TraesCSU02G192500
N1.HOG0002068	OG0000406	TraesCSU02G201500
N1.HOG0002068	OG0000406	TraesCS7D02G455500
N1.HOG0002068	OG0000406	TraesCS2D02G522800
N1.HOG0002068	OG0000406	TRIDC7AG065230.1
N1.HOG0002068	OG0000406	TRIDC4BG005990.1
N1.HOG0002068	OG0000406	TRIDC2BG079320.1
N1.HOG0002068	OG0000406	TRIDC2BG079180.1
N1.HOG0002138	OG0000427	HORVU.MOREX.r2.3HG0271690.1
N1.HOG0002138	OG0000427	TraesCS5A02G034400
N1.HOG0002138	OG0000427	TraesCS3A02G512300
N1.HOG0002138	OG0000427	TraesCS3B02G581500
N1.HOG0002138	OG0000427	TraesCS3B02G580900
N1.HOG0002138	OG0000427	TraesCS3D02G522700
N1.HOG0002138	OG0000427	TraesCS3D02G519900
N1.HOG0002138	OG0000427	TraesCS3D02G464600
N1.HOG0002138	OG0000427	TraesCS3D02G520200
N1.HOG0002138	OG0000427	TraesCSU02G182800
N1.HOG0002138	OG0000427	TraesCS3D02G522900
N1.HOG0002138	OG0000427	TraesCS3D02G519800
N1.HOG0002138	OG0000427	TRIDC5AG005290.1
N1.HOG0002138	OG0000427	TRIDC3AG072520.1
N1.HOG0002138	OG0000427	TRIDC3BG083830.1
N1.HOG0002139	OG0000427	HORVU.MOREX.r2.3HG0248600.1
N1.HOG0002139	OG0000427	TraesCS3A02G512700
N1.HOG0002139	OG0000427	TraesCS1A02G022500
N1.HOG0002139	OG0000427	TraesCS3B02G580800
N1.HOG0002139	OG0000427	TraesCS3B02G581300
N1.HOG0002139	OG0000427	TraesCS3B02G159500
N1.HOG0002139	OG0000427	TraesCS1B02G028700
N1.HOG0002139	OG0000427	TraesCS3D02G520000
N1.HOG0002139	OG0000427	TraesCS3D02G141700
N1.HOG0002139	OG0000427	TraesCSU02G112700
N1.HOG0002139	OG0000427	TRIDC3AG072640.1
N1.HOG0002139	OG0000427	TRIDC1AG002320.1
N1.HOG0002139	OG0000427	TRIDC1BG003220.1
N1.HOG0002159	OG0000438	HORVU.MOREX.r2.7HG0538900.1
N1.HOG0002159	OG0000438	TraesCS7A02G090200
N1.HOG0002159	OG0000438	TraesCS4A02G390100
N1.HOG0002159	OG0000438	TraesCS4A02G389900
N1.HOG0002159	OG0000438	TraesCS7A02G090100
N1.HOG0002159	OG0000438	TraesCS7A02G090000
N1.HOG0002159	OG0000438	TraesCS4A02G389800
N1.HOG0002159	OG0000438	TraesCS7A02G090300
N1.HOG0002159	OG0000438	TraesCS4A02G390000
N1.HOG0002159	OG0000438	TraesCS4A02G390200
N1.HOG0002159	OG0000438	TraesCS7D02G086600
N1.HOG0002159	OG0000438	TraesCS7D02G085500
N1.HOG0002159	OG0000438	TraesCS7D02G086500
N1.HOG0002159	OG0000438	TRIDC4AG058300.1
N1.HOG0002159	OG0000438	TRIDC4AG058270.1
N1.HOG0002159	OG0000438	TRIDC4AG058330.1
N1.HOG0002159	OG0000438	TRIDC7AG010380.1
N1.HOG0002159	OG0000438	TRIDC7AG010370.1
N1.HOG0002159	OG0000438	TRIDC4AG058340.1
N1.HOG0002167	OG0000440	HORVU.MOREX.r2.2HG0079200.1
N1.HOG0002167	OG0000440	TraesCS2A02G004100
N1.HOG0002167	OG0000440	TraesCS5B02G414700
N1.HOG0002167	OG0000440	TraesCS2B02G001000
N1.HOG0002167	OG0000440	TraesCS5D02G419700
N1.HOG0002167	OG0000440	TraesCSU02G011300
N1.HOG0002167	OG0000440	TraesCSU02G226100
N1.HOG0002167	OG0000440	TraesCSU02G011100
N1.HOG0002167	OG0000440	TRIDC2AG000290.1
N1.HOG0002167	OG0000440	TRIDC2AG000130.1
N1.HOG0002167	OG0000440	TRIDC5BG063660.1
N1.HOG0002167	OG0000440	TRIDC2BG068540.1
N1.HOG0002168	OG0000440	HORVU.MOREX.r2.6HG0465570.1
N1.HOG0002168	OG0000440	TraesCS2B02G019400
N1.HOG0002168	OG0000440	TraesCS2B02G018800
N1.HOG0002168	OG0000440	TraesCS2D02G056800
N1.HOG0002168	OG0000440	TraesCSU02G243600
N1.HOG0002168	OG0000440	TraesCSU02G271900
N1.HOG0002168	OG0000440	TRIDC0UG005280.1
N1.HOG0002168	OG0000440	TRIDC0UG015260.1
N1.HOG0002239	OG0000466	HORVU.MOREX.r2.1HG0074200.1
N1.HOG0002239	OG0000466	TraesCS1A02G409200
N1.HOG0002239	OG0000466	TraesCS1B02G439200
N1.HOG0002239	OG0000466	TraesCS1B02G439300
N1.HOG0002239	OG0000466	TraesCS1B02G439400
N1.HOG0002239	OG0000466	TraesCS1B02G438800
N1.HOG0002239	OG0000466	TraesCS1B02G438200
N1.HOG0002239	OG0000466	TraesCS1B02G438400
N1.HOG0002239	OG0000466	TraesCS1B02G438100
N1.HOG0002239	OG0000466	TraesCS1D02G416200
N1.HOG0002239	OG0000466	TRIDC1BG069050.1
N1.HOG0002240	OG0000466	HORVU.MOREX.r2.1HG0074220.1
N1.HOG0002240	OG0000466	HORVU.MOREX.r2.1HG0074260.1
N1.HOG0002240	OG0000466	TraesCS1B02G438600
N1.HOG0002241	OG0000466	HORVU.MOREX.r2.1HG0074210.1
N1.HOG0002241	OG0000466	TraesCS1A02G409400
N1.HOG0002241	OG0000466	TraesCS1B02G438300
N1.HOG0002241	OG0000466	TraesCS5B02G019300
N1.HOG0002241	OG0000466	TraesCS3B02G041400
N1.HOG0002241	OG0000466	TraesCS1D02G411847
N1.HOG0002241	OG0000466	TRIDC1BG069010.1
N1.HOG0002245	OG0000468	HORVU.MOREX.r2.2HG0084420.1
N1.HOG0002245	OG0000468	HORVU.MOREX.r2.2HG0084430.1
N1.HOG0002245	OG0000468	TraesCS2D02G050700
N1.HOG0002246	OG0000468	HORVU.MOREX.r2.4HG0279410.1
N1.HOG0002246	OG0000468	TraesCS4A02G282000
N1.HOG0002246	OG0000468	TraesCS4A02G282300
N1.HOG0002246	OG0000468	TraesCS4B02G031100
N1.HOG0002246	OG0000468	TraesCS2D02G050800
N1.HOG0002246	OG0000468	TraesCS4D02G028600
N1.HOG0002246	OG0000468	TraesCS4D02G028700
N1.HOG0002246	OG0000468	TRIDC4AG043700.1
N1.HOG0002246	OG0000468	TRIDC2AG005470.1
N1.HOG0002246	OG0000468	TRIDC2AG005480.1
N1.HOG0002246	OG0000468	TRIDC4AG043740.1
N1.HOG0002246	OG0000468	TRIDC4BG005170.1
N1.HOG0002247	OG0000468	HORVU.MOREX.r2.2HG0084440.1
N1.HOG0002247	OG0000468	TraesCS2A02G051200
N1.HOG0002247	OG0000468	TraesCS1A02G239500
N1.HOG0002247	OG0000468	TraesCS1B02G251700
N1.HOG0002247	OG0000468	TraesCS1D02G239700
N1.HOG0002247	OG0000468	TRIDC1AG036150.1
N1.HOG0002247	OG0000468	TRIDC4BG005180.1
N1.HOG0002293	OG0000481	HORVU.MOREX.r2.6HG0467330.1
N1.HOG0002293	OG0000481	TraesCS6A02G129700
N1.HOG0002293	OG0000481	TraesCS6B02G158200
N1.HOG0002293	OG0000481	TraesCS6B02G157800
N1.HOG0002293	OG0000481	TraesCS6D02G119600
N1.HOG0002293	OG0000481	TraesCS6D02G119500
N1.HOG0002293	OG0000481	TraesCS6D02G119100
N1.HOG0002293	OG0000481	TRIDC6AG017500.1
N1.HOG0002293	OG0000481	TRIDC6BG023170.1
N1.HOG0002293	OG0000481	TRIDC6BG023100.1
N1.HOG0002423	OG0000524	HORVU.MOREX.r2.6HG0521420.1
N1.HOG0002423	OG0000524	TraesCS6A02G380800
N1.HOG0002423	OG0000524	TraesCS6B02G420900
N1.HOG0002423	OG0000524	TraesCS6D02G369500
N1.HOG0002423	OG0000524	TRIDC6BG066360.1
N1.HOG0002482	OG0000543	HORVU.MOREX.r2.1HG0069640.1
N1.HOG0002482	OG0000543	TraesCS1A02G379600
N1.HOG0002482	OG0000543	TraesCS1B02G401600
N1.HOG0002482	OG0000543	TraesCS1B02G401300
N1.HOG0002482	OG0000543	TraesCS1D02G387000
N1.HOG0002482	OG0000543	TRIDC4AG064690.1
N1.HOG0002482	OG0000543	TRIDC1AG055750.1
N1.HOG0002482	OG0000543	TRIDC1BG064110.1
N1.HOG0002483	OG0000543	HORVU.MOREX.r2.7HG0533490.1
N1.HOG0002483	OG0000543	TraesCS7A02G053700
N1.HOG0002483	OG0000543	TraesCS7D02G048900
N1.HOG0002483	OG0000543	TRIDC7AG005590.1
N1.HOG0002484	OG0000543	HORVU.MOREX.r2.7HG0533530.1
N1.HOG0002484	OG0000543	TraesCS7A02G053800
N1.HOG0002484	OG0000543	TraesCS7D02G049000
N1.HOG0002485	OG0000543	HORVU.MOREX.r2.7HG0533390.1
N1.HOG0002485	OG0000543	TraesCS4A02G439000
N1.HOG0002485	OG0000543	TraesCS7A02G053100
N1.HOG0002485	OG0000543	TraesCS7A02G071900
N1.HOG0002485	OG0000543	TraesCS7D02G048400
N1.HOG0002485	OG0000543	TraesCS6D02G089800
N1.HOG0002485	OG0000543	TRIDC7AG008000.1
N1.HOG0002485	OG0000543	TRIDC6BG018360.1
N1.HOG0002587	OG0000572	HORVU.MOREX.r2.3HG0195410.1
N1.HOG0002587	OG0000572	HORVU.MOREX.r2.3HG0195320.1
N1.HOG0002587	OG0000572	TraesCS3D02G101700
N1.HOG0002587	OG0000572	TRIDC3BG016450.1
N1.HOG0002588	OG0000572	HORVU.MOREX.r2.3HG0186990.1
N1.HOG0002588	OG0000572	TraesCS3A02G038600
N1.HOG0002588	OG0000572	TraesCS3B02G045200
N1.HOG0002588	OG0000572	TraesCS3B02G044700
N1.HOG0002588	OG0000572	TRIDC3AG004340.1
N1.HOG0002588	OG0000572	TRIDC3BG006090.1
N1.HOG0002589	OG0000572	HORVU.MOREX.r2.3HG0270480.1
N1.HOG0002589	OG0000572	TraesCS3A02G039800
N1.HOG0002589	OG0000572	TraesCS3B02G571600
N1.HOG0002589	OG0000572	TraesCS3D02G040100
N1.HOG0002589	OG0000572	TRIDC3AG004330.1
N1.HOG0002590	OG0000572	HORVU.MOREX.r2.3HG0195370.1
N1.HOG0002590	OG0000572	TraesCS3B02G117900
N1.HOG0002590	OG0000572	TraesCS3B02G118000
N1.HOG0002590	OG0000572	TraesCS3D02G101600
N1.HOG0002590	OG0000572	TraesCS3D02G101900
N1.HOG0002590	OG0000572	TraesCS3D02G101800
N1.HOG0002590	OG0000572	TRIDC3BG016460.1
N1.HOG0002617	OG0000580	HORVU.MOREX.r2.3HG0183360.1
N1.HOG0002617	OG0000580	TraesCS3A02G012400
N1.HOG0002617	OG0000580	TraesCS3A02G012600
N1.HOG0002617	OG0000580	TraesCS7A02G473400
N1.HOG0002617	OG0000580	TraesCS7A02G473600
N1.HOG0002617	OG0000580	TraesCS7B02G374800
N1.HOG0002617	OG0000580	TraesCS7B02G374900
N1.HOG0002617	OG0000580	TraesCS3D02G011000
N1.HOG0002617	OG0000580	TraesCS3D02G010800
N1.HOG0002617	OG0000580	TraesCS7D02G460500
N1.HOG0002617	OG0000580	TRIDC3AG001680.1
N1.HOG0002617	OG0000580	TRIDC3AG001640.1
N1.HOG0002617	OG0000580	TRIDC7AG066090.1
N1.HOG0002617	OG0000580	TRIDC7AG066120.1
N1.HOG0002617	OG0000580	TRIDC3AG001660.1
N1.HOG0002617	OG0000580	TRIDC7BG059630.1
N1.HOG0002622	OG0000583	HORVU.MOREX.r2.1HG0009560.1
N1.HOG0002622	OG0000583	TraesCS1A02G028600
N1.HOG0002622	OG0000583	TraesCS2A02G026300
N1.HOG0002622	OG0000583	TraesCS7A02G472100
N1.HOG0002622	OG0000583	TraesCS1A02G028700
N1.HOG0002622	OG0000583	TraesCS1A02G026300
N1.HOG0002622	OG0000583	TraesCS2B02G039500
N1.HOG0002622	OG0000583	TraesCS1B02G278000
N1.HOG0002622	OG0000583	TraesCS1B02G277900
N1.HOG0002622	OG0000583	TraesCS1B02G035400
N1.HOG0002622	OG0000583	TraesCS1B02G036200
N1.HOG0002622	OG0000583	TraesCS1B02G034600
N1.HOG0002622	OG0000583	TraesCSU02G001700
N1.HOG0002622	OG0000583	TraesCS2D02G028200
N1.HOG0002622	OG0000583	TraesCSU02G214600
N1.HOG0002622	OG0000583	TraesCSU02G234400
N1.HOG0002622	OG0000583	TraesCSU02G213800
N1.HOG0002622	OG0000583	TRIDC1AG039870.1
N1.HOG0002622	OG0000583	TRIDC2AG002700.1
N1.HOG0002622	OG0000583	TRIDC1BG003750.1
N1.HOG0002622	OG0000583	TRIDC1BG003820.1
N1.HOG0002622	OG0000583	TRIDC1BG003810.1
N1.HOG0002622	OG0000583	TRIDC1BG003730.1
N1.HOG0002622	OG0000583	TRIDC1BG002100.1
N1.HOG0002622	OG0000583	TRIDC1BG002110.1
N1.HOG0002644	OG0000596	HORVU.MOREX.r2.4HG0284030.1
N1.HOG0002644	OG0000596	HORVU.MOREX.r2.7HG0531880.1
N1.HOG0002644	OG0000596	TraesCS4A02G248400
N1.HOG0002644	OG0000596	TraesCS4B02G066500
N1.HOG0002644	OG0000596	TraesCS2B02G319100
N1.HOG0002644	OG0000596	TraesCS4D02G065400
N1.HOG0002644	OG0000596	TRIDC0UG006390.1
N1.HOG0002647	OG0000597	HORVU.MOREX.r2.2HG0097090.1
N1.HOG0002647	OG0000597	TraesCS2A02G136400
N1.HOG0002647	OG0000597	TraesCS2B02G160200
N1.HOG0002647	OG0000597	TraesCS2D02G138900
N1.HOG0002647	OG0000597	TRIDC2AG016950.1
N1.HOG0002647	OG0000597	TRIDC2BG020540.1
N1.HOG0002647	OG0000597	TRIDC2BG020550.1
N1.HOG0002650	OG0000597	HORVU.MOREX.r2.2HG0097180.1
N1.HOG0002650	OG0000597	TraesCS2A02G137200
N1.HOG0002650	OG0000597	TraesCS2A02G136900
N1.HOG0002650	OG0000597	TraesCS2A02G137000
N1.HOG0002650	OG0000597	TraesCS2B02G161200
N1.HOG0002650	OG0000597	TraesCS2D02G140000
N1.HOG0002664	OG0000602	HORVU.MOREX.r2.6HG0450540.1
N1.HOG0002664	OG0000602	TraesCS6A02G020500
N1.HOG0002664	OG0000602	TraesCS6A02G020900
N1.HOG0002664	OG0000602	TraesCS6A02G022700
N1.HOG0002664	OG0000602	TraesCS2B02G171700
N1.HOG0002664	OG0000602	TraesCS6B02G028100
N1.HOG0002664	OG0000602	TraesCS6B02G028300
N1.HOG0002664	OG0000602	TraesCS6B02G027900
N1.HOG0002664	OG0000602	TraesCS6D02G024000
N1.HOG0002664	OG0000602	TraesCS6D02G023800
N1.HOG0002664	OG0000602	TraesCS6D02G024300
N1.HOG0002664	OG0000602	TRIDC6BG003250.1
N1.HOG0002664	OG0000602	TRIDC6BG002730.1
N1.HOG0002682	OG0000608	HORVU.MOREX.r2.7HG0531420.1
N1.HOG0002682	OG0000608	TraesCS4A02G451500
N1.HOG0002682	OG0000608	TraesCS4A02G454100
N1.HOG0002682	OG0000608	TraesCS4A02G454000
N1.HOG0002682	OG0000608	TraesCS4A02G451800
N1.HOG0002682	OG0000608	TraesCS7D02G033700
N1.HOG0002682	OG0000608	TraesCS7D02G033800
N1.HOG0002682	OG0000608	TRIDC7AG003640.1
N1.HOG0002682	OG0000608	TRIDC4AG066830.1
N1.HOG0002682	OG0000608	TRIDC4AG066800.1
N1.HOG0002682	OG0000608	TRIDC0UG010740.1
N1.HOG0002702	OG0000615	HORVU.MOREX.r2.7HG0621430.1
N1.HOG0002702	OG0000615	TraesCS7A02G545900
N1.HOG0002702	OG0000615	TRIDC0UG018790.1
N1.HOG0002703	OG0000615	HORVU.MOREX.r2.7HG0621420.1
N1.HOG0002703	OG0000615	TraesCS7B02G469100
N1.HOG0002703	OG0000615	TraesCSU02G099100
N1.HOG0002703	OG0000615	TraesCS7D02G532400
N1.HOG0002703	OG0000615	TRIDC7BG072670.1
N1.HOG0002703	OG0000615	TRIDC7BG072710.1
N1.HOG0002881	OG0000673	HORVU.MOREX.r2.2HG0169490.1
N1.HOG0002881	OG0000673	TraesCS2B02G535700
N1.HOG0002881	OG0000673	TraesCS2B02G535600
N1.HOG0002881	OG0000673	TraesCS2D02G508300
N1.HOG0002881	OG0000673	TRIDC2BG077270.1
N1.HOG0002883	OG0000673	HORVU.MOREX.r2.2HG0169480.1
N1.HOG0002883	OG0000673	TraesCS2A02G507700
N1.HOG0002883	OG0000673	TraesCS2D02G508200
N1.HOG0002883	OG0000673	TRIDC2AG071540.1
N1.HOG0002883	OG0000673	TRIDC2BG077300.1
N1.HOG0002891	OG0000678	HORVU.MOREX.r2.7HG0546780.1
N1.HOG0002891	OG0000678	TraesCS5A02G494000
N1.HOG0002891	OG0000678	TraesCS7B02G050600
N1.HOG0002891	OG0000678	TraesCS4D02G314600
N1.HOG0002891	OG0000678	TraesCS7D02G149100
N1.HOG0002891	OG0000678	TRIDC7BG007410.1
N1.HOG0002892	OG0000678	HORVU.MOREX.r2.1HG0070290.1
N1.HOG0002892	OG0000678	TraesCS1A02G384100
N1.HOG0002892	OG0000678	TraesCS1A02G385300
N1.HOG0002892	OG0000678	TraesCS1B02G410900
N1.HOG0002892	OG0000678	TraesCS1B02G442700
N1.HOG0002892	OG0000678	TraesCS1B02G411400
N1.HOG0002892	OG0000678	TraesCS1D02G392900
N1.HOG0002892	OG0000678	TraesCS1D02G392600
N1.HOG0002892	OG0000678	TRIDC1BG069610.1
N1.HOG0002892	OG0000678	TRIDC1BG064970.1
N1.HOG0002937	OG0000695	HORVU.MOREX.r2.UnG0633180.1
N1.HOG0002937	OG0000695	TraesCS3B02G187700
N1.HOG0002937	OG0000695	TraesCS6D02G174900
N1.HOG0002937	OG0000695	TRIDC4AG060230.1
N1.HOG0002938	OG0000695	HORVU.MOREX.r2.6HG0515250.1
N1.HOG0002938	OG0000695	TraesCS1A02G433700
N1.HOG0002938	OG0000695	TraesCS6A02G194200
N1.HOG0002938	OG0000695	TraesCS3A02G431700
N1.HOG0002938	OG0000695	TraesCS2B02G270900
N1.HOG0002938	OG0000695	TraesCS7B02G313200
N1.HOG0002938	OG0000695	TraesCS5D02G560000
N1.HOG0002938	OG0000695	TraesCS5D02G456500
N1.HOG0002938	OG0000695	TraesCSU02G106800
N1.HOG0002938	OG0000695	TraesCS1D02G183200
N1.HOG0002938	OG0000695	TraesCS5D02G220000
N1.HOG0002938	OG0000695	TraesCS3D02G057800
N1.HOG0002938	OG0000695	TRIDC6AG029050.1
N1.HOG0002938	OG0000695	TRIDC1AG063660.1
N1.HOG0002938	OG0000695	TRIDC2BG038920.1
N1.HOG0002938	OG0000695	TRIDC7BG050140.1
N1.HOG0002984	OG0000711	HORVU.MOREX.r2.7HG0615760.1
N1.HOG0002985	OG0000711	HORVU.MOREX.r2.2HG0080620.1
N1.HOG0002985	OG0000711	TraesCS2B02G024100
N1.HOG0002985	OG0000711	TraesCS2D02G017600
N1.HOG0002985	OG0000711	TRIDC0UG029520.1
N1.HOG0002985	OG0000711	TRIDC2BG001870.1
N1.HOG0002986	OG0000711	HORVU.MOREX.r2.2HG0080580.1
N1.HOG0002986	OG0000711	TraesCS2B02G024000
N1.HOG0002986	OG0000711	TraesCS2D02G017500
N1.HOG0002986	OG0000711	TRIDC2BG001850.1
N1.HOG0003002	OG0000717	HORVU.MOREX.r2.2HG0170670.1
N1.HOG0003002	OG0000717	TraesCS2A02G515100
N1.HOG0003002	OG0000717	TraesCS2A02G515500
N1.HOG0003002	OG0000717	TraesCS2A02G515400
N1.HOG0003002	OG0000717	TraesCS2B02G543600
N1.HOG0003002	OG0000717	TraesCS2B02G544000
N1.HOG0003002	OG0000717	TraesCS2D02G517100
N1.HOG0003002	OG0000717	TraesCS2D02G516700
N1.HOG0003002	OG0000717	TraesCS2D02G516900
N1.HOG0003002	OG0000717	TRIDC2AG072380.1
N1.HOG0003002	OG0000717	TRIDC2BG078450.1
N1.HOG0003002	OG0000717	TRIDC2BG078420.1
N1.HOG0003003	OG0000717	HORVU.MOREX.r2.2HG0170550.1
N1.HOG0003003	OG0000717	HORVU.MOREX.r2.2HG0170540.1
N1.HOG0003003	OG0000717	TraesCS2B02G543400
N1.HOG0003004	OG0000717	HORVU.MOREX.r2.2HG0170660.1
N1.HOG0003004	OG0000717	TraesCS2A02G515600
N1.HOG0003004	OG0000717	TraesCS2B02G543500
N1.HOG0003004	OG0000717	TraesCS2B02G544100
N1.HOG0003004	OG0000717	TraesCS2D02G516800
N1.HOG0003004	OG0000717	TRIDC2BG078460.1
N1.HOG0003119	OG0000763	HORVU.MOREX.r2.3HG0227640.1
N1.HOG0003119	OG0000763	TraesCS3A02G178100
N1.HOG0003119	OG0000763	TraesCS1D02G129900
N1.HOG0003119	OG0000763	TRIDC1AG002930.1
N1.HOG0003248	OG0000806	HORVU.MOREX.r2.2HG0163990.1
N1.HOG0003248	OG0000806	TraesCS2A02G446000
N1.HOG0003248	OG0000806	TraesCS2A02G445600
N1.HOG0003248	OG0000806	TraesCS2A02G445700
N1.HOG0003248	OG0000806	TraesCS2A02G445900
N1.HOG0003248	OG0000806	TraesCS2B02G466900
N1.HOG0003248	OG0000806	TraesCS2B02G466600
N1.HOG0003248	OG0000806	TraesCS2B02G525000
N1.HOG0003248	OG0000806	TraesCS2B02G524900
N1.HOG0003248	OG0000806	TraesCS2B02G466700
N1.HOG0003248	OG0000806	TraesCS2B02G466800
N1.HOG0003248	OG0000806	TraesCS2D02G444700
N1.HOG0003248	OG0000806	TraesCS2D02G444400
N1.HOG0003248	OG0000806	TraesCS2D02G444500
N1.HOG0003248	OG0000806	TraesCS2D02G444600
N1.HOG0003248	OG0000806	TRIDC2AG063830.1
N1.HOG0003248	OG0000806	TRIDC2BG068000.1
N1.HOG0003248	OG0000806	TRIDC2BG067950.1
N1.HOG0003248	OG0000806	TRIDC2BG075660.1
N1.HOG0003248	OG0000806	TRIDC2BG067960.1
N1.HOG0003248	OG0000806	TRIDC2BG067970.1
N1.HOG0003298	OG0000826	HORVU.MOREX.r2.7HG0619060.1
N1.HOG0003298	OG0000826	TraesCS5A02G321700
N1.HOG0003298	OG0000826	TraesCS3A02G328900
N1.HOG0003298	OG0000826	TraesCS3A02G329000
N1.HOG0003298	OG0000826	TraesCS6A02G418000
N1.HOG0003298	OG0000826	TraesCS5B02G322400
N1.HOG0003298	OG0000826	TraesCS2B02G584500
N1.HOG0003298	OG0000826	TraesCS2B02G584600
N1.HOG0003298	OG0000826	TraesCS6B02G471300
N1.HOG0003298	OG0000826	TraesCS3B02G142000
N1.HOG0003298	OG0000826	TraesCS5D02G328900
N1.HOG0003298	OG0000826	TraesCS6D02G376800
N1.HOG0003298	OG0000826	TraesCS6D02G403300
N1.HOG0003298	OG0000826	TraesCS6D02G403000
N1.HOG0003298	OG0000826	TRIDC6AG061350.1
N1.HOG0003298	OG0000826	TRIDC3AG047330.1
N1.HOG0003298	OG0000826	TRIDC3AG047380.1
N1.HOG0003298	OG0000826	TRIDC6BG068820.1
N1.HOG0003298	OG0000826	TRIDC2BG084410.1
N1.HOG0003298	OG0000826	TRIDC0UG016360.1
N1.HOG0003298	OG0000826	TRIDC6BG068880.1
N1.HOG0003311	OG0000832	HORVU.MOREX.r2.2HG0176020.1
N1.HOG0003311	OG0000832	TraesCS2A02G548400
N1.HOG0003311	OG0000832	TraesCS6B02G465500
N1.HOG0003311	OG0000832	TraesCS6B02G104000
N1.HOG0003311	OG0000832	TraesCS6D02G400000
N1.HOG0003311	OG0000832	TraesCSU02G253800
N1.HOG0003311	OG0000832	TraesCS7D02G214600
N1.HOG0003311	OG0000832	TRIDC6AG061360.1
N1.HOG0003311	OG0000832	TRIDC5AG052980.1
N1.HOG0003311	OG0000832	TRIDC4AG052840.1
N1.HOG0003311	OG0000832	TRIDC1AG004220.1
N1.HOG0003311	OG0000832	TRIDC2AG079680.1
N1.HOG0003311	OG0000832	TRIDC6BG001900.1
N1.HOG0003311	OG0000832	TRIDC0UG027350.1
N1.HOG0003311	OG0000832	TRIDC0UG025220.1
N1.HOG0003311	OG0000832	TRIDC6BG000470.1
N1.HOG0003311	OG0000832	TRIDC6BG000450.1
N1.HOG0003311	OG0000832	TRIDC0UG022330.1
N1.HOG0003311	OG0000832	TRIDC0UG022320.1
N1.HOG0003311	OG0000832	TRIDC0UG023850.1
N1.HOG0003311	OG0000832	TRIDC5BG067370.1
N1.HOG0003311	OG0000832	TRIDC1BG053120.1
N1.HOG0003383	OG0000864	HORVU.MOREX.r2.6HG0456710.1
N1.HOG0003383	OG0000864	TraesCS6A02G069500
N1.HOG0003383	OG0000864	TraesCS6B02G093900
N1.HOG0003383	OG0000864	TraesCS6D02G067500
N1.HOG0003383	OG0000864	TRIDC6AG008520.1
N1.HOG0003383	OG0000864	TRIDC6BG012830.1
N1.HOG0003436	OG0000884	HORVU.MOREX.r2.4HG0326020.1
N1.HOG0003436	OG0000884	TraesCS4A02G289600
N1.HOG0003436	OG0000884	TraesCS4A02G289900
N1.HOG0003436	OG0000884	TraesCS4A02G289700
N1.HOG0003436	OG0000884	TraesCS4A02G079900
N1.HOG0003436	OG0000884	TraesCS4B02G024400
N1.HOG0003436	OG0000884	TraesCS4B02G025300
N1.HOG0003436	OG0000884	TraesCS4B02G025200
N1.HOG0003436	OG0000884	TraesCS4B02G024800
N1.HOG0003436	OG0000884	TraesCS4B02G224100
N1.HOG0003436	OG0000884	TraesCS4D02G224400
N1.HOG0003436	OG0000884	TRIDC4AG044680.1
N1.HOG0003436	OG0000884	TRIDC4AG044660.1
N1.HOG0003436	OG0000884	TRIDC4AG010990.1
N1.HOG0003436	OG0000884	TRIDC4BG039570.1
N1.HOG0003436	OG0000884	TRIDC4BG004330.1
N1.HOG0003436	OG0000884	TRIDC4BG004180.1
N1.HOG0003436	OG0000884	TRIDC4BG004320.1
N1.HOG0003436	OG0000884	TRIDC4BG004220.1
N1.HOG0003456	OG0000892	HORVU.MOREX.r2.5HG0404510.1
N1.HOG0003456	OG0000892	TraesCS5A02G249300
N1.HOG0003456	OG0000892	TraesCS5A02G249400
N1.HOG0003456	OG0000892	TraesCS5B02G247400
N1.HOG0003456	OG0000892	TraesCS5D02G256700
N1.HOG0003456	OG0000892	TRIDC5AG019080.1
N1.HOG0003456	OG0000892	TRIDC5AG038990.1
N1.HOG0003456	OG0000892	TRIDC5AG039010.1
N1.HOG0003456	OG0000892	TRIDC5BG041230.1
N1.HOG0003456	OG0000892	TRIDC5BG043060.1
N1.HOG0003456	OG0000892	TRIDC5BG041200.1
N1.HOG0003457	OG0000892	HORVU.MOREX.r2.5HG0406270.1
N1.HOG0003457	OG0000892	TraesCS5A02G261200
N1.HOG0003457	OG0000892	TraesCS5A02G249600
N1.HOG0003457	OG0000892	TraesCS5B02G259500
N1.HOG0003457	OG0000892	TraesCS5D02G268600
N1.HOG0003457	OG0000892	TraesCS5D02G256800
N1.HOG0003470	OG0000897	HORVU.MOREX.r2.1HG0069690.1
N1.HOG0003470	OG0000897	TraesCS4A02G418656
N1.HOG0003470	OG0000897	TraesCS4A02G418700
N1.HOG0003470	OG0000897	TraesCS4A02G418800
N1.HOG0003470	OG0000897	TRIDC4AG061920.1
N1.HOG0003470	OG0000897	TRIDC4AG062050.1
N1.HOG0003471	OG0000897	HORVU.MOREX.r2.7HG0535570.1
N1.HOG0003471	OG0000897	TraesCS4A02G419100
N1.HOG0003471	OG0000897	TraesCS7A02G070800
N1.HOG0003471	OG0000897	TraesCS4A02G417100
N1.HOG0003471	OG0000897	TraesCS4A02G417115
N1.HOG0003471	OG0000897	TraesCS7A02G070600
N1.HOG0003471	OG0000897	TraesCS7A02G070700
N1.HOG0003471	OG0000897	TraesCS1B02G339800
N1.HOG0003471	OG0000897	TraesCS7D02G066100
N1.HOG0003471	OG0000897	TraesCS7D02G066300
N1.HOG0003471	OG0000897	TraesCSU02G103500
N1.HOG0003471	OG0000897	TRIDC4AG062040.1
N1.HOG0003508	OG0000911	HORVU.MOREX.r2.3HG0274390.1
N1.HOG0003508	OG0000911	HORVU.MOREX.r2.3HG0274460.1
N1.HOG0003508	OG0000911	HORVU.MOREX.r2.3HG0274430.1
N1.HOG0003508	OG0000911	TraesCS3A02G531300
N1.HOG0003508	OG0000911	TraesCS3A02G531400
N1.HOG0003508	OG0000911	TraesCS3A02G531200
N1.HOG0003508	OG0000911	TraesCS3A02G530800
N1.HOG0003508	OG0000911	TraesCS3B02G601100
N1.HOG0003508	OG0000911	TraesCS3B02G601800
N1.HOG0003508	OG0000911	TraesCS3B02G601600
N1.HOG0003508	OG0000911	TraesCS3B02G601700
N1.HOG0003508	OG0000911	TraesCS3D02G536600
N1.HOG0003508	OG0000911	TraesCS3D02G536300
N1.HOG0003508	OG0000911	TraesCS3D02G536700
N1.HOG0003508	OG0000911	TRIDC3AG075200.1
N1.HOG0003508	OG0000911	TRIDC3AG075290.1
N1.HOG0003508	OG0000911	TRIDC3AG075250.1
N1.HOG0003508	OG0000911	TRIDC3BG086540.1
N1.HOG0003508	OG0000911	TRIDC3BG086630.1
N1.HOG0003508	OG0000911	TRIDC3BG086620.1
N1.HOG0003561	OG0000932	HORVU.MOREX.r2.7HG0622080.1
N1.HOG0003561	OG0000932	TraesCS7A02G560600
N1.HOG0003561	OG0000932	TraesCS7B02G486300
N1.HOG0003561	OG0000932	TraesCS7D02G549000
N1.HOG0003561	OG0000932	TRIDC7BG075850.1
N1.HOG0003561	OG0000932	TRIDC7BG075840.1
N1.HOG0003573	OG0000937	HORVU.MOREX.r2.2HG0083580.1
N1.HOG0003573	OG0000937	TraesCS2A02G045600
N1.HOG0003573	OG0000937	TraesCS2B02G057800
N1.HOG0003573	OG0000937	TRIDC2AG004870.1
N1.HOG0003573	OG0000937	TRIDC2BG005320.1
N1.HOG0003574	OG0000937	HORVU.MOREX.r2.2HG0083600.1
N1.HOG0003574	OG0000937	HORVU.MOREX.r2.2HG0083630.1
N1.HOG0003574	OG0000937	TraesCS2A02G046000
N1.HOG0003574	OG0000937	TraesCS2B02G058000
N1.HOG0003574	OG0000937	TraesCS2B02G058100
N1.HOG0003574	OG0000937	TraesCS2D02G044700
N1.HOG0003575	OG0000937	HORVU.MOREX.r2.1HG0006060.1
N1.HOG0003575	OG0000937	HORVU.MOREX.r2.1HG0005990.1
N1.HOG0003575	OG0000937	TraesCS2A02G045900
N1.HOG0003575	OG0000937	TraesCS2D02G044600
N1.HOG0003576	OG0000937	HORVU.MOREX.r2.2HG0083590.1
N1.HOG0003576	OG0000937	TraesCS2A02G045700
N1.HOG0003576	OG0000937	TraesCS2B02G057900
N1.HOG0003576	OG0000937	TraesCS2D02G044300
N1.HOG0003576	OG0000937	TRIDC2AG004880.1
N1.HOG0003576	OG0000937	TRIDC2BG005330.1
N1.HOG0003580	OG0000940	HORVU.MOREX.r2.1HG0073300.1
N1.HOG0003580	OG0000940	TraesCSU02G060700
N1.HOG0003583	OG0000940	HORVU.MOREX.r2.3HG0191070.1
N1.HOG0003583	OG0000940	TraesCS3A02G072500
N1.HOG0003583	OG0000940	TraesCS3B02G086500
N1.HOG0003583	OG0000940	TraesCS3B02G086600
N1.HOG0003583	OG0000940	TraesCS3D02G072200
N1.HOG0003583	OG0000940	TraesCS3D02G072100
N1.HOG0003583	OG0000940	TRIDC3AG008520.1
N1.HOG0003583	OG0000940	TRIDC3BG011990.1
N1.HOG0003591	OG0000944	HORVU.MOREX.r2.7HG0532510.1
N1.HOG0003591	OG0000944	TraesCS5A02G062800
N1.HOG0003591	OG0000944	TraesCS7A02G048300
N1.HOG0003591	OG0000944	TraesCS7A02G048500
N1.HOG0003591	OG0000944	TraesCS7A02G048400
N1.HOG0003591	OG0000944	TraesCS4A02G443200
N1.HOG0003591	OG0000944	TraesCS4A02G443300
N1.HOG0003591	OG0000944	TraesCS7D02G042900
N1.HOG0003591	OG0000944	TraesCS7D02G042800
N1.HOG0003591	OG0000944	TraesCSU02G064000
N1.HOG0003591	OG0000944	TraesCSU02G211500
N1.HOG0003592	OG0000944	HORVU.MOREX.r2.7HG0532560.1
N1.HOG0003592	OG0000944	HORVU.MOREX.r2.7HG0550160.1
N1.HOG0003592	OG0000944	HORVU.MOREX.r2.7HG0532870.1
N1.HOG0003592	OG0000944	TraesCS7A02G050600
N1.HOG0003592	OG0000944	TraesCS7A02G050700
N1.HOG0003592	OG0000944	TraesCS4A02G436600
N1.HOG0003592	OG0000944	TRIDC7AG005290.1
N1.HOG0003592	OG0000944	TRIDC4AG049030.1
N1.HOG0003592	OG0000944	TRIDC7AG004950.1
N1.HOG0003720	OG0000994	HORVU.MOREX.r2.2HG0152990.1
N1.HOG0003720	OG0000994	HORVU.MOREX.r2.7HG0603600.1
N1.HOG0003720	OG0000994	HORVU.MOREX.r2.5HG0441210.1
N1.HOG0003720	OG0000994	TraesCS5A02G366600
N1.HOG0003720	OG0000994	TraesCS7B02G145300
N1.HOG0003720	OG0000994	TraesCS7D02G539400
N1.HOG0003720	OG0000994	TRIDC7AG076870.1
N1.HOG0003720	OG0000994	TRIDC2AG081230.1
N1.HOG0003720	OG0000994	TRIDC7BG074180.1
N1.HOG0003720	OG0000994	TRIDC1BG054030.1
N1.HOG0003720	OG0000994	TRIDC5BG026430.1
N1.HOG0003775	OG0001012	HORVU.MOREX.r2.3HG0264000.1
N1.HOG0003775	OG0001012	TraesCS3A02G472200
N1.HOG0003775	OG0001012	TraesCS3B02G515400
N1.HOG0003775	OG0001012	TraesCS3D02G468000
N1.HOG0003775	OG0001012	TRIDC3AG066420.1
N1.HOG0003775	OG0001012	TRIDC3BG075330.1
N1.HOG0003780	OG0001014	HORVU.MOREX.r2.6HG0449520.1
N1.HOG0003780	OG0001014	TraesCS6A02G009100
N1.HOG0003780	OG0001014	TraesCS6A02G009000
N1.HOG0003780	OG0001014	TraesCS6B02G015200
N1.HOG0003780	OG0001014	TraesCS6B02G015100
N1.HOG0003780	OG0001014	TraesCS6B02G015300
N1.HOG0003780	OG0001014	TraesCS6D02G012100
N1.HOG0003780	OG0001014	TraesCS6D02G009500
N1.HOG0003780	OG0001014	TraesCSU02G206000
N1.HOG0003780	OG0001014	TraesCS6D02G009600
N1.HOG0003780	OG0001014	TraesCS6D02G009700
N1.HOG0003780	OG0001014	TRIDC6AG001000.1
N1.HOG0003780	OG0001014	TRIDC6BG001730.1
N1.HOG0003780	OG0001014	TRIDC6BG001740.1
N1.HOG0003780	OG0001014	TRIDC6BG001720.1
N1.HOG0003787	OG0001017	HORVU.MOREX.r2.7HG0622860.1
N1.HOG0003787	OG0001017	TraesCS7A02G555100
N1.HOG0003787	OG0001017	TraesCS7A02G555000
N1.HOG0003787	OG0001017	TraesCS7A02G554700
N1.HOG0003787	OG0001017	TraesCS2A02G561900
N1.HOG0003787	OG0001017	TraesCS2A02G563700
N1.HOG0003787	OG0001017	TraesCS7B02G479700
N1.HOG0003787	OG0001017	TraesCS7B02G478900
N1.HOG0003787	OG0001017	TraesCS7B02G478400
N1.HOG0003787	OG0001017	TraesCS7B02G478500
N1.HOG0003787	OG0001017	TraesCS2B02G624700
N1.HOG0003787	OG0001017	TraesCS2B02G625000
N1.HOG0003787	OG0001017	TraesCSU02G172200
N1.HOG0003787	OG0001017	TraesCS2D02G060500
N1.HOG0003787	OG0001017	TRIDC2AG082380.1
N1.HOG0003787	OG0001017	TRIDC7BG074320.1
N1.HOG0003787	OG0001017	TRIDC7BG074330.1
N1.HOG0003787	OG0001017	TRIDC2BG090470.1
N1.HOG0003787	OG0001017	TRIDC0UG005470.1
N1.HOG0003880	OG0001053	HORVU.MOREX.r2.2HG0089120.1
N1.HOG0003880	OG0001053	TraesCS5A02G196200
N1.HOG0003880	OG0001053	TraesCS2B02G072000
N1.HOG0003880	OG0001053	TraesCS2B02G071300
N1.HOG0003880	OG0001053	TraesCS2B02G072500
N1.HOG0003880	OG0001053	TraesCS2D02G057500
N1.HOG0003880	OG0001053	TRIDC5AG030710.1
N1.HOG0003880	OG0001053	TRIDC2BG007250.1
N1.HOG0003915	OG0001069	HORVU.MOREX.r2.3HG0191890.1
N1.HOG0003915	OG0001069	TraesCS3A02G077500
N1.HOG0003915	OG0001069	TraesCS2A02G262900
N1.HOG0003915	OG0001069	TraesCS6A02G313000
N1.HOG0003915	OG0001069	TraesCS3B02G091900
N1.HOG0003915	OG0001069	TraesCS3B02G092000
N1.HOG0003915	OG0001069	TraesCS6B02G343100
N1.HOG0003915	OG0001069	TraesCS3D02G077600
N1.HOG0003915	OG0001069	TraesCS2D02G261000
N1.HOG0003915	OG0001069	TraesCS6D02G292500
N1.HOG0003915	OG0001069	TRIDC7AG072330.1
N1.HOG0003915	OG0001069	TRIDC3AG005320.1
N1.HOG0003915	OG0001069	TRIDC3AG009220.1
N1.HOG0003915	OG0001069	TRIDC2AG037290.1
N1.HOG0003915	OG0001069	TRIDC6AG047090.1
N1.HOG0003915	OG0001069	TRIDC2BG039320.1
N1.HOG0003915	OG0001069	TRIDC7BG003780.1
N1.HOG0003915	OG0001069	TRIDC3BG013010.1
N1.HOG0003915	OG0001069	TRIDC6BG054860.1
N1.HOG0003915	OG0001069	TRIDC3BG013000.1
N1.HOG0003930	OG0001075	HORVU.MOREX.r2.5HG0442380.1
N1.HOG0003930	OG0001075	TraesCS5B02G526800
N1.HOG0003930	OG0001075	TraesCS5D02G525900
N1.HOG0003930	OG0001075	TRIDC5BG078430.1
N1.HOG0003931	OG0001075	HORVU.MOREX.r2.7HG0606340.1
N1.HOG0003931	OG0001075	HORVU.MOREX.r2.7HG0606330.1
N1.HOG0003931	OG0001075	TraesCS4A02G345600
N1.HOG0003931	OG0001075	TraesCS4A02G346500
N1.HOG0003931	OG0001075	TraesCS4A02G346200
N1.HOG0003931	OG0001075	TraesCS5B02G526900
N1.HOG0003931	OG0001075	TraesCS5B02G526700
N1.HOG0003931	OG0001075	TraesCS5D02G526400
N1.HOG0003931	OG0001075	TraesCS7D02G430100
N1.HOG0003931	OG0001075	TraesCS5D02G526000
N1.HOG0003931	OG0001075	TRIDC4AG052150.1
N1.HOG0003931	OG0001075	TRIDC4AG052210.1
N1.HOG0003931	OG0001075	TRIDC7BG054320.1
N1.HOG0003931	OG0001075	TRIDC5BG078450.1
N1.HOG0003931	OG0001075	TRIDC5BG078370.1
N1.HOG0003931	OG0001075	TRIDC5BG078410.1
N1.HOG0003934	OG0001078	HORVU.MOREX.r2.6HG0524440.1
N1.HOG0003934	OG0001078	HORVU.MOREX.r2.6HG0524470.1
N1.HOG0003934	OG0001078	TraesCS6A02G411200
N1.HOG0003934	OG0001078	TraesCS5A02G272800
N1.HOG0003934	OG0001078	TraesCS6A02G411700
N1.HOG0003934	OG0001078	TraesCS5A02G273000
N1.HOG0003934	OG0001078	TraesCS5A02G272700
N1.HOG0003934	OG0001078	TraesCS6B02G458700
N1.HOG0003934	OG0001078	TraesCS6B02G457600
N1.HOG0003934	OG0001078	TraesCS6D02G394400
N1.HOG0003934	OG0001078	TraesCS6D02G394100
N1.HOG0003934	OG0001078	TRIDC6AG060140.1
N1.HOG0003934	OG0001078	TRIDC5AG041190.1
N1.HOG0003934	OG0001078	TRIDC6AG060160.1
N1.HOG0003934	OG0001078	TRIDC6BG073310.1
N1.HOG0003934	OG0001078	TRIDC6BG073210.1
N1.HOG0003934	OG0001078	TRIDC6BG073460.1
N1.HOG0003934	OG0001078	TRIDC6BG073400.1
N1.HOG0003934	OG0001078	TRIDC6BG073430.1
N1.HOG0003934	OG0001078	TRIDC6BG073470.1
N1.HOG0003941	OG0001080	HORVU.MOREX.r2.5HG0421280.1
N1.HOG0003941	OG0001080	TraesCS5A02G369400
N1.HOG0003941	OG0001080	TraesCS7B02G000700
N1.HOG0003941	OG0001080	TraesCS7B02G002800
N1.HOG0003941	OG0001080	TraesCS7B02G002400
N1.HOG0003941	OG0001080	TraesCS7B02G000500
N1.HOG0003941	OG0001080	TraesCS5B02G371700
N1.HOG0003941	OG0001080	TraesCS5D02G563300
N1.HOG0003941	OG0001080	TraesCS5D02G561100
N1.HOG0003941	OG0001080	TraesCS5D02G563700
N1.HOG0003941	OG0001080	TraesCS5D02G378800
N1.HOG0003941	OG0001080	TRIDC5AG054040.1
N1.HOG0003941	OG0001080	TRIDC5BG058010.1
N1.HOG0003947	OG0001084	HORVU.MOREX.r2.2HG0081130.1
N1.HOG0003947	OG0001084	TraesCS2A02G023000
N1.HOG0003947	OG0001084	TraesCS2B02G031200
N1.HOG0003947	OG0001084	TraesCS2B02G030500
N1.HOG0003947	OG0001084	TraesCS2B02G002900
N1.HOG0003947	OG0001084	TraesCS2B02G003200
N1.HOG0003947	OG0001084	TraesCS2B02G003400
N1.HOG0003947	OG0001084	TraesCS2B02G031700
N1.HOG0003947	OG0001084	TraesCS2B02G032500
N1.HOG0003947	OG0001084	TraesCS2B02G032700
N1.HOG0003947	OG0001084	TraesCS2B02G032900
N1.HOG0003947	OG0001084	TraesCS2B02G033100
N1.HOG0003947	OG0001084	TraesCS2B02G032600
N1.HOG0003947	OG0001084	TraesCS2D02G023400
N1.HOG0003947	OG0001084	TraesCS2D02G015000
N1.HOG0003947	OG0001084	TRIDC2BG002390.1
N1.HOG0003947	OG0001084	TRIDC2BG001480.1
N1.HOG0003947	OG0001084	TRIDC0UG032060.1
N1.HOG0003947	OG0001084	TRIDC0UG029850.1
N1.HOG0003947	OG0001084	TRIDC2BG002490.1
N1.HOG0003948	OG0001085	HORVU.MOREX.r2.2HG0081660.1
N1.HOG0003948	OG0001085	TraesCS2A02G026400
N1.HOG0003948	OG0001085	TraesCS2B02G039200
N1.HOG0003948	OG0001085	TraesCS2B02G039600
N1.HOG0003948	OG0001085	TraesCS2B02G037900
N1.HOG0003948	OG0001085	TraesCSU02G161000
N1.HOG0003948	OG0001085	TraesCS2D02G028300
N1.HOG0003948	OG0001085	TRIDC2BG002930.1
N1.HOG0003949	OG0001085	HORVU.MOREX.r2.2HG0081640.1
N1.HOG0003949	OG0001085	TraesCS1A02G267100
N1.HOG0003949	OG0001085	TraesCS7A02G064000
N1.HOG0003949	OG0001085	TraesCS2B02G038100
N1.HOG0003949	OG0001085	TraesCS2B02G039100
N1.HOG0003949	OG0001085	TraesCS2B02G038800
N1.HOG0003949	OG0001085	TraesCS1D02G267200
N1.HOG0003949	OG0001085	TraesCS2D02G003200
N1.HOG0003949	OG0001085	TraesCSU02G001800
N1.HOG0003949	OG0001085	TraesCS2D02G028100
N1.HOG0003949	OG0001085	TRIDC2BG002990.1
N1.HOG0003949	OG0001085	TRIDC2BG003060.1
N1.HOG0003998	OG0001108	HORVU.MOREX.r2.7HG0531800.1
N1.HOG0003998	OG0001108	TraesCS4A02G446700
N1.HOG0003998	OG0001108	TraesCS7A02G040900
N1.HOG0003998	OG0001108	TraesCS7D02G036600
N1.HOG0003998	OG0001108	TRIDC7AG004050.1
N1.HOG0003998	OG0001108	TRIDC4AG066200.1
N1.HOG0004077	OG0001140	HORVU.MOREX.r2.2HG0179350.1
N1.HOG0004077	OG0001140	TraesCS2A02G570500
N1.HOG0004077	OG0001140	TraesCS5B02G370600
N1.HOG0004077	OG0001140	TraesCS5D02G377800
N1.HOG0004077	OG0001140	TraesCSU02G037900
N1.HOG0004077	OG0001140	TraesCS2D02G581200
N1.HOG0004077	OG0001140	TraesCS2D02G581900
N1.HOG0004077	OG0001140	TRIDC5AG053930.1
N1.HOG0004077	OG0001140	TRIDC2AG080870.1
N1.HOG0004077	OG0001140	TRIDC2AG080810.1
N1.HOG0004077	OG0001140	TRIDC5BG057900.1
N1.HOG0004077	OG0001140	TRIDC2BG089100.1
N1.HOG0004077	OG0001140	TRIDC2BG089050.1
N1.HOG0004129	OG0001161	HORVU.MOREX.r2.3HG0261100.1
N1.HOG0004129	OG0001161	TraesCS3A02G443900
N1.HOG0004129	OG0001161	TraesCS3A02G444000
N1.HOG0004129	OG0001161	TraesCS3B02G477500
N1.HOG0004129	OG0001161	TraesCS1D02G104100
N1.HOG0004129	OG0001161	TraesCS6D02G064000
N1.HOG0004129	OG0001161	TraesCS3D02G436300
N1.HOG0004129	OG0001161	TraesCS3D02G436400
N1.HOG0004129	OG0001161	TraesCS1D02G423600
N1.HOG0004129	OG0001161	TRIDC3AG062750.1
N1.HOG0004129	OG0001161	TRIDC3AG062760.1
N1.HOG0004138	OG0001165	HORVU.MOREX.r2.2HG0085910.1
N1.HOG0004138	OG0001165	TraesCS2A02G068100
N1.HOG0004138	OG0001165	TraesCS2B02G081300
N1.HOG0004138	OG0001165	TraesCS2B02G082100
N1.HOG0004138	OG0001165	TraesCS2D02G066800
N1.HOG0004138	OG0001165	TraesCS2D02G066500
N1.HOG0004138	OG0001165	TraesCS2D02G066700
N1.HOG0004138	OG0001165	TRIDC2BG008830.1
N1.HOG0004283	OG0001218	HORVU.MOREX.r2.7HG0531040.1
N1.HOG0004283	OG0001218	TRIDC4AG067390.1
N1.HOG0004283	OG0001218	TRIDC4AG067370.1
N1.HOG0004283	OG0001218	TRIDC7BG072010.1
N1.HOG0004284	OG0001218	HORVU.MOREX.r2.7HG0531050.1
N1.HOG0004284	OG0001218	TraesCS3A02G444500
N1.HOG0004284	OG0001218	TraesCS3B02G478000
N1.HOG0004284	OG0001218	TraesCS3B02G478400
N1.HOG0004284	OG0001218	TraesCS3B02G479100
N1.HOG0004284	OG0001218	TraesCS3B02G478900
N1.HOG0004284	OG0001218	TraesCS3B02G478700
N1.HOG0004284	OG0001218	TraesCS3D02G437100
N1.HOG0004284	OG0001218	TraesCS3D02G436900
N1.HOG0004284	OG0001218	TraesCS4D02G089300
N1.HOG0004284	OG0001218	TRIDC3AG062890.1
N1.HOG0004284	OG0001218	TRIDC3BG070440.1
N1.HOG0004284	OG0001218	TRIDC3BG070530.1
N1.HOG0004284	OG0001218	TRIDC3BG070520.1
N1.HOG0004284	OG0001218	TRIDC7BG067620.1
N1.HOG0004290	OG0001223	HORVU.MOREX.r2.5HG0442640.1
N1.HOG0004290	OG0001223	TraesCS1A02G406800
N1.HOG0004290	OG0001223	TraesCS4A02G345100
N1.HOG0004290	OG0001223	TraesCS5B02G528700
N1.HOG0004290	OG0001223	TraesCS5D02G527800
N1.HOG0004291	OG0001223	HORVU.MOREX.r2.5HG0442620.1
N1.HOG0004291	OG0001223	HORVU.MOREX.r2.5HG0442650.1
N1.HOG0004291	OG0001223	TraesCS4A02G345000
N1.HOG0004291	OG0001223	TraesCS1A02G406900
N1.HOG0004291	OG0001223	TraesCS5B02G528500
N1.HOG0004291	OG0001223	TraesCS5D02G527700
N1.HOG0004291	OG0001223	TRIDC4AG051910.1
N1.HOG0004291	OG0001223	TRIDC5BG078620.1
N1.HOG0004301	OG0001226	HORVU.MOREX.r2.6HG0450750.1
N1.HOG0004301	OG0001226	HORVU.MOREX.r2.6HG0450770.1
N1.HOG0004301	OG0001226	HORVU.MOREX.r2.6HG0450760.1
N1.HOG0004301	OG0001226	HORVU.MOREX.r2.6HG0450780.1
N1.HOG0004301	OG0001226	TraesCS6A02G021600
N1.HOG0004301	OG0001226	TraesCS6A02G021500
N1.HOG0004301	OG0001226	TraesCS6A02G021700
N1.HOG0004301	OG0001226	TraesCS6B02G029300
N1.HOG0004301	OG0001226	TraesCS6B02G029200
N1.HOG0004301	OG0001226	TraesCS6D02G025300
N1.HOG0004301	OG0001226	TraesCS6D02G025400
N1.HOG0004301	OG0001226	TRIDC6AG002510.1
N1.HOG0004301	OG0001226	TRIDC6AG002520.1
N1.HOG0004301	OG0001226	TRIDC6BG003460.1
N1.HOG0004301	OG0001226	TRIDC0UG025990.1
N1.HOG0004301	OG0001226	TRIDC0UG024100.1
N1.HOG0004301	OG0001226	TRIDC6BG003430.1
N1.HOG0004301	OG0001226	TRIDC6BG003470.1
N1.HOG0004301	OG0001226	TRIDC6BG003440.1
N1.HOG0004342	OG0001247	HORVU.MOREX.r2.3HG0183620.1
N1.HOG0004342	OG0001247	TraesCS3A02G016400
N1.HOG0004342	OG0001247	TraesCS3D02G028200
N1.HOG0004342	OG0001247	TRIDC3AG001350.1
N1.HOG0004342	OG0001247	TRIDC3BG004470.1
N1.HOG0004395	OG0001269	HORVU.MOREX.r2.4HG0278320.1
N1.HOG0004395	OG0001269	TraesCS4A02G292700
N1.HOG0004395	OG0001269	TraesCS4B02G020700
N1.HOG0004395	OG0001269	TraesCS4D02G019100
N1.HOG0004395	OG0001269	TraesCS4D02G018800
N1.HOG0004395	OG0001269	TRIDC4AG045010.1
N1.HOG0004395	OG0001269	TRIDC4BG003600.1
N1.HOG0004430	OG0001284	HORVU.MOREX.r2.7HG0529530.1
N1.HOG0004430	OG0001284	TraesCS4A02G463800
N1.HOG0004430	OG0001284	TraesCS7A02G025100
N1.HOG0004430	OG0001284	TraesCS4A02G463900
N1.HOG0004430	OG0001284	TraesCS7A02G025200
N1.HOG0004430	OG0001284	TraesCS7D02G023100
N1.HOG0004430	OG0001284	TraesCS7D02G043400
N1.HOG0004430	OG0001284	TraesCS7D02G023000
N1.HOG0004430	OG0001284	TRIDC7AG002290.1
N1.HOG0004430	OG0001284	TRIDC4AG068320.1
N1.HOG0004430	OG0001284	TRIDC4AG068330.1
N1.HOG0004432	OG0001285	HORVU.MOREX.r2.7HG0541500.1
N1.HOG0004432	OG0001285	HORVU.MOREX.r2.1HG0070300.1
N1.HOG0004432	OG0001285	TraesCS1A02G369100
N1.HOG0004432	OG0001285	TraesCS1B02G387800
N1.HOG0004432	OG0001285	TraesCS1D02G374700
N1.HOG0004432	OG0001285	TRIDC1AG049640.1
N1.HOG0004552	OG0001333	HORVU.MOREX.r2.4HG0276440.1
N1.HOG0004552	OG0001333	HORVU.MOREX.r2.4HG0276410.1
N1.HOG0004552	OG0001333	TraesCS4A02G309600
N1.HOG0004552	OG0001333	TraesCS4B02G005100
N1.HOG0004552	OG0001333	TraesCS4B02G004800
N1.HOG0004552	OG0001333	TraesCSU02G060400
N1.HOG0004552	OG0001333	TraesCS4D02G004100
N1.HOG0004552	OG0001333	TraesCS4D02G004200
N1.HOG0004552	OG0001333	TraesCSU02G060800
N1.HOG0004552	OG0001333	TraesCSU02G061700
N1.HOG0004552	OG0001333	TRIDC4AG046940.1
N1.HOG0004552	OG0001333	TRIDC4BG001090.1
N1.HOG0004553	OG0001333	HORVU.MOREX.r2.1HG0069090.1
N1.HOG0004553	OG0001333	TraesCS1A02G376600
N1.HOG0004553	OG0001333	TraesCS1B02G397000
N1.HOG0004553	OG0001333	TraesCS1D02G383800
N1.HOG0004553	OG0001333	TRIDC1AG055390.1
N1.HOG0004567	OG0001339	HORVU.MOREX.r2.7HG0621230.1
N1.HOG0004567	OG0001339	TraesCS1A02G002900
N1.HOG0004567	OG0001339	TraesCS5A02G005400
N1.HOG0004567	OG0001339	TraesCSU02G207100
N1.HOG0004567	OG0001339	TraesCSU02G099300
N1.HOG0004567	OG0001339	TRIDC2AG081620.1
N1.HOG0004567	OG0001339	TRIDC4AG070740.1
N1.HOG0004567	OG0001339	TRIDC2AG081940.1
N1.HOG0004567	OG0001339	TRIDC7AG075880.1
N1.HOG0004567	OG0001339	TRIDC0UG006440.1
N1.HOG0004567	OG0001339	TRIDC0UG020190.1
N1.HOG0004567	OG0001339	TRIDC2BG090970.1
N1.HOG0004567	OG0001339	TRIDC5BG071100.1
N1.HOG0004567	OG0001339	TRIDC0UG027450.1
N1.HOG0004567	OG0001339	TRIDC1BG000210.1
N1.HOG0004567	OG0001339	TRIDC7BG072590.1
N1.HOG0004567	OG0001339	TRIDC7BG072540.1
N1.HOG0004586	OG0001349	HORVU.MOREX.r2.2HG0161760.1
N1.HOG0004586	OG0001349	TraesCS2A02G466300
N1.HOG0004586	OG0001349	TraesCS2A02G466200
N1.HOG0004586	OG0001349	TraesCS2B02G489000
N1.HOG0004586	OG0001349	TraesCS2B02G488300
N1.HOG0004586	OG0001349	TraesCS2B02G488100
N1.HOG0004586	OG0001349	TraesCS2B02G489300
N1.HOG0004586	OG0001349	TraesCS2B02G488500
N1.HOG0004586	OG0001349	TraesCS2B02G488200
N1.HOG0004586	OG0001349	TraesCS2B02G489100
N1.HOG0004586	OG0001349	TraesCS2D02G466500
N1.HOG0004586	OG0001349	TRIDC2BG071250.1
N1.HOG0004605	OG0001357	HORVU.MOREX.r2.1HG0036610.1
N1.HOG0004605	OG0001357	HORVU.MOREX.r2.1HG0021930.1
N1.HOG0004605	OG0001357	HORVU.MOREX.r2.1HG0021920.1
N1.HOG0004605	OG0001357	HORVU.MOREX.r2.1HG0021890.1
N1.HOG0004605	OG0001357	HORVU.MOREX.r2.1HG0021870.1
N1.HOG0004605	OG0001357	HORVU.MOREX.r2.7HG0589350.1
N1.HOG0004605	OG0001357	TraesCS3A02G127000
N1.HOG0004605	OG0001357	TraesCS3B02G146100
N1.HOG0004605	OG0001357	TraesCS3B02G146200
N1.HOG0004605	OG0001357	TraesCS2B02G325300
N1.HOG0004605	OG0001357	TraesCS3D02G127900
N1.HOG0004605	OG0001357	TraesCS1D02G117700
N1.HOG0004605	OG0001357	TRIDC3AG015710.1
N1.HOG0004605	OG0001357	TRIDC2AG044910.1
N1.HOG0004605	OG0001357	TRIDC3BG020670.1
N1.HOG0004605	OG0001357	TRIDC2BG047520.1
N1.HOG0004605	OG0001357	TRIDC1BG020450.1
N1.HOG0004628	OG0001367	HORVU.MOREX.r2.6HG0450720.1
N1.HOG0004628	OG0001367	TraesCS6A02G020100
N1.HOG0004628	OG0001367	TraesCS1A02G061500
N1.HOG0004628	OG0001367	TraesCS6B02G029600
N1.HOG0004628	OG0001367	TraesCS1B02G079900
N1.HOG0004628	OG0001367	TraesCS6D02G025700
N1.HOG0004628	OG0001367	TraesCSU02G194300
N1.HOG0004628	OG0001367	TraesCS1D02G062300
N1.HOG0004628	OG0001367	TRIDC6AG002540.1
N1.HOG0004628	OG0001367	TRIDC6AG002580.1
N1.HOG0004628	OG0001367	TRIDC6AG002560.1
N1.HOG0004628	OG0001367	TRIDC6AG002390.1
N1.HOG0004628	OG0001367	TRIDC1AG008360.1
N1.HOG0004628	OG0001367	TRIDC6BG003270.1
N1.HOG0004628	OG0001367	TRIDC6BG003490.1
N1.HOG0004628	OG0001367	TRIDC6BG003500.1
N1.HOG0004628	OG0001367	TRIDC1BG010470.1
N1.HOG0004673	OG0001387	HORVU.MOREX.r2.1HG0002490.1
N1.HOG0004673	OG0001387	TraesCS2A02G472400
N1.HOG0004673	OG0001387	TraesCS4A02G463400
N1.HOG0004673	OG0001387	TraesCS4A02G463500
N1.HOG0004673	OG0001387	TraesCS2B02G495100
N1.HOG0004673	OG0001387	TraesCS5B02G280800
N1.HOG0004673	OG0001387	TraesCS2B02G110700
N1.HOG0004673	OG0001387	TraesCS1B02G021000
N1.HOG0004673	OG0001387	TraesCS6B02G455900
N1.HOG0004673	OG0001387	TraesCS1D02G413800
N1.HOG0004673	OG0001387	TraesCS5D02G288800
N1.HOG0004673	OG0001387	TraesCS2D02G093900
N1.HOG0004673	OG0001387	TraesCS1D02G016700
N1.HOG0004673	OG0001387	TRIDC4AG068260.1
N1.HOG0004673	OG0001387	TRIDC2BG013440.1
N1.HOG0004673	OG0001387	TRIDC0UG001660.1
N1.HOG0004673	OG0001387	TRIDC6BG071180.1
N1.HOG0004674	OG0001388	HORVU.MOREX.r2.7HG0533920.1
N1.HOG0004674	OG0001388	TraesCS4A02G432800
N1.HOG0004674	OG0001388	TraesCS7A02G057200
N1.HOG0004674	OG0001388	TraesCS7A02G056900
N1.HOG0004674	OG0001388	TraesCS7D02G052200
N1.HOG0004674	OG0001388	TraesCS7D02G052000
N1.HOG0004674	OG0001388	TRIDC7AG005980.1
N1.HOG0004674	OG0001388	TRIDC7AG005960.1
N1.HOG0004674	OG0001388	TRIDC7BG040260.1
N1.HOG0004701	OG0001401	HORVU.MOREX.r2.4HG0347990.1
N1.HOG0004701	OG0001401	TraesCS5A02G539000
N1.HOG0004701	OG0001401	TraesCS5A02G538900
N1.HOG0004701	OG0001401	TraesCS5A02G538800
N1.HOG0004701	OG0001401	TraesCS5A02G539100
N1.HOG0004701	OG0001401	TraesCS1A02G103200
N1.HOG0004701	OG0001401	TraesCSU02G116200
N1.HOG0004701	OG0001401	TraesCSU02G116300
N1.HOG0004701	OG0001401	TraesCS1D02G095600
N1.HOG0004701	OG0001401	TRIDC7AG044450.1
N1.HOG0004701	OG0001401	TRIDC5AG076380.1
N1.HOG0004701	OG0001401	TRIDC2AG015520.1
N1.HOG0004701	OG0001401	TRIDC1AG037830.1
N1.HOG0004701	OG0001401	TRIDC1AG015780.1
N1.HOG0004701	OG0001401	TRIDC2AG004050.1
N1.HOG0004701	OG0001401	TRIDC4BG063720.1
N1.HOG0004701	OG0001401	TRIDC2BG004640.1
N1.HOG0004708	OG0001407	HORVU.MOREX.r2.7HG0617750.1
N1.HOG0004708	OG0001407	TraesCS4A02G181400
N1.HOG0004708	OG0001407	TraesCS4A02G181500
N1.HOG0004708	OG0001407	TraesCS4A02G182200
[truncated: 1,584 more rows]
