# Supplementary material for: Comparative gene retention analysis in barley, wild emmer, and bread wheat pangenome lines reveals factors affecting gene retention following gene duplication
Source: BMC Biol. 2023 Feb 6;21:25. doi: 10.1186/s12915-022-01503-z (PMC9903521; doi:10.1186/s12915-022-01503-z)
Supplement: Supplementary file 12 — Additional file 12. Sequence alignment, phylogenetic trees, and natural selection analyses data for Fig. 5E-O. [file 12915_2022_1503_MOESM12_ESM.zip]

Archive with 98 entries (89 files):
- Files_S11/
- Files_S11/HORVU.MOREX.r2.5HG0352860.1/
- Files_S11/HORVU.MOREX.r2.5HG0352860.1/HORVU.MOREX.r2.5HG0352860.1.phy
- Files_S11/HORVU.MOREX.r2.5HG0352860.1/codeml.ctl
- Files_S11/HORVU.MOREX.r2.5HG0352860.1/rst
- Files_S11/HORVU.MOREX.r2.5HG0352860.1/2NG.dN
- Files_S11/HORVU.MOREX.r2.5HG0352860.1/lnf
- Files_S11/HORVU.MOREX.r2.5HG0352860.1/rub
- Files_S11/HORVU.MOREX.r2.5HG0352860.1/HORVU.MOREX.r2.5HG0352860.1_modelA
- Files_S11/HORVU.MOREX.r2.5HG0352860.1/rst1
- Files_S11/HORVU.MOREX.r2.5HG0352860.1/2NG.dS
- Files_S11/HORVU.MOREX.r2.5HG0352860.1/HORVU.MOREX.r2.5HG0352860.1.fas
- Files_S11/HORVU.MOREX.r2.5HG0352860.1/2NG.t
- Files_S11/HORVU.MOREX.r2.6HG0493190.1/
- Files_S11/HORVU.MOREX.r2.6HG0493190.1/codeml.ctl
- Files_S11/HORVU.MOREX.r2.6HG0493190.1/HORVU.MOREX.r2.6HG0493190.1_modelA
- Files_S11/HORVU.MOREX.r2.6HG0493190.1/rst
- Files_S11/HORVU.MOREX.r2.6HG0493190.1/HORVU.MOREX.r2.6HG0493190.1.fas
- Files_S11/HORVU.MOREX.r2.6HG0493190.1/2NG.dN
- Files_S11/HORVU.MOREX.r2.6HG0493190.1/lnf
- Files_S11/HORVU.MOREX.r2.6HG0493190.1/rub
- Files_S11/HORVU.MOREX.r2.6HG0493190.1/rst1
- Files_S11/HORVU.MOREX.r2.6HG0493190.1/HORVU.MOREX.r2.6HG0493190.1.phy
- Files_S11/HORVU.MOREX.r2.6HG0493190.1/2NG.dS
- Files_S11/HORVU.MOREX.r2.6HG0493190.1/2NG.t
- Files_S11/HORVU.MOREX.r2.4HG0348390.1/
- Files_S11/HORVU.MOREX.r2.4HG0348390.1/codeml.ctl
- Files_S11/HORVU.MOREX.r2.4HG0348390.1/rst
- Files_S11/HORVU.MOREX.r2.4HG0348390.1/HORVU.MOREX.r2.4HG0348390.1_modelA
- Files_S11/HORVU.MOREX.r2.4HG0348390.1/2NG.dN
- Files_S11/HORVU.MOREX.r2.4HG0348390.1/lnf
- Files_S11/HORVU.MOREX.r2.4HG0348390.1/rub
- Files_S11/HORVU.MOREX.r2.4HG0348390.1/HORVU.MOREX.r2.4HG0348390.1.phy
- Files_S11/HORVU.MOREX.r2.4HG0348390.1/rst1
- Files_S11/HORVU.MOREX.r2.4HG0348390.1/2NG.dS
- Files_S11/HORVU.MOREX.r2.4HG0348390.1/HORVU.MOREX.r2.4HG0348390.1.fas
- Files_S11/HORVU.MOREX.r2.4HG0348390.1/2NG.t
- Files_S11/HORVU.MOREX.r2.5HG0417630.1/
- Files_S11/HORVU.MOREX.r2.5HG0417630.1/codeml.ctl
- Files_S11/HORVU.MOREX.r2.5HG0417630.1/rst
- Files_S11/HORVU.MOREX.r2.5HG0417630.1/horvu.morex.r2.5hg0417630.1.phy
- Files_S11/HORVU.MOREX.r2.5HG0417630.1/2NG.dN
- Files_S11/HORVU.MOREX.r2.5HG0417630.1/lnf
- Files_S11/HORVU.MOREX.r2.5HG0417630.1/rub
- Files_S11/HORVU.MOREX.r2.5HG0417630.1/HORVU.MOREX.r2.5HG0417630.1_modelA
- Files_S11/HORVU.MOREX.r2.5HG0417630.1/rst1
- Files_S11/HORVU.MOREX.r2.5HG0417630.1/2NG.dS
- Files_S11/HORVU.MOREX.r2.5HG0417630.1/HORVU.MOREX.r2.5HG0417630.1..fas
- Files_S11/HORVU.MOREX.r2.5HG0417630.1/2NG.t
- Files_S11/.DS_Store
- Files_S11/HORVU.MOREX.r2.4HG0349080.1/
- Files_S11/HORVU.MOREX.r2.4HG0349080.1/codeml.ctl
- Files_S11/HORVU.MOREX.r2.4HG0349080.1/HORVU.MOREX.r2.4HG0349080.1.fas
- Files_S11/HORVU.MOREX.r2.4HG0349080.1/rst
- Files_S11/HORVU.MOREX.r2.4HG0349080.1/HORVU.MOREX.r2.4HG0349080.1.modelA
- Files_S11/HORVU.MOREX.r2.4HG0349080.1/2NG.dN
- Files_S11/HORVU.MOREX.r2.4HG0349080.1/lnf
- Files_S11/HORVU.MOREX.r2.4HG0349080.1/horvu.morex.r2.4hg0349080.1.phy
- Files_S11/HORVU.MOREX.r2.4HG0349080.1/rub
- Files_S11/HORVU.MOREX.r2.4HG0349080.1/rst1
- Files_S11/HORVU.MOREX.r2.4HG0349080.1/2NG.dS
- Files_S11/HORVU.MOREX.r2.4HG0349080.1/2NG.t
- Files_S11/HORVU.MOREX.r2.7HG0614570.1/
- Files_S11/HORVU.MOREX.r2.7HG0614570.1/codeml.ctl
- Files_S11/HORVU.MOREX.r2.7HG0614570.1/rst
- Files_S11/HORVU.MOREX.r2.7HG0614570.1/HORVU.MOREX.r2.7HG0614570.1.fas
- Files_S11/HORVU.MOREX.r2.7HG0614570.1/2NG.dN
- Files_S11/HORVU.MOREX.r2.7HG0614570.1/lnf
- Files_S11/HORVU.MOREX.r2.7HG0614570.1/HORVU.MOREX.r2.7HG0614570.1_modelA
- Files_S11/HORVU.MOREX.r2.7HG0614570.1/rub
- Files_S11/HORVU.MOREX.r2.7HG0614570.1/HORVU.MOREX.r2.7HG0614570.1.phy
- Files_S11/HORVU.MOREX.r2.7HG0614570.1/rst1
- Files_S11/HORVU.MOREX.r2.7HG0614570.1/2NG.dS
- Files_S11/HORVU.MOREX.r2.7HG0614570.1/2NG.t
- Files_S11/HORVU.MOREX.r2.6HG0521420.1/
- Files_S11/HORVU.MOREX.r2.6HG0521420.1/codeml.ctl
- Files_S11/HORVU.MOREX.r2.6HG0521420.1/rst
- Files_S11/HORVU.MOREX.r2.6HG0521420.1/2NG.dN
- Files_S11/HORVU.MOREX.r2.6HG0521420.1/lnf
- Files_S11/HORVU.MOREX.r2.6HG0521420.1/HORVU.MOREX.r2.6HG0521420.1.phy
- Files_S11/HORVU.MOREX.r2.6HG0521420.1/rub
- Files_S11/HORVU.MOREX.r2.6HG0521420.1/HORVU.MOREX.r2.6HG0521420.1_modelA
- Files_S11/HORVU.MOREX.r2.6HG0521420.1/rst1
- Files_S11/HORVU.MOREX.r2.6HG0521420.1/2NG.dS
- Files_S11/HORVU.MOREX.r2.6HG0521420.1/2NG.t
- Files_S11/HORVU.MOREX.r2.6HG0521420.1/HORVU.MOREX.r2.6HG0521420.1.fas
- Files_S11/HORVU.MOREX.r2.2HG0165250.1/
- Files_S11/HORVU.MOREX.r2.2HG0165250.1/codeml.ctl
- Files_S11/HORVU.MOREX.r2.2HG0165250.1/rst
- Files_S11/HORVU.MOREX.r2.2HG0165250.1/HORVU.MOREX.r2.2HG0165250.1_modelA
- Files_S11/HORVU.MOREX.r2.2HG0165250.1/HORVU.MOREX.r2.2HG0165250.1.fas
- Files_S11/HORVU.MOREX.r2.2HG0165250.1/2NG.dN
- Files_S11/HORVU.MOREX.r2.2HG0165250.1/lnf
- Files_S11/HORVU.MOREX.r2.2HG0165250.1/rub
- Files_S11/HORVU.MOREX.r2.2HG0165250.1/rst1
- Files_S11/HORVU.MOREX.r2.2HG0165250.1/2NG.dS
- Files_S11/HORVU.MOREX.r2.2HG0165250.1/HORVU.MOREX.r2.2HG0165250.1.phy
- Files_S11/HORVU.MOREX.r2.2HG0165250.1/2NG.t
