# Supplementary material for: Comparative gene retention analysis in barley, wild emmer, and bread wheat pangenome lines reveals factors affecting gene retention following gene duplication
Source: BMC Biol. 2023 Feb 6;21:25. doi: 10.1186/s12915-022-01503-z (PMC9903521; doi:10.1186/s12915-022-01503-z)
Supplement: Supplementary file 12 — Additional file 12. Sequence alignment, phylogenetic trees, and natural selection analyses data for Fig. 5E-O. [file 12915_2022_1503_MOESM12_ESM.zip › Files_S11/HORVU.MOREX.r2.5HG0352860.1/HORVU.MOREX.r2.5HG0352860.1.phy]

(Bradi3g18400.3,(((HORVU.MOREX.r2.5HG0352750.1,TraesCS5D02G029200),(TraesCS5B02G020000,(HORVU.MOREX.r2.5HG0352860.1,TraesCS5D02G029100)))'#1',(TraesCS3D02G034300,((HORVU.MOREX.r2.3HG0184980.1,TRIDC3AG005190.1),(TRIDC3BG005030.1,TraesCS3D02G034900)))));
