# Supplementary material for: Comparative gene retention analysis in barley, wild emmer, and bread wheat pangenome lines reveals factors affecting gene retention following gene duplication
Source: BMC Biol. 2023 Feb 6;21:25. doi: 10.1186/s12915-022-01503-z (PMC9903521; doi:10.1186/s12915-022-01503-z)
Supplement: Supplementary file 12 — Additional file 12. Sequence alignment, phylogenetic trees, and natural selection analyses data for Fig. 5E-O. [file 12915_2022_1503_MOESM12_ESM.zip › Files_S11/HORVU.MOREX.r2.5HG0352860.1/rst]

Supplemental results for CODEML (seqf: HORVU.MOREX.r2.5HG0352860.1.fas  treef: HORVU.MOREX.r2.5HG0352860.1.phy)


dN/dS (w) for site classes (K=4)

site class             0        1       2a       2b
proportion       0.55894  0.43217  0.00501  0.00388
background w     0.11517  1.00000  0.11517  1.00000
foreground w     0.11517  1.00000 84.67149 84.67149

Naive Empirical Bayes (NEB) probabilities for 4 classes
(amino acids refer to 1st sequence: Bradi3g18400.3)

   1 -   0.55894 0.43217 0.00501 0.00388 ( 1)
   2 -   0.55894 0.43217 0.00501 0.00388 ( 1)
   3 -   0.55894 0.43217 0.00501 0.00388 ( 1)
   4 -   0.55894 0.43217 0.00501 0.00388 ( 1)
   5 -   0.55894 0.43217 0.00501 0.00388 ( 1)
   6 -   0.55894 0.43217 0.00501 0.00388 ( 1)
   7 -   0.55894 0.43217 0.00501 0.00388 ( 1)
   8 -   0.55894 0.43217 0.00501 0.00388 ( 1)
   9 -   0.55894 0.43217 0.00501 0.00388 ( 1)
  10 -   0.55894 0.43217 0.00501 0.00388 ( 1)
  11 -   0.55894 0.43217 0.00501 0.00388 ( 1)
  12 -   0.55894 0.43217 0.00501 0.00388 ( 1)
  13 -   0.55894 0.43217 0.00501 0.00388 ( 1)
  14 -   0.55894 0.43217 0.00501 0.00388 ( 1)
  15 -   0.55894 0.43217 0.00501 0.00388 ( 1)
  16 -   0.55894 0.43217 0.00501 0.00388 ( 1)
  17 -   0.55894 0.43217 0.00501 0.00388 ( 1)
  18 -   0.55894 0.43217 0.00501 0.00388 ( 1)
  19 -   0.55894 0.43217 0.00501 0.00388 ( 1)
  20 -   0.55894 0.43217 0.00501 0.00388 ( 1)
  21 -   0.55894 0.43217 0.00501 0.00388 ( 1)
  22 -   0.55894 0.43217 0.00501 0.00388 ( 1)
  23 -   0.55894 0.43217 0.00501 0.00388 ( 1)
  24 -   0.55894 0.43217 0.00501 0.00388 ( 1)
  25 -   0.55894 0.43217 0.00501 0.00388 ( 1)
  26 -   0.55894 0.43217 0.00501 0.00388 ( 1)
  27 -   0.55894 0.43217 0.00501 0.00388 ( 1)
  28 -   0.55894 0.43217 0.00501 0.00388 ( 1)
  29 -   0.55894 0.43217 0.00501 0.00388 ( 1)
  30 -   0.55894 0.43217 0.00501 0.00388 ( 1)
  31 -   0.06919 0.92192 0.00062 0.00827 ( 2)
  32 -   0.03101 0.96010 0.00028 0.00861 ( 2)
  33 -   0.02791 0.96320 0.00025 0.00864 ( 2)
  34 -   0.00713 0.98398 0.00006 0.00883 ( 2)
  35 -   0.20415 0.78696 0.00183 0.00706 ( 2)
  36 -   0.21658 0.77453 0.00194 0.00695 ( 2)
  37 -   0.02750 0.96361 0.00025 0.00864 ( 2)
  38 -   0.22771 0.76340 0.00204 0.00685 ( 2)
  39 -   0.03235 0.95876 0.00029 0.00860 ( 2)
  40 -   0.02234 0.96877 0.00020 0.00869 ( 2)
  41 -   0.72936 0.26175 0.00654 0.00235 ( 1)
  42 -   0.02650 0.96461 0.00024 0.00865 ( 2)
  43 -   0.00419 0.98692 0.00004 0.00885 ( 2)
  44 M   0.99709 0.00269 0.00022 0.00000 ( 1)
  45 Y   0.00550 0.98493 0.00046 0.00912 ( 2)
  46 R   0.00038 0.99735 0.00001 0.00227 ( 2)
  47 I   0.30431 0.69539 0.00008 0.00022 ( 2)
  48 A   0.31055 0.68906 0.00010 0.00029 ( 2)
  49 N   0.00029 0.99911 0.00000 0.00060 ( 2)
  50 L   0.27777 0.72188 0.00008 0.00027 ( 2)
  51 L   0.00100 0.99819 0.00000 0.00081 ( 2)
  52 F   0.83448 0.16447 0.00085 0.00020 ( 1)
  53 I   0.06552 0.93323 0.00007 0.00118 ( 2)
  54 -   0.05108 0.94003 0.00046 0.00843 ( 2)
  55 -   0.17844 0.81267 0.00160 0.00729 ( 2)
  56 -   0.61584 0.37527 0.00552 0.00337 ( 1)
  57 -   0.63465 0.35646 0.00569 0.00320 ( 1)
  58 L   0.68236 0.31560 0.00156 0.00048 ( 1)
  59 I   0.98556 0.01407 0.00036 0.00001 ( 1)
  60 I   0.06259 0.93527 0.00011 0.00203 ( 2)
  61 I   0.54914 0.45049 0.00016 0.00021 ( 1)
  62 Q   0.00222 0.99727 0.00000 0.00051 ( 2)
  63 S   0.48749 0.51180 0.00027 0.00044 ( 2)
  64 T   0.01268 0.98062 0.00009 0.00661 ( 2)
  65 S   0.15238 0.84722 0.00005 0.00035 ( 2)
  66 F   0.59766 0.39877 0.00178 0.00179 ( 1)
  67 F   0.14163 0.62621 0.18443 0.04772 ( 2)
  68 A   0.00383 0.76759 0.06227 0.16630 ( 2)
  69 S   0.00001 0.70122 0.00041 0.29835 ( 2)
  70 -   0.00388 0.92745 0.00183 0.06684 ( 2)
  71 -   0.86354 0.12757 0.00775 0.00114 ( 1)
  72 -   0.78302 0.20809 0.00702 0.00187 ( 1)
  73 -   0.73883 0.25228 0.00663 0.00226 ( 1)
  74 -   0.64768 0.35215 0.00010 0.00008 ( 1)
  75 -   0.01713 0.98234 0.00001 0.00052 ( 2)
  76 -   0.94753 0.05227 0.00018 0.00001 ( 1)
  77 -   0.02350 0.97624 0.00000 0.00026 ( 2)
  78 -   0.63642 0.36339 0.00010 0.00008 ( 1)
  79 -   0.55894 0.43217 0.00501 0.00388 ( 1)
  80 -   0.69502 0.27941 0.02391 0.00166 ( 1)
  81 -   0.00007 0.96505 0.00003 0.03485 ( 2)
  82 -   0.88581 0.11392 0.00022 0.00005 ( 1)
  83 -   0.71460 0.28518 0.00013 0.00008 ( 1)
  84 -   0.98654 0.01321 0.00025 0.00001 ( 1)
  85 -   0.75124 0.24783 0.00052 0.00041 ( 1)
  86 -   0.03519 0.93638 0.01609 0.01235 ( 2)
  87 G   0.30000 0.69971 0.00008 0.00021 ( 2)
  88 G   0.01877 0.98107 0.00000 0.00017 ( 2)
  89 S   0.75755 0.24227 0.00013 0.00005 ( 1)
  90 C   0.96670 0.03315 0.00014 0.00001 ( 1)
  91 I   0.98925 0.01038 0.00036 0.00001 ( 1)
  92 P   0.95688 0.04119 0.00183 0.00010 ( 1)
  93 A   0.80542 0.19440 0.00014 0.00004 ( 1)
  94 E   0.97751 0.02235 0.00014 0.00000 ( 1)
  95 R   0.97708 0.02279 0.00012 0.00000 ( 1)
  96 A   0.97326 0.02654 0.00019 0.00001 ( 1)
  97 A   0.97090 0.02892 0.00017 0.00001 ( 1)
  98 L   0.95860 0.04121 0.00018 0.00001 ( 1)
  99 L   0.97666 0.02305 0.00028 0.00001 ( 1)
 100 S   0.75909 0.24073 0.00013 0.00005 ( 1)
 101 F   0.99023 0.00953 0.00024 0.00000 ( 1)
 102 K   0.00745 0.83882 0.06259 0.09114 ( 2)
 103 K   0.36086 0.63870 0.00010 0.00033 ( 2)
 104 G   0.74185 0.25801 0.00010 0.00004 ( 1)
 105 I   0.99211 0.00699 0.00089 0.00001 ( 1)
 106 T   0.97567 0.02414 0.00019 0.00001 ( 1)
 107 N   0.58209 0.41687 0.00050 0.00054 ( 1)
 108 D   0.44987 0.54986 0.00009 0.00018 ( 2)
 109 S   0.06112 0.93843 0.00001 0.00043 ( 2)
 110 A   0.04287 0.95534 0.00005 0.00173 ( 2)
 111 D   0.00012 0.96917 0.00002 0.03068 ( 2)
 112 L   0.00574 0.98580 0.00036 0.00809 ( 2)
 113 L   0.97863 0.02108 0.00028 0.00001 ( 1)
 114 T   0.04672 0.95288 0.00005 0.00035 ( 2)
 115 S   0.93053 0.06934 0.00012 0.00001 ( 1)
 116 W   0.92705 0.07286 0.00008 0.00001 ( 1)
 117 H   0.00745 0.99172 0.00000 0.00083 ( 2)
 118 G   0.94701 0.05268 0.00029 0.00002 ( 1)
 119 Q   0.00434 0.99542 0.00000 0.00023 ( 2)
 120 D   0.98973 0.00860 0.00165 0.00002 ( 1)
 121 C   0.96533 0.03454 0.00012 0.00001 ( 1)
 122 C   0.96533 0.03454 0.00012 0.00001 ( 1)
 123 W   0.13285 0.86698 0.00002 0.00014 ( 2)
 124 W   0.92705 0.07286 0.00008 0.00001 ( 1)
 125 R   0.82723 0.17055 0.00176 0.00046 ( 1)
 126 G   0.96087 0.03900 0.00013 0.00001 ( 1)
 127 I   0.43041 0.55528 0.01226 0.00205 ( 2)
 128 I   0.01431 0.98455 0.00001 0.00113 ( 2)
 129 C   0.96533 0.03454 0.00012 0.00001 ( 1)
 130 N   0.09730 0.90231 0.00008 0.00032 ( 2)
 131 N   0.99148 0.00824 0.00028 0.00000 ( 1)
 132 Q   0.01466 0.98516 0.00000 0.00018 ( 2)
 133 T   0.88004 0.11593 0.00346 0.00057 ( 1)
 134 G   0.75658 0.24312 0.00022 0.00008 ( 1)
 135 H   0.94189 0.05787 0.00022 0.00002 ( 1)
 136 V   0.98077 0.01895 0.00027 0.00001 ( 1)
 137 V   0.52260 0.47582 0.00115 0.00043 ( 1)
 138 E   0.88215 0.11757 0.00024 0.00004 ( 1)
 139 L   0.98971 0.00997 0.00032 0.00000 ( 1)
 140 R   0.87642 0.12331 0.00023 0.00004 ( 1)
 141 L   0.98932 0.01030 0.00037 0.00001 ( 1)
 142 R   0.22762 0.77222 0.00003 0.00013 ( 2)
 143 N   0.03364 0.96580 0.00001 0.00055 ( 2)
 144 P   0.02160 0.89384 0.01281 0.07175 ( 2)
 145 N   0.01315 0.98032 0.00051 0.00602 ( 2)
 146 -   0.00025 0.95394 0.00074 0.04506 ( 2)
 147 -   0.00000 0.91448 0.00000 0.08552 ( 2)
 148 -   0.00003 0.99541 0.00000 0.00456 ( 2)
 149 Y   0.00001 0.99864 0.00000 0.00135 ( 2)
 150 M   0.00000 0.99778 0.00000 0.00222 ( 2)
 151 H   0.00000 0.99621 0.00000 0.00379 ( 2)
 152 G   0.96341 0.03566 0.00089 0.00004 ( 1)
 153 -   0.65789 0.33322 0.00590 0.00299 ( 1)
 154 -   0.65581 0.33530 0.00588 0.00301 ( 1)
 155 -   0.18011 0.81100 0.00162 0.00727 ( 2)
 156 -   0.68480 0.30631 0.00614 0.00275 ( 1)
 157 -   0.55894 0.43217 0.00501 0.00388 ( 1)
 158 -   0.67993 0.31118 0.00610 0.00279 ( 1)
 159 -   0.62050 0.37061 0.00557 0.00332 ( 1)
 160 -   0.63465 0.35646 0.00569 0.00320 ( 1)
 161 -   0.64351 0.34760 0.00577 0.00312 ( 1)
 162 -   0.66505 0.32606 0.00597 0.00292 ( 1)
 163 -   0.64825 0.34286 0.00581 0.00308 ( 1)
 164 -   0.19758 0.79353 0.00177 0.00712 ( 2)
 165 -   0.64262 0.34849 0.00576 0.00313 ( 1)
 166 -   0.65652 0.33459 0.00589 0.00300 ( 1)
 167 -   0.67361 0.31750 0.00604 0.00285 ( 1)
 168 -   0.79173 0.19938 0.00710 0.00179 ( 1)
 169 -   0.01099 0.98558 0.00003 0.00340 ( 2)
 170 -   0.73679 0.26292 0.00019 0.00010 ( 1)
 171 Y   0.06233 0.93636 0.00007 0.00124 ( 2)
 172 P   0.00035 0.99013 0.00002 0.00951 ( 2)
 173 C   0.81684 0.18280 0.00028 0.00008 ( 1)
 174 -   0.00024 0.91198 0.00119 0.08660 ( 2)
 175 D   0.17753 0.82215 0.00004 0.00029 ( 2)
 176 S   0.05089 0.94442 0.00020 0.00449 ( 2)
 177 N   0.20787 0.79160 0.00007 0.00047 ( 2)
 178 G   0.03009 0.76306 0.04707 0.15978 ( 2)
 179 L   0.95860 0.04121 0.00018 0.00001 ( 1)
 180 F   0.10341 0.89614 0.00003 0.00041 ( 2)
 181 G   0.96220 0.03766 0.00013 0.00001 ( 1)
 182 K   0.36997 0.62981 0.00007 0.00015 ( 2)
 183 I   0.99314 0.00657 0.00029 0.00000 ( 1)
 184 S   0.99388 0.00592 0.00019 0.00000 ( 1)
 185 P   0.76416 0.23566 0.00013 0.00005 ( 1)
 186 S   0.98459 0.01522 0.00019 0.00000 ( 1)
 187 L   0.93239 0.06630 0.00121 0.00010 ( 1)
 188 L   0.99000 0.00968 0.00032 0.00000 ( 1)
 189 S   0.96637 0.03346 0.00016 0.00001 ( 1)
 190 L   0.95622 0.04359 0.00018 0.00001 ( 1)
 191 K   0.49045 0.50929 0.00011 0.00015 ( 2)
 192 H   0.01875 0.98091 0.00000 0.00034 ( 2)
 193 L   0.93191 0.06782 0.00025 0.00002 ( 1)
 194 E   0.35401 0.64582 0.00005 0.00012 ( 2)
 195 H   0.98540 0.01440 0.00020 0.00000 ( 1)
 196 L   0.19817 0.80117 0.00016 0.00050 ( 2)
 197 D   0.98913 0.00894 0.00190 0.00002 ( 1)
 198 L   0.98896 0.01071 0.00032 0.00000 ( 1)
 199 S   0.98611 0.01373 0.00016 0.00000 ( 1)
 200 M   0.99804 0.00174 0.00022 0.00000 ( 1)
 201 N   0.99136 0.00836 0.00027 0.00000 ( 1)
 202 C   0.98149 0.01833 0.00017 0.00000 ( 1)
 203 L   0.95499 0.04439 0.00058 0.00003 ( 1)
 204 P   0.02073 0.97852 0.00006 0.00069 ( 2)
 205 G   0.94427 0.05563 0.00009 0.00001 ( 1)
 206 K   0.00341 0.99620 0.00000 0.00039 ( 2)
 207 N   0.25100 0.74849 0.00009 0.00042 ( 2)
 208 G   0.01022 0.98914 0.00001 0.00064 ( 2)
 209 S   0.00011 0.99704 0.00000 0.00285 ( 2)
 210 F   0.69730 0.30204 0.00040 0.00026 ( 1)
 211 P   0.87430 0.12545 0.00021 0.00004 ( 1)
 212 E   0.00008 0.99828 0.00000 0.00164 ( 2)
 213 F   0.83780 0.16113 0.00085 0.00021 ( 1)
 214 L   0.65699 0.34235 0.00039 0.00027 ( 1)
 215 G   0.76504 0.23440 0.00041 0.00016 ( 1)
 216 S   0.96518 0.03461 0.00020 0.00001 ( 1)
 217 M   0.99804 0.00174 0.00022 0.00000 ( 1)
 218 E   0.00022 0.99914 0.00000 0.00065 ( 2)
 219 N   0.98713 0.01260 0.00027 0.00000 ( 1)
 220 L   0.94141 0.05835 0.00022 0.00002 ( 1)
 221 Q   0.16258 0.83711 0.00004 0.00027 ( 2)
 222 Y   0.98054 0.01884 0.00061 0.00002 ( 1)
 223 L   0.91290 0.08677 0.00029 0.00004 ( 1)
 224 N   0.92973 0.06999 0.00026 0.00003 ( 1)
 225 L   0.97591 0.02380 0.00028 0.00001 ( 1)
 226 F   0.40134 0.59829 0.00012 0.00025 ( 2)
 227 G   0.75741 0.24245 0.00010 0.00004 ( 1)
 228 I   0.71850 0.26661 0.01409 0.00080 ( 1)
 229 P   0.23839 0.76138 0.00005 0.00018 ( 2)
 230 F   0.99524 0.00447 0.00029 0.00000 ( 1)
 231 I   0.00785 0.99151 0.00000 0.00064 ( 2)
 232 G   0.98072 0.01908 0.00020 0.00001 ( 1)
 233 R   0.80314 0.19666 0.00014 0.00005 ( 1)
 234 V   0.86955 0.12546 0.00418 0.00081 ( 1)
 235 P   0.98401 0.01580 0.00019 0.00000 ( 1)
 236 P   0.87678 0.12296 0.00021 0.00004 ( 1)
 237 Q   0.26131 0.73844 0.00005 0.00020 ( 2)
 238 L   0.96971 0.02961 0.00065 0.00003 ( 1)
 239 G   0.97980 0.01999 0.00020 0.00001 ( 1)
 240 N   0.99417 0.00516 0.00066 0.00000 ( 1)
 241 L   0.91736 0.08241 0.00021 0.00002 ( 1)
 242 S   0.86075 0.13901 0.00019 0.00004 ( 1)
 243 K   0.98528 0.01452 0.00020 0.00000 ( 1)
 244 L   0.95860 0.04121 0.00018 0.00001 ( 1)
 245 Q   0.96114 0.03867 0.00018 0.00001 ( 1)
 246 Y   0.88793 0.09115 0.02063 0.00030 ( 1)
 247 L   0.98973 0.00995 0.00032 0.00000 ( 1)
 248 Y   0.88041 0.11932 0.00023 0.00004 ( 1)
 249 L   0.98932 0.01030 0.00037 0.00001 ( 1)
 250 G   0.75744 0.24226 0.00022 0.00008 ( 1)
 251 M   0.02937 0.96936 0.00002 0.00126 ( 2)
 252 T   0.78914 0.20197 0.00708 0.00181 ( 1)
 253 A   0.00004 0.99444 0.00000 0.00552 ( 2)
 254 G   0.37278 0.62702 0.00006 0.00014 ( 2)
 255 Y   0.88294 0.11676 0.00025 0.00005 ( 1)
 256 -   0.03207 0.96615 0.00008 0.00170 ( 2)
 257 -   0.19093 0.80018 0.00171 0.00718 ( 2)
 258 S   0.00007 0.99797 0.00000 0.00195 ( 2)
 259 K   0.00000 0.98465 0.00000 0.01535 ( 2)
 260 M   0.98295 0.01683 0.00022 0.00001 ( 1)
 261 Y   0.77553 0.22425 0.00016 0.00006 ( 1)
 262 S   0.92995 0.06987 0.00016 0.00001 ( 1)
 263 T   0.04093 0.95886 0.00001 0.00020 ( 2)
 264 D   0.98787 0.01194 0.00020 0.00000 ( 1)
 265 I   0.98925 0.01038 0.00036 0.00001 ( 1)
 266 T   0.06060 0.93904 0.00002 0.00034 ( 2)
 267 W   0.92705 0.07286 0.00008 0.00001 ( 1)
 268 L   0.95312 0.04666 0.00021 0.00001 ( 1)
 269 T   0.04794 0.95155 0.00002 0.00050 ( 2)
 270 K   0.89033 0.10946 0.00018 0.00003 ( 1)
 271 L   0.93392 0.06580 0.00026 0.00002 ( 1)
 272 P   0.83823 0.15769 0.00328 0.00080 ( 1)
 273 L   0.32139 0.67765 0.00031 0.00065 ( 2)
 274 L   0.92436 0.07535 0.00026 0.00003 ( 1)
 275 Q   0.22867 0.77113 0.00004 0.00017 ( 2)
 276 N   0.05940 0.93891 0.00009 0.00160 ( 2)
 277 L   0.99000 0.00968 0.00032 0.00000 ( 1)
 278 S   0.46167 0.53813 0.00008 0.00012 ( 2)
 279 M   0.98298 0.01679 0.00022 0.00001 ( 1)
 280 S   0.01233 0.98646 0.00001 0.00120 ( 2)
 281 T   0.00003 0.99962 0.00000 0.00034 ( 2)
 282 V   0.45823 0.52867 0.01129 0.00181 ( 2)
 283 Q   0.00000 0.98286 0.00000 0.01714 ( 2)
 284 L   0.97576 0.02396 0.00027 0.00001 ( 1)
 285 S   0.01932 0.98051 0.00000 0.00017 ( 2)
 286 G   0.23275 0.75998 0.00504 0.00223 ( 2)
 287 I   0.88681 0.11289 0.00026 0.00005 ( 1)
 288 D   0.01032 0.98934 0.00000 0.00034 ( 2)
 289 N   0.49933 0.50038 0.00012 0.00017 ( 2)
 290 W   0.92705 0.07286 0.00008 0.00001 ( 1)
 291 P   0.87967 0.12013 0.00017 0.00003 ( 1)
 292 H   0.10046 0.89827 0.00011 0.00115 ( 2)
 293 T   0.97570 0.02066 0.00354 0.00010 ( 1)
 294 L   0.93325 0.06451 0.00207 0.00017 ( 1)
 295 N   0.99562 0.00393 0.00044 0.00000 ( 1)
 296 M   0.98281 0.01697 0.00022 0.00001 ( 1)
 297 I   0.99520 0.00436 0.00043 0.00000 ( 1)
 298 P   0.96148 0.03837 0.00015 0.00001 ( 1)
 299 S   0.07194 0.92777 0.00001 0.00027 ( 2)
 300 L   0.92502 0.07421 0.00071 0.00007 ( 1)
 301 R   0.97683 0.02305 0.00012 0.00000 ( 1)
 302 V   0.93239 0.06728 0.00030 0.00003 ( 1)
 303 I   0.93393 0.06515 0.00084 0.00008 ( 1)
 304 S   0.00027 0.99818 0.00000 0.00155 ( 2)
 305 L   0.91658 0.08309 0.00029 0.00004 ( 1)
 306 S   0.07799 0.91180 0.00394 0.00627 ( 2)
 307 E   0.00000 0.98547 0.00000 0.01453 ( 2)
 308 C   0.98095 0.01887 0.00017 0.00000 ( 1)
 309 S   0.00060 0.99922 0.00000 0.00017 ( 2)
 310 L   0.99000 0.00968 0.00032 0.00000 ( 1)
 311 D   0.99449 0.00528 0.00023 0.00000 ( 1)
 312 S   0.01785 0.97437 0.00092 0.00687 ( 2)
 313 A   0.96609 0.03377 0.00014 0.00001 ( 1)
 314 N   0.88599 0.09133 0.02238 0.00031 ( 1)
 315 Q   0.96850 0.03132 0.00017 0.00001 ( 1)
 316 S   0.60163 0.39794 0.00024 0.00019 ( 1)
 317 L   0.91817 0.08150 0.00029 0.00004 ( 1)
 318 L   0.00036 0.98091 0.00003 0.01870 ( 2)
 319 Y   0.05846 0.94091 0.00003 0.00059 ( 2)
 320 F   0.53893 0.46058 0.00022 0.00026 ( 1)
 321 N   0.94984 0.04820 0.00182 0.00013 ( 1)
 322 L   0.83587 0.16384 0.00024 0.00006 ( 1)
 323 T   0.97103 0.02684 0.00205 0.00007 ( 1)
 324 K   0.98845 0.01132 0.00023 0.00000 ( 1)
 325 L   0.99000 0.00968 0.00032 0.00000 ( 1)
 326 E   0.97751 0.02235 0.00014 0.00000 ( 1)
 327 K   0.98552 0.01427 0.00020 0.00000 ( 1)
 328 V   0.90572 0.09385 0.00038 0.00006 ( 1)
 329 D   0.93471 0.06461 0.00061 0.00006 ( 1)
 330 L   0.94428 0.05532 0.00037 0.00003 ( 1)
 331 S   0.15608 0.84347 0.00006 0.00039 ( 2)
 332 W   0.00000 0.98636 0.00000 0.01364 ( 2)
 333 N   0.99612 0.00355 0.00033 0.00000 ( 1)
 334 N   0.13588 0.86237 0.00017 0.00157 ( 2)
 335 L   0.86220 0.13676 0.00090 0.00013 ( 1)
 336 H   0.05304 0.94549 0.00006 0.00141 ( 2)
 337 H   0.87847 0.12132 0.00018 0.00003 ( 1)
 338 S   0.92989 0.06997 0.00013 0.00001 ( 1)
 339 I   0.92350 0.07441 0.00188 0.00021 ( 1)
 340 A   0.00322 0.99653 0.00000 0.00025 ( 2)
 341 S   0.96779 0.02771 0.00435 0.00015 ( 1)
 342 S   0.49124 0.50780 0.00042 0.00054 ( 2)
 343 W   0.92705 0.07286 0.00008 0.00001 ( 1)
 344 F   0.99567 0.00405 0.00028 0.00000 ( 1)
 345 W   0.92705 0.07286 0.00008 0.00001 ( 1)
 346 K   0.53208 0.46765 0.00012 0.00015 ( 1)
 347 A   0.65676 0.21712 0.12095 0.00517 ( 1)
 348 K   0.27888 0.72008 0.00024 0.00081 ( 2)
 349 S   0.98590 0.01394 0.00016 0.00000 ( 1)
 350 L   0.94506 0.05425 0.00065 0.00004 ( 1)
 351 K   0.47998 0.51764 0.00098 0.00140 ( 2)
 352 Y   0.97160 0.02814 0.00024 0.00001 ( 1)
 353 L   0.97886 0.02085 0.00028 0.00001 ( 1)
 354 Y   0.00208 0.96868 0.00309 0.02614 ( 2)
 355 L   0.99000 0.00968 0.00032 0.00000 ( 1)
 356 M   0.00023 0.81275 0.00016 0.18686 ( 2)
 357 G   0.00000 0.86875 0.00000 0.13125 ( 2)
 358 N   0.99177 0.00640 0.00182 0.00002 ( 1)
 359 S   0.00000 0.55127 0.00000 0.44873 ( 2)
 360 -   0.10585 0.88526 0.00095 0.00794 ( 2)
 361 -   0.69754 0.29357 0.00626 0.00263 ( 1)
 362 -   0.79486 0.19625 0.00713 0.00176 ( 1)
 363 -   0.67170 0.31941 0.00602 0.00286 ( 1)
 364 L   0.67361 0.32450 0.00118 0.00070 ( 1)
 365 F   0.93411 0.06528 0.00055 0.00006 ( 1)
 366 G   0.95785 0.04194 0.00020 0.00001 ( 1)
 367 Q   0.05317 0.91244 0.01027 0.02411 ( 2)
 368 F   0.05953 0.93048 0.00086 0.00913 ( 2)
 369 P   0.85677 0.14265 0.00047 0.00011 ( 1)
 370 E   0.91260 0.08653 0.00077 0.00010 ( 1)
 371 T   0.76851 0.21135 0.01945 0.00070 ( 1)
 372 L   0.62514 0.37456 0.00017 0.00012 ( 1)
 373 G   0.66993 0.32995 0.00007 0.00004 ( 1)
 374 N   0.99219 0.00749 0.00031 0.00000 ( 1)
 375 M   0.99804 0.00174 0.00022 0.00000 ( 1)
 376 T   0.96729 0.03254 0.00016 0.00001 ( 1)
 377 F   0.00281 0.88874 0.00274 0.10572 ( 2)
 378 L   0.98362 0.01569 0.00068 0.00001 ( 1)
 379 Q   0.59738 0.13889 0.25563 0.00810 ( 1)
 380 V   0.98134 0.01832 0.00033 0.00001 ( 1)
 381 L   0.99000 0.00968 0.00032 0.00000 ( 1)
 382 D   0.95281 0.04695 0.00022 0.00002 ( 1)
 383 I   0.04676 0.87281 0.03681 0.04362 ( 2)
 384 S   0.93207 0.06778 0.00013 0.00001 ( 1)
 385 M   0.00000 0.98620 0.00000 0.01380 ( 2)
 386 N   0.90220 0.08186 0.01464 0.00130 ( 1)
 387 S   0.00000 0.99111 0.00000 0.00889 ( 2)
 388 N   0.64916 0.34195 0.00582 0.00307 ( 1)
 389 K   0.00008 0.99103 0.00000 0.00889 ( 2)
 390 D   0.13711 0.82211 0.02161 0.01918 ( 2)
 391 M   0.11197 0.87700 0.00524 0.00579 ( 2)
 392 M   0.12494 0.02888 0.84305 0.00313 ( 3)
 393 M   0.71568 0.25107 0.03157 0.00167 ( 1)
 394 A   0.00880 0.98313 0.00005 0.00802 ( 2)
 395 R   0.67757 0.32228 0.00010 0.00005 ( 1)
 396 N   0.57943 0.42024 0.00016 0.00017 ( 1)
 397 -   0.55894 0.43217 0.00501 0.00388 ( 1)
 398 L   0.01104 0.98817 0.00001 0.00079 ( 2)
 399 K   0.09025 0.90696 0.00019 0.00260 ( 2)
 400 -   0.55894 0.43217 0.00501 0.00388 ( 1)
 401 -   0.55894 0.43217 0.00501 0.00388 ( 1)
 402 -   0.55894 0.43217 0.00501 0.00388 ( 1)
 403 -   0.55894 0.43217 0.00501 0.00388 ( 1)
 404 N   0.96374 0.03592 0.00032 0.00002 ( 1)
 405 L   0.91805 0.08162 0.00029 0.00004 ( 1)
 406 C   0.76626 0.23358 0.00011 0.00004 ( 1)
 407 S   0.00111 0.96795 0.00031 0.03063 ( 2)
 408 L   0.95860 0.04121 0.00018 0.00001 ( 1)
 409 E   0.98236 0.01747 0.00016 0.00000 ( 1)
 410 I   0.83355 0.16528 0.00085 0.00032 ( 1)
 411 L   0.43519 0.56240 0.00073 0.00168 ( 2)
 412 D   0.90313 0.09666 0.00018 0.00003 ( 1)
 413 L   0.97727 0.02245 0.00028 0.00001 ( 1)
 414 S   0.85177 0.14800 0.00018 0.00004 ( 1)
 415 R   0.00000 0.99445 0.00000 0.00555 ( 2)
 416 N   0.96706 0.03261 0.00032 0.00002 ( 1)
 417 W   0.00000 0.95294 0.00000 0.04706 ( 2)
 418 I   0.73610 0.24865 0.01452 0.00074 ( 1)
 419 N   0.72254 0.27707 0.00024 0.00015 ( 1)
 420 R   0.67757 0.32228 0.00010 0.00005 ( 1)
 421 D   0.93082 0.06850 0.00061 0.00007 ( 1)
 422 I   0.91474 0.08496 0.00027 0.00004 ( 1)
 423 A   0.00046 0.97349 0.00009 0.02596 ( 2)
 424 V   0.97020 0.02960 0.00019 0.00001 ( 1)
 425 F   0.73641 0.26332 0.00019 0.00008 ( 1)
 426 M   0.93387 0.06589 0.00021 0.00002 ( 1)
 427 E   0.06404 0.93574 0.00001 0.00021 ( 2)
 428 R   0.37688 0.57935 0.03688 0.00690 ( 2)
 429 L   0.71615 0.28365 0.00013 0.00007 ( 1)
 430 P   0.93397 0.06586 0.00016 0.00001 ( 1)
 431 Q   0.22999 0.76979 0.00004 0.00018 ( 2)
 432 C   0.96906 0.03023 0.00069 0.00002 ( 1)
 433 A   0.03769 0.96167 0.00002 0.00061 ( 2)
 434 R   0.00066 0.99889 0.00000 0.00045 ( 2)
 435 K   0.06343 0.91723 0.00624 0.01310 ( 2)
 436 K   0.98793 0.01178 0.00028 0.00000 ( 1)
 437 L   0.95712 0.04269 0.00018 0.00001 ( 1)
 438 Q   0.01902 0.98054 0.00001 0.00043 ( 2)
 439 E   0.83164 0.16817 0.00015 0.00004 ( 1)
 440 L   0.58636 0.41339 0.00014 0.00011 ( 1)
 441 Y   0.14449 0.84949 0.00307 0.00295 ( 2)
 442 L   0.04631 0.94735 0.00154 0.00480 ( 2)
 443 S   0.00200 0.99719 0.00000 0.00080 ( 2)
 444 Y   0.00000 0.58764 0.00000 0.41236 ( 2)
 445 N   0.99150 0.00817 0.00032 0.00000 ( 1)
 446 S   0.16007 0.82352 0.00874 0.00767 ( 2)
 447 F   0.91569 0.08406 0.00022 0.00003 ( 1)
 448 T   0.00738 0.98757 0.00014 0.00491 ( 2)
 449 G   0.94277 0.05514 0.00195 0.00014 ( 1)
 450 T   0.88838 0.10968 0.00165 0.00030 ( 1)
 451 L   0.91804 0.08172 0.00021 0.00002 ( 1)
 452 P   0.96123 0.03861 0.00015 0.00001 ( 1)
 453 N   0.71960 0.27967 0.00044 0.00028 ( 1)
 454 L   0.00024 0.99306 0.00001 0.00670 ( 2)
 455 I   0.10457 0.88653 0.00340 0.00549 ( 2)
 456 V   0.01485 0.97832 0.00011 0.00672 ( 2)
 457 K   0.00646 0.99028 0.00002 0.00324 ( 2)
 458 F   0.99010 0.00966 0.00024 0.00000 ( 1)
 459 T   0.00331 0.98923 0.00019 0.00727 ( 2)
 460 S   0.40510 0.59408 0.00029 0.00053 ( 2)
 461 L   0.95767 0.04213 0.00018 0.00001 ( 1)
 462 N   0.00128 0.99842 0.00000 0.00029 ( 2)
 463 V   0.04426 0.95453 0.00009 0.00112 ( 2)
 464 L   0.97568 0.02324 0.00104 0.00004 ( 1)
 465 D   0.06267 0.93577 0.00005 0.00150 ( 2)
 466 L   0.80539 0.18890 0.00443 0.00128 ( 1)
 467 S   0.00000 0.99975 0.00000 0.00025 ( 2)
 468 M   0.00000 0.95947 0.00000 0.04053 ( 2)
 469 N   0.99136 0.00836 0.00027 0.00000 ( 1)
 470 N   0.92993 0.06979 0.00025 0.00003 ( 1)
 471 L   0.98932 0.01030 0.00037 0.00001 ( 1)
 472 N   0.14106 0.85823 0.00007 0.00063 ( 2)
 473 G   0.94676 0.05313 0.00011 0.00001 ( 1)
 474 S   0.00001 0.99835 0.00000 0.00164 ( 2)
 475 I   0.93407 0.06555 0.00034 0.00004 ( 1)
 476 P   0.96072 0.03911 0.00016 0.00001 ( 1)
 477 L   0.00330 0.99638 0.00000 0.00032 ( 2)
 478 E   0.00004 0.98709 0.00000 0.01287 ( 2)
 479 I   0.01323 0.98567 0.00006 0.00104 ( 2)
 480 G   0.00040 0.99669 0.00001 0.00291 ( 2)
 481 H   0.96268 0.03688 0.00041 0.00002 ( 1)
 482 L   0.73967 0.26013 0.00014 0.00006 ( 1)
 483 A   0.03366 0.94862 0.00064 0.01708 ( 2)
 484 S   0.00010 0.99665 0.00000 0.00325 ( 2)
 485 L   0.94399 0.05528 0.00067 0.00005 ( 1)
 486 T   0.98539 0.01403 0.00057 0.00001 ( 1)
 487 D   0.00001 0.98666 0.00000 0.01332 ( 2)
 488 L   0.93628 0.06339 0.00030 0.00003 ( 1)
 489 D   0.08036 0.91631 0.00028 0.00305 ( 2)
 490 L   0.84337 0.15628 0.00028 0.00007 ( 1)
 491 S   0.00000 0.80245 0.00001 0.19754 ( 2)
 492 D   0.00000 0.96638 0.00000 0.03362 ( 2)
 493 N   0.99571 0.00390 0.00039 0.00000 ( 1)
 494 L   0.00955 0.98455 0.00021 0.00569 ( 2)
 495 F   0.78955 0.21005 0.00030 0.00010 ( 1)
 496 S   0.12400 0.87488 0.00009 0.00103 ( 2)
 497 A   0.60073 0.39908 0.00011 0.00009 ( 1)
 498 S   0.12395 0.86902 0.00348 0.00355 ( 2)
 499 V   0.32373 0.67535 0.00030 0.00062 ( 2)
 500 P   0.95265 0.04715 0.00019 0.00001 ( 1)
 501 F   0.00092 0.99110 0.00005 0.00793 ( 2)
 502 E   0.04813 0.95164 0.00001 0.00021 ( 2)
 503 V   0.51344 0.47018 0.01391 0.00247 ( 1)
 504 G   0.97407 0.02578 0.00015 0.00001 ( 1)
 505 A   0.00052 0.99843 0.00000 0.00105 ( 2)
 506 L   0.98497 0.01471 0.00032 0.00001 ( 1)
 507 T   0.98261 0.01675 0.00062 0.00002 ( 1)
 508 N   0.00057 0.98826 0.00005 0.01113 ( 2)
 509 L   0.91962 0.07957 0.00073 0.00007 ( 1)
 510 M   0.74078 0.25716 0.00140 0.00066 ( 1)
 511 S   0.05712 0.93447 0.00264 0.00577 ( 2)
 512 L   0.88682 0.11299 0.00017 0.00003 ( 1)
 513 D   0.06772 0.93168 0.00003 0.00057 ( 2)
 514 L   0.47704 0.52242 0.00020 0.00034 ( 2)
 515 S   0.00011 0.99854 0.00000 0.00135 ( 2)
 516 N   0.00008 0.99949 0.00000 0.00043 ( 2)
 517 N   0.98790 0.01183 0.00027 0.00000 ( 1)
 518 S   0.00820 0.99054 0.00001 0.00125 ( 2)
 519 F   0.51825 0.44552 0.02776 0.00847 ( 1)
 520 S   0.87023 0.12913 0.00054 0.00011 ( 1)
 521 G   0.94473 0.05512 0.00014 0.00001 ( 1)
 522 P   0.00127 0.99802 0.00000 0.00071 ( 2)
 523 L   0.93251 0.06710 0.00036 0.00004 ( 1)
 524 P   0.96197 0.03784 0.00018 0.00001 ( 1)
 525 P   0.03898 0.96069 0.00001 0.00031 ( 2)
 526 E   0.37718 0.62259 0.00007 0.00016 ( 2)
 527 I   0.54070 0.45881 0.00022 0.00027 ( 1)
 528 V   0.66350 0.33430 0.00136 0.00083 ( 1)
 529 T   0.03699 0.96049 0.00024 0.00228 ( 2)
 530 L   0.93252 0.06691 0.00050 0.00007 ( 1)
 531 A   0.00049 0.99548 0.00002 0.00401 ( 2)
 532 K   0.00591 0.98520 0.00005 0.00884 ( 2)
 533 L   0.75902 0.23209 0.00681 0.00208 ( 1)
 534 T   0.84885 0.14227 0.00761 0.00128 ( 1)
 535 T   0.36658 0.62453 0.00329 0.00560 ( 2)
 536 L   0.65746 0.33365 0.00590 0.00299 ( 1)
 537 D   0.32653 0.66458 0.00293 0.00596 ( 2)
 538 L   0.79633 0.19478 0.00714 0.00175 ( 1)
 539 S   0.00291 0.98820 0.00003 0.00886 ( 2)
 540 I   0.04861 0.94250 0.00044 0.00845 ( 2)
 541 N   0.85895 0.13216 0.00770 0.00119 ( 1)
 542 F   0.00027 0.99084 0.00000 0.00889 ( 2)
 543 F   0.38862 0.60249 0.00349 0.00540 ( 2)
 544 S   0.00646 0.98465 0.00006 0.00883 ( 2)
 545 A   0.25208 0.73903 0.00226 0.00663 ( 2)
 546 S   0.00535 0.98576 0.00005 0.00884 ( 2)
 547 V   0.30831 0.68280 0.00277 0.00612 ( 2)
 548 P   0.80026 0.19085 0.00718 0.00171 ( 1)
 549 S   0.30805 0.68306 0.00276 0.00613 ( 2)
 550 G   0.00520 0.98591 0.00005 0.00884 ( 2)
 551 I   0.36394 0.62717 0.00326 0.00563 ( 2)
 552 G   0.78407 0.20704 0.00703 0.00186 ( 1)
 553 A   0.06293 0.92818 0.00056 0.00833 ( 2)
 554 L   0.16107 0.83004 0.00144 0.00745 ( 2)
 555 T   0.83063 0.16048 0.00745 0.00144 ( 1)
 556 N   0.00108 0.99668 0.00001 0.00222 ( 2)
 557 L   0.90514 0.09240 0.00219 0.00027 ( 1)
 558 M   0.02205 0.97613 0.00003 0.00179 ( 2)
 559 Y   0.00000 0.97232 0.00000 0.02768 ( 2)
 560 L   0.93450 0.06495 0.00050 0.00005 ( 1)
 561 D   0.00000 0.98541 0.00000 0.01459 ( 2)
 562 L   0.66950 0.33007 0.00026 0.00017 ( 1)
 563 S   0.00000 0.91315 0.00000 0.08684 ( 2)
 564 N   0.00044 0.99585 0.00001 0.00370 ( 2)
 565 N   0.98091 0.01870 0.00038 0.00001 ( 1)
 566 K   0.16475 0.83098 0.00057 0.00370 ( 2)
 567 F   0.15129 0.82315 0.00651 0.01905 ( 2)
 568 N   0.80656 0.19300 0.00032 0.00012 ( 1)
 569 G   0.53220 0.46768 0.00006 0.00006 ( 1)
 570 S   0.00333 0.88699 0.02784 0.08184 ( 2)
 571 V   0.85158 0.14800 0.00033 0.00008 ( 1)
 572 N   0.07342 0.92615 0.00003 0.00041 ( 2)
 573 T   0.09323 0.85261 0.00807 0.04610 ( 2)
 574 E   0.21549 0.78423 0.00005 0.00023 ( 2)
 575 I   0.05049 0.94543 0.00096 0.00312 ( 2)
 576 G   0.00040 0.92607 0.00243 0.07110 ( 2)
 577 S   0.00160 0.99498 0.00001 0.00341 ( 2)
 578 L   0.00476 0.98508 0.00046 0.00970 ( 2)
 579 T   0.46010 0.53920 0.00023 0.00047 ( 2)
 580 H   0.00028 0.99484 0.00000 0.00489 ( 2)
 581 L   0.56241 0.42211 0.00960 0.00588 ( 1)
 582 T   0.07271 0.92681 0.00003 0.00046 ( 2)
 583 R   0.00000 0.96132 0.00000 0.03868 ( 2)
 584 L   0.94336 0.05616 0.00044 0.00003 ( 1)
 585 A   0.00104 0.99851 0.00000 0.00045 ( 2)
 586 L   0.97642 0.02315 0.00041 0.00001 ( 1)
 587 S   0.03012 0.96952 0.00001 0.00036 ( 2)
 588 N   0.00026 0.98577 0.00003 0.01394 ( 2)
 589 N   0.99553 0.00408 0.00039 0.00000 ( 1)
 590 K   0.00016 0.99670 0.00000 0.00314 ( 2)
 591 F   0.36762 0.63187 0.00016 0.00035 ( 2)
 592 S   0.03498 0.96406 0.00007 0.00088 ( 2)
 593 G   0.66921 0.33067 0.00007 0.00004 ( 1)
 594 S   0.01539 0.98431 0.00000 0.00030 ( 2)
 595 V   0.82296 0.17679 0.00019 0.00005 ( 1)
 596 P   0.75758 0.24220 0.00016 0.00006 ( 1)
 597 A   0.01743 0.98195 0.00001 0.00061 ( 2)
 598 E   0.85720 0.14263 0.00014 0.00003 ( 1)
 599 I   0.42399 0.54937 0.02276 0.00388 ( 2)
 600 G   0.98093 0.01891 0.00015 0.00000 ( 1)
 601 Y   0.36964 0.62893 0.00042 0.00101 ( 2)
 602 L   0.97373 0.02154 0.00460 0.00013 ( 1)
 603 S   0.00002 0.92115 0.00010 0.07872 ( 2)
 604 N   0.96759 0.03207 0.00032 0.00002 ( 1)
 605 L   0.20902 0.79069 0.00005 0.00024 ( 2)
 606 F   0.00001 0.99721 0.00000 0.00278 ( 2)
 607 F   0.00000 0.98437 0.00000 0.01563 ( 2)
 608 L   0.91736 0.08241 0.00021 0.00002 ( 1)
 609 N   0.00123 0.99840 0.00000 0.00036 ( 2)
 610 L   0.93191 0.06782 0.00025 0.00002 ( 1)
 611 S   0.00110 0.99827 0.00000 0.00063 ( 2)
 612 S   0.13732 0.86220 0.00005 0.00044 ( 2)
 613 N   0.99291 0.00517 0.00191 0.00001 ( 1)
 614 N   0.00104 0.99830 0.00000 0.00065 ( 2)
 615 F   0.62609 0.35714 0.01551 0.00126 ( 1)
 616 S   0.58013 0.41865 0.00057 0.00064 ( 1)
 617 G   0.97790 0.02189 0.00020 0.00001 ( 1)
 618 V   0.04210 0.95757 0.00001 0.00031 ( 2)
 619 I   0.98925 0.01038 0.00036 0.00001 ( 1)
 620 T   0.77384 0.22586 0.00021 0.00009 ( 1)
 621 E   0.98136 0.01843 0.00020 0.00001 ( 1)
 622 E   0.98236 0.01747 0.00016 0.00000 ( 1)
 623 H   0.98559 0.01417 0.00023 0.00000 ( 1)
 624 F   0.72109 0.27857 0.00021 0.00012 ( 1)
 625 T   0.27996 0.71982 0.00005 0.00016 ( 2)
 626 G   0.20993 0.78750 0.00040 0.00218 ( 2)
 627 L   0.61818 0.38153 0.00017 0.00012 ( 1)
 628 I   0.07570 0.91619 0.00296 0.00514 ( 2)
 629 N   0.63803 0.36162 0.00019 0.00016 ( 1)
 630 L   0.95301 0.04672 0.00025 0.00002 ( 1)
 631 K   0.01091 0.98880 0.00000 0.00028 ( 2)
 632 F   0.00000 0.98761 0.00000 0.01239 ( 2)
 633 I   0.99314 0.00657 0.00029 0.00000 ( 1)
 634 D   0.01259 0.98703 0.00000 0.00037 ( 2)
 635 L   0.26846 0.73124 0.00007 0.00023 ( 2)
 636 S   0.98333 0.01648 0.00019 0.00000 ( 1)
 637 F   0.00232 0.99739 0.00000 0.00028 ( 2)
 638 N   0.99190 0.00651 0.00158 0.00001 ( 1)
 639 S   0.73749 0.26200 0.00033 0.00018 ( 1)
 640 L   0.72388 0.27584 0.00019 0.00009 ( 1)
 641 K   0.87688 0.12288 0.00020 0.00004 ( 1)
 642 V   0.58475 0.41439 0.00043 0.00043 ( 1)
 643 M   0.03877 0.96071 0.00002 0.00050 ( 2)
 644 T   0.00346 0.99240 0.00009 0.00406 ( 2)
 645 D   0.18675 0.81217 0.00018 0.00090 ( 2)
 646 S   0.93189 0.06797 0.00013 0.00001 ( 1)
 647 D   0.99449 0.00528 0.00023 0.00000 ( 1)
 648 W   0.92705 0.07286 0.00008 0.00001 ( 1)
 649 L   0.00087 0.99882 0.00000 0.00030 ( 2)
 650 P   0.05183 0.94364 0.00131 0.00323 ( 2)
 651 P   0.76745 0.23237 0.00013 0.00005 ( 1)
 652 F   0.67943 0.32016 0.00023 0.00017 ( 1)
 653 -   0.55894 0.43217 0.00501 0.00388 ( 1)
 654 S   0.00001 0.99777 0.00000 0.00222 ( 2)
 655 L   0.92629 0.06872 0.00463 0.00037 ( 1)
 656 E   0.04725 0.94478 0.00218 0.00579 ( 2)
 657 S   0.00001 0.99889 0.00000 0.00109 ( 2)
 658 A   0.96609 0.03377 0.00014 0.00001 ( 1)
 659 W   0.00000 0.15391 0.00003 0.84607 ( 4)
 660 F   0.99552 0.00419 0.00029 0.00000 ( 1)
 661 A   0.03336 0.96646 0.00000 0.00018 ( 2)
 662 N   0.03327 0.96547 0.00004 0.00122 ( 2)
 663 C   0.96582 0.03405 0.00012 0.00001 ( 1)
 664 E   0.25154 0.74553 0.00064 0.00229 ( 2)
 665 M   0.41089 0.58880 0.00009 0.00022 ( 2)
 666 G   0.98174 0.01811 0.00015 0.00000 ( 1)
 667 P   0.98320 0.01656 0.00024 0.00001 ( 1)
 668 L   0.95350 0.04249 0.00379 0.00022 ( 1)
 669 F   0.99567 0.00405 0.00028 0.00000 ( 1)
 670 P   0.96196 0.03789 0.00015 0.00001 ( 1)
 671 S   0.00912 0.98225 0.00052 0.00812 ( 2)
 672 W   0.58795 0.41196 0.00005 0.00004 ( 1)
 673 L   0.99000 0.00968 0.00032 0.00000 ( 1)
 674 Q   0.72967 0.27017 0.00011 0.00005 ( 1)
 675 W   0.03055 0.96912 0.00001 0.00032 ( 2)
 676 Q   0.14933 0.85022 0.00006 0.00038 ( 2)
 677 P   0.00045 0.87836 0.00026 0.12093 ( 2)
 678 E   0.00116 0.99463 0.00003 0.00418 ( 2)
 679 I   0.06859 0.92965 0.00012 0.00164 ( 2)
 680 T   0.00008 0.99841 0.00000 0.00151 ( 2)
 681 T   0.00000 0.99813 0.00000 0.00187 ( 2)
 682 L   0.91175 0.08792 0.00029 0.00004 ( 1)
 683 G   0.46781 0.53189 0.00012 0.00019 ( 2)
 684 I   0.99432 0.00514 0.00054 0.00000 ( 1)
 685 S   0.92989 0.06991 0.00019 0.00002 ( 1)
 686 S   0.88071 0.11912 0.00014 0.00003 ( 1)
 687 T   0.44624 0.55164 0.00086 0.00127 ( 2)
 688 A   0.00803 0.98627 0.00033 0.00537 ( 2)
 689 L   0.94277 0.05506 0.00203 0.00014 ( 1)
 690 K   0.00759 0.98934 0.00016 0.00290 ( 2)
 691 G   0.35171 0.63734 0.00871 0.00224 ( 2)
 692 D   0.38900 0.59793 0.01085 0.00222 ( 2)
 693 I   0.19494 0.80443 0.00009 0.00054 ( 2)
 694 P   0.87984 0.11996 0.00017 0.00003 ( 1)
 695 D   0.14582 0.85379 0.00004 0.00035 ( 2)
 696 W   0.92705 0.07286 0.00008 0.00001 ( 1)
 697 F   0.99567 0.00405 0.00028 0.00000 ( 1)
 698 W   0.92705 0.07286 0.00008 0.00001 ( 1)
 699 S   0.00767 0.98311 0.00049 0.00873 ( 2)
 700 K   0.03735 0.96144 0.00004 0.00117 ( 2)
 701 F   0.99567 0.00405 0.00028 0.00000 ( 1)
 702 S   0.92989 0.06997 0.00013 0.00001 ( 1)
 703 T   0.00008 0.94554 0.00020 0.05418 ( 2)
 704 A   0.00415 0.98848 0.00003 0.00734 ( 2)
 705 T   0.81623 0.18356 0.00016 0.00005 ( 1)
 706 Y   0.00951 0.99016 0.00000 0.00033 ( 2)
 707 L   0.74382 0.25514 0.00070 0.00033 ( 1)
 708 D   0.09568 0.90372 0.00005 0.00056 ( 2)
 709 I   0.57476 0.42466 0.00027 0.00031 ( 1)
 710 S   0.98420 0.01561 0.00019 0.00000 ( 1)
 711 N   0.58724 0.41244 0.00016 0.00016 ( 1)
 712 N   0.99206 0.00764 0.00030 0.00000 ( 1)
 713 Q   0.96789 0.03194 0.00017 0.00001 ( 1)
 714 I   0.99314 0.00657 0.00029 0.00000 ( 1)
 715 S   0.67774 0.32204 0.00013 0.00009 ( 1)
 716 G   0.96278 0.03706 0.00016 0.00001 ( 1)
 717 S   0.08678 0.91301 0.00001 0.00020 ( 2)
 718 L   0.95860 0.04121 0.00018 0.00001 ( 1)
 719 P   0.96166 0.03819 0.00015 0.00001 ( 1)
 720 A   0.76639 0.23346 0.00011 0.00004 ( 1)
 721 D   0.59934 0.39895 0.00143 0.00028 ( 1)
 722 L   0.63583 0.36393 0.00015 0.00010 ( 1)
 723 K   0.02641 0.97302 0.00001 0.00055 ( 2)
 724 G   0.00376 0.99603 0.00000 0.00021 ( 2)
 725 M   0.99804 0.00174 0.00022 0.00000 ( 1)
 726 A   0.89085 0.10895 0.00017 0.00003 ( 1)
 727 F   0.49343 0.48268 0.02099 0.00290 ( 1)
 728 E   0.00292 0.99599 0.00000 0.00110 ( 2)
 729 K   0.43254 0.55653 0.00931 0.00162 ( 2)
 730 L   0.97666 0.02305 0.00028 0.00001 ( 1)
 731 Y   0.37000 0.62788 0.00065 0.00147 ( 2)
 732 L   0.96002 0.03527 0.00450 0.00021 ( 1)
 733 T   0.01969 0.97987 0.00001 0.00043 ( 2)
 734 S   0.93175 0.06810 0.00014 0.00001 ( 1)
 735 N   0.99150 0.00823 0.00027 0.00000 ( 1)
 736 R   0.00188 0.99795 0.00000 0.00017 ( 2)
 737 L   0.89050 0.10760 0.00163 0.00027 ( 1)
 738 T   0.98665 0.01282 0.00051 0.00001 ( 1)
 739 G   0.94789 0.04896 0.00296 0.00019 ( 1)
 740 P   0.66474 0.31679 0.01741 0.00106 ( 1)
 741 V   0.61832 0.38124 0.00023 0.00021 ( 1)
 742 P   0.98472 0.01509 0.00019 0.00000 ( 1)
 743 L   0.00004 0.99844 0.00000 0.00152 ( 2)
 744 L   0.95466 0.04510 0.00022 0.00001 ( 1)
 745 P   0.16574 0.81329 0.01326 0.00771 ( 2)
 746 T   0.00040 0.99931 0.00000 0.00029 ( 2)
 747 N   0.99596 0.00371 0.00033 0.00000 ( 1)
 748 I   0.98925 0.01038 0.00036 0.00001 ( 1)
 749 I   0.46197 0.53487 0.00124 0.00193 ( 2)
 750 E   0.00000 0.99388 0.00000 0.00612 ( 2)
 751 L   0.95583 0.04395 0.00020 0.00001 ( 1)
 752 D   0.98785 0.01195 0.00019 0.00000 ( 1)
 753 I   0.91199 0.08763 0.00034 0.00005 ( 1)
 754 S   0.96312 0.03668 0.00020 0.00001 ( 1)
 755 N   0.57744 0.42220 0.00018 0.00019 ( 1)
 756 N   0.99612 0.00355 0.00033 0.00000 ( 1)
 757 T   0.05314 0.91371 0.01168 0.02146 ( 2)
 758 F   0.99567 0.00405 0.00028 0.00000 ( 1)
 759 S   0.92989 0.06997 0.00013 0.00001 ( 1)
 760 G   0.23785 0.76167 0.00011 0.00037 ( 2)
 761 T   0.04352 0.80429 0.12052 0.03167 ( 2)
 762 L   0.87371 0.12577 0.00043 0.00009 ( 1)
 763 P   0.96196 0.03789 0.00015 0.00001 ( 1)
 764 S   0.92989 0.06997 0.00013 0.00001 ( 1)
 765 D   0.18784 0.81080 0.00018 0.00118 ( 2)
 766 L   0.91197 0.06520 0.02261 0.00023 ( 1)
 767 E   0.00763 0.99213 0.00000 0.00024 ( 2)
 768 G   0.75438 0.24532 0.00021 0.00009 ( 1)
 769 P   0.00285 0.99068 0.00001 0.00645 ( 2)
 770 R   0.00002 0.99974 0.00000 0.00024 ( 2)
 771 L   0.98932 0.01030 0.00037 0.00001 ( 1)
 772 E   0.00637 0.98696 0.00030 0.00637 ( 2)
 773 I   0.00103 0.99797 0.00000 0.00100 ( 2)
 774 L   0.95860 0.04121 0.00018 0.00001 ( 1)
 775 L   0.00001 0.99449 0.00000 0.00550 ( 2)
 776 M   0.24091 0.74455 0.00967 0.00487 ( 2)
 777 Y   0.48588 0.51308 0.00050 0.00054 ( 2)
 778 S   0.93273 0.06712 0.00013 0.00001 ( 1)
 779 N   0.99567 0.00396 0.00037 0.00000 ( 1)
 780 Q   0.20677 0.79248 0.00014 0.00062 ( 2)
 781 I   0.95934 0.04022 0.00041 0.00003 ( 1)
 782 V   0.84709 0.15271 0.00016 0.00004 ( 1)
 783 G   0.95114 0.04416 0.00445 0.00025 ( 1)
 784 H   0.79333 0.20639 0.00021 0.00007 ( 1)
 785 I   0.99535 0.00422 0.00043 0.00000 ( 1)
 786 P   0.96214 0.03771 0.00015 0.00001 ( 1)
 787 E   0.86476 0.13507 0.00014 0.00003 ( 1)
 788 S   0.98272 0.01708 0.00019 0.00000 ( 1)
 789 L   0.00300 0.99443 0.00001 0.00256 ( 2)
 790 C   0.96608 0.03380 0.00012 0.00001 ( 1)
 791 K   0.98869 0.01108 0.00023 0.00000 ( 1)
 792 L   0.89681 0.10239 0.00070 0.00009 ( 1)
 793 G   0.04857 0.93823 0.00362 0.00959 ( 2)
 794 E   0.00386 0.99589 0.00000 0.00025 ( 2)
 795 L   0.93503 0.05424 0.01005 0.00069 ( 1)
 796 Q   0.00000 0.99807 0.00000 0.00193 ( 2)
 797 Y   0.98608 0.01367 0.00024 0.00000 ( 1)
 798 L   0.55856 0.44119 0.00013 0.00012 ( 1)
 799 D   0.99449 0.00528 0.00023 0.00000 ( 1)
 800 M   0.75719 0.24255 0.00019 0.00007 ( 1)
 801 S   0.93040 0.06945 0.00015 0.00001 ( 1)
 802 N   0.99146 0.00827 0.00027 0.00000 ( 1)
 803 N   0.99592 0.00374 0.00033 0.00000 ( 1)
 804 I   0.01221 0.97789 0.00078 0.00912 ( 2)
 805 I   0.32643 0.67306 0.00015 0.00036 ( 2)
 806 E   0.83158 0.16826 0.00012 0.00003 ( 1)
 807 G   0.86030 0.13954 0.00013 0.00003 ( 1)
 808 E   0.07181 0.92797 0.00001 0.00021 ( 2)
 809 I   0.72624 0.27326 0.00031 0.00018 ( 1)
 810 P   0.98375 0.01605 0.00019 0.00000 ( 1)
 811 Q   0.18589 0.81385 0.00004 0.00022 ( 2)
 812 C   0.98260 0.01725 0.00014 0.00000 ( 1)
 813 F   0.23345 0.76615 0.00007 0.00033 ( 2)
 814 E   0.00000 0.99460 0.00000 0.00540 ( 2)
 815 I   0.36609 0.63340 0.00014 0.00036 ( 2)
 816 K   0.00589 0.99280 0.00001 0.00130 ( 2)
 817 K   0.00019 0.99941 0.00000 0.00040 ( 2)
 818 L   0.00885 0.98978 0.00003 0.00134 ( 2)
 819 Q   0.03663 0.96310 0.00001 0.00026 ( 2)
 820 F   0.00166 0.99742 0.00000 0.00092 ( 2)
 821 L   0.49774 0.50182 0.00018 0.00026 ( 2)
 822 V   0.14917 0.80772 0.02970 0.01340 ( 2)
 823 L   0.97554 0.02418 0.00028 0.00001 ( 1)
 824 S   0.35830 0.62735 0.00573 0.00863 ( 2)
 825 N   0.99157 0.00815 0.00028 0.00000 ( 1)
 826 N   0.99136 0.00836 0.00027 0.00000 ( 1)
 827 S   0.94741 0.05239 0.00019 0.00001 ( 1)
 828 L   0.95583 0.04395 0.00020 0.00001 ( 1)
 829 S   0.93139 0.06843 0.00016 0.00001 ( 1)
 830 G   0.94495 0.05493 0.00011 0.00001 ( 1)
 831 Q   0.47043 0.52912 0.00018 0.00028 ( 2)
 832 F   0.10012 0.89826 0.00012 0.00150 ( 2)
 833 P   0.96196 0.03789 0.00015 0.00001 ( 1)
 834 A   0.25661 0.74318 0.00004 0.00016 ( 2)
 835 F   0.71066 0.28896 0.00023 0.00015 ( 1)
 836 L   0.95654 0.04327 0.00018 0.00001 ( 1)
 837 Q   0.24804 0.75179 0.00004 0.00014 ( 2)
 838 N   0.99283 0.00544 0.00171 0.00001 ( 1)
 839 N   0.99147 0.00825 0.00028 0.00000 ( 1)
 840 T   0.81362 0.18610 0.00022 0.00006 ( 1)
 841 D   0.00000 0.99500 0.00000 0.00500 ( 2)
 842 L   0.05159 0.93680 0.00313 0.00848 ( 2)
 843 E   0.00010 0.99946 0.00000 0.00044 ( 2)
 844 F   0.99024 0.00951 0.00024 0.00000 ( 1)
 845 L   0.95860 0.04121 0.00018 0.00001 ( 1)
 846 D   0.99389 0.00584 0.00026 0.00000 ( 1)
 847 L   0.95806 0.03690 0.00480 0.00024 ( 1)
 848 A   0.02157 0.97779 0.00001 0.00063 ( 2)
 849 W   0.92705 0.07286 0.00008 0.00001 ( 1)
 850 N   0.99331 0.00500 0.00167 0.00001 ( 1)
 851 K   0.47160 0.52816 0.00010 0.00015 ( 2)
 852 F   0.80928 0.15661 0.03334 0.00077 ( 1)
 853 Y   0.86570 0.13405 0.00021 0.00004 ( 1)
 854 G   0.94495 0.05493 0.00011 0.00001 ( 1)
 855 R   0.97760 0.02226 0.00014 0.00000 ( 1)
 856 L   0.94899 0.04846 0.00240 0.00015 ( 1)
 857 P   0.98472 0.01509 0.00019 0.00000 ( 1)
 858 T   0.28382 0.71515 0.00025 0.00078 ( 2)
 859 W   0.92705 0.07286 0.00008 0.00001 ( 1)
 860 I   0.99314 0.00657 0.00029 0.00000 ( 1)
 861 G   0.65153 0.34835 0.00007 0.00005 ( 1)
 862 E   0.00968 0.96996 0.00167 0.01868 ( 2)
 863 L   0.92014 0.07956 0.00027 0.00003 ( 1)
 864 E   0.00005 0.99669 0.00000 0.00326 ( 2)
 865 S   0.00024 0.99598 0.00000 0.00378 ( 2)
 866 L   0.95555 0.04421 0.00023 0.00001 ( 1)
 867 R   0.06671 0.93308 0.00001 0.00020 ( 2)
 868 F   0.96255 0.03716 0.00028 0.00002 ( 1)
 869 L   0.20020 0.76296 0.02309 0.01375 ( 2)
 870 L   0.19398 0.80475 0.00025 0.00102 ( 2)
 871 L   0.91965 0.08011 0.00021 0.00002 ( 1)
 872 S   0.98590 0.01394 0.00016 0.00000 ( 1)
 873 H   0.98571 0.01409 0.00020 0.00000 ( 1)
 874 N   0.99571 0.00390 0.00039 0.00000 ( 1)
 875 A   0.00001 0.99792 0.00000 0.00207 ( 2)
 876 L   0.96154 0.03809 0.00035 0.00002 ( 1)
 877 S   0.98459 0.01522 0.00019 0.00000 ( 1)
 878 D   0.64328 0.35641 0.00017 0.00014 ( 1)
 879 T   0.03202 0.96730 0.00001 0.00067 ( 2)
 880 I   0.99535 0.00422 0.00043 0.00000 ( 1)
 881 P   0.96245 0.03739 0.00015 0.00001 ( 1)
 882 A   0.07181 0.92755 0.00004 0.00061 ( 2)
 883 G   0.00001 0.99732 0.00000 0.00268 ( 2)
 884 I   0.08737 0.91216 0.00003 0.00045 ( 2)
 885 T   0.97802 0.02160 0.00037 0.00001 ( 1)
 886 N   0.00058 0.97509 0.00019 0.02414 ( 2)
 887 L   0.98569 0.01399 0.00032 0.00001 ( 1)
 888 G   0.00000 0.99750 0.00000 0.00250 ( 2)
 889 Y   0.00005 0.99703 0.00000 0.00292 ( 2)
 890 L   0.98939 0.01029 0.00032 0.00000 ( 1)
 891 Q   0.26348 0.73628 0.00005 0.00018 ( 2)
 892 C   0.77688 0.22283 0.00021 0.00008 ( 1)
 893 L   0.95761 0.04220 0.00018 0.00001 ( 1)
 894 D   0.99392 0.00580 0.00028 0.00000 ( 1)
 895 L   0.93170 0.06802 0.00026 0.00002 ( 1)
 896 S   0.92989 0.06997 0.00013 0.00001 ( 1)
 897 D   0.00046 0.99065 0.00003 0.00886 ( 2)
 898 N   0.99157 0.00816 0.00027 0.00000 ( 1)
 899 K   0.02288 0.97437 0.00004 0.00271 ( 2)
 900 F   0.54692 0.45279 0.00013 0.00015 ( 1)
 901 S   0.88163 0.11817 0.00017 0.00003 ( 1)
 902 G   0.85502 0.14483 0.00013 0.00003 ( 1)
 903 G   0.03542 0.96429 0.00001 0.00029 ( 2)
 904 I   0.99314 0.00657 0.00029 0.00000 ( 1)
 905 P   0.98472 0.01509 0.00019 0.00000 ( 1)
 906 W   0.00026 0.99962 0.00000 0.00012 ( 2)
 907 H   0.99326 0.00650 0.00024 0.00000 ( 1)
 908 L   0.45971 0.53767 0.00100 0.00161 ( 2)
 909 S   0.15858 0.84110 0.00004 0.00028 ( 2)
 910 N   0.99136 0.00836 0.00027 0.00000 ( 1)
 911 L   0.93191 0.06782 0.00025 0.00002 ( 1)
 912 T   0.97532 0.02449 0.00019 0.00001 ( 1)
 913 F   0.91398 0.05904 0.02672 0.00025 ( 1)
 914 M   0.98223 0.01755 0.00022 0.00001 ( 1)
 915 T   0.00057 0.99882 0.00000 0.00060 ( 2)
 916 K   0.06533 0.93322 0.00007 0.00138 ( 2)
 917 L   0.24239 0.74010 0.01229 0.00522 ( 2)
 918 K   0.04439 0.95534 0.00001 0.00026 ( 2)
 919 G   0.00000 0.99656 0.00000 0.00344 ( 2)
 920 G   0.00058 0.99913 0.00000 0.00029 ( 2)
 921 F   0.00062 0.99825 0.00000 0.00114 ( 2)
 922 M   0.18737 0.81229 0.00004 0.00030 ( 2)
 923 P   0.00000 0.99763 0.00000 0.00237 ( 2)
 924 M   0.00016 0.99948 0.00000 0.00036 ( 2)
 925 F   0.00000 0.99525 0.00000 0.00475 ( 2)
 926 D   0.02558 0.97407 0.00001 0.00034 ( 2)
 927 G   0.00000 0.99839 0.00000 0.00161 ( 2)
 928 D   0.00000 0.98122 0.00000 0.01878 ( 2)
 929 G   0.00000 0.98347 0.00000 0.01653 ( 2)
 930 S   0.00000 0.79546 0.00000 0.20454 ( 2)
 931 T   0.00000 0.98508 0.00000 0.01492 ( 2)
 932 I   0.00000 0.97960 0.00000 0.02040 ( 2)
 933 H   0.00000 0.99434 0.00000 0.00566 ( 2)
 934 Y   0.00000 0.99662 0.00000 0.00338 ( 2)
 935 K   0.00001 0.98535 0.00000 0.01465 ( 2)
 936 V   0.00011 0.99310 0.00001 0.00678 ( 2)
 937 F   0.00573 0.98538 0.00005 0.00884 ( 2)
 938 V   0.03366 0.95745 0.00030 0.00859 ( 2)
 939 G   0.27363 0.71748 0.00245 0.00644 ( 2)
 940 S   0.77672 0.21439 0.00697 0.00192 ( 1)
 941 A   0.55894 0.43217 0.00501 0.00388 ( 1)
 942 I   0.55894 0.43217 0.00501 0.00388 ( 1)
 943 M   0.55894 0.43217 0.00501 0.00388 ( 1)
 944 G   0.55894 0.43217 0.00501 0.00388 ( 1)
 945 L   0.55894 0.43217 0.00501 0.00388 ( 1)
 946 G   0.55894 0.43217 0.00501 0.00388 ( 1)
 947 S   0.55894 0.43217 0.00501 0.00388 ( 1)
 948 Y   0.55894 0.43217 0.00501 0.00388 ( 1)
 949 F   0.55894 0.43217 0.00501 0.00388 ( 1)
 950 R   0.55894 0.43217 0.00501 0.00388 ( 1)
 951 K   0.00000 0.99429 0.00000 0.00571 ( 2)
 952 I   0.00000 0.99662 0.00000 0.00338 ( 2)
 953 G   0.00006 0.99935 0.00000 0.00059 ( 2)
 954 A   0.00002 0.99968 0.00000 0.00031 ( 2)
 955 G   0.00000 0.99893 0.00000 0.00107 ( 2)
 956 H   0.00002 0.99961 0.00000 0.00037 ( 2)
 957 L   0.76741 0.23043 0.00152 0.00064 ( 1)
 958 A   0.17681 0.82302 0.00003 0.00014 ( 2)
 959 E   0.05424 0.94480 0.00004 0.00092 ( 2)
 960 I   0.94090 0.05880 0.00027 0.00002 ( 1)
 961 L   0.95405 0.04571 0.00022 0.00001 ( 1)
 962 S   0.61763 0.38221 0.00009 0.00007 ( 1)
 963 V   0.97763 0.02214 0.00023 0.00001 ( 1)
 964 I   0.01666 0.95665 0.00287 0.02382 ( 2)
 965 T   0.97548 0.02432 0.00019 0.00001 ( 1)
 966 K   0.98869 0.01108 0.00023 0.00000 ( 1)
 967 G   0.94508 0.05454 0.00035 0.00002 ( 1)
 968 Q   0.96128 0.03851 0.00020 0.00001 ( 1)
 969 Q   0.72132 0.27817 0.00033 0.00018 ( 1)
 970 L   0.99000 0.00968 0.00032 0.00000 ( 1)
 971 M   0.00001 0.99832 0.00000 0.00167 ( 2)
 972 Y   0.98563 0.01413 0.00024 0.00000 ( 1)
 973 -   0.55894 0.43217 0.00501 0.00388 ( 1)
 974 -   0.55894 0.43217 0.00501 0.00388 ( 1)
 975 G   0.00538 0.99414 0.00000 0.00048 ( 2)
 976 R   0.00618 0.99350 0.00000 0.00031 ( 2)
 977 T   0.97567 0.02414 0.00019 0.00001 ( 1)
 978 I   0.54467 0.45484 0.00022 0.00027 ( 1)
 979 A   0.00051 0.99676 0.00001 0.00272 ( 2)
 980 Y   0.98608 0.01367 0.00024 0.00000 ( 1)
 981 F   0.99567 0.00405 0.00028 0.00000 ( 1)
 982 V   0.97093 0.02887 0.00019 0.00001 ( 1)
 983 S   0.45579 0.54401 0.00007 0.00012 ( 2)
 984 I   0.99496 0.00454 0.00050 0.00000 ( 1)
 985 D   0.99449 0.00528 0.00023 0.00000 ( 1)
 986 L   0.95583 0.04395 0.00020 0.00001 ( 1)
 987 S   0.92989 0.06997 0.00013 0.00001 ( 1)
 988 G   0.00431 0.98536 0.00004 0.01029 ( 2)
 989 N   0.99144 0.00828 0.00027 0.00000 ( 1)
 990 S   0.96736 0.03239 0.00024 0.00001 ( 1)
 991 L   0.95194 0.04782 0.00023 0.00001 ( 1)
 992 T   0.99113 0.00861 0.00027 0.00000 ( 1)
 993 G   0.98094 0.01890 0.00016 0.00000 ( 1)
 994 E   0.86358 0.13625 0.00014 0.00003 ( 1)
 995 I   0.99187 0.00622 0.00190 0.00002 ( 1)
 996 P   0.98370 0.01607 0.00022 0.00000 ( 1)
 997 P   0.30432 0.69536 0.00008 0.00024 ( 2)
 998 D   0.08586 0.91382 0.00002 0.00030 ( 2)
 999 I   0.98966 0.00991 0.00043 0.00001 ( 1)
1000 T   0.99134 0.00840 0.00026 0.00000 ( 1)
1001 S   0.95462 0.04478 0.00057 0.00003 ( 1)
1002 L   0.99000 0.00968 0.00032 0.00000 ( 1)
1003 V   0.00015 0.99441 0.00001 0.00543 ( 2)
1004 F   0.19994 0.79971 0.00006 0.00030 ( 2)
1005 V   0.60230 0.38117 0.00982 0.00670 ( 1)
1006 M   0.98284 0.01693 0.00022 0.00001 ( 1)
1007 N   0.99612 0.00355 0.00033 0.00000 ( 1)
1008 L   0.27166 0.72812 0.00005 0.00017 ( 2)
1009 N   0.99591 0.00375 0.00033 0.00000 ( 1)
1010 L   0.95583 0.04395 0.00020 0.00001 ( 1)
1011 S   0.93782 0.06200 0.00017 0.00001 ( 1)
1012 S   0.93026 0.06950 0.00022 0.00002 ( 1)
1013 N   0.99136 0.00836 0.00027 0.00000 ( 1)
1014 Q   0.79475 0.16628 0.03786 0.00111 ( 1)
1015 L   0.95767 0.04213 0.00018 0.00001 ( 1)
1016 S   0.99388 0.00592 0.00019 0.00000 ( 1)
1017 G   0.94493 0.05496 0.00011 0.00001 ( 1)
1018 Q   0.04195 0.95783 0.00001 0.00021 ( 2)
1019 I   0.99482 0.00471 0.00046 0.00000 ( 1)
1020 P   0.96115 0.03867 0.00018 0.00001 ( 1)
1021 N   0.92842 0.07130 0.00025 0.00003 ( 1)
1022 M   0.98384 0.01594 0.00022 0.00001 ( 1)
1023 I   0.99496 0.00454 0.00050 0.00000 ( 1)
1024 G   0.95620 0.03995 0.00366 0.00019 ( 1)
1025 A   0.79005 0.20977 0.00013 0.00005 ( 1)
1026 M   0.99804 0.00174 0.00022 0.00000 ( 1)
1027 R   0.72367 0.27612 0.00014 0.00007 ( 1)
1028 S   0.93849 0.06133 0.00017 0.00001 ( 1)
1029 L   0.57965 0.41826 0.00112 0.00097 ( 1)
1030 V   0.34954 0.65018 0.00008 0.00020 ( 2)
1031 S   0.98239 0.01742 0.00019 0.00000 ( 1)
1032 L   0.98252 0.01627 0.00118 0.00003 ( 1)
1033 D   0.98777 0.01199 0.00023 0.00000 ( 1)
1034 L   0.97666 0.02305 0.00028 0.00001 ( 1)
1035 S   0.98421 0.01560 0.00019 0.00000 ( 1)
1036 K   0.00515 0.99148 0.00010 0.00326 ( 2)
1037 N   0.99159 0.00813 0.00028 0.00000 ( 1)
1038 K   0.98535 0.01444 0.00020 0.00000 ( 1)
1039 L   0.88821 0.10990 0.00162 0.00027 ( 1)
1040 S   0.85125 0.14779 0.00078 0.00018 ( 1)
1041 G   0.98174 0.01811 0.00015 0.00000 ( 1)
1042 E   0.39147 0.60831 0.00007 0.00015 ( 2)
1043 I   0.98965 0.00995 0.00039 0.00001 ( 1)
1044 P   0.95558 0.04238 0.00193 0.00010 ( 1)
1045 P   0.01967 0.98009 0.00000 0.00024 ( 2)
1046 S   0.98590 0.01394 0.00016 0.00000 ( 1)
1047 I   0.59296 0.40671 0.00018 0.00015 ( 1)
1048 A   0.14636 0.85342 0.00003 0.00019 ( 2)
1049 S   0.17078 0.82824 0.00015 0.00083 ( 2)
1050 V   0.56396 0.43572 0.00017 0.00015 ( 1)
1051 T   0.04959 0.94998 0.00002 0.00041 ( 2)
1052 S   0.73134 0.26845 0.00014 0.00007 ( 1)
1053 L   0.94000 0.05935 0.00060 0.00005 ( 1)
1054 S   0.00000 0.50646 0.00098 0.49256 ( 2)
1055 Y   0.00342 0.82446 0.03879 0.13333 ( 2)
1056 L   0.67288 0.32642 0.00043 0.00027 ( 1)
1057 N   0.47330 0.52619 0.00015 0.00036 ( 2)
1058 L   0.91874 0.08097 0.00027 0.00003 ( 1)
1059 S   0.96826 0.03157 0.00016 0.00001 ( 1)
1060 Y   0.96924 0.03055 0.00020 0.00001 ( 1)
1061 N   0.99146 0.00827 0.00027 0.00000 ( 1)
1062 N   0.94544 0.05310 0.00138 0.00008 ( 1)
1063 L   0.95464 0.04311 0.00214 0.00012 ( 1)
1064 S   0.86892 0.13088 0.00016 0.00003 ( 1)
1065 G   0.94560 0.05429 0.00011 0.00001 ( 1)
1066 R   0.97708 0.02279 0.00012 0.00000 ( 1)
1067 I   0.99314 0.00657 0.00029 0.00000 ( 1)
1068 P   0.96625 0.03357 0.00017 0.00001 ( 1)
1069 S   0.98459 0.01522 0.00019 0.00000 ( 1)
1070 G   0.96388 0.03596 0.00015 0.00001 ( 1)
1071 P   0.21839 0.76653 0.01041 0.00467 ( 2)
1072 Q   0.96850 0.03132 0.00017 0.00001 ( 1)
1073 L   0.98977 0.00990 0.00032 0.00000 ( 1)
1074 D   0.98794 0.01183 0.00023 0.00000 ( 1)
1075 I   0.39330 0.60635 0.00012 0.00023 ( 2)
1076 L   0.97740 0.02232 0.00028 0.00001 ( 1)
1077 N   0.76219 0.23744 0.00025 0.00012 ( 1)
1078 S   0.00179 0.99802 0.00000 0.00019 ( 2)
1079 D   0.07652 0.92315 0.00002 0.00032 ( 2)
1080 N   0.99136 0.00836 0.00027 0.00000 ( 1)
1081 P   0.01689 0.97753 0.00006 0.00552 ( 2)
1082 S   0.60277 0.39708 0.00009 0.00007 ( 1)
1083 V   0.00124 0.99815 0.00000 0.00061 ( 2)
1084 M   0.41274 0.58684 0.00013 0.00029 ( 2)
1085 Y   0.96924 0.03055 0.00020 0.00001 ( 1)
1086 I   0.98956 0.00998 0.00045 0.00001 ( 1)
1087 G   0.74355 0.25628 0.00011 0.00005 ( 1)
1088 N   0.99150 0.00823 0.00027 0.00000 ( 1)
1089 S   0.68574 0.31404 0.00013 0.00009 ( 1)
1090 G   0.18683 0.81304 0.00002 0.00011 ( 2)
1091 L   0.98767 0.01159 0.00074 0.00001 ( 1)
1092 C   0.98316 0.01669 0.00014 0.00000 ( 1)
1093 G   0.94485 0.05505 0.00009 0.00001 ( 1)
1094 P   0.42523 0.57454 0.00008 0.00015 ( 2)
1095 P   0.98472 0.01509 0.00019 0.00000 ( 1)
1096 L   0.31899 0.67910 0.00052 0.00139 ( 2)
1097 Q   0.27769 0.71953 0.00091 0.00187 ( 2)
1098 K   0.89316 0.10660 0.00020 0.00004 ( 1)
1099 N   0.99612 0.00355 0.00033 0.00000 ( 1)
1100 C   0.98316 0.01669 0.00014 0.00000 ( 1)
1101 S   0.17519 0.81788 0.00434 0.00259 ( 2)
1102 G   0.94495 0.05493 0.00011 0.00001 ( 1)
1103 N   0.99612 0.00355 0.00033 0.00000 ( 1)
1104 D   0.95196 0.04780 0.00022 0.00002 ( 1)
1105 S   0.00086 0.99544 0.00002 0.00368 ( 2)
1106 Q   0.00035 0.99857 0.00000 0.00108 ( 2)
1107 V   0.52072 0.47871 0.00025 0.00031 ( 1)
1108 -   0.23795 0.75316 0.00213 0.00676 ( 2)
1109 -   0.07824 0.92135 0.00002 0.00040 ( 2)
1110 -   0.95305 0.04570 0.00117 0.00008 ( 1)
1111 -   0.98801 0.01174 0.00025 0.00001 ( 1)
1112 -   0.96320 0.03648 0.00031 0.00002 ( 1)
1113 E   0.00001 0.99513 0.00000 0.00486 ( 2)
1114 S   0.45522 0.54459 0.00007 0.00012 ( 2)
1115 R   0.89130 0.10845 0.00022 0.00004 ( 1)
1116 K   0.47825 0.52149 0.00010 0.00015 ( 2)
1117 Q   0.00426 0.99546 0.00000 0.00028 ( 2)
1118 E   0.36383 0.63480 0.00042 0.00096 ( 2)
1119 F   0.99567 0.00405 0.00028 0.00000 ( 1)
1120 E   0.01715 0.98210 0.00001 0.00074 ( 2)
1121 P   0.96115 0.03867 0.00018 0.00001 ( 1)
1122 M   0.15040 0.84925 0.00005 0.00030 ( 2)
1123 T   0.34070 0.65902 0.00008 0.00020 ( 2)
1124 F   0.99567 0.00405 0.00028 0.00000 ( 1)
1125 Y   0.00118 0.99527 0.00003 0.00353 ( 2)
1126 F   0.99530 0.00439 0.00031 0.00000 ( 1)
1127 G   0.97641 0.02341 0.00018 0.00001 ( 1)
1128 L   0.90997 0.08970 0.00029 0.00004 ( 1)
1129 V   0.96977 0.03003 0.00019 0.00001 ( 1)
1130 L   0.91900 0.08075 0.00023 0.00002 ( 1)
1131 G   0.94495 0.05493 0.00011 0.00001 ( 1)
1132 L   0.21317 0.78619 0.00010 0.00054 ( 2)
1133 V   0.77549 0.22430 0.00015 0.00006 ( 1)
1134 A   0.03518 0.96435 0.00001 0.00046 ( 2)
1135 G   0.94427 0.05564 0.00009 0.00001 ( 1)
1136 L   0.83591 0.16379 0.00024 0.00006 ( 1)
1137 W   0.92705 0.07286 0.00008 0.00001 ( 1)
1138 L   0.18426 0.81518 0.00007 0.00049 ( 2)
1139 V   0.97005 0.02975 0.00019 0.00001 ( 1)
1140 F   0.99521 0.00446 0.00033 0.00000 ( 1)
1141 C   0.98316 0.01669 0.00014 0.00000 ( 1)
1142 A   0.96631 0.03354 0.00014 0.00001 ( 1)
1143 L   0.91768 0.08207 0.00023 0.00002 ( 1)
1144 L   0.94216 0.05719 0.00060 0.00005 ( 1)
1145 F   0.99010 0.00966 0.00024 0.00000 ( 1)
1146 K   0.98552 0.01427 0.00020 0.00000 ( 1)
1147 K   0.83634 0.14553 0.01772 0.00041 ( 1)
1148 T   0.32195 0.67781 0.00006 0.00017 ( 2)
1149 W   0.92705 0.07286 0.00008 0.00001 ( 1)
1150 R   0.97294 0.02683 0.00022 0.00001 ( 1)
1151 I   0.96078 0.03878 0.00041 0.00003 ( 1)
1152 A   0.89073 0.10907 0.00017 0.00003 ( 1)
1153 Y   0.42796 0.57142 0.00022 0.00041 ( 2)
1154 F   0.99033 0.00941 0.00025 0.00000 ( 1)
1155 -   0.55894 0.43217 0.00501 0.00388 ( 1)
1156 L   0.81332 0.18638 0.00023 0.00007 ( 1)
1157 F   0.90303 0.09669 0.00024 0.00004 ( 1)
1158 D   0.98490 0.01490 0.00019 0.00000 ( 1)
1159 -   0.55894 0.43217 0.00501 0.00388 ( 1)
1160 A   0.16099 0.83848 0.00008 0.00045 ( 2)
1161 Y   0.95569 0.04400 0.00029 0.00002 ( 1)
1162 D   0.98809 0.01163 0.00028 0.00000 ( 1)
1163 R   0.09144 0.90821 0.00003 0.00032 ( 2)
1164 I   0.78574 0.21388 0.00028 0.00010 ( 1)
1165 Y   0.97591 0.02384 0.00024 0.00001 ( 1)
1166 V   0.96429 0.03541 0.00029 0.00001 ( 1)
1167 F   0.92412 0.07559 0.00026 0.00003 ( 1)
1168 V   0.95443 0.04523 0.00032 0.00002 ( 1)
1169 V   0.87749 0.12216 0.00029 0.00006 ( 1)
1170 V   0.95499 0.04475 0.00025 0.00001 ( 1)
1171 K   0.97509 0.02471 0.00020 0.00001 ( 1)
1172 W   0.90239 0.09752 0.00008 0.00001 ( 1)
1173 A   0.66456 0.33529 0.00010 0.00006 ( 1)
1174 S   0.05119 0.94838 0.00002 0.00041 ( 2)
1175 F   0.98203 0.01772 0.00024 0.00001 ( 1)
1176 T   0.19404 0.80574 0.00004 0.00018 ( 2)
1177 R   0.04797 0.95167 0.00001 0.00035 ( 2)
1178 -   0.55894 0.43217 0.00501 0.00388 ( 1)
1179 T   0.70235 0.29739 0.00017 0.00009 ( 1)
1180 T   0.00472 0.99320 0.00001 0.00207 ( 2)
1181 A   0.65242 0.34691 0.00041 0.00026 ( 1)
1182 E   0.75582 0.24400 0.00013 0.00005 ( 1)
1183 -   0.55894 0.43217 0.00501 0.00388 ( 1)


lnL = -19766.230777

Bayes Empirical Bayes (BEB) probabilities for 4 classes (class)
(amino acids refer to 1st sequence: Bradi3g18400.3)

   1 -   0.55206 0.39954 0.02850 0.01990 ( 1)
   2 -   0.55206 0.39954 0.02850 0.01990 ( 1)
   3 -   0.55206 0.39954 0.02850 0.01990 ( 1)
   4 -   0.55206 0.39954 0.02850 0.01990 ( 1)
   5 -   0.55206 0.39954 0.02850 0.01990 ( 1)
   6 -   0.55206 0.39954 0.02850 0.01990 ( 1)
   7 -   0.55206 0.39954 0.02850 0.01990 ( 1)
   8 -   0.55206 0.39954 0.02850 0.01990 ( 1)
   9 -   0.55206 0.39954 0.02850 0.01990 ( 1)
  10 -   0.55206 0.39954 0.02850 0.01990 ( 1)
  11 -   0.55206 0.39954 0.02850 0.01990 ( 1)
  12 -   0.55206 0.39954 0.02850 0.01990 ( 1)
  13 -   0.55206 0.39954 0.02850 0.01990 ( 1)
  14 -   0.55206 0.39954 0.02850 0.01990 ( 1)
  15 -   0.55206 0.39954 0.02850 0.01990 ( 1)
  16 -   0.55206 0.39954 0.02850 0.01990 ( 1)
  17 -   0.55206 0.39954 0.02850 0.01990 ( 1)
  18 -   0.55206 0.39954 0.02850 0.01990 ( 1)
  19 -   0.55206 0.39954 0.02850 0.01990 ( 1)
  20 -   0.55206 0.39954 0.02850 0.01990 ( 1)
  21 -   0.55206 0.39954 0.02850 0.01990 ( 1)
  22 -   0.55206 0.39954 0.02850 0.01990 ( 1)
  23 -   0.55206 0.39954 0.02850 0.01990 ( 1)
  24 -   0.55206 0.39954 0.02850 0.01990 ( 1)
  25 -   0.55206 0.39954 0.02850 0.01990 ( 1)
  26 -   0.55206 0.39954 0.02850 0.01990 ( 1)
  27 -   0.55206 0.39954 0.02850 0.01990 ( 1)
  28 -   0.55206 0.39954 0.02850 0.01990 ( 1)
  29 -   0.55206 0.39954 0.02850 0.01990 ( 1)
  30 -   0.55206 0.39954 0.02850 0.01990 ( 1)
  31 -   0.09503 0.85657 0.00499 0.04342 ( 2)
  32 -   0.05180 0.89979 0.00272 0.04568 ( 2)
  33 -   0.04694 0.90466 0.00247 0.04594 ( 2)
  34 -   0.01373 0.93787 0.00072 0.04768 ( 2)
  35 -   0.24919 0.70241 0.01301 0.03540 ( 2)
  36 -   0.26268 0.68892 0.01370 0.03470 ( 2)
  37 -   0.04629 0.90530 0.00243 0.04597 ( 2)
  38 -   0.27446 0.67713 0.01431 0.03409 ( 2)
  39 -   0.05390 0.89770 0.00283 0.04557 ( 2)
  40 -   0.03808 0.91352 0.00200 0.04640 ( 2)
  41 -   0.70623 0.24537 0.03626 0.01215 ( 1)
  42 -   0.04469 0.90691 0.00235 0.04605 ( 2)
  43 -   0.00924 0.94236 0.00049 0.04792 ( 2)
  44 M   0.97800 0.00313 0.01878 0.00008 ( 1)
  45 Y   0.01374 0.90095 0.00749 0.07782 ( 2)
  46 R   0.00130 0.93976 0.00039 0.05855 ( 2)
  47 I   0.39811 0.57064 0.01172 0.01953 ( 2)
  48 A   0.40478 0.56407 0.01181 0.01934 ( 2)
  49 N   0.00122 0.96864 0.00003 0.03011 ( 2)
  50 L   0.36972 0.59956 0.01050 0.02022 ( 2)
  51 L   0.00278 0.96062 0.00009 0.03651 ( 2)
  52 F   0.82690 0.13587 0.03173 0.00550 ( 1)
  53 I   0.12202 0.84499 0.00360 0.02940 ( 2)
  54 -   0.08239 0.86921 0.00432 0.04408 ( 2)
  55 -   0.22103 0.73056 0.01155 0.03686 ( 2)
  56 -   0.60363 0.34796 0.03111 0.01730 ( 1)
  57 -   0.62065 0.33095 0.03197 0.01644 ( 1)
  58 L   0.69013 0.25475 0.04340 0.01172 ( 1)
  59 I   0.96048 0.01522 0.02383 0.00047 ( 1)
  60 I   0.11563 0.84191 0.00477 0.03769 ( 2)
  61 I   0.63260 0.34177 0.01504 0.01059 ( 1)
  62 Q   0.00644 0.96025 0.00018 0.03312 ( 2)
  63 S   0.57620 0.39531 0.01536 0.01313 ( 1)
  64 T   0.03095 0.91056 0.00223 0.05626 ( 2)
  65 S   0.22158 0.74262 0.00755 0.02825 ( 2)
  66 F   0.67249 0.29790 0.01899 0.01061 ( 1)
  67 F   0.16655 0.44356 0.31911 0.07077 ( 2)
  68 A   0.00955 0.69567 0.10445 0.19033 ( 2)
  69 S   0.00008 0.78407 0.00089 0.21497 ( 2)
  70 -   0.01056 0.91514 0.00347 0.07083 ( 2)
  71 -   0.82856 0.12304 0.04234 0.00606 ( 1)
  72 -   0.75496 0.19664 0.03869 0.00972 ( 1)
  73 -   0.71486 0.23674 0.03669 0.01172 ( 1)
  74 -   0.67709 0.29310 0.01984 0.00997 ( 1)
  75 -   0.03531 0.92778 0.00121 0.03570 ( 2)
  76 -   0.91887 0.05310 0.02627 0.00177 ( 1)
  77 -   0.04765 0.91854 0.00144 0.03237 ( 2)
  78 -   0.66712 0.30262 0.01988 0.01038 ( 1)
  79 -   0.55206 0.39954 0.02850 0.01990 ( 1)
  80 -   0.62029 0.20237 0.16498 0.01236 ( 1)
  81 -   0.00026 0.89882 0.00019 0.10073 ( 2)
  82 -   0.88076 0.09605 0.02031 0.00288 ( 1)
  83 -   0.73449 0.23660 0.02099 0.00792 ( 1)
  84 -   0.96316 0.01431 0.02210 0.00043 ( 1)
  85 -   0.73507 0.23602 0.02076 0.00815 ( 1)
  86 -   0.05574 0.83805 0.04563 0.06057 ( 2)
  87 G   0.39369 0.57494 0.01168 0.01970 ( 2)
  88 G   0.03903 0.92706 0.00120 0.03271 ( 2)
  89 S   0.76936 0.20044 0.02333 0.00687 ( 1)
  90 C   0.93757 0.03431 0.02698 0.00113 ( 1)
  91 I   0.96435 0.01137 0.02392 0.00035 ( 1)
  92 P   0.92836 0.04225 0.02794 0.00144 ( 1)
  93 A   0.81034 0.16131 0.02302 0.00532 ( 1)
  94 E   0.95005 0.02356 0.02563 0.00075 ( 1)
  95 R   0.94965 0.02401 0.02559 0.00076 ( 1)
  96 A   0.94471 0.02776 0.02662 0.00091 ( 1)
  97 A   0.94231 0.03013 0.02657 0.00099 ( 1)
  98 L   0.92867 0.04222 0.02768 0.00143 ( 1)
  99 L   0.94880 0.02430 0.02610 0.00079 ( 1)
 100 S   0.77145 0.19945 0.02240 0.00669 ( 1)
 101 F   0.96593 0.01046 0.02329 0.00032 ( 1)
 102 K   0.01708 0.71795 0.12985 0.13511 ( 2)
 103 K   0.45646 0.51382 0.01219 0.01754 ( 2)
 104 G   0.75679 0.21360 0.02239 0.00722 ( 1)
 105 I   0.96798 0.00780 0.02398 0.00024 ( 1)
 106 T   0.94772 0.02538 0.02608 0.00082 ( 1)
 107 N   0.66090 0.31269 0.01656 0.00985 ( 1)
 108 D   0.54394 0.42850 0.01390 0.01366 ( 1)
 109 S   0.11445 0.85286 0.00313 0.02957 ( 2)
 110 A   0.08330 0.88386 0.00239 0.03046 ( 2)
 111 D   0.00053 0.93837 0.00015 0.06094 ( 2)
 112 L   0.01421 0.89725 0.00769 0.08085 ( 2)
 113 L   0.95081 0.02232 0.02615 0.00073 ( 1)
 114 T   0.08971 0.87475 0.00379 0.03175 ( 2)
 115 S   0.89894 0.06925 0.02933 0.00249 ( 1)
 116 W   0.89559 0.07255 0.02926 0.00260 ( 1)
 117 H   0.01911 0.94663 0.00052 0.03374 ( 2)
 118 G   0.91624 0.05332 0.02858 0.00186 ( 1)
 119 Q   0.01147 0.95418 0.00036 0.03398 ( 2)
 120 D   0.96613 0.00950 0.02408 0.00030 ( 1)
 121 C   0.93620 0.03567 0.02695 0.00118 ( 1)
 122 C   0.93620 0.03567 0.02695 0.00118 ( 1)
 123 W   0.19641 0.76693 0.00701 0.02964 ( 2)
 124 W   0.89559 0.07255 0.02926 0.00260 ( 1)
 125 R   0.82832 0.14182 0.02486 0.00500 ( 1)
 126 G   0.93133 0.04004 0.02729 0.00134 ( 1)
 127 I   0.43773 0.36643 0.17123 0.02460 ( 1)
 128 I   0.03551 0.93237 0.00096 0.03116 ( 2)
 129 C   0.93620 0.03567 0.02695 0.00118 ( 1)
 130 N   0.17316 0.79413 0.00612 0.02659 ( 2)
 131 N   0.96767 0.00912 0.02294 0.00027 ( 1)
 132 Q   0.03045 0.93105 0.00115 0.03736 ( 2)
 133 T   0.87549 0.09780 0.02352 0.00320 ( 1)
 134 G   0.76927 0.20130 0.02264 0.00678 ( 1)
 135 H   0.92750 0.04984 0.02120 0.00146 ( 1)
 136 V   0.95369 0.02017 0.02549 0.00065 ( 1)
 137 V   0.59951 0.35743 0.03016 0.01290 ( 1)
 138 E   0.87463 0.09863 0.02356 0.00318 ( 1)
 139 L   0.96519 0.01094 0.02354 0.00033 ( 1)
 140 R   0.86994 0.10337 0.02336 0.00333 ( 1)
 141 L   0.96479 0.01129 0.02358 0.00035 ( 1)
 142 R   0.31322 0.65421 0.00965 0.02293 ( 2)
 143 N   0.07650 0.89448 0.00172 0.02729 ( 2)
 144 P   0.04510 0.86195 0.02021 0.07275 ( 2)
 145 N   0.03177 0.90196 0.01068 0.05560 ( 2)
 146 -   0.00083 0.84849 0.00406 0.14662 ( 2)
 147 -   0.00000 0.89547 0.00000 0.10453 ( 2)
 148 -   0.00016 0.96270 0.00001 0.03714 ( 2)
 149 Y   0.00005 0.95916 0.00000 0.04079 ( 2)
 150 M   0.00000 0.95823 0.00000 0.04176 ( 2)
 151 H   0.00000 0.94876 0.00000 0.05124 ( 2)
 152 G   0.93545 0.03684 0.02650 0.00121 ( 1)
 153 -   0.64166 0.30993 0.03302 0.01538 ( 1)
 154 -   0.63978 0.31182 0.03293 0.01548 ( 1)
 155 -   0.22286 0.72874 0.01164 0.03676 ( 2)
 156 -   0.66588 0.28572 0.03424 0.01417 ( 1)
 157 -   0.55206 0.39954 0.02850 0.01990 ( 1)
 158 -   0.66149 0.29011 0.03402 0.01439 ( 1)
 159 -   0.60786 0.34373 0.03132 0.01708 ( 1)
 160 -   0.62065 0.33095 0.03197 0.01644 ( 1)
 161 -   0.62867 0.32293 0.03237 0.01604 ( 1)
 162 -   0.64809 0.30350 0.03334 0.01506 ( 1)
 163 -   0.63292 0.31868 0.03258 0.01582 ( 1)
 164 -   0.24200 0.70959 0.01263 0.03577 ( 2)
 165 -   0.62782 0.32377 0.03233 0.01608 ( 1)
 166 -   0.64040 0.31119 0.03296 0.01545 ( 1)
 167 -   0.65576 0.29584 0.03373 0.01467 ( 1)
 168 -   0.76270 0.18890 0.03907 0.00933 ( 1)
 169 -   0.02303 0.93236 0.00103 0.04358 ( 2)
 170 -   0.75486 0.21871 0.01945 0.00698 ( 1)
 171 Y   0.11629 0.84717 0.00400 0.03254 ( 2)
 172 P   0.00123 0.95918 0.00009 0.03950 ( 2)
 173 C   0.81958 0.15172 0.02364 0.00505 ( 1)
 174 -   0.00073 0.86601 0.00247 0.13079 ( 2)
 175 D   0.28919 0.68365 0.00665 0.02051 ( 2)
 176 S   0.09755 0.86836 0.00301 0.03108 ( 2)
 177 N   0.32802 0.64512 0.00727 0.01959 ( 2)
 178 G   0.06815 0.81921 0.03506 0.07759 ( 2)
 179 L   0.92867 0.04222 0.02768 0.00143 ( 1)
 180 F   0.18284 0.78683 0.00477 0.02557 ( 2)
 181 G   0.93264 0.03873 0.02733 0.00129 ( 1)
 182 K   0.46606 0.50370 0.01336 0.01688 ( 2)
 183 I   0.96985 0.00735 0.02258 0.00022 ( 1)
 184 S   0.97151 0.00664 0.02166 0.00019 ( 1)
 185 P   0.77572 0.19523 0.02251 0.00654 ( 1)
 186 S   0.95868 0.01635 0.02447 0.00051 ( 1)
 187 L   0.90083 0.06655 0.03018 0.00245 ( 1)
 188 L   0.96549 0.01064 0.02355 0.00033 ( 1)
 189 S   0.93728 0.03461 0.02696 0.00115 ( 1)
 190 L   0.92629 0.04458 0.02761 0.00151 ( 1)
 191 K   0.58067 0.39171 0.01517 0.01245 ( 1)
 192 H   0.04576 0.92446 0.00110 0.02868 ( 2)
 193 L   0.90021 0.06783 0.02950 0.00246 ( 1)
 194 E   0.45037 0.52004 0.01249 0.01709 ( 2)
 195 H   0.95963 0.01550 0.02439 0.00048 ( 1)
 196 L   0.27685 0.68411 0.01143 0.02761 ( 2)
 197 D   0.96531 0.00985 0.02453 0.00032 ( 1)
 198 L   0.96440 0.01172 0.02353 0.00036 ( 1)
 199 S   0.96064 0.01481 0.02410 0.00045 ( 1)
 200 M   0.97908 0.00206 0.01880 0.00006 ( 1)
 201 N   0.96755 0.00924 0.02293 0.00028 ( 1)
 202 C   0.95526 0.01952 0.02462 0.00060 ( 1)
 203 L   0.92468 0.04538 0.02836 0.00159 ( 1)
 204 P   0.04194 0.91464 0.00345 0.03997 ( 2)
 205 G   0.91341 0.05614 0.02850 0.00195 ( 1)
 206 K   0.00910 0.95534 0.00030 0.03526 ( 2)
 207 N   0.38090 0.59268 0.00854 0.01788 ( 2)
 208 G   0.02584 0.94086 0.00075 0.03255 ( 2)
 209 S   0.00049 0.96027 0.00003 0.03920 ( 2)
 210 F   0.75343 0.22159 0.01799 0.00699 ( 1)
 211 P   0.86921 0.10518 0.02233 0.00328 ( 1)
 212 E   0.00036 0.95955 0.00001 0.04008 ( 2)
 213 F   0.83347 0.13379 0.02772 0.00502 ( 1)
 214 L   0.68371 0.28475 0.02139 0.01016 ( 1)
 215 G   0.77650 0.19423 0.02272 0.00656 ( 1)
 216 S   0.93611 0.03576 0.02695 0.00119 ( 1)
 217 M   0.97908 0.00206 0.01880 0.00006 ( 1)
 218 E   0.00078 0.95946 0.00003 0.03973 ( 2)
 219 N   0.96307 0.01369 0.02283 0.00041 ( 1)
 220 L   0.91174 0.05894 0.02731 0.00201 ( 1)
 221 Q   0.23928 0.72887 0.00685 0.02500 ( 2)
 222 Y   0.95476 0.02007 0.02455 0.00063 ( 1)
 223 L   0.90190 0.07376 0.02208 0.00227 ( 1)
 224 N   0.91650 0.05989 0.02180 0.00180 ( 1)
 225 L   0.94804 0.02506 0.02608 0.00082 ( 1)
 226 F   0.49691 0.47377 0.01372 0.01559 ( 1)
 227 G   0.76977 0.20070 0.02276 0.00678 ( 1)
 228 I   0.64910 0.16502 0.17712 0.00876 ( 1)
 229 P   0.32551 0.64211 0.00991 0.02248 ( 2)
 230 F   0.97373 0.00509 0.02103 0.00015 ( 1)
 231 I   0.02008 0.94520 0.00063 0.03408 ( 2)
 232 G   0.95420 0.02027 0.02490 0.00063 ( 1)
 233 R   0.80897 0.16372 0.02203 0.00528 ( 1)
 234 V   0.86700 0.10557 0.02385 0.00357 ( 1)
 235 P   0.95808 0.01694 0.02445 0.00052 ( 1)
 236 P   0.87041 0.10303 0.02327 0.00329 ( 1)
 237 Q   0.35118 0.61674 0.01063 0.02144 ( 2)
 238 L   0.94380 0.03164 0.02354 0.00102 ( 1)
 239 G   0.95326 0.02120 0.02488 0.00066 ( 1)
 240 N   0.97121 0.00584 0.02278 0.00018 ( 1)
 241 L   0.88537 0.08162 0.02999 0.00301 ( 1)
 242 S   0.85802 0.11629 0.02206 0.00362 ( 1)
 243 K   0.95951 0.01565 0.02436 0.00048 ( 1)
 244 L   0.92867 0.04222 0.02768 0.00143 ( 1)
 245 Q   0.93155 0.03976 0.02735 0.00133 ( 1)
 246 Y   0.68983 0.06103 0.24523 0.00391 ( 1)
 247 L   0.96521 0.01092 0.02354 0.00033 ( 1)
 248 Y   0.87433 0.10012 0.02241 0.00314 ( 1)
 249 L   0.96479 0.01129 0.02358 0.00035 ( 1)
 250 G   0.77000 0.20059 0.02266 0.00676 ( 1)
 251 M   0.05848 0.90587 0.00190 0.03375 ( 2)
 252 T   0.75951 0.19208 0.03891 0.00949 ( 1)
 253 A   0.00016 0.94276 0.00004 0.05703 ( 2)
 254 G   0.46933 0.50169 0.01273 0.01625 ( 2)
 255 Y   0.87642 0.09816 0.02236 0.00306 ( 1)
 256 -   0.05459 0.90090 0.00351 0.04100 ( 2)
 257 -   0.23480 0.71680 0.01226 0.03614 ( 2)
 258 S   0.00033 0.96163 0.00001 0.03804 ( 2)
 259 K   0.00000 0.91717 0.00000 0.08283 ( 2)
 260 M   0.96576 0.01527 0.01856 0.00041 ( 1)
 261 Y   0.78526 0.18593 0.02259 0.00621 ( 1)
 262 S   0.89830 0.06976 0.02943 0.00252 ( 1)
 263 T   0.07966 0.88700 0.00239 0.03094 ( 2)
 264 D   0.96278 0.01297 0.02385 0.00039 ( 1)
 265 I   0.96435 0.01137 0.02392 0.00035 ( 1)
 266 T   0.11383 0.85416 0.00320 0.02881 ( 2)
 267 W   0.89559 0.07255 0.02926 0.00260 ( 1)
 268 L   0.92286 0.04760 0.02791 0.00163 ( 1)
 269 T   0.09199 0.87522 0.00266 0.03012 ( 2)
 270 K   0.88249 0.09214 0.02250 0.00286 ( 1)
 271 L   0.90212 0.06593 0.02956 0.00239 ( 1)
 272 P   0.84045 0.13184 0.02337 0.00434 ( 1)
 273 L   0.41365 0.54829 0.01632 0.02174 ( 2)
 274 L   0.89200 0.07503 0.03019 0.00277 ( 1)
 275 Q   0.31426 0.65338 0.00954 0.02282 ( 2)
 276 N   0.11099 0.84847 0.00447 0.03606 ( 2)
 277 L   0.96549 0.01064 0.02355 0.00033 ( 1)
 278 S   0.55503 0.41765 0.01425 0.01307 ( 1)
 279 M   0.96579 0.01524 0.01857 0.00041 ( 1)
 280 S   0.03073 0.93708 0.00079 0.03140 ( 2)
 281 T   0.00015 0.96281 0.00001 0.03703 ( 2)
 282 V   0.45749 0.34338 0.17553 0.02360 ( 1)
 283 Q   0.00002 0.92566 0.00001 0.07431 ( 2)
 284 L   0.94789 0.02521 0.02608 0.00082 ( 1)
 285 S   0.03955 0.92418 0.00135 0.03492 ( 2)
 286 G   0.27385 0.55330 0.12808 0.04477 ( 2)
 287 I   0.88200 0.09451 0.02064 0.00286 ( 1)
 288 D   0.02612 0.94217 0.00070 0.03101 ( 2)
 289 N   0.58866 0.38364 0.01548 0.01222 ( 1)
 290 W   0.89559 0.07255 0.02926 0.00260 ( 1)
 291 P   0.87363 0.10082 0.02241 0.00314 ( 1)
 292 H   0.17633 0.78311 0.00737 0.03320 ( 2)
 293 T   0.95105 0.02195 0.02628 0.00072 ( 1)
 294 L   0.90056 0.06465 0.03223 0.00256 ( 1)
 295 N   0.97434 0.00451 0.02102 0.00013 ( 1)
 296 M   0.96563 0.01539 0.01857 0.00041 ( 1)
 297 I   0.97323 0.00499 0.02164 0.00015 ( 1)
 298 P   0.93180 0.03943 0.02744 0.00133 ( 1)
 299 S   0.13288 0.83596 0.00356 0.02759 ( 2)
 300 L   0.89390 0.07395 0.02947 0.00269 ( 1)
 301 R   0.94938 0.02427 0.02558 0.00077 ( 1)
 302 V   0.91880 0.05771 0.02175 0.00174 ( 1)
 303 I   0.91931 0.05609 0.02284 0.00176 ( 1)
 304 S   0.00114 0.96048 0.00004 0.03834 ( 2)
 305 L   0.90495 0.07073 0.02215 0.00217 ( 1)
 306 S   0.13083 0.75083 0.05856 0.05978 ( 2)
 307 E   0.00000 0.95088 0.00000 0.04912 ( 2)
 308 C   0.95463 0.02007 0.02468 0.00062 ( 1)
 309 S   0.00178 0.96172 0.00006 0.03644 ( 2)
 310 L   0.96549 0.01064 0.02355 0.00033 ( 1)
 311 D   0.97237 0.00595 0.02150 0.00017 ( 1)
 312 S   0.04130 0.87007 0.01902 0.06961 ( 2)
 313 A   0.93692 0.03491 0.02701 0.00116 ( 1)
 314 N   0.68606 0.06102 0.24902 0.00390 ( 1)
 315 Q   0.93968 0.03250 0.02675 0.00107 ( 1)
 316 S   0.63512 0.33174 0.02103 0.01211 ( 1)
 317 L   0.90631 0.06938 0.02218 0.00213 ( 1)
 318 L   0.00126 0.95487 0.00013 0.04374 ( 2)
 319 Y   0.10982 0.85354 0.00386 0.03279 ( 2)
 320 F   0.62290 0.34927 0.01653 0.01130 ( 1)
 321 N   0.93346 0.04189 0.02330 0.00135 ( 1)
 322 L   0.83589 0.13649 0.02314 0.00447 ( 1)
 323 T   0.94344 0.02810 0.02749 0.00096 ( 1)
 324 K   0.96360 0.01234 0.02369 0.00038 ( 1)
 325 L   0.96549 0.01064 0.02355 0.00033 ( 1)
 326 E   0.95005 0.02356 0.02563 0.00075 ( 1)
 327 K   0.95978 0.01538 0.02436 0.00048 ( 1)
 328 V   0.89522 0.07942 0.02283 0.00252 ( 1)
 329 D   0.92168 0.05547 0.02120 0.00165 ( 1)
 330 L   0.91142 0.05591 0.03061 0.00205 ( 1)
 331 S   0.22996 0.73781 0.00682 0.02541 ( 2)
 332 W   0.00000 0.92093 0.00000 0.07907 ( 2)
 333 N   0.97502 0.00408 0.02078 0.00012 ( 1)
 334 N   0.22896 0.73384 0.00781 0.02939 ( 2)
 335 L   0.84969 0.11320 0.03277 0.00434 ( 1)
 336 H   0.10061 0.86243 0.00348 0.03349 ( 2)
 337 H   0.87272 0.10182 0.02230 0.00317 ( 1)
 338 S   0.89821 0.06985 0.02942 0.00252 ( 1)
 339 I   0.90059 0.06320 0.03348 0.00272 ( 1)
 340 A   0.00862 0.95691 0.00026 0.03421 ( 2)
 341 S   0.94152 0.02900 0.02846 0.00101 ( 1)
 342 S   0.57671 0.38756 0.02060 0.01513 ( 1)
 343 W   0.89559 0.07255 0.02926 0.00260 ( 1)
 344 F   0.97422 0.00462 0.02103 0.00013 ( 1)
 345 W   0.89559 0.07255 0.02926 0.00260 ( 1)
 346 K   0.61790 0.35555 0.01549 0.01106 ( 1)
 347 A   0.56498 0.15280 0.26971 0.01251 ( 1)
 348 K   0.37063 0.59686 0.01135 0.02116 ( 2)
 349 S   0.96043 0.01502 0.02409 0.00046 ( 1)
 350 L   0.91653 0.05610 0.02553 0.00184 ( 1)
 351 K   0.57013 0.39940 0.01641 0.01405 ( 1)
 352 Y   0.94282 0.02937 0.02685 0.00097 ( 1)
 353 L   0.95104 0.02208 0.02616 0.00072 ( 1)
 354 Y   0.00615 0.84688 0.02534 0.12162 ( 2)
 355 L   0.96549 0.01064 0.02355 0.00033 ( 1)
 356 M   0.00082 0.88605 0.00031 0.11283 ( 2)
 357 G   0.00000 0.88147 0.00000 0.11852 ( 2)
 358 N   0.96880 0.00717 0.02380 0.00023 ( 1)
 359 S   0.00000 0.78104 0.00000 0.21896 ( 2)
 360 -   0.14033 0.81127 0.00735 0.04105 ( 2)
 361 -   0.67752 0.27408 0.03482 0.01358 ( 1)
 362 -   0.76548 0.18612 0.03921 0.00919 ( 1)
 363 -   0.65421 0.29738 0.03365 0.01475 ( 1)
 364 L   0.69623 0.26934 0.02396 0.01047 ( 1)
 365 F   0.92087 0.05614 0.02130 0.00169 ( 1)
 366 G   0.92829 0.04293 0.02734 0.00144 ( 1)
 367 Q   0.09511 0.78735 0.04786 0.06967 ( 2)
 368 F   0.11225 0.84146 0.00690 0.03939 ( 2)
 369 P   0.85471 0.11928 0.02226 0.00375 ( 1)
 370 E   0.90020 0.07329 0.02414 0.00237 ( 1)
 371 T   0.59140 0.13430 0.26409 0.01021 ( 1)
 372 L   0.65523 0.31158 0.02175 0.01144 ( 1)
 373 G   0.69483 0.27361 0.02192 0.00964 ( 1)
 374 N   0.96845 0.00833 0.02296 0.00025 ( 1)
 375 M   0.97908 0.00206 0.01880 0.00006 ( 1)
 376 T   0.93821 0.03373 0.02695 0.00112 ( 1)
 377 F   0.00791 0.89645 0.00456 0.09107 ( 2)
 378 L   0.95664 0.01683 0.02598 0.00054 ( 1)
 379 Q   0.57056 0.11013 0.30883 0.01048 ( 1)
 380 V   0.95435 0.01952 0.02550 0.00063 ( 1)
 381 L   0.96549 0.01064 0.02355 0.00033 ( 1)
 382 D   0.93729 0.04077 0.02077 0.00117 ( 1)
 383 I   0.08263 0.73673 0.09852 0.08211 ( 2)
 384 S   0.90031 0.06776 0.02949 0.00244 ( 1)
 385 M   0.00000 0.93224 0.00000 0.06776 ( 2)
 386 N   0.88428 0.06933 0.04310 0.00329 ( 1)
 387 S   0.00002 0.95158 0.00000 0.04840 ( 2)
 388 N   0.66934 0.28226 0.03441 0.01399 ( 1)
 389 K   0.00029 0.95131 0.00002 0.04839 ( 2)
 390 D   0.21766 0.66046 0.07597 0.04592 ( 2)
 391 M   0.17650 0.69415 0.07592 0.05342 ( 2)
 392 M   0.14334 0.02308 0.82985 0.00373 ( 3)
 393 M   0.61496 0.14839 0.22644 0.01021 ( 1)
 394 A   0.02258 0.94356 0.00065 0.03321 ( 2)
 395 R   0.70086 0.26695 0.02264 0.00954 ( 1)
 396 N   0.65872 0.31573 0.01590 0.00965 ( 1)
 397 -   0.55206 0.39954 0.02850 0.01990 ( 1)
 398 L   0.02781 0.94057 0.00072 0.03090 ( 2)
 399 K   0.16208 0.80405 0.00478 0.02909 ( 2)
 400 -   0.55206 0.39954 0.02850 0.01990 ( 1)
 401 -   0.55206 0.39954 0.02850 0.01990 ( 1)
 402 -   0.55206 0.39954 0.02850 0.01990 ( 1)
 403 -   0.55206 0.39954 0.02850 0.01990 ( 1)
 404 N   0.94723 0.03163 0.02024 0.00090 ( 1)
 405 L   0.90620 0.06950 0.02218 0.00213 ( 1)
 406 C   0.77750 0.19347 0.02257 0.00646 ( 1)
 407 S   0.00352 0.89011 0.00277 0.10359 ( 2)
 408 L   0.92867 0.04222 0.02768 0.00143 ( 1)
 409 E   0.95588 0.01864 0.02489 0.00058 ( 1)
 410 I   0.83619 0.13782 0.02131 0.00468 ( 1)
 411 L   0.52923 0.44176 0.01416 0.01485 ( 1)
 412 D   0.89360 0.08168 0.02223 0.00249 ( 1)
 413 L   0.94942 0.02369 0.02612 0.00077 ( 1)
 414 S   0.85062 0.12367 0.02187 0.00385 ( 1)
 415 R   0.00000 0.95354 0.00000 0.04645 ( 2)
 416 N   0.95009 0.02881 0.02028 0.00082 ( 1)
 417 W   0.00000 0.89570 0.00000 0.10430 ( 2)
 418 I   0.65842 0.15300 0.18048 0.00809 ( 1)
 419 N   0.77474 0.20261 0.01674 0.00592 ( 1)
 420 R   0.70086 0.26695 0.02264 0.00954 ( 1)
 421 D   0.91842 0.05870 0.02113 0.00175 ( 1)
 422 I   0.90438 0.07231 0.02113 0.00218 ( 1)
 423 A   0.00156 0.92735 0.00065 0.07044 ( 2)
 424 V   0.94134 0.03083 0.02682 0.00102 ( 1)
 425 F   0.75119 0.21812 0.02312 0.00757 ( 1)
 426 M   0.92576 0.05493 0.01784 0.00148 ( 1)
 427 E   0.11971 0.84840 0.00338 0.02850 ( 2)
 428 R   0.38796 0.38209 0.19717 0.03277 ( 1)
 429 L   0.73480 0.23501 0.02213 0.00806 ( 1)
 430 P   0.90391 0.06604 0.02777 0.00228 ( 1)
 431 Q   0.31542 0.65266 0.00931 0.02261 ( 2)
 432 C   0.94067 0.03143 0.02686 0.00104 ( 1)
 433 A   0.07339 0.88700 0.00296 0.03665 ( 2)
 434 R   0.00193 0.95518 0.00008 0.04280 ( 2)
 435 K   0.11113 0.78232 0.04724 0.05931 ( 2)
 436 K   0.96300 0.01283 0.02377 0.00039 ( 1)
 437 L   0.92719 0.04369 0.02764 0.00148 ( 1)
 438 Q   0.03937 0.92637 0.00123 0.03304 ( 2)
 439 E   0.83276 0.14008 0.02266 0.00451 ( 1)
 440 L   0.62077 0.34499 0.02131 0.01292 ( 1)
 441 Y   0.22885 0.68085 0.05243 0.03787 ( 2)
 442 L   0.08490 0.83136 0.02829 0.05545 ( 2)
 443 S   0.00652 0.95910 0.00021 0.03416 ( 2)
 444 Y   0.00000 0.80504 0.00000 0.19496 ( 2)
 445 N   0.96770 0.00905 0.02297 0.00027 ( 1)
 446 S   0.23947 0.62872 0.08749 0.04432 ( 2)
 447 F   0.90455 0.07141 0.02189 0.00216 ( 1)
 448 T   0.01886 0.93221 0.00222 0.04670 ( 2)
 449 G   0.91360 0.05577 0.02867 0.00195 ( 1)
 450 T   0.88169 0.09255 0.02280 0.00296 ( 1)
 451 L   0.88603 0.08097 0.03001 0.00299 ( 1)
 452 P   0.93156 0.03967 0.02743 0.00134 ( 1)
 453 N   0.77229 0.20449 0.01712 0.00610 ( 1)
 454 L   0.00100 0.94718 0.00019 0.05164 ( 2)
 455 I   0.17616 0.74889 0.03428 0.04066 ( 2)
 456 V   0.03095 0.92187 0.00135 0.04583 ( 2)
 457 K   0.01665 0.94348 0.00056 0.03931 ( 2)
 458 F   0.96580 0.01060 0.02329 0.00032 ( 1)
 459 T   0.00861 0.90821 0.00448 0.07870 ( 2)
 460 S   0.49919 0.46789 0.01603 0.01689 ( 1)
 461 L   0.92773 0.04315 0.02765 0.00146 ( 1)
 462 N   0.00428 0.96372 0.00012 0.03188 ( 2)
 463 V   0.09175 0.87232 0.00407 0.03186 ( 2)
 464 L   0.95077 0.02459 0.02387 0.00077 ( 1)
 465 D   0.11630 0.84301 0.00434 0.03635 ( 2)
 466 L   0.81064 0.15731 0.02625 0.00579 ( 1)
 467 S   0.00000 0.96596 0.00000 0.03404 ( 2)
 468 M   0.00000 0.90305 0.00000 0.09695 ( 2)
 469 N   0.96755 0.00924 0.02293 0.00028 ( 1)
 470 N   0.91669 0.05973 0.02179 0.00179 ( 1)
 471 L   0.96479 0.01129 0.02358 0.00035 ( 1)
 472 N   0.23797 0.73100 0.00647 0.02456 ( 2)
 473 G   0.91585 0.05373 0.02855 0.00187 ( 1)
 474 S   0.00005 0.96227 0.00000 0.03768 ( 2)
 475 I   0.92022 0.05647 0.02159 0.00171 ( 1)
 476 P   0.93106 0.04017 0.02742 0.00135 ( 1)
 477 L   0.00883 0.95567 0.00029 0.03521 ( 2)
 478 E   0.00016 0.90610 0.00010 0.09364 ( 2)
 479 I   0.03282 0.93154 0.00184 0.03380 ( 2)
 480 G   0.00133 0.92421 0.00061 0.07385 ( 2)
 481 H   0.94551 0.03236 0.02117 0.00096 ( 1)
 482 L   0.75436 0.21555 0.02270 0.00739 ( 1)
 483 A   0.06645 0.88342 0.00369 0.04644 ( 2)
 484 S   0.00043 0.94088 0.00013 0.05856 ( 2)
 485 L   0.91330 0.05595 0.02875 0.00200 ( 1)
 486 T   0.95980 0.01515 0.02458 0.00047 ( 1)
 487 D   0.00006 0.92422 0.00001 0.07571 ( 2)
 488 L   0.90866 0.06704 0.02224 0.00207 ( 1)
 489 D   0.14479 0.80910 0.00780 0.03830 ( 2)
 490 L   0.84207 0.13038 0.02327 0.00428 ( 1)
 491 S   0.00001 0.87189 0.00002 0.12808 ( 2)
 492 D   0.00000 0.90909 0.00000 0.09091 ( 2)
 493 N   0.97451 0.00447 0.02089 0.00013 ( 1)
 494 L   0.02143 0.91305 0.00480 0.06073 ( 2)
 495 F   0.79637 0.17417 0.02353 0.00593 ( 1)
 496 S   0.21297 0.75561 0.00565 0.02578 ( 2)
 497 A   0.63484 0.33278 0.02044 0.01194 ( 1)
 498 S   0.19718 0.69557 0.06483 0.04241 ( 2)
 499 V   0.41625 0.54539 0.01677 0.02159 ( 2)
 500 P   0.92315 0.04804 0.02720 0.00162 ( 1)
 501 F   0.00300 0.92585 0.00116 0.07000 ( 2)
 502 E   0.09243 0.87615 0.00252 0.02889 ( 2)
 503 V   0.53976 0.32481 0.11708 0.01835 ( 1)
 504 G   0.94744 0.02704 0.02468 0.00084 ( 1)
 505 A   0.00180 0.96021 0.00006 0.03793 ( 2)
 506 L   0.96020 0.01588 0.02343 0.00049 ( 1)
 507 T   0.95838 0.01797 0.02311 0.00054 ( 1)
 508 N   0.00187 0.91826 0.00099 0.07889 ( 2)
 509 L   0.88758 0.07912 0.03033 0.00297 ( 1)
 510 M   0.76208 0.21084 0.02012 0.00696 ( 1)
 511 S   0.10063 0.79660 0.04257 0.06020 ( 2)
 512 L   0.85758 0.11291 0.02566 0.00385 ( 1)
 513 D   0.12557 0.84187 0.00357 0.02899 ( 2)
 514 L   0.56798 0.40455 0.01431 0.01316 ( 1)
 515 S   0.00049 0.96432 0.00002 0.03518 ( 2)
 516 N   0.00037 0.96626 0.00001 0.03335 ( 2)
 517 N   0.96388 0.01289 0.02285 0.00039 ( 1)
 518 S   0.02088 0.94006 0.00079 0.03827 ( 2)
 519 F   0.51936 0.33879 0.11401 0.02784 ( 1)
 520 S   0.86590 0.10833 0.02233 0.00344 ( 1)
 521 G   0.91391 0.05566 0.02849 0.00194 ( 1)
 522 P   0.00422 0.96399 0.00011 0.03168 ( 2)
 523 L   0.91823 0.05752 0.02245 0.00180 ( 1)
 524 P   0.93231 0.03892 0.02745 0.00131 ( 1)
 525 P   0.07616 0.89041 0.00229 0.03114 ( 2)
 526 E   0.47321 0.49724 0.01315 0.01640 ( 2)
 527 I   0.62468 0.34801 0.01611 0.01120 ( 1)
 528 V   0.68973 0.27797 0.02227 0.01002 ( 1)
 529 T   0.07437 0.88340 0.00539 0.03684 ( 2)
 530 L   0.89991 0.06747 0.03012 0.00250 ( 1)
 531 A   0.00167 0.94022 0.00052 0.05759 ( 2)
 532 K   0.01281 0.93878 0.00067 0.04773 ( 2)
 533 L   0.73266 0.21893 0.03758 0.01083 ( 1)
 534 T   0.81455 0.13704 0.04165 0.00675 ( 1)
 535 T   0.41448 0.53712 0.02151 0.02690 ( 2)
 536 L   0.63623 0.31537 0.03275 0.01566 ( 1)
 537 D   0.37508 0.57652 0.01949 0.02891 ( 2)
 538 L   0.76664 0.18496 0.03927 0.00913 ( 1)
 539 S   0.00653 0.94507 0.00034 0.04806 ( 2)
 540 I   0.07852 0.87308 0.00412 0.04428 ( 2)
 541 N   0.82387 0.12773 0.04211 0.00629 ( 1)
 542 F   0.00083 0.95077 0.00004 0.04836 ( 2)
 543 F   0.43518 0.51642 0.02257 0.02584 ( 2)
 544 S   0.01396 0.93764 0.00073 0.04767 ( 2)
 545 A   0.30032 0.65128 0.01565 0.03276 ( 2)
 546 S   0.01166 0.93994 0.00061 0.04779 ( 2)
 547 V   0.35700 0.59460 0.01856 0.02984 ( 2)
 548 P   0.77035 0.18125 0.03945 0.00895 ( 1)
 549 S   0.35737 0.59422 0.01858 0.02982 ( 2)
 550 G   0.01136 0.94024 0.00060 0.04781 ( 2)
 551 I   0.41198 0.53962 0.02138 0.02702 ( 2)
 552 G   0.75566 0.19594 0.03872 0.00968 ( 1)
 553 A   0.09953 0.85206 0.00522 0.04318 ( 2)
 554 L   0.19920 0.75240 0.01042 0.03799 ( 2)
 555 T   0.79786 0.15373 0.04082 0.00758 ( 1)
 556 N   0.00356 0.94636 0.00071 0.04937 ( 2)
 557 L   0.87528 0.09140 0.02981 0.00351 ( 1)
 558 M   0.04588 0.92123 0.00123 0.03165 ( 2)
 559 Y   0.00000 0.91574 0.00000 0.08426 ( 2)
 560 L   0.90820 0.06706 0.02256 0.00218 ( 1)
 561 D   0.00000 0.94920 0.00000 0.05080 ( 2)
 562 L   0.69615 0.27529 0.01944 0.00912 ( 1)
 563 S   0.00001 0.89920 0.00001 0.10078 ( 2)
 564 N   0.00149 0.94104 0.00040 0.05707 ( 2)
 565 N   0.95661 0.02002 0.02276 0.00060 ( 1)
 566 K   0.23546 0.71786 0.01233 0.03435 ( 2)
 567 F   0.22099 0.71540 0.02172 0.04189 ( 2)
 568 N   0.81368 0.16098 0.02030 0.00504 ( 1)
 569 G   0.57414 0.39365 0.01823 0.01398 ( 1)
 570 S   0.00808 0.77661 0.06607 0.14925 ( 2)
 571 V   0.85037 0.12406 0.02160 0.00397 ( 1)
 572 N   0.11709 0.84806 0.00371 0.03113 ( 2)
 573 T   0.14867 0.79727 0.01104 0.04302 ( 2)
 574 E   0.29924 0.67001 0.00838 0.02238 ( 2)
 575 I   0.09345 0.84333 0.01836 0.04486 ( 2)
 576 G   0.00130 0.83367 0.00945 0.15558 ( 2)
 577 S   0.00447 0.95259 0.00023 0.04271 ( 2)
 578 L   0.01003 0.91767 0.00462 0.06768 ( 2)
 579 T   0.51478 0.45707 0.01282 0.01533 ( 1)
 580 H   0.00098 0.95077 0.00006 0.04819 ( 2)
 581 L   0.59952 0.35483 0.02845 0.01719 ( 1)
 582 T   0.13397 0.83427 0.00375 0.02802 ( 2)
 583 R   0.00000 0.94270 0.00000 0.05730 ( 2)
 584 L   0.91135 0.05674 0.02986 0.00205 ( 1)
 585 A   0.00348 0.96402 0.00010 0.03240 ( 2)
 586 L   0.94878 0.02441 0.02602 0.00079 ( 1)
 587 S   0.05999 0.90557 0.00188 0.03257 ( 2)
 588 N   0.00103 0.94662 0.00027 0.05207 ( 2)
 589 N   0.97430 0.00467 0.02090 0.00013 ( 1)
 590 K   0.00071 0.96219 0.00002 0.03708 ( 2)
 591 F   0.46304 0.50575 0.01376 0.01745 ( 2)
 592 S   0.08082 0.88462 0.00387 0.03069 ( 2)
 593 G   0.69422 0.27422 0.02190 0.00967 ( 1)
 594 S   0.03810 0.93255 0.00090 0.02845 ( 2)
 595 V   0.82534 0.14715 0.02270 0.00480 ( 1)
 596 P   0.77025 0.20066 0.02237 0.00672 ( 1)
 597 A   0.04261 0.92495 0.00115 0.03129 ( 2)
 598 E   0.85468 0.11918 0.02239 0.00375 ( 1)
 599 I   0.42338 0.35650 0.19251 0.02761 ( 1)
 600 G   0.95442 0.02010 0.02485 0.00063 ( 1)
 601 Y   0.46618 0.50390 0.01304 0.01687 ( 2)
 602 L   0.94822 0.02287 0.02811 0.00079 ( 1)
 603 S   0.00013 0.86356 0.00053 0.13577 ( 2)
 604 N   0.95055 0.02835 0.02029 0.00081 ( 1)
 605 L   0.29010 0.67386 0.01021 0.02584 ( 2)
 606 F   0.00008 0.95078 0.00002 0.04913 ( 2)
 607 F   0.00001 0.93035 0.00000 0.06964 ( 2)
 608 L   0.88537 0.08162 0.02999 0.00301 ( 1)
 609 N   0.00411 0.96386 0.00011 0.03191 ( 2)
 610 L   0.90021 0.06783 0.02950 0.00246 ( 1)
 611 S   0.00369 0.96228 0.00011 0.03393 ( 2)
 612 S   0.23310 0.73667 0.00614 0.02409 ( 2)
 613 N   0.96980 0.00585 0.02416 0.00019 ( 1)
 614 N   0.00351 0.96268 0.00009 0.03372 ( 2)
 615 F   0.57266 0.21987 0.19388 0.01360 ( 1)
 616 S   0.65554 0.31326 0.01965 0.01155 ( 1)
 617 G   0.95133 0.02312 0.02483 0.00072 ( 1)
 618 V   0.08164 0.88511 0.00243 0.03082 ( 2)
 619 I   0.96435 0.01137 0.02392 0.00035 ( 1)
 620 T   0.78387 0.18726 0.02261 0.00626 ( 1)
 621 E   0.95481 0.01964 0.02493 0.00062 ( 1)
 622 E   0.95588 0.01864 0.02489 0.00058 ( 1)
 623 H   0.95982 0.01529 0.02442 0.00047 ( 1)
 624 F   0.77386 0.20335 0.01691 0.00589 ( 1)
 625 T   0.37178 0.59599 0.01137 0.02085 ( 2)
 626 G   0.33002 0.63895 0.00902 0.02201 ( 2)
 627 L   0.64923 0.31756 0.02155 0.01166 ( 1)
 628 I   0.12888 0.76450 0.04972 0.05689 ( 2)
 629 N   0.70725 0.26773 0.01694 0.00808 ( 1)
 630 L   0.92268 0.04770 0.02798 0.00164 ( 1)
 631 K   0.02754 0.94088 0.00074 0.03084 ( 2)
 632 F   0.00000 0.94773 0.00000 0.05227 ( 2)
 633 I   0.96985 0.00735 0.02258 0.00022 ( 1)
 634 D   0.03151 0.93630 0.00088 0.03132 ( 2)
 635 L   0.34942 0.61793 0.01081 0.02184 ( 2)
 636 S   0.95738 0.01763 0.02444 0.00055 ( 1)
 637 F   0.00642 0.95906 0.00020 0.03432 ( 2)
 638 N   0.96881 0.00729 0.02367 0.00023 ( 1)
 639 S   0.78490 0.19037 0.01881 0.00591 ( 1)
 640 L   0.74094 0.22875 0.02242 0.00789 ( 1)
 641 K   0.87085 0.10310 0.02277 0.00328 ( 1)
 642 V   0.66327 0.30923 0.01744 0.01006 ( 1)
 643 M   0.07673 0.88969 0.00225 0.03133 ( 2)
 644 T   0.00896 0.92624 0.00270 0.06210 ( 2)
 645 D   0.29877 0.66558 0.01066 0.02499 ( 2)
 646 S   0.90013 0.06794 0.02948 0.00245 ( 1)
 647 D   0.97237 0.00595 0.02150 0.00017 ( 1)
 648 W   0.89559 0.07255 0.02926 0.00260 ( 1)
 649 L   0.00295 0.96394 0.00009 0.03303 ( 2)
 650 P   0.09299 0.81416 0.03721 0.05563 ( 2)
 651 P   0.77846 0.19249 0.02259 0.00645 ( 1)
 652 F   0.74107 0.23571 0.01632 0.00689 ( 1)
 653 -   0.55206 0.39954 0.02850 0.01990 ( 1)
 654 S   0.00005 0.95805 0.00000 0.04190 ( 2)
 655 L   0.89733 0.06904 0.03101 0.00262 ( 1)
 656 E   0.08402 0.80558 0.04194 0.06846 ( 2)
 657 S   0.00007 0.96334 0.00000 0.03659 ( 2)
 658 A   0.93692 0.03491 0.02701 0.00116 ( 1)
 659 W   0.00000 0.57168 0.00006 0.42825 ( 2)
 660 F   0.97405 0.00478 0.02103 0.00014 ( 1)
 661 A   0.06598 0.90055 0.00199 0.03148 ( 2)
 662 N   0.06638 0.90076 0.00190 0.03095 ( 2)
 663 C   0.93669 0.03518 0.02696 0.00116 ( 1)
 664 E   0.34002 0.62472 0.01140 0.02386 ( 2)
 665 M   0.55171 0.42563 0.01087 0.01179 ( 1)
 666 G   0.95524 0.01928 0.02487 0.00060 ( 1)
 667 P   0.95727 0.01772 0.02446 0.00055 ( 1)
 668 L   0.92692 0.04365 0.02791 0.00152 ( 1)
 669 F   0.97422 0.00462 0.02103 0.00013 ( 1)
 670 P   0.93228 0.03896 0.02745 0.00131 ( 1)
 671 S   0.02232 0.90046 0.00888 0.06834 ( 2)
 672 W   0.62319 0.34366 0.02066 0.01250 ( 1)
 673 L   0.96549 0.01064 0.02355 0.00033 ( 1)
 674 Q   0.74636 0.22395 0.02210 0.00759 ( 1)
 675 W   0.06070 0.90342 0.00202 0.03386 ( 2)
 676 Q   0.21735 0.74560 0.00785 0.02921 ( 2)
 677 P   0.00152 0.91174 0.00049 0.08625 ( 2)
 678 E   0.00318 0.93576 0.00085 0.06021 ( 2)
 679 I   0.12551 0.82944 0.00617 0.03887 ( 2)
 680 T   0.00036 0.96385 0.00001 0.03577 ( 2)
 681 T   0.00000 0.95693 0.00000 0.04307 ( 2)
 682 L   0.90098 0.07467 0.02206 0.00229 ( 1)
 683 G   0.56005 0.41174 0.01491 0.01331 ( 1)
 684 I   0.97206 0.00583 0.02194 0.00017 ( 1)
 685 S   0.89826 0.06980 0.02943 0.00252 ( 1)
 686 S   0.87490 0.09998 0.02206 0.00307 ( 1)
 687 T   0.53450 0.42762 0.02023 0.01765 ( 1)
 688 A   0.01982 0.90651 0.00776 0.06592 ( 2)
 689 L   0.91028 0.05566 0.03187 0.00219 ( 1)
 690 K   0.01877 0.90928 0.00763 0.06433 ( 2)
 691 G   0.38616 0.44490 0.13833 0.03060 ( 2)
 692 D   0.40564 0.39971 0.16612 0.02853 ( 1)
 693 I   0.31141 0.66039 0.00746 0.02074 ( 2)
 694 P   0.87377 0.10069 0.02241 0.00313 ( 1)
 695 D   0.24545 0.72637 0.00581 0.02237 ( 2)
 696 W   0.89559 0.07255 0.02926 0.00260 ( 1)
 697 F   0.97422 0.00462 0.02103 0.00013 ( 1)
 698 W   0.89559 0.07255 0.02926 0.00260 ( 1)
 699 S   0.01882 0.89720 0.00907 0.07491 ( 2)
 700 K   0.07254 0.88395 0.00333 0.04018 ( 2)
 701 F   0.97422 0.00462 0.02103 0.00013 ( 1)
 702 S   0.89821 0.06985 0.02942 0.00252 ( 1)
 703 T   0.00035 0.89828 0.00069 0.10068 ( 2)
 704 A   0.01107 0.95393 0.00035 0.03466 ( 2)
 705 T   0.81970 0.15259 0.02272 0.00499 ( 1)
 706 Y   0.02413 0.94422 0.00064 0.03101 ( 2)
 707 L   0.75953 0.21193 0.02147 0.00707 ( 1)
 708 D   0.17042 0.79629 0.00528 0.02801 ( 2)
 709 I   0.65308 0.31960 0.01693 0.01040 ( 1)
 710 S   0.95828 0.01674 0.02446 0.00052 ( 1)
 711 N   0.66532 0.30918 0.01605 0.00945 ( 1)
 712 N   0.96830 0.00848 0.02296 0.00025 ( 1)
 713 Q   0.93905 0.03313 0.02673 0.00109 ( 1)
 714 I   0.96985 0.00735 0.02258 0.00022 ( 1)
 715 S   0.74004 0.23634 0.01673 0.00688 ( 1)
 716 G   0.93326 0.03814 0.02732 0.00127 ( 1)
 717 S   0.15709 0.81274 0.00412 0.02605 ( 2)
 718 L   0.92867 0.04222 0.02768 0.00143 ( 1)
 719 P   0.93198 0.03926 0.02744 0.00132 ( 1)
 720 A   0.77753 0.19338 0.02261 0.00648 ( 1)
 721 D   0.66842 0.29498 0.02708 0.00952 ( 1)
 722 L   0.66348 0.30249 0.02273 0.01131 ( 1)
 723 K   0.06286 0.90643 0.00160 0.02911 ( 2)
 724 G   0.01001 0.95547 0.00031 0.03420 ( 2)
 725 M   0.97908 0.00206 0.01880 0.00006 ( 1)
 726 A   0.88332 0.09173 0.02213 0.00281 ( 1)
 727 F   0.48528 0.31221 0.18152 0.02099 ( 1)
 728 E   0.00804 0.95852 0.00023 0.03321 ( 2)
 729 K   0.44147 0.36795 0.16617 0.02442 ( 1)
 730 L   0.94880 0.02430 0.02610 0.00079 ( 1)
 731 Y   0.46669 0.50355 0.01301 0.01675 ( 2)
 732 L   0.93368 0.03656 0.02848 0.00128 ( 1)
 733 T   0.04795 0.92165 0.00119 0.02921 ( 2)
 734 S   0.90000 0.06806 0.02948 0.00245 ( 1)
 735 N   0.96768 0.00911 0.02293 0.00027 ( 1)
 736 R   0.00514 0.95735 0.00019 0.03732 ( 2)
 737 L   0.88303 0.09084 0.02322 0.00291 ( 1)
 738 T   0.96083 0.01389 0.02484 0.00044 ( 1)
 739 G   0.91975 0.04983 0.02866 0.00176 ( 1)
 740 P   0.51909 0.19924 0.26480 0.01687 ( 1)
 741 V   0.69002 0.28342 0.01748 0.00909 ( 1)
 742 P   0.95881 0.01621 0.02447 0.00050 ( 1)
 743 L   0.00019 0.95448 0.00001 0.04532 ( 2)
 744 L   0.92468 0.04607 0.02768 0.00157 ( 1)
 745 P   0.20926 0.62394 0.11289 0.05391 ( 2)
 746 T   0.00143 0.96517 0.00004 0.03336 ( 2)
 747 N   0.97483 0.00427 0.02078 0.00012 ( 1)
 748 I   0.96435 0.01137 0.02392 0.00035 ( 1)
 749 I   0.55483 0.41598 0.01531 0.01388 ( 1)
 750 E   0.00001 0.94486 0.00000 0.05513 ( 2)
 751 L   0.92558 0.04490 0.02798 0.00154 ( 1)
 752 D   0.96277 0.01299 0.02385 0.00039 ( 1)
 753 I   0.90079 0.07447 0.02242 0.00232 ( 1)
 754 S   0.93406 0.03780 0.02689 0.00125 ( 1)
 755 N   0.65691 0.31724 0.01607 0.00978 ( 1)
 756 N   0.97502 0.00408 0.02078 0.00012 ( 1)
 757 T   0.09421 0.78176 0.05539 0.06864 ( 2)
 758 F   0.97422 0.00462 0.02103 0.00013 ( 1)
 759 S   0.89821 0.06985 0.02942 0.00252 ( 1)
 760 G   0.32264 0.63757 0.01337 0.02641 ( 2)
 761 T   0.05133 0.45550 0.40185 0.09132 ( 2)
 762 L   0.86994 0.10445 0.02223 0.00337 ( 1)
 763 P   0.93228 0.03896 0.02745 0.00131 ( 1)
 764 S   0.89821 0.06985 0.02942 0.00252 ( 1)
 765 D   0.30225 0.66892 0.00738 0.02146 ( 2)
 766 L   0.71450 0.04474 0.23804 0.00272 ( 1)
 767 E   0.01964 0.94821 0.00054 0.03161 ( 2)
 768 G   0.76774 0.20320 0.02222 0.00683 ( 1)
 769 P   0.00771 0.95541 0.00026 0.03661 ( 2)
 770 R   0.00010 0.96167 0.00000 0.03823 ( 2)
 771 L   0.96479 0.01129 0.02358 0.00035 ( 1)
 772 E   0.01576 0.90119 0.00763 0.07542 ( 2)
 773 I   0.00344 0.95860 0.00012 0.03785 ( 2)
 774 L   0.92867 0.04222 0.02768 0.00143 ( 1)
 775 L   0.00006 0.94462 0.00000 0.05532 ( 2)
 776 M   0.33089 0.53545 0.10139 0.03227 ( 2)
 777 Y   0.57026 0.39067 0.02332 0.01575 ( 1)
 778 S   0.90094 0.06713 0.02951 0.00242 ( 1)
 779 N   0.97447 0.00453 0.02087 0.00013 ( 1)
 780 Q   0.28531 0.67168 0.01260 0.03041 ( 2)
 781 I   0.94265 0.03530 0.02100 0.00105 ( 1)
 782 V   0.84605 0.12736 0.02254 0.00405 ( 1)
 783 G   0.92402 0.04520 0.02916 0.00162 ( 1)
 784 H   0.79925 0.17098 0.02393 0.00584 ( 1)
 785 I   0.97339 0.00483 0.02164 0.00014 ( 1)
 786 P   0.93246 0.03878 0.02746 0.00131 ( 1)
 787 E   0.86092 0.11298 0.02254 0.00355 ( 1)
 788 S   0.95675 0.01826 0.02443 0.00056 ( 1)
 789 L   0.00878 0.94992 0.00035 0.04095 ( 2)
 790 C   0.93694 0.03493 0.02697 0.00116 ( 1)
 791 K   0.96386 0.01209 0.02369 0.00037 ( 1)
 792 L   0.86647 0.10298 0.02691 0.00364 ( 1)
 793 G   0.08629 0.80032 0.04384 0.06956 ( 2)
 794 E   0.01024 0.95516 0.00032 0.03429 ( 2)
 795 L   0.90871 0.05529 0.03370 0.00230 ( 1)
 796 Q   0.00000 0.95630 0.00000 0.04370 ( 2)
 797 Y   0.96043 0.01477 0.02435 0.00046 ( 1)
 798 L   0.59630 0.36934 0.02050 0.01386 ( 1)
 799 D   0.97237 0.00595 0.02150 0.00017 ( 1)
 800 M   0.76862 0.20081 0.02361 0.00695 ( 1)
 801 S   0.89882 0.06935 0.02933 0.00249 ( 1)
 802 N   0.96765 0.00914 0.02293 0.00027 ( 1)
 803 N   0.97479 0.00430 0.02079 0.00012 ( 1)
 804 I   0.02938 0.89228 0.01209 0.06625 ( 2)
 805 I   0.40327 0.56340 0.01295 0.02038 ( 2)
 806 E   0.83280 0.14008 0.02262 0.00450 ( 1)
 807 G   0.85730 0.11660 0.02245 0.00365 ( 1)
 808 E   0.13271 0.83613 0.00362 0.02755 ( 2)
 809 I   0.77679 0.19974 0.01746 0.00601 ( 1)
 810 P   0.95782 0.01720 0.02445 0.00053 ( 1)
 811 Q   0.26540 0.70225 0.00798 0.02438 ( 2)
 812 C   0.95641 0.01841 0.02461 0.00057 ( 1)
 813 F   0.36023 0.61347 0.00805 0.01825 ( 2)
 814 E   0.00001 0.94250 0.00000 0.05749 ( 2)
 815 I   0.46526 0.50655 0.01186 0.01633 ( 2)
 816 K   0.01528 0.94536 0.00061 0.03875 ( 2)
 817 K   0.00082 0.96744 0.00002 0.03172 ( 2)
 818 L   0.02277 0.94120 0.00120 0.03483 ( 2)
 819 Q   0.07186 0.89461 0.00215 0.03138 ( 2)
 820 F   0.00543 0.96203 0.00013 0.03241 ( 2)
 821 L   0.58729 0.38590 0.01467 0.01214 ( 1)
 822 V   0.20323 0.63949 0.10276 0.05452 ( 2)
 823 L   0.94766 0.02543 0.02607 0.00083 ( 1)
 824 S   0.45195 0.50041 0.02415 0.02348 ( 2)
 825 N   0.96777 0.00902 0.02294 0.00027 ( 1)
 826 N   0.96755 0.00924 0.02293 0.00028 ( 1)
 827 S   0.93258 0.04528 0.02084 0.00130 ( 1)
 828 L   0.92558 0.04490 0.02798 0.00154 ( 1)
 829 S   0.89968 0.06839 0.02947 0.00247 ( 1)
 830 G   0.91409 0.05548 0.02850 0.00193 ( 1)
 831 Q   0.56204 0.41012 0.01464 0.01320 ( 1)
 832 F   0.17623 0.78687 0.00588 0.03102 ( 2)
 833 P   0.93228 0.03896 0.02745 0.00131 ( 1)
 834 A   0.34608 0.62175 0.01045 0.02172 ( 2)
 835 F   0.76531 0.21112 0.01725 0.00632 ( 1)
 836 L   0.92660 0.04428 0.02762 0.00150 ( 1)
 837 Q   0.33663 0.63129 0.01019 0.02189 ( 2)
 838 N   0.97022 0.00615 0.02344 0.00019 ( 1)
 839 N   0.96766 0.00913 0.02294 0.00027 ( 1)
 840 T   0.81753 0.15470 0.02271 0.00506 ( 1)
 841 D   0.00000 0.93581 0.00000 0.06418 ( 2)
 842 L   0.09099 0.80710 0.03837 0.06354 ( 2)
 843 E   0.00045 0.96488 0.00001 0.03466 ( 2)
 844 F   0.96595 0.01045 0.02329 0.00031 ( 1)
 845 L   0.92867 0.04222 0.02768 0.00143 ( 1)
 846 D   0.97170 0.00656 0.02155 0.00019 ( 1)
 847 L   0.93297 0.03823 0.02747 0.00132 ( 1)
 848 A   0.04372 0.91761 0.00160 0.03708 ( 2)
 849 W   0.89559 0.07255 0.02926 0.00260 ( 1)
 850 N   0.97049 0.00567 0.02366 0.00018 ( 1)
 851 K   0.56369 0.40873 0.01463 0.01295 ( 1)
 852 F   0.64381 0.10486 0.24473 0.00660 ( 1)
 853 Y   0.86164 0.11212 0.02268 0.00356 ( 1)
 854 G   0.91409 0.05548 0.02850 0.00193 ( 1)
 855 R   0.95019 0.02348 0.02558 0.00075 ( 1)
 856 L   0.91765 0.04930 0.03116 0.00189 ( 1)
 857 P   0.95881 0.01621 0.02447 0.00050 ( 1)
 858 T   0.37436 0.58959 0.01303 0.02302 ( 2)
 859 W   0.89559 0.07255 0.02926 0.00260 ( 1)
 860 I   0.96985 0.00735 0.02258 0.00022 ( 1)
 861 G   0.67910 0.28925 0.02144 0.01020 ( 1)
 862 E   0.02333 0.87598 0.01529 0.08540 ( 2)
 863 L   0.88793 0.07902 0.03013 0.00293 ( 1)
 864 E   0.00022 0.94308 0.00006 0.05664 ( 2)
 865 S   0.00103 0.95578 0.00005 0.04314 ( 2)
 866 L   0.92526 0.04517 0.02802 0.00155 ( 1)
 867 R   0.12421 0.84418 0.00346 0.02815 ( 2)
 868 F   0.94601 0.03260 0.02046 0.00093 ( 1)
 869 L   0.24568 0.57803 0.12836 0.04793 ( 2)
 870 L   0.27070 0.68715 0.01210 0.03005 ( 2)
 871 L   0.88756 0.07945 0.03006 0.00293 ( 1)
 872 S   0.96043 0.01502 0.02409 0.00046 ( 1)
 873 H   0.95993 0.01520 0.02440 0.00047 ( 1)
 874 N   0.97451 0.00447 0.02089 0.00013 ( 1)
 875 A   0.00005 0.95611 0.00000 0.04383 ( 2)
 876 L   0.94402 0.03332 0.02167 0.00099 ( 1)
 877 S   0.95868 0.01635 0.02447 0.00051 ( 1)
 878 D   0.71202 0.26367 0.01642 0.00789 ( 1)
 879 T   0.07492 0.89510 0.00176 0.02822 ( 2)
 880 I   0.97339 0.00483 0.02164 0.00014 ( 1)
 881 P   0.93277 0.03847 0.02746 0.00130 ( 1)
 882 A   0.13221 0.83402 0.00400 0.02976 ( 2)
 883 G   0.00004 0.95469 0.00001 0.04526 ( 2)
 884 I   0.15848 0.81164 0.00386 0.02601 ( 2)
 885 T   0.95031 0.02283 0.02612 0.00074 ( 1)
 886 N   0.00192 0.89897 0.00175 0.09736 ( 2)
 887 L   0.96091 0.01519 0.02344 0.00046 ( 1)
 888 G   0.00002 0.93045 0.00001 0.06953 ( 2)
 889 Y   0.00022 0.95232 0.00004 0.04742 ( 2)
 890 L   0.96484 0.01128 0.02353 0.00034 ( 1)
 891 Q   0.35384 0.61471 0.01042 0.02104 ( 2)
 892 C   0.78545 0.18447 0.02372 0.00636 ( 1)
 893 L   0.92766 0.04322 0.02765 0.00147 ( 1)
 894 D   0.97172 0.00652 0.02158 0.00019 ( 1)
 895 L   0.89997 0.06807 0.02949 0.00246 ( 1)
 896 S   0.89821 0.06985 0.02942 0.00252 ( 1)
 897 D   0.00154 0.91180 0.00089 0.08578 ( 2)
 898 N   0.96776 0.00903 0.02294 0.00027 ( 1)
 899 K   0.05481 0.91044 0.00161 0.03314 ( 2)
 900 F   0.63094 0.34300 0.01551 0.01055 ( 1)
 901 S   0.87525 0.09922 0.02245 0.00308 ( 1)
 902 G   0.85295 0.12092 0.02234 0.00379 ( 1)
 903 G   0.06964 0.89643 0.00213 0.03179 ( 2)
 904 I   0.96985 0.00735 0.02258 0.00022 ( 1)
 905 P   0.95881 0.01621 0.02447 0.00050 ( 1)
 906 W   0.00093 0.96263 0.00003 0.03641 ( 2)
 907 H   0.97040 0.00727 0.02212 0.00021 ( 1)
 908 L   0.50942 0.45571 0.01756 0.01732 ( 1)
 909 S   0.22946 0.73527 0.00776 0.02751 ( 2)
 910 N   0.96755 0.00924 0.02293 0.00028 ( 1)
 911 L   0.90021 0.06783 0.02950 0.00246 ( 1)
 912 T   0.94737 0.02573 0.02607 0.00083 ( 1)
 913 F   0.71556 0.04074 0.24117 0.00252 ( 1)
 914 M   0.96513 0.01589 0.01855 0.00043 ( 1)
 915 T   0.00197 0.96221 0.00006 0.03575 ( 2)
 916 K   0.12061 0.83928 0.00454 0.03558 ( 2)
 917 L   0.27939 0.53020 0.14418 0.04623 ( 2)
 918 K   0.08576 0.88078 0.00260 0.03085 ( 2)
 919 G   0.00001 0.93306 0.00000 0.06693 ( 2)
 920 G   0.00201 0.96482 0.00006 0.03311 ( 2)
 921 F   0.00211 0.95964 0.00008 0.03817 ( 2)
 922 M   0.30707 0.66801 0.00614 0.01878 ( 2)
 923 P   0.00000 0.95974 0.00000 0.04026 ( 2)
 924 M   0.00071 0.97150 0.00001 0.02777 ( 2)
 925 F   0.00000 0.95219 0.00000 0.04781 ( 2)
 926 D   0.06109 0.90977 0.00142 0.02772 ( 2)
 927 G   0.00000 0.96490 0.00000 0.03510 ( 2)
 928 D   0.00000 0.92155 0.00000 0.07845 ( 2)
 929 G   0.00000 0.93528 0.00000 0.06472 ( 2)
 930 S   0.00000 0.85075 0.00000 0.14925 ( 2)
 931 T   0.00000 0.93956 0.00000 0.06044 ( 2)
 932 I   0.00000 0.92984 0.00000 0.07016 ( 2)
 933 H   0.00000 0.95934 0.00000 0.04066 ( 2)
 934 Y   0.00000 0.95913 0.00000 0.04087 ( 2)
 935 K   0.00003 0.94845 0.00000 0.05151 ( 2)
 936 V   0.00039 0.95133 0.00007 0.04821 ( 2)
 937 F   0.01242 0.93918 0.00065 0.04775 ( 2)
 938 V   0.05599 0.89561 0.00294 0.04546 ( 2)
 939 G   0.32189 0.62971 0.01676 0.03164 ( 2)
 940 S   0.74874 0.20285 0.03838 0.01002 ( 1)
 941 A   0.55206 0.39954 0.02850 0.01990 ( 1)
 942 I   0.55206 0.39954 0.02850 0.01990 ( 1)
 943 M   0.55206 0.39954 0.02850 0.01990 ( 1)
 944 G   0.55206 0.39954 0.02850 0.01990 ( 1)
 945 L   0.55206 0.39954 0.02850 0.01990 ( 1)
 946 G   0.55206 0.39954 0.02850 0.01990 ( 1)
 947 S   0.55206 0.39954 0.02850 0.01990 ( 1)
 948 Y   0.55206 0.39954 0.02850 0.01990 ( 1)
 949 F   0.55206 0.39954 0.02850 0.01990 ( 1)
 950 R   0.55206 0.39954 0.02850 0.01990 ( 1)
 951 K   0.00000 0.96065 0.00000 0.03935 ( 2)
 952 I   0.00000 0.96009 0.00000 0.03991 ( 2)
 953 G   0.00027 0.95934 0.00001 0.04038 ( 2)
 954 A   0.00009 0.96809 0.00000 0.03182 ( 2)
 955 G   0.00000 0.96121 0.00000 0.03879 ( 2)
 956 H   0.00009 0.96684 0.00000 0.03306 ( 2)
 957 L   0.78010 0.19187 0.02165 0.00638 ( 1)
 958 A   0.25240 0.71326 0.00826 0.02608 ( 2)
 959 E   0.10249 0.86015 0.00357 0.03380 ( 2)
 960 I   0.92614 0.05072 0.02161 0.00153 ( 1)
 961 L   0.92406 0.04669 0.02766 0.00159 ( 1)
 962 S   0.64882 0.31801 0.02154 0.01163 ( 1)
 963 V   0.94992 0.02338 0.02595 0.00076 ( 1)
 964 I   0.03874 0.85920 0.02149 0.08057 ( 2)
 965 T   0.94753 0.02556 0.02608 0.00083 ( 1)
 966 K   0.96386 0.01209 0.02369 0.00037 ( 1)
 967 G   0.91444 0.05511 0.02853 0.00192 ( 1)
 968 Q   0.93169 0.03960 0.02738 0.00133 ( 1)
 969 Q   0.73965 0.23076 0.02170 0.00788 ( 1)
 970 L   0.96549 0.01064 0.02355 0.00033 ( 1)
 971 M   0.00008 0.95664 0.00001 0.04327 ( 2)
 972 Y   0.95995 0.01524 0.02434 0.00047 ( 1)
 973 -   0.55206 0.39954 0.02850 0.01990 ( 1)
 974 -   0.55206 0.39954 0.02850 0.01990 ( 1)
 975 G   0.01407 0.95210 0.00039 0.03344 ( 2)
 976 R   0.01605 0.95132 0.00046 0.03218 ( 2)
 977 T   0.94772 0.02538 0.02608 0.00082 ( 1)
 978 I   0.62814 0.34457 0.01620 0.01108 ( 1)
 979 A   0.00170 0.93231 0.00070 0.06530 ( 2)
 980 Y   0.96043 0.01477 0.02435 0.00046 ( 1)
 981 F   0.97422 0.00462 0.02103 0.00013 ( 1)
 982 V   0.94207 0.03010 0.02684 0.00100 ( 1)
 983 S   0.54957 0.42307 0.01411 0.01325 ( 1)
 984 I   0.97295 0.00518 0.02172 0.00015 ( 1)
 985 D   0.97237 0.00595 0.02150 0.00017 ( 1)
 986 L   0.92558 0.04490 0.02798 0.00154 ( 1)
 987 S   0.89821 0.06985 0.02942 0.00252 ( 1)
 988 G   0.01146 0.95025 0.00041 0.03788 ( 2)
 989 N   0.96763 0.00916 0.02293 0.00027 ( 1)
 990 S   0.93841 0.03356 0.02692 0.00111 ( 1)
 991 L   0.92196 0.04879 0.02759 0.00166 ( 1)
 992 T   0.96726 0.00950 0.02296 0.00028 ( 1)
 993 G   0.95443 0.02009 0.02486 0.00063 ( 1)
 994 E   0.85991 0.11399 0.02252 0.00358 ( 1)
 995 I   0.96888 0.00699 0.02391 0.00022 ( 1)
 996 P   0.95777 0.01722 0.02448 0.00053 ( 1)
 997 P   0.39820 0.57063 0.01160 0.01956 ( 2)
 998 D   0.15545 0.81439 0.00403 0.02613 ( 2)
 999 I   0.96484 0.01089 0.02393 0.00034 ( 1)
1000 T   0.96748 0.00928 0.02296 0.00028 ( 1)
1001 S   0.92584 0.04576 0.02688 0.00153 ( 1)
1002 L   0.96549 0.01064 0.02355 0.00033 ( 1)
1003 V   0.00065 0.93752 0.00022 0.06160 ( 2)
1004 F   0.28109 0.68559 0.00876 0.02456 ( 2)
1005 V   0.63700 0.31982 0.02810 0.01508 ( 1)
1006 M   0.96567 0.01535 0.01856 0.00041 ( 1)
1007 N   0.97502 0.00408 0.02078 0.00012 ( 1)
1008 L   0.36255 0.60510 0.01114 0.02122 ( 2)
1009 N   0.97478 0.00431 0.02079 0.00012 ( 1)
1010 L   0.92558 0.04490 0.02798 0.00154 ( 1)
1011 S   0.90586 0.06225 0.02965 0.00224 ( 1)
1012 S   0.89876 0.06941 0.02934 0.00249 ( 1)
1013 N   0.96755 0.00924 0.02293 0.00028 ( 1)
1014 Q   0.61578 0.10768 0.26823 0.00830 ( 1)
1015 L   0.92773 0.04315 0.02765 0.00146 ( 1)
1016 S   0.97151 0.00664 0.02166 0.00019 ( 1)
1017 G   0.91407 0.05550 0.02850 0.00193 ( 1)
1018 Q   0.08148 0.88541 0.00243 0.03068 ( 2)
1019 I   0.97278 0.00538 0.02168 0.00016 ( 1)
1020 P   0.93149 0.03973 0.02744 0.00134 ( 1)
1021 N   0.91543 0.06095 0.02178 0.00184 ( 1)
1022 M   0.96655 0.01449 0.01858 0.00039 ( 1)
1023 I   0.97295 0.00518 0.02172 0.00015 ( 1)
1024 G   0.92850 0.04107 0.02897 0.00146 ( 1)
1025 A   0.79762 0.17395 0.02268 0.00575 ( 1)
1026 M   0.97908 0.00206 0.01880 0.00006 ( 1)
1027 R   0.74061 0.22856 0.02285 0.00798 ( 1)
1028 S   0.90651 0.06161 0.02967 0.00222 ( 1)
1029 L   0.61572 0.35033 0.02086 0.01309 ( 1)
1030 V   0.44530 0.52467 0.01250 0.01752 ( 2)
1031 S   0.95641 0.01860 0.02441 0.00057 ( 1)
1032 L   0.95782 0.01747 0.02417 0.00055 ( 1)
1033 D   0.96270 0.01304 0.02387 0.00040 ( 1)
1034 L   0.94880 0.02430 0.02610 0.00079 ( 1)
1035 S   0.95829 0.01673 0.02446 0.00052 ( 1)
1036 K   0.01314 0.92588 0.00346 0.05751 ( 2)
1037 N   0.96778 0.00901 0.02294 0.00027 ( 1)
1038 K   0.95960 0.01556 0.02436 0.00048 ( 1)
1039 L   0.88115 0.09273 0.02316 0.00296 ( 1)
1040 S   0.85000 0.12347 0.02260 0.00393 ( 1)
1041 G   0.95524 0.01928 0.02487 0.00060 ( 1)
1042 E   0.48763 0.48349 0.01307 0.01580 ( 1)
1043 I   0.96481 0.01093 0.02392 0.00034 ( 1)
1044 P   0.92707 0.04341 0.02803 0.00149 ( 1)
1045 P   0.04021 0.92295 0.00141 0.03543 ( 2)
1046 S   0.96043 0.01502 0.02409 0.00046 ( 1)
1047 I   0.63177 0.33701 0.01940 0.01182 ( 1)
1048 A   0.21388 0.75028 0.00738 0.02846 ( 2)
1049 S   0.27809 0.68741 0.00945 0.02505 ( 2)
1050 V   0.60076 0.36420 0.02116 0.01388 ( 1)
1051 T   0.09466 0.87032 0.00304 0.03198 ( 2)
1052 S   0.75432 0.21933 0.01948 0.00687 ( 1)
1053 L   0.90976 0.05988 0.02825 0.00212 ( 1)
1054 S   0.00002 0.64453 0.00187 0.35358 ( 2)
1055 Y   0.00842 0.73181 0.07618 0.18359 ( 2)
1056 L   0.69738 0.27104 0.02188 0.00970 ( 1)
1057 N   0.56459 0.40722 0.01422 0.01396 ( 1)
1058 L   0.88659 0.08035 0.03009 0.00298 ( 1)
1059 S   0.93916 0.03275 0.02701 0.00108 ( 1)
1060 Y   0.94037 0.03176 0.02682 0.00105 ( 1)
1061 N   0.96765 0.00915 0.02293 0.00027 ( 1)
1062 N   0.91562 0.04519 0.03735 0.00183 ( 1)
1063 L   0.92299 0.04402 0.03131 0.00168 ( 1)
1064 S   0.86480 0.10960 0.02219 0.00341 ( 1)
1065 G   0.91472 0.05485 0.02852 0.00191 ( 1)
1066 R   0.94965 0.02401 0.02559 0.00076 ( 1)
1067 I   0.96985 0.00735 0.02258 0.00022 ( 1)
1068 P   0.93716 0.03473 0.02696 0.00115 ( 1)
1069 S   0.95868 0.01635 0.02447 0.00051 ( 1)
1070 G   0.93434 0.03706 0.02736 0.00124 ( 1)
1071 P   0.26398 0.57124 0.11865 0.04613 ( 2)
1072 Q   0.93968 0.03250 0.02675 0.00107 ( 1)
1073 L   0.96525 0.01087 0.02354 0.00033 ( 1)
1074 D   0.96287 0.01287 0.02387 0.00039 ( 1)
1075 I   0.48879 0.48097 0.01403 0.01621 ( 1)
1076 L   0.94955 0.02356 0.02612 0.00077 ( 1)
1077 N   0.80532 0.17235 0.01734 0.00499 ( 1)
1078 S   0.00490 0.95870 0.00017 0.03623 ( 2)
1079 D   0.14064 0.82871 0.00374 0.02691 ( 2)
1080 N   0.96755 0.00924 0.02293 0.00028 ( 1)
1081 P   0.03558 0.92983 0.00106 0.03353 ( 2)
1082 S   0.63590 0.33088 0.02112 0.01211 ( 1)
1083 V   0.00412 0.96343 0.00011 0.03234 ( 2)
1084 M   0.55265 0.42336 0.01169 0.01230 ( 1)
1085 Y   0.94037 0.03176 0.02682 0.00105 ( 1)
1086 I   0.96476 0.01099 0.02391 0.00034 ( 1)
1087 G   0.75819 0.21222 0.02242 0.00717 ( 1)
1088 N   0.96768 0.00911 0.02293 0.00027 ( 1)
1089 S   0.74633 0.23009 0.01687 0.00671 ( 1)
1090 G   0.26467 0.70142 0.00854 0.02537 ( 2)
1091 L   0.96300 0.01263 0.02398 0.00039 ( 1)
1092 C   0.95699 0.01784 0.02462 0.00055 ( 1)
1093 G   0.91397 0.05558 0.02851 0.00193 ( 1)
1094 P   0.52065 0.45137 0.01362 0.01435 ( 1)
1095 P   0.95881 0.01621 0.02447 0.00050 ( 1)
1096 L   0.40947 0.55001 0.01647 0.02405 ( 2)
1097 Q   0.36372 0.58557 0.02224 0.02848 ( 2)
1098 K   0.88468 0.08989 0.02261 0.00281 ( 1)
1099 N   0.97502 0.00408 0.02078 0.00012 ( 1)
1100 C   0.95699 0.01784 0.02462 0.00055 ( 1)
1101 S   0.21862 0.62162 0.10785 0.05191 ( 2)
1102 G   0.91409 0.05548 0.02850 0.00193 ( 1)
1103 N   0.97502 0.00408 0.02078 0.00012 ( 1)
1104 D   0.93656 0.04149 0.02076 0.00119 ( 1)
1105 S   0.00286 0.93666 0.00082 0.05966 ( 2)
1106 Q   0.00124 0.96282 0.00004 0.03590 ( 2)
1107 V   0.60648 0.36485 0.01652 0.01214 ( 1)
1108 -   0.28524 0.66636 0.01487 0.03353 ( 2)
1109 -   0.14337 0.82720 0.00344 0.02598 ( 2)
1110 -   0.92643 0.04675 0.02530 0.00152 ( 1)
1111 -   0.96533 0.01280 0.02149 0.00038 ( 1)
1112 -   0.93525 0.03768 0.02582 0.00125 ( 1)
1113 E   0.00004 0.93162 0.00002 0.06833 ( 2)
1114 S   0.54904 0.42358 0.01410 0.01328 ( 1)
1115 R   0.88307 0.09129 0.02279 0.00285 ( 1)
1116 K   0.56942 0.40300 0.01479 0.01280 ( 1)
1117 Q   0.01127 0.95472 0.00034 0.03367 ( 2)
1118 E   0.45964 0.50986 0.01311 0.01738 ( 2)
1119 F   0.97422 0.00462 0.02103 0.00013 ( 1)
1120 E   0.04188 0.92665 0.00104 0.03043 ( 2)
1121 P   0.93149 0.03973 0.02744 0.00134 ( 1)
1122 M   0.21854 0.74479 0.00783 0.02884 ( 2)
1123 T   0.43661 0.53366 0.01209 0.01763 ( 2)
1124 F   0.97422 0.00462 0.02103 0.00013 ( 1)
1125 Y   0.00388 0.94620 0.00082 0.04911 ( 2)
1126 F   0.97378 0.00500 0.02108 0.00014 ( 1)
1127 G   0.94981 0.02466 0.02476 0.00077 ( 1)
1128 L   0.89949 0.07615 0.02202 0.00234 ( 1)
1129 V   0.94091 0.03126 0.02680 0.00103 ( 1)
1130 L   0.88688 0.08011 0.03005 0.00296 ( 1)
1131 G   0.91409 0.05548 0.02850 0.00193 ( 1)
1132 L   0.33428 0.63617 0.00866 0.02088 ( 2)
1133 V   0.78525 0.18598 0.02256 0.00621 ( 1)
1134 A   0.06895 0.89275 0.00259 0.03572 ( 2)
1135 G   0.91341 0.05615 0.02850 0.00195 ( 1)
1136 L   0.83590 0.13647 0.02315 0.00448 ( 1)
1137 W   0.89559 0.07255 0.02926 0.00260 ( 1)
1138 L   0.30110 0.67220 0.00651 0.02019 ( 2)
1139 V   0.94119 0.03098 0.02681 0.00103 ( 1)
1140 F   0.97366 0.00507 0.02112 0.00015 ( 1)
1141 C   0.95699 0.01784 0.02462 0.00055 ( 1)
1142 A   0.93714 0.03469 0.02701 0.00115 ( 1)
1143 L   0.88559 0.08139 0.03001 0.00301 ( 1)
1144 L   0.91190 0.05777 0.02829 0.00204 ( 1)
1145 F   0.96580 0.01060 0.02329 0.00032 ( 1)
1146 K   0.95978 0.01538 0.02436 0.00048 ( 1)
1147 K   0.64326 0.09432 0.25595 0.00647 ( 1)
1148 T   0.41699 0.55270 0.01181 0.01850 ( 2)
1149 W   0.89559 0.07255 0.02926 0.00260 ( 1)
1150 R   0.94537 0.02814 0.02559 0.00090 ( 1)
1151 I   0.94388 0.03409 0.02102 0.00102 ( 1)
1152 A   0.88322 0.09183 0.02213 0.00282 ( 1)
1153 Y   0.52291 0.44881 0.01383 0.01445 ( 1)
1154 F   0.96604 0.01034 0.02330 0.00031 ( 1)
1155 -   0.55206 0.39954 0.02850 0.01990 ( 1)
1156 L   0.81720 0.15504 0.02266 0.00510 ( 1)
1157 F   0.89381 0.08190 0.02179 0.00250 ( 1)
1158 D   0.95970 0.01603 0.02378 0.00049 ( 1)
1159 -   0.55206 0.39954 0.02850 0.01990 ( 1)
1160 A   0.23147 0.72899 0.00936 0.03018 ( 2)
1161 Y   0.92710 0.04504 0.02637 0.00149 ( 1)
1162 D   0.96548 0.01270 0.02145 0.00037 ( 1)
1163 R   0.14399 0.82186 0.00463 0.02951 ( 2)
1164 I   0.79404 0.17762 0.02244 0.00591 ( 1)
1165 Y   0.94997 0.02516 0.02409 0.00078 ( 1)
1166 V   0.93654 0.03666 0.02561 0.00119 ( 1)
1167 F   0.91364 0.06470 0.01980 0.00186 ( 1)
1168 V   0.92579 0.04626 0.02641 0.00154 ( 1)
1169 V   0.87317 0.10298 0.02073 0.00312 ( 1)
1170 V   0.92627 0.04580 0.02641 0.00152 ( 1)
1171 K   0.94907 0.02601 0.02411 0.00080 ( 1)
1172 W   0.87214 0.09589 0.02853 0.00344 ( 1)
1173 A   0.69158 0.27882 0.02021 0.00939 ( 1)
1174 S   0.09781 0.87008 0.00276 0.02935 ( 2)
1175 F   0.95737 0.01896 0.02310 0.00057 ( 1)
1176 T   0.27356 0.69364 0.00841 0.02439 ( 2)
1177 R   0.09206 0.87548 0.00262 0.02984 ( 2)
1178 -   0.55206 0.39954 0.02850 0.01990 ( 1)
1179 T   0.72441 0.24724 0.02021 0.00814 ( 1)
1180 T   0.01232 0.94665 0.00049 0.04054 ( 2)
1181 A   0.67748 0.28742 0.02399 0.01111 ( 1)
1182 E   0.77055 0.20276 0.02028 0.00641 ( 1)
1183 -   0.55206 0.39954 0.02850 0.01990 ( 1)
