# Supplementary material for: Comparative gene retention analysis in barley, wild emmer, and bread wheat pangenome lines reveals factors affecting gene retention following gene duplication
Source: BMC Biol. 2023 Feb 6;21:25. doi: 10.1186/s12915-022-01503-z (PMC9903521; doi:10.1186/s12915-022-01503-z)
Supplement: Supplementary file 12 — Additional file 12. Sequence alignment, phylogenetic trees, and natural selection analyses data for Fig. 5E-O. [file 12915_2022_1503_MOESM12_ESM.zip › Files_S11/HORVU.MOREX.r2.5HG0352860.1/2NG.dN]

    11
Bradi3g18400.3       
HORVU.MOREX.r2.5HG0352750.1   0.2371
TraesCS5D02G029200     0.2407  0.0802
TraesCS5B02G020000     0.2343  0.1379  0.1438
HORVU.MOREX.r2.5HG0352860.1   0.2462  0.1338  0.1526  0.1328
TraesCS5D02G029100     0.2309  0.1415  0.1516  0.1260  0.0986
HORVU.MOREX.r2.3HG0184980.1   0.2501  0.2255  0.2336  0.2389  0.2478  0.2351
TRIDC3AG005190.1       0.2385  0.2189  0.2255  0.2294  0.2281  0.2133  0.1571
TraesCS3D02G034300     0.2261  0.2101  0.2082  0.2116  0.2237  0.2179  0.1684  0.1578
TRIDC3BG005030.1       0.2242  0.2113  0.2112  0.2115  0.2136  0.2084  0.1569  0.1393  0.1411
TraesCS3D02G034900     0.2148  0.2121  0.2130  0.2122  0.2198  0.2193  0.1443  0.1337  0.1482  0.1079
