# Supplementary material for: Comparative gene retention analysis in barley, wild emmer, and bread wheat pangenome lines reveals factors affecting gene retention following gene duplication
Source: BMC Biol. 2023 Feb 6;21:25. doi: 10.1186/s12915-022-01503-z (PMC9903521; doi:10.1186/s12915-022-01503-z)
Supplement: Supplementary file 12 — Additional file 12. Sequence alignment, phylogenetic trees, and natural selection analyses data for Fig. 5E-O. [file 12915_2022_1503_MOESM12_ESM.zip › Files_S11/HORVU.MOREX.r2.5HG0352860.1/lnf]

    -1   1183   1058


 1

     1      2    -3.8632716989   0.020999184005      24.8420  --- (-) --- (-) --- (-) --- (-) --- (-) --- (-) --- (-) --- (-) --- (-) CAT (H) --- (-) 
     2      1    -3.9909449444   0.018482241176      21.8645  --- (-) --- (-) --- (-) --- (-) --- (-) --- (-) --- (-) --- (-) TTA (L) --- (-) --- (-) 
     3      1    -3.7071334878   0.024547789053      29.0400  --- (-) --- (-) --- (-) --- (-) --- (-) --- (-) --- (-) --- (-) TTT (F) --- (-) --- (-) 
     4      1    -7.5689458490   0.000516236353       0.6107  --- (-) --- (-) --- (-) --- (-) --- (-) --- (-) --- (-) GAT (D) --- (-) TAT (Y) --- (-) 
     5      1    -4.5559895862   0.010504100374      12.4264  --- (-) --- (-) --- (-) --- (-) ACA (T) ACA (T) --- (-) --- (-) --- (-) --- (-) --- (-) 
     6      1    -4.3154709162   0.013360256444      15.8052  --- (-) --- (-) --- (-) --- (-) ACT (T) ACT (T) --- (-) --- (-) --- (-) --- (-) --- (-) 
     7      1    -6.7066768026   0.001222720723       1.4465  --- (-) --- (-) --- (-) --- (-) ATT (I) ACT (T) --- (-) --- (-) --- (-) --- (-) --- (-) 
     8      1    -8.2329192782   0.000265759371       0.3144  --- (-) --- (-) --- (-) --- (-) CAG (Q) CAC (H) --- (-) --- (-) --- (-) --- (-) --- (-) 
     9      1    -3.8632716989   0.020999184005      24.8420  --- (-) --- (-) --- (-) --- (-) CAT (H) --- (-) --- (-) --- (-) --- (-) --- (-) --- (-) 
    10      1    -9.2982581212   0.000091583620       0.1083  --- (-) --- (-) --- (-) --- (-) CAT (H) --- (-) --- (-) --- (-) --- (-) GGT (G) --- (-) 
    11      1    -4.2397105009   0.014411763431      17.0491  --- (-) --- (-) --- (-) --- (-) CAT (H) CAT (H) --- (-) --- (-) --- (-) --- (-) --- (-) 
    12      1    -4.5852036472   0.010201672034      12.0686  --- (-) --- (-) --- (-) --- (-) CTG (L) CTG (L) --- (-) --- (-) --- (-) --- (-) --- (-) 
    13      1    -4.4646911139   0.011508249949      13.6143  --- (-) --- (-) --- (-) --- (-) GAA (E) GAA (E) --- (-) --- (-) --- (-) --- (-) --- (-) 
    14      1    -4.4814036924   0.011317515688      13.3886  --- (-) --- (-) --- (-) --- (-) GAC (D) GAC (D) --- (-) --- (-) --- (-) --- (-) --- (-) 
    15      1    -7.7381590337   0.000435873265       0.5156  --- (-) --- (-) --- (-) --- (-) GAT (D) CAT (H) --- (-) --- (-) --- (-) --- (-) --- (-) 
    16      1    -4.2544867800   0.014200376793      16.7990  --- (-) --- (-) --- (-) --- (-) GAT (D) GAT (D) --- (-) --- (-) --- (-) --- (-) --- (-) 
    17      1    -4.7758362189   0.008431030952       9.9739  --- (-) --- (-) --- (-) --- (-) GCC (A) GCC (A) --- (-) --- (-) --- (-) --- (-) --- (-) 
    18      1    -6.8186256288   0.001093222384       1.2933  --- (-) --- (-) --- (-) --- (-) GGT (G) --- (-) --- (-) --- (-) --- (-) GGC (G) --- (-) 
    19      1    -4.7020059934   0.009077050323      10.7382  --- (-) --- (-) --- (-) --- (-) GGT (G) GGT (G) --- (-) --- (-) --- (-) --- (-) --- (-) 
    20      1    -4.5366645519   0.010709066585      12.6688  --- (-) --- (-) --- (-) --- (-) GTG (V) GTG (V) --- (-) --- (-) --- (-) --- (-) --- (-) 
    21      1    -4.7574128403   0.008587798688      10.1594  --- (-) --- (-) --- (-) --- (-) TCA (S) TCA (S) --- (-) --- (-) --- (-) --- (-) --- (-) 
    22      1    -4.6494392867   0.009566964752      11.3177  --- (-) --- (-) --- (-) --- (-) TGT (C) TGT (C) --- (-) --- (-) --- (-) --- (-) --- (-) 
    23      2    -4.4938695293   0.011177309097      13.2228  --- (-) --- (-) --- (-) --- (-) TTG (L) TTG (L) --- (-) --- (-) --- (-) --- (-) --- (-) 
    24      1    -3.8343616634   0.021615131797      25.5707  --- (-) --- (-) --- (-) AAA (K) --- (-) --- (-) --- (-) --- (-) --- (-) --- (-) --- (-) 
    25      1    -3.5505502068   0.028708839509      33.9626  --- (-) --- (-) --- (-) AAT (N) --- (-) --- (-) --- (-) --- (-) --- (-) --- (-) --- (-) 
    26      1    -4.3405990643   0.013028720824      15.4130  --- (-) --- (-) --- (-) AAT (N) AAT (N) AAT (N) --- (-) --- (-) --- (-) --- (-) --- (-) 
    27      1    -4.1394620525   0.015931419467      18.8469  --- (-) --- (-) --- (-) ACA (T) --- (-) --- (-) --- (-) --- (-) --- (-) --- (-) --- (-) 
    28      3    -3.8556505959   0.021159832331      25.0321  --- (-) --- (-) --- (-) ACT (T) --- (-) --- (-) --- (-) --- (-) --- (-) --- (-) --- (-) 
    29      1    -4.3259847770   0.013220524416      15.6399  --- (-) --- (-) --- (-) AGA (R) --- (-) --- (-) --- (-) --- (-) --- (-) --- (-) --- (-) 
    30      1    -3.6714641325   0.025439196313      30.0946  --- (-) --- (-) --- (-) ATA (I) --- (-) --- (-) --- (-) --- (-) --- (-) --- (-) --- (-) 
    31      2    -3.7687630435   0.023080595331      27.3043  --- (-) --- (-) --- (-) ATG (M) --- (-) --- (-) --- (-) --- (-) --- (-) --- (-) --- (-) 
    32      1   -11.4320777383   0.000010842058       0.0128  --- (-) --- (-) --- (-) CAA (Q) CGT (R) CGT (R) --- (-) --- (-) --- (-) --- (-) --- (-) 
    33      1    -4.2443820665   0.014344594946      16.9697  --- (-) --- (-) --- (-) CAG (Q) --- (-) --- (-) --- (-) --- (-) --- (-) --- (-) --- (-) 
    34      2    -3.8632716989   0.020999184005      24.8420  --- (-) --- (-) --- (-) CAT (H) --- (-) --- (-) --- (-) --- (-) --- (-) --- (-) --- (-) 
    35      1    -4.5933910729   0.010118487601      11.9702  --- (-) --- (-) --- (-) CGC (R) --- (-) --- (-) --- (-) --- (-) --- (-) --- (-) --- (-) 
    36      2    -3.9388704284   0.019470195309      23.0332  --- (-) --- (-) --- (-) CTC (L) --- (-) --- (-) --- (-) --- (-) --- (-) --- (-) --- (-) 
    37      1    -4.4570606880   0.011596398676      13.7185  --- (-) --- (-) --- (-) GCA (A) --- (-) --- (-) --- (-) --- (-) --- (-) --- (-) --- (-) 
    38      1    -4.4117454918   0.012133980072      14.3545  --- (-) --- (-) --- (-) GCC (A) --- (-) --- (-) --- (-) --- (-) --- (-) --- (-) --- (-) 
    39      2    -4.5543595990   0.010521235885      12.4466  --- (-) --- (-) --- (-) GCG (A) --- (-) --- (-) --- (-) --- (-) --- (-) --- (-) --- (-) 
    40      1    -8.3019916060   0.000248022372       0.2934  --- (-) --- (-) --- (-) GCG (A) GCG (A) GCA (A) --- (-) --- (-) --- (-) --- (-) --- (-) 
    41      1    -4.7408823235   0.008730939273      10.3287  --- (-) --- (-) --- (-) GGG (G) --- (-) --- (-) --- (-) --- (-) --- (-) --- (-) --- (-) 
    42      2    -3.9890627680   0.018517060771      21.9057  --- (-) --- (-) --- (-) GTA (V) --- (-) --- (-) --- (-) --- (-) --- (-) --- (-) --- (-) 
    43      1    -3.9437475718   0.019375467562      22.9212  --- (-) --- (-) --- (-) GTC (V) --- (-) --- (-) --- (-) --- (-) --- (-) --- (-) --- (-) 
    44      1   -18.2080379415   0.000000012369       0.0000  --- (-) --- (-) --- (-) TAT (Y) --- (-) --- (-) TAT (Y) TCA (S) --- (-) TGT (C) TGT (C) 
    45      1    -4.4136276682   0.012111163261      14.3275  --- (-) --- (-) --- (-) TCC (S) --- (-) --- (-) --- (-) --- (-) --- (-) --- (-) --- (-) 
    46      3    -4.7427644998   0.008714521561      10.3093  --- (-) --- (-) --- (-) TGG (W) --- (-) --- (-) --- (-) --- (-) --- (-) --- (-) --- (-) 
    47      1    -4.9905887480   0.006801658850       8.0464  --- (-) --- (-) --- (-) TGG (W) TGG (W) TGG (W) --- (-) --- (-) --- (-) --- (-) --- (-) 
    48      1    -4.0882438554   0.016768655901      19.8373  --- (-) --- (-) --- (-) TTG (L) --- (-) --- (-) --- (-) --- (-) --- (-) --- (-) --- (-) 
    49      1    -3.7071334878   0.024547789053      29.0400  --- (-) --- (-) --- (-) TTT (F) --- (-) --- (-) --- (-) --- (-) --- (-) --- (-) --- (-) 
    50      1    -3.5505502068   0.028708839509      33.9626  --- (-) --- (-) AAT (N) --- (-) --- (-) --- (-) --- (-) --- (-) --- (-) --- (-) --- (-) 
    51      1    -3.3876526758   0.033787895030      39.9711  --- (-) --- (-) ATT (I) --- (-) --- (-) --- (-) --- (-) --- (-) --- (-) --- (-) --- (-) 
    52      2    -3.7003741680   0.024714277449      29.2370  --- (-) --- (-) CTT (L) --- (-) --- (-) --- (-) --- (-) --- (-) --- (-) --- (-) --- (-) 
    53      1   -10.1101183125   0.000040665995       0.0481  --- (-) --- (-) CTT (L) --- (-) CTT (L) CTT (L) --- (-) CAT (H) CAT (H) CAT (H) CAT (H) 
    54      1    -4.5904754516   0.010148032328      12.0051  --- (-) --- (-) GAT (D) --- (-) GAT (D) GAT (D) --- (-) --- (-) --- (-) --- (-) --- (-) 
    55      1   -29.3862366481   0.000000000000       0.0000  --- (-) --- (-) GTG (V) --- (-) TCG (S) GCA (A) --- (-) GAG (E) CCG (P) CAG (Q) CAG (Q) 
    56      1   -25.2822558749   0.000000000010       0.0000  --- (-) --- (-) TAC (Y) --- (-) ACA (T) ACC (T) TTC (F) TTC (F) TAC (Y) TAC (Y) TAC (Y) 
    57      1    -9.9124748900   0.000049552646       0.0586  --- (-) --- (-) TAT (Y) --- (-) TAT (Y) TAT (Y) TAT (Y) TAT (Y) TAT (Y) TAT (Y) CAT (H) 
    58      1   -43.5156500347   0.000000000000       0.0000  --- (-) AAC (N) CTG (L) GGC (G) GAC (D) GAC (D) ACG (T) ACG (T) GAG (E) ACG (T) GCT (A) 
    59      1   -10.5873870988   0.000025232263       0.0298  --- (-) ACT (T) --- (-) CGT (R) --- (-) --- (-) --- (-) --- (-) --- (-) --- (-) --- (-) 
    60      1   -13.3705355353   0.000001560451       0.0018  --- (-) AGC (S) ACC (T) ACC (T) ATC (I) ACC (T) --- (-) --- (-) --- (-) --- (-) --- (-) 
    61      1   -13.9201378267   0.000000900660       0.0011  --- (-) AGC (S) AGC (S) CCT (P) --- (-) --- (-) --- (-) --- (-) --- (-) --- (-) --- (-) 
    62      1   -14.3036592883   0.000000613762       0.0007  --- (-) AGC (S) TCC (S) TCC (S) --- (-) --- (-) --- (-) --- (-) --- (-) --- (-) --- (-) 
    63      1    -8.3219087316   0.000243131349       0.2876  --- (-) ATC (I) --- (-) --- (-) ATC (I) GTC (V) --- (-) --- (-) --- (-) --- (-) --- (-) 
    64      1   -13.5929043870   0.000001249328       0.0015  --- (-) ATG (M) ATC (I) GCC (A) --- (-) --- (-) --- (-) --- (-) --- (-) --- (-) --- (-) 
    65      1   -13.9250443589   0.000000896252       0.0011  --- (-) ATG (M) ATG (M) CGA (R) --- (-) --- (-) --- (-) --- (-) --- (-) --- (-) --- (-) 
    66      1    -3.3876526758   0.033787895030      39.9711  --- (-) ATT (I) --- (-) --- (-) --- (-) --- (-) --- (-) --- (-) --- (-) --- (-) --- (-) 
    67      1   -11.1743184706   0.000014029919       0.0166  --- (-) CAA (Q) CAA (Q) CAA (Q) CAA (Q) CAA (Q) CAG (Q) CAA (Q) CAA (Q) CAG (Q) CAA (Q) 
    68      1   -13.9497531190   0.000000874378       0.0010  --- (-) CAG (Q) CAG (Q) AGC (S) --- (-) --- (-) --- (-) --- (-) --- (-) --- (-) --- (-) 
    69      1   -14.4251887020   0.000000543526       0.0006  --- (-) CAT (H) CAA (Q) CAT (H) CAT (H) CAT (H) CAT (H) CAT (H) CAT (H) CAT (H) CAC (H) 
    70      1   -20.6442055459   0.000000001082       0.0000  --- (-) CAT (H) CAT (H) CAC (H) CAT (H) TAT (Y) GAT (D) CGT (R) CAT (H) CAT (H) CAT (H) 
    71      1    -4.8632676485   0.007725199367       9.1389  --- (-) CAT (H) CAT (H) CAT (H) CAT (H) CAT (H) --- (-) --- (-) --- (-) --- (-) --- (-) 
    72      1    -5.8187924365   0.002971190881       3.5149  --- (-) CAT (H) CAT (H) CAT (H) CAT (H) CAT (H) CAT (H) CAT (H) CAT (H) CAT (H) CAT (H) 
    73      1   -22.6820122592   0.000000000141       0.0000  --- (-) CCC (P) CCC (P) CCA (P) CCC (P) CCC (P) CGC (R) AAC (N) CCC (P) CCC (P) CCC (P) 
    74      1    -8.0044620411   0.000333969114       0.3951  --- (-) CCC (P) CCC (P) CTC (L) --- (-) --- (-) --- (-) --- (-) --- (-) --- (-) --- (-) 
    75      1   -30.2067938606   0.000000000000       0.0000  --- (-) CCG (P) GTT (V) CCG (P) CCG (P) CCG (P) GCA (A) GTG (V) GTG (V) GTG (V) GTG (V) 
    76      1   -15.4509527963   0.000000194866       0.0002  --- (-) CCT (P) TCC (S) TGT (C) --- (-) --- (-) --- (-) --- (-) --- (-) --- (-) --- (-) 
    77      1   -11.4778377189   0.000010357106       0.0123  --- (-) CGG (R) CAG (Q) CAG (Q) CAG (Q) CAG (Q) CAG (Q) CAG (Q) CAG (Q) CAG (Q) CAG (Q) 
    78      1    -8.1648350632   0.000284483568       0.3365  --- (-) CTA (L) CTA (L) ATA (I) --- (-) --- (-) --- (-) --- (-) --- (-) --- (-) --- (-) 
    79      1    -5.5439741804   0.003910953079       4.6267  --- (-) CTA (L) CTA (L) CTA (L) CTA (L) CTA (L) --- (-) --- (-) --- (-) --- (-) --- (-) 
    80      1   -26.8868106805   0.000000000002       0.0000  --- (-) CTA (L) CTT (L) CCA (P) CTC (L) CTC (L) CTA (L) GTA (V) CTA (L) GTA (V) CTA (L) 
    81      1   -34.5736760764   0.000000000000       0.0000  --- (-) CTT (L) AAC (N) CTT (L) CTT (L) CTT (L) TTC (F) TTC (F) GAC (D) CTC (L) CCC (P) 
    82      1   -12.0700321383   0.000005728642       0.0068  --- (-) CTT (L) CTC (L) CTC (L) CTC (L) CTT (L) CTC (L) CTC (L) CTC (L) CTC (L) CTC (L) 
    83      1   -12.7975069085   0.000002767664       0.0033  --- (-) CTT (L) CTT (L) GCC (A) --- (-) --- (-) --- (-) --- (-) --- (-) --- (-) --- (-) 
    84      1    -8.1748308604   0.000281654093       0.3332  --- (-) GAT (D) GAT (D) GAT (D) GAT (D) GAT (D) GAC (D) GAT (D) GAT (D) GAT (D) GAT (D) 
    85      1    -5.4302134901   0.004382160155       5.1841  --- (-) GCA (A) GCA (A) GCA (A) GCA (A) GCA (A) --- (-) --- (-) --- (-) --- (-) --- (-) 
    86      1   -15.3325217412   0.000000219367       0.0003  --- (-) GCG (A) GCA (A) GCA (A) GCA (A) GCA (A) TCA (S) GCA (A) GCA (A) GCA (A) GCA (A) 
    87      1    -9.8053478133   0.000055155846       0.0652  --- (-) GCT (A) TCT (S) TCT (S) --- (-) --- (-) --- (-) --- (-) --- (-) --- (-) --- (-) 
    88      1   -18.8344655332   0.000000006611       0.0000  --- (-) GGC (G) GCC (A) GCC (A) GCT (A) GCT (A) GCT (A) GCC (A) GCC (A) GCC (A) GCC (A) 
    89      1   -32.5541016464   0.000000000000       0.0000  --- (-) GGT (G) GCT (A) AGT (S) AGT (S) AGT (S) GAA (E) GAA (E) GAA (E) GCT (A) GCT (A) 
    90      1   -16.3287127486   0.000000081008       0.0001  --- (-) GGT (G) GGT (G) GGT (G) GGT (G) GGC (G) GGC (G) GGC (G) GGC (G) GGA (G) GGC (G) 
    91      1   -27.8043834448   0.000000000001       0.0000  --- (-) GTT (V) GTG (V) GTG (V) ATG (M) GGG (G) GGT (G) GGT (G) GAT (D) GGT (G) GGT (G) 
    92      1    -8.1675086195   0.000283724001       0.3356  --- (-) TCC (S) TCT (S) TCT (S) --- (-) --- (-) --- (-) --- (-) --- (-) --- (-) --- (-) 
    93      1   -10.5566353769   0.000026020253       0.0308  --- (-) TGT (C) TGT (C) CTT (L) --- (-) --- (-) --- (-) --- (-) --- (-) --- (-) --- (-) 
    94      4     0.0000000000   1.000000000000    1183.0000  ??? (-) ??? (-) ??? (-) ??? (-) ??? (-) ??? (-) ??? (-) ??? (-) ??? (-) ??? (-) ??? (-) 
    95      1   -13.4703160478   0.000001412265       0.0017  AAA (K) --- (-) --- (-) --- (-) --- (-) --- (-) TAT (Y) TTT (F) --- (-) --- (-) --- (-) 
    96      2    -6.1476578837   0.002138484489       2.5298  AAA (K) AAA (K) AAA (K) AAA (K) AAA (K) AAA (K) AAA (K) AAA (K) AAA (K) AAA (K) AAA (K) 
    97      1   -15.3626048112   0.000000212866       0.0003  AAA (K) AAA (K) AAA (K) AAA (K) AAT (N) AAA (K) AGA (R) AAA (K) AAA (K) AAA (K) AAA (K) 
    98      1    -9.0744590386   0.000114554595       0.1355  AAA (K) AAG (K) AAA (K) AAA (K) AAA (K) AAA (K) AAA (K) AAA (K) AAA (K) AAA (K) AAA (K) 
    99      1   -19.7831854626   0.000000002560       0.0000  AAA (K) AAG (K) AAG (K) AAA (K) AAG (K) AAG (K) GAG (E) AAG (K) AAG (K) GAG (E) GAG (E) 
   100      1   -23.9370611206   0.000000000040       0.0000  AAA (K) AAT (N) AAT (N) AAT (N) AAT (N) AAT (N) AAC (N) AGG (R) AGC (S) AAC (N) AAC (N) 
   101      1   -18.1328716762   0.000000013335       0.0000  AAA (K) ACA (T) ACA (T) ACA (T) ACA (T) ACA (T) ACA (T) GCA (A) GCA (A) GCA (A) GCA (A) 
   102      1   -20.2178048286   0.000000001658       0.0000  AAA (K) ATA (I) ATA (I) GAA (E) AAA (K) AAA (K) ACA (T) ACA (T) ACA (T) ACA (T) ACA (T) 
   103      1   -21.7671999471   0.000000000352       0.0000  AAA (K) CAA (Q) CAA (Q) CAA (Q) CAA (Q) CAA (Q) TAC (Y) CAC (H) CAC (H) GAC (D) CAC (H) 
   104      1   -20.2103885071   0.000000001670       0.0000  AAA (K) CAA (Q) CAA (Q) CAG (Q) CAA (Q) CAA (Q) GAT (D) CAA (Q) CAA (Q) CAA (Q) CAA (Q) 
   105      1   -28.2461522261   0.000000000001       0.0000  AAA (K) CCA (P) CCA (P) CCA (P) ACG (T) ACG (T) CCA (P) CCA (P) CCA (P) ACA (T) ACA (T) 
   106      1   -28.9564093137   0.000000000000       0.0000  AAA (K) GAA (E) AAA (K) AAC (N) CAA (Q) AAA (K) AAA (K) AAT (N) AAC (N) AAA (K) AAC (N) 
   107      1   -18.2482403137   0.000000011882       0.0000  AAA (K) GAA (E) GAA (E) GAA (E) GAA (E) GAA (E) AAA (K) CAG (Q) AAA (K) AAA (K) AAA (K) 
   108      1   -25.0863497897   0.000000000013       0.0000  AAA (K) GAA (E) GAA (E) GAG (E) GGG (G) GGG (G) AAA (K) AAA (K) AAA (K) ACA (T) AAA (K) 
   109      1   -38.7406024497   0.000000000000       0.0000  AAA (K) GAG (E) GAG (E) CAG (Q) GGG (G) GAG (E) TAT (Y) GGA (G) ATA (I) GGA (G) GAA (E) 
   110      1    -5.0531061437   0.006389456023       7.5587  AAC (N) --- (-) --- (-) --- (-) --- (-) --- (-) AAC (N) AAC (N) --- (-) --- (-) --- (-) 
   111      1   -10.5815327948   0.000025380414       0.0300  AAC (N) --- (-) --- (-) --- (-) --- (-) --- (-) AAC (N) AAC (N) AAC (N) ATC (I) AAC (N) 
   112      1    -9.1986393664   0.000101176973       0.1197  AAC (N) AAC (N) AAC (N) AAC (N) AAC (N) --- (-) AAT (N) AAT (N) --- (-) AAC (N) --- (-) 
   113      1    -8.6468675173   0.000175676290       0.2078  AAC (N) AAC (N) AAC (N) AAC (N) AAC (N) AAC (N) AAC (N) AAC (N) --- (-) AAC (N) AAT (N) 
   114      6    -6.6822523962   0.001252952646       1.4822  AAC (N) AAC (N) AAC (N) AAC (N) AAC (N) AAC (N) AAC (N) AAC (N) AAC (N) AAC (N) AAC (N) 
   115      1    -8.9301381662   0.000132339738       0.1566  AAC (N) AAC (N) AAC (N) AAC (N) AAC (N) AAC (N) AAC (N) AAC (N) AAC (N) AAT (N) AAC (N) 
   116      1    -8.6047508043   0.000183233217       0.2168  AAC (N) AAC (N) AAC (N) AAC (N) AAC (N) AAC (N) AAC (N) AAC (N) AAT (N) AAC (N) AAC (N) 
   117      1   -11.4124882037   0.000011056543       0.0131  AAC (N) AAC (N) AAC (N) AAC (N) AAC (N) AAC (N) AAC (N) AAC (N) AGC (S) AAC (N) AAC (N) 
   118      1   -10.8632443533   0.000019149301       0.0227  AAC (N) AAC (N) AAC (N) AAC (N) AAC (N) AAC (N) AAC (N) AAT (N) AAC (N) AAC (N) AAT (N) 
   119      1   -16.2691047174   0.000000085984       0.0001  AAC (N) AAC (N) AAC (N) AAC (N) AAC (N) AAC (N) AAC (N) GAC (D) AAC (N) GAC (D) GAC (D) 
   120      2    -8.4384056899   0.000216394876       0.2560  AAC (N) AAC (N) AAC (N) AAC (N) AAC (N) AAC (N) AAT (N) AAC (N) AAC (N) AAC (N) AAC (N) 
   121      1   -13.0610825350   0.000002126395       0.0025  AAC (N) AAC (N) AAC (N) AAC (N) AAC (N) AAC (N) AGT (S) AAC (N) AAC (N) AAC (N) AAC (N) 
   122      1    -8.9371682247   0.000131412645       0.1555  AAC (N) AAC (N) AAC (N) AAC (N) AAC (N) AAT (N) AAC (N) AAC (N) AAC (N) AAC (N) AAC (N) 
   123      1   -10.8595456158   0.000019220260       0.0227  AAC (N) AAC (N) AAC (N) AAC (N) AAC (N) AAT (N) AAC (N) AAC (N) AAT (N) AAC (N) AAC (N) 
   124      1   -10.9823852341   0.000016998504       0.0201  AAC (N) AAC (N) AAC (N) AAC (N) AAC (N) AAT (N) AAC (N) AAT (N) AAC (N) AAC (N) AAC (N) 
   125      1    -9.4834280019   0.000076102610       0.0900  AAC (N) AAC (N) AAC (N) AAC (N) AAT (N) AAT (N) AAC (N) AAC (N) AAC (N) AAC (N) AAC (N) 
   126      1   -11.3444189741   0.000011835359       0.0140  AAC (N) AAC (N) AAC (N) AAC (N) AAT (N) AAT (N) AAT (N) AAT (N) AAT (N) AAT (N) AAT (N) 
   127      1   -26.6602307095   0.000000000003       0.0000  AAC (N) AAC (N) AAC (N) AAC (N) GAC (D) AAC (N) AGC (S) AGA (R) AAC (N) GAC (D) AGC (S) 
   128      1    -8.6748746335   0.000170824365       0.2021  AAC (N) AAC (N) AAC (N) AAT (N) AAC (N) AAC (N) AAC (N) AAC (N) AAC (N) AAC (N) AAC (N) 
   129      1    -8.9244680960   0.000133092245       0.1574  AAC (N) AAC (N) AAT (N) AAC (N) AAC (N) AAC (N) --- (-) AAC (N) AAC (N) AAC (N) AAC (N) 
   130      1   -17.1123541076   0.000000037000       0.0000  AAC (N) AAG (K) AAG (K) AAC (N) AAC (N) AAC (N) AAC (N) AAC (N) AAC (N) AGC (S) AAC (N) 
   131      1   -19.2293442218   0.000000004455       0.0000  AAC (N) AAT (N) AAC (N) AAC (N) AAC (N) AAC (N) AAC (N) AAA (K) TAC (Y) AAC (N) AAC (N) 
   132      1    -9.2178971984   0.000099247165       0.1174  AAC (N) AAT (N) AAC (N) AAC (N) AAC (N) AAC (N) AAC (N) AAC (N) AAC (N) AAC (N) AAC (N) 
   133      1   -13.7843722441   0.000001031628       0.0012  AAC (N) AAT (N) AAC (N) AAC (N) AAC (N) AAC (N) AAC (N) AAC (N) GAC (D) AAC (N) AAC (N) 
   134      1   -13.3764320535   0.000001551277       0.0018  AAC (N) AAT (N) AAT (N) AAC (N) AAC (N) AAC (N) AAC (N) AAT (N) AAC (N) AAC (N) AAT (N) 
   135      1   -10.5586621210   0.000025967570       0.0307  AAC (N) AAT (N) AAT (N) AAC (N) AAT (N) AAT (N) AAC (N) AAC (N) AAC (N) AAC (N) AAC (N) 
   136      1   -10.9587222716   0.000017405535       0.0206  AAC (N) AAT (N) AAT (N) AAT (N) AAC (N) AAT (N) AAC (N) AAC (N) AAC (N) AAC (N) AAC (N) 
   137      1   -10.2095812462   0.000036815881       0.0436  AAC (N) AAT (N) AAT (N) AAT (N) AAT (N) AAC (N) AAT (N) AAT (N) AAT (N) AAT (N) AAT (N) 
   138      1   -11.7363692123   0.000007997599       0.0095  AAC (N) AAT (N) AAT (N) AAT (N) AAT (N) AAT (N) AAC (N) AAC (N) AAC (N) AAT (N) AAT (N) 
   139      2    -7.7146474905   0.000446242742       0.5279  AAC (N) AAT (N) AAT (N) AAT (N) AAT (N) AAT (N) AAT (N) AAT (N) AAT (N) AAT (N) AAT (N) 
   140      1   -16.8112219397   0.000000050001       0.0001  AAC (N) AGC (S) AAC (N) AAG (K) AAC (N) AAC (N) AAC (N) AAC (N) AAC (N) AAC (N) AAC (N) 
   141      1   -30.7220796103   0.000000000000       0.0000  AAC (N) AGC (S) AGC (S) AGC (S) CGC (R) CGC (R) AGC (S) ATT (I) --- (-) AGG (R) GAC (D) 
   142      1   -19.3969791338   0.000000003767       0.0000  AAC (N) AGC (S) AGC (S) AGT (S) AGC (S) AAC (N) AGC (S) AGC (S) AAC (N) AGC (S) AGC (S) 
   143      1   -26.3739399587   0.000000000004       0.0000  AAC (N) AGG (R) AAC (N) AGA (R) AGC (S) AGC (S) AGC (S) AGC (S) AGC (S) AGC (S) AGG (R) 
   144      1   -17.0910456485   0.000000037797       0.0000  AAC (N) AGT (S) AGC (S) AGC (S) AGC (S) AGT (S) AAC (N) AAC (N) AAC (N) AAC (N) AAC (N) 
   145      1   -32.0716150439   0.000000000000       0.0000  AAC (N) AGT (S) AGT (S) AGT (S) AGT (S) GAG (E) AAC (N) AAC (N) AGC (S) AAC (N) AGT (S) 
   146      1   -18.7390251640   0.000000007274       0.0000  AAC (N) AGT (S) AGT (S) AGT (S) AGT (S) GGT (G) AGC (S) AGT (S) AGT (S) AGT (S) AGT (S) 
   147      1   -16.2357067989   0.000000088904       0.0001  AAC (N) CCA (P) CCA (P) CCA (P) CCA (P) --- (-) CCA (P) CCA (P) --- (-) CCA (P) --- (-) 
   148      1   -24.9918780770   0.000000000014       0.0000  AAC (N) GAC (D) GAC (D) GGC (G) GAG (E) --- (-) AAC (N) TAC (Y) --- (-) TAT (Y) --- (-) 
   149      1   -30.0129887172   0.000000000000       0.0000  AAC (N) GAC (D) GAT (D) GAC (D) AAT (N) TAC (Y) GAC (D) GAC (D) GCC (A) TAC (Y) GAC (D) 
   150      1   -15.4594774908   0.000000193212       0.0002  AAC (N) GTC (V) GAC (D) GAC (D) GAC (D) GAC (D) GAC (D) GAC (D) GAC (D) GAC (D) GAC (D) 
   151      1   -19.2357405035   0.000000004426       0.0000  AAC (N) TAC (Y) CAC (H) TAC (Y) TAC (Y) TAC (Y) TTC (F) TTC (F) TTC (F) TTC (F) TTC (F) 
   152      1   -28.2549787530   0.000000000001       0.0000  AAG (K) --- (-) --- (-) --- (-) --- (-) --- (-) TCG (S) GTG (V) AAG (K) ACG (T) CCT (P) 
   153      1   -18.3901789565   0.000000010310       0.0000  AAG (K) AAA (K) AAA (K) AAA (K) AAA (K) --- (-) CAC (H) CAC (H) --- (-) AAC (N) --- (-) 
   154      1    -7.7997405086   0.000409841315       0.4848  AAG (K) AAA (K) AAA (K) AAA (K) AAA (K) AAA (K) AAA (K) AAA (K) AAA (K) AAA (K) AAA (K) 
   155      1   -19.6100911423   0.000000003044       0.0000  AAG (K) AAA (K) AAA (K) AAA (K) AAA (K) AAA (K) GAA (E) AAC (N) AAG (K) AAG (K) AAG (K) 
   156      1   -20.8575538430   0.000000000874       0.0000  AAG (K) AAA (K) AAA (K) AAA (K) AAA (K) GAA (E) GAG (E) AAG (K) AAG (K) AAG (K) GAG (E) 
   157      1    -6.0627359385   0.002328022839       2.7541  AAG (K) AAG (K) --- (-) AAG (K) AAG (K) AAG (K) --- (-) AAG (K) AAG (K) AAG (K) AAG (K) 
   158      1   -14.9439355218   0.000000323542       0.0004  AAG (K) AAG (K) AAA (K) AAG (K) AAT (N) AAT (N) AAG (K) AAG (K) AAG (K) AAG (K) AAG (K) 
   159      1   -11.3083042123   0.000012270602       0.0145  AAG (K) AAG (K) AAG (K) AAC (N) AAG (K) AAG (K) AAG (K) AAG (K) AAG (K) AAG (K) AAG (K) 
   160      1   -15.8380642303   0.000000132317       0.0002  AAG (K) AAG (K) AAG (K) AAC (N) AAT (N) AAG (K) AAG (K) AAG (K) AAG (K) AAG (K) AAG (K) 
   161      1   -18.0221603272   0.000000014896       0.0000  AAG (K) AAG (K) AAG (K) AAG (K) AAG (K) AAG (K) AAA (K) AAG (K) AAC (N) AAC (N) AAG (K) 
   162      1    -8.3769354283   0.000230114067       0.2722  AAG (K) AAG (K) AAG (K) AAG (K) AAG (K) AAG (K) AAA (K) AAG (K) AAG (K) AAG (K) AAG (K) 
   163      1   -16.0342946841   0.000000108741       0.0001  AAG (K) AAG (K) AAG (K) AAG (K) AAG (K) AAG (K) AAG (K) AAC (N) AAG (K) AGG (R) AAG (K) 
   164      1    -8.7766862979   0.000154288505       0.1825  AAG (K) AAG (K) AAG (K) AAG (K) AAG (K) AAG (K) AAG (K) AAG (K) AAG (K) AAG (K) AAA (K) 
   165      2    -6.3308694022   0.001780485138       2.1063  AAG (K) AAG (K) AAG (K) AAG (K) AAG (K) AAG (K) AAG (K) AAG (K) AAG (K) AAG (K) AAG (K) 
   166      1   -25.8366083995   0.000000000006       0.0000  AAG (K) ACG (T) ACA (T) TCG (S) ACG (T) ACG (T) ACA (T) ACA (T) ACA (T) ACC (T) ACA (T) 
   167      1   -11.8491938919   0.000007144313       0.0085  AAG (K) AGG (R) AGG (R) AAG (K) AAG (K) AAG (K) AAG (K) AAG (K) AAG (K) AAG (K) AAG (K) 
   168      1   -11.1808293349   0.000013938868       0.0165  AAG (K) AGG (R) AGG (R) AGG (R) AGG (R) AGG (R) AAG (K) AAG (K) AAG (K) AAG (K) AAG (K) 
   169      1   -27.7442495224   0.000000000001       0.0000  AAG (K) CAC (H) AAG (K) CAC (H) CAT (H) CAC (H) AAA (K) AAA (K) AAA (K) AAA (K) AAA (K) 
   170      1   -29.3718643312   0.000000000000       0.0000  AAG (K) CAC (H) CAC (H) TAC (Y) CAC (H) AAA (K) CAT (H) CAT (H) CTT (L) CAT (H) CAT (H) 
   171      1   -38.9364707110   0.000000000000       0.0000  AAG (K) CTC (L) CTG (L) ATG (M) --- (-) --- (-) CTT (L) TTT (F) AAC (N) ACC (T) ACT (T) 
   172      1   -23.9349017462   0.000000000040       0.0000  AAG (K) GAA (E) GAA (E) GAA (E) GAA (E) GAA (E) AAG (K) GAC (D) GAG (E) GAC (D) GAC (D) 
   173      1   -41.7655332338   0.000000000000       0.0000  AAG (K) GAA (E) GGG (G) GGG (G) GGG (G) GAG (E) GAT (D) GAT (D) ATG (M) ACT (T) GCT (A) 
   174      1   -13.9334643688   0.000000888737       0.0011  AAG (K) GAG (E) GAG (E) GAG (E) GAG (E) GAG (E) GAG (E) GAG (E) GAG (E) AAG (K) GAG (E) 
   175      1   -27.2919022029   0.000000000001       0.0000  AAG (K) GAG (E) GGA (G) GAG (E) GGG (G) GAG (E) CAA (Q) CAG (Q) CAG (Q) CAG (Q) CAG (Q) 
   176      1   -23.0778720716   0.000000000095       0.0000  AAG (K) GAG (E) GTG (V) GCG (A) GAG (E) AAG (K) AAG (K) AAG (K) AAG (K) AAG (K) AAG (K) 
   177      1   -20.0877658165   0.000000001888       0.0000  AAG (K) GAT (D) GAT (D) GAT (D) GAT (D) GAT (D) AAT (N) GAT (D) GAT (D) CAT (H) GAT (D) 
   178      1   -23.9429453924   0.000000000040       0.0000  AAG (K) TAT (Y) AAG (K) AAG (K) AAG (K) AAG (K) AAG (K) AAC (N) AGG (R) AAG (K) AAG (K) 
   179      1   -28.9467547188   0.000000000000       0.0000  AAT (N) AAA (K) CGC (R) AAT (N) AAT (N) AAT (N) AAC (N) AAT (N) AGT (S) AAT (N) AAT (N) 
   180      1    -7.9328110255   0.000358776464       0.4244  AAT (N) AAC (N) AAC (N) AAC (N) AAC (N) AAC (N) AAC (N) AAC (N) AAC (N) AAC (N) AAC (N) 
   181      1    -8.4722984724   0.000209183548       0.2475  AAT (N) AAC (N) AAC (N) AAC (N) AAC (N) AAC (N) AAT (N) AAT (N) AAT (N) AAT (N) AAT (N) 
   182      1   -13.9374512538   0.000000885201       0.0010  AAT (N) AAC (N) AAC (N) AAC (N) AAC (N) AAC (N) AAT (N) AAT (N) AAT (N) ACT (T) AAT (N) 
   183      1   -10.3072556435   0.000033389949       0.0395  AAT (N) AAC (N) AAC (N) AAT (N) AAC (N) AAC (N) AAT (N) AAT (N) AAT (N) AAT (N) AAT (N) 
   184      1    -9.0062451602   0.000122641492       0.1451  AAT (N) AAC (N) AAC (N) AAT (N) AAT (N) AAT (N) AAT (N) AAT (N) AAT (N) AAT (N) AAT (N) 
   185      1   -16.6120130899   0.000000061023       0.0001  AAT (N) AAC (N) AAC (N) ACC (T) ACC (T) ACC (T) AAT (N) AAT (N) AAT (N) AAT (N) AAT (N) 
   186      1   -11.1412793617   0.000014501197       0.0172  AAT (N) AAC (N) AAT (N) AAC (N) AAT (N) AAT (N) AAT (N) AAT (N) AAT (N) AAT (N) AAT (N) 
   187      1   -22.2261119937   0.000000000222       0.0000  AAT (N) AAT (N) AAG (K) AAT (N) AAG (K) AAT (N) AAT (N) AAT (N) AAT (N) AGT (S) AGT (S) 
   188      1    -8.4398445404   0.000216083740       0.2556  AAT (N) AAT (N) AAT (N) AAC (N) AAT (N) AAT (N) AAT (N) AAT (N) AAT (N) AAT (N) AAT (N) 
   189      1   -13.7112689889   0.000001109869       0.0013  AAT (N) AAT (N) AAT (N) AAC (N) AAT (N) AAT (N) AAT (N) ACT (T) AAT (N) AAT (N) AAT (N) 
   190      1    -8.3705780602   0.000231581647       0.2740  AAT (N) AAT (N) AAT (N) AAT (N) AAT (N) AAT (N) AAT (N) AAT (N) AAC (N) AAT (N) AAT (N) 
   191      1    -8.5984909280   0.000184383832       0.2181  AAT (N) AAT (N) AAT (N) AAT (N) AAT (N) AAT (N) AAT (N) AAT (N) AAT (N) AAT (N) AAC (N) 
   192      5    -6.1924376913   0.002044835994       2.4190  AAT (N) AAT (N) AAT (N) AAT (N) AAT (N) AAT (N) AAT (N) AAT (N) AAT (N) AAT (N) AAT (N) 
   193      1   -11.0201802591   0.000016368034       0.0194  AAT (N) AAT (N) AAT (N) AAT (N) AAT (N) AAT (N) AAT (N) ATT (I) AAT (N) AAT (N) AAT (N) 
   194      1   -21.0676316701   0.000000000709       0.0000  AAT (N) AAT (N) AAT (N) AAT (N) AAT (N) AAT (N) AGT (S) AAC (N) GAC (D) AAT (N) AAC (N) 
   195      1   -11.0147544869   0.000016457085       0.0195  AAT (N) AAT (N) AAT (N) AAT (N) AAT (N) AAT (N) AGT (S) AGT (S) AGT (S) AGT (S) AGT (S) 
   196      1   -24.7075054924   0.000000000019       0.0000  AAT (N) AAT (N) AAT (N) AAT (N) AAT (N) AAT (N) GAT (D) TAC (Y) GAT (D) TAC (Y) TAT (Y) 
   197      1   -19.6012630772   0.000000003071       0.0000  AAT (N) AAT (N) AAT (N) AAT (N) ATT (I) ATT (I) AAT (N) AAC (N) AAT (N) ACT (T) AAT (N) 
   198      1   -10.9021689104   0.000018418243       0.0218  AAT (N) AAT (N) AAT (N) AAT (N) GAT (D) AAT (N) AAT (N) AAT (N) AAT (N) AAT (N) AAT (N) 
   199      1   -16.9072166262   0.000000045424       0.0001  AAT (N) AAT (N) AAT (N) AGT (S) AGT (S) AGT (S) AGC (S) AGC (S) AGC (S) AGC (S) AGC (S) 
   200      1   -15.7697235171   0.000000141676       0.0002  AAT (N) AAT (N) AGT (S) AAT (N) AAT (N) AAT (N) AAT (N) AGT (S) AAT (N) AAT (N) AAT (N) 
   201      1   -15.8550816098   0.000000130084       0.0002  AAT (N) ACT (T) ACT (T) ACT (T) ACT (T) --- (-) ACG (T) ACC (T) --- (-) ACT (T) --- (-) 
   202      1   -28.2587921799   0.000000000001       0.0000  AAT (N) AGC (S) AGC (S) AGC (S) TGG (W) AGG (R) AAG (K) AAG (K) GAG (E) AAG (K) AAG (K) 
   203      1   -31.4162706249   0.000000000000       0.0000  AAT (N) AGT (S) ACA (T) AGC (S) AGC (S) AGT (S) AAT (N) GAT (D) ATT (I) AAT (N) AAT (N) 
   204      1   -22.2403414235   0.000000000219       0.0000  AAT (N) AGT (S) ACC (T) AAT (N) AAT (N) AAT (N) GAT (D) AAT (N) AAT (N) AAT (N) AAT (N) 
   205      1   -21.7324297286   0.000000000365       0.0000  AAT (N) CAT (H) CAT (H) TAT (Y) CGT (R) --- (-) TCT (S) TAT (Y) TAT (Y) TAT (Y) TAT (Y) 
   206      1   -30.2881122782   0.000000000000       0.0000  AAT (N) GCT (A) GCT (A) GCT (A) GCG (A) GCT (A) TCT (S) ACT (T) --- (-) AGT (S) TGT (C) 
   207      1   -24.6730088874   0.000000000019       0.0000  AAT (N) TCT (S) TCT (S) TTG (L) TCA (S) TCA (S) TCT (S) TCT (S) TCT (S) TCT (S) TCT (S) 
   208      1   -28.4580674718   0.000000000000       0.0000  AAT (N) TTT (F) AGT (S) AAT (N) TAT (Y) AAT (N) AGA (R) --- (-) AAT (N) AAT (N) AAT (N) 
   209      1   -18.3870916107   0.000000010342       0.0000  AAT (N) TTT (F) GTT (V) GTT (V) GTT (V) GTT (V) GTT (V) GTT (V) GTT (V) GTT (V) GTT (V) 
   210      1   -28.3426787824   0.000000000000       0.0000  ACA (T) AAA (K) AAA (K) ACA (T) ACA (T) AAA (K) ACA (T) AGA (R) AGA (R) TCA (S) ACA (T) 
   211      1   -20.1470111451   0.000000001779       0.0000  ACA (T) ACA (T) AAA (K) GCA (A) ACA (T) GCA (A) ACA (T) ACA (T) ACA (T) ACA (T) ACA (T) 
   212      1   -12.1209099989   0.000005444471       0.0064  ACA (T) ACA (T) ACA (T) AAA (K) ACA (T) ACA (T) ACA (T) ACA (T) ACA (T) ACA (T) ACA (T) 
   213      2    -7.1161902342   0.000811853840       0.9604  ACA (T) ACA (T) ACA (T) ACA (T) ACA (T) ACA (T) ACA (T) ACA (T) ACA (T) ACA (T) ACA (T) 
   214      1    -9.5471364234   0.000071405446       0.0845  ACA (T) ACA (T) ACA (T) ACA (T) ACA (T) ACA (T) ACG (T) ACA (T) ACA (T) ACA (T) ACA (T) 
   215      1   -31.2440178490   0.000000000000       0.0000  ACA (T) ACA (T) ACA (T) ACA (T) ACT (T) ACA (T) ACG (T) AGA (R) GCG (A) GCG (A) ACA (T) 
   216      1   -17.7934233173   0.000000018725       0.0000  ACA (T) ACA (T) ACA (T) ACG (T) GCA (A) ACG (T) ACA (T) ACA (T) ACA (T) ACA (T) ACA (T) 
   217      1   -27.2067210042   0.000000000002       0.0000  ACA (T) ACA (T) ACA (T) ATA (I) ACA (T) TCA (S) AAA (K) ATA (I) AAT (N) ACA (T) ACA (T) 
   218      1   -10.2764242845   0.000034435440       0.0407  ACA (T) ACA (T) ACG (T) ACA (T) ACA (T) ACA (T) ACA (T) ACA (T) ACA (T) ACA (T) ACA (T) 
   219      1   -28.0832482448   0.000000000001       0.0000  ACA (T) ACC (T) ACA (T) ACG (T) ATG (M) ACA (T) ACC (T) ACG (T) ACG (T) ACA (T) ACG (T) 
   220      1   -12.6074481983   0.000003346993       0.0040  ACA (T) ACG (T) ACG (T) ACG (T) ACA (T) ACG (T) ACA (T) ACA (T) ACA (T) ACA (T) ACA (T) 
   221      1   -17.7520477976   0.000000019516       0.0000  ACA (T) AGA (R) ACA (T) ACA (T) AAA (K) ACA (T) ACA (T) ACA (T) ACA (T) ACA (T) ACA (T) 
   222      1   -31.3679988567   0.000000000000       0.0000  ACA (T) CAG (Q) CAG (Q) CAG (Q) CAT (H) CAA (Q) CAT (H) AAT (N) CAT (H) AAT (N) AAT (N) 
   223      1   -41.7459170898   0.000000000000       0.0000  ACA (T) CAT (H) CAT (H) ATA (I) TCA (S) GCA (A) GAA (E) GCA (A) GGG (G) GCA (A) GCA (A) 
   224      1   -14.1167058898   0.000000739933       0.0009  ACA (T) GCA (A) --- (-) GCA (A) GCA (A) ACA (T) --- (-) GCA (A) GCA (A) GCA (A) GCA (A) 
   225      1   -17.9588893367   0.000000015869       0.0000  ACA (T) GCA (A) GCA (A) GTA (V) GCA (A) GCT (A) GCA (A) GCA (A) GCA (A) GCA (A) GCA (A) 
   226      1   -18.3864121909   0.000000010349       0.0000  ACA (T) GCG (A) GCA (A) GCA (A) GCA (A) GCA (A) ACC (T) ACA (T) ACA (T) ACA (T) ACA (T) 
   227      1   -26.8854043356   0.000000000002       0.0000  ACA (T) GGA (G) GGA (G) ACA (T) ACA (T) GGA (G) GGA (G) GGA (G) GGA (G) GGA (G) GGA (G) 
   228      1   -18.0752331245   0.000000014126       0.0000  ACA (T) GTA (V) GTA (V) GTA (V) GTA (V) GTA (V) ACA (T) ACA (T) ACA (T) ATA (I) ACA (T) 
   229      1   -22.1984882127   0.000000000229       0.0000  ACC (T) AAA (K) AAA (K) AAA (K) AAA (K) AAA (K) AAT (N) AAT (N) AAA (K) AAT (N) AAA (K) 
   230      1   -29.5771329735   0.000000000000       0.0000  ACC (T) AAC (N) AAC (N) AAC (N) AAC (N) AAT (N) ACC (T) ACA (T) AAA (K) TCA (S) ACA (T) 
   231      1   -15.3687563923   0.000000211560       0.0003  ACC (T) ACT (T) ACT (T) ACC (T) ACC (T) ACC (T) ACA (T) ACT (T) ACT (T) ACT (T) ACT (T) 
   232      1   -32.2632618889   0.000000000000       0.0000  ACC (T) ACT (T) ACT (T) AGT (S) GAT (D) GAT (D) TAT (Y) AAT (N) ACT (T) AAT (N) ACT (T) 
   233      1   -29.4440471461   0.000000000000       0.0000  ACC (T) AGC (S) AGC (S) AGC (S) AGG (R) AGC (S) ACC (T) ATG (M) ACT (T) AGC (S) ACC (T) 
   234      1   -64.1112074549   0.000000000000       0.0000  ACC (T) GAA (E) GGA (G) CCC (P) CGC (R) AAC (N) ATA (I) GAT (D) CAT (H) AGG (R) TCC (S) 
   235      1   -17.8312479537   0.000000018030       0.0000  ACC (T) GCC (A) ACC (T) GCC (A) GCC (A) GCC (A) GCC (A) GCC (A) ACC (T) GCC (A) GCC (A) 
   236      1   -20.5229334142   0.000000001222       0.0000  ACC (T) TCA (S) TCA (S) CCA (P) ACA (T) ACA (T) ACA (T) ACA (T) ACA (T) ACA (T) ACA (T) 
   237      1   -24.9140276009   0.000000000015       0.0000  ACC (T) TCC (S) ACC (T) ACC (T) ACC (T) ACC (T) AGC (S) ACC (T) ACG (T) ACG (T) ACC (T) 
   238      1   -12.4599961892   0.000003878756       0.0046  ACG (T) ACA (T) --- (-) ACA (T) ACA (T) ACA (T) --- (-) ATA (I) ACA (T) --- (-) ACA (T) 
   239      1    -7.2569851074   0.000705231030       0.8343  ACG (T) ACG (T) ACG (T) ACG (T) ACG (T) ACG (T) ACG (T) ACG (T) ACG (T) ACG (T) ACG (T) 
   240      1   -19.5170195046   0.000000003341       0.0000  ACG (T) ATG (M) ACG (T) ACG (T) ACG (T) GCG (A) AAG (K) ACG (T) ACG (T) ACG (T) ACG (T) 
   241      1   -29.2385091318   0.000000000000       0.0000  ACG (T) ATT (I) ATG (M) ATG (M) ACC (T) ACC (T) AGT (S) ACT (T) ACT (T) ACT (T) ACT (T) 
   242      1   -24.3382068713   0.000000000027       0.0000  ACG (T) GTG (V) GTG (V) GTG (V) CTG (L) GTC (V) CTG (L) CTG (L) CTG (L) CTG (L) CTG (L) 
   243      1    -4.8420416868   0.007890926793       9.3350  ACT (T) --- (-) --- (-) --- (-) --- (-) --- (-) --- (-) ACT (T) --- (-) --- (-) --- (-) 
   244      1    -9.1159673269   0.000109896963       0.1300  ACT (T) --- (-) --- (-) --- (-) --- (-) --- (-) ACA (T) ACC (T) --- (-) --- (-) --- (-) 
   245      1    -7.4531933111   0.000579587850       0.6857  ACT (T) --- (-) --- (-) --- (-) --- (-) --- (-) ACT (T) ACC (T) --- (-) --- (-) --- (-) 
   246      1    -8.8359293021   0.000145413478       0.1720  ACT (T) --- (-) --- (-) --- (-) --- (-) --- (-) GCT (A) ACT (T) --- (-) --- (-) --- (-) 
   247      1   -21.1696893451   0.000000000640       0.0000  ACT (T) AAT (N) AAT (N) GAT (D) AAT (N) AAT (N) AAT (N) AGT (S) AAT (N) GAT (D) AAT (N) 
   248      1   -12.2352852354   0.000004856050       0.0057  ACT (T) ACA (T) ACA (T) ACA (T) ACA (T) ACA (T) ACA (T) ACA (T) ACT (T) ACA (T) ACA (T) 
   249      1   -21.2885483406   0.000000000568       0.0000  ACT (T) ACA (T) ACC (T) ACA (T) ACG (T) ACA (T) ACA (T) ACC (T) ACC (T) ACC (T) ACC (T) 
   250      1   -27.8287834819   0.000000000001       0.0000  ACT (T) ACC (T) ACC (T) ACC (T) ATC (I) GCT (A) ACT (T) GCC (A) ACT (T) ACC (T) ACC (T) 
   251      1   -15.3509462560   0.000000215362       0.0003  ACT (T) ACC (T) ACC (T) ACC (T) GCC (A) GCC (A) ACT (T) ACT (T) ACT (T) ACT (T) ACT (T) 
   252      1   -22.1533339567   0.000000000239       0.0000  ACT (T) ACC (T) ACC (T) AGC (S) ACC (T) ACC (T) ACC (T) ACC (T) AAC (N) AAC (N) ACC (T) 
   253      1   -24.3246527669   0.000000000027       0.0000  ACT (T) ACG (T) ACA (T) ACA (T) ACA (T) ATA (I) ACA (T) ACT (T) ACT (T) ACA (T) ACT (T) 
   254      1   -27.9691968124   0.000000000001       0.0000  ACT (T) ACT (T) ACC (T) ACT (T) ACC (T) ACC (T) AAT (N) AAC (N) AAC (N) AAC (N) ACT (T) 
   255      1    -9.9122828479   0.000049562164       0.0586  ACT (T) ACT (T) ACC (T) ACT (T) ACT (T) ACT (T) ACT (T) ACT (T) ACT (T) ACT (T) ACT (T) 
   256      1   -18.9111090345   0.000000006124       0.0000  ACT (T) ACT (T) ACT (T) ACC (T) ACC (T) ACC (T) ACC (T) ACT (T) ACC (T) ACT (T) ACA (T) 
   257      1   -17.4139461477   0.000000027367       0.0000  ACT (T) ACT (T) ACT (T) ACT (T) ACT (T) --- (-) ATG (M) ATG (M) --- (-) ACT (T) --- (-) 
   258      1   -12.8301355130   0.000002678816       0.0032  ACT (T) ACT (T) ACT (T) ACT (T) ACT (T) ACT (T) ACC (T) ACC (T) --- (-) ACC (T) ACA (T) 
   259      1    -6.9013853904   0.001006390219       1.1906  ACT (T) ACT (T) ACT (T) ACT (T) ACT (T) ACT (T) ACT (T) ACT (T) ACT (T) ACT (T) ACT (T) 
   260      1   -25.9838702569   0.000000000005       0.0000  ACT (T) ACT (T) GCC (A) GCT (A) ACT (T) ACT (T) TTT (F) TTT (F) TTT (F) TTT (F) TTT (F) 
   261      1   -21.2123926005   0.000000000613       0.0000  ACT (T) AGT (S) AGT (S) AGT (S) AGT (S) AGT (S) AGT (S) AGT (S) AAT (N) AAT (N) CGT (R) 
   262      1   -23.9524351235   0.000000000040       0.0000  ACT (T) CCA (P) CCA (P) CCA (P) CCA (P) --- (-) GCC (A) GCT (A) --- (-) CCC (P) --- (-) 
   263      1   -27.1925926538   0.000000000002       0.0000  ACT (T) GGT (G) --- (-) ACA (T) GCT (A) GCC (A) --- (-) GAT (D) GAT (D) --- (-) GAT (D) 
   264      1    -4.3259847770   0.013220524416      15.6399  AGA (R) --- (-) --- (-) --- (-) --- (-) --- (-) --- (-) --- (-) --- (-) --- (-) --- (-) 
   265      1    -6.3644402310   0.001721704947       2.0368  AGA (R) AGA (R) AGA (R) AGA (R) AGA (R) AGA (R) AGA (R) AGA (R) AGA (R) AGA (R) AGA (R) 
   266      1   -13.9459912335   0.000000877673       0.0010  AGA (R) AGG (R) AGG (R) AGG (R) AAG (K) AGG (R) AGA (R) AGA (R) AGA (R) AGA (R) AGA (R) 
   267      1   -16.4121659620   0.000000074522       0.0001  AGA (R) CAA (Q) --- (-) CAA (Q) CAA (Q) CAA (Q) --- (-) CAA (Q) CAT (H) CAA (Q) CAA (Q) 
   268      2   -10.5743791209   0.000025562628       0.0302  AGA (R) GGA (G) GGA (G) GGA (G) GGA (G) GGA (G) GGA (G) GGA (G) GGA (G) GGA (G) GGA (G) 
   269      1    -5.0278847680   0.006552656310       7.7518  AGC (S) --- (-) --- (-) --- (-) --- (-) --- (-) --- (-) --- (-) AGC (S) --- (-) --- (-) 
   270      1   -14.1085814390   0.000000745969       0.0009  AGC (S) --- (-) --- (-) --- (-) --- (-) --- (-) CTT (L) CCT (P) --- (-) --- (-) --- (-) 
   271      1   -35.7518837022   0.000000000000       0.0000  AGC (S) AAA (K) AAA (K) TCA (S) GCA (A) --- (-) AAT (N) AGC (S) --- (-) TCC (S) --- (-) 
   272      1   -18.6460171377   0.000000007982       0.0000  AGC (S) AAC (N) AAC (N) AAC (N) AAC (N) AAC (N) AAC (N) AAC (N) GAA (E) AAC (N) AAC (N) 
   273      1   -21.7767285894   0.000000000349       0.0000  AGC (S) AAC (N) AAC (N) AAC (N) AAC (N) AAC (N) GAC (D) GAC (D) --- (-) GAC (D) CTC (L) 
   274      1   -20.1582844179   0.000000001759       0.0000  AGC (S) AAT (N) AAT (N) AAT (N) AAT (N) ACT (T) AGT (S) AAT (N) --- (-) AGT (S) AGT (S) 
   275      1   -28.4054606679   0.000000000000       0.0000  AGC (S) AGC (S) AGC (S) AGA (R) AGC (S) AGC (S) AGC (S) AGG (R) AGG (R) TGG (W) AGC (S) 
   276      1   -12.0114961066   0.000006073982       0.0072  AGC (S) AGC (S) AGC (S) AGC (S) AGC (S) AGC (S) AGC (S) AGC (S) AGC (S) AGC (S) ACC (T) 
   277      3    -6.4510209330   0.001578909385       1.8678  AGC (S) AGC (S) AGC (S) AGC (S) AGC (S) AGC (S) AGC (S) AGC (S) AGC (S) AGC (S) AGC (S) 
   278      1   -16.6057161348   0.000000061409       0.0001  AGC (S) AGC (S) AGC (S) AGC (S) AGC (S) AGC (S) AGG (R) AGG (R) AGG (R) AAG (K) AGG (R) 
   279      1    -9.2154950707   0.000099485856       0.1177  AGC (S) AGC (S) AGC (S) AGC (S) AGC (S) AGT (S) AGC (S) AGC (S) AGC (S) AGC (S) AGC (S) 
   280      1   -16.4630815794   0.000000070823       0.0001  AGC (S) AGC (S) AGC (S) AGC (S) AGC (S) GGC (G) AGC (S) GGC (G) AGC (S) AGC (S) AGC (S) 
   281      1   -16.6987988548   0.000000055950       0.0001  AGC (S) AGC (S) AGC (S) AGC (S) AGG (R) AGC (S) GGC (G) AGC (S) AGC (S) AGC (S) AGC (S) 
   282      1   -17.1299593171   0.000000036354       0.0000  AGC (S) AGC (S) AGC (S) GGC (G) AGC (S) AGC (S) AGC (S) AGC (S) AGC (S) TGC (C) AGC (S) 
   283      1   -20.0908729768   0.000000001882       0.0000  AGC (S) AGG (R) --- (-) AGC (S) AGG (R) AGC (S) --- (-) AGC (S) GGC (G) AGC (S) AGC (S) 
   284      1   -22.5337259661   0.000000000164       0.0000  AGC (S) AGT (S) AGC (S) AGC (S) AGC (S) ATC (I) AGC (S) AGC (S) AGC (S) ACC (T) AAC (N) 
   285      1   -17.7905548863   0.000000018778       0.0000  AGC (S) AGT (S) AGT (S) AGT (S) AGT (S) AGT (S) ACT (T) ATT (I) ACT (T) ACT (T) ACT (T) 
   286      1   -19.9445291218   0.000000002179       0.0000  AGC (S) AGT (S) AGT (S) GGT (G) GGT (G) GGT (G) AGC (S) AGC (S) AAC (N) AGC (S) AGC (S) 
   287      1   -26.2929857609   0.000000000004       0.0000  AGC (S) ATC (I) ATC (I) ATA (I) ATC (I) TTC (F) ATA (I) ATC (I) ATC (I) ATA (I) ATA (I) 
   288      1   -31.7067060806   0.000000000000       0.0000  AGC (S) CAT (H) CAT (H) TGT (C) TCT (S) TCT (S) AGC (S) AGT (S) AGT (S) AGT (S) GGT (G) 
   289      1   -33.5386102622   0.000000000000       0.0000  AGC (S) CTT (L) CTT (L) GCT (A) CCT (P) CCT (P) CCT (P) CCT (P) ACT (T) CCT (P) AGT (S) 
   290      1   -25.0093303519   0.000000000014       0.0000  AGC (S) GCT (A) GCT (A) GCT (A) GCA (A) GCT (A) GCC (A) GCC (A) GAC (D) GCC (A) GCC (A) 
   291      1   -26.2632695385   0.000000000004       0.0000  AGC (S) GGA (G) GGC (G) AGC (S) AAC (N) AAC (N) AAC (N) AAC (N) AGC (S) AAC (N) AAC (N) 
   292      1   -13.3276364977   0.000001628850       0.0019  AGC (S) GGC (G) GGC (G) GGC (G) GGC (G) GGC (G) GGT (G) GGC (G) GGC (G) GGC (G) GGC (G) 
   293      1   -53.7607094365   0.000000000000       0.0000  AGC (S) GGG (G) TCG (S) GGA (G) GGA (G) GGA (G) TAC (Y) CAT (H) TCT (S) ACC (T) GAT (D) 
   294      1   -30.6897090820   0.000000000000       0.0000  AGC (S) TCC (S) TCC (S) TCC (S) TCC (S) GCA (A) TCC (S) TCC (S) TCA (S) TCC (S) TCA (S) 
   295      1   -36.5729488650   0.000000000000       0.0000  AGC (S) TCT (S) GAG (E) GAG (E) GAG (E) GAG (E) AGC (S) AGC (S) GCC (A) AGC (S) AGC (S) 
   296      1   -36.6394709622   0.000000000000       0.0000  AGC (S) TTT (F) TTT (F) GAC (D) AGC (S) AGC (S) AGC (S) AGT (S) --- (-) AGA (R) GGT (G) 
   297      1   -19.1984801581   0.000000004594       0.0000  AGG (R) AGC (S) AGC (S) AGC (S) AGC (S) AGT (S) AGC (S) AGC (S) AGT (S) AGT (S) AGC (S) 
   298      1   -19.9921244815   0.000000002077       0.0000  AGG (R) AGG (R) --- (-) AAG (K) AAG (K) AAG (K) --- (-) AAG (K) AAG (K) GAA (E) AAG (K) 
   299      1    -9.5450216195   0.000071556614       0.0847  AGG (R) AGG (R) AGG (R) AGG (R) AGG (R) AGG (R) AGG (R) AGG (R) AGG (R) AGA (R) AGG (R) 
   300      2    -6.5085076832   0.001490702665       1.7635  AGG (R) AGG (R) AGG (R) AGG (R) AGG (R) AGG (R) AGG (R) AGG (R) AGG (R) AGG (R) AGG (R) 
   301      1   -20.8709795644   0.000000000863       0.0000  AGG (R) GGG (G) GGG (G) GGG (G) GGA (G) GGA (G) AGT (S) AGT (S) AGT (S) AGT (S) AGT (S) 
   302      1   -35.5382609406   0.000000000000       0.0000  AGG (R) TGG (W) ACA (T) AGG (R) AGA (R) AGA (R) AAA (K) AGG (R) AGA (R) GGA (G) AGA (R) 
   303      1   -14.7821677689   0.000000380352       0.0004  AGT (S) --- (-) --- (-) --- (-) --- (-) --- (-) GTA (V) GCT (A) --- (-) --- (-) --- (-) 
   304      1   -17.2859816093   0.000000031102       0.0000  AGT (S) --- (-) --- (-) --- (-) --- (-) --- (-) TCG (S) CGG (R) --- (-) --- (-) --- (-) 
   305      1   -19.1063329404   0.000000005038       0.0000  AGT (S) AAA (K) AAA (K) AAA (K) GAA (E) GAA (E) AAT (N) AAT (N) AAT (N) AAT (N) AAT (N) 
   306      1   -30.1248418081   0.000000000000       0.0000  AGT (S) AAC (N) AAC (N) AAA (K) CAA (Q) AAT (N) GAT (D) AAT (N) AAT (N) AAT (N) TAT (Y) 
   307      1   -28.3066707617   0.000000000001       0.0000  AGT (S) AAC (N) AAT (N) AAT (N) AAT (N) AAC (N) ACC (T) AAT (N) --- (-) AAT (N) ACC (T) 
   308      1   -29.3685084188   0.000000000000       0.0000  AGT (S) AAG (K) AAG (K) GAG (E) GAG (E) AGG (R) ATT (I) ATT (I) ATT (I) ATT (I) GTT (V) 
   309      1   -21.2100015632   0.000000000615       0.0000  AGT (S) AAT (N) AAT (N) GAT (D) AAT (N) ACT (T) AAT (N) AAT (N) AGT (S) AAT (N) AAT (N) 
   310      1   -28.0512949255   0.000000000001       0.0000  AGT (S) AAT (N) AGT (S) AGG (R) CAT (H) CAT (H) AGT (S) AGT (S) AGT (S) AGT (S) AGA (R) 
   311      1   -30.5304721314   0.000000000000       0.0000  AGT (S) ACG (T) ATG (M) GTG (V) GTG (V) GTG (V) ACT (T) AGT (S) AAT (N) AAT (N) AAT (N) 
   312      1   -22.9208614876   0.000000000111       0.0000  AGT (S) ACT (T) ACT (T) ACT (T) ACT (T) ACT (T) AGT (S) GGT (G) AGT (S) AGT (S) TAT (Y) 
   313      1   -28.8396389451   0.000000000000       0.0000  AGT (S) ACT (T) AGT (S) AGT (S) AGT (S) CCA (P) AGT (S) AGT (S) ACT (T) AGT (S) AGT (S) 
   314      1   -24.3451258031   0.000000000027       0.0000  AGT (S) AGC (S) AGT (S) AGT (S) AAT (N) AGC (S) AGT (S) AAT (N) AAT (N) AAT (N) AAT (N) 
   315      1   -40.5168078793   0.000000000000       0.0000  AGT (S) AGC (S) TCG (S) AAG (K) AGG (R) AGG (R) AGG (R) ACG (T) ACT (T) ACG (T) ACA (T) 
   316      1   -32.8240159422   0.000000000000       0.0000  AGT (S) AGT (S) AGC (S) AGC (S) AGC (S) AAT (N) ATT (I) AGG (R) AGC (S) AGT (S) AGG (R) 
   317      1   -14.9307498234   0.000000327837       0.0004  AGT (S) AGT (S) AGT (S) AAT (N) AAT (N) AAT (N) AAT (N) AAT (N) AAT (N) AAT (N) AAT (N) 
   318      1   -15.9407997134   0.000000119398       0.0001  AGT (S) AGT (S) AGT (S) AAT (N) AGG (R) AGT (S) AGT (S) AGT (S) AGT (S) AGT (S) AGT (S) 
   319      1   -13.3546330077   0.000001585465       0.0019  AGT (S) AGT (S) AGT (S) AGT (S) AGT (S) AAC (N) AGT (S) AGT (S) AGT (S) AGT (S) AGT (S) 
   320      1   -14.2058048677   0.000000676858       0.0008  AGT (S) AGT (S) AGT (S) AGT (S) AGT (S) AGT (S) AGT (S) AGT (S) AAT (N) AGT (S) AAT (N) 
   321      2    -6.1064021471   0.002228554417       2.6364  AGT (S) AGT (S) AGT (S) AGT (S) AGT (S) AGT (S) AGT (S) AGT (S) AGT (S) AGT (S) AGT (S) 
   322      1   -23.2122408172   0.000000000083       0.0000  AGT (S) AGT (S) AGT (S) AGT (S) AGT (S) AGT (S) GGT (G) TGC (C) GGT (G) GGC (G) GGT (G) 
   323      1   -30.4428852965   0.000000000000       0.0000  AGT (S) CAT (H) AAT (N) AAC (N) AGT (S) AAT (N) GAT (D) GAT (D) CAT (H) GAG (E) GAT (D) 
   324      1   -32.0313582375   0.000000000000       0.0000  AGT (S) CAT (H) CAT (H) CAT (H) CGT (R) CAC (H) CAG (Q) CAT (H) AAA (K) CAA (Q) CAA (Q) 
   325      1   -22.1360722639   0.000000000243       0.0000  AGT (S) CCT (P) CCT (P) CCT (P) CCT (P) --- (-) AGT (S) AGT (S) --- (-) CCT (P) --- (-) 
   326      1   -46.4108871010   0.000000000000       0.0000  AGT (S) CGT (R) CAG (Q) CTC (L) TTC (F) TTC (F) AGA (R) TTA (L) AGA (R) AAA (K) AAA (K) 
   327      1   -31.0106253238   0.000000000000       0.0000  AGT (S) CGT (R) CGT (R) CAT (H) CGT (R) CAT (H) TGT (C) TGT (C) GGT (G) TGC (C) CGC (R) 
   328      1   -24.7469943606   0.000000000018       0.0000  AGT (S) TCT (S) ACT (T) TCT (S) TCT (S) TCT (S) CCT (P) CCT (P) CCT (P) CCT (P) GCT (A) 
   329      1   -17.4992836130   0.000000025128       0.0000  ATA (I) AAA (K) AAA (K) AAA (K) AAA (K) AAA (K) GCA (A) ACA (T) ACA (T) ACA (T) ACA (T) 
   330      1   -26.9143586241   0.000000000002       0.0000  ATA (I) ACC (T) ACC (T) ACC (T) ACT (T) ACC (T) ATT (I) AAC (N) ACC (T) AAC (N) ACC (T) 
   331      1   -22.3410162730   0.000000000198       0.0000  ATA (I) ACT (T) ACT (T) ACT (T) ACT (T) ACT (T) ACC (T) ACC (T) ACA (T) AAC (N) ACC (T) 
   332      1   -14.2065007766   0.000000676387       0.0008  ATA (I) ATA (I) ACA (T) ACA (T) ACA (T) ACA (T) ACA (T) --- (-) ACA (T) ACA (T) ACA (T) 
   333      1   -23.2510226313   0.000000000080       0.0000  ATA (I) ATA (I) ATA (I) ACC (T) ATG (M) ATA (I) GTA (V) GTA (V) ATA (I) ATA (I) ATA (I) 
   334      1   -11.0767130543   0.000015468373       0.0183  ATA (I) ATA (I) ATA (I) ATA (I) ATA (I) ATA (I) ACA (T) ATA (I) ATA (I) ATA (I) ATA (I) 
   335      6    -6.6113739917   0.001344982884       1.5911  ATA (I) ATA (I) ATA (I) ATA (I) ATA (I) ATA (I) ATA (I) ATA (I) ATA (I) ATA (I) ATA (I) 
   336      1   -14.9049759654   0.000000336396       0.0004  ATA (I) ATA (I) ATA (I) ATA (I) ATA (I) ATA (I) ATA (I) TTT (F) ATA (I) ATA (I) ATA (I) 
   337      1   -14.7219620374   0.000000403955       0.0005  ATA (I) ATA (I) ATA (I) ATA (I) GTG (V) ATA (I) ATA (I) ATA (I) ATA (I) ATA (I) ATA (I) 
   338      1   -17.5752836914   0.000000023289       0.0000  ATA (I) ATA (I) ATA (I) ATA (I) TTA (L) TTA (L) CTA (L) ATA (I) ATA (I) ATA (I) ATA (I) 
   339      1   -24.8283321203   0.000000000016       0.0000  ATA (I) ATA (I) GTA (V) ATA (I) ATA (I) ATG (M) GCA (A) GTA (V) GTA (V) ATA (I) ATA (I) 
   340      1   -15.6395157325   0.000000161378       0.0002  ATA (I) ATG (M) ATC (I) ATG (M) ATG (M) ATG (M) ATA (I) ATA (I) ATA (I) ATA (I) ATA (I) 
   341      1   -14.5296917407   0.000000489593       0.0006  ATA (I) ATG (M) ATG (M) ATG (M) ATG (M) ATG (M) ATA (I) ATG (M) ATA (I) ATA (I) ATA (I) 
   342      1   -27.2221097038   0.000000000002       0.0000  ATA (I) GTA (V) GTA (V) GTA (V) ATA (I) ATA (I) ACA (T) ATC (I) ATT (I) ATT (I) ATC (I) 
   343      1   -45.1427614397   0.000000000000       0.0000  ATA (I) GTG (V) ATG (M) CCA (P) ACG (T) ATG (M) CAC (H) ATT (I) CTG (L) ATT (I) TTT (F) 
   344      1   -20.1268878261   0.000000001816       0.0000  ATA (I) TTA (L) TTA (L) TTA (L) TTG (L) ATG (M) ATA (I) ATA (I) ATA (I) ATA (I) ATA (I) 
   345      1   -13.1155701847   0.000002013633       0.0024  ATA (I) TTG (L) TTG (L) TTG (L) TTG (L) TTG (L) TTG (L) TTG (L) TTG (L) TTG (L) TTG (L) 
   346      1    -3.6261489363   0.026618496805      31.4897  ATC (I) --- (-) --- (-) --- (-) --- (-) --- (-) --- (-) --- (-) --- (-) --- (-) --- (-) 
   347      1   -23.9160502219   0.000000000041       0.0000  ATC (I) ACC (T) ACC (T) ACC (T) ACC (T) GCC (A) ACT (T) --- (-) GCT (A) ACA (T) ACT (T) 
   348      1   -17.2248043685   0.000000033065       0.0000  ATC (I) ACC (T) ACT (T) ACC (T) ACC (T) ACC (T) ACC (T) ACC (T) ACC (T) ATC (I) ACC (T) 
   349      1   -29.7973744264   0.000000000000       0.0000  ATC (I) AGC (S) GAT (D) AGC (S) AGC (S) AGT (S) AGT (S) AGT (S) GGT (G) AGT (S) AGT (S) 
   350      1   -12.9676392848   0.000002334672       0.0028  ATC (I) ATA (I) ATA (I) ATA (I) ATA (I) ATA (I) GTA (V) ATA (I) ATA (I) ATA (I) ATA (I) 
   351      1   -21.0810035719   0.000000000699       0.0000  ATC (I) ATA (I) ATA (I) ATT (I) ATC (I) GTG (V) ATC (I) ATC (I) ATC (I) ATC (I) ATC (I) 
   352      1   -26.1171631256   0.000000000005       0.0000  ATC (I) ATC (I) ATC (I) ATC (I) ATC (I) ATC (I) AGC (S) TGT (C) AGC (S) ACC (T) ACC (T) 
   353      1    -7.2517959185   0.000708900118       0.8386  ATC (I) ATC (I) ATC (I) ATC (I) ATC (I) ATC (I) ATC (I) --- (-) ATC (I) ATC (I) ATC (I) 
   354      1   -12.2657434594   0.000004710373       0.0056  ATC (I) ATC (I) ATC (I) ATC (I) ATC (I) ATC (I) ATC (I) ATC (I) ATC (I) ATC (I) ACC (T) 
   355      4    -7.4905410401   0.000558340794       0.6605  ATC (I) ATC (I) ATC (I) ATC (I) ATC (I) ATC (I) ATC (I) ATC (I) ATC (I) ATC (I) ATC (I) 
   356      1    -9.3463432410   0.000087284013       0.1033  ATC (I) ATC (I) ATC (I) ATC (I) ATC (I) ATC (I) ATT (I) ATT (I) ATT (I) ATT (I) ATT (I) 
   357      1   -17.0815814278   0.000000038156       0.0000  ATC (I) ATC (I) ATC (I) ATC (I) GTC (V) ATC (I) ATT (I) ATT (I) ATT (I) ATT (I) ATA (I) 
   358      1   -10.8450283554   0.000019501321       0.0231  ATC (I) ATC (I) ATC (I) ATT (I) ATT (I) ATT (I) ATT (I) ATT (I) ATT (I) ATT (I) ATT (I) 
   359      1   -20.7438842709   0.000000000980       0.0000  ATC (I) ATC (I) ATC (I) GTC (V) ATT (I) ATC (I) ACC (T) ACC (T) ACC (T) ACC (T) ATC (I) 
   360      1   -19.9845359333   0.000000002093       0.0000  ATC (I) ATG (M) ATG (M) GTC (V) ATA (I) ATC (I) ATC (I) ATC (I) ATC (I) ATC (I) ATC (I) 
   361      1   -23.7534059327   0.000000000048       0.0000  ATC (I) ATT (I) ATC (I) ATC (I) ATT (I) ATC (I) ACG (T) ATC (I) ATC (I) ATC (I) ACC (T) 
   362      1   -11.8871783020   0.000006878030       0.0081  ATC (I) ATT (I) ATC (I) ATC (I) ATT (I) ATC (I) ATC (I) ATC (I) ATC (I) ATC (I) ATC (I) 
   363      2    -8.2822963578   0.000252955656       0.2992  ATC (I) ATT (I) ATT (I) ATT (I) ATT (I) ATT (I) ATT (I) ATT (I) ATT (I) ATT (I) ATT (I) 
   364      1   -62.7539899487   0.000000000000       0.0000  ATC (I) GAC (D) GAC (D) ACG (T) TTG (L) GAC (D) TAC (Y) CCC (P) GGA (G) TTA (L) ATG (M) 
   365      1   -31.0382714277   0.000000000000       0.0000  ATC (I) GTA (V) GTT (V) GTA (V) GTT (V) GTT (V) AAT (N) AAT (N) CAG (Q) AAT (N) AAT (N) 
   366      1   -12.6679040325   0.000003150643       0.0037  ATC (I) GTC (V) --- (-) GTC (V) GTC (V) GTC (V) --- (-) GTC (V) GTC (V) GTC (V) GTT (V) 
   367      1   -15.9930138926   0.000000113324       0.0001  ATC (I) GTC (V) GTC (V) GTC (V) GTC (V) GTC (V) ATC (I) ATC (I) ATC (I) GTC (V) ATC (I) 
   368      1   -19.1691312433   0.000000004731       0.0000  ATC (I) TTG (L) TTG (L) TTA (L) TTA (L) TTG (L) TTG (L) TTG (L) TTG (L) TTG (L) TTG (L) 
   369      1   -30.3858086977   0.000000000000       0.0000  ATC (I) TTT (F) TCT (S) GTA (V) TTT (F) TTC (F) ATT (I) AAT (N) ATT (I) ATT (I) ATT (I) 
   370      1    -3.7687630435   0.023080595331      27.3043  ATG (M) --- (-) --- (-) --- (-) --- (-) --- (-) --- (-) --- (-) --- (-) --- (-) --- (-) 
   371      1   -45.2605896487   0.000000000000       0.0000  ATG (M) AAC (N) AAC (N) AAC (N) TGC (C) TGC (C) AGA (R) ATA (I) TCA (S) AAT (N) GGA (G) 
   372      1   -15.4918444835   0.000000187058       0.0002  ATG (M) AAG (K) AAG (K) GAG (E) AAG (K) AAG (K) ATG (M) ATG (M) ATG (M) ATG (M) ATG (M) 
   373      1   -16.1283860334   0.000000098976       0.0001  ATG (M) AAT (N) AAT (N) AAT (N) AAC (N) AAT (N) ATG (M) ATG (M) ATG (M) ATG (M) ATG (M) 
   374      1   -10.6375390340   0.000023998025       0.0284  ATG (M) ACG (T) ATG (M) ATG (M) ATG (M) ATG (M) ATG (M) ATG (M) ATG (M) ATG (M) ATG (M) 
   375      1   -17.2640414405   0.000000031792       0.0000  ATG (M) ACT (T) ACT (T) ACT (T) ACT (T) ACT (T) ACC (T) ACT (T) --- (-) ACC (T) ACC (T) 
   376      1   -21.4492942092   0.000000000484       0.0000  ATG (M) ACT (T) ACT (T) GCT (A) ATT (I) --- (-) ACC (T) ACC (T) --- (-) ACT (T) --- (-) 
   377      1   -34.8042616682   0.000000000000       0.0000  ATG (M) ACT (T) ATG (M) ATG (M) ATG (M) ATG (M) TTC (F) ACG (T) ATG (M) GAA (E) ATG (M) 
   378      1   -22.3003558102   0.000000000207       0.0000  ATG (M) ATC (I) ATC (I) ATC (I) GTC (V) ATA (I) ATG (M) ATG (M) GTG (V) ATG (M) ATG (M) 
   379      1   -42.6666539078   0.000000000000       0.0000  ATG (M) ATC (I) GAT (D) ACC (T) ACC (T) ACA (T) TCC (S) CCC (P) CCC (P) GCC (A) CAC (H) 
   380      1   -19.3657268167   0.000000003887       0.0000  ATG (M) ATG (M) ATC (I) GTG (V) ATG (M) ATG (M) ATG (M) ATT (I) ATG (M) ATG (M) ATG (M) 
   381      1   -17.7277049028   0.000000019997       0.0000  ATG (M) ATG (M) ATG (M) ATA (I) ATG (M) ATA (I) ATG (M) ATG (M) ATG (M) ATA (I) ATG (M) 
   382      1    -9.7417262025   0.000058778983       0.0695  ATG (M) ATG (M) ATG (M) ATG (M) ATA (I) ATG (M) ATG (M) ATG (M) ATG (M) ATG (M) ATG (M) 
   383      1    -5.1190895985   0.005981465953       7.0761  ATG (M) ATG (M) ATG (M) ATG (M) ATG (M) ATG (M) ATG (M) --- (-) ATG (M) ATG (M) ATG (M) 
   384      1   -11.0485727900   0.000015909840       0.0188  ATG (M) ATG (M) ATG (M) ATG (M) ATG (M) ATG (M) ATG (M) AGG (R) ATG (M) ATG (M) ATG (M) 
   385      5    -5.1782104501   0.005638087030       6.6699  ATG (M) ATG (M) ATG (M) ATG (M) ATG (M) ATG (M) ATG (M) ATG (M) ATG (M) ATG (M) ATG (M) 
   386      1    -9.9923950790   0.000045746509       0.0541  ATG (M) ATG (M) ATG (M) ATG (M) ATG (M) ATG (M) ATG (M) GTG (V) ATG (M) ATG (M) ATG (M) 
   387      1   -14.6166300203   0.000000448826       0.0005  ATG (M) ATG (M) ATG (M) ATG (M) ATG (M) ATG (M) TTG (L) CTG (L) ATG (M) ATG (M) ATG (M) 
   388      1   -23.3169502682   0.000000000075       0.0000  ATG (M) ATG (M) ATG (M) ATG (M) ATG (M) CTG (L) ATG (M) ATG (M) GTT (V) ATG (M) AGG (R) 
   389      1   -11.1636057578   0.000014181025       0.0168  ATG (M) ATG (M) TTG (L) ATG (M) ATG (M) ATG (M) ATG (M) ATG (M) ATG (M) ATG (M) ATG (M) 
   390      1   -22.2699663269   0.000000000213       0.0000  ATG (M) CAG (Q) CAG (Q) AAG (K) CAG (Q) CAG (Q) CAG (Q) CAA (Q) CAA (Q) CAA (Q) --- (-) 
   391      1   -35.9326736185   0.000000000000       0.0000  ATG (M) CGT (R) CGT (R) CAG (Q) CGT (R) CGT (R) AGT (S) GGG (G) GGG (G) GGG (G) GGA (G) 
   392      1   -22.1345915521   0.000000000244       0.0000  ATG (M) CTG (L) CGG (R) CTA (L) CTG (L) CTG (L) CTG (L) TTG (L) CTG (L) CTG (L) CTG (L) 
   393      1   -23.7323556259   0.000000000049       0.0000  ATG (M) CTG (L) CTG (L) TTG (L) CTG (L) CTG (L) ATG (M) TTG (L) ATG (M) AGG (R) ATG (M) 
   394      1   -51.5807338634   0.000000000000       0.0000  ATG (M) GAC (D) GAC (D) TTT (F) GCT (A) GCT (A) TAT (Y) CAT (H) CGC (R) TCT (S) GAA (E) 
   395      1   -29.9105104493   0.000000000000       0.0000  ATG (M) GTA (V) CTA (L) GTA (V) ATG (M) ATA (I) ACG (T) ATA (I) GTA (V) ATA (I) ATA (I) 
   396      1   -26.0660161455   0.000000000005       0.0000  ATG (M) GTT (V) GTT (V) GTA (V) GTA (V) GTA (V) ATA (I) GTA (V) GTA (V) GTA (V) GCC (A) 
   397      1   -11.2419745853   0.000013112107       0.0155  ATG (M) TTG (L) ATG (M) ATG (M) ATG (M) ATG (M) ATG (M) ATG (M) ATG (M) ATG (M) ATG (M) 
   398      1   -11.1383304527   0.000014544023       0.0172  ATG (M) TTG (L) TTG (L) TTG (L) TTG (L) TTG (L) TTG (L) TTG (L) TTG (L) TTG (L) TTG (L) 
   399      1    -7.9587597413   0.000349586426       0.4136  ATT (I) --- (-) --- (-) --- (-) --- (-) --- (-) CTT (L) CTT (L) --- (-) --- (-) --- (-) 
   400      1   -11.5583835442   0.000009555597       0.0113  ATT (I) --- (-) --- (-) --- (-) --- (-) --- (-) GTC (V) GCC (A) --- (-) --- (-) --- (-) 
   401      1    -8.5527056438   0.000193022143       0.2283  ATT (I) ATC (I) ATC (I) ATC (I) ATC (I) ATC (I) ATC (I) ATC (I) ATC (I) ATC (I) ATC (I) 
   402      1    -9.0384064434   0.000118759936       0.1405  ATT (I) ATC (I) ATC (I) ATC (I) ATC (I) ATC (I) ATT (I) ATT (I) ATT (I) ATT (I) ATT (I) 
   403      1   -13.5982122718   0.000001242715       0.0015  ATT (I) ATC (I) ATT (I) ATA (I) ATC (I) ATC (I) ATC (I) ATC (I) ATC (I) ATC (I) ATC (I) 
   404      1    -9.5271483647   0.000072847061       0.0862  ATT (I) ATC (I) ATT (I) ATT (I) ATT (I) ATT (I) ATT (I) ATT (I) ATT (I) ATT (I) ATT (I) 
   405      1   -12.0264156553   0.000005984034       0.0071  ATT (I) ATT (I) ATT (I) ATA (I) ATC (I) ATT (I) ATT (I) ATT (I) ATT (I) ATT (I) ATT (I) 
   406      1   -11.6456359627   0.000008757186       0.0104  ATT (I) ATT (I) ATT (I) ATT (I) ATT (I) ACT (T) ATT (I) ATT (I) ATT (I) ATT (I) ATT (I) 
   407      2    -6.9389865056   0.000969251430       1.1466  ATT (I) ATT (I) ATT (I) ATT (I) ATT (I) ATT (I) ATT (I) ATT (I) ATT (I) ATT (I) ATT (I) 
   408      1   -17.1556313401   0.000000035433       0.0000  ATT (I) ATT (I) ATT (I) ATT (I) ATT (I) ATT (I) CTT (L) CTT (L) CTC (L) CTT (L) CTC (L) 
   409      1   -11.9658260076   0.000006357814       0.0075  ATT (I) ATT (I) ATT (I) CTT (L) ATT (I) ATT (I) ATT (I) ATT (I) ATT (I) ATT (I) ATT (I) 
   410      1   -14.9172270313   0.000000332300       0.0004  ATT (I) CTT (L) CTT (L) CTT (L) CTT (L) CTT (L) CTT (L) CTT (L) CTT (L) CTT (L) TTT (F) 
   411      1   -14.5033319903   0.000000502670       0.0006  ATT (I) CTT (L) CTT (L) CTT (L) CTT (L) CTT (L) TTT (F) CTT (L) CTT (L) CTT (L) CTT (L) 
   412      1   -20.7658956986   0.000000000958       0.0000  ATT (I) CTT (L) CTT (L) CTT (L) TTT (F) CTT (L) CTT (L) ATT (I) ATT (I) CTT (L) CTT (L) 
   413      1   -16.3978090553   0.000000075600       0.0001  ATT (I) GTT (V) GTT (V) CTT (L) GTT (V) --- (-) CTT (L) CTT (L) --- (-) CTT (L) --- (-) 
   414      1   -22.4587529385   0.000000000176       0.0000  ATT (I) TTG (L) TTG (L) GTG (V) GTG (V) GTG (V) ATT (I) GTT (V) ATT (I) ATT (I) ATT (I) 
   415      1   -16.7587369130   0.000000052695       0.0001  ATT (I) TTT (F) ATT (I) ATT (I) ATT (I) ATT (I) ATT (I) ATT (I) ATT (I) ATT (I) GTT (V) 
   416      1   -21.4042989128   0.000000000506       0.0000  ATT (I) TTT (F) TTC (F) TTT (F) TTT (F) TTT (F) TTT (F) ATT (I) TTT (F) ATT (I) TTT (F) 
   417      1   -16.8857784474   0.000000046409       0.0001  CAA (Q) AAA (K) AAA (K) AAA (K) AAA (K) AAA (K) CAA (Q) CAG (Q) CAA (Q) CAA (Q) CAG (Q) 
   418      1   -18.5533754970   0.000000008757       0.0000  CAA (Q) AAG (K) AAG (K) AAA (K) AAG (K) AAG (K) CAA (Q) CAA (Q) CAA (Q) CAA (Q) CAG (Q) 
   419      1   -20.9976681887   0.000000000760       0.0000  CAA (Q) AGA (R) AAA (K) AGA (R) AGG (R) AGG (R) AGA (R) AGA (R) AGA (R) AGA (R) AGA (R) 
   420      1   -20.0370454366   0.000000001986       0.0000  CAA (Q) AGA (R) CGA (R) CAA (Q) CGA (R) CAA (Q) CAA (Q) CAA (Q) CAA (Q) CAA (Q) CAA (Q) 
   421      2    -5.9883827610   0.002507716349       2.9666  CAA (Q) CAA (Q) CAA (Q) CAA (Q) CAA (Q) CAA (Q) CAA (Q) CAA (Q) CAA (Q) CAA (Q) CAA (Q) 
   422      1    -8.9373956300   0.000131382764       0.1554  CAA (Q) CAA (Q) CAA (Q) CAA (Q) CAG (Q) CAA (Q) CAA (Q) CAA (Q) CAA (Q) CAA (Q) CAA (Q) 
   423      1   -22.9082899112   0.000000000112       0.0000  CAA (Q) CAA (Q) CAA (Q) CAA (Q) CGA (R) AGA (R) GAA (E) CAA (Q) CAA (Q) CAA (Q) CAG (Q) 
   424      1   -24.2777124863   0.000000000029       0.0000  CAA (Q) CAA (Q) CAA (Q) CTA (L) CAA (Q) CAA (Q) CAA (Q) GCA (A) CAA (Q) GAA (E) GAA (E) 
   425      1   -21.4882995140   0.000000000465       0.0000  CAA (Q) CAG (Q) CAC (H) CAG (Q) CAA (Q) CAA (Q) CAG (Q) CAG (Q) CAG (Q) CAG (Q) CAT (H) 
   426      1   -21.1468252591   0.000000000655       0.0000  CAA (Q) CAG (Q) CAG (Q) CAA (Q) AAA (K) CAA (Q) CAG (Q) CAA (Q) CGA (R) CAA (Q) CAA (Q) 
   427      1    -8.0015170358   0.000334954105       0.3963  CAA (Q) CAG (Q) CAG (Q) CAG (Q) CAG (Q) CAG (Q) CAG (Q) CAG (Q) CAG (Q) CAG (Q) CAG (Q) 
   428      1   -16.0572278808   0.000000106276       0.0001  CAA (Q) CGA (R) CGA (R) CAA (Q) CGA (R) CGA (R) CAA (Q) CGA (R) CGA (R) CGA (R) CGA (R) 
   429      1   -20.3730534397   0.000000001419       0.0000  CAA (Q) CTT (L) CTT (L) CAA (Q) CAA (Q) GAA (E) CAA (Q) CAA (Q) CAA (Q) CAA (Q) CAA (Q) 
   430      1   -22.9134160971   0.000000000112       0.0000  CAA (Q) GAA (E) CAA (Q) CAA (Q) AAA (K) CAG (Q) CAA (Q) CAA (Q) GAA (E) CAA (Q) CAA (Q) 
   431      1   -24.5189963372   0.000000000022       0.0000  CAA (Q) GAA (E) CAA (Q) CAA (Q) CAA (Q) CAA (Q) GAA (E) GAA (E) CAA (Q) CAA (Q) GAG (E) 
   432      1   -24.4881130492   0.000000000023       0.0000  CAA (Q) GGC (G) TGC (C) AGC (S) AGC (S) AGC (S) AGC (S) AGC (S) AGC (S) AGC (S) AGC (S) 
   433      1   -11.0997730797   0.000015115754       0.0179  CAC (H) CAC (H) CAC (H) CAC (H) CAC (H) CAC (H) CAT (H) CAC (H) CAC (H) CAT (H) CAC (H) 
   434      1   -33.7179194848   0.000000000000       0.0000  CAC (H) CAC (H) CAC (H) CAC (H) TAC (Y) CAC (H) CGC (R) GAA (E) CAG (Q) CGC (R) AGC (S) 
   435      1    -9.2609516891   0.000095064810       0.1125  CAC (H) CAC (H) CAT (H) CAC (H) CAC (H) CAC (H) CAC (H) CAC (H) CAC (H) CAC (H) CAC (H) 
   436      1   -12.1497757620   0.000005289559       0.0063  CAC (H) CGC (R) CAC (H) CAC (H) CAC (H) CAC (H) CAC (H) CAC (H) CAC (H) CAC (H) CAC (H) 
   437      1   -20.4460489206   0.000000001319       0.0000  CAC (H) GAC (D) GAC (D) GAC (D) GGC (G) GGC (G) GAG (E) GAG (E) GAG (E) GAG (E) GAG (E) 
   438      1   -12.3855843221   0.000004178391       0.0049  CAC (H) TAC (Y) TAC (Y) TAC (Y) TAC (Y) TAC (Y) TAC (Y) TAC (Y) TAT (Y) TAC (Y) TAC (Y) 
   439      1   -19.4394244463   0.000000003610       0.0000  CAG (Q) AAA (K) AAA (K) AAG (K) AAA (K) GAA (E) AAA (K) AAA (K) AAA (K) AAA (K) AAA (K) 
   440      1   -23.8779842923   0.000000000043       0.0000  CAG (Q) AAG (K) AAG (K) AAA (K) AAA (K) AAA (K) CAG (Q) AAG (K) CAG (Q) CAT (H) CAG (Q) 
   441      1   -36.8682607227   0.000000000000       0.0000  CAG (Q) AAT (N) GAT (D) AAT (N) AAT (N) AAT (N) AAT (N) ACA (T) CAG (Q) AAC (N) ATG (M) 
   442      1   -20.5387840662   0.000000001203       0.0000  CAG (Q) CAA (Q) CAA (Q) CAA (Q) CAA (Q) CAG (Q) CAT (H) CAT (H) CAG (Q) CAA (Q) CAA (Q) 
   443      1   -25.8690454179   0.000000000006       0.0000  CAG (Q) CAA (Q) CAA (Q) CAG (Q) ATA (I) CTG (L) CAG (Q) AAG (K) CAG (Q) CAG (Q) CAG (Q) 
   444      1   -20.4882447111   0.000000001265       0.0000  CAG (Q) CAA (Q) CAC (H) CAA (Q) CAA (Q) CAA (Q) CAT (H) CAC (H) CAC (H) CAC (H) CAC (H) 
   445      1   -11.5067452834   0.000010061993       0.0119  CAG (Q) CAG (Q) CAG (Q) CAA (Q) CAA (Q) CAG (Q) CAG (Q) CAG (Q) CAG (Q) CAG (Q) CAG (Q) 
   446      1   -19.8717342963   0.000000002343       0.0000  CAG (Q) CAG (Q) CAG (Q) CAA (Q) CAG (Q) CAG (Q) AAG (K) AAG (K) CAG (Q) CAG (Q) AAG (K) 
   447      1   -16.0778598484   0.000000104106       0.0001  CAG (Q) CAG (Q) CAG (Q) CAG (Q) CAG (Q) CAG (Q) CAG (Q) GAG (E) CAG (Q) AAG (K) CAG (Q) 
   448      1   -26.0481524335   0.000000000005       0.0000  CAG (Q) CCG (P) CAG (Q) CAT (H) CAG (Q) CAT (H) CAG (Q) CTG (L) CAA (Q) CAG (Q) CAG (Q) 
   449      1   -17.0682799254   0.000000038667       0.0000  CAG (Q) CGG (R) CAG (Q) CAA (Q) CAG (Q) CAG (Q) CAG (Q) CAA (Q) CAG (Q) CAG (Q) CAG (Q) 
   450      1   -24.3691404118   0.000000000026       0.0000  CAG (Q) CTA (L) CTG (L) CTA (L) CTG (L) CTG (L) CTT (L) CTG (L) CTG (L) ATG (M) CTG (L) 
   451      1   -41.6529873907   0.000000000000       0.0000  CAG (Q) GTT (V) GTT (V) CTG (L) GTG (V) TTG (L) GTA (V) AAG (K) GTG (V) ATA (I) ATT (I) 
   452      1   -31.8385459063   0.000000000000       0.0000  CAG (Q) TTC (F) TCT (S) TTC (F) TTC (F) TTC (F) TCC (S) TCC (S) TTC (F) TTC (F) TAC (Y) 
   453      1   -47.0498252632   0.000000000000       0.0000  CAT (H) AAT (N) AAT (N) AAC (N) CTC (L) ACC (T) CAT (H) AGT (S) ACC (T) GGT (G) GGA (G) 
   454      1   -10.6279168137   0.000024230054       0.0287  CAT (H) AAT (N) AAT (N) AAT (N) AAT (N) AAT (N) AAT (N) AAT (N) AAT (N) AAT (N) AAT (N) 
   455      1   -31.8541057977   0.000000000000       0.0000  CAT (H) AGC (S) AGC (S) AGC (S) AGC (S) CGT (R) TAT (Y) TGC (C) --- (-) AGC (S) --- (-) 
   456      1    -8.0367552415   0.000323356463       0.3825  CAT (H) CAC (H) CAC (H) CAC (H) CAC (H) CAC (H) CAC (H) CAC (H) CAC (H) CAC (H) CAC (H) 
   457      1   -30.9245756458   0.000000000000       0.0000  CAT (H) CAT (H) CAC (H) CAT (H) CAC (H) CAC (H) CAA (Q) CAC (H) GAC (D) CAA (Q) AAA (K) 
   458      1   -10.7267813552   0.000021949167       0.0260  CAT (H) CAT (H) CAT (H) CAT (H) CAT (H) CAT (H) AAT (N) CAT (H) CAT (H) CAT (H) CAT (H) 
   459      1    -6.0724408832   0.002305538786       2.7275  CAT (H) CAT (H) CAT (H) CAT (H) CAT (H) CAT (H) CAT (H) CAT (H) CAT (H) CAT (H) CAT (H) 
   460      1   -22.9570581623   0.000000000107       0.0000  CAT (H) CAT (H) GAT (D) CAT (H) CAT (H) CAT (H) GGT (G) CAT (H) CAT (H) CAT (H) CGT (R) 
   461      1   -21.8228673682   0.000000000333       0.0000  CAT (H) CGT (R) CAT (H) CAT (H) GGT (G) GGT (G) CAT (H) CAT (H) CAT (H) CAT (H) CAT (H) 
   462      1   -45.6357918635   0.000000000000       0.0000  CAT (H) GGT (G) GAC (D) GCT (A) TAT (Y) TAT (Y) GCT (A) ACT (T) TGG (W) TAT (Y) TAT (Y) 
   463      1   -20.1091358653   0.000000001848       0.0000  CCA (P) ACA (T) ACT (T) ACA (T) ACA (T) ACA (T) CCA (P) ACA (T) ACA (T) ACA (T) ACA (T) 
   464      1   -28.9515494285   0.000000000000       0.0000  CCA (P) AGT (S) AGT (S) GGT (G) ATT (I) ATT (I) AGT (S) TGT (C) AGT (S) AGT (S) AGT (S) 
   465      3    -6.8344856388   0.001076020636       1.2729  CCA (P) CCA (P) CCA (P) CCA (P) CCA (P) CCA (P) CCA (P) CCA (P) CCA (P) CCA (P) CCA (P) 
   466      1    -9.5837847264   0.000068835929       0.0814  CCA (P) CCA (P) CCA (P) CCA (P) CCA (P) CCA (P) CCG (P) CCA (P) CCA (P) CCA (P) CCA (P) 
   467      1   -10.0836424012   0.000041757044       0.0494  CCA (P) CCA (P) CCA (P) CCA (P) CCG (P) CCA (P) CCA (P) CCA (P) CCA (P) CCA (P) CCA (P) 
   468      1   -10.7956490369   0.000020488454       0.0242  CCA (P) CCA (P) CCA (P) CCA (P) CCG (P) CCG (P) CCA (P) CCA (P) CCA (P) CCA (P) CCA (P) 
   469      1   -13.2041963485   0.000001842852       0.0022  CCA (P) CCA (P) CCA (P) CCA (P) CCT (P) CCA (P) CCG (P) CCA (P) CCA (P) CCA (P) CCA (P) 
   470      1   -10.4104401204   0.000030116417       0.0356  CCA (P) CCA (P) CCA (P) CCC (P) CCA (P) CCA (P) CCA (P) CCA (P) CCA (P) CCA (P) CCA (P) 
   471      1   -13.0689491091   0.000002109733       0.0025  CCA (P) CCA (P) CCG (P) CCA (P) CCA (P) CCA (P) CCG (P) CCA (P) CCA (P) CCA (P) CCA (P) 
   472      1   -12.6140110108   0.000003325099       0.0039  CCA (P) CCG (P) CCG (P) CCG (P) CCG (P) CCG (P) CCG (P) CCA (P) CCA (P) CCA (P) CCA (P) 
   473      1   -34.8584521425   0.000000000000       0.0000  CCA (P) CCT (P) CCA (P) CCT (P) CCT (P) CAG (Q) CCG (P) CAG (Q) CCG (P) CAG (Q) CAG (Q) 
   474      1   -13.6294989638   0.000001204436       0.0014  CCA (P) CCT (P) CCT (P) CCT (P) CCT (P) CCT (P) CCT (P) CCT (P) CTT (L) CCT (P) CCT (P) 
   475      1   -29.7632591416   0.000000000000       0.0000  CCA (P) CGG (R) CGG (R) CAT (H) CGG (R) CGG (R) GAA (E) AAA (K) AAA (K) AAA (K) AAA (K) 
   476      1   -19.0163474285   0.000000005512       0.0000  CCA (P) CTA (L) CTA (L) CTA (L) CTA (L) GTA (V) CTA (L) CTA (L) CCA (P) CTA (L) CTA (L) 
   477      1   -11.6044776153   0.000009125137       0.0108  CCA (P) TCA (S) TCA (S) TCA (S) TCA (S) TCA (S) CCA (P) CCA (P) CCA (P) CCA (P) CCA (P) 
   478      1   -29.8991113839   0.000000000000       0.0000  CCA (P) TCA (S) TCG (S) CCG (P) TCA (S) ACG (T) TCA (S) TCG (S) TCG (S) TCG (S) TCG (S) 
   479      1   -31.8416982624   0.000000000000       0.0000  CCA (P) TCG (S) GGG (G) TCG (S) GCG (A) GCG (A) GCA (A) GCA (A) CCA (P) GCA (A) GCA (A) 
   480      1   -19.1104396168   0.000000005017       0.0000  CCC (P) CCA (P) CCA (P) ACA (T) TCA (S) CCA (P) CCA (P) CCA (P) CCA (P) CCA (P) CCA (P) 
   481      1    -9.4666768790   0.000077388151       0.0916  CCC (P) CCA (P) CCA (P) CCA (P) CCA (P) CCA (P) CCA (P) CCA (P) --- (-) CCA (P) CCA (P) 
   482      1   -12.8742145502   0.000002563301       0.0030  CCC (P) CCA (P) CCA (P) CCA (P) CCG (P) CCA (P) CCA (P) CCA (P) CCA (P) CCA (P) CCA (P) 
   483      1   -12.5044150800   0.000003710236       0.0044  CCC (P) CCC (P) CCC (P) CCC (P) CCC (P) ACC (T) CCC (P) CCC (P) CCC (P) CCC (P) CCC (P) 
   484      1   -14.1970256491   0.000000682826       0.0008  CCC (P) CCC (P) CCC (P) CCC (P) CCC (P) CCC (P) CCA (P) CCC (P) CCC (P) CCA (P) CCC (P) 
   485      1   -11.7484072219   0.000007901901       0.0093  CCC (P) CCC (P) CCC (P) TCC (S) CCC (P) CCC (P) CCC (P) CCC (P) CCC (P) CCC (P) CCC (P) 
   486      1    -8.7416584335   0.000159788669       0.1890  CCC (P) CCT (P) CCT (P) CCT (P) CCT (P) CCT (P) CCT (P) CCT (P) CCT (P) CCT (P) CCT (P) 
   487      1   -24.0387521744   0.000000000036       0.0000  CCC (P) CGC (R) CGC (R) CGG (R) CGC (R) CGT (R) CCC (P) CCC (P) CGC (R) CCC (P) CCC (P) 
   488      1   -15.5664494574   0.000000173611       0.0002  CCG (P) --- (-) --- (-) CCA (P) CCG (P) CCG (P) CCG (P) CCA (P) CCG (P) CCG (P) CCA (P) 
   489      2    -9.0743760908   0.000114564097       0.1355  CCG (P) CCA (P) CCA (P) CCA (P) CCA (P) CCA (P) CCA (P) CCA (P) CCA (P) CCA (P) CCA (P) 
   490      1   -19.4737882187   0.000000003489       0.0000  CCG (P) CCA (P) CCA (P) CCA (P) CCA (P) CCA (P) CCA (P) CCC (P) CCG (P) CCG (P) CCT (P) 
   491      1   -18.7400917312   0.000000007266       0.0000  CCG (P) CCC (P) CCC (P) CCC (P) ACC (T) CCC (P) CCA (P) CCC (P) CCC (P) CCC (P) CCC (P) 
   492      1   -34.5765201133   0.000000000000       0.0000  CCG (P) CCC (P) CCC (P) TCC (S) TCG (S) TCC (S) GCA (A) TCA (S) TCA (S) TCG (S) CCA (P) 
   493      1    -9.5619546580   0.000070355144       0.0832  CCG (P) CCT (P) CCT (P) CCT (P) CCT (P) CCT (P) CCT (P) CCT (P) CCT (P) CCT (P) CCT (P) 
   494      1   -22.0965132691   0.000000000253       0.0000  CCG (P) CTG (L) CTG (L) CTG (L) CTG (L) CCA (P) CCA (P) CCA (P) CCA (P) CCA (P) CCA (P) 
   495      1    -7.6801135783   0.000461922431       0.5465  CCT (P) --- (-) --- (-) --- (-) --- (-) --- (-) CCA (P) CCA (P) --- (-) --- (-) --- (-) 
   496      1   -31.2030699577   0.000000000000       0.0000  CCT (P) ACA (T) AAT (N) ACA (T) ACA (T) ACA (T) CCG (P) CCG (P) ACT (T) CCG (P) CCG (P) 
   497      1   -18.1866790236   0.000000012636       0.0000  CCT (P) CCA (P) CCA (P) CCT (P) CCA (P) CCA (P) CCT (P) TCT (S) CCT (P) CCT (P) CCT (P) 
   498      1   -21.1358892956   0.000000000662       0.0000  CCT (P) CCA (P) CCG (P) CCT (P) CCC (P) CCC (P) CTT (L) CCT (P) CCT (P) CCT (P) CCT (P) 
   499      1   -13.3121899276   0.000001654205       0.0020  CCT (P) CCT (P) CCT (P) CCT (P) CCA (P) CCT (P) CCT (P) CCT (P) CCC (P) CCT (P) CCT (P) 
   500      1   -10.0067511908   0.000045094458       0.0533  CCT (P) CCT (P) CCT (P) CCT (P) CCT (P) CCT (P) CCA (P) CCT (P) CCT (P) CCT (P) CCT (P) 
   501      4    -6.6360879804   0.001312150374       1.5523  CCT (P) CCT (P) CCT (P) CCT (P) CCT (P) CCT (P) CCT (P) CCT (P) CCT (P) CCT (P) CCT (P) 
   502      1   -11.3725638334   0.000011506898       0.0136  CCT (P) CCT (P) CCT (P) CCT (P) CCT (P) CCT (P) CCT (P) TCT (S) CCT (P) CCT (P) CCT (P) 
   503      1   -11.3697572792   0.000011539239       0.0137  CCT (P) CCT (P) CTT (L) CCT (P) CCT (P) CCT (P) CCT (P) CCT (P) CCT (P) CCT (P) CCT (P) 
   504      1   -48.1597540707   0.000000000000       0.0000  CCT (P) CCT (P) TAT (Y) AGT (S) CCT (P) GAA (E) GAT (D) GAT (D) GGT (G) GTT (V) TAT (Y) 
   505      1   -16.1985632144   0.000000092268       0.0001  CCT (P) CTT (L) CCT (P) CCT (P) CCT (P) CCT (P) CGT (R) CCT (P) CCT (P) CCT (P) CCT (P) 
   506      1   -22.4478566167   0.000000000178       0.0000  CCT (P) GCC (A) GCC (A) GCC (A) TCC (S) GCC (A) GCC (A) CCC (P) GCC (A) GCC (A) GCC (A) 
   507      1   -24.4107141487   0.000000000025       0.0000  CCT (P) TCT (S) TCT (S) TCA (S) TCT (S) TCT (S) GCT (A) CCT (P) CCT (P) GCT (A) GCT (A) 
   508      1   -10.5690011750   0.000025700473       0.0304  CCT (P) TCT (S) TCT (S) TCT (S) TCT (S) TCT (S) TCT (S) TCT (S) TCT (S) TCT (S) TCT (S) 
   509      1   -18.9940123320   0.000000005636       0.0000  CGA (R) AGA (R) AGA (R) AGA (R) AGA (R) AGA (R) AAG (K) AGA (R) AGA (R) AGA (R) AGG (R) 
   510      1   -15.6471813090   0.000000160146       0.0002  CGC (R) CAC (H) CAC (H) CAC (H) CAC (H) CAC (H) CAC (H) CAT (H) CAC (H) CAC (H) CAT (H) 
   511      1   -33.0461000892   0.000000000000       0.0000  CGC (R) CAC (H) GGC (G) CCC (P) CAG (Q) CAC (H) CGA (R) --- (-) CGT (R) CGC (R) CGC (R) 
   512      1   -26.3745126143   0.000000000004       0.0000  CGC (R) CGC (R) CGT (R) CGC (R) CGC (R) CCC (P) CGC (R) CAC (H) CGT (R) CGA (R) CGC (R) 
   513      1   -42.5521380630   0.000000000000       0.0000  CGC (R) GAT (D) TAT (Y) GGA (G) AAA (K) AAA (K) GGT (G) GAT (D) GTT (V) TAT (Y) TAT (Y) 
   514      1   -36.5426408053   0.000000000000       0.0000  CGC (R) TGG (W) TGG (W) CGA (R) CAA (Q) CAA (Q) GCA (A) CAA (Q) CTA (L) CGA (R) CGA (R) 
   515      1   -11.8499684028   0.000007138782       0.0084  CGG (R) AGA (R) AGA (R) AGA (R) AGA (R) AGA (R) AGA (R) AGA (R) AGA (R) AGA (R) AGA (R) 
   516      1   -12.8813664935   0.000002545034       0.0030  CGG (R) CAG (Q) CAG (Q) CAG (Q) CAG (Q) CAG (Q) CAA (Q) CAG (Q) CAG (Q) CAG (Q) CAG (Q) 
   517      1   -26.8800904669   0.000000000002       0.0000  CGG (R) CGG (R) CCG (P) TGG (W) CGG (R) CGG (R) TGG (W) TGG (W) TGG (W) AGG (R) CGG (R) 
   518      1   -24.2648343794   0.000000000029       0.0000  CGG (R) CGG (R) CGG (R) CAA (Q) CAG (Q) CGG (R) CTG (L) TGG (W) CGG (R) CGG (R) CGG (R) 
   519      1   -55.4695122270   0.000000000000       0.0000  CGT (R) ACC (T) ACC (T) ATC (I) TTA (L) TAC (Y) ACA (T) TAT (Y) GAA (E) TCT (S) ATT (I) 
   520      1   -19.2554277735   0.000000004340       0.0000  CGT (R) CGT (R) TGT (C) CGT (R) CAT (H) CAT (H) CGT (R) CGT (R) CAT (H) CGT (R) CGT (R) 
   521      1    -7.3312097317   0.000654780999       0.7746  CTA (L) --- (-) --- (-) --- (-) --- (-) --- (-) CTC (L) CTC (L) --- (-) --- (-) --- (-) 
   522      1   -18.9533890378   0.000000005870       0.0000  CTA (L) ATA (I) ATA (I) ATA (I) ATA (I) ATA (I) ATA (I) ATA (I) --- (-) ATA (I) CTC (L) 
   523      1   -22.1214278103   0.000000000247       0.0000  CTA (L) ATT (I) ATT (I) TTG (L) ATG (M) ATG (M) CTG (L) CTG (L) CTG (L) CTG (L) CTG (L) 
   524      1   -12.7540899284   0.000002890474       0.0034  CTA (L) CTA (L) CTA (L) ATA (I) CTA (L) CTA (L) CTA (L) CTA (L) CTA (L) CTA (L) CTA (L) 
   525      1   -17.9657773949   0.000000015760       0.0000  CTA (L) CTA (L) CTA (L) CTA (L) CTA (L) CTA (L) ATA (I) ATA (I) ATA (I) GTA (V) GTA (V) 
   526      3    -8.1953599989   0.000275930924       0.3264  CTA (L) CTA (L) CTA (L) CTA (L) CTA (L) CTA (L) CTA (L) CTA (L) CTA (L) CTA (L) CTA (L) 
   527      1   -10.6476923494   0.000023755598       0.0281  CTA (L) CTA (L) CTA (L) CTA (L) CTA (L) CTA (L) CTA (L) TTA (L) CTA (L) CTA (L) CTA (L) 
   528      1   -16.0539734378   0.000000106622       0.0001  CTA (L) CTA (L) CTG (L) CTA (L) CTA (L) ATA (I) CTA (L) CTA (L) CTA (L) CTA (L) CTA (L) 
   529      1   -13.9234666099   0.000000897667       0.0011  CTA (L) CTA (L) CTG (L) CTA (L) CTA (L) CTA (L) CTG (L) CTG (L) CTG (L) CTG (L) CTG (L) 
   530      1   -18.9201253412   0.000000006069       0.0000  CTA (L) CTC (L) CTC (L) CTC (L) CTT (L) --- (-) GTG (V) CTC (L) --- (-) CTC (L) --- (-) 
   531      1   -19.9586963497   0.000000002148       0.0000  CTA (L) CTC (L) CTC (L) CTT (L) CTC (L) CTC (L) CTG (L) CTT (L) CTG (L) CTA (L) CTG (L) 
   532      1   -14.2187366294   0.000000668161       0.0008  CTA (L) CTC (L) CTC (L) CTT (L) CTC (L) CTT (L) CTC (L) CTC (L) CTC (L) CTC (L) CTC (L) 
   533      1   -20.6362505514   0.000000001091       0.0000  CTA (L) CTG (L) CTG (L) CTG (L) CTG (L) TTG (L) CTA (L) CTG (L) CTG (L) CTT (L) TTG (L) 
   534      1   -14.4880150204   0.000000510429       0.0006  CTA (L) TTA (L) CTA (L) CTA (L) CTC (L) CTA (L) CTA (L) CTA (L) CTA (L) CTA (L) CTA (L) 
   535      1   -17.6334850475   0.000000021972       0.0000  CTA (L) TTA (L) TTA (L) TTA (L) TTA (L) TTA (L) CTA (L) CTT (L) TTG (L) CTA (L) CTA (L) 
   536      1   -21.3762007573   0.000000000521       0.0000  CTA (L) TTA (L) TTA (L) TTA (L) TTG (L) TTA (L) TTA (L) CTA (L) TTT (F) CTA (L) CTA (L) 
   537      1   -22.7725309640   0.000000000129       0.0000  CTC (L) ATG (M) ATG (M) CTG (L) CTG (L) CTT (L) CTC (L) CTC (L) CTC (L) CTC (L) CTG (L) 
   538      1   -28.7296651887   0.000000000000       0.0000  CTC (L) CAG (Q) CAG (Q) CAG (Q) CTA (L) CTA (L) CAT (H) CAC (H) CAG (Q) CAC (H) CAC (H) 
   539      1   -13.8680061726   0.000000948858       0.0011  CTC (L) CTA (L) CTG (L) CTA (L) CTA (L) CTA (L) CTC (L) CTC (L) CTC (L) CTC (L) CTC (L) 
   540      1   -13.4790278249   0.000001400015       0.0017  CTC (L) CTC (L) --- (-) CTC (L) CTC (L) CTC (L) CTT (L) CTC (L) TTC (F) CTC (L) CTC (L) 
   541      1   -18.5518917659   0.000000008770       0.0000  CTC (L) CTC (L) CCC (P) CTC (L) CTC (L) CTC (L) GTC (V) --- (-) CTT (L) CTC (L) CTC (L) 
   542      1   -10.8751833069   0.000018922038       0.0224  CTC (L) CTC (L) CTC (L) CTC (L) CTA (L) CTC (L) CTC (L) CTC (L) CTC (L) CTC (L) CTC (L) 
   543      1   -10.6615771403   0.000023428036       0.0277  CTC (L) CTC (L) CTC (L) CTC (L) CTC (L) CTC (L) CTC (L) CTA (L) CTC (L) CTC (L) CTC (L) 
   544      3    -7.4609533007   0.000575107660       0.6804  CTC (L) CTC (L) CTC (L) CTC (L) CTC (L) CTC (L) CTC (L) CTC (L) CTC (L) CTC (L) CTC (L) 
   545      1    -9.7577243086   0.000057846112       0.0684  CTC (L) CTC (L) CTC (L) CTC (L) CTC (L) CTC (L) CTT (L) CTT (L) CTT (L) CTT (L) CTT (L) 
   546      1   -13.8779045905   0.000000939513       0.0011  CTC (L) CTC (L) CTC (L) CTC (L) CTC (L) CTC (L) TTC (F) CTC (L) CTC (L) CTC (L) CTT (L) 
   547      1    -9.8591539973   0.000052266549       0.0618  CTC (L) CTC (L) CTC (L) CTC (L) CTC (L) CTT (L) CTC (L) CTC (L) CTC (L) CTC (L) CTC (L) 
   548      1   -19.6568704166   0.000000002905       0.0000  CTC (L) CTC (L) CTC (L) CTC (L) CTG (L) CTC (L) CTG (L) ATG (M) CTG (L) CTG (L) CTG (L) 
   549      1   -10.6930588548   0.000022701970       0.0269  CTC (L) CTC (L) CTC (L) CTG (L) CTC (L) CTC (L) CTC (L) CTC (L) CTC (L) CTC (L) CTC (L) 
   550      1    -9.5888760613   0.000068486353       0.0810  CTC (L) CTC (L) CTC (L) CTT (L) CTC (L) CTC (L) CTC (L) CTC (L) CTC (L) CTC (L) CTC (L) 
   551      1   -13.8533556422   0.000000962862       0.0011  CTC (L) CTC (L) CTC (L) CTT (L) CTC (L) CTC (L) CTT (L) CTC (L) CTC (L) CTT (L) CTC (L) 
   552      1   -14.0091302848   0.000000823971       0.0010  CTC (L) CTC (L) CTC (L) TTC (F) CTC (L) CTC (L) CTC (L) CTT (L) CTC (L) CTC (L) CTC (L) 
   553      1   -13.8797768407   0.000000937755       0.0011  CTC (L) CTC (L) CTC (L) TTC (F) TTC (F) TTC (F) CTC (L) --- (-) CTC (L) CTC (L) CTC (L) 
   554      1   -16.0214898834   0.000000110143       0.0001  CTC (L) CTG (L) CTG (L) CTG (L) TTG (L) TTG (L) TTG (L) TTG (L) TTG (L) TTG (L) TTG (L) 
   555      1   -14.4101884694   0.000000551740       0.0007  CTC (L) CTT (L) CTC (L) CTC (L) CTC (L) CTC (L) CTT (L) CTC (L) CTC (L) CTT (L) CTC (L) 
   556      1   -25.6910070279   0.000000000007       0.0000  CTC (L) CTT (L) CTT (L) CTG (L) CTG (L) TTG (L) CTG (L) CTC (L) CTG (L) CTC (L) TTG (L) 
   557      4    -8.6608753494   0.000173232601       0.2049  CTC (L) CTT (L) CTT (L) CTT (L) CTT (L) CTT (L) CTT (L) CTT (L) CTT (L) CTT (L) CTT (L) 
   558      1   -23.7749992212   0.000000000047       0.0000  CTC (L) GTC (V) GCC (A) GTC (V) ATC (I) GTC (V) CTC (L) CGC (R) CTC (L) CTC (L) CTC (L) 
   559      1   -34.0371117712   0.000000000000       0.0000  CTC (L) TGT (C) CAG (Q) TTG (L) CTG (L) ATG (M) TTG (L) --- (-) TTG (L) TTG (L) TTG (L) 
   560      1   -28.6822013383   0.000000000000       0.0000  CTC (L) TTA (L) TTA (L) TTA (L) TTA (L) TTG (L) TTG (L) CTA (L) ATG (M) CTA (L) CTG (L) 
   561      1    -6.8965716925   0.001011246357       1.1963  CTG (L) --- (-) --- (-) --- (-) --- (-) --- (-) TTG (L) TTG (L) --- (-) --- (-) --- (-) 
   562      1   -13.4201450797   0.000001484927       0.0018  CTG (L) ATA (I) ATA (I) ATA (I) ATA (I) ATA (I) ATA (I) ATA (I) ATA (I) ATA (I) ATA (I) 
   563      1   -22.7275513392   0.000000000135       0.0000  CTG (L) ATG (M) ATG (M) CTG (L) CTT (L) CTG (L) ATG (M) CTG (L) CTG (L) CTG (L) TTG (L) 
   564      1   -30.6145399659   0.000000000000       0.0000  CTG (L) CCC (P) CCC (P) CCC (P) CAC (H) CCC (P) CTG (L) CCG (P) CTG (L) CCA (P) CAG (Q) 
   565      1   -27.0208654965   0.000000000002       0.0000  CTG (L) CTA (L) CTA (L) CCA (P) CCA (P) ACT (T) CAA (Q) CCA (P) CCA (P) CCA (P) CCA (P) 
   566      1   -23.5829736306   0.000000000057       0.0000  CTG (L) CTA (L) CTA (L) CTA (L) CTA (L) CTT (L) CTT (L) CTA (L) CTT (L) CTA (L) TTG (L) 
   567      1   -28.2191626765   0.000000000001       0.0000  CTG (L) CTA (L) CTA (L) GTA (V) CTG (L) CTA (L) CTG (L) TTA (L) CTG (L) CTG (L) TTA (L) 
   568      1   -22.0420076150   0.000000000267       0.0000  CTG (L) CTA (L) CTA (L) TTG (L) CTG (L) CTG (L) TTG (L) TTG (L) --- (-) TTA (L) CTA (L) 
   569      1   -16.0756552588   0.000000104335       0.0001  CTG (L) CTC (L) CTC (L) CTC (L) CTC (L) CTC (L) CTC (L) CTC (L) TTG (L) CTC (L) CTC (L) 
   570      1   -11.9267429702   0.000006611216       0.0078  CTG (L) CTC (L) CTG (L) CTG (L) CTG (L) CTG (L) CTG (L) CTG (L) CTG (L) CTG (L) CTG (L) 
   571      1   -24.1031533382   0.000000000034       0.0000  CTG (L) CTG (L) ATG (M) CTG (L) ATG (M) ATG (M) CTC (L) CTG (L) CTG (L) CTG (L) CTC (L) 
   572      1   -10.6755973603   0.000023101861       0.0273  CTG (L) CTG (L) CTG (L) CTA (L) CTG (L) CTG (L) CTG (L) CTG (L) CTG (L) CTG (L) CTG (L) 
   573      1   -16.6225449564   0.000000060384       0.0001  CTG (L) CTG (L) CTG (L) CTG (L) CTG (L) CTG (L) CTA (L) CTG (L) CTG (L) ATG (M) ATG (M) 
   574      2    -8.2610530107   0.000258386764       0.3057  CTG (L) CTG (L) CTG (L) CTG (L) CTG (L) CTG (L) CTG (L) CTG (L) CTG (L) CTG (L) CTG (L) 
   575      1   -15.5628797098   0.000000174232       0.0002  CTG (L) CTG (L) CTG (L) CTG (L) CTG (L) CTG (L) CTG (L) TTG (L) CTG (L) CTG (L) ATG (M) 
   576      1   -16.4638657621   0.000000070768       0.0001  CTG (L) CTG (L) GTG (V) CTG (L) CTG (L) CTG (L) CTG (L) CTG (L) CTG (L) TTG (L) CTG (L) 
   577      1   -16.8846584306   0.000000046461       0.0001  CTG (L) CTG (L) TTA (L) CTG (L) CTG (L) TTG (L) CTG (L) CTG (L) CTG (L) CTG (L) CTG (L) 
   578      1   -15.8903048836   0.000000125582       0.0001  CTG (L) CTT (L) CTT (L) CTT (L) CTT (L) CTC (L) CTG (L) CTG (L) TTG (L) CTG (L) CTG (L) 
   579      1   -13.0980584504   0.000002049205       0.0024  CTG (L) CTT (L) CTT (L) CTT (L) CTT (L) CTT (L) CTC (L) CTC (L) CTT (L) CTC (L) CTC (L) 
   580      1   -29.9624699569   0.000000000000       0.0000  CTG (L) CTT (L) CTT (L) CTT (L) TTT (F) ATT (I) CTG (L) CTT (L) TAT (Y) CTT (L) CTG (L) 
   581      1   -12.0301726938   0.000005961594       0.0071  CTG (L) TTA (L) TTG (L) TTG (L) TTG (L) TTG (L) TTG (L) TTG (L) TTG (L) TTG (L) TTG (L) 
   582      1   -16.6572442467   0.000000058324       0.0001  CTG (L) TTG (L) CTG (L) CTG (L) TTG (L) CTG (L) CTG (L) CTG (L) CTG (L) CTG (L) CTA (L) 
   583      1   -15.7386777701   0.000000146143       0.0002  CTG (L) TTG (L) TTG (L) CTG (L) TTG (L) TTG (L) CTG (L) CTG (L) CTC (L) CTG (L) CTG (L) 
   584      1   -15.4137633871   0.000000202250       0.0002  CTG (L) TTG (L) TTG (L) TTG (L) TTG (L) --- (-) CTA (L) CTA (L) --- (-) TTG (L) --- (-) 
   585      1    -8.7831896381   0.000153288370       0.1813  CTG (L) TTG (L) TTG (L) TTG (L) TTG (L) TTG (L) --- (-) TTG (L) TTG (L) TTG (L) TTG (L) 
   586      1   -17.4860851450   0.000000025462       0.0000  CTG (L) TTG (L) TTG (L) TTG (L) TTG (L) TTG (L) TTG (L) TTG (L) ATC (I) TTG (L) TTG (L) 
   587      1    -9.0343398278   0.000119243871       0.1411  CTG (L) TTG (L) TTG (L) TTG (L) TTG (L) TTG (L) TTG (L) TTG (L) TTG (L) TTG (L) TTG (L) 
   588      1   -11.9595900324   0.000006397585       0.0076  CTT (L) --- (-) --- (-) --- (-) --- (-) --- (-) ATG (M) TTG (L) --- (-) --- (-) --- (-) 
   589      1   -29.7601779930   0.000000000000       0.0000  CTT (L) CAT (H) CAT (H) TGT (C) CGT (R) CGT (R) CAT (H) TGC (C) CGT (R) CGC (R) CGT (R) 
   590      1   -15.9735251388   0.000000115554       0.0001  CTT (L) CTA (L) ATT (I) CTT (L) CTT (L) CTT (L) CTT (L) CTT (L) CTT (L) CTT (L) CTT (L) 
   591      1   -22.1978226704   0.000000000229       0.0000  CTT (L) CTA (L) CTA (L) CTT (L) TTT (F) CTT (L) CTT (L) CTA (L) TTT (F) CTT (L) CTT (L) 
   592      1   -13.5493969175   0.000001304883       0.0015  CTT (L) CTC (L) CTC (L) CTC (L) CTC (L) CTC (L) CTT (L) CTT (L) TTT (F) CTT (L) CTT (L) 
   593      1   -14.1547793996   0.000000712291       0.0008  CTT (L) CTC (L) CTC (L) CTC (L) CTC (L) TTC (F) CTT (L) CTT (L) CTT (L) CTT (L) CTT (L) 
   594      1   -21.4852507050   0.000000000467       0.0000  CTT (L) CTC (L) CTC (L) CTT (L) CTC (L) CTC (L) CTT (L) ATT (I) CTT (L) ATT (I) ATT (I) 
   595      1   -22.3649758673   0.000000000194       0.0000  CTT (L) CTC (L) CTC (L) GTC (V) CTT (L) CTT (L) CTA (L) CTA (L) CTA (L) CTA (L) TTA (L) 
   596      1   -15.2104752066   0.000000247842       0.0003  CTT (L) CTC (L) CTC (L) TTT (F) CTC (L) CTC (L) CTC (L) CTC (L) CTC (L) CTC (L) CTC (L) 
   597      1   -12.9173124611   0.000002455175       0.0029  CTT (L) CTC (L) CTT (L) CTT (L) CTC (L) CTC (L) CTT (L) CTT (L) CTT (L) CTT (L) CTT (L) 
   598      1    -9.9445506828   0.000047988427       0.0568  CTT (L) CTC (L) CTT (L) CTT (L) CTT (L) CTT (L) CTT (L) CTT (L) CTT (L) CTT (L) CTT (L) 
   599      1   -16.3696789224   0.000000077757       0.0001  CTT (L) CTG (L) CTG (L) CTC (L) TTG (L) CTG (L) CTT (L) CTT (L) CTT (L) CTT (L) CTT (L) 
   600      1   -21.6865092545   0.000000000382       0.0000  CTT (L) CTG (L) CTG (L) CTG (L) TTG (L) CTG (L) TTG (L) CTA (L) CTA (L) CTG (L) CTA (L) 
   601      1   -12.2336688404   0.000004863906       0.0058  CTT (L) CTT (L) ATT (I) CTT (L) CTT (L) CTT (L) CTT (L) CTT (L) CTT (L) CTT (L) CTT (L) 
   602      1   -10.4522547287   0.000028883076       0.0342  CTT (L) CTT (L) CTT (L) CTT (L) CTA (L) CTT (L) CTT (L) CTT (L) CTT (L) CTT (L) CTT (L) 
   603      1   -14.9947703610   0.000000307506       0.0004  CTT (L) CTT (L) CTT (L) CTT (L) CTG (L) CTT (L) ATT (I) CTT (L) CTT (L) CTT (L) CTT (L) 
   604      1   -11.4575621775   0.000010569245       0.0125  CTT (L) CTT (L) CTT (L) CTT (L) CTT (L) CTT (L) CCT (P) CTT (L) CTT (L) CTT (L) CTT (L) 
   605      1   -13.5588805222   0.000001292567       0.0015  CTT (L) CTT (L) CTT (L) CTT (L) CTT (L) CTT (L) CTA (L) CTA (L) CTA (L) CTA (L) CTG (L) 
   606      1   -11.7629090608   0.000007788136       0.0092  CTT (L) CTT (L) CTT (L) CTT (L) CTT (L) CTT (L) CTT (L) CCT (P) CTT (L) CTT (L) CTT (L) 
   607      1   -10.2271323438   0.000036175360       0.0428  CTT (L) CTT (L) CTT (L) CTT (L) CTT (L) CTT (L) CTT (L) CTT (L) --- (-) CTT (L) CTG (L) 
   608      1   -10.8944524989   0.000018560916       0.0220  CTT (L) CTT (L) CTT (L) CTT (L) CTT (L) CTT (L) CTT (L) CTT (L) CTT (L) CTC (L) CTC (L) 
   609      1    -9.6599823021   0.000063785651       0.0755  CTT (L) CTT (L) CTT (L) CTT (L) CTT (L) CTT (L) CTT (L) CTT (L) CTT (L) CTC (L) CTT (L) 
   610      1   -14.7993117915   0.000000373887       0.0004  CTT (L) CTT (L) CTT (L) CTT (L) CTT (L) CTT (L) CTT (L) CTT (L) CTT (L) CTG (L) TTG (L) 
   611      1    -9.5681812527   0.000069918432       0.0827  CTT (L) CTT (L) CTT (L) CTT (L) CTT (L) CTT (L) CTT (L) CTT (L) CTT (L) CTT (L) CTC (L) 
   612      9    -7.0263536699   0.000888164424       1.0507  CTT (L) CTT (L) CTT (L) CTT (L) CTT (L) CTT (L) CTT (L) CTT (L) CTT (L) CTT (L) CTT (L) 
   613      1   -20.3232427855   0.000000001492       0.0000  CTT (L) CTT (L) CTT (L) CTT (L) CTT (L) CTT (L) CTT (L) TTA (L) CTT (L) TTG (L) CTT (L) 
   614      1   -11.7820435122   0.000007640531       0.0090  CTT (L) CTT (L) CTT (L) CTT (L) CTT (L) CTT (L) GTT (V) CTT (L) CTT (L) CTT (L) CTT (L) 
   615      1   -19.4432380775   0.000000003597       0.0000  CTT (L) GTC (V) CTC (L) CTC (L) CTC (L) CTC (L) GTC (V) GTC (V) GTC (V) GTC (V) GTC (V) 
   616      1   -31.3766507752   0.000000000000       0.0000  CTT (L) GTT (V) ATT (I) CTT (L) CTT (L) CTT (L) TCT (S) TGT (C) TCT (S) AGT (S) TGT (C) 
   617      1   -24.4837486915   0.000000000023       0.0000  CTT (L) TCA (S) TTA (L) TCA (S) TCA (S) --- (-) TTG (L) TTG (L) --- (-) TCA (S) --- (-) 
   618      1   -17.0564224472   0.000000039128       0.0000  CTT (L) TTT (F) TTT (F) CTT (L) TTT (F) CTT (L) TTT (F) TTT (F) TTT (F) TTT (F) TTT (F) 
   619      1   -11.0150641423   0.000016451990       0.0195  CTT (L) TTT (F) TTT (F) TTT (F) TTT (F) TTT (F) CTT (L) CTT (L) CTT (L) CTT (L) CTT (L) 
   620      1    -9.7564309913   0.000057920974       0.0685  CTT (L) TTT (F) TTT (F) TTT (F) TTT (F) TTT (F) TTT (F) TTT (F) TTT (F) TTT (F) TTT (F) 
   621      1   -23.7351856289   0.000000000049       0.0000  GAA (E) AAA (K) GAA (E) GAA (E) GAA (E) GAA (E) GAT (D) GAA (E) GGA (G) GTA (V) GTA (V) 
   622      1   -21.1743441106   0.000000000637       0.0000  GAA (E) CAA (Q) CAA (Q) CGA (R) CAA (Q) CAA (Q) AGA (R) GAA (E) GAA (E) GAA (E) GAA (E) 
   623      1   -32.7938239534   0.000000000000       0.0000  GAA (E) CAG (Q) GAG (E) GAG (E) GAA (E) GAA (E) CAC (H) GAT (D) AAG (K) GAA (E) GAA (E) 
   624      1   -39.9925351769   0.000000000000       0.0000  GAA (E) CCC (P) CCC (P) GGA (G) GGC (G) GAC (D) CAC (H) GAC (D) GAA (E) CAC (H) GAC (D) 
   625      1   -10.9295886439   0.000017920081       0.0212  GAA (E) GAA (E) --- (-) GAA (E) GAA (E) GAA (E) --- (-) GAC (D) GAA (E) --- (-) GAA (E) 
   626      1   -10.6896107740   0.000022780383       0.0269  GAA (E) GAA (E) GAA (E) GAA (E) AAA (K) GAA (E) GAA (E) GAA (E) GAA (E) GAA (E) GAA (E) 
   627      1   -18.8351741042   0.000000006607       0.0000  GAA (E) GAA (E) GAA (E) GAA (E) CAA (Q) AAA (K) GAA (E) GGA (G) GAA (E) GAA (E) GAA (E) 
   628      1   -20.1036073433   0.000000001858       0.0000  GAA (E) GAA (E) GAA (E) GAA (E) CAA (Q) GAA (E) CAA (Q) CAA (Q) CAT (H) CAA (Q) CAA (Q) 
   629      2    -6.0859418810   0.002274620893       2.6909  GAA (E) GAA (E) GAA (E) GAA (E) GAA (E) GAA (E) GAA (E) GAA (E) GAA (E) GAA (E) GAA (E) 
   630      1   -13.5476813098   0.000001307124       0.0015  GAA (E) GAA (E) GAA (E) GAA (E) GAA (E) GAA (E) GAA (E) GAA (E) GAA (E) GAG (E) AAA (K) 
   631      1   -12.0731801350   0.000005710636       0.0068  GAA (E) GAA (E) GAA (E) GAA (E) GCA (A) GAA (E) GAA (E) GAA (E) GAA (E) GAA (E) GAA (E) 
   632      1   -25.8227862364   0.000000000006       0.0000  GAA (E) GAA (E) GAA (E) GAG (E) GAA (E) GAA (E) AAA (K) GAA (E) --- (-) GAA (E) TGG (W) 
   633      1   -19.0967341402   0.000000005086       0.0000  GAA (E) GAA (E) GAA (E) GGG (G) GAG (E) --- (-) AAG (K) GAG (E) --- (-) GAG (E) --- (-) 
   634      1   -27.9540783961   0.000000000001       0.0000  GAA (E) GAA (E) GAG (E) GAG (E) GAA (E) CCG (P) GAG (E) GAA (E) GAA (E) GAA (E) GAA (E) 
   635      1   -16.4730230145   0.000000070122       0.0001  GAA (E) GAA (E) GGA (G) GAA (E) GGA (G) GAA (E) GAA (E) GAA (E) GAA (E) GAA (E) GAA (E) 
   636      1   -15.1010869332   0.000000276491       0.0003  GAA (E) GAC (D) GAC (D) GAT (D) GAT (D) GAT (D) GAC (D) GAC (D) GAC (D) GAC (D) GAC (D) 
   637      1   -16.3934584855   0.000000075930       0.0001  GAA (E) GAG (E) GAG (E) GAG (E) GAG (E) GAG (E) GAG (E) GAG (E) AAT (N) GAG (E) GAG (E) 
   638      1   -12.7622806747   0.000002866896       0.0034  GAA (E) GAG (E) GAG (E) GAG (E) GAG (E) GAG (E) GAG (E) GAG (E) GAG (E) AAG (K) GAG (E) 
   639      1   -53.1428316766   0.000000000000       0.0000  GAA (E) GAT (D) GCA (A) GAA (E) GAA (E) GCA (A) TGG (W) GCT (A) TCC (S) TCC (S) AAC (N) 
   640      1   -22.3744729368   0.000000000192       0.0000  GAA (E) GGA (G) GGA (G) GGA (G) GAA (E) GGG (G) TCA (S) --- (-) --- (-) --- (-) --- (-) 
   641      1    -9.7584545785   0.000057803885       0.0684  GAC (D) --- (-) --- (-) --- (-) --- (-) --- (-) GAC (D) TAC (Y) --- (-) --- (-) --- (-) 
   642      1   -14.7394218787   0.000000396963       0.0005  GAC (D) AAG (K) AAG (K) AAG (K) AAG (K) AAG (K) GAG (E) GAG (E) GAG (E) GAG (E) GAG (E) 
   643      1   -23.3583406523   0.000000000072       0.0000  GAC (D) AAT (N) AAT (N) AAT (N) AAT (N) AAT (N) GAC (D) GAC (D) AAC (N) GAC (D) CAT (H) 
   644      1   -24.2654656970   0.000000000029       0.0000  GAC (D) AAT (N) AAT (N) GAC (D) AAC (N) GAC (D) GAC (D) TAC (Y) GAT (D) GAC (D) GAC (D) 
   645      1   -38.1803808037   0.000000000000       0.0000  GAC (D) ATG (M) ATG (M) GAG (E) TGG (W) TGG (W) GGC (G) AAC (N) AAC (N) AGC (S) AGC (S) 
   646      1   -33.8279933671   0.000000000000       0.0000  GAC (D) CAT (H) CAT (H) CAT (H) GGG (G) AGT (S) AAC (N) AAC (N) AAC (N) GAC (D) AAC (N) 
   647      1   -60.2837690087   0.000000000000       0.0000  GAC (D) CGT (R) CAT (H) TAT (Y) CGA (R) GTC (V) GGA (G) CTC (L) GTT (V) TAT (Y) GAA (E) 
   648      1    -6.4058333254   0.001651893084       1.9542  GAC (D) GAC (D) --- (-) GAC (D) GAC (D) GAC (D) GAC (D) GAC (D) GAC (D) GAC (D) GAC (D) 
   649      1   -20.8807631952   0.000000000854       0.0000  GAC (D) GAC (D) GAC (D) AAC (N) GAC (D) AGC (S) AAC (N) GAC (D) GAC (D) GAC (D) GAC (D) 
   650      1   -23.1594027644   0.000000000087       0.0000  GAC (D) GAC (D) GAC (D) GAC (D) GAC (D) GAC (D) AGT (S) AGC (S) TAC (Y) AGC (S) AGC (S) 
   651      1   -11.3287016438   0.000012022849       0.0142  GAC (D) GAC (D) GAC (D) GAC (D) GAC (D) GAC (D) GAC (D) GAT (D) GAC (D) GAC (D) GAT (D) 
   652      1   -13.1585372533   0.000001928945       0.0023  GAC (D) GAC (D) GAC (D) GAC (D) GAT (D) GAC (D) AAC (N) GAC (D) GAC (D) GAC (D) GAC (D) 
   653      1   -23.9390249099   0.000000000040       0.0000  GAC (D) GAC (D) GAC (D) GAT (D) GAC (D) AAC (N) GAA (E) GAA (E) GAG (E) GAC (D) GAC (D) 
   654      1   -18.1278285963   0.000000013402       0.0000  GAC (D) GAC (D) GAC (D) GAT (D) GAC (D) GAC (D) AAC (N) GAC (D) GAC (D) AAC (N) AAC (N) 
   655      1    -7.6954147286   0.000454908286       0.5382  GAC (D) GAT (D) --- (-) GAT (D) GAT (D) GAT (D) --- (-) GAT (D) GAT (D) GAT (D) GAT (D) 
   656      1   -11.4413871928   0.000010741593       0.0127  GAC (D) GAT (D) GAC (D) GAC (D) GAC (D) GAC (D) GAT (D) GAC (D) GAC (D) GAC (D) GAC (D) 
   657      1   -25.1240978866   0.000000000012       0.0000  GAC (D) GAT (D) GAT (D) GAT (D) GAT (D) GAT (D) GAA (E) GAC (D) GCA (A) GAG (E) GAA (E) 
   658      1    -8.7611622294   0.000156702379       0.1854  GAC (D) GAT (D) GAT (D) GAT (D) GAT (D) GAT (D) GAC (D) GAC (D) GAC (D) GAC (D) GAC (D) 
   659      1   -10.8459377355   0.000019483595       0.0230  GAC (D) GAT (D) GAT (D) GAT (D) GAT (D) GAT (D) GAC (D) GAC (D) GAT (D) GAC (D) GAC (D) 
   660      1    -7.9343489931   0.000358225102       0.4238  GAC (D) GAT (D) GAT (D) GAT (D) GAT (D) GAT (D) GAT (D) GAT (D) GAT (D) GAT (D) GAT (D) 
   661      1   -37.3783646103   0.000000000000       0.0000  GAC (D) TAC (Y) TAC (Y) ATC (I) ATC (I) ATC (I) TTC (F) TCT (S) TCC (S) TCT (S) ACC (T) 
   662      1   -38.2498688711   0.000000000000       0.0000  GAC (D) TCT (S) TCT (S) CAT (H) AAT (N) --- (-) TGT (C) GAG (E) --- (-) CGC (R) --- (-) 
   663      1   -25.5039757487   0.000000000008       0.0000  GAC (D) TGC (C) TGC (C) TGC (C) TGC (C) TGC (C) GGC (G) GGC (G) GGC (G) TGC (C) CAC (H) 
   664      1   -10.3244061220   0.000032822178       0.0388  GAG (E) AAG (K) AAG (K) AAG (K) AAG (K) AAG (K) AAG (K) AAG (K) AAG (K) AAG (K) AAG (K) 
   665      1   -27.4673105389   0.000000000001       0.0000  GAG (E) AAG (K) AAG (K) GAG (E) AAG (K) GAG (E) AAG (K) CAG (Q) AAG (K) ACG (T) GAG (E) 
   666      1   -23.9166873464   0.000000000041       0.0000  GAG (E) AAT (N) GAT (D) GAT (D) GAT (D) GAT (D) AAG (K) AAG (K) AAG (K) AAC (N) AAC (N) 
   667      1   -20.3024228813   0.000000001523       0.0000  GAG (E) CAA (Q) CAA (Q) CAA (Q) CAG (Q) CAA (Q) AAG (K) CAG (Q) CAG (Q) CAG (Q) CAG (Q) 
   668      1   -28.0040509546   0.000000000001       0.0000  GAG (E) CAG (Q) AAG (K) CAG (Q) CAG (Q) CAG (Q) CAG (Q) CAA (Q) TGG (W) CAG (Q) CAA (Q) 
   669      1   -21.6578633745   0.000000000393       0.0000  GAG (E) CAG (Q) CAG (Q) CAG (Q) CAG (Q) CAG (Q) GAG (E) GAC (D) AAG (K) GAG (E) GAA (E) 
   670      1   -34.8877790089   0.000000000000       0.0000  GAG (E) CGG (R) CAA (Q) CAG (Q) CGA (R) CAG (Q) CTT (L) CAT (H) AAT (N) CAT (H) CAT (H) 
   671      1    -8.0535430349   0.000317973334       0.3762  GAG (E) GAA (E) GAA (E) GAA (E) GAA (E) GAA (E) GAA (E) GAA (E) GAA (E) GAA (E) GAA (E) 
   672      1   -20.3435196490   0.000000001462       0.0000  GAG (E) GAA (E) GAA (E) GAG (E) AAG (K) GAG (E) AAG (K) GAG (E) AAG (K) GAG (E) GAG (E) 
   673      1   -15.5707021276   0.000000172874       0.0002  GAG (E) GAG (E) GAG (E) CAG (Q) GAG (E) GAG (E) GAG (E) GAG (E) GAG (E) GAG (E) AAG (K) 
   674      1   -13.5234182076   0.000001339227       0.0016  GAG (E) GAG (E) GAG (E) GAA (E) GAG (E) AAG (K) GAG (E) GAG (E) GAG (E) GAG (E) GAG (E) 
   675      1   -27.0778924377   0.000000000002       0.0000  GAG (E) GAG (E) GAG (E) GAG (E) AAG (K) GAG (E) --- (-) GGG (G) ATA (I) GCG (A) GGG (G) 
   676      2    -6.2350663645   0.001959499169       2.3181  GAG (E) GAG (E) GAG (E) GAG (E) GAG (E) GAG (E) GAG (E) GAG (E) GAG (E) GAG (E) GAG (E) 
   677      1   -29.1961181726   0.000000000000       0.0000  GAG (E) GAG (E) GAT (D) GAT (D) GAG (E) GAT (D) GAC (D) GAG (E) GAT (D) GAT (D) GAC (D) 
   678      1   -32.8079093290   0.000000000000       0.0000  GAG (E) GGA (G) GGA (G) GGA (G) GGA (G) GAA (E) AAA (K) GAA (E) AGA (R) AGA (R) GAG (E) 
   679      1   -39.6218854574   0.000000000000       0.0000  GAG (E) GGA (G) GGG (G) GGG (G) GGG (G) GGG (G) TCA (S) CAG (Q) CAG (Q) CAA (Q) TGG (W) 
   680      1   -39.5980851241   0.000000000000       0.0000  GAG (E) GGG (G) GGG (G) GAG (E) AGT (S) GCT (A) GTG (V) GCC (A) GTG (V) GTC (V) GTC (V) 
   681      1   -39.8340968102   0.000000000000       0.0000  GAG (E) GTT (V) ATT (I) ATG (M) ATA (I) ATG (M) CAA (Q) CTA (L) TGG (W) CTG (L) CTG (L) 
   682      1   -18.3000172603   0.000000011282       0.0000  GAT (D) CAC (H) CAT (H) CAT (H) CAT (H) CAT (H) CAT (H) CAT (H) GAT (D) CAT (H) CAT (H) 
   683      1    -8.0662579489   0.000313955925       0.3714  GAT (D) GAC (D) GAC (D) GAC (D) GAC (D) GAC (D) GAC (D) GAC (D) GAC (D) GAC (D) GAC (D) 
   684      1   -10.6385224224   0.000023974437       0.0284  GAT (D) GAC (D) GAC (D) GAC (D) GAC (D) GAC (D) GAC (D) GAC (D) GAC (D) GAT (D) GAC (D) 
   685      1   -22.1033113476   0.000000000252       0.0000  GAT (D) GAC (D) GAC (D) GAC (D) GAG (E) GAC (D) TAC (Y) GAC (D) TAC (Y) GAC (D) GAC (D) 
   686      1    -9.2517531551   0.000095943301       0.1135  GAT (D) GAC (D) GAC (D) GAT (D) GAT (D) GAT (D) GAT (D) GAT (D) GAT (D) GAT (D) GAT (D) 
   687      1   -20.9865571268   0.000000000769       0.0000  GAT (D) GAT (D) AAT (N) AAA (K) AAT (N) AAT (N) AAC (N) AAC (N) AAC (N) AAC (N) AAC (N) 
   688      1   -13.0991930011   0.000002046882       0.0024  GAT (D) GAT (D) GAT (D) GAT (D) GAT (D) GAT (D) AAC (N) GAC (D) GAC (D) GAC (D) GAC (D) 
   689      1   -18.5366550242   0.000000008905       0.0000  GAT (D) GAT (D) GAT (D) GAT (D) GAT (D) GAT (D) AAT (N) AAT (N) AGT (S) GAT (D) AAT (N) 
   690      1   -14.3315608572   0.000000596873       0.0007  GAT (D) GAT (D) GAT (D) GAT (D) GAT (D) GAT (D) GAC (D) GTC (V) GAC (D) GAC (D) GAC (D) 
   691      4    -6.1031105083   0.002235902100       2.6451  GAT (D) GAT (D) GAT (D) GAT (D) GAT (D) GAT (D) GAT (D) GAT (D) GAT (D) GAT (D) GAT (D) 
   692      1   -11.2990931522   0.000012384150       0.0147  GAT (D) GAT (D) GAT (D) GAT (D) GAT (D) GAT (D) GAT (D) GAT (D) GAT (D) GGT (G) GAT (D) 
   693      1   -23.2001923332   0.000000000084       0.0000  GAT (D) GAT (D) GAT (D) GAT (D) GAT (D) GAT (D) GAT (D) GAT (D) GGT (G) ACT (T) GAA (E) 
   694      1   -11.5432110306   0.000009701684       0.0115  GAT (D) GAT (D) GGT (G) GAT (D) GAT (D) GAT (D) GAT (D) GAT (D) GAT (D) GAT (D) GAT (D) 
   695      1   -20.5432443926   0.000000001197       0.0000  GAT (D) GAT (D) TAT (Y) GAT (D) GAT (D) GAT (D) GAT (D) GAT (D) CAT (H) GGT (G) GAT (D) 
   696      1   -22.3463544141   0.000000000197       0.0000  GAT (D) GCT (A) GCT (A) GCT (A) GAT (D) ACT (T) GCT (A) GCT (A) CCT (P) GCT (A) GCT (A) 
   697      1   -22.8251746976   0.000000000122       0.0000  GAT (D) GGT (G) GGT (G) GAT (D) GAC (D) GAG (E) GGT (G) GAT (D) GAT (D) GAT (D) GAT (D) 
   698      1   -16.5057379018   0.000000067866       0.0001  GAT (D) GGT (G) GGT (G) TAT (Y) GAT (D) GAT (D) GAT (D) GAT (D) GAT (D) GAT (D) GAT (D) 
   699      1   -22.1502378748   0.000000000240       0.0000  GAT (D) GTC (V) GTC (V) GGC (G) GAC (D) GAC (D) GAC (D) GAC (D) --- (-) GAC (D) GAA (E) 
   700      1   -40.8731884624   0.000000000000       0.0000  GAT (D) TCT (S) GCT (A) GCT (A) AAC (N) GAT (D) GGT (G) CGT (R) GGT (G) GAA (E) AGT (S) 
   701      1    -9.2085219260   0.000100182010       0.1185  GCA (A) --- (-) --- (-) --- (-) --- (-) --- (-) GGA (G) GGA (G) --- (-) --- (-) --- (-) 
   702      1   -31.4744396049   0.000000000000       0.0000  GCA (A) ACA (T) ACA (T) TCA (S) GCA (A) GCA (A) AAA (K) AAA (K) AAT (N) ATA (I) GAA (E) 
   703      1   -20.3252729472   0.000000001489       0.0000  GCA (A) ACG (T) ACA (T) GCA (A) TCA (S) GCA (A) GCA (A) GCA (A) GCA (A) GCA (A) GCA (A) 
   704      1   -28.9190461704   0.000000000000       0.0000  GCA (A) ACT (T) ACT (T) ACT (T) ACT (T) AGT (S) ACT (T) ACA (T) ACA (T) AAA (K) GCA (A) 
   705      1   -12.0044156584   0.000006117141       0.0072  GCA (A) GCA (A) --- (-) GCA (A) GCA (A) GCA (A) --- (-) GAA (E) GAA (E) --- (-) GAA (E) 
   706      1   -12.5273580633   0.000003626081       0.0043  GCA (A) GCA (A) --- (-) GCA (A) GCA (A) GGA (G) --- (-) GCA (A) GCA (A) GCA (A) GCA (A) 
   707      1   -20.2468823061   0.000000001610       0.0000  GCA (A) GCA (A) CCA (P) GCA (A) GCA (A) GCA (A) GCA (A) ACA (T) ACA (T) ACA (T) ACA (T) 
   708      1   -11.4559090264   0.000010586732       0.0125  GCA (A) GCA (A) GCA (A) GCA (A) GCA (A) GCA (A) GCA (A) ACA (T) GCA (A) GCA (A) GCA (A) 
   709      1   -21.4624698941   0.000000000477       0.0000  GCA (A) GCA (A) GCA (A) GCA (A) GCA (A) GCA (A) GCA (A) CGA (R) GGA (G) GCA (A) GCA (A) 
   710      2    -6.8527975946   0.001056495907       1.2498  GCA (A) GCA (A) GCA (A) GCA (A) GCA (A) GCA (A) GCA (A) GCA (A) GCA (A) GCA (A) GCA (A) 
   711      1   -25.7914793065   0.000000000006       0.0000  GCA (A) GCA (A) TCA (S) GCA (A) GCA (A) GCA (A) GGA (G) GGA (G) ACA (T) GGA (G) GCA (A) 
   712      1   -14.9187160852   0.000000331806       0.0004  GCA (A) GCC (A) GCA (A) GCA (A) GCA (A) GCC (A) GCA (A) GCA (A) GCA (A) GCA (A) GCA (A) 
   713      1   -14.6740339691   0.000000423787       0.0005  GCA (A) GGA (G) GGA (G) GGA (G) GGA (G) GGA (G) GAA (E) GGA (G) GGA (G) GGA (G) GGA (G) 
   714      1   -18.8881270288   0.000000006266       0.0000  GCA (A) GGG (G) GGG (G) GGA (G) GGA (G) GGT (G) GGA (G) GGA (G) --- (-) GGA (G) GGA (G) 
   715      1   -30.7168898836   0.000000000000       0.0000  GCA (A) GTA (V) GCA (A) ATA (I) GAA (E) GTA (V) GCA (A) GAA (E) GCA (A) GCC (A) GCC (A) 
   716      1   -24.8763736369   0.000000000016       0.0000  GCA (A) GTG (V) GTA (V) GTG (V) GTG (V) GTG (V) GCA (A) GCC (A) GCA (A) GCG (A) GCG (A) 
   717      1   -34.3625545446   0.000000000000       0.0000  GCA (A) GTG (V) GTG (V) GCA (A) GTG (V) GTG (V) GCA (A) CAG (Q) GCA (A) GAA (E) GCA (A) 
   718      1   -22.4511462528   0.000000000178       0.0000  GCA (A) GTG (V) GTG (V) GCG (A) GCG (A) GTG (V) ACA (T) ACA (T) ACA (T) ACA (T) ACA (T) 
   719      1   -21.3570876106   0.000000000531       0.0000  GCA (A) TCA (S) TCA (S) GCA (A) GCA (A) GCA (A) TCA (S) GCA (A) TCA (S) TCA (S) TCA (S) 
   720      1   -19.0237713771   0.000000005471       0.0000  GCA (A) TCA (S) TCA (S) TCA (S) TCA (S) TCA (S) TCC (S) TCA (S) TCA (S) TCA (S) ACA (T) 
   721      1    -4.4117454918   0.012133980072      14.3545  GCC (A) --- (-) --- (-) --- (-) --- (-) --- (-) --- (-) --- (-) --- (-) --- (-) --- (-) 
   722      1   -11.6832411807   0.000008433985       0.0100  GCC (A) --- (-) --- (-) --- (-) --- (-) --- (-) AAT (N) AAT (N) --- (-) --- (-) --- (-) 
   723      1   -18.6834880704   0.000000007689       0.0000  GCC (A) ACC (T) ACC (T) ACC (T) ACA (T) ACA (T) ACC (T) --- (-) ATC (I) ACC (T) ACC (T) 
   724      1   -27.0612005732   0.000000000002       0.0000  GCC (A) ATT (I) ATT (I) GTC (V) GTA (V) GTC (V) GTC (V) GTC (V) GTT (V) GCC (A) GTC (V) 
   725      1   -30.9774758375   0.000000000000       0.0000  GCC (A) GAC (D) GAC (D) GAC (D) GCC (A) AAT (N) GAC (D) GAC (D) CTC (L) GAT (D) GAC (D) 
   726      1   -25.8705488493   0.000000000006       0.0000  GCC (A) GCA (A) GCA (A) ACA (T) GCA (A) ACA (T) ACC (T) GCC (A) GCC (A) GTC (V) GTC (V) 
   727      1   -14.7935930950   0.000000376031       0.0004  GCC (A) GCC (A) GCC (A) GCC (A) GCC (A) GCC (A) GCA (A) GCC (A) ACC (T) GCC (A) GCC (A) 
   728      1   -19.2853051001   0.000000004212       0.0000  GCC (A) GCC (A) GCC (A) GCT (A) GCC (A) GCC (A) GTC (V) GCT (A) GCC (A) GCT (A) GCC (A) 
   729      1   -10.1552758500   0.000038870465       0.0460  GCC (A) GCT (A) GCC (A) GCC (A) GCC (A) GCC (A) GCC (A) GCC (A) GCC (A) GCC (A) GCC (A) 
   730      1   -28.8517336927   0.000000000000       0.0000  GCC (A) GCT (A) GCT (A) GCT (A) GCC (A) GCA (A) AGC (S) GCC (A) GCC (A) ACC (T) ACC (T) 
   731      1   -32.8495854098   0.000000000000       0.0000  GCC (A) GCT (A) GCT (A) GGC (G) GAC (D) GAC (D) ACC (T) GCC (A) --- (-) GCT (A) AAT (N) 
   732      1   -18.3165754941   0.000000011097       0.0000  GCG (A) GCG (A) --- (-) GCG (A) GCG (A) GTA (V) --- (-) GTG (V) GTG (V) GTG (V) GTG (V) 
   733      1   -21.9351007128   0.000000000298       0.0000  GCG (A) GCG (A) GCA (A) GTG (V) GCG (A) GTG (V) GTG (V) GTG (V) GTG (V) GTG (V) GTG (V) 
   734      1   -25.2217530965   0.000000000011       0.0000  GCT (A) AAG (K) AAG (K) AAG (K) AAG (K) AAG (K) AGG (R) AGG (R) ATG (M) AGG (R) ATG (M) 
   735      1   -21.6425554370   0.000000000399       0.0000  GCT (A) AAT (N) AAT (N) ACT (T) ACT (T) ATT (I) ACT (T) ACT (T) ACT (T) ACT (T) GCT (A) 
   736      1   -23.6720326511   0.000000000052       0.0000  GCT (A) CAA (Q) CAA (Q) CAA (Q) CAA (Q) CAA (Q) ACA (T) GCA (A) ACA (T) ACA (T) ACA (T) 
   737      1   -25.9494134144   0.000000000005       0.0000  GCT (A) GAT (D) GTT (V) --- (-) --- (-) --- (-) CCT (P) GGT (G) ACT (T) CCT (P) --- (-) 
   738      1   -14.4872395285   0.000000510825       0.0006  GCT (A) GCC (A) GCC (A) GCC (A) GCT (A) GCC (A) GCC (A) GCC (A) GCC (A) GCC (A) GCT (A) 
   739      1   -12.3746191324   0.000004224460       0.0050  GCT (A) GCT (A) GCT (A) GCT (A) CCT (P) GCT (A) GCT (A) GCT (A) GCT (A) GCT (A) GCT (A) 
   740      1   -17.2542610072   0.000000032105       0.0000  GCT (A) GCT (A) GCT (A) GCT (A) GCT (A) GCC (A) ACA (T) GCT (A) GCT (A) GCT (A) GCT (A) 
   741      1   -25.8611286332   0.000000000006       0.0000  GCT (A) GGT (G) GGT (G) GGC (G) GGT (G) GGT (G) GTT (V) GCT (A) GGT (G) GCT (A) TCT (S) 
   742      1   -29.7838035073   0.000000000000       0.0000  GCT (A) TTT (F) GTT (V) GCT (A) ACT (T) GCT (A) TTT (F) CCT (P) GTT (V) GCT (A) GCT (A) 
   743      2    -4.6435834125   0.009623152046      11.3842  GGA (G) --- (-) --- (-) --- (-) --- (-) --- (-) --- (-) --- (-) --- (-) --- (-) --- (-) 
   744      1   -13.9885227711   0.000000841127       0.0010  GGA (G) --- (-) --- (-) --- (-) --- (-) --- (-) CAA (Q) CAT (H) --- (-) --- (-) --- (-) 
   745      1   -34.8102743718   0.000000000000       0.0000  GGA (G) ACT (T) AAT (N) AAC (N) GAG (E) GAC (D) AAC (N) GAC (D) GAC (D) GAC (D) AAC (N) 
   746      1   -26.7971288473   0.000000000002       0.0000  GGA (G) GAA (E) GAA (E) GGA (G) GAA (E) GAA (E) GAT (D) GAA (E) GAA (E) ATG (M) GAA (E) 
   747      1   -15.4767246323   0.000000189908       0.0002  GGA (G) GAA (E) GGA (G) GGA (G) GAA (E) GGA (G) GGA (G) GGA (G) GGA (G) GGA (G) GGA (G) 
   748      1   -46.8791911248   0.000000000000       0.0000  GGA (G) GAT (D) GAT (D) GGT (G) ATT (I) ACT (T) CCT (P) CTA (L) GAA (E) GAA (E) GTT (V) 
   749      1   -15.1185916233   0.000000271693       0.0003  GGA (G) GGA (G) GGA (G) GGA (G) GGA (G) --- (-) GGA (G) GGA (G) --- (-) GCT (A) --- (-) 
   750      1   -16.3125190251   0.000000082331       0.0001  GGA (G) GGA (G) GGA (G) GGA (G) GGA (G) GGA (G) GAA (E) GAA (E) GAA (E) CAA (Q) GAA (E) 
   751      1   -11.1851721972   0.000013878465       0.0164  GGA (G) GGA (G) GGA (G) GGA (G) GGA (G) GGA (G) GGA (G) GAA (E) GGA (G) GGA (G) GGA (G) 
   752      1   -11.2955820146   0.000012427709       0.0147  GGA (G) GGA (G) GGA (G) GGA (G) GGA (G) GGA (G) GGA (G) GGA (G) GGA (G) GGA (G) GAA (E) 
   753      4    -6.7079673750   0.001221143731       1.4446  GGA (G) GGA (G) GGA (G) GGA (G) GGA (G) GGA (G) GGA (G) GGA (G) GGA (G) GGA (G) GGA (G) 
   754      1   -10.4302622516   0.000029525323       0.0349  GGA (G) GGA (G) GGA (G) GGA (G) GGA (G) GGA (G) GGA (G) GGA (G) GGA (G) GGA (G) GGT (G) 
   755      1   -14.1263335995   0.000000732844       0.0009  GGA (G) GGA (G) GGA (G) GGA (G) GGA (G) GGA (G) GGG (G) GGC (G) GGG (G) GGG (G) GGG (G) 
   756      1   -14.4557288292   0.000000527177       0.0006  GGA (G) GGA (G) GGA (G) GGA (G) GGA (G) GGA (G) GGG (G) GGG (G) GGA (G) GGG (G) GGA (G) 
   757      1   -17.6749296485   0.000000021080       0.0000  GGA (G) GGA (G) GGA (G) GGA (G) GGA (G) GGA (G) GGG (G) TGG (W) GGA (G) GGA (G) GGA (G) 
   758      1   -18.0788199089   0.000000014076       0.0000  GGA (G) GGA (G) GGA (G) GGC (G) GGC (G) GGC (G) GGC (G) GGC (G) GGG (G) GGC (G) GGC (G) 
   759      1   -10.3913393332   0.000030697193       0.0363  GGA (G) GGA (G) GGG (G) GGA (G) GGA (G) GGA (G) GGA (G) GGA (G) GGA (G) GGA (G) GGA (G) 
   760      1   -14.2328664214   0.000000658786       0.0008  GGA (G) GGA (G) GGG (G) GGA (G) GGA (G) GGA (G) GGA (G) GGC (G) GGA (G) GGA (G) GGA (G) 
   761      1   -33.0295836517   0.000000000000       0.0000  GGA (G) GGG (G) GGG (G) GGA (G) GGA (G) GGA (G) GAT (D) GGG (G) AAT (N) AAA (K) GAA (E) 
   762      1   -18.3727755595   0.000000010491       0.0000  GGA (G) GGG (G) GGG (G) GGC (G) GGC (G) GGC (G) GGA (G) GGA (G) GGC (G) GGA (G) GGA (G) 
   763      1    -9.9586059516   0.000047318655       0.0560  GGA (G) GGG (G) GGG (G) GGG (G) GGG (G) GGG (G) GGA (G) GGA (G) GGA (G) GGA (G) GGA (G) 
   764      1   -26.3859346006   0.000000000003       0.0000  GGA (G) GGT (G) GGC (G) GGT (G) GGG (G) GGG (G) GGT (G) GGG (G) GGC (G) GGC (G) GGC (G) 
   765      1   -52.6436731854   0.000000000000       0.0000  GGA (G) GTA (V) GTA (V) TCA (S) CTG (L) GGA (G) ATC (I) CTT (L) TCT (S) GAA (E) GTT (V) 
   766      1   -28.9450608146   0.000000000000       0.0000  GGC (G) AGA (R) GGC (G) GGC (G) AAC (N) GGC (G) GGC (G) GGC (G) GGT (G) GGT (G) GGC (G) 
   767      1   -27.1983595917   0.000000000002       0.0000  GGC (G) AGT (S) GGT (G) GGC (G) AGC (S) AGT (S) AGC (S) AAC (N) AGC (S) AGC (S) AGC (S) 
   768      1   -50.4901955787   0.000000000000       0.0000  GGC (G) CAG (Q) CAG (Q) GGG (G) CTT (L) CTG (L) GGT (G) TGG (W) GAG (E) GGT (G) AAT (N) 
   769      1   -15.8505831209   0.000000130671       0.0002  GGC (G) GAC (D) GAC (D) GAC (D) GTC (V) GAC (D) GAC (D) GAC (D) GAC (D) GAC (D) GAC (D) 
   770      1   -17.0672985860   0.000000038705       0.0000  GGC (G) GGA (G) GGG (G) GGA (G) GGA (G) GGA (G) GGA (G) GGA (G) GGC (G) GGA (G) GGA (G) 
   771      1   -24.9492562210   0.000000000015       0.0000  GGC (G) GGA (G) GGT (G) GGT (G) AGC (S) AGC (S) GGC (G) GGC (G) GGC (G) GGC (G) GGT (G) 
   772      1   -24.1445308801   0.000000000033       0.0000  GGC (G) GGC (G) AGC (S) AGC (S) GGC (G) GGC (G) GGC (G) GGC (G) CGC (R) AGC (S) AGC (S) 
   773      1   -11.9950198390   0.000006174888       0.0073  GGC (G) GGC (G) AGC (S) GGC (G) GGC (G) GGC (G) GGC (G) GGC (G) GGC (G) GGC (G) GGC (G) 
   774      1   -30.5886581414   0.000000000000       0.0000  GGC (G) GGC (G) GAT (D) GGC (G) GGT (G) GGT (G) GGT (G) GGT (G) GGG (G) GGC (G) GAC (D) 
   775      1   -10.6576393278   0.000023520473       0.0278  GGC (G) GGC (G) GGC (G) GGA (G) GGC (G) GGC (G) GGC (G) GGC (G) GGC (G) GGC (G) GGC (G) 
   776      1    -9.9308934493   0.000048648312       0.0576  GGC (G) GGC (G) GGC (G) GGC (G) GGC (G) GGT (G) GGC (G) GGC (G) GGC (G) GGC (G) GGC (G) 
   777      1   -16.2092737826   0.000000091286       0.0001  GGC (G) GGC (G) GGC (G) GGT (G) GGT (G) GGC (G) GGA (G) GGC (G) GGC (G) GGC (G) GGC (G) 
   778      1   -17.2944780166   0.000000030839       0.0000  GGC (G) GGC (G) GGT (G) GGC (G) GGC (G) GGC (G) AGC (S) GGC (G) GGT (G) GGC (G) GGC (G) 
   779      1   -19.5242351987   0.000000003317       0.0000  GGC (G) GGC (G) GGT (G) TGC (C) GGT (G) GGT (G) GGC (G) GGC (G) GGC (G) GGC (G) GGC (G) 
   780      1   -10.7860772846   0.000020685506       0.0245  GGC (G) GGG (G) GGG (G) GGG (G) GGG (G) GGG (G) GGC (G) GGC (G) GGC (G) GGC (G) GGC (G) 
   781      1   -22.3423161052   0.000000000198       0.0000  GGC (G) GGT (G) GGC (G) GGC (G) GGT (G) GGT (G) GGC (G) GGC (G) GCC (A) GGC (G) GGT (G) 
   782      1   -19.4886233326   0.000000003437       0.0000  GGC (G) GGT (G) GGT (G) GGT (G) GGT (G) GGC (G) GGA (G) GGT (G) GGA (G) GGT (G) GGT (G) 
   783      1   -27.6830022031   0.000000000001       0.0000  GGC (G) GGT (G) GGT (G) TGT (C) GGT (G) GCT (A) TCC (S) TGC (C) TGC (C) TGC (C) TGC (C) 
   784      1   -16.2212811251   0.000000090196       0.0001  GGG (G) AGG (R) ATG (M) AGG (R) AGG (R) AGG (R) GGG (G) GGG (G) GGG (G) GGG (G) GGG (G) 
   785      1   -35.7033591776   0.000000000000       0.0000  GGG (G) AGG (R) GGG (G) AAG (K) ACG (T) TGG (W) AGT (S) GTG (V) GGG (G) GGG (G) GGG (G) 
   786      1   -21.2827725278   0.000000000571       0.0000  GGG (G) CAA (Q) CAA (Q) CAA (Q) CAA (Q) GAA (E) GAA (E) GAA (E) GAA (E) GAA (E) GAA (E) 
   787      1   -40.2378239973   0.000000000000       0.0000  GGG (G) GAG (E) ACG (T) AAG (K) ATG (M) AAG (K) GAG (E) GAG (E) CAG (Q) TCA (S) GAG (E) 
   788      1    -9.9408088642   0.000048168327       0.0570  GGG (G) GGG (G) GGG (G) GGA (G) GGG (G) GGG (G) GGG (G) GGG (G) GGG (G) GGG (G) GGG (G) 
   789      1   -10.9130702003   0.000018218551       0.0216  GGG (G) GGG (G) GGG (G) GGG (G) GGC (G) GGG (G) GGG (G) GGG (G) GGG (G) GGG (G) GGG (G) 
   790      1    -6.8588793449   0.001050090062       1.2423  GGG (G) GGG (G) GGG (G) GGG (G) GGG (G) GGG (G) GGG (G) GGG (G) GGG (G) GGG (G) GGG (G) 
   791      1   -31.8806469145   0.000000000000       0.0000  GGG (G) TGT (C) TGG (W) ATG (M) AGG (R) AGG (R) GGG (G) GGG (G) GGG (G) GGC (G) GTG (V) 
   792      1    -9.0683467640   0.000115256928       0.1363  GGT (G) --- (-) --- (-) --- (-) --- (-) --- (-) --- (-) --- (-) AGC (S) --- (-) --- (-) 
   793      1   -10.2811894683   0.000034271739       0.0405  GGT (G) --- (-) --- (-) --- (-) --- (-) --- (-) GGG (G) GGA (G) --- (-) --- (-) --- (-) 
   794      1   -21.8848590965   0.000000000313       0.0000  GGT (G) AAC (N) AAC (N) AAC (N) AAT (N) GAT (D) AAT (N) AAT (N) AAT (N) AAT (N) AAT (N) 
   795      1   -26.6871080042   0.000000000003       0.0000  GGT (G) ATG (M) ACG (T) ATG (M) ATG (M) --- (-) GGG (G) GGG (G) --- (-) ATG (M) --- (-) 
   796      1   -20.1848374644   0.000000001713       0.0000  GGT (G) GAC (D) GAC (D) GAC (D) GAC (D) GAC (D) GGC (G) GGC (G) GAC (D) GGC (G) GGT (G) 
   797      1   -19.0400418761   0.000000005383       0.0000  GGT (G) GAT (D) GAT (D) GGT (G) GGT (G) GGT (G) GGT (G) GGA (G) GGT (G) GAT (D) --- (-) 
   798      1   -21.8928710502   0.000000000310       0.0000  GGT (G) GCA (A) GCA (A) ACA (T) GCA (A) GAA (E) GCA (A) GCA (A) GCA (A) GCA (A) GCA (A) 
   799      1   -23.4324470152   0.000000000067       0.0000  GGT (G) GCA (A) GCA (A) GCC (A) GCC (A) GCC (A) GCC (A) GCC (A) GCC (A) GCG (A) GCG (A) 
   800      1   -14.6687446143   0.000000426035       0.0005  GGT (G) GGC (G) GGC (G) GGC (G) GGC (G) GGC (G) GGC (G) TGC (C) GGC (G) GGC (G) GGC (G) 
   801      1   -16.9333889523   0.000000044251       0.0001  GGT (G) GGC (G) GGT (G) GGC (G) GGT (G) GGT (G) GGT (G) GGT (G) GGA (G) GGT (G) GGT (G) 
   802      1   -13.1866700531   0.000001875435       0.0022  GGT (G) GGC (G) GGT (G) GGC (G) GGT (G) GGT (G) GGT (G) GGT (G) GGT (G) GGT (G) GGT (G) 
   803      1   -13.4694521772   0.000001413485       0.0017  GGT (G) GGC (G) GGT (G) GGT (G) GGC (G) GGT (G) GGT (G) GGT (G) GGT (G) GGT (G) GGT (G) 
   804      1   -13.3835905668   0.000001540212       0.0018  GGT (G) GGC (G) GGT (G) GGT (G) GGT (G) GGT (G) GGT (G) GGT (G) GGT (G) GGT (G) GGC (G) 
   805      1   -19.0289971295   0.000000005443       0.0000  GGT (G) GGG (G) GGG (G) GGG (G) GGG (G) GGC (G) GGT (G) GGC (G) GGC (G) GGC (G) GGC (G) 
   806      1   -12.2803382489   0.000004642125       0.0055  GGT (G) GGT (G) GGC (G) GGC (G) GGC (G) GGC (G) GGC (G) GGC (G) GGC (G) GGC (G) GGC (G) 
   807      1   -37.6639561453   0.000000000000       0.0000  GGT (G) GGT (G) GGT (G) AGT (S) GAA (E) ACT (T) GAT (D) CAA (Q) GAA (E) GAT (D) GAT (D) 
   808      1   -13.8191370154   0.000000996380       0.0012  GGT (G) GGT (G) GGT (G) GGT (G) GGC (G) GGT (G) GGT (G) GGT (G) --- (-) GGT (G) GGG (G) 
   809      1   -15.1873438976   0.000000253642       0.0003  GGT (G) GGT (G) GGT (G) GGT (G) GGT (G) GGG (G) GGT (G) GAT (D) GGT (G) GGT (G) GGT (G) 
   810      1   -30.1346106574   0.000000000000       0.0000  GGT (G) GGT (G) GGT (G) GGT (G) GGT (G) GGT (G) AGT (S) CAC (H) GGC (G) CAT (H) CAT (H) 
   811      1   -15.3114148301   0.000000224046       0.0003  GGT (G) GGT (G) GGT (G) GGT (G) GGT (G) GGT (G) GGG (G) GGT (G) GGT (G) GGG (G) GGG (G) 
   812      1   -12.4265007918   0.000004010876       0.0047  GGT (G) GGT (G) GGT (G) GGT (G) GGT (G) GGT (G) GGT (G) GGT (G) GGT (G) CGT (R) GGT (G) 
   813      2    -6.5631689330   0.001411405965       1.6697  GGT (G) GGT (G) GGT (G) GGT (G) GGT (G) GGT (G) GGT (G) GGT (G) GGT (G) GGT (G) GGT (G) 
   814      1   -22.8335205539   0.000000000121       0.0000  GGT (G) TCA (S) TCA (S) TCA (S) TCA (S) TCA (S) GCT (A) GCT (A) TCT (S) GCT (A) GCT (A) 
   815      1    -9.8819960269   0.000051086207       0.0604  GTA (V) ATA (I) ATA (I) ATA (I) ATA (I) --- (-) ATA (I) ATA (I) --- (-) ATA (I) --- (-) 
   816      1   -14.4194829531   0.000000546636       0.0006  GTA (V) ATA (I) ATA (I) ATA (I) ATA (I) ATA (I) GTA (V) ATA (I) ATA (I) ATA (I) ATA (I) 
   817      1   -18.1094293032   0.000000013651       0.0000  GTA (V) ATA (I) ATA (I) ATA (I) ATA (I) ATA (I) GTA (V) ATA (I) GTC (V) GTA (V) GTA (V) 
   818      1   -19.2582164610   0.000000004328       0.0000  GTA (V) GTA (V) GTA (V) GTA (V) ATT (I) ATT (I) ATA (I) ATA (I) --- (-) ATA (I) ATA (I) 
   819      1   -17.4661021794   0.000000025976       0.0000  GTA (V) GTA (V) GTA (V) GTA (V) GTA (V) GTA (V) GTA (V) GAA (E) GTA (V) GTA (V) GAA (E) 
   820      1    -7.2886851813   0.000683225781       0.8083  GTA (V) GTA (V) GTA (V) GTA (V) GTA (V) GTA (V) GTA (V) GTA (V) GTA (V) GTA (V) GTA (V) 
   821      1   -15.0206682395   0.000000299645       0.0004  GTA (V) GTA (V) GTA (V) GTA (V) GTA (V) TTA (L) GTG (V) GTA (V) GTA (V) GTA (V) GTA (V) 
   822      1   -26.7328045696   0.000000000002       0.0000  GTA (V) TTG (L) CTG (L) TTG (L) TTG (L) CTG (L) TTA (L) CTA (L) CTA (L) CTG (L) CTA (L) 
   823      1   -16.3119930335   0.000000082374       0.0001  GTC (V) ATC (I) AAC (N) ATC (I) ATC (I) ATC (I) ATC (I) ATC (I) ATC (I) ATC (I) ATC (I) 
   824      1   -15.0681586812   0.000000285747       0.0003  GTC (V) ATC (I) ATC (I) ATC (I) ATC (I) ATC (I) ATC (I) ATC (I) GTC (V) ATC (I) ATC (I) 
   825      1    -9.1558979553   0.000105595167       0.1249  GTC (V) GTA (V) --- (-) GTA (V) GTA (V) GTA (V) --- (-) GTA (V) GTA (V) GTA (V) GTA (V) 
   826      1   -19.1236666473   0.000000004951       0.0000  GTC (V) GTA (V) GTA (V) GTC (V) GTT (V) GTC (V) GTC (V) GTC (V) GTC (V) GTT (V) GTG (V) 
   827      1    -7.4852835663   0.000561283986       0.6640  GTC (V) GTC (V) GTC (V) GTC (V) GTC (V) GTC (V) GTC (V) GTC (V) GTC (V) GTC (V) GTC (V) 
   828      1    -9.2884388326   0.000092487336       0.1094  GTC (V) GTG (V) --- (-) GTG (V) GTG (V) GTG (V) --- (-) GTG (V) GTG (V) GTG (V) GTG (V) 
   829      1   -26.4475728487   0.000000000003       0.0000  GTC (V) GTG (V) GTG (V) GTG (V) TGG (W) GTG (V) GAA (E) GTG (V) GTG (V) GTG (V) GTG (V) 
   830      1   -10.0442799056   0.000043433483       0.0514  GTG (V) --- (-) --- (-) --- (-) --- (-) --- (-) --- (-) --- (-) ACT (T) --- (-) --- (-) 
   831      1    -9.8416133740   0.000053191424       0.0629  GTG (V) --- (-) --- (-) --- (-) --- (-) --- (-) ATA (I) GTA (V) --- (-) --- (-) --- (-) 
   832      1   -21.0178503022   0.000000000745       0.0000  GTG (V) ATA (I) ATA (I) AAG (K) ATG (M) ATG (M) ATA (I) ATA (I) ATA (I) ATA (I) ATA (I) 
   833      1   -18.2386523425   0.000000011996       0.0000  GTG (V) ATT (I) ATT (I) ATT (I) ATT (I) ATT (I) ATT (I) ATT (I) ATT (I) TTT (F) ATT (I) 
   834      1   -17.5091907747   0.000000024880       0.0000  GTG (V) CTG (L) CTA (L) CTG (L) CTG (L) CTG (L) TTG (L) CTG (L) CTG (L) CTG (L) CTG (L) 
   835      1   -20.2865085217   0.000000001548       0.0000  GTG (V) CTG (L) CTG (L) CTA (L) CTG (L) CTG (L) ATA (I) ATA (I) ATA (I) ATA (I) ATA (I) 
   836      1   -26.0805965394   0.000000000005       0.0000  GTG (V) GGG (G) GGG (G) GGG (G) GGG (G) GGG (G) GGG (G) AGT (S) AGT (S) AGT (S) AGT (S) 
   837      1   -11.9806349178   0.000006264355       0.0074  GTG (V) GTA (V) --- (-) GTG (V) GTA (V) GTG (V) --- (-) GTG (V) GTG (V) GTG (V) GTG (V) 
   838      1   -10.8026778839   0.000020344949       0.0241  GTG (V) GTG (V) GTG (V) GTG (V) GTC (V) GTG (V) GTG (V) GTG (V) GTG (V) GTG (V) GTG (V) 
   839      1   -10.1356184539   0.000039642117       0.0469  GTG (V) GTG (V) GTG (V) GTG (V) GTG (V) GTA (V) GTG (V) GTG (V) GTG (V) GTG (V) GTG (V) 
   840      1    -7.4444262510   0.000584691470       0.6917  GTG (V) GTG (V) GTG (V) GTG (V) GTG (V) GTG (V) GTG (V) GTG (V) GTG (V) GTG (V) GTG (V) 
   841      1   -12.3918533171   0.000004152279       0.0049  GTG (V) GTG (V) GTG (V) GTG (V) GTG (V) GTG (V) TTG (L) GTG (V) GTG (V) GTG (V) GTG (V) 
   842      1   -10.5889499743   0.000025192859       0.0298  GTG (V) GTG (V) GTG (V) GTG (V) GTG (V) GTT (V) GTG (V) GTG (V) GTG (V) GTG (V) GTG (V) 
   843      1   -14.7121887185   0.000000407922       0.0005  GTG (V) GTT (V) GTT (V) GTT (V) GTT (V) GTT (V) GTG (V) GTG (V) GTG (V) GTG (V) ATG (M) 
   844      1   -26.6848250543   0.000000000003       0.0000  GTT (V) --- (-) --- (-) ACC (T) --- (-) --- (-) --- (-) GCG (A) TTA (L) --- (-) ACC (T) 
   845      1   -19.1313587948   0.000000004913       0.0000  GTT (V) ATT (I) ATT (I) ATT (I) ATT (I) ATT (I) CTT (L) CTC (L) --- (-) CTC (L) CTT (L) 
   846      1   -28.9101478786   0.000000000000       0.0000  GTT (V) CAT (H) GTT (V) GAT (D) GCT (A) GAT (D) GCT (A) GAT (D) GCT (A) GCT (A) GCT (A) 
   847      1   -25.0531775692   0.000000000013       0.0000  GTT (V) CTT (L) ATT (I) CTT (L) CTT (L) ATT (I) AGT (S) CTT (L) CTT (L) CTT (L) CTT (L) 
   848      1   -11.2720208278   0.000012723997       0.0151  GTT (V) CTT (L) CTT (L) CTT (L) CTT (L) CTT (L) CTT (L) CTT (L) CTT (L) CTT (L) CTT (L) 
   849      1   -16.1055816866   0.000000101259       0.0001  GTT (V) GGA (G) GGA (G) GGA (G) GGA (G) GGA (G) GGG (G) GGG (G) GGG (G) GGG (G) GGG (G) 
   850      1   -14.0526145357   0.000000788909       0.0009  GTT (V) GGT (G) GGT (G) GGT (G) GGT (G) GGT (G) GGT (G) GGT (G) GGT (G) GGT (G) GGC (G) 
   851      1   -13.9520916360   0.000000872336       0.0010  GTT (V) GTT (V) --- (-) GTC (V) GTT (V) GTT (V) --- (-) GTT (V) GTT (V) GCT (A) GTT (V) 
   852      1   -14.6829144177   0.000000420041       0.0005  GTT (V) GTT (V) GTT (V) GTT (V) GCT (A) GTC (V) GTT (V) GTT (V) GTT (V) GTT (V) GTT (V) 
   853      1   -33.3457751100   0.000000000000       0.0000  TAC (Y) CAC (H) CCT (P) TAC (Y) GAC (D) AAC (N) GAC (D) GAC (D) AAC (N) AAC (N) GAC (D) 
   854      1   -18.0077770718   0.000000015112       0.0000  TAC (Y) CAC (H) TAC (Y) CAC (H) TAC (Y) TAC (Y) CAC (H) CAC (H) CAC (H) CAC (H) CAC (H) 
   855      1   -11.1116543075   0.000014937222       0.0177  TAC (Y) GAC (D) GAC (D) GAC (D) GAC (D) GAC (D) GAC (D) GAC (D) GAC (D) GAC (D) GAC (D) 
   856      1   -23.2681502984   0.000000000078       0.0000  TAC (Y) GCC (A) GCC (A) GCC (A) GCC (A) GCC (A) TAC (Y) TAC (Y) GCC (A) TAC (Y) TAC (Y) 
   857      1   -40.1249330785   0.000000000000       0.0000  TAC (Y) GGA (G) GAA (E) GGA (G) GGA (G) GGA (G) GAC (D) TCC (S) ATC (I) GGC (G) TAC (Y) 
   858      1   -10.8898594066   0.000018646364       0.0221  TAC (Y) TAC (Y) --- (-) TAT (Y) TAC (Y) TAT (Y) --- (-) TAC (Y) TAC (Y) TAC (Y) TAC (Y) 
   859      2    -6.3490955863   0.001748327633       2.0683  TAC (Y) TAC (Y) TAC (Y) TAC (Y) TAC (Y) TAC (Y) TAC (Y) TAC (Y) TAC (Y) TAC (Y) TAC (Y) 
   860      1   -12.4413222312   0.000003951868       0.0047  TAC (Y) TAC (Y) TCC (S) TAC (Y) TAC (Y) TAC (Y) TAC (Y) TAC (Y) TAC (Y) TAC (Y) TAC (Y) 
   861      1   -13.8866187506   0.000000931361       0.0011  TAC (Y) TAT (Y) TAC (Y) TAT (Y) TAC (Y) TAC (Y) TAC (Y) TAT (Y) TAC (Y) TAC (Y) TAC (Y) 
   862      1   -12.5661377679   0.000003488154       0.0041  TAC (Y) TAT (Y) TAT (Y) TAT (Y) TAT (Y) TAT (Y) TAT (Y) TAT (Y) AAT (N) TAT (Y) TAT (Y) 
   863      1   -46.9467571729   0.000000000000       0.0000  TAC (Y) TCC (S) TCC (S) AGC (S) --- (-) --- (-) ACC (T) GAA (E) ACA (T) CCT (P) GGT (G) 
   864      1    -3.8700310187   0.020857722436      24.6747  TAT (Y) --- (-) --- (-) --- (-) --- (-) --- (-) --- (-) --- (-) --- (-) --- (-) --- (-) 
   865      1   -18.7026696317   0.000000007543       0.0000  TAT (Y) --- (-) GAT (D) --- (-) CAT (H) CAT (H) TAT (Y) GAT (D) GAT (D) GAT (D) GAT (D) 
   866      1   -32.1278482241   0.000000000000       0.0000  TAT (Y) AAT (N) CAT (H) TAT (Y) AAT (N) AAT (N) CGT (R) CGC (R) TAT (Y) TAT (Y) CAT (H) 
   867      1   -25.2557918385   0.000000000011       0.0000  TAT (Y) AGT (S) AGT (S) AGT (S) AGT (S) AGT (S) AAT (N) GAT (D) GAT (D) GAA (E) GAC (D) 
   868      1   -35.1193715463   0.000000000000       0.0000  TAT (Y) ATC (I) ATC (I) ACC (T) TAC (Y) --- (-) CTC (L) TAC (Y) --- (-) GAA (E) --- (-) 
   869      1   -18.9063878537   0.000000006153       0.0000  TAT (Y) CAT (H) CAT (H) CAT (H) AAT (N) AAT (N) GAT (D) GAT (D) GAT (D) GAT (D) GAT (D) 
   870      1   -10.4722109015   0.000028312394       0.0335  TAT (Y) CAT (H) CAT (H) CAT (H) CAT (H) CAT (H) TAT (Y) TAT (Y) TAT (Y) TAT (Y) TAT (Y) 
   871      1   -22.7026019409   0.000000000138       0.0000  TAT (Y) CAT (H) CAT (H) CAT (H) CAT (H) CAT (H) TGT (C) --- (-) CGT (R) TCT (S) TCT (S) 
   872      1   -20.5482047773   0.000000001191       0.0000  TAT (Y) TAC (Y) TAC (Y) TAC (Y) TAC (Y) TAC (Y) TAT (Y) TAT (Y) GTT (V) TAC (Y) TAT (Y) 
   873      1   -24.7236934571   0.000000000018       0.0000  TAT (Y) TAC (Y) TAC (Y) TCC (S) TCT (S) TCT (S) TCT (S) TCT (S) TCT (S) TCT (S) TCC (S) 
   874      1   -24.2169072353   0.000000000030       0.0000  TAT (Y) TAC (Y) TTC (F) TAT (Y) TAC (Y) TAT (Y) TAT (Y) TGT (C) TAC (Y) TAT (Y) TAT (Y) 
   875      1    -5.7393559195   0.003216839512       3.8055  TAT (Y) TAT (Y) --- (-) TAT (Y) TAT (Y) TAT (Y) --- (-) TAT (Y) TAT (Y) TAT (Y) TAT (Y) 
   876      1   -28.9926099207   0.000000000000       0.0000  TAT (Y) TAT (Y) CAT (H) CAA (Q) TAT (Y) CAT (H) TAT (Y) TAT (Y) CAC (H) TAC (Y) TAC (Y) 
   877      1   -25.1741131865   0.000000000012       0.0000  TAT (Y) TAT (Y) TAT (Y) TAT (Y) CAT (H) TAT (Y) ATT (I) TAT (Y) TCA (S) TAT (Y) TAT (Y) 
   878      1   -14.9862159522   0.000000310148       0.0004  TAT (Y) TAT (Y) TAT (Y) TAT (Y) TAT (Y) TAT (Y) CGT (R) CAT (H) CAT (H) CAT (H) CAT (H) 
   879      1   -10.8984541055   0.000018486791       0.0219  TAT (Y) TAT (Y) TAT (Y) TAT (Y) TAT (Y) TAT (Y) TAT (Y) TAC (Y) TAC (Y) TAC (Y) TAC (Y) 
   880      1    -8.4596983180   0.000211835968       0.2506  TAT (Y) TAT (Y) TAT (Y) TAT (Y) TAT (Y) TAT (Y) TAT (Y) TAT (Y) TAC (Y) TAT (Y) TAT (Y) 
   881      2    -5.9641727232   0.002569169143       3.0393  TAT (Y) TAT (Y) TAT (Y) TAT (Y) TAT (Y) TAT (Y) TAT (Y) TAT (Y) TAT (Y) TAT (Y) TAT (Y) 
   882      1   -10.9838136409   0.000016974240       0.0201  TAT (Y) TCT (S) TCT (S) TCT (S) TCT (S) TCT (S) TCT (S) TCT (S) TCT (S) TCT (S) TCT (S) 
   883      1   -23.0221517223   0.000000000100       0.0000  TCA (S) CCA (P) TCT (S) CCA (P) CCA (P) CCA (P) TCA (S) TCA (S) TCA (S) TCA (S) TCT (S) 
   884      1   -11.9920300519   0.000006193377       0.0073  TCA (S) TCA (S) TCA (S) TCA (S) TCA (S) TCA (S) TCA (S) TCA (S) TCA (S) TCA (S) ACA (T) 
   885      6    -6.7120850841   0.001216125755       1.4387  TCA (S) TCA (S) TCA (S) TCA (S) TCA (S) TCA (S) TCA (S) TCA (S) TCA (S) TCA (S) TCA (S) 
   886      1   -10.2294884649   0.000036090226       0.0427  TCA (S) TCA (S) TCA (S) TCA (S) TCA (S) TCA (S) TCA (S) TCA (S) TCC (S) TCA (S) TCA (S) 
   887      1   -14.9322827629   0.000000327335       0.0004  TCA (S) TCA (S) TCA (S) TCA (S) TCA (S) TCA (S) TCA (S) TCC (S) TCA (S) TCG (S) TCG (S) 
   888      1   -26.5466443145   0.000000000003       0.0000  TCA (S) TCA (S) TCA (S) TCA (S) TCA (S) TCT (S) TCA (S) AAA (K) TCA (S) TCG (S) CCA (P) 
   889      1   -10.3640687142   0.000031545844       0.0373  TCA (S) TCA (S) TCA (S) TCA (S) TCA (S) TCT (S) TCA (S) TCA (S) TCA (S) TCA (S) TCA (S) 
   890      1   -12.8904131264   0.000002522114       0.0030  TCA (S) TCA (S) TCA (S) TCG (S) TCA (S) TCG (S) TCA (S) TCA (S) TCA (S) TCA (S) TCA (S) 
   891      1   -26.7192346981   0.000000000002       0.0000  TCA (S) TCA (S) TCA (S) TTA (L) TCA (S) TCA (S) CAA (Q) TCA (S) TCA (S) TCA (S) CTT (L) 
   892      1   -14.2756321229   0.000000631207       0.0007  TCA (S) TCA (S) TCA (S) TTA (L) TCA (S) TCA (S) TCC (S) TCA (S) TCA (S) TCA (S) TCA (S) 
   893      1   -29.1196047594   0.000000000000       0.0000  TCA (S) TCA (S) TCA (S) TTG (L) TCG (S) TCA (S) TCC (S) TCG (S) TTG (L) TCG (S) TCA (S) 
   894      1   -18.3099476430   0.000000011171       0.0000  TCA (S) TCA (S) TCG (S) TCG (S) TCG (S) TCA (S) TCA (S) TCG (S) TCG (S) TCG (S) TCG (S) 
   895      1   -13.1193730205   0.000002005990       0.0024  TCA (S) TCC (S) TCC (S) TCC (S) TCC (S) TCC (S) TCA (S) TCC (S) TCC (S) TCC (S) TCC (S) 
   896      1   -12.6334278182   0.000003261159       0.0039  TCA (S) TCC (S) TCC (S) TCC (S) TCT (S) TCC (S) TCC (S) TCC (S) TCC (S) TCC (S) TCC (S) 
   897      1   -32.7618892733   0.000000000000       0.0000  TCA (S) TCG (S) TCG (S) TCG (S) TTG (L) TCG (S) GCT (A) GCT (A) TCG (S) TTG (L) ATG (M) 
   898      1   -10.6684349877   0.000023267920       0.0275  TCA (S) TCT (S) TCA (S) TCA (S) TCA (S) TCA (S) TCA (S) TCA (S) TCA (S) TCA (S) TCA (S) 
   899      1   -29.0379863101   0.000000000000       0.0000  TCC (S) CAC (H) CAT (H) CAT (H) CAT (H) --- (-) ACA (T) AAT (N) --- (-) CAT (H) --- (-) 
   900      1   -13.5518809441   0.000001301646       0.0015  TCC (S) TCC (S) TCC (S) TCC (S) GCC (A) GCC (A) TCC (S) TCC (S) TCC (S) TCC (S) TCC (S) 
   901      1    -6.9491645448   0.000959436385       1.1350  TCC (S) TCC (S) TCC (S) TCC (S) TCC (S) TCC (S) TCC (S) TCC (S) TCC (S) TCC (S) TCC (S) 
   902      1   -12.1950040527   0.000005055650       0.0060  TCC (S) TCC (S) TCC (S) TCC (S) TCC (S) TCC (S) TCT (S) TCC (S) TCC (S) TCT (S) TCC (S) 
   903      1   -16.8382601121   0.000000048667       0.0001  TCC (S) TCC (S) TCC (S) TCC (S) TCT (S) TCC (S) TCG (S) TCA (S) TCG (S) TCG (S) TCG (S) 
   904      1   -16.5123379438   0.000000067419       0.0001  TCC (S) TCC (S) TCT (S) TCT (S) TCA (S) TCC (S) TCC (S) TCC (S) TCC (S) TCC (S) TCC (S) 
   905      1   -48.5350614949   0.000000000000       0.0000  TCC (S) TCC (S) TGC (C) GTC (V) TCA (S) TCT (S) AAG (K) TCC (S) TAT (Y) TCC (S) AGC (S) 
   906      1   -20.8934263641   0.000000000844       0.0000  TCC (S) TCT (S) TCC (S) ACT (T) TCT (S) TCT (S) TCT (S) TCA (S) TCT (S) TCT (S) TCT (S) 
   907      1   -41.9431004015   0.000000000000       0.0000  TCC (S) TCT (S) TCT (S) TAC (Y) AGC (S) AGC (S) TCT (S) TCA (S) TCT (S) GGT (G) CCT (P) 
   908      1    -4.5562417754   0.010501451688      12.4232  TCG (S) --- (-) --- (-) --- (-) --- (-) --- (-) --- (-) --- (-) --- (-) --- (-) --- (-) 
   909      1   -12.8269641603   0.000002687325       0.0032  TCG (S) TCA (S) TCA (S) TCA (S) TCA (S) TCA (S) TCA (S) TCA (S) TCA (S) TCC (S) TCA (S) 
   910      1   -12.2389385876   0.000004838341       0.0057  TCG (S) TCA (S) TCA (S) TCA (S) TCA (S) TCG (S) TCA (S) TCA (S) TCA (S) TCA (S) TCA (S) 
   911      1   -16.3308735777   0.000000080834       0.0001  TCG (S) TCA (S) TCG (S) TCG (S) TCA (S) TCG (S) TCG (S) TCG (S) TCA (S) TCG (S) TCG (S) 
   912      1   -27.8214307705   0.000000000001       0.0000  TCG (S) TCC (S) TCT (S) TCA (S) TCA (S) TCA (S) CCA (P) TCA (S) TCG (S) CCA (P) CCA (P) 
   913      1   -18.6893817979   0.000000007644       0.0000  TCG (S) TCG (S) ACG (T) TCA (S) TCG (S) TCG (S) TCA (S) TCA (S) TCA (S) TCA (S) TCA (S) 
   914      1   -18.9903252025   0.000000005657       0.0000  TCG (S) TCG (S) TCG (S) TCG (S) TCA (S) TCA (S) TCG (S) TCA (S) TCA (S) TCG (S) TCA (S) 
   915      1   -26.9887693176   0.000000000002       0.0000  TCG (S) TCT (S) TCT (S) TCC (S) TCC (S) TCT (S) TTA (L) TCC (S) TCC (S) TCC (S) TTC (F) 
   916      1   -10.5855386149   0.000025278948       0.0299  TCT (S) --- (-) --- (-) --- (-) --- (-) --- (-) CCA (P) CCA (P) --- (-) --- (-) --- (-) 
   917      1   -30.3107772374   0.000000000000       0.0000  TCT (S) --- (-) --- (-) --- (-) --- (-) --- (-) GAG (E) TGG (W) GAG (E) GAG (E) TGG (W) 
   918      1   -19.7005372048   0.000000002781       0.0000  TCT (S) ACC (T) ACC (T) ACT (T) ACT (T) ACT (T) ACC (T) ACC (T) ACC (T) ACT (T) ACC (T) 
   919      1   -30.6013405911   0.000000000000       0.0000  TCT (S) ACT (T) TTT (F) ATT (I) TCT (S) GCT (A) TCT (S) TTT (F) TAT (Y) TCT (S) TCT (S) 
   920      1   -40.6733226752   0.000000000000       0.0000  TCT (S) AGC (S) AGC (S) AGT (S) GAC (D) GAC (D) AAT (N) TCC (S) TAT (Y) TAT (Y) TTT (F) 
   921      1   -27.3214669410   0.000000000001       0.0000  TCT (S) GTT (V) GCC (A) GCC (A) GCT (A) GCT (A) ACT (T) CCT (P) CCT (P) CCT (P) CCT (P) 
   922      1   -28.2156181153   0.000000000001       0.0000  TCT (S) TAT (Y) TAT (Y) TAT (Y) TAT (Y) CAT (H) TAC (Y) CCT (P) TCT (S) TCC (S) TCC (S) 
   923      1   -20.9881258930   0.000000000767       0.0000  TCT (S) TAT (Y) TAT (Y) TAT (Y) TAT (Y) TAT (Y) TTT (F) TAT (Y) --- (-) TCT (S) TCC (S) 
   924      1   -10.2494836696   0.000035375762       0.0418  TCT (S) TCA (S) TCA (S) TCA (S) TCA (S) TCA (S) TCT (S) TCT (S) TCT (S) TCT (S) TCT (S) 
   925      1   -15.6394685316   0.000000161386       0.0002  TCT (S) TCA (S) TCA (S) TCC (S) TCA (S) TCA (S) TCG (S) TCA (S) TCA (S) TCA (S) TCA (S) 
   926      1   -20.5977624037   0.000000001134       0.0000  TCT (S) TCA (S) TCA (S) TCT (S) TCT (S) TCT (S) TCT (S) TCT (S) TCT (S) GCA (A) TCT (S) 
   927      1   -13.4048376671   0.000001507832       0.0018  TCT (S) TCA (S) TCC (S) TCA (S) TCA (S) TCA (S) TCA (S) TCA (S) TCA (S) TCA (S) TCA (S) 
   928      1   -20.7086616367   0.000000001015       0.0000  TCT (S) TCC (S) TCC (S) TCC (S) TCT (S) TCT (S) TCT (S) TCT (S) TCT (S) TCC (S) TAT (Y) 
   929      1   -20.4520768483   0.000000001312       0.0000  TCT (S) TCT (S) GCT (A) GCT (A) GTT (V) GCT (A) TCT (S) TCT (S) TCT (S) TCT (S) TCT (S) 
   930      1   -16.2893827165   0.000000084258       0.0001  TCT (S) TCT (S) TCT (S) TCA (S) TCT (S) TCC (S) TCT (S) TCC (S) TCT (S) TCT (S) TCT (S) 
   931      1   -22.7104248168   0.000000000137       0.0000  TCT (S) TCT (S) TCT (S) TCA (S) TCT (S) TCT (S) GCT (A) TCT (S) CCT (P) CCT (P) TCT (S) 
   932      1   -13.3815954367   0.000001543288       0.0018  TCT (S) TCT (S) TCT (S) TCC (S) TCA (S) TCT (S) TCT (S) TCT (S) TCT (S) TCT (S) TCT (S) 
   933      1    -9.7439541864   0.000058648170       0.0694  TCT (S) TCT (S) TCT (S) TCT (S) TCC (S) TCT (S) TCT (S) TCT (S) TCT (S) TCT (S) TCT (S) 
   934      1   -14.0147583496   0.000000819347       0.0010  TCT (S) TCT (S) TCT (S) TCT (S) TCC (S) TCT (S) TCT (S) TTT (F) TCT (S) TCT (S) TCT (S) 
   935      1   -17.2414574953   0.000000032518       0.0000  TCT (S) TCT (S) TCT (S) TCT (S) TCT (S) TCC (S) TCT (S) TCA (S) TCT (S) TCT (S) TCA (S) 
   936      1    -9.7494382261   0.000058327421       0.0690  TCT (S) TCT (S) TCT (S) TCT (S) TCT (S) TCT (S) TCT (S) TCT (S) TCT (S) TCC (S) TCT (S) 
   937      3    -6.6324812939   0.001316891434       1.5579  TCT (S) TCT (S) TCT (S) TCT (S) TCT (S) TCT (S) TCT (S) TCT (S) TCT (S) TCT (S) TCT (S) 
   938      1   -11.9688493734   0.000006338621       0.0075  TCT (S) TCT (S) TCT (S) TCT (S) TCT (S) TCT (S) TGT (C) TCT (S) TCT (S) TCT (S) TCT (S) 
   939      1   -15.7993079133   0.000000137546       0.0002  TCT (S) TCT (S) TCT (S) TCT (S) TCT (S) TTG (L) TCT (S) TCT (S) TCT (S) TCT (S) TCT (S) 
   940      1   -10.5742454838   0.000025566044       0.0302  TGC (C) TAC (Y) TAC (Y) TAC (Y) TAC (Y) TAC (Y) TAC (Y) TAC (Y) TAC (Y) TAC (Y) TAC (Y) 
   941      3    -6.3379498707   0.001767922995       2.0915  TGC (C) TGC (C) TGC (C) TGC (C) TGC (C) TGC (C) TGC (C) TGC (C) TGC (C) TGC (C) TGC (C) 
   942      1    -9.1495963343   0.000106262689       0.1257  TGC (C) TGC (C) TGC (C) TGT (C) TGC (C) TGC (C) TGC (C) TGC (C) TGC (C) TGC (C) TGC (C) 
   943      1   -16.6700713156   0.000000057581       0.0001  TGC (C) TGC (C) TGC (C) TGT (C) TGC (C) TGC (C) TGT (C) TAT (Y) TGT (C) TGT (C) TGT (C) 
   944      1    -9.6459420062   0.000064687537       0.0765  TGC (C) TGC (C) TGT (C) TGC (C) TGC (C) TGC (C) TGC (C) TGC (C) TGC (C) TGC (C) TGC (C) 
   945      1   -18.1404053150   0.000000013235       0.0000  TGC (C) TGC (C) TGT (C) TGT (C) TGC (C) TGT (C) TGC (C) TGC (C) TGC (C) TGT (C) TGC (C) 
   946      1   -21.1753765950   0.000000000636       0.0000  TGC (C) TGT (C) TGC (C) TGT (C) TGC (C) TGC (C) TGG (W) TGC (C) TGC (C) TGT (C) TGC (C) 
   947      1   -15.2101829741   0.000000247914       0.0003  TGC (C) TGT (C) TGC (C) TGT (C) TGT (C) TGC (C) TGT (C) TGT (C) TGT (C) TGT (C) TGT (C) 
   948      1   -11.6778964319   0.000008479183       0.0100  TGC (C) TGT (C) TGT (C) TGT (C) TGC (C) TGT (C) TGT (C) TGT (C) TGT (C) TGT (C) TGT (C) 
   949      1   -44.8260265016   0.000000000000       0.0000  TGG (W) ATA (I) GAT (D) GAT (D) GAT (D) GAT (D) CAG (Q) TGG (W) TCA (S) TCG (S) TGG (W) 
   950      1   -18.0108166277   0.000000015066       0.0000  TGG (W) CAG (Q) CAG (Q) CAG (Q) CAG (Q) CAG (Q) CAG (Q) CGG (R) CAG (Q) CAG (Q) CAG (Q) 
   951      1   -14.5242258097   0.000000492276       0.0006  TGG (W) CGG (R) CGG (R) CAG (Q) CGG (R) CGG (R) CGG (R) CGG (R) CGG (R) CGG (R) CGG (R) 
   952      1   -26.4729544019   0.000000000003       0.0000  TGG (W) GGG (G) GGG (G) TGG (W) TGG (W) TGG (W) TGG (W) TGT (C) CAG (Q) TGG (W) CGG (R) 
   953      1   -52.9308735452   0.000000000000       0.0000  TGG (W) TAT (Y) TAT (Y) TTG (L) GAG (E) GAG (E) GGT (G) GGG (G) TCA (S) GGG (G) AAT (N) 
   954      1   -50.6875488205   0.000000000000       0.0000  TGG (W) TCT (S) TCT (S) CTT (L) AAT (N) CCT (P) TAT (Y) TGC (C) AGC (S) AAG (K) TAT (Y) 
   955      1    -5.4810748662   0.004164850634       4.9270  TGG (W) TGG (W) --- (-) TGG (W) TGG (W) TGG (W) --- (-) TGG (W) TGG (W) TGG (W) TGG (W) 
   956      1   -11.5213230020   0.000009916376       0.0117  TGG (W) TGG (W) TGG (W) TGG (W) TGG (W) TGG (W) TGG (W) TGG (W) TGG (W) GGG (G) TGG (W) 
   957     13    -5.5497920639   0.003888265670       4.5998  TGG (W) TGG (W) TGG (W) TGG (W) TGG (W) TGG (W) TGG (W) TGG (W) TGG (W) TGG (W) TGG (W) 
   958      1    -8.4146063262   0.000221606709       0.2622  TGT (C) TGC (C) TGC (C) TGC (C) TGC (C) TGC (C) TGC (C) TGC (C) TGC (C) TGC (C) TGC (C) 
   959      1    -9.1020456660   0.000111437611       0.1318  TGT (C) TGT (C) TGT (C) TGC (C) TGT (C) TGT (C) TGT (C) TGT (C) TGT (C) TGT (C) TGT (C) 
   960      3    -6.0486997574   0.002360929793       2.7930  TGT (C) TGT (C) TGT (C) TGT (C) TGT (C) TGT (C) TGT (C) TGT (C) TGT (C) TGT (C) TGT (C) 
   961      1   -11.1203916826   0.000014807279       0.0175  TTA (L) ATA (I) ATA (I) ATA (I) ATA (I) ATA (I) ATA (I) ATA (I) ATA (I) ATA (I) ATA (I) 
   962      1   -20.4004745722   0.000000001381       0.0000  TTA (L) ATG (M) ATA (I) ATG (M) ATG (M) GTG (V) ATG (M) ATG (M) ATG (M) ATG (M) ATG (M) 
   963      1   -15.3919788211   0.000000206704       0.0002  TTA (L) CTG (L) CTG (L) TTG (L) TTG (L) TTG (L) TTA (L) TTG (L) TTA (L) TTA (L) TTA (L) 
   964      1   -17.5871495758   0.000000023014       0.0000  TTA (L) GTA (V) GTA (V) GTA (V) GAA (E) GAA (E) TTA (L) TTA (L) TTA (L) TTA (L) TTA (L) 
   965      1   -24.9319210162   0.000000000015       0.0000  TTA (L) GTA (V) TTA (L) GTA (V) GTA (V) GTA (V) CTC (L) CTC (L) CTG (L) CTC (L) CTC (L) 
   966      1   -18.1050341101   0.000000013711       0.0000  TTA (L) TTA (L) TTA (L) TTA (L) TTA (L) TTA (L) CTA (L) CTG (L) CTA (L) CTG (L) TTA (L) 
   967      1   -11.9533814285   0.000006437428       0.0076  TTA (L) TTA (L) TTA (L) TTA (L) TTA (L) TTA (L) TTA (L) TTA (L) CTG (L) TTA (L) TTA (L) 
   968      4    -7.0362718405   0.000879398998       1.0403  TTA (L) TTA (L) TTA (L) TTA (L) TTA (L) TTA (L) TTA (L) TTA (L) TTA (L) TTA (L) TTA (L) 
   969      1   -16.9559467465   0.000000043264       0.0001  TTA (L) TTA (L) TTA (L) TTG (L) TTG (L) TTG (L) TTG (L) TTG (L) TTG (L) TTG (L) TTC (F) 
   970      1   -20.3776681401   0.000000001413       0.0000  TTA (L) TTC (F) TTC (F) TTC (F) TTG (L) TTG (L) TTA (L) TTA (L) TTT (F) TTA (L) TTA (L) 
   971      1   -10.1538106411   0.000038927460       0.0461  TTA (L) TTG (L) TTG (L) TTA (L) TTA (L) TTA (L) TTA (L) TTA (L) TTA (L) TTA (L) TTA (L) 
   972      1   -22.1356401853   0.000000000244       0.0000  TTA (L) TTG (L) TTG (L) TTG (L) CTG (L) TTG (L) TTA (L) TTG (L) CTT (L) TTA (L) TTG (L) 
   973      1   -13.7061532751   0.000001115561       0.0013  TTA (L) TTG (L) TTG (L) TTG (L) TTG (L) TTG (L) CTG (L) TTG (L) CTG (L) TTG (L) TTG (L) 
   974      1    -3.9456297482   0.019339033813      22.8781  TTC (F) --- (-) --- (-) --- (-) --- (-) --- (-) --- (-) --- (-) --- (-) --- (-) --- (-) 
   975      1    -9.2688294199   0.000094318857       0.1116  TTC (F) --- (-) --- (-) --- (-) --- (-) --- (-) ATT (I) ATT (I) --- (-) --- (-) --- (-) 
   976      1   -16.7551484242   0.000000052885       0.0001  TTC (F) --- (-) --- (-) --- (-) --- (-) --- (-) GGA (G) AAA (K) --- (-) --- (-) --- (-) 
   977      1   -54.0182632707   0.000000000000       0.0000  TTC (F) AGC (S) GGC (G) ATT (I) TAC (Y) ATT (I) AAG (K) AAA (K) GCA (A) GAT (D) CAA (Q) 
   978      1   -18.3261669560   0.000000010991       0.0000  TTC (F) ATT (I) ATT (I) ATT (I) ATT (I) --- (-) CTC (L) CTC (L) --- (-) ATC (I) --- (-) 
   979      1   -10.7654264966   0.000021117119       0.0250  TTC (F) CTC (L) CTC (L) CTC (L) CTC (L) CTC (L) CTC (L) CTC (L) --- (-) CTC (L) CTC (L) 
   980      1   -19.7112642183   0.000000002751       0.0000  TTC (F) CTC (L) CTC (L) CTT (L) CTC (L) ATT (I) CTC (L) CTC (L) CTC (L) CTC (L) CTC (L) 
   981      1   -15.3301356511   0.000000219891       0.0003  TTC (F) CTT (L) CTC (L) CTT (L) CTT (L) CTT (L) TTT (F) TTT (F) TTT (F) TTT (F) TTT (F) 
   982      1   -21.3748078190   0.000000000521       0.0000  TTC (F) GTC (V) TTC (F) GTC (V) TTC (F) TAC (Y) TTC (F) TTC (F) TTC (F) TTC (F) TTC (F) 
   983      1   -28.4567086697   0.000000000000       0.0000  TTC (F) TCA (S) TCA (S) TCA (S) TCA (S) TCG (S) TAC (Y) TCC (S) TAC (Y) TAC (Y) AAC (N) 
   984      1   -25.5673766805   0.000000000008       0.0000  TTC (F) TCA (S) TCA (S) TCA (S) TCG (S) TCG (S) TTC (F) TTT (F) TTC (F) GTC (V) TTC (F) 
   985      1   -23.6460600199   0.000000000054       0.0000  TTC (F) TCC (S) TCC (S) TAC (Y) TCC (S) TCC (S) TTC (F) TCC (S) TCC (S) TCC (S) TTA (L) 
   986      1   -24.6230450600   0.000000000020       0.0000  TTC (F) TCT (S) TCT (S) TCT (S) TGC (C) TGC (C) TCC (S) TCT (S) TCT (S) TCT (S) TCT (S) 
   987      1   -18.3082936949   0.000000011189       0.0000  TTC (F) TCT (S) TTT (F) TCT (S) TTT (F) TTT (F) TTC (F) TTC (F) TTC (F) TTC (F) TTC (F) 
   988      1   -15.9137838549   0.000000122668       0.0001  TTC (F) TTA (L) --- (-) TTC (F) TTT (F) TTC (F) TTT (F) TTC (F) TTC (F) TTC (F) TTC (F) 
   989      1    -6.2817656662   0.001870095713       2.2123  TTC (F) TTC (F) --- (-) TTC (F) TTC (F) TTC (F) --- (-) TTC (F) TTC (F) TTC (F) TTC (F) 
   990      1   -19.4056657628   0.000000003734       0.0000  TTC (F) TTC (F) TTC (F) TTC (F) ATC (I) TTG (L) TTC (F) TTC (F) TTC (F) TTT (F) TTC (F) 
   991      1   -34.7735941721   0.000000000000       0.0000  TTC (F) TTC (F) TTC (F) TTC (F) GGC (G) TTC (F) TAC (Y) TAC (Y) TCA (S) TAT (Y) TCC (S) 
   992      1   -13.9925220119   0.000000837770       0.0010  TTC (F) TTC (F) TTC (F) TTC (F) TTC (F) TTC (F) CTC (L) --- (-) CTC (L) CTT (L) CTC (L) 
   993      1   -15.0944226192   0.000000278340       0.0003  TTC (F) TTC (F) TTC (F) TTC (F) TTC (F) TTC (F) TTA (L) TTA (L) TTA (L) TTA (L) TTG (L) 
   994      1   -11.6080329361   0.000009092752       0.0108  TTC (F) TTC (F) TTC (F) TTC (F) TTC (F) TTC (F) TTC (F) ATC (I) TTC (F) TTC (F) TTC (F) 
   995      2    -6.5797964089   0.001388131877       1.6422  TTC (F) TTC (F) TTC (F) TTC (F) TTC (F) TTC (F) TTC (F) TTC (F) TTC (F) TTC (F) TTC (F) 
   996      1    -8.7849680611   0.000153016001       0.1810  TTC (F) TTC (F) TTC (F) TTC (F) TTC (F) TTC (F) TTC (F) TTT (F) TTC (F) TTC (F) TTC (F) 
   997      1    -8.9795547312   0.000125958921       0.1490  TTC (F) TTC (F) TTC (F) TTC (F) TTT (F) TTC (F) TTC (F) TTC (F) TTC (F) TTC (F) TTC (F) 
   998      1   -26.0644821612   0.000000000005       0.0000  TTC (F) TTG (L) TTG (L) TTC (F) TTC (F) TTC (F) ATC (I) ATT (I) ATG (M) ATC (I) ATA (I) 
   999      1   -16.4708138900   0.000000070278       0.0001  TTC (F) TTG (L) TTG (L) TTG (L) TTG (L) TTG (L) TTG (L) TTG (L) CTG (L) TTA (L) TTG (L) 
  1000      1   -11.6749282013   0.000008504389       0.0101  TTC (F) TTT (F) TTC (F) TTC (F) TTT (F) TTC (F) TTC (F) TTC (F) TTC (F) TTC (F) TTC (F) 
  1001      1   -22.5910451163   0.000000000154       0.0000  TTC (F) TTT (F) TTT (F) CTT (L) CTT (L) CTT (L) TTG (L) TTC (F) CTC (L) TTC (F) TTC (F) 
  1002      1   -22.0042389051   0.000000000278       0.0000  TTC (F) TTT (F) TTT (F) TTC (F) TTT (F) TTT (F) TTC (F) TTT (F) GTT (V) TTT (F) TCT (S) 
  1003      1    -7.8189911998   0.000402027043       0.4756  TTC (F) TTT (F) TTT (F) TTT (F) TTT (F) TTT (F) TTT (F) TTT (F) TTT (F) TTT (F) TTT (F) 
  1004      1    -4.0882438554   0.016768655901      19.8373  TTG (L) --- (-) --- (-) --- (-) --- (-) --- (-) --- (-) --- (-) --- (-) --- (-) --- (-) 
  1005      1    -9.0439323545   0.000118105489       0.1397  TTG (L) --- (-) --- (-) --- (-) --- (-) --- (-) CTT (L) CTT (L) --- (-) --- (-) --- (-) 
  1006      1   -25.1692013065   0.000000000012       0.0000  TTG (L) ACA (T) ACA (T) ATG (M) ATG (M) ATG (M) ATA (I) ATA (I) ATA (I) TTA (L) ATA (I) 
  1007      1   -19.4249447548   0.000000003663       0.0000  TTG (L) CTA (L) CTA (L) ATG (M) CTA (L) CTA (L) CTG (L) CTG (L) CTG (L) CTG (L) CTG (L) 
  1008      1   -20.7077443784   0.000000001016       0.0000  TTG (L) CTA (L) CTA (L) CTA (L) CTT (L) CTA (L) CTG (L) TTG (L) CTG (L) TTG (L) CTG (L) 
  1009      1   -25.2383024689   0.000000000011       0.0000  TTG (L) CTA (L) CTA (L) CTA (L) TTA (L) TTG (L) TTG (L) CTA (L) TTG (L) TTG (L) CTG (L) 
  1010      1   -14.8201022470   0.000000366194       0.0004  TTG (L) CTG (L) CTG (L) CTG (L) CTA (L) CTG (L) CTA (L) CTG (L) CTG (L) CTG (L) CTG (L) 
  1011      1    -9.9765565893   0.000046476833       0.0550  TTG (L) CTG (L) CTG (L) CTG (L) CTG (L) CTG (L) CTG (L) CTG (L) CTG (L) CTG (L) CTG (L) 
  1012      1   -12.7612454755   0.000002869865       0.0034  TTG (L) CTG (L) TTG (L) TTG (L) TTG (L) TTG (L) TTG (L) TTA (L) TTG (L) TTG (L) TTG (L) 
  1013      1   -26.7613995831   0.000000000002       0.0000  TTG (L) CTT (L) CTT (L) ATT (I) GTT (V) TTC (F) ATT (I) ATT (I) ATT (I) ATT (I) ATT (I) 
  1014      1   -11.3151294571   0.000012187138       0.0144  TTG (L) CTT (L) CTT (L) CTT (L) CTT (L) --- (-) CTT (L) CTT (L) --- (-) CTT (L) --- (-) 
  1015      1   -14.9734851995   0.000000314122       0.0004  TTG (L) CTT (L) CTT (L) CTT (L) CTT (L) CTT (L) CTT (L) CTT (L) CTA (L) CTT (L) CTT (L) 
  1016      1   -28.7160007444   0.000000000000       0.0000  TTG (L) GTT (V) GTT (V) GTT (V) TTT (F) TTT (F) TTG (L) TTT (F) TTT (F) ATT (I) TTG (L) 
  1017      1   -31.7608501437   0.000000000000       0.0000  TTG (L) TCG (S) TCG (S) TCG (S) TCG (S) TCG (S) ATG (M) ACT (T) GCA (A) GTG (V) ACG (T) 
  1018      1    -9.5928508604   0.000068214674       0.0807  TTG (L) TTA (L) TTA (L) TTA (L) TTA (L) TTA (L) TTG (L) TTG (L) TTG (L) TTG (L) TTG (L) 
  1019      1   -14.3270251348   0.000000599587       0.0007  TTG (L) TTA (L) TTA (L) TTA (L) TTG (L) TTA (L) TTA (L) TTA (L) TTA (L) TTA (L) TTG (L) 
  1020      1   -12.2701036695   0.000004689879       0.0055  TTG (L) TTG (L) TTG (L) TTA (L) TTG (L) TTG (L) TTA (L) TTA (L) TTA (L) TTA (L) TTA (L) 
  1021      2    -9.5931939062   0.000068191277       0.0807  TTG (L) TTG (L) TTG (L) TTA (L) TTG (L) TTG (L) TTG (L) TTG (L) TTG (L) TTG (L) TTG (L) 
  1022      1   -13.2730549982   0.000001720226       0.0020  TTG (L) TTG (L) TTG (L) TTG (L) CTG (L) TTG (L) CTG (L) CTG (L) CTG (L) CTG (L) CTG (L) 
  1023      1   -15.6173813122   0.000000164990       0.0002  TTG (L) TTG (L) TTG (L) TTG (L) TTA (L) TTA (L) TTT (F) TTT (F) TTT (F) TTT (F) TTT (F) 
  1024      1    -9.9877404830   0.000045959937       0.0544  TTG (L) TTG (L) TTG (L) TTG (L) TTG (L) CTG (L) TTG (L) TTG (L) TTG (L) TTG (L) TTG (L) 
  1025      1   -15.6552249785   0.000000158863       0.0002  TTG (L) TTG (L) TTG (L) TTG (L) TTG (L) TTG (L) ATG (M) TTG (L) ATG (M) TTG (L) TTG (L) 
  1026      1   -15.4296923402   0.000000199053       0.0002  TTG (L) TTG (L) TTG (L) TTG (L) TTG (L) TTG (L) CTG (L) CTG (L) CTG (L) ATG (M) CTG (L) 
  1027      1   -10.4629586991   0.000028575561       0.0338  TTG (L) TTG (L) TTG (L) TTG (L) TTG (L) TTG (L) CTG (L) CTG (L) CTG (L) CTG (L) CTG (L) 
  1028      1    -9.5021450778   0.000074691439       0.0884  TTG (L) TTG (L) TTG (L) TTG (L) TTG (L) TTG (L) CTG (L) TTG (L) TTG (L) TTG (L) TTG (L) 
  1029      1   -16.4077211463   0.000000074854       0.0001  TTG (L) TTG (L) TTG (L) TTG (L) TTG (L) TTG (L) TCC (S) TTC (F) TTC (F) TTC (F) TTC (F) 
  1030      1   -12.6470702000   0.000003216971       0.0038  TTG (L) TTG (L) TTG (L) TTG (L) TTG (L) TTG (L) TGG (W) TTG (L) TTG (L) TTG (L) TTG (L) 
  1031      1   -14.0742691604   0.000000772009       0.0009  TTG (L) TTG (L) TTG (L) TTG (L) TTG (L) TTG (L) TTA (L) TTG (L) ATG (M) TTG (L) TTG (L) 
  1032      1   -17.9216116140   0.000000016472       0.0000  TTG (L) TTG (L) TTG (L) TTG (L) TTG (L) TTG (L) TTG (L) CTG (L) CTG (L) GTG (V) CTG (L) 
  1033      1   -13.2840346521   0.000001701442       0.0020  TTG (L) TTG (L) TTG (L) TTG (L) TTG (L) TTG (L) TTG (L) TTG (L) --- (-) TTG (L) CTT (L) 
  1034      1    -9.5240717963   0.000073071525       0.0864  TTG (L) TTG (L) TTG (L) TTG (L) TTG (L) TTG (L) TTG (L) TTG (L) TTA (L) TTG (L) TTG (L) 
  1035      7    -7.1526416933   0.000782793447       0.9260  TTG (L) TTG (L) TTG (L) TTG (L) TTG (L) TTG (L) TTG (L) TTG (L) TTG (L) TTG (L) TTG (L) 
  1036      1   -15.0262716638   0.000000297970       0.0004  TTT (F) --- (-) --- (-) --- (-) --- (-) --- (-) --- (-) ATC (I) CGC (R) --- (-) --- (-) 
  1037      1   -26.1076036604   0.000000000005       0.0000  TTT (F) ACT (T) ACT (T) AGT (S) ACT (T) ACT (T) ACT (T) CCT (P) --- (-) CCT (P) CCA (P) 
  1038      1   -18.2027787248   0.000000012435       0.0000  TTT (F) ATT (I) ATT (I) ATT (I) ATT (I) ATT (I) ATT (I) GTT (V) ATT (I) ATT (I) ATA (I) 
  1039      1   -33.3371829836   0.000000000000       0.0000  TTT (F) ATT (I) GTT (V) TTA (L) GTT (V) GTT (V) ATG (M) ATC (I) AAT (N) ACT (T) ATT (I) 
  1040      1   -18.7087091993   0.000000007497       0.0000  TTT (F) CTT (L) CTT (L) CTT (L) CTG (L) CTT (L) CTT (L) CTT (L) CTT (L) CTT (L) GTT (V) 
  1041      1   -15.0029691089   0.000000304995       0.0004  TTT (F) CTT (L) CTT (L) CTT (L) CTT (L) CTT (L) ATT (I) TTT (F) TTT (F) TTT (F) TTT (F) 
  1042      1   -18.9167930759   0.000000006089       0.0000  TTT (F) CTT (L) TTT (F) TTT (F) TTC (F) TTC (F) TTC (F) TTC (F) TTC (F) TTC (F) TTT (F) 
  1043      1   -19.6030668553   0.000000003065       0.0000  TTT (F) GCA (A) GCA (A) GCA (A) GCA (A) GCG (A) GCA (A) GCA (A) GCA (A) GCA (A) GCA (A) 
  1044      1   -38.4008085730   0.000000000000       0.0000  TTT (F) GGA (G) GGA (G) TAT (Y) GAT (D) TAT (Y) CAT (H) TAT (Y) TCT (S) TCT (S) TTT (F) 
  1045      1   -42.5068008288   0.000000000000       0.0000  TTT (F) TAT (Y) GAT (D) GTA (V) TCT (S) GAT (D) TTT (F) TAT (Y) GAT (D) GTT (V) GTT (V) 
  1046      1   -15.6336260428   0.000000162331       0.0002  TTT (F) TCT (S) TCT (S) TTT (F) TTT (F) TTT (F) TTT (F) CTT (L) TTT (F) TTT (F) TTT (F) 
  1047      1   -11.7074544469   0.000008232223       0.0097  TTT (F) TTC (F) TTT (F) TTT (F) TTC (F) TTT (F) TTT (F) TTT (F) TTT (F) TTT (F) TTT (F) 
  1048      1   -17.8856626869   0.000000017075       0.0000  TTT (F) TTG (L) TTG (L) TTA (L) TTA (L) TTG (L) TTC (F) TTC (F) TTC (F) TTC (F) TTC (F) 
  1049      1   -19.6644181857   0.000000002883       0.0000  TTT (F) TTG (L) TTG (L) TTG (L) CTG (L) TTG (L) CTC (L) CTC (L) CTC (L) CTC (L) CTC (L) 
  1050      1   -19.3215810824   0.000000004062       0.0000  TTT (F) TTG (L) TTG (L) TTG (L) TTG (L) TTG (L) TTT (F) TTC (F) TTT (F) TTG (L) TTT (F) 
  1051      1   -10.6099186280   0.000024670099       0.0292  TTT (F) TTT (F) --- (-) ATT (I) TTT (F) TTT (F) --- (-) TTT (F) TTT (F) TTT (F) TTT (F) 
  1052      1    -9.0113085925   0.000122022074       0.1444  TTT (F) TTT (F) TTC (F) TTT (F) TTT (F) TTT (F) TTT (F) TTT (F) TTT (F) TTT (F) TTT (F) 
  1053      1   -11.5223630851   0.000009906068       0.0117  TTT (F) TTT (F) TTT (F) TTG (L) TTT (F) TTT (F) TTT (F) TTT (F) TTT (F) TTT (F) TTT (F) 
  1054      1   -18.8349537327   0.000000006608       0.0000  TTT (F) TTT (F) TTT (F) TTT (F) TTT (F) ATT (I) TTT (F) TTT (F) TTC (F) TTT (F) TTG (L) 
  1055      1   -28.5429307186   0.000000000000       0.0000  TTT (F) TTT (F) TTT (F) TTT (F) TTT (F) TAT (Y) CGT (R) TAT (Y) TTT (F) AAT (N) AAT (N) 
  1056      1   -19.2129077040   0.000000004528       0.0000  TTT (F) TTT (F) TTT (F) TTT (F) TTT (F) TCT (S) TTT (F) CCT (P) TTT (F) TTT (F) TTT (F) 
  1057      1   -11.2128593692   0.000013499480       0.0160  TTT (F) TTT (F) TTT (F) TTT (F) TTT (F) TTT (F) TTT (F) TTC (F) TTT (F) TTC (F) TTT (F) 
  1058      8    -6.1453072962   0.002143517096       2.5358  TTT (F) TTT (F) TTT (F) TTT (F) TTT (F) TTT (F) TTT (F) TTT (F) TTT (F) TTT (F) TTT (F) 
