# Supplementary material for: Comparative gene retention analysis in barley, wild emmer, and bread wheat pangenome lines reveals factors affecting gene retention following gene duplication
Source: BMC Biol. 2023 Feb 6;21:25. doi: 10.1186/s12915-022-01503-z (PMC9903521; doi:10.1186/s12915-022-01503-z)
Supplement: Supplementary file 12 — Additional file 12. Sequence alignment, phylogenetic trees, and natural selection analyses data for Fig. 5E-O. [file 12915_2022_1503_MOESM12_ESM.zip › Files_S11/HORVU.MOREX.r2.5HG0352860.1/HORVU.MOREX.r2.5HG0352860.1_modelA]

CODONML (in paml version 4.8a, August 2014)  HORVU.MOREX.r2.5HG0352860.1.fas
Model: several dN/dS ratios for branches for branches, 
Codon frequency model: F3x4
Site-class models:  PositiveSelection
ns =  11  ls = 1183

Codon usage in sequences
--------------------------------------------------------------------------------------------------------------------------------------
Phe TTT  30  29  24  23  31  21 | Ser TCT  26  29  29  18  22  23 | Tyr TAT  20  15  14  19  13  16 | Cys TGT   5  10   9  13   6   7
    TTC  31  13  15  18  14  20 |     TCC   9  15  15  16   9  10 |     TAC  12  11  10  11  14  12 |     TGC  11   9  11   8  13  12
Leu TTA  16  16  16  21  16  14 |     TCA  21  32  29  30  37  26 | *** TAA   0   0   0   0   0   0 | *** TGA   0   0   0   0   0   0
    TTG  39  43  43  45  48  50 |     TCG   8   5   8   8   7   8 |     TAG   0   0   0   0   0   0 | Trp TGG  21  17  16  21  20  19
--------------------------------------------------------------------------------------------------------------------------------------
Leu CTT  41  49  48  57  45  49 | Pro CCT  17  15  13  17  17  14 | His CAT  10  19  21  21  20  18 | Arg CGT   2   6   3   2   6   5
    CTC  29  31  29  24  29  25 |     CCC   8   9  10   7   5   7 |     CAC   6  12  10   9   8  11 |     CGC   5   3   2   2   4   1
    CTA  18  23  20  19  17  14 |     CCA  19  21  20  23  16  18 | Gln CAA  17  16  18  24  21  18 |     CGA   1   1   2   3   5   1
    CTG  28  21  24  22  30  25 |     CCG   8   3   4   3   6   5 |     CAG  14  16  18  18  16  15 |     CGG   4   7   4   1   3   4
--------------------------------------------------------------------------------------------------------------------------------------
Ile ATT  19  19  23  18  23  22 | Thr ACT  21  21  16  16  17  18 | Asn AAT  35  42  41  37  46  48 | Ser AGT  27  20  19  20  15  18
    ATC  28  22  22  18  22  20 |     ACC   9  10  15  15  11  13 |     AAC  49  39  42  47  40  38 |     AGC  30  25  23  25  23  17
    ATA  22  24  22  28  21  22 |     ACA  20  17  19  21  21  21 | Lys AAA  16  16  19  19  18  16 | Arg AGA   6   7   3   7   4   5
Met ATG  33  25  26  27  29  26 |     ACG   5   7   7   6   7   6 |     AAG  28  21  22  21  22  21 |     AGG   7  11   6   8  12  11
--------------------------------------------------------------------------------------------------------------------------------------
Val GTT   9  11  13   4   9   6 | Ala GCT   9   9  10  14   8  13 | Asp GAT  22  25  29  29  31  31 | Gly GGT  24  21  24  19  23  22
    GTC   7   8   3  13   7  10 |     GCC  11   7  10  12  11  15 |     GAC  23  21  22  17  20  22 |     GGC  18  16  12  20  16  16
    GTA   8  15  11  18   9  10 |     GCA  21  15  16  19  23  20 | Glu GAA  21  24  17  16  20  25 |     GGA  27  28  25  31  26  26
    GTG  14  12  13  15  12  15 |     GCG   2   4   0   6   6   3 |     GAG  19  13  12  18  16  16 |     GGG   8  14  20  12  13  12
--------------------------------------------------------------------------------------------------------------------------------------

----------------------------------------------------------------------------------------------------------------------
Phe TTT  28  29  31  25  29 | Ser TCT  25  21  28  26  24 | Tyr TAT  18  18  12  18  18 | Cys TGT  11  12   7  10  10
    TTC  20  18  19  17  18 |     TCC  13  16  11  15  11 |     TAC  14  14  14  15  13 |     TGC   7  14   9  10   9
Leu TTA  17  16  13  17  14 |     TCA  25  28  31  24  21 | *** TAA   0   0   0   0   0 | *** TGA   0   0   0   0   0
    TTG  36  38  28  36  38 |     TCG   6   4   5  10   5 |     TAG   0   0   0   0   0 | Trp TGG  19  21  19  16  19
----------------------------------------------------------------------------------------------------------------------
Leu CTT  52  48  43  45  39 | Pro CCT  16  22  17  22  18 | His CAT  14  17  16  19  16 | Arg CGT   5   3   4   2   4
    CTC  27  28  26  31  32 |     CCC   3   9   7   6   7 |     CAC   9  12   9   8  11 |     CGC   3   2   4   4   3
    CTA  18  20  15  15  15 |     CCA  23  23  20  22  23 | Gln CAA  18  18  14  20  15 |     CGA   1   2   2   3   2
    CTG  29  28  36  28  31 |     CCG   7   2   4   3   1 |     CAG  16  13  21  16  18 |     CGG   1   3   2   2   4
----------------------------------------------------------------------------------------------------------------------
Ile ATT  25  26  22  23  19 | Thr ACT  12  15  18  17  11 | Asn AAT  45  44  44  44  46 | Ser AGT  24  20  16  21  16
    ATC  16  19  18  18  15 |     ACC  18  12   9  12  19 |     AAC  43  44  41  44  42 |     AGC  26  18  22  21  22
    ATA  24  27  24  30  28 |     ACA  27  23  25  25  32 | Lys AAA  16  14  13  13  15 | Arg AGA   9   8   9   8   6
Met ATG  26  19  26  24  28 |     ACG   7   6   4   7   4 |     AAG  24  22  23  21  19 |     AGG   6  10   6   8   8
----------------------------------------------------------------------------------------------------------------------
Val GTT   4   5  10   5  10 | Ala GCT  10  10   4  13  13 | Asp GAT  25  30  24  21  21 | Gly GGT  23  15  19  18  17
    GTC   7   6   6   7   5 |     GCC   7  14  12  10   9 |     GAC  22  28  22  26  27 |     GGC  17  21  18  21  17
    GTA   8   8   7   9   6 |     GCA  20  16  18  16  18 | Glu GAA  20  24  22  21  27 |     GGA  24  23  22  23  21
    GTG   9  15  15  14  13 |     GCG   0   1   1   4   2 |     GAG  15  16  14  15  15 |     GGG  13  13  12  12  10
----------------------------------------------------------------------------------------------------------------------

Codon position x base (3x4) table for each sequence.

#1: Bradi3g18400.3 
position  1:    T:0.23184    C:0.21136    A:0.33054    G:0.22626
position  2:    T:0.34637    C:0.19926    A:0.27188    G:0.18250
position  3:    T:0.29516    C:0.26629    A:0.21695    G:0.22160
Average         T:0.29112    C:0.22564    A:0.27312    G:0.21012

#2: HORVU.MOREX.r2.5HG0352750.1
position  1:    T:0.22911    C:0.23662    A:0.30610    G:0.22817
position  2:    T:0.33897    C:0.20563    A:0.27230    G:0.18310
position  3:    T:0.31925    C:0.23568    A:0.23944    G:0.20563
Average         T:0.29577    C:0.22598    A:0.27261    G:0.20563

#3: TraesCS5D02G029200
position  1:    T:0.22827    C:0.23496    A:0.31041    G:0.22636
position  2:    T:0.33620    C:0.21108    A:0.28176    G:0.17096
position  3:    T:0.32092    C:0.23973    A:0.22636    G:0.21299
Average         T:0.29513    C:0.22859    A:0.27284    G:0.20344

#4: TraesCS5B02G020000
position  1:    T:0.22839    C:0.22930    A:0.30300    G:0.23931
position  2:    T:0.33667    C:0.21019    A:0.27843    G:0.17470
position  3:    T:0.29754    C:0.23840    A:0.25387    G:0.21019
Average         T:0.28753    C:0.22596    A:0.27843    G:0.20807

#5: HORVU.MOREX.r2.5HG0352860.1
position  1:    T:0.23170    C:0.22984    A:0.30677    G:0.23170
position  2:    T:0.33550    C:0.20667    A:0.28267    G:0.17516
position  3:    T:0.30769    C:0.22799    A:0.23540    G:0.22892
Average         T:0.29163    C:0.22150    A:0.27495    G:0.21192

#6: TraesCS5D02G029100
position  1:    T:0.22624    C:0.21863    A:0.30608    G:0.24905
position  2:    T:0.33175    C:0.20913    A:0.29183    G:0.16730
position  3:    T:0.31464    C:0.23669    A:0.22433    G:0.22433
Average         T:0.29087    C:0.22148    A:0.27408    G:0.21356

#7: HORVU.MOREX.r2.3HG0184980.1
position  1:    T:0.22697    C:0.22982    A:0.33048    G:0.21273
position  2:    T:0.32858    C:0.20798    A:0.28395    G:0.17949
position  3:    T:0.32004    C:0.23932    A:0.23742    G:0.20323
Average         T:0.29186    C:0.22570    A:0.28395    G:0.19848

#8: TRIDC3AG005190.1
position  1:    T:0.23249    C:0.23343    A:0.30532    G:0.22876
position  2:    T:0.32680    C:0.20728    A:0.29318    G:0.17274
position  3:    T:0.31279    C:0.25677    A:0.23343    G:0.19701
Average         T:0.29069    C:0.23249    A:0.27731    G:0.19950

#9: TraesCS3D02G034300
position  1:    T:0.22409    C:0.23692    A:0.31589    G:0.22310
position  2:    T:0.33465    C:0.21125    A:0.28529    G:0.16881
position  3:    T:0.31096    C:0.24383    A:0.23198    G:0.21323
Average         T:0.28990    C:0.23067    A:0.27772    G:0.20171

#10: TRIDC3BG005030.1
position  1:    T:0.22633    C:0.23295    A:0.31818    G:0.22254
position  2:    T:0.32576    C:0.21970    A:0.28504    G:0.16951
position  3:    T:0.31155    C:0.25095    A:0.23295    G:0.20455
Average         T:0.28788    C:0.23453    A:0.27872    G:0.19886

#11: TraesCS3D02G034900
position  1:    T:0.22255    C:0.23226    A:0.32070    G:0.22449
position  2:    T:0.33042    C:0.21186    A:0.29446    G:0.16327
position  3:    T:0.30224    C:0.25267    A:0.23615    G:0.20894
Average         T:0.28507    C:0.23226    A:0.28377    G:0.19890

Sums of codon usage counts
------------------------------------------------------------------------------
Phe F TTT     300 | Ser S TCT     271 | Tyr Y TAT     181 | Cys C TGT     100
      TTC     203 |       TCC     140 |       TAC     140 |       TGC     113
Leu L TTA     176 |       TCA     304 | *** * TAA       0 | *** * TGA       0
      TTG     444 |       TCG      74 |       TAG       0 | Trp W TGG     208
------------------------------------------------------------------------------
Leu L CTT     516 | Pro P CCT     188 | His H CAT     191 | Arg R CGT      42
      CTC     311 |       CCC      78 |       CAC     105 |       CGC      33
      CTA     194 |       CCA     228 | Gln Q CAA     199 |       CGA      23
      CTG     302 |       CCG      46 |       CAG     181 |       CGG      35
------------------------------------------------------------------------------
Ile I ATT     239 | Thr T ACT     182 | Asn N AAT     472 | Ser S AGT     216
      ATC     218 |       ACC     143 |       AAC     469 |       AGC     252
      ATA     272 |       ACA     251 | Lys K AAA     175 | Arg R AGA      72
Met M ATG     289 |       ACG      66 |       AAG     244 |       AGG      93
------------------------------------------------------------------------------
Val V GTT      86 | Ala A GCT     113 | Asp D GAT     288 | Gly G GGT     225
      GTC      79 |       GCC     118 |       GAC     250 |       GGC     192
      GTA     109 |       GCA     202 | Glu E GAA     237 |       GGA     276
      GTG     147 |       GCG      29 |       GAG     169 |       GGG     139
------------------------------------------------------------------------------

(Ambiguity data are not used in the counts.)


Codon position x base (3x4) table, overall

position  1:    T:0.22805    C:0.22959    A:0.31389    G:0.22848
position  2:    T:0.33382    C:0.20906    A:0.28364    G:0.17348
position  3:    T:0.31019    C:0.24437    A:0.23355    G:0.21189
Average         T:0.29069    C:0.22767    A:0.27702    G:0.20462


Nei & Gojobori 1986. dN/dS (dN, dS)
(Pairwise deletion)
(Note: This matrix is not used in later ML. analysis.
Use runmode = -2 for ML pairwise comparison.)

Bradi3g18400.3      
HORVU.MOREX.r2.5HG0352750.1 0.3701 (0.2371 0.6407)
TraesCS5D02G029200   0.3918 (0.2407 0.6144) 0.4267 (0.0802 0.1878)
TraesCS5B02G020000   0.3869 (0.2343 0.6056) 0.4479 (0.1379 0.3080) 0.4403 (0.1438 0.3266)
HORVU.MOREX.r2.5HG0352860.1 0.3987 (0.2462 0.6176) 0.4263 (0.1338 0.3139) 0.4582 (0.1526 0.3331) 0.4070 (0.1328 0.3261)
TraesCS5D02G029100   0.4023 (0.2309 0.5739) 0.4204 (0.1415 0.3366) 0.4619 (0.1516 0.3281) 0.3858 (0.1260 0.3267) 0.3867 (0.0986 0.2549)
HORVU.MOREX.r2.3HG0184980.1 0.5022 (0.2501 0.4980) 0.4117 (0.2255 0.5476) 0.4164 (0.2336 0.5611) 0.4551 (0.2389 0.5250) 0.4800 (0.2478 0.5162) 0.4609 (0.2351 0.5101)
TRIDC3AG005190.1     0.4380 (0.2385 0.5444) 0.4131 (0.2189 0.5299) 0.4364 (0.2255 0.5167) 0.4765 (0.2294 0.4813) 0.4576 (0.2281 0.4985) 0.4324 (0.2133 0.4934) 0.4922 (0.1571 0.3192)
TraesCS3D02G034300   0.4695 (0.2261 0.4815) 0.3968 (0.2101 0.5295) 0.4142 (0.2082 0.5025) 0.4227 (0.2116 0.5005) 0.4734 (0.2237 0.4724) 0.4605 (0.2179 0.4731) 0.5826 (0.1684 0.2891) 0.6861 (0.1578 0.2300)
TRIDC3BG005030.1     0.4623 (0.2242 0.4849) 0.3987 (0.2113 0.5300) 0.4052 (0.2112 0.5212) 0.4460 (0.2115 0.4742) 0.4217 (0.2136 0.5065) 0.4163 (0.2084 0.5007) 0.5601 (0.1569 0.2801) 0.6435 (0.1393 0.2165) 0.5966 (0.1411 0.2365)
TraesCS3D02G034900   0.4342 (0.2148 0.4947) 0.4142 (0.2121 0.5122) 0.4136 (0.2130 0.5149) 0.4235 (0.2122 0.5010) 0.4302 (0.2198 0.5110) 0.4328 (0.2193 0.5066) 0.4506 (0.1443 0.3202) 0.5667 (0.1337 0.2359) 0.6008 (0.1482 0.2466) 0.4351 (0.1079 0.2480)


TREE #  1:  (1, (((2, 3), (4, (5, 6))), (9, ((7, 8), (10, 11)))));   MP score: -1
This is a rooted tree.  Please check!
lnL(ntime: 20  np: 25): -19766.230777      +0.000000
  12..1    12..13   13..14   14..15   15..2    15..3    14..16   16..4    16..17   17..5    17..6    13..18   18..9    18..19   19..20   20..7    20..8    19..21   21..10   21..11 
 0.294640 0.304466 0.483598 0.153257 0.159640 0.172904 0.018456 0.290127 0.101137 0.220237 0.215947 0.173649 0.310044 0.032009 0.031832 0.366316 0.272285 0.048306 0.221589 0.243751 2.160697 0.558936 0.432174 0.115167 84.671485

Note: Branch length is defined as number of nucleotide substitutions per codon (not per neucleotide site).

tree length =   4.11419

(1: 0.294640, (((2: 0.159640, 3: 0.172904): 0.153257, (4: 0.290127, (5: 0.220237, 6: 0.215947): 0.101137): 0.018456): 0.483598, (9: 0.310044, ((7: 0.366316, 8: 0.272285): 0.031832, (10: 0.221589, 11: 0.243751): 0.048306): 0.032009): 0.173649): 0.304466);

(Bradi3g18400.3: 0.294640, (((HORVU.MOREX.r2.5HG0352750.1: 0.159640, TraesCS5D02G029200: 0.172904): 0.153257, (TraesCS5B02G020000: 0.290127, (HORVU.MOREX.r2.5HG0352860.1: 0.220237, TraesCS5D02G029100: 0.215947): 0.101137): 0.018456): 0.483598, (TraesCS3D02G034300: 0.310044, ((HORVU.MOREX.r2.3HG0184980.1: 0.366316, TRIDC3AG005190.1: 0.272285): 0.031832, (TRIDC3BG005030.1: 0.221589, TraesCS3D02G034900: 0.243751): 0.048306): 0.032009): 0.173649): 0.304466);

Detailed output identifying parameters

kappa (ts/tv) =  2.16070


dN/dS (w) for site classes (K=4)

site class             0        1       2a       2b
proportion       0.55894  0.43217  0.00501  0.00388
background w     0.11517  1.00000  0.11517  1.00000
foreground w     0.11517  1.00000 84.67149 84.67149


Naive Empirical Bayes (NEB) analysis (please use the BEB results.)
Positive sites for foreground lineages Prob(w>1):

   392 M 0.846
   659 W 0.846

Bayes Empirical Bayes (BEB) analysis (Yang, Wong & Nielsen 2005. Mol. Biol. Evol. 22:1107-1118)
Positive sites for foreground lineages Prob(w>1):
   392 M 0.834


The grid (see ternary graph for p0-p1)

w0:   0.050  0.150  0.250  0.350  0.450  0.550  0.650  0.750  0.850  0.950
w2:   1.500  2.500  3.500  4.500  5.500  6.500  7.500  8.500  9.500 10.500


Posterior on the grid

w0:   0.000  1.000  0.000  0.000  0.000  0.000  0.000  0.000  0.000  0.000
w2:   0.373  0.180  0.104  0.076  0.062  0.053  0.046  0.040  0.035  0.030

Posterior for p0-p1 (see the ternary graph)

 0.000
 0.000 0.000 0.000
 0.000 0.000 0.000 0.000 0.000
 0.000 0.000 0.000 0.000 0.000 0.000 0.000
 0.000 0.000 0.000 0.000 0.000 0.000 0.000 0.000 0.000
 0.000 0.000 0.000 0.000 0.000 0.000 0.000 0.000 0.000 0.000 0.515
 0.000 0.000 0.000 0.000 0.000 0.000 0.000 0.000 0.000 0.000 0.003 0.442 0.040
 0.000 0.000 0.000 0.000 0.000 0.000 0.000 0.000 0.000 0.000 0.000 0.000 0.000 0.000 0.000
 0.000 0.000 0.000 0.000 0.000 0.000 0.000 0.000 0.000 0.000 0.000 0.000 0.000 0.000 0.000 0.000 0.000
 0.000 0.000 0.000 0.000 0.000 0.000 0.000 0.000 0.000 0.000 0.000 0.000 0.000 0.000 0.000 0.000 0.000 0.000 0.000

sum of density on p0-p1 =   1.000000

Time used:  3:48
