# Supplementary material for: Comparative gene retention analysis in barley, wild emmer, and bread wheat pangenome lines reveals factors affecting gene retention following gene duplication
Source: BMC Biol. 2023 Feb 6;21:25. doi: 10.1186/s12915-022-01503-z (PMC9903521; doi:10.1186/s12915-022-01503-z)
Supplement: Supplementary file 12 — Additional file 12. Sequence alignment, phylogenetic trees, and natural selection analyses data for Fig. 5E-O. [file 12915_2022_1503_MOESM12_ESM.zip › Files_S11/HORVU.MOREX.r2.5HG0352860.1/rst1]

	11	1183	1058	0.4323	0.295	0.304	0.484	0.153	0.160	0.173	0.018	0.290	0.101	0.220	0.216	0.174	0.310	0.032	0.032	0.366	0.272	0.048	0.222	0.244	2.161	0.559	0.432	0.115	84.671	-19766.231
