# Supplementary material for: Comparative gene retention analysis in barley, wild emmer, and bread wheat pangenome lines reveals factors affecting gene retention following gene duplication
Source: BMC Biol. 2023 Feb 6;21:25. doi: 10.1186/s12915-022-01503-z (PMC9903521; doi:10.1186/s12915-022-01503-z)
Supplement: Supplementary file 12 — Additional file 12. Sequence alignment, phylogenetic trees, and natural selection analyses data for Fig. 5E-O. [file 12915_2022_1503_MOESM12_ESM.zip › Files_S11/HORVU.MOREX.r2.5HG0352860.1/2NG.dS]

    11
Bradi3g18400.3       
HORVU.MOREX.r2.5HG0352750.1   0.6407
TraesCS5D02G029200     0.6144  0.1878
TraesCS5B02G020000     0.6056  0.3080  0.3266
HORVU.MOREX.r2.5HG0352860.1   0.6176  0.3139  0.3331  0.3261
TraesCS5D02G029100     0.5739  0.3366  0.3281  0.3267  0.2549
HORVU.MOREX.r2.3HG0184980.1   0.4980  0.5476  0.5611  0.5250  0.5162  0.5101
TRIDC3AG005190.1       0.5444  0.5299  0.5167  0.4813  0.4985  0.4934  0.3192
TraesCS3D02G034300     0.4815  0.5295  0.5025  0.5005  0.4724  0.4731  0.2891  0.2300
TRIDC3BG005030.1       0.4849  0.5300  0.5212  0.4742  0.5065  0.5007  0.2801  0.2165  0.2365
TraesCS3D02G034900     0.4947  0.5122  0.5149  0.5010  0.5110  0.5066  0.3202  0.2359  0.2466  0.2480
