# Supplementary material for: Comparative gene retention analysis in barley, wild emmer, and bread wheat pangenome lines reveals factors affecting gene retention following gene duplication
Source: BMC Biol. 2023 Feb 6;21:25. doi: 10.1186/s12915-022-01503-z (PMC9903521; doi:10.1186/s12915-022-01503-z)
Supplement: Supplementary file 12 — Additional file 12. Sequence alignment, phylogenetic trees, and natural selection analyses data for Fig. 5E-O. [file 12915_2022_1503_MOESM12_ESM.zip › Files_S11/HORVU.MOREX.r2.5HG0352860.1/HORVU.MOREX.r2.5HG0352860.1.fas]

>Bradi3g18400.3
---------------------------------------------------------------------------------------------------------------------------------ATGTATCGCATAGCCAATCTCCTCTTCATC------------CTCATCATCATACAAAGCACTTCGTTCTTCGCTAGT---------------------------------------------------GGCGGCAGCTGTATCCCGGCCGAGAGGGCTGCCTTGCTCTCCTTCAAGAAAGGCATCACAAATGACAGCGCCGACCTCCTCACCTCGTGGCATGGCCAGGACTGCTGCTGGTGGAGAGGCATCATCTGCAACAACCAAACTGGCCATGTCGTCGAGCTTCGCCTCCGCAATCCTAAT---------TACATGCATGGA------------------------------------------------------TATCCATGC---GATAGCAATGGTTTGTTCGGCAAGATAAGTCCCTCTCTTCTTTCCTTGAAGCATCTAGAGCACCTGGACCTTAGCATGAACTGCTTGCCAGGGAAAAATGGCAGTTTTCCAGAGTTCTTGGGCTCAATGGAGAACCTGCAATATCTTAACCTCTTCGGCATACCCTTTATAGGTCGAGTGCCTCCTCAATTGGGTAACCTGTCCAAGTTGCAATATCTTTACCTCGGCATGACTGCTGGTTAC------TCCAAGATGTACTCGACGGACATCACTTGGTTAACAAAGCTACCTTTGCTACAGAACCTTAGCATGAGTACAGTACAGCTCTCAGGGATAGATAACTGGCCTCATACTCTGAATATGATTCCATCTCTAAGGGTTATCAGTCTTTCTGAATGCTCACTTGATAGTGCAAACCAATCGCTTCTGTACTTTAATCTCACAAAACTTGAGAAGGTTGATCTCTCGTGGAATAATTTGCACCACTCAATTGCATCTAGTTGGTTTTGGAAAGCAAAGAGCCTGAAGTACCTCTATCTTATGGGCAACAGT------------CTATTTGGACAGTTCCCTGAAACACTAGGAAACATGACGTTCCTCCAAGTCCTTGATATTTCAATGAATTCTAACAAGGACATGATGATGGCAAGAAAC---CTGAAG------------AATCTTTGCAGCTTGGAAATCCTTGACCTCTCTCGCAATTGGATAAATAGAGATATAGCAGTGTTCATGGAGAGGTTGCCGCAATGCGCACGGAAAAAGTTGCAGGAACTGTATTTAAGTTACAATAGTTTCACGGGAACTCTGCCAAATTTGATAGTGAAGTTCACCAGCTTGAACGTGCTTGACCTCTCCATGAACAACCTCAATGGAAGCATCCCACTGGAGATTGGGCATTTGGCAAGTTTAACTGACCTTGACCTTTCTGACAACCTCTTCAGTGCAAGCGTACCCTTTGAAGTTGGTGCCCTTACTAATCTGATGTCTTTGGATCTAAGCAACAACAGCTTTTCTGGACCATTACCCCCTGAAATTGTTACCCTCGCTAAACTGACTACTTTGGACCTAAGTATTAACTTCTTCAGTGCAAGCGTGCCTTCTGGAATTGGTGCCCTTACTAATCTGATGTATTTGGACCTAAGCAACAACAAGTTCAATGGAAGTGTAAACACTGAAATTGGTTCCCTTACTCATCTCACTCGTCTGGCCCTAAGCAACAACAAGTTCAGTGGAAGTGTACCGGCTGAAATAGGTTATCTTAGTAATCTGTTTTTTCTGAACCTAAGCAGCAATAACTTTAGCGGCGTCATCACAGAGGAACATTTTACAGGTCTAATAAACTTGAAGTTCATAGACCTGTCTTTCAACAGTTTAAAGGTGATGACGGATTCAGATTGGCTTCCTCCCTTC---AGTTTGGAGTCTGCATGGTTTGCAAATTGCGAGATGGGTCCGCTATTTCCATCTTGGCTTCAGTGGCAGCCAGAAATCACCACACTTGGCATCTCAAGCACTGCTCTAAAGGGTGACATTCCTGATTGGTTTTGGTCTAAATTTTCAACAGCCACATATCTCGACATCTCTAACAACCAAATAAGTGGCAGCTTGCCAGCAGATCTGAAGGGCATGGCTTTTGAAAAACTCTATCTCACTTCAAACCGGCTTACCGGACCAGTACCTTTGCTGCCGACAAATATCATAGAGTTAGACATCTCAAACAATACCTTTTCAGGAACACTGCCATCAGATCTTGAAGGTCCGCGCCTCGAAATATTGCTTATGTATTCAAATCAAATTGTTGGCCACATTCCAGAATCTTTGTGCAAATTAGGGGAGTTGCAGTATCTGGATATGTCAAACAATATCATCGAGGGTGAAATTCCTCAATGTTTTGAAATCAAAAAATTGCAATTTCTTGTGCTCAGCAACAACAGTTTATCGGGACAGTTCCCAGCATTTTTGCAGAACAACACAGATCTAGAGTTCTTGGATCTGGCATGGAATAAGTTTTATGGAAGATTACCTACCTGGATAGGAGAGTTGGAGAGTTTACGTTTTTTACTACTGAGCCACAACGCACTTTCTGATACTATTCCAGCCGGAATAACTAATCTTGGGTATCTTCAATGCTTGGACCTATCAGACAACAAATTCTCTGGTGGTATACCTTGGCATTTGTCAAACCTAACATTCATGACAAAATTAAAAGGGGGATTCATGCCTATGTTTGATGGAGACGGAAGCACCATCCATTACAAGGTTTTTGTGGGTAGCGCCATCATGGGATTGGGATCGTATTTCAGAAAAATAGGAGCTGGTCACCTTGCAGAAATACTGTCAGTAATCACAAAAGGACAGCAGCTTATGTAT------GGTAGGACAATTGCATATTTTGTGAGCATCGATTTATCAGGCAACTCCTTAACTGGTGAAATTCCCCCAGATATTACTTCCCTTGTTTTTGTAATGAATTTGAATTTATCTTCGAACCAATTGAGTGGACAAATTCCGAACATGATCGGTGCCATGCGGTCTCTGGTATCTCTGGATCTCTCTAAGAACAAGCTTTCTGGTGAAATCCCACCAAGCATAGCAAGTGTGACATCTTTGAGCTACTTGAACTTGTCCTACAACAATTTGTCTGGAAGGATACCCTCTGGTCCCCAACTTGATATCCTCAATTCAGACAACCCATCAGTTATGTACATTGGTAACAGTGGACTTTGTGGGCCTCCTCTTCAGAAGAATTGTTCAGGAAATGATAGTCAGGTC---------------GAGAGCAGGAAGCAAGAATTTGAGCCGATGACCTTTTATTTTGGTCTTGTGCTGGGACTTGTGGCGGGGCTCTGGTTAGTGTTCTGTGCACTGTTGTTCAAGAAGACATGGCGGATTGCTTATTTCCGGCTCTTCGACAAGGCGTACGACAGAATCTATGTCTTTGTGGTTGTCAAGTGGGCAAGCTTCACAAGGAACACGACTGCAGAATAA
>HORVU.MOREX.r2.5HG0352750.1
------------------------------------------------------------------------------------------ATGCTTCCTCAGCTACCCAGCGCTTGTACTTCCAGCATGATGCATCACATAACCTTTCTCTGTTTCACCAGC---------CTCATCATCATAGGCATCACTTCCTCTTCACAAACGGTTCATGCACTAGCGCTACAACCCCGG---------CATGGCCAT------GGCAGAGGCTGCATCCCAGCCGAGAGGGCCGCTTTGCTCTCCTTCCACAAGGGCATCACAAATGACGGAGCTCATGTCCTTGCCTCATGGCATGGACCGGATTGCTGCCGGTGGAGGGGCGTCAGCTGCAGCAACCGAACGGGCCATGTCATCAAGCTTCACCTTCGCAAAACAAGTCCGAACCTTCACATCGGTGGT---------------------------------------------------------TCGTGCGGTGATGCTAATTCATTGGTCGGCGAGATAAGTCCCTCTCTGCTTTCCTTGAAGCATCTAGAGCACCTGGATCTTAGCATGAACTGTTTGCTAGGGCCAAGTAGTCATATTCCTCGGTTCTTGGGATCCATGGAGAACTTGAGATATCTAAATCTCTCTGGCATGCCATTTACCGGCAGAGTTCCTTCTCAGCTTGGCAACCTGTCTAAGTTGCAGCATCTTGACCTTGGTCAG---GATGATTAT------TCTGAAATGTACTCAATGGACATCACCTGGTTAACAAAGTTACCATTGCTGCAGTACCTTAGCTTGAGTGGAATAAATCTCTCAAGGATAGCTGTCTGGCCTCGTACATTGAACACGATCCCATCTCTAAGGGTTATCCATCTTTCTGATTGTTCACTTGATACTGCAAGTCAATCGCTTCCCCACCTTAACCTCACGAAGCTTGAGAAGCTTGATCTTTCTTATAATAATTTGGACCGCTCAATTGCATCAAGTTGGTTTTGGAAAGTGACGAGCCTCAAATATCTCAGTCTTCGTCAGAATCGT------------TTACTTGGAAAGTTTCCAGACGCGCTAGGAAATATGACGTCACTCAAGGTACTTGATTTGTCTGACAAC---------AATCTGAATAAGACTGGAAAT---CTTAAA------------AATCTTTGTCATTTGGAAATACTCGACCTCTCAGATAATTCTATGAATGGAGATATAGTGGTGTTGATGGAAGGGTTG---CAATGCGCACGGGAAAAATTGCAAGAGCTGCATTTCAATGGAAACAAATTCATTGGGACCCTGCCAAATGTTGTAGGGGAATTCAGCAGCTTGAGGATACTTGACATGTCCAACAACAACCTTTTTGGACTTATACCACTAGGACTTTGTAATTTGGTGCGTTTAACTTACCTTGATCTCAGCATGAATCAGCTCAACGGGAATGTACCAACTGAAATTGGTGCTCTTACTGCTCTAACTTATTTGGTCATATTTAGCAACAACTTGACCGGAAGTATACCAGCCGAGCTTGGAAAACTGAAG------------------------------------------------------------------------CATTTGACTATCCTTTCTCTCAAAGACAACAAAATTACTGGACCTATACCACCAGAAGTTATGCACTCAACTAGCTTAACCACCCTAGACCTCTCCAGTAATCACCTCAATGGAACTGTACCCAATGAATTAGGCTACCTGAAGAATATGATTGGACTGGACCTAAGCAACAACAACCTTAGTGGTGTGATCACCGAAGAACACTTTGCAAACCTAAAAAGTTTATATAGCATAGACTTGTCTTCCAATAGTTTAAGGATTGTTGTGGATTCAGATTGGCATTCTCCCTTTATTAGCCTACAGACTGCAATATTTGCATCTTGCCAAATGGGTCCTCTCTTTCCAGTTTGGCTTCGGCAGCTACGGGGAATCACTCATCTTGACATCTCAAGCACTGGTTTAGAGGACAAGTTTCCTGGTTGGTTTTGGTATACATTTTCACAGGCAACATATCTCAATATGTCTAGCAACCAAATAAGTGGCAGTTTGCCAGCACACCTGGATGGCATGGCTTTGCAGGAACTCTACCTAAGTTCAAACCGGCTCACTGGGTCAATACCTTCGTTGCTGACAAATATCACTGTTTTAGATATCTCCAAGAATAACTTTTCAGGAGTAATACCATCAGATTTTAAAGCACCCTGGCTTCAAATATTGGTTATCTATTCAAACAGAATTGGTGGGTACATTCCAGAATCTCTTTGCAAATTGCAACAGCTAGTTTATCTGGATTTGTCAAACAATTTTTTGGAGGGTGAATTTCCTCTTTGTTTTCCCATTCAAGAAACAGAATTTCTACTGCTCAGTAACAACAGTTTATCAGGAAAATTGCCAACGTCTCTGCAGAATAACACATCTATTAAGTTCTTGGACCTTTCATGGAACAAGTTGTCTGGAAGACTGCCTTCATGGATAGGAAATCTGGGGAACTTGCGTTTTGTACTACTCAGCCACAATACATTTTCTGGTAATATTCCAATTACTATAACAAGCCTTAGGAATCTTCAGTACTTGGATCTATCATGCAACAATTTCTCTGGTGCAATACCTGGGCATCTATCAAACCTAACACTTATGAAAATAGTACAAGAGGAATTCATGCCTACTTATGATGTACGTGATGGGGAAGACAATTCCCTC---------------------------------------------GAGGTGGGGTTTGGTCACCTCGGAGAAATATTATCAGTAGTAACAAAAGGACAGCAACTTGTATAT------GGTTGGACACTTGTATATTTTGTGAGCATTGATTTATCAGGTAATTCCTTGACTGGCGAAATCCCTACAGACATCACTTCCCTTCATGCATTGATGAATTTGAATTTATCATCGAACAAATTGAGTGGAGAAATTCCAAACATGATTGGGGCCATGCAGTCACTAGTATCTCTTGACCTCTCTGAGAACAAGCTCTCCGGTGAAATTCCGTCAAGCTTGTCAAGCCTGACATCTTTGTCTGCCTTGAACCTGTCCTACAACAATTTATCTGGAAGGATACCCTCTGGTCGCCAACTCGACACCCTCAATTCGGACAACCCTTCACTTATGTACATCGGCAACAGTGAACTCTGTGGGCTTCCTGTCCAAAAGAATTGTCCAGGAAATGATTCTTTCATCATCCATGGTGATCTTGGAAGCAGCAAGCAAGAATTTGAGCCACTGTCCTTTTATTTCGGTCTTGTGTTGGGATTTGTGGCGGGGCTCTGGATGGTGTTTTGTGCCCTGTTGTTCAAGAGGAGATGGAGAATTGCTTACTTTCGGCTCTTAGACAAGGCGTACGATCAAGTCTATGTATTTGTAGTTGTGAAGTGGGCAAGGTTCGCAAGGAACACAGGTGCAGAATAA
>TraesCS5D02G029200
------------------------------------------------------------------------------------------ATGCTTTCCCAGCTACCCAGCTCTTGT---TCTTCCATCATGCATGGCACAACCAGTCCCCAGTTCACCACC---------CTCATCATCATATGCATCGCCTCTTTTTCACAAATGGTGCATGCACTAGCACTTCAACCCCAG---CTTGTGCAAGCCCAT------GATGGCGGCTGCATCCCAGCCGAGAGGGCCGCCTTGCTCTCCTTCAAGAAGAGCATCACAAATGACGGCGCTCATGCCCTCACCTCGTGGCACGGGCAGGATTGCTGCCGGTGGAGGGGCGTCGATTGCAGCAACCGAACAGGTCATGTCATCAAGCTTCACCTTCGTCGCAATACAGTTCTGAACCCTGATGACGGC---------------------------------------------GATTACTATGATGGGTGCGCTTATGCTAAGTCATTGTTCGGCGAGATAAGTCCCTCTCTGCTTTCCTTGAAGGATCTAGAGCATATGGATCTTAGCATGAACTGTTTGCTAGGGCCAACCGGTCATATTCCTCAATTCTTGGGTTCCATGGAGAATTTGAAATATATTAACCTCTCTGGTATCCCATTTACCGGTAGAGTTCCTTCTCACCTTGGTAACCTGTCCAAGTTGCAGCATCTTGACCTTGGCCAG---GTTGATTAT------TCTGGGTTGTCCTCAACGGACATCACCTGGTTAACAAAGCTACCATTGCTGCAGCACCTTAGCATGAGCGGAATAGATCTCTCAATGATAGCTGACTGGCTTCATACCTTGAATATGATTCCATCTCTGAGGGTTATCAATATTGCTGCATGCTCACTTGATACTGCAAGCCAAACGCTTCCCTACCTTAACCTCACGAAACTTGAGAAGCTTGATCTTTCTTATAATAATTTGGACCACTCAATTTCATCAAGTTGGTTTTGGAAAGTAACAAGCCTCAAATACCTCAGTCTTCGTCAGAATCAG------------TTATTTGGAAAGTTTCCGGACGCACTAGGAAATATGACGTCACTCAAGGTACTTGATTTGTCAGACAAC---------AATCTGAATAAGACTGGAAAC---CTTAAAAATCTTCTTATTAATCTTTGCCATTTGGAAATACTCGACCTCTCATATAATTCTATGAATGGAGATATAGTGGTGTTGATGGAAGGGTTG---CAATGTCCACCGGAAAAATTGCAAGAGCTGCATTTCAGTGAAAACAAATTCATGGGGACCCTGCCGAATGTTGTAGGGGAATTCAGCAGCTTGAACATACTTGACATGTGCAACAACAACCTTGTTGGACTTATACCACTAGGGCTTTGGAATTTGGTGCGTTTAACTTACCTTGATCTCAGCATGAATCAGCTCAATGGGAATGTACCAACTGAAATTGGTGCTCTTACTGCTCTAACTTATTTGGTCATATTTAGCAACAACTTGACCGGAAGTATACCAGCCGAGCTTGGAAAACTGAAG------------------------------------------------------------------------CATTTGACTATCCTTTCTCTCAAAGACAACAAAATTACTGGACCTATACCACCAGAAGTTACGCATTTAACTAGCTTAACCACCCTAGACCTCTCCAGTAATCACCTCAATGGAAGTGTACCCAATGAATTAGGTTACCTGAAGAATATGGTTGGACTGGATCTAAGCAACAACAACCTTAGTGGTGTGATCACAGAAGAACACTTTGCAAACCTGAAAAGTTTAAAGGGCATAGACTTGTCTTCCAATAGTTTAAGGATTGTTGTGGATTCAGATTGGCATTCTCCCTTT---TCGCTACAGTTTGCAGATTTCGCATCTTGTCAAATCGGTCCTCTCTTTCCAGCCTGGCTTCAGCAGCTGCGGGGAATCACTCATCTTGACATCTCAAGCACCGGTTTAGTGGACAAGTTCCCTGGTTGGTTTTGGTATACATTTTCACAGGCAACATATCTCAATATGTCTAACAACCAAATAAGTGGCAGCTTGCCAGCACATCTGGATAGCATGGCTTTGGAGGAACTCTACCTGAGTTCAAACCGGCTCACTGGGTCAATACCTTCGTTGCTGACAAATATCACTATTTTAGACATCTCCAAGAATAACTTTTCAGGAGTAATACCATCAAATTTTGAAGCACCCTGGCTTCAAGTATTGATTATCTATTCAAACCGAATTGGTGGGTACATTCCAGAATCTCTTTGCAAATTGCAAAAGCTAGTTTATGTGGATTTGTCGAACAATTCTTTGGAGGGTGAAATTCCTCTTTGTTTTCCCATCCAAAAAACACAATTTCTACTGCTCAGTAACAACAGTTTATCAGGAAAATTGCCAACATCTTTGCAGAATAACACAGCTATTAAGTTCTTGGACCTTTCATGGAACAAGTTGTCTGGAAGACTGCCTTCATGGATAGGAGATCTGGGGAACTTGTGTTTTTTACTACTGAGCCACAATACATTTTCTGGTAATATTCCAATTAATATAACAAGCCTTGGGCATCTTCAGTACTTGGATCTATCATGCAACAATTTCTCTGGTGCAATACCTGGGCATCTATCAAACCTAACACTCATGAAAATAGTACAAACGGAATTCATGTATATGGATGATGTACATGATTCGGGAGACAATTCCCTG---------------------------------------------GAGATGGGGGTTGGTCACCTCGGAGAAATATTGTCAGTAGTTACGAAAGGACAGCAACTTCTATAT------GGTACAACACTTGCATATTTTGTGAGCATTGATTTATCAGGTAACTCTTTGACCGGTGAAATCCCTACTGACATCACTTCCCTTGTTGCACTGATGAATTTGAATTTATCCTCGAACAAATTGAGTGGGCAAATTCCAAACATGATTGGGGCCATGCAGTCACTAGTATCTCTTGACCTCTCTGGAAACAAGCTCTCCGGTGGAATCCCGTCGAGCTTGTCAAGTCTAAAATCTTTGGAGGCCTTGAACCTGTCCTACAACAATTTATCTGGGAGGATACCCTCTGGCCGCCAACTTGACACTCTCAGTTCGGACAACCCATCAATTATGTACATTGGCAACAGTGGACTTTGTGGGCCTCCTCTCCACAAAAATTGTTCTGGAAATGGTACTTCTAAC---CATGGTGATCTCGGAAGCAGCAAGCAAGAGTTTGATCCACGGACCTTTCATTTTGGTCTTGTGCTGGGATTTGTGGCAGGGCTCTGGATAGTGTTTTGTGCATTATTGTTCAAGAGGACATGGAGAATTGCTTTCTTCTGA------------------------------------------------------------------------------------
>TraesCS5B02G020000
ATGACTCAGACTTTGACAGCGGTCTCCGCGGGGCATATGGCCAAACATCTCTTTGTAGTATGGCTCTGGTGGATAGCAAATACTAGACGCCGAGCCTGTAGCATACTCCCTTCTCTTCGTTCTTCCGCCATGCATCCCACAACCAATCTCTTGTTCACCACC---------TTCATCATCATAAGCATAGCTTCATCTTCACAAGTGGTGCATGCACTAGCACCACAACCACAG---------CATGCCCAT------GGCGGCGGCTGCATCCCAGCTGAGAGGGCCGCCTTGCTCTCCTTCCACAAAGGCATCACAAGTGATAGCGCTCATGTCCTCGCCTCGTGGCATGGACATGATTGCTGCCAGTGGAGGGGAGTCAGCTGCAGTAACCAAACATGCCATGTCATCAAGCTTCACCTTCGCAATACAAGCCCGGGCCTTTACACCGCTGGT---------------------------------------------------------TCGTGTAGTGATGCTAATTCATTGGTCGGCGAGATAAGTCCCTCTCTGCTTTCCTTGAACCATCTACAGCACCTGGATCTTAGCATGAACTGTTTACTAGGACCAAATGGCCATATTCCTCAGTTCTTGGGTTCCATGGAGAACTTGAGATATCTTAACCTCTCTGGCATGACATTTACCGGCAGAGTTCCTTCTCAGCTTGGCAACCTGACTAAGTTGCAGCATCTTGACCTTGGCAAG------GGTTATTAT---TACGGGATGTACTCAACGGACATCAGCTGGTTAACAAACCTACCTTTGCTGCAATACCTTAGCATGAGCACAATAAATCTCTCAAGGATAGCTGACTGGCCTCATACACTGAACATGATTCCATCACTAAGGGTTATCAACCTTGCTGAATGTTTACTTGATACTGCAAGCCAATCACTTCCCCACCTTAACCTCACGAAACTTGAGAAGCTTGATCTGTCCTTGAATAATTTGGACCACTCAATTGCATCAAGTTGGTTTTGGAAAGTGTCGAGCCTCAAATATCTTAGTCTTCAGGGGAATCTCCAAGCGAATTGGTTATTTGGCAAACTTCCTGATGCAATAGGAAACATGACGTCACTCAAAGTCCTTGATGTGTCATTTACC---------AATTTGAATGAGACTGGAAAC---CTTAAA------------AACCTTTGTTGTTTGGAAATTCTTGACCTCTCTGGAAATCTTATGAATGGAGATATAGCAGTGTTGATGGAGGGGTTGCCACAATGTGCATGGGAGAAATTGCAGGAGCTGCATTTCAGGGGAAACAAATTCATGGGGACCCTACCAAATGTTGTAGGGGAATTCAGCAGCTTAAGAAAGCTTGACCTGGTCAACAACAACCTTGTTGGAGCTATACCACCAGGGCTTATGAATTTGGCGCATTTAACCATCCTTGATTTTAGTGAGAATCAGCTCAATGGAAATGTACCAAGTGAGATTGGTGGCCTTACTGCTTTGACTTATTTGGGCATAGACAGCAACAACTTGACTGGAGGTATACCAGCCGAGCTTGGAAAACTGAAG------------------------------------------------------------------------TATTTGGCTACCCTTCATCTCTCAGGCAACAAAATTACTGGACCTATACCACCAGGGCTTATGCATTCAACTAGCTTAACCATCCTAGACCTTTCCAGTAATTACCTTGATGGAAGTGTACCCACTGAATTAGGTTCCCTCGAGAATCTGTTATATCTGGACCTAAGAAACAACAACCTTAGTGGTGTGATCACGGAAGAACACTTTGTAAACCTAAAAAGTTTAAAGATTATAAACTTGTCCTACAACAATTTGAAGATTGTAGTGGATTCAGATTGGTGTTCATCCTTC---AAGCTACAGATTGCAGATTTTGCATTGTGCCAAGTGGGTCCTCTTTTTCCAGCCTGGCTTCAACAGCTACATGGAGTCAGTATACTTGACATTTCGAGCACTGGCTTAGCGGACAAGTTTCCTGATTGGTTTTGGTATACATTTTCACAGACAAAATATCTCGACGTCTCTAAGAACCAAATAAATGGTAGCTTGCCAGCACATCTGGATAGCATGGCTTTGGAGGAACTCTACCTAAGTTCAAACCAACTCACCGGCTCAATACCTTCGTTGCTGATAAATATCACTATGTTAGACATCTCCAACAATAACTTTTCAGGAGTAATACCATCAAAATTTGAAGCCTCCCGACTTCGAATATTGCTTATCTATTCAAATCAACTTGGTGGGTACATTCCCGAATCAATTTGTAAATTGCAACAGCTACTGTATCTGGATTTGTCGAACAACGTATTAGAAGGTGAAATTCCTCAATGCTTTGGAATCCAAAACATGCAATTTCTTCTACTGGGTAACAACAGTTTATCAGGAAAGTTCCCAGCATTTTTGCAGAATAATACGGCTTTGGAGTTCTTGGATCTTGCATGGAATAAGTTATCTGGAAGATTGCCTCCATGGATAGGAGATCTGGAGAAATTACGTTTGGTACTACTGAGCCACAATTCATTTTCTTATGATATTCCAGTCAACACCACAAGCCTTAAGTATCTTCAATACTTGGATCTATCATGCAACAATTTCTCTGGTACAATACCTTGGCATATGTTGAACCTAACACTTATGACAGAAGTACAGAAGGGATTCATGAGTATGGTAGATTCATATGGTGGACCCACGAACAGCATGACC------------------------------------------CAGCCAGGAGCTAGTCACGTCGGAGAAATATTGTTAGTAGTAACAAAAGGACAACAACTTGTATAT------GGTAGGACACTTATATATTTTGTGAGCATTGATTTATCATGTAACTCTTTGACTGGTGAAATCCCTACAGACATCACTTCCCTTGATGCATTGATGAATTTGAATTTATCATCGAACAAATTAAGTGGACAAATACCAAACATGATTGGGGCCATGCAGTCCGTAGTATCTCTTGACCTCTCTGAGAACAAGCTCTCCGGTGAAATCCCGCCGAGCTTGTCAAGTCTGGCATCTTTGGAGGCCTTGAACCTGTCCTACAACAATTTATCTGGAAGGATACCCTCTGGCCGGCAACTTGACACCCTTAATTCGGATAACCCTTCACTTATATACATAGGCAACAGTGGACTTTGTGGGCCTCCTCTCCAAAAGAATTGTCCAGGAAATGATTCTTTCATC---CACGGTGATCTCGGAGGCAGCAAGCTAGAGTTTGATCCACTAACCTTTCAATTTGGTCTTGTGCTGGGACTTGTGGTGGGGTTCTGGATGGTGTTTTGTGCACTGTTGTTCAAGAGGACATGGAGAATTGCTTATTTCCGGCTCTTCGACAAGGCGTATGATCAAGTCTATGTAATTGTGGTCGTGAAGTGGGCAAGCTTCGCAAAGAACACAACAGCAGAATAA
>HORVU.MOREX.r2.5HG0352860.1
---------------------------------------------------------------------------------------------------------------------------------ATGCATCAGACAACATATCTCCTGTTCACCATCCAGCTGTTGTTCATCATCTTAAGCATCACTTCATTTTCGCAAGTGATGCATGCACTAGCACTCCAACCCCAG---CTTTCGCATGCTCATGGTCATGGTAACGGCTGCATCCCAGCCGAGAGGGCTGCCTTGCTCGCCTTTCATAAGGGCATCACAAGTGACAACGCCGGGATCCTCGCCTCATGGCACGGACAGGATTGCTGCCGGTGGAAGGGCGTCAGCTGCAGCAACCGAACAGGTCATGTCATCAAGCTTCACCTTCGCAATACAAGCCCGGACCTTGACACCTATGGGTGTGGTGATGATCATCATTCATTGGCCGACACAATTGTGGAAACTGATACATATCATGCGTGCAGTGATGCAAAGTCATTGTTCGGCGAGATAAGTCCCTCTTTGCTTTCCTTGAATCATCTAGAGCACATGGATCTTAGCATGAACTGCTTGCTAGGGACGAATAGCCGTATTCCTCGATTCTTGAGCTCTATGAAGAACTTGAGGTATCTTAACCTATGCGGCATGTCATTTACTGGTAGAGTTCCTTCTCAACTTGGTAATCTGTCTAAGTTGCAGCATCTTGACCTTGGTCAG------GGTTAT------AGCGGGATGTACTCAACGGACATCACCTGGTTAACTAAGCTCCCATTGCTGCAGTACCTTAGGATGAGCACAATAAATCTCTCAAGGGTGGATGACTGGCCTGGTACGTTGAATATGATTCCATCTCTAAGGGCTGTCAGTCTTGTTGAATGTTCACTTGATACTGCAAGCCAATCGCTTCACTACCTGAACCTCACAAAACTTGAGAAGCTTGATCTGTCCGAGAATAATTTAGGCCACTCAATTGCATCAAGTTGGTTTTGGAATGTGACGAGCCTCAAATACCTCAGTCTTCGTCTTAACTTCCGTGCGAATTGGTTGTTCGGCAAACTTCCCGATGCACTAGGAAACATGACGTCACTCAAGGTTCTTGATGTGTCAGCTACC---------AATCTGAACAAGACTGGAAAC---TTTAAA------------AATCTTTGCTCTTTGGAAATCCTCGATCTCTCTAAAAATAATATGATTGGAGATATAGTGGTCTTGATGAAGGGATTGCCGCGATGCGCACGGGGGAAATTGATAGAGCTGAATTTGCATGGAAACGAATTCACCGGGGCCCTGCCAAATTTTATAGGGGAATTCAGGAGCTTGAGCATGCTTGACCTGTCATGCAACAACCTTGTTGGACCTATACCGCCAGGGTTTAGGAATTTGGCGCGTTTAACCATCCTTGATCTCGACTGGAATCTACTCAATGGAAATATTCCAACTGAAATTGGCGACCTTACTGCGCTGACTTATTTGGACATAAGCCGCAACAACCTGACTGGAATTATACCGTCCGAGCTTGGAAAATTGAAG------------------------------------------------------------------------CGTTTGATTTACCTTAATCTTGCAGAGAACAAAATTACTGGACCTATACCACCAGAGGTTATGCATTCAACTAGCTTAATCTTACTAGCCCTCTCCAGTAATCACCTCAATGGAAGTGTAACCACTGCATTGGGTTCTTTGGAGGATCTTGTTGATCTGAATCTAAGCAACAACGACCTTAGTGGTTGGATCATGGAAGAACACTTTGCAAATCTAAAAAGTTTGAAGTACATAGACTTGTCATCCAATAATTTGAAGATTGTACTGGATTCAGATTGGCGTTCTCCCTTT---AGGCTTCAGTCTGCAGATTTTGCATCATGCCAGATGGGTCCTCTCTTTCCAGCTTGGCTTCAGCAGCTGCGGGAAATTGATTCACTTGTCATTTCAAGCACCGGTTTAGAGGACAAGTTTCCTGACTGGTTTTGGTATACATTTTCACATGCAACACATCTGAACATATCCAACAATCAGATAAGGGGTAGCTTGCCGGCACATCTGGATGGCATGGCTTTGGAAGAACTCTACCTAAGTTCAAACCAGCTCACCGGCTCAATACCTTCGTTGCTGACAAATATCACTATATTAGACATCTCCAACAATAACTTTTCAGGAGTAATACCATCAAATTTTGAAGCCTCGCAACTTCAAATATTGCTTGTCTATTCAAATCGAATTGGTGGGTACATTCCAAAATCTGTTTGCAAACTGCAACAGTTAGTGTATCTGGATTTGTCGAACAATTTTTTAGAGGGTCAAATTCCACAATGTTTTGGCATTCAACAAATGCAATTTTTTCTGCTCGGTAACAACAGTTTATCAGGAAAATTCCCATCATTTTTGCAGAATAACGCAAACATGAAGTTCTTGGATCTTGCATGGAACAAGTTATCTGGAAGATTGCCTACATGGATAGGAGATCTAAGTCAATTACATTTTGTACTACTGAGCCACAATGCATTTTCTGATAATATTCCTGTAGAGATGACATGGCTTACGAATCTAAAATACTTGGATCTATCATGCAACAATATCTCCGGTGCAATACCTTGGCATCTATCGAACCTAACACTTATGACAAAAGAACAAATGGAAGGCATGCCTATGTCTGATCTGCGAATTGGACGCTTGCTC---------------------------------------------------GGGACGGGAACTGAATACCTTGGACAAATATTGTCAGTAGTTACAAAAGGACAACAACTTATGTAT------GGTAGAACACTTGAATATTTTGTGAGCATTGATTTATCAGGTAACTCATTGACTGGCGAAATCCCTACAGAGATCACTTCTCTTGCTGCATTGATGAATTTGAATTTATCATCAAACAAATTGAGTGGAAAAATCCCAAACATAATTGGGGCCATGCAGTCACTGGTATCTCTTGACCTCTCTGGGAACAAGCTCTCTGGTGGAATTCCGTCAAGCTTGTCAAATCTGACATCTCTGGAGGCCTTGAACCTGTCCTACAACAATTTATCTGGAAGGATACCCTCTGGCCGCCAACTTGACACCCTCAATTTGGACAACCCTTCACTTATGTACATCGGCAACAGTGAACTCTGTGGCCCTCCTCTCCAAAATAATTGTCCAGGAAATGATTCTTTCATCATCCATGGTGATCTCGGAAGCAGCAAGCAAGAATTTGAGCCACTGACCTTTTATTTCGGTCTGGTGTTGGGATTTGTGGCGGGGCTCTGGATGGTGTTTTGTGCACTGTTGTTCAAGAGGAAATGGAGAATTCCTTACTTTCGGCTCTTTGACAAGGCGTACGATCAAGTCTATGTATTTGTAGTTGTGAAGTGGGCAAGGTTCGCAAAGAACACAGCTGCAGAATAA
>TraesCS5D02G029100
---------------------------------------------------------------------------------------------------------------------------------ATGCATCACACAACAAATCTCATGTTCGCCACCCACCTGTTGTTCATCATCTTAAGCTTCACTTCATTTTCGCAAGTGGGGCATGCACTAGCACTCCAACCCCAG---CTTGCACATGCTCAT------GGTGGCGGCTGCATCCCAGCCGAGAGGGCCGCCTTGCTCGCCTTCCACAAGGGCATCACAAGTGACAACGCAAGTGTCCTCGCCTCGTGGCACGGACATGATTGCTGCCGGTGGAGGGGCGTCAGTTGCAACAACCGAATAGGTCATGTCATCAAGCTTCACCTTCCCAATACAAGTCCGGACCTTAACACATATGGGTGTGGTCATGAT---CATTCATTGGCCGACACAACTGTGGAAACTGATACCTATCATGCGTGCAGTGATGCTAATTCATTGTACGGTGAGATAAGTACCTCTCTGCTTTCCTTGAAGCATCTAGAGCACATGGATCTTAGTATGAACTGTTTGGTAGGGACGAATAGTCACATTCCTCAGTTCTTGAGCTCCATGGAGAACTTGAGGTATCTTAACCTCTGCGGCATGCCATTTACCGGTAGAGTTCCTTCTCAACTTGGTAATCTGTCTAAGTTGCAGCATCTTGACCTTGGTCAG------GGTTAT------AGCGAGATGTACTCGGCGGACATCACCTGGTTAACAAAGCTACCATTGTTGCAGTACCTTAGCATGAATGGAATAAATCTCTCTAGGATAACTGACTGGCCTGGTACATTGAATATGATTCCATCTCTAAGGGTCATCAATCTTGCTGCATGCTCACTTGATACTGCAAGTCAATCGCTTCCCTACCTTAACCTCACGAAACTTGAGAAGCTTGATTTGTCTGAGAATAATTTAGGCCACTCAATTGCATCAAGTTGGTTTTGGAAAGTGACGAGCCTCAAATACCTCAGTCTTCGTCTGAATTTCCGTGCAAATTGGTTATTCGGCAAACTTCCCGATGCACTAGGAAACATGACGTCGCTCAAGGTCCTTGATGTGTCAGCTACC---------AATCTGAATAAGAGTGGAAAC---ATTGAA------------AATCTTTGCTCTTTGGAAGTGCTCGACCTTTCTAAAAATCCTATGATTGGAGATATAGTGGTGTTGATGGAGGGATTGCCGAGATGTGCACGGGGGAAACTGCTGGAGCTGAATTTGCATGGAAACGAATTCACCGGGGCCCTGCCAAATTTTATAGGGGAATTCAGCAGCTTGAGCATGCTTGACCTTTCTTGCAACAACCTTGTTGGACCTATACCGACTGGGCTTAGGAATTTGGTGCATTTAACCATCCTTGATCTCGACTGGAATCTACTCAACGGTACTATTCCAACTGAAATTGGTGACCTTACTGCTCTGACTTATTTGGACATAAGCCGCAACAACTTGACTGGAATTATACCAGCCGAGCTTGGAAAATTGAAG------------------------------------------------------------------------------------------------------------------------------------------------CGTTTGGCTTACCTTAATCTTGCAGAGAACAAAATTACTGGACCATTACCCATTGAAATGGGTTCTCTGAGGAATCTGGTTTATCTGTACCTAAGCAACAACAACCTTAGTGGCGTGATCACAGAAGAACACATTGCTGATATAAAAGGTTTAAAGATTATAAGCTTGTCTTCCAATAATTTGAAGATTGTAGTCGATTCAGATTGGCGTTCTCCCTTT---AGGCTACAGGCTGCAGATTTTGCATCATGCCAAATGGGTCCTCTCTTTCCAGCTTGGCTTCAGCAGCTGCGGGGGATCGATGCACTTGACATTTCGAGCACCGGTTTAAAGGACAAGTTTCCTGAGTGGTTTTGGCATACATTTTCACAAACAACATATCTCGACATCTCTAACAATCAAATAAGTGGCATCTTGCCAGCACATCTGGATGGCATGGCCTTGGAAGAACTCTACCTAAGTTCAAACCGGCTCACCGGCTCAATACCTTCGTTGCCATCAAATATCACTATGTTAGACATCTCCAACAATAATTTTTCAGGAGTAATACCATCAAATTTTGAAGCCTCCCAACTTCAAATGTTGCTTATATATTCTAATCAAATTGGTGGGTACATTCCAGAATCCTTCTGCAAATTGGAACAGTTGTTGTATCTGGATTTGTCAAATAATTTCTTGAAGGGGAAAATTCCTGAATGTTCTGACATCCAAAAAATGCAATATCTTCTGCTCGGTAATAACAACTTATCAGGAGAATTCCCAGCATTTTTGCAGAATAACACGGATATGGAGTTCTTGGATCTCGCATGGAACAAGTTGTCTGGAAGATTGCCTACATGGATAGGAGATCTGGCTAATTTACATTTTGTACTACTGAGCCACAATGCATTTTCTGATAATATTCCAGTCGACATAACAAGGCTTTGGAATCTTCAATACTTGGATCTATCATGCAATAATTTGTCTGGTGAAATACCTTGGCATCTATCAAACCTAACACTTATGAAAAAAGAACAAAAGGAATTCCTGGAAATGGATGATGGAGTCACTGGAAACGACACC---------------------------------------------------GAGATGGGAGCTACTCACCTTGGAGAAATATTGTCAGTAGTTACAAAAGGACAGCAGCTTATATAT------GGTAGAACACTTGTATATTTTGTTGGCATTGATTTATCAGCTAACTCCTTGACTGGTGAAATCCCTACAGACATCACTTCCCTTGATGCGCTGATGAATTTGAATTTATCATCAAACAAATTGAGTGGACAGATTCCAAACATGATTGGCGCCATGCAGTCACTAGTATCCCTTGACCTCTCTGAGAACAAGTTCTCTGGTGAAATCCCGACGAGCTTGTCAAGCCTGGCATTGTTGGAGGCCTTGAACCTGTCCTACAACAATTTATCTGGAAGGATACCCTCTGGCCGTCAACTTGACACCCTCAATTCGAACAACCAGTCAATTATATACATCGGCAACAGTGGACTCTGTGGGCCTCCTCTCCAAAATAATTGTCCAGGAAATGATTCTTTCATCGTCTATGGCGATCTTGAAAGCAGTAAGCAACCGTTTGATCCACTGACCTTTCATTTTGGTCTTGTGCTGGGACTTGTGGTGGGGCTCTGGGTGGTATTTTGTGCCTTGTTGTTCAAGAGGACATGGAGAACTGCTTATTTCCGGCTCTTCGACAAGGTATATGATCAAGTCTATGTATTTGTGGTTGTGAAGTGGGGAAGCTTCACAAAGAACACAGCCGCAGAATAA
>HORVU.MOREX.r2.3HG0184980.1
---------------------------------------------------------------------------------------------------------------------------------ATGTGTCGAACAACCAGAGTCTTGCTCACT------------CTCATCAGCCTAAGCATATTTCCATTCTTCACAACTGGT---------TCACTACAGCGCCAG---------CATGCTCAT------GGTGGCGGTTGCATCCCAGTCGAGAGGGCCGCCTTGCTCTCCTTCAAAGAGGGCATTACAAGCAACAACAGCAACCTCCTTGCCTCGTGGCAAGGACAGGACTGCTGCCGGTGGAGAGGCATCAGTTGCAGCAACCAAACAGGCAATGTCATCAAGCTTCACCTTCGCAACCCGAATGCAACGTTCGACTCCGCTGGT------------------------------------------------TTCTATTATGCATGTGAAGATGCCAATGCTTTGTTCGGCGAGATAAGTCCCTCTTTGCTTTCCCTGAAGGGTCTAGAGCACCTCGACCTTAGCATGAACTGTTTACTAGGGCCAGATAGCCAGATTCCTCTTTTATTGGGCTCCATG---------AGATATCTTAACCTCTCCAGCATACCATTTATTGGTAAGGTGCCATCTCAGCTTGGTAATCTGTCTAAATTGCAGTATCTTGACCTTGGCCAG---CCTGGTTATTAT---TCTGATATGTACTCAAAGGACATCACCTGGTTAACGAAGCTACCTTCCCTAAAGTTCCTTGGCATGATTGGAGTAAATCTCTCAGGGATAGCTGACTGGCCTCATACACTGAATATGATTCCGGCTCTGAGGGTTATTGATCTTTCTTGGTGTCAACTTGATAGTGCAAACCAATCACCTCTGCACCTTAATTTCACAAAACTTGAGAAGCTTAACCTGTTAGGTAATGATTTTGAGCACTCACTTGGATCTGGTTGGTTTTGGAGAGCAACAAGCCTCGAATACCTTAATCTTAGTGGTAACAGA------------TTATTCGGCCAGTTGCTTGACACCCTAGGAAACATGACGTACCTTCAAGTCCTTGATATTTCATATAATGAGAACTCGGACATGATGATGACTGGAAAC---CTGGAG------------AATCTTTGGAGCTTGGAAATCCTTAACCTCTCTGGTAATTATATAAATGGAGACATAGCAGTGTTGTTGAAGAGTTGGCCGGAATGCGCATGGAAAAAATTGCAGGAGCTGGATTTAAGTGACAACAATTTCAGTGGAACTCTGCCGAGTTTGACAGGGAAGTTCACCAGGTTGAGCATACTAAGTCTCAAGAGAAACAGTCTTGTTGGACCTGTACCACAATCACTTGGGAATTTAACATGTCTAACCTTCCTTGAACTCAATGGCAATCATCTCACCGGAAGTATACCAACTAAACTTGGTACCCTTACCTCTTTGACCTTTTTGGACATAAGCAGCAACGACCTCACCGGGAGTATACCAGCCGAGCTTGGGAATTTGAGGTATTTGACTGCTCTTGACCTCTCGGTCAACGGAATTGTAGGACTTATACCACCACAACTTGGGAATATGACATCTCTAACCCTCCTTTGTGTGAATAACAATCACCTCACGGGAAGTATACCAGCCAAGCTTGGGACATTGATGTATTTGACTACACTTGACCTCTCCAACAATCATCTCAATGGAAGTGTGCCAACTGAAATAGGTTCTCTTATTAATATGATGCATCTGGACCTAAGCAACAATAGCATTACTGGAGAAATCACCGAAGAACACTTTGCAAATCTAGCAAGCTTAAAGAAGATAAACTTGTCTTTCAACAATTTGAAGATTATACTGAATTCAGATTGGCATGCTCCCTTC---AGGCTGGAGTCTGCACAGTTTGCATCTTGCAAGATGGGTCCTCTGTTTCCAACTTGGCTTCAGCAGCTTGAATCAACCTATGAAGTTGACATTTCAAGCAATGTTCTAAAGGGCGAGTTTCCTGGTTGGTTTTGGTACACATTTTCACATACCACAATTCTGGACATCTCTAACAACCAAATAAGTGGAAGCTTGCCAGCACATCTAAATGGCATGACATTTCACAAACTCTATCTCAGTTCAAATCTGCTTACAGGACCAGTACCTATGTTGCCAAAAAATATCACCCAATTAGATATCTCAAACAATACCTTTTCAGAAACAATACCATCAAACCTTGATGCCGCAGCACTTAGAGCATTGTCTATGCGTTCAAATCAAATTGGTGGCTACATTCCAGAATCTATTTGCAAATTAGAACAGTTGGTATATCTGGATTTGTCAAACAATATTTTGGAGGGTGAAATTCCTCAATGTTTTCACACGTACAAAATAGAACGTCTTATACTCAGCAACAACAGTTTATCAGGAAAAATCCCAGCATTTTTGCAGAACAACACAGGTCTGAAGTTCTTGGATCTGTCATGGAATAAGTTCTCTGGAAGATTACCTACATGGATAGGGAAGCTAGTGGATTTACGTTTTCTCATACTGAGCCATAATAAATTTTCTGATAATATTCCGGTCAACGTAACAAAGCTTAGTCGTCTTCAGTACTTGGATCTATCAGGCAACAACTTCTCTGGTGCAATACCTTGGCATCTGTCCAACCTAACGTTTATGACAACATTAGATGAGGATTACATGGATTTCTTTGATATCGGACCTTACATATACCATACCCTT---------------------------------------------TATCACGATTTTGATCGCCTAGAACAAACATTGTCCGTAAATACAAAAGGGCAGCATCTTACGTAT------AGTAAAACATTTGCATATTTTGTGAGCATTGATTTATCATCCAACTCCCTGACTGGTGAAATTCCTCCATACATCACTTCGCTTGCTGCATTAATGAATATGAATTTATCATCGAACCAATTGAGTGGACAAATTCCAAACATGATTGGTGCAATGCAATCGCTGGTATCTCTCGACCTCTCTCAAAACAAGCTTTCTGGTGAAATCCCGTCAAGCTTGTCCAGTTTGACATCTCTGAGCTACCTGAACCTGTCTTACAACAGTTTGTGTGGAAGGATACCATCTGGCCCCCAACTTGACACCCTCAATGCTGAAAACCCGTCAAGTATGTACATCGGCAATAGTGGACTTTGTGGGCGTCCTGTCCATAAGAATTGTTCAGGAAATGATCCTTCCATC---GATGGCGACCTCAAAAGCAGCAAACAAGAGTTTGACCCACTGAGCTTTTATTTTGGGATTGTGCTGGGATTTTTGGTGGGGCTCTGGATGGTGTTTTGTGCACTGCTGTTCAAGAAGACATGGAGAATTGCTTATTTCCAGCTTTTTGACTAG------------------------------------------------------------------------
>TRIDC3AG005190.1
---------------------------------------------------------------------------------------------------------------------------------------------------------------------------------TGTATAAGCATCTTTTCATTCTTTGCAAGTGGT---------GCAGTACAAAACCAG---CATGAGCATGCCCAT------GGTGGCGGCTGCATCCCCGCTGAGAGGGCCGCCTTGCTCTCCTTCAAAAAGGGCATTACAAGCGACAACGCCAACCGCCTCGCCTCGTGGCACGGACTGGACTGCTGCCGGTGGAGAGGCATCAGTTGCAGCAACCGAACTGGCCATGTCATCAAGCTTCATCTTCACAATCCGGATGTGACGTTCGACCCCACTGGG------------------------------------------------TTCTATGATGCATATGAAGATGCCAATGCTTTGTTCGGCGAGATAAGTCCCTCTCTACTTTCCTTGAAGCATCTAGAGCACCTGGACCTTAGCATGAACTGTTTACTAGGGCCAAATAACCATGTTCCTCATTTACTGGGCTCCATGGGGAACTTGAGATACCTTAACCTCTCTGGCATACCATTCAACGGTAGAGTGCCTTCTCAGCTTGGTAATCTGTCAAAGTTGCAGTATCTTGACCTTGGCCAAACTGGTGGATATTCAGATTCAGATATGTACTCAACGGATATCACCTGGTTAAGAAAGCTATCTTTCCTGAAGTTCCTTAGCATGAGGGGAATAACACTAAAAGGGATAGCTGACTGGCCTCATACCCTGAATATGATTCCATCTCTGAGGGTTATTGATCTTTCTGCTTGTTCACTTGATGGTGCAAACCAATCACTTCCGCACCTTAATCTCACAAAACTTGAGAAGCTTGACCTCTCCGGGAATTACTTTGAGCACTCACTTGGATCTTGCTGGTTTTGGAAAGCCACAAGCCTCAACTATCTCGATCTTGGGTGGAACTTA------------CTATTCGGCAAGTTCCCTGACACACTAGAAAATATGACGTCCCTTCAAGTCCTTGATGTTTCACATAATTGGAACGTGGACTTGATGATGACAGGAAAA---CTTAAG------------ACTCCTTGCAGTTTGGAAATCATTGACCTCTCTGATATTTGCATGAACGGAGTCTTTCAGGTGTTGCTGGAGAGTTTGCCACAATGCACATGGAAAAAATTGAAGGAGTTGGATTTAAGTTCCAACAATATCACTGGAACTCTGCCAAACTTTATCAGTGACTTCATGAGGTTGAGCATACTAAGCCTCTCCATAAACAACCTTGTTGGACCTATACCACCACAGATTGGGAATTTGACATGTCTGACTTCTTTAGACCTCTCCAACAATCACCTCAATGGAAATATACCACCTGAACTCGGTGCCCTTACCACTTTGACTTATTTGGACATAAGTATTAACGACCTCACCGGGTGTATACCACCCGAGCTTGGGAATTTGAGGTTTTTGACCACTCTTTACCTCCGGGCCAACAAAATTGCTGGACCTGTACCACCACATCTTGGAAATTTGACCTATCTAACCTACCTTGAGCTCAGCTACAATCACCTCACCGGAAGTATACCAGCTGAGCTTGGGAATTTGATGTGCCTAGCCTATCTAGACCTCTCCAACAATCATCTCAATGGAAGTGTACCCACTGAAATAGGTTCTCTTATTAATCTGATCTATCTGGACCTAAGGAACAATAGATTTATTGGTGTGATCACGGAAGAACACTTTGCAAATCTAACAAGTTTAAACAAAATAGACTTGTCTTCCAACAATTTGAAGATTGTACTGAATTCAGATTGGTGCCCTCCCTTT---ACGTTGGACTTTGCATGGTTTCGATCTTGCCAGATTGGTCCTCTTTTTCCACCTTGGCTTCAACGGCTGAAA---ACCAATGCACTTGACATTTCAAGCAACGCTCTTAAGGGCGAGATTTCTGATTGGTTTTGGCCTGCATTTTCAAATGCCACATATATGTACATCTCTAACAACCAAATAAGTGGCAGCTTGCCAACACATCTGGATGGCATGGCTTTCGATCAGCTCTATCTCAGTTCCAACTGGCTTACTGGACCAATACCTACTTTGCCAATAAATATCACCCTATTAGACATCTCCAACAATACATTTTCAGAAACAATACCATCAAACCTTGAAGCCTCACAACTTGAAGTATTGTGTATGCATTCAAATCAAATTGGTGGCTACATTCCAGAATCCATTTGCAAATTGGAACAACTAAAGTATCTGGATTTGTCGAACAATAATTTGGAGGATGGAATTCCTCAATGTCCTGACATCCACAATATAGAATATCTAATACTCAGCAACAACAGTTTATCAGGAAAAATTCCAGCACTTTTAGAGAACAACACACGTCTGCAGTTTTTGGATCTGGCATGGAATAACTTCTCTGGAAGATTGCCTACATGGATATGGAAGCTGGCCAATTTACGTTTTCTCATACTGAGCCACAATAAATTTTCTGATAGTATTCCAGTCGACGTAACAAAGCTTGTGCGCCTTCAATACTTGGATTTATCAGGCAATAGGTTCTTTGGTGCAATACCTTGTCATCTGTCGAACCTAACATTTAGGAGAACATTACAAGAGGAATACATGGATACGTATGATCTTCTCCTACATGATCCCAGTGAATTTGCGATC---------------------------------------GGAATTGGGCCTCAAGAACTAGGACAAATATTGTCAGTAAATACAAAAGGCCAGCATCTTATATAT------CACAGGACACTTGAATATTTTGTGGGCATTGATTTATCATGCAACTCCTTGACTGGTGAAATTCCTACAGACATCACTTCACTTGATGCACTAGTGAATTTGAATTTATCATCAAACCAGTTGAGTGGACAAATTCCAAACATGATTGGCGCCATGCAGTCATTAGAATCACTCGACCTCTCTCAGAATAAGCTTTCTGGTGAAATCCCATCGAGCTTGTCAAATCTGACATCTCTGAGCTACCTGGACCTGTCCTACAACAGTTTGTCTGGCAGGATACCCTCTGGCCCCCAACTTGACACCCTCAGTGCTGAAAACCAGTCACTTATGTACATCTGCAACAGTGGACTTTGTGGGCCTCCTGTCCACAAGAATTGTTCAGGAAATGATCCTTCCATC---CGTGGCGATCTCGAAAGCAGCAAGGCAGAATTTGAGCCATTGACCTTTTATTTTGGTCTTGTGCTGGGATTTGTGGTGGGGCTTTGGATGGTGTTTTGTGCACTGCTGTTCAAGAAGACATGGAGAATTGCTTGTTTCCGGCTCTTCGACGAGGTGTACGATCAAGTCTATGTATTTGTGGTTGTGAAGTGGGCAAGCTTCGCAAAGAAAATAGATGAAGACTAA
>TraesCS3D02G034300
---------------------------------------------------------------------------------------------------------------------------------ATGCGTCGTACAATCAATCTTTTGCTCGCT------------CTCATCAGCATAAGCATCTTTTCGTTCTTCACAAATGAT---------GCACTACAACCCCAG---CATCCGCATGCCCAT------GGGGGTGGCTGCATCCCGGCCGAGAGGGCCGCCTTGCTCTCCTTCAAAAAGGGCATTACAAGCGACAGCGCCAACCTCCTCACCTCATGGGACGGCCAAGATTGCTGCCGGTGGAGAGGCATCGGTTGCAACAATCGAACTGGCCATGTCGTCAAGCTTCACCTTCGTAGTACTATTGTGGAGGACAACCCCTGGGGC------------------------------------------------TACTATGATCCATGTGAACATGACAATTCTTTGTTCGGCGAGATAAGTCCCTCTCTACTTTCCTTGAAGCATCTAGAGCACCTGGACCTTAGCATGAACTGTTTACCAGGGCCAAATAGCAAAATTCTTAATTTACTGGGCTCCATGATAAACTTGAGATACCTTGACCTCTCTGGTATACCATTTACCGGTAGAGTGCCTTCTCAGCTAGGAAATCTGTCTAAGTTGCAGTATCTTGACCTTGCCCAA---ACTGGTAAT------TCTATGATGTACTCAACGGACATCAACTGGCTGGCGAAGCTACCTTTCCTGCAGTTCCTTAGCATGAGCGGAGTCCAGCTCTCAGGGATACCTGACTGGCCTCATACCCTCAATATGATTCCACCTCTGAGGGTTATTCATCTTTCTTCCTGTTCACTTGATAGTGCAAACCAATCACTTCTGCACCTTAATCTCACAAAACTTGAGAAGCTTGACCTGTCCTCAAATGATTTTGAGCACTCACTCACATCTGGTTGGTTTTGGAAAGCAACAAGCTTGAAGTACCTCGATCTTGGGGAGAACAGA------------TTTTTCGGGCAGCTCCCTGACACACTAGGAAACATGACGTACCTTCAAGTCCTTGATATTTCACGCAATGAGAACAAGAACATGATGATGACAGGATAC---TATAAG------------AATCTTTGCAGTTTGGAAATCCTTGACCTCTCTGTTAATAGCATAAATGGAGACATAGCAGTGCTGATGAAGAGTTTGCCGCAATGCACATGGAAAAAATTGCAGGAGCTGGATTTTAGTATCAACAATTTCACTGGAACTCTGCCAGACTTTATTAGTGAGTTCACTAGGTTGAGCATACTATACCTCTATTCAAACAACCTTGTTGGAACTATACCACCACAGATTGGGAATATGACAGGTCTAACCTCCCTTGCACTCTATAACAATCAG------------------------------------------------------------------------CTCACCGGAAGTATACCAGCCAATCTTGGGAAATTGATG------------------------------------------------------------------------TAT------------------------------------------------------------------------ATGACTGAACTTCTCCTCTCAAGCAATCTTCTCAGTGGAACTGTACCCACTGAAATAGGTTCTCTTATTAATCTGAATTCTCTGGCCCTAAGGGAAAATAACTTTACTGGAGTGATCACGGAAGAACACTTCGCAAATCTAACAAGTTTAAGGGCAATAGACATCTCTTCCAACAATTTGAAGATTGTACTGAGTTCCGATTGGCGTCCTCCCGTT---ACTCTGAAGTATGCATCATTTGGATCTTGCCAGATGGGTCCTCTGTTTCCACCTTGGCTTCAGCAGCTGAAA---ACCACTGGGCTTGACATTTCAAGCAACGGTTTGAAGGACGAGTTTCCTGATTGGTTTTGGTCTGCATTTTCACATGCCACATCACTGGATATCTCTAACAACCAAATAAGTGGCAGCTTGCCAGCAGATCTGGATCGCATGGCTTTTAAGAAACTCGTTCTCAATTCAAACCGGTTTACTGGCCCAATACCTGCATTGCCAAATAATATCACATGGTTAGACATCTCCAACAATAAATTTTCAGAAACAATACCATCAAACCTTGGAGCCTCACTACTTGAAGTATTGTCTGTGCATTCAAATCAAATTGGTGGCTATATTCCAGAATCTATTTGCAAACTTGAATGGTTGGTGTATCTGGATTTGTCGAACAATATTTTGGAGGGTGAAATTCCCCAATGTTTTGAAATCCACAACATACAATTTTTTATACTCAACAATAACAGTTTATCAGGAAAAATGCCAGCATTTTTGCAGAACAACACAGGTCTGAAGTTCTTGGATTTGTCATGGAATAAGTTCTCTGGAAGATTACCTACATGGATAGGAAAGCTGGTGAATTTACATTTTCTGATACTGAGCCACAATAATTTTTCTGATAATATTCCAGTTGACATAACTGAGCTTGGGTATCTTCGATACTTAGATCTATCAGGCAACAGCTTCTCTGGTGCAATACCTCAGCATCTGTTGAACCTAACATTTATGAGAACATTACAACAGGAATCAGTTGGTATGGATGGTTCTGTTGAATCTCATGGAACCACAAACTTACGCACTAGCAGC------------------------------ATACTGAATGTTGAACAGCTAGGACATATATTGTCAGTACAGACAAAAGGGCAGCAGCTTGTATACTTATTTGGCAGAACACTTGCATATTTTGTGAGCATTGATTTATCATGCAACTCCCTGACTGGTGAAATTCCTACATACATCACTTCGCTTGCTGCACTAATGAATATGAACTTATCATCAAACCAATTGAGTGGAGAAATTCCAAGCATGATTGGCACCATGCAGTCACTGGTATCTCTTGACCTCTCTCAGAACAAGCTTTCTGGTGAAATCCCATCGAGCTTGTCAAATCTGACATCTCTGGCCGCCCTGAACCTGTCCTACAACAGTTTGTCTGGAAGGATACCCTCTGGCCGCCAACTTGACACCCTCAATTCGGAGAACCCGTCACTTATGTACATCGGCAACAATGGACTTTGTGGGCCTCCTGTCCACAAGAATTGTTCAGGAAATGATCCTTTCATC---CATGGCGATCTCAGAAGCAGTAACCAAGAATTTGATCCACTGACGTTTCACTTTGGTCTTGTGCTGGGATTTGTGGTGGGGCTCTGGATGGTGTTTTGTGCACTGCTGTTCAAGAAGACATGGAGAATTGCTTACTTCCGGTTCTTCGACAAGGTGTACGATCATGTCTATGTATTTGTGGTTGTGAAGTGGGCAGGCTTCGCAAAGAAAACAGATGAAGAATAA
>TRIDC3BG005030.1
---------------------------------------------------------------------------------------------------------------------------------ATGTCTCGCACAACCAATCTCTTGCTTACA------------CTCATCACCATAAGCATATTTCCATTCGTCACAAATGGT---------GCAGTACAGCCCCAGCATCATCAGCATGCCCATGGCGGTGGCGGTGGCTGCATCCCGGCTGAGAGGGCCGCCTTGCTCTCCTTCAAAGAGGGCATTACAAGCAACAACACCGACCTCCTTGCCTCGTGGCAAGGACAGGACTGCTGCCGGTGGAGAGGCGTCAGTTGCAGCAACCGAACAGGCCATGTCATCAAGCTTCACCTTCGAAATCCGAATGTGACGCTCAACGCCTATGGC------------------------------------------------TACTATGATGCATGTGCTGGTGCCAGTGCTTTGTTCGGCAAGATAAGTCCCTCTCTGCTTTCCTTGAAGCATCTAGAGCACCTGGACCTCAGCATGAACTGTTTACTAGGGACAAATAGCCAAATTCCTCATTTAGTGGGCTCCATGGCGAACTTGAGATACCTTAACCTCTCTGGCATACCATTCAACGGTAGAGTGCCTTCTCAGCTTGGTAATCTGTCTAAGTTGCAGTATCTCGACCTTGGCCAA---CCTGATTATTGTTATGGTACTATGTACTCAACGGACATCAACTGGTTAGCGAAGCTACCTTTCCTTCAGTTCCTTAGCATGAGTGGAGTAAACCTCTCGGGGATAGCTGACTGGCCTCATACCCTGAATATGATTCCACCTCTGAGAGTTATTGAGCTTTCTTCCTGTTCACTTGATAGTGCAAACCAATCACTTCCACACCTTACTCTCACAAAACTTGAGAAGCTTGACCTCTCCGGGAATTACTTTGAGCACTCACTTGGATCTGGCTGGTTTTGGAAAGCGACCAGCCTCAAGTACCTTGAACTTGGGGGTAACAAA------------CTATTCGGCCATTTCCCTGACACACTAGGAAACATGACGTACCTTCAAGTTCTTGGTATTTCATCTAATGAGATCACGGACAGGATGATGAAAGGAAACCATCTTAAG------------AATCTTTGTAGTTTGGAAATCATTGACCTCGCATATAATAAGATAACTGGAGACATAGAAGTGTTAATGGAGAGTTTGCCGCAATGTACAAGGACAAAATTGCAGAAGCTGGATTTAAGTGGCAACAATTTCACTGGAACTCTGCCAAATATTATTAGTGACTTCAGCAAGTTGAGCATACTAAGCCTCTCCAATAACAACCTTGTTGGACCTATACCACCACAACTTGGCAATTTGACATGCCTGACTTCTTTGGAGCTCTATAGCAATCACCTCAATGGAAGTATACCACCTGAACTCGGTGCTCTTACCAGTTTAACCTCTTTGGACATAAGAAGGAACGACCTCACTGGGAGTATACCAGCCGAGCTTGGGAATTTGAGG------------------------------------------------------------------------TATTTGACTGAACTTCGCCTCTCCTATAACAACATCACTGCTCCTATACCACCCGAGCTTATGCATTCAACTAGCCTAACCTCTCTAGATCTCTCCAACAATCATCTCAATGGAAGTGTACCCACTGAAATAGGTTCTCTTATTAATCTGACTTCTCTGTACCTATGGAACAATGACTTTACTGGTGTGATCACAGAAGAACACTTTGCAAATCTAACAAGTTTAAAGGATATAGACTTGTCTTCCAACAATTTGAAGTTTGTACTGGATTCAGATTGGCGCGCTCCCTTT---ACGTTGGAGTCTGCATCGTTTGCATCTTGCCAGATGGGTCCTCTATTTCCACCTGGGCTTCAGCAGATGAAA---ACCAATGCACTTGACATTTCAAGCAACGCTCTAAAGGGCGAGATTCCTGATTGGTTTTGGTCCGCATTTTCAAATGTCACATATCTGGACATCTCTAACAACCAAATAAGTGGCACCTTGCCAGCACATATGCATAGCATGGCTTTGGAAAAACTCTACCTCAATTCGAACCGGCTTACTGGACCAATACCTGTGTTGCCAACAAATATCAACCTGTTAGACATCTCCAGCAATTCATTTTCACAAATAATACCATCAAACCTTGTAGCGTCGCGACTTGAAATATTGAGTATGCATTCAAATCAAATTGGTGGCTACATTCCAGAATCTATTTGCAAATTAGAACAGTTGATATATTTGGATTTGTCGAACAATATTTTGGAGGGTGAAATTCCTCAATGTTTTCACATCGACAAATTACAAAATCTTATACTCAGCAACAACAGTTTATCCGGAAAAATCCCAGCATTTTTGAAGAATAACACAGAACTGACGTTCTTGGATCTGTCATGGAATAGGTTCTCTGGAAGATTACCTACATGGATAGGAAACCTGGTCAATTTACGTTTTCTCGTACTGAGCCATAATATATTTTCTGATGATATTCCAGCCGACATAACAAAGCTGGGGTATCTTCAATACTTGGATCTATCATGCAACAACTTTTCTCGTGCAATACCTTGGCATCTGTCGAACCTAACATTTATGTCAACATTACAATCAATGTATATGGTTGAAGTTACTGAATATGAAACCAGGTTAGGTCCTACC---------------------------------------------GGAATTAAAGCTGATCGCCTAGGACAAATATTGTCAGTAAATACAAAAGGGCAGCAACTTATATAT------CATGGAACACTTGCCTATTTTGTGAGCATTGATTTATCATGCAACTCCTTGACTGGTGAGATTCCTACAGACATCACTTCGCTTGCTGCACTGATGAATTTGAATTTATCATCGAACCAATTGAGTGGACAAATTCCAAACATGATTGGCGCCATGCAGTCACTGGTATCTCTCGACCTCTCCCAGAACAAGCTTTCCGGTGAAATCCCATCGAGCTTGTCAAATCTGACATCTCTGAGCTACATGGACCTGTCTTACAATAGTTTGTCTGGAAGGATACCATCTGGCCCCCAACTTGATATCCTCAATTTGGACAACCAGTCACTTATATACATCGGCAACAGTGGACTTTGTGGGCCTCCTGTCCACAAGAATTGTTCAGGAAATGATCCTTTCATC---CATGGAGATCTCAGATGCAGTAACGAAGAATTTGATCCACTGACGTTTTACTTTGGGCTTGTGCTGGGATTTGTGGTGGGGCTCTGGATGGTGTTTTGTGCACTGCTGTTCAAGAAGACATGGAGAATTGCTTATTTCCGGCTCTTCGACAAGGTGTACGATCAAGTCTATGTATTTGTGGCTGTGAAGTGGGCAAGCTTCGCAGAATAA---------------
>TraesCS3D02G034900
---------------------------------------------------------------------------------------------------------------------------------ATGTCTCGCACAACCAATCTCTTGCTCACT------------CTCATCACCATAAGCATATTTCCATTCTTCACAAATGGT---------GCACTACAACCCCAG---CATCAGCACGCCCAT------GACGGCGGCTGCATCCCTGCCGAGAGGGCTGCCTTGCTCTCCTTCAAAGAGGGCATTACAAGCAACAACACCAACCTCCTCGCCTCGTGGAAAGGACAGGACTGCTGCCGGTGGAGAGGCATCAGTTGCAGCAACCGAACTGGCCATGTCATCAAGCTCCATCTTCGCAATCCGAATGTGGCTCCCGACCACTATGGC------------------------------------------------TACCATGATGCATGTGCTGATGCCAGTGCTTTGTTCGGCGAGATAAGTCCCTCTCTACTTTCCTTGAAGCGTCTAAAGCACCTCGACCTCAGCATGAACTGTTTACTAGGGACAAATAGCCAAATACCTCATTTGCTGGGTTCCATGGGGAACTTGAGATACCTTAACCTCTCTGGCATACCATTTACCGGTAGGATGCCTTCTCATCTTGGTAATCTGTCTAAGTTGCAGTATCTTGACCTTGGT------------TATTGT---CCTGCTATGTACTCAACGGATATCACCTGGTTAACAAAGCTACCTTTCTTGAAGTTCCTTAGCATGAGGGGAGTAATGCTCCCAGGGATAGCTGACTGGCCTCATACCCTGAATATGATTCCATCTCTGAGGGTTATAGATCTTTCTAACTGTCTTCTTGATTATGCAAACCAATCACTTCAGCACGTTAATCTTACAAAACTTGAGAAGCTTGACTTGTTCAATAATTATTTTGAGCACTCACTCGCATCTGGTTGGTTTTGGAAAGCGACAAGCCTCAAGTACCTCGACCTTGGAAATAACAAA------------CTATTTGGCCAGTTCCCTGACACACTAGGAAATATGACGAACCTTCAGGTGCTTGATATTTCAGAAAATTGGAACCCTCATATGATGATGGCAGGAAAC---CTGGAG------------AATCTTTGCGGTTTGGAAATCATTGACCTCTCTTATAATTATATAAATGGAGACATAGCAGTGTTGATGGAGAGTTTGCCACAGTGCACACGGAAAAAATTGCAGGAGATGGATTTAAGATACAACAATTTCACTGGAACTCTGCCAAACTTGATCAGTGACTTCACCAGGTTGAGGATACTGAGCCTGAGCGGAAACAACCTTGTTGGTAGTATACCACCATGGCTTGTGAATTTGACACGCTTAACAACCCTTGAACTCTTTAGCAATCACCTCACCGGAAGTATACCACCATGGCTTGGGAATCTGACATGTCTAACCTCCCTTGAACTCGGTGACAATCTCCTCACCGGAAGTATACCAGCCGAGTTTGGGAAATTGATG------------------------------------------------------------------------TAT------------------------------------------------------------------------CTGACCATTTTGGACCTCTCAAGTAATCATCTCAATGAAAGTGTACCCGCTGAAATAGGCTCCCTTGTTAATTTGATTTTTCTGGACCTAAGCAACAATAGCTTTACTGGTGTGATCACGGAAGAACACTTGGCAAATCTAACAAGTTTGAAGCAAATAGACTTGTCTTTAAACAATTTCAAGATTGCCCTGAATTCAGATTGGCGTGCTCCCTCT---ACACTGGAATCTGCATGGTTTGCATCTTGCCAGATGGGTCCTCTGTTTCCACCTTGGCTTCAGCAGCTGAAA---ATCACTGCACTTGACATTTCAACCACTTCTCTAAAGGGTGAGTTTCCTGATTGGTTTTGGTCCGCATTTTCAAATGTCACATATCTGGACATCTCTAACAACCAAATAAGTGGCAACTTGCCAGCACATATGGATAGCATGGCTTTTGAAAAACTCTATCTCCGTTCGAACCGGCTTACTGGACCAATACCTACGTTGCCAACAAACATCACCCTGTTAGACACCTCCAACAATACATTTTCAGAAACAATACCATCAAACCTTGTAGCGCCACGACTTGAAATATTGTGTATGCATTCAAATCAAATTGGCGGCTACATTCCAGAATCTATTTGCAAATTGGAACAACTGATTTATCTGGATTTGTCGAACAATATTTTGGAGGGTGAAGTTCCTCAATGTTTTGACACCCACAACATAGAGAATCTTATACTCAGCAACAACAGTTTATCAGGAAAAATACCAGCATTTTTGCAGAATAACACAAGTCTGGAGTTCTTGGATCTGTCATGGAATAAGTTCTCTGGAAGATTACCTACATGGATAGGAAACCTGGTCTATTTACGTTTTCTCGTACTGAGCCACAATGAATTTTCTGATAATATTCCAGTCAACATAACAAAGTTGGGGCATCTTCAATACTTGGATCTATCACACAACAACTTCTCTGGTGCAATACCTCGGCATCTGTCAAACCTAACATTTATGACAACATTACAAGAGGAATCCAGGTATATGGTTGAAGTTGAAGTTGATTCCATGGGAGGTACTACC------------------------------------------GAATTTGAAGCTGATAGCTTAGGACAAATATTGTCAGTAAATACAAAAGGGCAGCAACTTATATAT------CATAGAACACTTGCCTATTTTGTGAGCATTGATTTATCATGCAACTCCTTGACTGGTAAAATTCCTACAGACATCACTTCGCTTGCTGCACTAATGAATTTGAATTTATCATCAAACCAGTTGAGTGGACAAATTCCAAACATGATTGGCGCCATGCAGTCATTAGAATCACTCGACCTCTCTCAGAATAAACTTTATGGTGAAATCCCATCGAGCTTGACAAATCTGACATCTCTGAGCTACCTGGACCTGTCCTACAACAGTTTGTCTGGAAGGATACCCTCTGGCCCCCAACTTGACACCCTCAATATGGACAACCAGACACTTATGTACATCGGCAACAATGGACTTTGTGGGCCTCCTGTCCACAAGAATTGTTCTGGAAATGATGCTTACATC---CATGGCGATCTCGAGAGCAGCAAGGAAGAATTTGACCCACTGACCTTTTACTTTGGGCTTGTGCTAGGATTTGTGGTGGGGCTCTGGATGGTGTTTTGTGCACTGCTGTTCAAGAAGACATGGAGAATTGCTTATTTCCGGCTCTTCGACAAGGTGTACGATCAAGTTTATGTATTTGTGGTTGTGAAGTGGGCAAGCTTCGCAAAGAAAACAGATGAAGAATAA
