# Supplementary material for: Comparative gene retention analysis in barley, wild emmer, and bread wheat pangenome lines reveals factors affecting gene retention following gene duplication
Source: BMC Biol. 2023 Feb 6;21:25. doi: 10.1186/s12915-022-01503-z (PMC9903521; doi:10.1186/s12915-022-01503-z)
Supplement: Supplementary file 12 — Additional file 12. Sequence alignment, phylogenetic trees, and natural selection analyses data for Fig. 5E-O. [file 12915_2022_1503_MOESM12_ESM.zip › Files_S11/HORVU.MOREX.r2.5HG0352860.1/2NG.t]

    11
Bradi3g18400.3       
HORVU.MOREX.r2.5HG0352750.1   0.9931
TraesCS5D02G029200     0.9820  0.3171
TraesCS5B02G020000     0.9606  0.5347  0.5609
HORVU.MOREX.r2.5HG0352860.1   0.9968  0.5293  0.5855  0.5347
TraesCS5D02G029100     0.9298  0.5623  0.5787  0.5187  0.4056
HORVU.MOREX.r2.3HG0184980.1   0.9216  0.9035  0.9305  0.9169  0.9313  0.8965
TRIDC3AG005190.1       0.9274  0.8763  0.8811  0.8648  0.8740  0.8356  0.5844
TraesCS3D02G034300     0.8559  0.8567  0.8323  0.8381  0.8464  0.8326  0.5896  0.5238
TRIDC3BG005030.1       0.8537  0.8604  0.8530  0.8198  0.8476  0.8303  0.5570  0.4719  0.4905
TraesCS3D02G034900     0.8373  0.8479  0.8506  0.8384  0.8633  0.8578  0.5549  0.4720  0.5132  0.4217
