# Supplementary material for: Comparative gene retention analysis in barley, wild emmer, and bread wheat pangenome lines reveals factors affecting gene retention following gene duplication
Source: BMC Biol. 2023 Feb 6;21:25. doi: 10.1186/s12915-022-01503-z (PMC9903521; doi:10.1186/s12915-022-01503-z)
Supplement: Supplementary file 12 — Additional file 12. Sequence alignment, phylogenetic trees, and natural selection analyses data for Fig. 5E-O. [file 12915_2022_1503_MOESM12_ESM.zip › Files_S11/HORVU.MOREX.r2.6HG0493190.1/HORVU.MOREX.r2.6HG0493190.1_modelA]

CODONML (in paml version 4.8a, August 2014)  HORVU.MOREX.r2.6HG0493190.1.fas
Model: several dN/dS ratios for branches for branches, 
Codon frequency model: F3x4
Site-class models:  PositiveSelection
ns =  14  ls = 821

Codon usage in sequences
--------------------------------------------------------------------------------------------------------------------------------------
Phe TTT   9  16   4  22  14  14 | Ser TCT  12  14  12  19  15  13 | Tyr TAT  20  27  11  27  25  26 | Cys TGT   1   3   0   6   5   3
    TTC   9  14   6  17  14  14 |     TCC   7   8   6  11   6   8 |     TAC  11  14  12  14  15  14 |     TGC   8   7   7  10   8   8
Leu TTA   4   7   2   7   6   6 |     TCA   7  12   4  14  16  15 | *** TAA   0   0   0   0   0   0 | *** TGA   0   0   0   0   0   0
    TTG   8  12   7  13  12  12 |     TCG   4   2   3   3   3   1 |     TAG   0   0   0   0   0   0 | Trp TGG   2   6   2   8   6   6
--------------------------------------------------------------------------------------------------------------------------------------
Leu CTT  12  13   9  19  15  16 | Pro CCT   4   9   3   9   9   9 | His CAT  10  11   8  11  13  11 | Arg CGT   3   4   2   5   3   4
    CTC  10  11   7  14  10  11 |     CCC   8   7   6  10   7   7 |     CAC  10  11   9  14  10  12 |     CGC   9   7   8   9   6   6
    CTA   9  11   5  14  10   9 |     CCA  10  11   4  12  10  11 | Gln CAA   6   6   8   8   7   6 |     CGA   3   3   3   3   3   3
    CTG   8   9   5  11   9   9 |     CCG   5   4   4   7   5   5 |     CAG  11   8   4  11   8   9 |     CGG   4   3   2   6   3   3
--------------------------------------------------------------------------------------------------------------------------------------
Ile ATT  14  18   8  20  20  19 | Thr ACT   6   9   4   9   7   8 | Asn AAT   7  12   4  11  10   9 | Ser AGT   7   9   5  11  10   9
    ATC   6   7   6   8   6   7 |     ACC   1   4   0   3   3   3 |     AAC   5  10   5  10  10   9 |     AGC  11   8   9  13   9  11
    ATA   5   8   4  10   9   9 |     ACA  10  14  10  14  13  12 | Lys AAA  11  23   8  23  20  22 | Arg AGA   8   7   7   9   7   7
Met ATG  11  16   8  17  16  16 |     ACG   3   3   2   7   5   6 |     AAG  13  22   9  25  23  22 |     AGG   4  11   5  10  11  11
--------------------------------------------------------------------------------------------------------------------------------------
Val GTT  10  15   9  15  15  14 | Ala GCT  12  19   8  17  18  18 | Asp GAT  26  36  22  39  38  37 | Gly GGT   6  12   4  10  11  11
    GTC   9  14  12  14  13  12 |     GCC  14  16  13  20  16  17 |     GAC  15  16  10  20  16  18 |     GGC   5  15   6  15  15  15
    GTA   7  12   5  12  11  11 |     GCA   8   7   5  10   9   8 | Glu GAA  20  27  16  32  27  27 |     GGA  10  14   8  18  16  16
    GTG   8  10   4  12  11  11 |     GCG   3   6   4   5   4   6 |     GAG  17  26  11  24  24  24 |     GGG   5   8   3   7   8   8
--------------------------------------------------------------------------------------------------------------------------------------

--------------------------------------------------------------------------------------------------------------------------------------
Phe TTT  13  11  12  13  12  12 | Ser TCT  12  11   7   9   9   7 | Tyr TAT  23  26  17  20  21  20 | Cys TGT   6   6   2   2   2   6
    TTC  17  16  13  15  16  16 |     TCC   8  12   3   4  13  13 |     TAC  18  17  10  21  20  22 |     TGC   4   4   5   6   7   4
Leu TTA   7   8   6   7   6   8 |     TCA  13  11   7   7   7   7 | *** TAA   0   0   0   0   0   0 | *** TGA   0   0   0   0   0   0
    TTG   9  10  10  11  11  10 |     TCG   2   6   6   6   9   9 |     TAG   0   0   0   0   0   0 | Trp TGG   7   7   5   7   7   7
--------------------------------------------------------------------------------------------------------------------------------------
Leu CTT  13  13   8  11  13  10 | Pro CCT  10   8   6  10  11  13 | His CAT  10  12   6   8   9   8 | Arg CGT   2   6   5   6   5   6
    CTC   9  23   8  12  25  28 |     CCC   5  12   6   8  15  13 |     CAC   8   7   6   9   9  10 |     CGC   7  13   2   8  16  15
    CTA  12   6   6   7   7   7 |     CCA  12  15   7  11  10  10 | Gln CAA   8   5   4   7   6   7 |     CGA   5   4   1   3   3   3
    CTG   9  15   9  14  14  14 |     CCG   4  11   4   9  12  11 |     CAG   8   9   6   7   9   8 |     CGG   3   3   3   3   4   4
--------------------------------------------------------------------------------------------------------------------------------------
Ile ATT  25  17   9  14  15  15 | Thr ACT  12  20  14  17  14  15 | Asn AAT  15  10   9  11  11  11 | Ser AGT   8   7   5   8   6   6
    ATC   4  11   8  12  12  13 |     ACC   5   7   1   5   8   8 |     AAC   8  13   8  10  11  13 |     AGC   9   6   5   6   7   8
    ATA  10  10   5   8   9   9 |     ACA  11  12  11  16  15  18 | Lys AAA  20  18  13  15  15  13 | Arg AGA  10   8   6   8   8   9
Met ATG  12  17  14  17  18  18 |     ACG   3   4   3   5   3   3 |     AAG  25  23  20  29  28  29 |     AGG   6  12   8  10  10   9
--------------------------------------------------------------------------------------------------------------------------------------
Val GTT  16  20  12  17  16  15 | Ala GCT  20  18  15  18  20  19 | Asp GAT  36  29  19  29  26  27 | Gly GGT  13  15  10  11  11  12
    GTC  13  11   5  10  14  12 |     GCC  12  16   5  13  18  18 |     GAC  19  26  14  30  33  29 |     GGC  15  11   8  13  15  13
    GTA  12   9   8   8   8   8 |     GCA  11  10  11  15  14  14 | Glu GAA  26  25  15  18  19  19 |     GGA  14  13  14  15  14  12
    GTG  10  13  11  14  13  15 |     GCG   7  10   1  10   8   6 |     GAG  25  25  16  28  27  28 |     GGG   9  12   5  10  12  14
--------------------------------------------------------------------------------------------------------------------------------------

----------------------------------------------------------------------
Phe TTT   4  11 | Ser TCT   7  12 | Tyr TAT   9  23 | Cys TGT   2   2
    TTC  11  17 |     TCC   2  12 |     TAC   8  18 |     TGC   3   7
Leu TTA   2   8 |     TCA   2   7 | *** TAA   0   0 | *** TGA   0   0
    TTG   7  13 |     TCG   5   7 |     TAG   0   0 | Trp TGG   4   7
----------------------------------------------------------------------
Leu CTT   4  11 | Pro CCT   5  10 | His CAT   1   7 | Arg CGT   1   5
    CTC   6  26 |     CCC   5  15 |     CAC   3   9 |     CGC   2  17
    CTA   5   5 |     CCA   4  11 | Gln CAA   1   6 |     CGA   1   2
    CTG   6  13 |     CCG   2  11 |     CAG   1  10 |     CGG   0   4
----------------------------------------------------------------------
Ile ATT   5  14 | Thr ACT  11  16 | Asn AAT   1  10 | Ser AGT   0   5
    ATC   4  12 |     ACC   1   7 |     AAC   8  13 |     AGC   1   8
    ATA   5  10 |     ACA   4  14 | Lys AAA   7  18 | Arg AGA   3   7
Met ATG  12  17 |     ACG   3   4 |     AAG  17  26 |     AGG   8  11
----------------------------------------------------------------------
Val GTT   7  17 | Ala GCT  12  21 | Asp GAT  11  25 | Gly GGT   8  11
    GTC   3  12 |     GCC   2  17 |     GAC  10  30 |     GGC   6  16
    GTA   3   7 |     GCA   4  15 | Glu GAA   8  18 |     GGA   6  15
    GTG   7  15 |     GCG   1   9 |     GAG   9  30 |     GGG   5   9
----------------------------------------------------------------------

Codon position x base (3x4) table for each sequence.

#1: TRIDC6BG041270.1
position  1:    T:0.19578    C:0.23417    A:0.23417    G:0.33589
position  2:    T:0.26679    C:0.21881    A:0.34933    G:0.16507
position  3:    T:0.30518    C:0.26488    A:0.22649    G:0.20345
Average         T:0.25592    C:0.23928    A:0.26999    G:0.23480

#2: HORVU.MOREX.r2.6HG0493190.1
position  1:    T:0.20170    C:0.18182    A:0.25710    G:0.35938
position  2:    T:0.27415    C:0.20597    A:0.35369    G:0.16619
position  3:    T:0.32244    C:0.24006    A:0.23011    G:0.20739
Average         T:0.26610    C:0.20928    A:0.28030    G:0.24432

#3: TRIDC6AG034610.1
position  1:    T:0.19144    C:0.21914    A:0.23678    G:0.35264
position  2:    T:0.25441    C:0.22166    A:0.34509    G:0.17884
position  3:    T:0.28463    C:0.30730    A:0.22418    G:0.18388
Average         T:0.24349    C:0.24937    A:0.26868    G:0.23846

#4: TraesCS6B02G253300
position  1:    T:0.21269    C:0.20274    A:0.24876    G:0.33582
position  2:    T:0.27985    C:0.21144    A:0.33458    G:0.17413
position  3:    T:0.31095    C:0.25124    A:0.23134    G:0.20647
Average         T:0.26783    C:0.22181    A:0.27156    G:0.23881

#5: TraesCS6A02G228400
position  1:    T:0.20597    C:0.18182    A:0.25426    G:0.35795
position  2:    T:0.27131    C:0.20739    A:0.34943    G:0.17188
position  3:    T:0.32386    C:0.23295    A:0.23295    G:0.21023
Average         T:0.26705    C:0.20739    A:0.27888    G:0.24669

#6: TraesCS6D02G206700
position  1:    T:0.19886    C:0.18608    A:0.25568    G:0.35938
position  2:    T:0.26989    C:0.20881    A:0.34943    G:0.17188
position  3:    T:0.31392    C:0.24432    A:0.23011    G:0.21165
Average         T:0.26089    C:0.21307    A:0.27841    G:0.24763

#7: Bradi4g15760.1 
position  1:    T:0.19716    C:0.17730    A:0.25957    G:0.36596
position  2:    T:0.27092    C:0.20851    A:0.35319    G:0.16738
position  3:    T:0.33191    C:0.22837    A:0.24255    G:0.19716
Average         T:0.26667    C:0.20473    A:0.28511    G:0.24350

#8: Bradi1g29400.1 
position  1:    T:0.18954    C:0.21176    A:0.25490    G:0.34379
position  2:    T:0.27451    C:0.23922    A:0.32026    G:0.16601
position  3:    T:0.29935    C:0.26797    A:0.20131    G:0.23137
Average         T:0.25447    C:0.23965    A:0.25882    G:0.24706

#9: TRIDC7AG077930.1
position  1:    T:0.20683    C:0.17470    A:0.27912    G:0.33936
position  2:    T:0.28916    C:0.21486    A:0.32731    G:0.16867
position  3:    T:0.31325    C:0.21486    A:0.22892    G:0.24297
Average         T:0.26975    C:0.20147    A:0.27845    G:0.25033

#10: TraesCS7A02G562600
position  1:    T:0.18003    C:0.18706    A:0.26864    G:0.36428
position  2:    T:0.26723    C:0.22925    A:0.34037    G:0.16315
position  3:    T:0.28692    C:0.25598    A:0.20394    G:0.25316
Average         T:0.24473    C:0.22410    A:0.27098    G:0.26020

#11: TraesCS7D02G548000
position  1:    T:0.18277    C:0.21932    A:0.24804    G:0.34987
position  2:    T:0.27285    C:0.24282    A:0.31854    G:0.16580
position  3:    T:0.26240    C:0.31201    A:0.18407    G:0.24151
Average         T:0.23934    C:0.25805    A:0.25022    G:0.25239

#12: HORVU.MOREX.r2.7HG0621900.1
position  1:    T:0.18407    C:0.21802    A:0.25718    G:0.34073
position  2:    T:0.27415    C:0.24021    A:0.31854    G:0.16710
position  3:    T:0.26371    C:0.30679    A:0.18799    G:0.24151
Average         T:0.24064    C:0.25500    A:0.25457    G:0.24978

#13: TRIDC7BG076530.1
position  1:    T:0.21639    C:0.15410    A:0.29508    G:0.33443
position  2:    T:0.29836    C:0.22951    A:0.30820    G:0.16393
position  3:    T:0.28852    C:0.24590    A:0.18033    G:0.28525
Average         T:0.26776    C:0.20984    A:0.26120    G:0.26120

#14: TraesCS7B02G500300
position  1:    T:0.18824    C:0.21176    A:0.25098    G:0.34902
position  2:    T:0.27190    C:0.24575    A:0.31765    G:0.16471
position  3:    T:0.26144    C:0.30850    A:0.18693    G:0.24314
Average         T:0.24052    C:0.25534    A:0.25185    G:0.25229

Sums of codon usage counts
------------------------------------------------------------------------------
Phe F TTT     167 | Ser S TCT     159 | Tyr Y TAT     295 | Cys C TGT      46
      TTC     195 |       TCC     113 |       TAC     214 |       TGC      88
Leu L TTA      84 |       TCA     129 | *** * TAA       0 | *** * TGA       0
      TTG     145 |       TCG      66 |       TAG       0 | Trp W TGG      81
------------------------------------------------------------------------------
Leu L CTT     167 | Pro P CCT     116 | His H CAT     125 | Arg R CGT      57
      CTC     200 |       CCC     124 |       CAC     127 |       CGC     125
      CTA     113 |       CCA     138 | Gln Q CAA      85 |       CGA      40
      CTG     145 |       CCG      94 |       CAG     109 |       CGG      45
------------------------------------------------------------------------------
Ile I ATT     213 | Thr T ACT     162 | Asn N AAT     131 | Ser S AGT      96
      ATC     116 |       ACC      56 |       AAC     133 |       AGC     111
      ATA     111 |       ACA     174 | Lys K AAA     226 | Arg R AGA     104
Met M ATG     209 |       ACG      54 |       AAG     311 |       AGG     126
------------------------------------------------------------------------------
Val V GTT     198 | Ala A GCT     235 | Asp D GAT     400 | Gly G GGT     145
      GTC     154 |       GCC     197 |       GAC     286 |       GGC     168
      GTA     121 |       GCA     141 | Glu E GAA     297 |       GGA     185
      GTG     154 |       GCG      80 |       GAG     314 |       GGG     115
------------------------------------------------------------------------------

(Ambiguity data are not used in the counts.)


Codon position x base (3x4) table, overall

position  1:    T:0.19550    C:0.19857    A:0.25595    G:0.34997
position  2:    T:0.27340    C:0.22359    A:0.33494    G:0.16807
position  3:    T:0.29753    C:0.26407    A:0.21371    G:0.22468
Average         T:0.25548    C:0.22874    A:0.26820    G:0.24758


Nei & Gojobori 1986. dN/dS (dN, dS)
(Pairwise deletion)
(Note: This matrix is not used in later ML. analysis.
Use runmode = -2 for ML pairwise comparison.)

TRIDC6BG041270.1    
HORVU.MOREX.r2.6HG0493190.1 0.7072 (0.0886 0.1252)
TRIDC6AG034610.1     0.6042 (0.0461 0.0763) 0.6364 (0.0637 0.1002)
TraesCS6B02G253300   0.8177 (0.0604 0.0739) 0.3196 (0.0253 0.0792) 0.7148 (0.0552 0.0772)
TraesCS6A02G228400   0.6770 (0.0789 0.1166) 0.2798 (0.0212 0.0758) 0.7658 (0.0347 0.0453) 0.4155 (0.0149 0.0359)
TraesCS6D02G206700   0.6366 (0.0720 0.1131) 0.2403 (0.0193 0.0803) 0.5505 (0.0451 0.0819) 0.4002 (0.0118 0.0294) 0.2241 (0.0080 0.0359)
Bradi4g15760.1       0.4412 (0.1424 0.3228) 0.2485 (0.0696 0.2801) 0.4015 (0.1275 0.3175) 0.2638 (0.0720 0.2729) 0.2433 (0.0696 0.2862) 0.2362 (0.0676 0.2862)
Bradi1g29400.1       0.4294 (0.2104 0.4900) 0.2092 (0.0993 0.4745) 0.4218 (0.2120 0.5027) 0.2817 (0.1409 0.5000) 0.2162 (0.0989 0.4575) 0.1941 (0.0936 0.4824) 0.1840 (0.0872 0.4738)
TRIDC7AG077930.1     0.3589 (0.2307 0.6429) 0.1735 (0.0949 0.5468) 0.3178 (0.2103 0.6618) 0.1878 (0.1004 0.5348) 0.1847 (0.0950 0.5144) 0.1803 (0.0940 0.5211) 0.1530 (0.0868 0.5670) 0.1099 (0.0423 0.3852)
TraesCS7A02G562600   0.3193 (0.1723 0.5398) 0.1893 (0.0950 0.5021) 0.2705 (0.1452 0.5368) 0.1971 (0.0997 0.5059) 0.1906 (0.0957 0.5022) 0.1837 (0.0922 0.5022) 0.1593 (0.0844 0.5296) 0.1016 (0.0392 0.3855) 0.7756 (0.0159 0.0204)
TraesCS7D02G548000   0.3947 (0.2000 0.5066) 0.1985 (0.0933 0.4697) 0.3893 (0.1917 0.4925) 0.2565 (0.1295 0.5050) 0.2001 (0.0933 0.4660) 0.1881 (0.0891 0.4737) 0.1586 (0.0809 0.5101) 0.1695 (0.0629 0.3713) 0.1615 (0.0185 0.1148) 0.1134 (0.0130 0.1144)
HORVU.MOREX.r2.7HG0621900.1 0.3682 (0.1944 0.5280) 0.1977 (0.0964 0.4875) 0.3485 (0.1906 0.5469) 0.2475 (0.1294 0.5230) 0.1945 (0.0964 0.4955) 0.1817 (0.0922 0.5075) 0.1577 (0.0850 0.5392) 0.1571 (0.0646 0.4113) 0.1454 (0.0248 0.1708) 0.1278 (0.0173 0.1357) 0.1335 (0.0176 0.1320)
TRIDC7BG076530.1     0.3390 (0.5906 1.7425) 0.1130 (0.0774 0.6848) 0.2954 (0.6404 2.1678) 0.1322 (0.0871 0.6587) 0.1200 (0.0767 0.6393) 0.1127 (0.0750 0.6654) 0.1007 (0.0720 0.7151) 0.0567 (0.0262 0.4616) 0.0853 (0.0146 0.1708) 0.0682 (0.0108 0.1581) 0.0628 (0.0086 0.1373) 0.0482 (0.0072 0.1488)
TraesCS7B02G500300   0.3962 (0.1991 0.5026) 0.1847 (0.0955 0.5168) 0.3526 (0.1900 0.5388) 0.2450 (0.1315 0.5369) 0.1905 (0.0961 0.5048) 0.1793 (0.0920 0.5129) 0.1493 (0.0840 0.5626) 0.1454 (0.0609 0.4192) 0.1679 (0.0239 0.1424) 0.1009 (0.0130 0.1285) 0.0917 (0.0110 0.1198) 0.1160 (0.0176 0.1521) 0.0389 (0.0043 0.1105)


TREE #  1:  (7, ((8, ((9, 10), ((11, 12), (13, 14)))), (2, ((6, (3, 5)), (1, 4)))));   MP score: -1
This is a rooted tree.  Please check!
check convergence..
lnL(ntime: 26  np: 31):  -8848.153352      +0.000000
  15..7    15..16   16..17   17..8    17..18   18..19   19..9    19..10   18..20   20..21   21..11   21..12   20..22   22..13   22..14   16..23   23..2    23..24   24..25   25..6    25..26   26..3    26..5    24..27   27..1    27..4  
 0.079879 0.105893 0.271996 0.238622 0.161749 0.054580 0.050245 0.004923 0.014282 0.006913 0.053366 0.085639 0.027253 0.037793 0.039716 0.234783 0.054502 0.037030 0.001478 0.017929 0.027808 0.117125 0.000004 0.032969 0.201461 0.002346 1.865618 0.742890 0.214292 0.099751 11.440627

Note: Branch length is defined as number of nucleotide substitutions per codon (not per neucleotide site).

tree length =   1.96028

(7: 0.079879, ((8: 0.238622, ((9: 0.050245, 10: 0.004923): 0.054580, ((11: 0.053366, 12: 0.085639): 0.006913, (13: 0.037793, 14: 0.039716): 0.027253): 0.014282): 0.161749): 0.271996, (2: 0.054502, ((6: 0.017929, (3: 0.117125, 5: 0.000004): 0.027808): 0.001478, (1: 0.201461, 4: 0.002346): 0.032969): 0.037030): 0.234783): 0.105893);

(Bradi4g15760.1: 0.079879, ((Bradi1g29400.1: 0.238622, ((TRIDC7AG077930.1: 0.050245, TraesCS7A02G562600: 0.004923): 0.054580, ((TraesCS7D02G548000: 0.053366, HORVU.MOREX.r2.7HG0621900.1: 0.085639): 0.006913, (TRIDC7BG076530.1: 0.037793, TraesCS7B02G500300: 0.039716): 0.027253): 0.014282): 0.161749): 0.271996, (HORVU.MOREX.r2.6HG0493190.1: 0.054502, ((TraesCS6D02G206700: 0.017929, (TRIDC6AG034610.1: 0.117125, TraesCS6A02G228400: 0.000004): 0.027808): 0.001478, (TRIDC6BG041270.1: 0.201461, TraesCS6B02G253300: 0.002346): 0.032969): 0.037030): 0.234783): 0.105893);

Detailed output identifying parameters

kappa (ts/tv) =  1.86562


dN/dS (w) for site classes (K=4)

site class             0        1       2a       2b
proportion       0.74289  0.21429  0.03323  0.00959
background w     0.09975  1.00000  0.09975  1.00000
foreground w     0.09975  1.00000 11.44063 11.44063


Naive Empirical Bayes (NEB) analysis (please use the BEB results.)
Positive sites for foreground lineages Prob(w>1):

    50 - 0.759
    51 - 0.614
    54 - 0.846
    66 F 0.659
    78 A 0.758
    93 E 0.874
   222 F 0.769
   267 G 0.539
   275 A 0.958*
   390 L 0.568

Bayes Empirical Bayes (BEB) analysis (Yang, Wong & Nielsen 2005. Mol. Biol. Evol. 22:1107-1118)
Positive sites for foreground lineages Prob(w>1):
    50 - 0.682
    51 - 0.601
    54 - 0.790
    66 F 0.651
    78 A 0.721
    93 E 0.817
   167 I 0.526
   222 F 0.785
   227 V 0.520
   267 G 0.563
   275 A 0.950
   278 L 0.509
   316 L 0.514
   323 C 0.502
   390 L 0.568
   396 A 0.500
   423 S 0.520
   770 - 0.521
   805 - 0.524


The grid (see ternary graph for p0-p1)

w0:   0.050  0.150  0.250  0.350  0.450  0.550  0.650  0.750  0.850  0.950
w2:   1.500  2.500  3.500  4.500  5.500  6.500  7.500  8.500  9.500 10.500


Posterior on the grid

w0:   0.094  0.906  0.000  0.000  0.000  0.000  0.000  0.000  0.000  0.000
w2:   0.008  0.017  0.039  0.076  0.117  0.146  0.158  0.157  0.148  0.136

Posterior for p0-p1 (see the ternary graph)

 0.000
 0.000 0.000 0.000
 0.000 0.000 0.000 0.000 0.000
 0.000 0.000 0.000 0.000 0.000 0.000 0.000
 0.000 0.000 0.000 0.000 0.000 0.000 0.000 0.000 0.000
 0.000 0.000 0.000 0.000 0.000 0.000 0.000 0.000 0.000 0.000 0.000
 0.000 0.000 0.000 0.000 0.000 0.000 0.000 0.000 0.000 0.000 0.000 0.000 0.002
 0.000 0.000 0.000 0.000 0.000 0.000 0.000 0.000 0.000 0.000 0.000 0.001 0.004 0.084 0.019
 0.000 0.000 0.000 0.000 0.000 0.000 0.000 0.000 0.000 0.000 0.000 0.000 0.001 0.003 0.008 0.789 0.088
 0.000 0.000 0.000 0.000 0.000 0.000 0.000 0.000 0.000 0.000 0.000 0.000 0.000 0.000 0.000 0.000 0.000 0.000 0.000

sum of density on p0-p1 =   1.000000

Time used:  7:21
