# Supplementary material for: Comparative gene retention analysis in barley, wild emmer, and bread wheat pangenome lines reveals factors affecting gene retention following gene duplication
Source: BMC Biol. 2023 Feb 6;21:25. doi: 10.1186/s12915-022-01503-z (PMC9903521; doi:10.1186/s12915-022-01503-z)
Supplement: Supplementary file 12 — Additional file 12. Sequence alignment, phylogenetic trees, and natural selection analyses data for Fig. 5E-O. [file 12915_2022_1503_MOESM12_ESM.zip › Files_S11/HORVU.MOREX.r2.6HG0493190.1/rst]

Supplemental results for CODEML (seqf: HORVU.MOREX.r2.6HG0493190.1.fas  treef: HORVU.MOREX.r2.6HG0493190.1.phy)


dN/dS (w) for site classes (K=4)

site class             0        1       2a       2b
proportion       0.74289  0.21429  0.03323  0.00959
background w     0.09975  1.00000  0.09975  1.00000
foreground w     0.09975  1.00000 11.44063 11.44063

Naive Empirical Bayes (NEB) probabilities for 4 classes
(amino acids refer to 1st sequence: TRIDC6BG041270.1)

   1 -   0.74289 0.21429 0.03323 0.00959 ( 1)
   2 -   0.74289 0.21429 0.03323 0.00959 ( 1)
   3 -   0.74289 0.21429 0.03323 0.00959 ( 1)
   4 -   0.74289 0.21429 0.03323 0.00959 ( 1)
   5 -   0.74289 0.21429 0.03323 0.00959 ( 1)
   6 -   0.74289 0.21429 0.03323 0.00959 ( 1)
   7 -   0.74289 0.21429 0.03323 0.00959 ( 1)
   8 -   0.74289 0.21429 0.03323 0.00959 ( 1)
   9 -   0.74289 0.21429 0.03323 0.00959 ( 1)
  10 -   0.74289 0.21429 0.03323 0.00959 ( 1)
  11 -   0.74289 0.21429 0.03323 0.00959 ( 1)
  12 -   0.74289 0.21429 0.03323 0.00959 ( 1)
  13 -   0.74289 0.21429 0.03323 0.00959 ( 1)
  14 -   0.74289 0.21429 0.03323 0.00959 ( 1)
  15 -   0.74289 0.21429 0.03323 0.00959 ( 1)
  16 -   0.74289 0.21429 0.03323 0.00959 ( 1)
  17 -   0.74289 0.21429 0.03323 0.00959 ( 1)
  18 -   0.74289 0.21429 0.03323 0.00959 ( 1)
  19 -   0.74289 0.21429 0.03323 0.00959 ( 1)
  20 -   0.74289 0.21429 0.03323 0.00959 ( 1)
  21 -   0.74289 0.21429 0.03323 0.00959 ( 1)
  22 -   0.74289 0.21429 0.03323 0.00959 ( 1)
  23 -   0.74289 0.21429 0.03323 0.00959 ( 1)
  24 -   0.74289 0.21429 0.03323 0.00959 ( 1)
  25 -   0.74289 0.21429 0.03323 0.00959 ( 1)
  26 -   0.74289 0.21429 0.03323 0.00959 ( 1)
  27 -   0.74289 0.21429 0.03323 0.00959 ( 1)
  28 -   0.74289 0.21429 0.03323 0.00959 ( 1)
  29 -   0.74289 0.21429 0.03323 0.00959 ( 1)
  30 -   0.74289 0.21429 0.03323 0.00959 ( 1)
  31 -   0.74289 0.21429 0.03323 0.00959 ( 1)
  32 -   0.74289 0.21429 0.03323 0.00959 ( 1)
  33 -   0.74289 0.21429 0.03323 0.00959 ( 1)
  34 -   0.74289 0.21429 0.03323 0.00959 ( 1)
  35 -   0.74289 0.21429 0.03323 0.00959 ( 1)
  36 -   0.74289 0.21429 0.03323 0.00959 ( 1)
  37 -   0.74289 0.21429 0.03323 0.00959 ( 1)
  38 -   0.74289 0.21429 0.03323 0.00959 ( 1)
  39 -   0.74289 0.21429 0.03323 0.00959 ( 1)
  40 -   0.74289 0.21429 0.03323 0.00959 ( 1)
  41 -   0.74289 0.21429 0.03323 0.00959 ( 1)
  42 -   0.74289 0.21429 0.03323 0.00959 ( 1)
  43 -   0.74289 0.21429 0.03323 0.00959 ( 1)
  44 -   0.74289 0.21429 0.03323 0.00959 ( 1)
  45 -   0.74289 0.21429 0.03323 0.00959 ( 1)
  46 -   0.74289 0.21429 0.03323 0.00959 ( 1)
  47 -   0.74289 0.21429 0.03323 0.00959 ( 1)
  48 -   0.24352 0.35446 0.36218 0.03984 ( 3)
  49 -   0.90133 0.08454 0.01264 0.00150 ( 1)
  50 -   0.04324 0.19805 0.63653 0.12218 ( 3)
  51 -   0.02960 0.35622 0.51866 0.09552 ( 3)
  52 -   0.05263 0.80386 0.05611 0.08740 ( 2)
  53 -   0.94117 0.05163 0.00668 0.00052 ( 1)
  54 -   0.00754 0.14687 0.74046 0.10513 ( 3)
  55 -   0.49467 0.47265 0.01640 0.01628 ( 1)
  56 -   0.94053 0.05060 0.00819 0.00068 ( 1)
  57 -   0.04658 0.81519 0.06451 0.07373 ( 2)
  58 -   0.08650 0.79144 0.05404 0.06802 ( 2)
  59 -   0.00600 0.62873 0.14358 0.22169 ( 2)
  60 -   0.08432 0.88835 0.00461 0.02272 ( 2)
  61 -   0.07169 0.78879 0.05580 0.08372 ( 2)
  62 D   0.01374 0.70818 0.14262 0.13545 ( 2)
  63 Q   0.00097 0.90709 0.00072 0.09122 ( 2)
  64 S   0.00120 0.81284 0.01444 0.17152 ( 2)
  65 C   0.01032 0.73323 0.11719 0.13926 ( 2)
  66 F   0.04671 0.29403 0.59856 0.06069 ( 3)
  67 T   0.01224 0.93063 0.00431 0.05281 ( 2)
  68 L   0.04778 0.92639 0.00110 0.02473 ( 2)
  69 I   0.00067 0.97171 0.00002 0.02760 ( 2)
  70 Q   0.43065 0.33960 0.20712 0.02263 ( 1)
  71 P   0.54688 0.43772 0.00758 0.00782 ( 1)
  72 H   0.53252 0.27326 0.17998 0.01424 ( 1)
  73 R   0.48167 0.50068 0.00823 0.00942 ( 2)
  74 A   0.10631 0.77369 0.05758 0.06241 ( 2)
  75 S   0.00125 0.92124 0.00072 0.07679 ( 2)
  76 P   0.10429 0.88100 0.00121 0.01350 ( 2)
  77 A   0.48371 0.29089 0.20725 0.01814 ( 1)
  78 A   0.02965 0.21249 0.68643 0.07143 ( 3)
  79 A   0.00093 0.73745 0.01692 0.24471 ( 2)
  80 L   0.24372 0.73801 0.00304 0.01523 ( 2)
  81 S   0.05203 0.54932 0.32509 0.07355 ( 2)
  82 S   0.92043 0.07072 0.00798 0.00087 ( 1)
  83 R   0.90808 0.08180 0.00909 0.00103 ( 1)
  84 R   0.91041 0.07450 0.01369 0.00140 ( 1)
  85 Q   0.18367 0.33018 0.43949 0.04666 ( 3)
  86 P   0.11518 0.86486 0.00185 0.01812 ( 2)
  87 L   0.09935 0.87481 0.00221 0.02363 ( 2)
  88 R   0.45247 0.32261 0.20496 0.01996 ( 1)
  89 Q   0.21038 0.29533 0.44935 0.04493 ( 3)
  90 L   0.93695 0.05392 0.00849 0.00064 ( 1)
  91 A   0.11923 0.77070 0.05699 0.05308 ( 2)
  92 L   0.93695 0.05392 0.00849 0.00064 ( 1)
  93 E   0.00746 0.11877 0.79071 0.08306 ( 3)
  94 S   0.01067 0.95983 0.00026 0.02924 ( 2)
  95 R   0.01076 0.92301 0.00513 0.06110 ( 2)
  96 A   0.00024 0.82716 0.00329 0.16931 ( 2)
  97 S   0.54620 0.43694 0.00861 0.00826 ( 1)
  98 -   0.33700 0.62018 0.01508 0.02774 ( 2)
  99 -   0.83017 0.12701 0.03714 0.00568 ( 1)
 100 -   0.00587 0.95131 0.00026 0.04256 ( 2)
 101 -   0.35302 0.60416 0.01579 0.02703 ( 2)
 102 -   0.40635 0.55083 0.01818 0.02464 ( 2)
 103 -   0.00573 0.95145 0.00026 0.04256 ( 2)
 104 -   0.00025 0.95693 0.00001 0.04281 ( 2)
 105 E   0.00040 0.79030 0.00084 0.20846 ( 2)
 106 S   0.12741 0.77006 0.05453 0.04800 ( 2)
 107 A   0.12639 0.85209 0.00189 0.01962 ( 2)
 108 M   0.02162 0.96741 0.00018 0.01078 ( 2)
 109 A   0.02449 0.96329 0.00025 0.01197 ( 2)
 110 S   0.01799 0.88617 0.01528 0.08056 ( 2)
 111 T   0.20296 0.77872 0.00349 0.01483 ( 2)
 112 P   0.13690 0.84687 0.00204 0.01420 ( 2)
 113 P   0.93335 0.05511 0.01082 0.00072 ( 1)
 114 V   0.69824 0.28348 0.01223 0.00605 ( 1)
 115 A   0.95930 0.02898 0.01132 0.00041 ( 1)
 116 R   0.95636 0.03595 0.00737 0.00032 ( 1)
 117 K   0.97416 0.01995 0.00575 0.00015 ( 1)
 118 V   0.10974 0.87885 0.00106 0.01036 ( 2)
 119 P   0.93335 0.05511 0.01082 0.00072 ( 1)
 120 H   0.38700 0.19954 0.39152 0.02194 ( 3)
 121 E   0.83153 0.16224 0.00490 0.00133 ( 1)
 122 L   0.91896 0.06684 0.01315 0.00106 ( 1)
 123 A   0.70966 0.28049 0.00668 0.00318 ( 1)
 124 E   0.97976 0.01442 0.00571 0.00011 ( 1)
 125 H   0.97412 0.01984 0.00590 0.00015 ( 1)
 126 G   0.96389 0.02905 0.00680 0.00025 ( 1)
 127 D   0.98297 0.01033 0.00660 0.00010 ( 1)
 128 V   0.74629 0.24459 0.00644 0.00268 ( 1)
 129 R   0.94117 0.04897 0.00931 0.00055 ( 1)
 130 L   0.25103 0.73320 0.00350 0.01227 ( 2)
 131 D   0.98404 0.01022 0.00566 0.00008 ( 1)
 132 S   0.03422 0.84518 0.03509 0.08550 ( 2)
 133 Y   0.95936 0.03244 0.00789 0.00032 ( 1)
 134 Y   0.95936 0.03244 0.00789 0.00032 ( 1)
 135 W   0.91520 0.07124 0.01248 0.00108 ( 1)
 136 L   0.95334 0.03776 0.00851 0.00039 ( 1)
 137 R   0.94164 0.04849 0.00932 0.00055 ( 1)
 138 D   0.98404 0.01022 0.00566 0.00008 ( 1)
 139 D   0.89143 0.10264 0.00513 0.00080 ( 1)
 140 S   0.67171 0.31845 0.00633 0.00350 ( 1)
 141 R   0.94164 0.04849 0.00932 0.00055 ( 1)
 142 S   0.68869 0.30151 0.00649 0.00331 ( 1)
 143 D   0.98381 0.00958 0.00652 0.00009 ( 1)
 144 P   0.94127 0.04781 0.01032 0.00061 ( 1)
 145 A   0.23287 0.75263 0.00289 0.01160 ( 2)
 146 V   0.96717 0.02443 0.00814 0.00025 ( 1)
 147 L   0.95334 0.03776 0.00851 0.00039 ( 1)
 148 A   0.96697 0.02515 0.00763 0.00024 ( 1)
 149 H   0.97377 0.02018 0.00590 0.00015 ( 1)
 150 L   0.69308 0.29363 0.00887 0.00441 ( 1)
 151 R   0.94164 0.04849 0.00932 0.00055 ( 1)
 152 A   0.96677 0.02535 0.00763 0.00024 ( 1)
 153 E   0.97976 0.01442 0.00571 0.00011 ( 1)
 154 N   0.98150 0.01324 0.00516 0.00009 ( 1)
 155 D   0.89039 0.10054 0.00789 0.00118 ( 1)
 156 Y   0.95936 0.03244 0.00789 0.00032 ( 1)
 157 T   0.95150 0.03448 0.01344 0.00058 ( 1)
 158 A   0.77647 0.21249 0.00830 0.00275 ( 1)
 159 S   0.77364 0.21815 0.00611 0.00211 ( 1)
 160 L   0.95334 0.03776 0.00851 0.00039 ( 1)
 161 M   0.98258 0.01297 0.00437 0.00007 ( 1)
 162 S   0.67597 0.31423 0.00637 0.00344 ( 1)
 163 D   0.98671 0.00780 0.00543 0.00006 ( 1)
 164 V   0.22077 0.75952 0.00410 0.01562 ( 2)
 165 K   0.97123 0.02239 0.00620 0.00018 ( 1)
 166 H   0.46617 0.16569 0.35388 0.01427 ( 1)
 167 I   0.37693 0.13240 0.47276 0.01791 ( 3)
 168 E   0.97976 0.01442 0.00571 0.00011 ( 1)
 169 D   0.98579 0.00861 0.00553 0.00007 ( 1)
 170 E   0.97833 0.01570 0.00585 0.00012 ( 1)
 171 I   0.96633 0.02649 0.00695 0.00023 ( 1)
 172 F   0.97054 0.02330 0.00598 0.00018 ( 1)
 173 A   0.80383 0.18218 0.01077 0.00322 ( 1)
 174 E   0.97790 0.01604 0.00594 0.00013 ( 1)
 175 I   0.97620 0.01790 0.00577 0.00013 ( 1)
 176 R   0.89168 0.09027 0.01627 0.00179 ( 1)
 177 G   0.94780 0.04231 0.00940 0.00048 ( 1)
 178 R   0.94762 0.04340 0.00853 0.00045 ( 1)
 179 I   0.97161 0.02174 0.00646 0.00018 ( 1)
 180 K   0.97416 0.01995 0.00575 0.00015 ( 1)
 181 E   0.97817 0.01586 0.00585 0.00012 ( 1)
 182 D   0.98494 0.00911 0.00587 0.00008 ( 1)
 183 D   0.98614 0.00831 0.00549 0.00007 ( 1)
 184 T   0.19231 0.79407 0.00244 0.01118 ( 2)
 185 D   0.98616 0.00829 0.00548 0.00006 ( 1)
 186 V   0.14787 0.62953 0.15414 0.06845 ( 2)
 187 P   0.95779 0.03415 0.00773 0.00033 ( 1)
 188 L   0.75177 0.24024 0.00578 0.00221 ( 1)
 189 R   0.94164 0.04849 0.00932 0.00055 ( 1)
 190 R   0.22160 0.76641 0.00242 0.00956 ( 2)
 191 G   0.95540 0.03610 0.00814 0.00036 ( 1)
 192 Q   0.70227 0.28553 0.00832 0.00389 ( 1)
 193 Y   0.96777 0.02515 0.00687 0.00022 ( 1)
 194 Y   0.95936 0.03244 0.00789 0.00032 ( 1)
 195 Y   0.95936 0.03244 0.00789 0.00032 ( 1)
 196 Y   0.96616 0.02674 0.00687 0.00023 ( 1)
 197 E   0.81195 0.17758 0.00809 0.00238 ( 1)
 198 R   0.94749 0.04352 0.00853 0.00045 ( 1)
 199 T   0.94348 0.04625 0.00972 0.00055 ( 1)
 200 L   0.93068 0.05789 0.01068 0.00075 ( 1)
 201 T   0.76719 0.22564 0.00528 0.00189 ( 1)
 202 G   0.96727 0.02581 0.00670 0.00022 ( 1)
 203 K   0.97416 0.01995 0.00575 0.00015 ( 1)
 204 E   0.97976 0.01442 0.00571 0.00011 ( 1)
 205 Y   0.96723 0.02557 0.00698 0.00022 ( 1)
 206 V   0.69468 0.28807 0.01170 0.00556 ( 1)
 207 Q   0.95078 0.04051 0.00830 0.00041 ( 1)
 208 H   0.76561 0.22787 0.00467 0.00185 ( 1)
 209 C   0.94820 0.04178 0.00954 0.00048 ( 1)
 210 R   0.95636 0.03595 0.00737 0.00032 ( 1)
 211 R   0.95207 0.03954 0.00800 0.00039 ( 1)
 212 L   0.96250 0.02983 0.00740 0.00027 ( 1)
 213 V   0.95374 0.03595 0.00988 0.00044 ( 1)
 214 P   0.92954 0.05823 0.01142 0.00080 ( 1)
 215 T   0.95150 0.03705 0.01096 0.00049 ( 1)
 216 D   0.92116 0.07321 0.00507 0.00057 ( 1)
 217 G   0.96845 0.02430 0.00704 0.00022 ( 1)
 218 H   0.42758 0.12861 0.42929 0.01451 ( 3)
 219 I   0.04017 0.93981 0.00070 0.01932 ( 2)
 220 T   0.94377 0.04596 0.00973 0.00054 ( 1)
 221 V   0.96625 0.02505 0.00843 0.00027 ( 1)
 222 F   0.00781 0.22360 0.58443 0.18416 ( 3)
 223 D   0.98683 0.00768 0.00543 0.00006 ( 1)
 224 A   0.13420 0.67049 0.13529 0.06002 ( 2)
 225 M   0.98258 0.01297 0.00437 0.00007 ( 1)
 226 P   0.94802 0.04258 0.00894 0.00046 ( 1)
 227 V   0.00089 0.50622 0.06412 0.42877 ( 2)
 228 G   0.95278 0.03730 0.00949 0.00043 ( 1)
 229 L   0.42250 0.16548 0.39529 0.01673 ( 1)
 230 D   0.90361 0.08385 0.01120 0.00134 ( 1)
 231 A   0.95641 0.03231 0.01084 0.00044 ( 1)
 232 P   0.95779 0.03415 0.00773 0.00033 ( 1)
 233 D   0.86701 0.12415 0.00734 0.00150 ( 1)
 234 E   0.97976 0.01442 0.00571 0.00011 ( 1)
 235 H   0.97898 0.01562 0.00529 0.00011 ( 1)
 236 I   0.84401 0.14989 0.00498 0.00112 ( 1)
 237 V   0.25201 0.59591 0.11518 0.03690 ( 2)
 238 L   0.92603 0.06178 0.01133 0.00086 ( 1)
 239 D   0.98494 0.00911 0.00587 0.00008 ( 1)
 240 E   0.97976 0.01442 0.00571 0.00011 ( 1)
 241 N   0.98524 0.00993 0.00476 0.00006 ( 1)
 242 V   0.64960 0.33940 0.00670 0.00430 ( 1)
 243 K   0.97416 0.01995 0.00575 0.00015 ( 1)
 244 A   0.81649 0.17601 0.00590 0.00160 ( 1)
 245 E   0.83731 0.14843 0.01160 0.00266 ( 1)
 246 G   0.96653 0.02617 0.00707 0.00023 ( 1)
 247 H   0.97898 0.01562 0.00529 0.00011 ( 1)
 248 D   0.98354 0.01008 0.00629 0.00009 ( 1)
 249 Y   0.96183 0.02973 0.00813 0.00030 ( 1)
 250 Y   0.95936 0.03244 0.00789 0.00032 ( 1)
 251 S   0.28043 0.71252 0.00173 0.00531 ( 2)
 252 I   0.82797 0.16404 0.00642 0.00157 ( 1)
 253 G   0.70760 0.28351 0.00603 0.00286 ( 1)
 254 A   0.04572 0.94531 0.00032 0.00865 ( 2)
 255 F   0.79190 0.20111 0.00534 0.00164 ( 1)
 256 K   0.15485 0.83810 0.00091 0.00614 ( 2)
 257 V   0.96870 0.02291 0.00816 0.00024 ( 1)
 258 S   0.97450 0.02022 0.00515 0.00013 ( 1)
 259 P   0.94802 0.04258 0.00894 0.00046 ( 1)
 260 S   0.77943 0.21317 0.00558 0.00182 ( 1)
 261 G   0.79378 0.19561 0.00818 0.00243 ( 1)
 262 K   0.20857 0.58030 0.16365 0.04748 ( 2)
 263 L   0.91109 0.07362 0.01404 0.00125 ( 1)
 264 V   0.97409 0.01838 0.00735 0.00018 ( 1)
 265 V   0.81122 0.18150 0.00568 0.00160 ( 1)
 266 Y   0.96261 0.02906 0.00804 0.00029 ( 1)
 267 G   0.30898 0.15166 0.51364 0.02572 ( 3)
 268 E   0.97772 0.01622 0.00593 0.00013 ( 1)
 269 D   0.98099 0.00929 0.00959 0.00013 ( 1)
 270 T   0.96654 0.02663 0.00662 0.00022 ( 1)
 271 N   0.55505 0.11802 0.31930 0.00763 ( 1)
 272 G   0.97466 0.01942 0.00578 0.00014 ( 1)
 273 D   0.98514 0.00837 0.00641 0.00008 ( 1)
 274 E   0.97833 0.01570 0.00585 0.00012 ( 1)
 275 A   0.00987 0.03184 0.92959 0.02871 ( 3)
 276 Y   0.95985 0.03192 0.00792 0.00031 ( 1)
 277 M   0.79437 0.19825 0.00565 0.00172 ( 1)
 278 L   0.41351 0.11290 0.46064 0.01295 ( 3)
 279 Y   0.78549 0.20520 0.00707 0.00224 ( 1)
 280 V   0.96717 0.02443 0.00814 0.00025 ( 1)
 281 I   0.97757 0.01655 0.00575 0.00012 ( 1)
 282 D   0.98494 0.00911 0.00587 0.00008 ( 1)
 283 A   0.95429 0.03634 0.00896 0.00040 ( 1)
 284 E   0.97976 0.01442 0.00571 0.00011 ( 1)
 285 S   0.97450 0.02022 0.00515 0.00013 ( 1)
 286 G   0.94578 0.04433 0.00938 0.00051 ( 1)
 287 E   0.03592 0.95117 0.00040 0.01251 ( 2)
 288 Y   0.96777 0.02515 0.00687 0.00022 ( 1)
 289 V   0.97409 0.01838 0.00735 0.00018 ( 1)
 290 G   0.69898 0.28619 0.01024 0.00460 ( 1)
 291 Q   0.67714 0.31369 0.00593 0.00325 ( 1)
 292 P   0.59359 0.39041 0.00921 0.00679 ( 1)
 293 L   0.95592 0.03640 0.00735 0.00034 ( 1)
 294 K   0.80121 0.18812 0.00838 0.00229 ( 1)
 295 R   0.16049 0.82831 0.00159 0.00961 ( 2)
 296 V   0.52738 0.10674 0.35790 0.00798 ( 1)
 297 T   0.96900 0.02417 0.00663 0.00020 ( 1)
 298 S   0.70784 0.28373 0.00571 0.00272 ( 1)
 299 D   0.89501 0.09732 0.00672 0.00095 ( 1)
 300 I   0.97757 0.01655 0.00575 0.00012 ( 1)
 301 E   0.97976 0.01442 0.00571 0.00011 ( 1)
 302 W   0.91520 0.07124 0.01248 0.00108 ( 1)
 303 A   0.97271 0.02033 0.00678 0.00018 ( 1)
 304 G   0.97466 0.01942 0.00578 0.00014 ( 1)
 305 D   0.98683 0.00768 0.00543 0.00006 ( 1)
 306 D   0.97842 0.00945 0.01197 0.00016 ( 1)
 307 Y   0.78332 0.20646 0.00780 0.00242 ( 1)
 308 L   0.96192 0.03032 0.00748 0.00028 ( 1)
 309 V   0.97409 0.01838 0.00735 0.00018 ( 1)
 310 Y   0.95936 0.03244 0.00789 0.00032 ( 1)
 311 I   0.77781 0.19561 0.02051 0.00607 ( 1)
 312 T   0.94348 0.04625 0.00972 0.00055 ( 1)
 313 M   0.87248 0.12114 0.00543 0.00095 ( 1)
 314 D   0.98404 0.01022 0.00566 0.00008 ( 1)
 315 S   0.29502 0.69186 0.00357 0.00955 ( 2)
 316 L   0.42120 0.10229 0.46455 0.01196 ( 3)
 317 H   0.79949 0.19293 0.00577 0.00181 ( 1)
 318 R   0.88985 0.09252 0.01584 0.00178 ( 1)
 319 P   0.92860 0.05918 0.01141 0.00082 ( 1)
 320 D   0.98683 0.00768 0.00543 0.00006 ( 1)
 321 K   0.65829 0.33509 0.00407 0.00255 ( 1)
 322 V   0.95415 0.03561 0.00980 0.00043 ( 1)
 323 C   0.33603 0.21900 0.41518 0.02979 ( 3)
 324 L   0.42757 0.55622 0.00659 0.00962 ( 2)
 325 H   0.97522 0.01873 0.00590 0.00014 ( 1)
 326 K   0.97560 0.01850 0.00576 0.00014 ( 1)
 327 L   0.92373 0.06319 0.01215 0.00093 ( 1)
 328 G   0.94795 0.04217 0.00940 0.00048 ( 1)
 329 S   0.21898 0.77192 0.00176 0.00733 ( 2)
 330 D   0.98698 0.00703 0.00593 0.00006 ( 1)
 331 Q   0.94913 0.03811 0.01219 0.00057 ( 1)
 332 S   0.93306 0.05292 0.01316 0.00086 ( 1)
 333 D   0.08351 0.83661 0.03851 0.04137 ( 2)
 334 D   0.98751 0.00700 0.00543 0.00005 ( 1)
 335 M   0.20459 0.65376 0.10506 0.03659 ( 2)
 336 C   0.94997 0.04103 0.00857 0.00043 ( 1)
 337 L   0.56792 0.41725 0.00817 0.00666 ( 1)
 338 Y   0.96942 0.02349 0.00688 0.00020 ( 1)
 339 H   0.85818 0.13366 0.00685 0.00131 ( 1)
 340 E   0.97958 0.01445 0.00586 0.00011 ( 1)
 341 K   0.97345 0.02033 0.00607 0.00016 ( 1)
 342 D   0.98760 0.00691 0.00543 0.00005 ( 1)
 343 D   0.98499 0.00928 0.00567 0.00007 ( 1)
 344 I   0.08464 0.90254 0.00118 0.01165 ( 2)
 345 F   0.97508 0.01900 0.00578 0.00014 ( 1)
 346 S   0.90361 0.08005 0.01489 0.00144 ( 1)
 347 L   0.96430 0.02803 0.00741 0.00026 ( 1)
 348 G   0.81555 0.17396 0.00820 0.00229 ( 1)
 349 L   0.96082 0.03150 0.00738 0.00029 ( 1)
 350 Q   0.78721 0.20281 0.00773 0.00226 ( 1)
 351 A   0.97554 0.01752 0.00679 0.00015 ( 1)
 352 S   0.94967 0.04207 0.00785 0.00041 ( 1)
 353 E   0.97958 0.01445 0.00586 0.00011 ( 1)
 354 S   0.96958 0.02425 0.00600 0.00018 ( 1)
 355 K   0.81559 0.17230 0.00970 0.00241 ( 1)
 356 Q   0.20064 0.78889 0.00187 0.00860 ( 2)
 357 Y   0.96942 0.02349 0.00688 0.00020 ( 1)
 358 L   0.92373 0.06319 0.01215 0.00093 ( 1)
 359 F   0.97508 0.01900 0.00578 0.00014 ( 1)
 360 V   0.97548 0.01699 0.00736 0.00016 ( 1)
 361 R   0.13449 0.64827 0.14365 0.07359 ( 2)
 362 S   0.93145 0.05228 0.01533 0.00094 ( 1)
 363 E   0.77530 0.21430 0.00770 0.00270 ( 1)
 364 S   0.96958 0.02425 0.00600 0.00018 ( 1)
 365 K   0.97365 0.02018 0.00602 0.00015 ( 1)
 366 S   0.86244 0.12550 0.01026 0.00180 ( 1)
 367 T   0.94568 0.04406 0.00975 0.00052 ( 1)
 368 S   0.96979 0.02403 0.00600 0.00018 ( 1)
 369 F   0.97508 0.01900 0.00578 0.00014 ( 1)
 370 I   0.96803 0.02479 0.00697 0.00022 ( 1)
 371 F   0.97010 0.02315 0.00657 0.00019 ( 1)
 372 H   0.46410 0.14425 0.37906 0.01259 ( 1)
 373 L   0.91283 0.07221 0.01376 0.00120 ( 1)
 374 D   0.98499 0.00928 0.00567 0.00007 ( 1)
 375 I   0.95554 0.02353 0.02033 0.00060 ( 1)
 376 S   0.67140 0.31872 0.00634 0.00355 ( 1)
 377 K   0.05067 0.93962 0.00041 0.00930 ( 2)
 378 -   0.74289 0.21429 0.03323 0.00959 ( 1)
 379 Q   0.69790 0.28579 0.01099 0.00532 ( 1)
 380 N   0.04496 0.94465 0.00037 0.01002 ( 2)
 381 K   0.97560 0.01850 0.00576 0.00014 ( 1)
 382 R   0.21161 0.51134 0.21801 0.05903 ( 2)
 383 L   0.96245 0.02987 0.00740 0.00027 ( 1)
 384 E   0.02472 0.88127 0.01858 0.07543 ( 2)
 385 V   0.82103 0.16259 0.01330 0.00308 ( 1)
 386 L   0.93485 0.05373 0.01071 0.00070 ( 1)
 387 T   0.94759 0.04214 0.00977 0.00050 ( 1)
 388 P   0.95972 0.03222 0.00775 0.00031 ( 1)
 389 R   0.68261 0.30192 0.01032 0.00515 ( 1)
 390 L   0.29502 0.13699 0.54136 0.02663 ( 3)
 391 Y   0.82277 0.16988 0.00585 0.00149 ( 1)
 392 G   0.96894 0.02414 0.00671 0.00020 ( 1)
 393 I   0.97667 0.01733 0.00587 0.00013 ( 1)
 394 D   0.98760 0.00691 0.00543 0.00005 ( 1)
 395 T   0.94577 0.04382 0.00987 0.00053 ( 1)
 396 A   0.36926 0.17683 0.43180 0.02210 ( 3)
 397 A   0.97069 0.02207 0.00703 0.00020 ( 1)
 398 S   0.97594 0.01877 0.00516 0.00012 ( 1)
 399 H   0.97330 0.01684 0.00964 0.00021 ( 1)
 400 R   0.69881 0.28949 0.00792 0.00379 ( 1)
 401 G   0.94795 0.04217 0.00940 0.00048 ( 1)
 402 N   0.98262 0.01213 0.00517 0.00008 ( 1)
 403 H   0.85113 0.13969 0.00756 0.00162 ( 1)
 404 F   0.96899 0.02427 0.00654 0.00020 ( 1)
 405 Y   0.96942 0.02349 0.00688 0.00020 ( 1)
 406 I   0.97858 0.01539 0.00591 0.00012 ( 1)
 407 K   0.72767 0.26354 0.00604 0.00275 ( 1)
 408 R   0.95833 0.03398 0.00738 0.00031 ( 1)
 409 R   0.90580 0.07659 0.01613 0.00148 ( 1)
 410 S   0.97527 0.01944 0.00516 0.00013 ( 1)
 411 E   0.84573 0.14169 0.01046 0.00213 ( 1)
 412 D   0.87628 0.11474 0.00776 0.00122 ( 1)
 413 F   0.96899 0.02427 0.00654 0.00020 ( 1)
 414 Y   0.96125 0.03055 0.00790 0.00030 ( 1)
 415 N   0.98262 0.01213 0.00517 0.00008 ( 1)
 416 S   0.95404 0.03789 0.00772 0.00036 ( 1)
 417 E   0.97958 0.01445 0.00586 0.00011 ( 1)
 418 L   0.90895 0.05773 0.03113 0.00219 ( 1)
 419 V   0.97548 0.01699 0.00736 0.00016 ( 1)
 420 A   0.97554 0.01752 0.00679 0.00015 ( 1)
 421 C   0.94975 0.04125 0.00857 0.00043 ( 1)
 422 P   0.93350 0.05428 0.01147 0.00075 ( 1)
 423 S   0.30792 0.21629 0.44364 0.03215 ( 3)
 424 N   0.90524 0.08977 0.00439 0.00060 ( 1)
 425 N   0.98616 0.00901 0.00477 0.00006 ( 1)
 426 V   0.73654 0.23603 0.02007 0.00736 ( 1)
 427 A   0.31262 0.67906 0.00218 0.00615 ( 2)
 428 E   0.98095 0.01324 0.00571 0.00010 ( 1)
 429 A   0.23348 0.74478 0.00477 0.01696 ( 2)
 430 T   0.79079 0.19984 0.00721 0.00216 ( 1)
 431 V   0.96881 0.02279 0.00816 0.00024 ( 1)
 432 L   0.93202 0.05552 0.01167 0.00079 ( 1)
 433 L   0.91248 0.07255 0.01376 0.00121 ( 1)
 434 P   0.61023 0.37706 0.00750 0.00521 ( 1)
 435 H   0.97130 0.01588 0.01256 0.00026 ( 1)
 436 R   0.94978 0.04124 0.00855 0.00043 ( 1)
 437 E   0.97958 0.01445 0.00586 0.00011 ( 1)
 438 S   0.82683 0.16734 0.00466 0.00117 ( 1)
 439 V   0.20397 0.78511 0.00196 0.00896 ( 2)
 440 K   0.96999 0.02384 0.00600 0.00018 ( 1)
 441 I   0.97574 0.01838 0.00574 0.00014 ( 1)
 442 Q   0.95181 0.03987 0.00793 0.00039 ( 1)
 443 D   0.98295 0.01122 0.00574 0.00009 ( 1)
 444 F   0.74385 0.24770 0.00601 0.00244 ( 1)
 445 Q   0.95023 0.04141 0.00795 0.00041 ( 1)
 446 L   0.95052 0.04057 0.00848 0.00042 ( 1)
 447 F   0.97128 0.02279 0.00576 0.00017 ( 1)
 448 E   0.97807 0.01611 0.00570 0.00012 ( 1)
 449 N   0.98392 0.01125 0.00475 0.00007 ( 1)
 450 H   0.97553 0.01903 0.00531 0.00013 ( 1)
 451 I   0.97574 0.01838 0.00574 0.00014 ( 1)
 452 A   0.97214 0.02091 0.00677 0.00018 ( 1)
 453 V   0.95888 0.03257 0.00820 0.00034 ( 1)
 454 Y   0.96544 0.02747 0.00685 0.00024 ( 1)
 455 E   0.97615 0.01683 0.00686 0.00016 ( 1)
 456 R   0.68430 0.30695 0.00575 0.00300 ( 1)
 457 E   0.97779 0.01639 0.00570 0.00012 ( 1)
 458 N   0.98392 0.01125 0.00475 0.00007 ( 1)
 459 G   0.97230 0.02177 0.00577 0.00016 ( 1)
 460 L   0.90695 0.07807 0.01367 0.00130 ( 1)
 461 P   0.92541 0.06236 0.01137 0.00086 ( 1)
 462 K   0.96999 0.02384 0.00600 0.00018 ( 1)
 463 I   0.12555 0.68486 0.11922 0.07036 ( 2)
 464 T   0.96673 0.02644 0.00661 0.00022 ( 1)
 465 V   0.95372 0.03604 0.00981 0.00044 ( 1)
 466 Y   0.96544 0.02747 0.00685 0.00024 ( 1)
 467 D   0.19918 0.79022 0.00180 0.00880 ( 2)
 468 L   0.91214 0.07241 0.01418 0.00127 ( 1)
 469 P   0.58673 0.39721 0.00911 0.00695 ( 1)
 470 A   0.76641 0.22536 0.00605 0.00218 ( 1)
 471 S   0.23849 0.65102 0.08177 0.02872 ( 2)
 472 G   0.94279 0.04732 0.00935 0.00054 ( 1)
 473 E   0.97730 0.01633 0.00624 0.00014 ( 1)
 474 A   0.10932 0.69588 0.10798 0.08682 ( 2)
 475 L   0.19404 0.55647 0.19152 0.05798 ( 2)
 476 G   0.95264 0.03886 0.00811 0.00039 ( 1)
 477 K   0.19773 0.69691 0.07223 0.03313 ( 2)
 478 L   0.95996 0.03237 0.00738 0.00030 ( 1)
 479 Q   0.70449 0.28683 0.00587 0.00281 ( 1)
 480 G   0.96146 0.03238 0.00591 0.00025 ( 1)
 481 G   0.94348 0.04663 0.00936 0.00053 ( 1)
 482 R   0.91381 0.07209 0.01297 0.00113 ( 1)
 483 E   0.12838 0.61922 0.17589 0.07650 ( 2)
 484 I   0.97574 0.01838 0.00574 0.00014 ( 1)
 485 D   0.98571 0.00880 0.00542 0.00007 ( 1)
 486 F   0.97036 0.02320 0.00626 0.00019 ( 1)
 487 V   0.02701 0.94955 0.00043 0.02300 ( 2)
 488 D   0.98571 0.00880 0.00542 0.00007 ( 1)
 489 P   0.92534 0.06243 0.01137 0.00086 ( 1)
 490 A   0.67812 0.30816 0.00904 0.00468 ( 1)
 491 Y   0.96544 0.02747 0.00685 0.00024 ( 1)
 492 A   0.94860 0.04149 0.00942 0.00048 ( 1)
 493 V   0.95346 0.03697 0.00914 0.00042 ( 1)
 494 E   0.97656 0.01747 0.00584 0.00013 ( 1)
 495 P   0.95182 0.03909 0.00868 0.00042 ( 1)
 496 E   0.97807 0.01611 0.00570 0.00012 ( 1)
 497 E   0.18801 0.79756 0.00216 0.01227 ( 2)
 498 S   0.89805 0.08561 0.01480 0.00154 ( 1)
 499 Q   0.95181 0.03987 0.00793 0.00039 ( 1)
 500 F   0.96496 0.02830 0.00651 0.00023 ( 1)
 501 H   0.32367 0.66990 0.00175 0.00468 ( 2)
 502 S   0.90899 0.07473 0.01494 0.00135 ( 1)
 503 S   0.00356 0.98316 0.00004 0.01324 ( 2)
 504 I   0.04646 0.94372 0.00038 0.00944 ( 2)
 505 I   0.00533 0.98479 0.00004 0.00984 ( 2)
 506 R   0.89441 0.04604 0.05641 0.00314 ( 1)
 507 F   0.29623 0.69618 0.00191 0.00568 ( 2)
 508 H   0.02435 0.96590 0.00019 0.00955 ( 2)
 509 Y   0.28188 0.70999 0.00200 0.00613 ( 2)
 510 S   0.17439 0.81843 0.00108 0.00610 ( 2)
 511 S   0.90586 0.07781 0.01493 0.00140 ( 1)
 512 L   0.03101 0.95201 0.00050 0.01648 ( 2)
 513 K   0.23022 0.75497 0.00308 0.01174 ( 2)
 514 T   0.56126 0.42782 0.00582 0.00510 ( 1)
 515 P   0.92723 0.06054 0.01139 0.00084 ( 1)
 516 P   0.94679 0.04381 0.00893 0.00048 ( 1)
 517 S   0.95599 0.03597 0.00770 0.00034 ( 1)
 518 V   0.73857 0.24578 0.01073 0.00491 ( 1)
 519 F   0.97277 0.02131 0.00577 0.00016 ( 1)
 520 D   0.98351 0.01075 0.00566 0.00008 ( 1)
 521 Y   0.96682 0.02609 0.00686 0.00023 ( 1)
 522 D   0.98428 0.00978 0.00586 0.00008 ( 1)
 523 M   0.98194 0.01361 0.00437 0.00008 ( 1)
 524 D   0.98582 0.00864 0.00548 0.00007 ( 1)
 525 S   0.58321 0.39818 0.01068 0.00793 ( 1)
 526 G   0.95426 0.03724 0.00813 0.00037 ( 1)
 527 V   0.95507 0.03537 0.00916 0.00040 ( 1)
 528 S   0.61829 0.37041 0.00631 0.00498 ( 1)
 529 V   0.69920 0.29001 0.00720 0.00359 ( 1)
 530 L   0.92759 0.05994 0.01161 0.00086 ( 1)
 531 K   0.97333 0.02078 0.00574 0.00015 ( 1)
 532 K   0.97126 0.02257 0.00600 0.00017 ( 1)
 533 I   0.97466 0.01869 0.00649 0.00016 ( 1)
 534 N   0.86930 0.12520 0.00456 0.00095 ( 1)
 535 T   0.78691 0.20599 0.00538 0.00172 ( 1)
 536 T   0.28727 0.70380 0.00217 0.00676 ( 2)
 537 F   0.58358 0.40284 0.00767 0.00591 ( 1)
 538 -   0.77273 0.22106 0.00458 0.00163 ( 1)
 539 -   0.93498 0.05512 0.00927 0.00063 ( 1)
 540 V   0.74867 0.24510 0.00444 0.00180 ( 1)
 541 L   0.05230 0.94015 0.00029 0.00726 ( 2)
 542 C   0.01299 0.80483 0.02393 0.15826 ( 2)
 543 S   0.90277 0.08090 0.01488 0.00146 ( 1)
 544 G   0.22143 0.77199 0.00115 0.00543 ( 2)
 545 F   0.77344 0.21906 0.00558 0.00192 ( 1)
 546 L   0.69352 0.29577 0.00712 0.00358 ( 1)
 547 S   0.00104 0.97662 0.00002 0.02231 ( 2)
 548 -   0.97095 0.02298 0.00589 0.00018 ( 1)
 549 -   0.93661 0.05439 0.00843 0.00057 ( 1)
 550 -   0.96391 0.02991 0.00596 0.00023 ( 1)
 551 -   0.90312 0.08331 0.01232 0.00126 ( 1)
 552 -   0.96629 0.02675 0.00673 0.00023 ( 1)
 553 -   0.96268 0.02943 0.00760 0.00028 ( 1)
 554 -   0.96649 0.02655 0.00673 0.00023 ( 1)
 555 -   0.94736 0.04458 0.00763 0.00042 ( 1)
 556 -   0.98236 0.01214 0.00541 0.00009 ( 1)
 557 -   0.94055 0.05066 0.00826 0.00053 ( 1)
 558 -   0.94829 0.04143 0.00979 0.00049 ( 1)
 559 -   0.94416 0.04751 0.00787 0.00046 ( 1)
 560 -   0.96320 0.03014 0.00641 0.00025 ( 1)
 561 -   0.16684 0.82393 0.00135 0.00788 ( 2)
 562 -   0.23351 0.75759 0.00183 0.00708 ( 2)
 563 -   0.09275 0.89661 0.00087 0.00977 ( 2)
 564 -   0.03911 0.95318 0.00023 0.00748 ( 2)
 565 M   0.02292 0.81527 0.03407 0.12774 ( 2)
 566 Y   0.96718 0.02568 0.00691 0.00022 ( 1)
 567 Q   0.02237 0.96738 0.00020 0.01005 ( 2)
 568 K   0.97473 0.01910 0.00603 0.00015 ( 1)
 569 -   0.74289 0.21429 0.03323 0.00959 ( 1)
 570 -   0.56605 0.42389 0.00490 0.00516 ( 1)
 571 -   0.94608 0.04434 0.00907 0.00051 ( 1)
 572 -   0.16962 0.60280 0.16446 0.06312 ( 2)
 573 -   0.95035 0.04087 0.00835 0.00043 ( 1)
 574 -   0.98236 0.01214 0.00541 0.00009 ( 1)
 575 -   0.95831 0.03476 0.00664 0.00029 ( 1)
 576 -   0.88921 0.09443 0.01465 0.00170 ( 1)
 577 -   0.97842 0.01578 0.00567 0.00012 ( 1)
 578 -   0.93706 0.05352 0.00883 0.00058 ( 1)
 579 -   0.97637 0.01918 0.00434 0.00011 ( 1)
 580 -   0.90279 0.08289 0.01300 0.00132 ( 1)
 581 -   0.89868 0.08633 0.01355 0.00144 ( 1)
 582 -   0.38424 0.16092 0.43525 0.01960 ( 3)
 583 -   0.94695 0.04593 0.00673 0.00040 ( 1)
 584 -   0.72684 0.26528 0.00541 0.00247 ( 1)
 585 -   0.95831 0.03476 0.00664 0.00029 ( 1)
 586 -   0.92913 0.06143 0.00877 0.00067 ( 1)
 587 -   0.95893 0.03397 0.00681 0.00029 ( 1)
 588 -   0.97318 0.02099 0.00567 0.00016 ( 1)
 589 -   0.70366 0.28378 0.00847 0.00409 ( 1)
 590 -   0.93740 0.05257 0.00943 0.00061 ( 1)
 591 -   0.70389 0.28355 0.00847 0.00409 ( 1)
 592 -   0.98204 0.01245 0.00541 0.00010 ( 1)
 593 -   0.92143 0.06701 0.01069 0.00088 ( 1)
 594 -   0.72324 0.26983 0.00473 0.00220 ( 1)
 595 -   0.95832 0.03492 0.00647 0.00028 ( 1)
 596 -   0.70549 0.28788 0.00442 0.00222 ( 1)
 597 -   0.93471 0.05539 0.00927 0.00063 ( 1)
 598 -   0.48827 0.49477 0.00805 0.00892 ( 2)
 599 -   0.64580 0.34435 0.00595 0.00390 ( 1)
 600 -   0.95832 0.03492 0.00647 0.00028 ( 1)
 601 -   0.94736 0.04458 0.00763 0.00042 ( 1)
 602 -   0.89995 0.08502 0.01361 0.00142 ( 1)
 603 -   0.63910 0.34104 0.01239 0.00748 ( 1)
 604 -   0.98057 0.01382 0.00550 0.00011 ( 1)
 605 -   0.94601 0.04628 0.00729 0.00042 ( 1)
 606 -   0.95415 0.02965 0.01561 0.00059 ( 1)
 607 -   0.96547 0.02860 0.00572 0.00021 ( 1)
 608 -   0.02024 0.96476 0.00027 0.01473 ( 2)
 609 -   0.45611 0.19361 0.33497 0.01532 ( 1)
 610 -   0.64372 0.34280 0.00840 0.00508 ( 1)
 611 -   0.72207 0.27038 0.00520 0.00235 ( 1)
 612 -   0.96649 0.02655 0.00673 0.00023 ( 1)
 613 -   0.97208 0.02252 0.00525 0.00015 ( 1)
 614 -   0.74400 0.24438 0.00835 0.00326 ( 1)
 615 -   0.93813 0.05293 0.00839 0.00055 ( 1)
 616 -   0.93471 0.05539 0.00927 0.00063 ( 1)
 617 -   0.96618 0.02773 0.00588 0.00021 ( 1)
 618 -   0.95415 0.02965 0.01561 0.00059 ( 1)
 619 -   0.97143 0.02259 0.00581 0.00017 ( 1)
 620 -   0.97637 0.01918 0.00434 0.00011 ( 1)
 621 -   0.95709 0.03597 0.00663 0.00030 ( 1)
 622 -   0.90407 0.08195 0.01270 0.00127 ( 1)
 623 -   0.21119 0.78179 0.00125 0.00578 ( 2)
 624 -   0.90312 0.08331 0.01232 0.00126 ( 1)
 625 -   0.95893 0.03397 0.00681 0.00029 ( 1)
 626 -   0.97143 0.02259 0.00581 0.00017 ( 1)
 627 N   0.91183 0.08246 0.00507 0.00064 ( 1)
 628 G   0.94650 0.04361 0.00939 0.00050 ( 1)
 629 L   0.28866 0.70448 0.00170 0.00516 ( 2)
 630 P   0.55086 0.43437 0.00788 0.00689 ( 1)
 631 L   0.40489 0.58292 0.00464 0.00755 ( 2)
 632 -   0.96628 0.02781 0.00570 0.00020 ( 1)
 633 -   0.96628 0.02781 0.00570 0.00020 ( 1)
 634 -   0.96237 0.03056 0.00680 0.00027 ( 1)
 635 -   0.97523 0.01951 0.00513 0.00013 ( 1)
 636 -   0.71726 0.27441 0.00571 0.00261 ( 1)
 637 -   0.95832 0.03492 0.00647 0.00028 ( 1)
 638 -   0.96011 0.03305 0.00657 0.00028 ( 1)
 639 -   0.98236 0.01214 0.00541 0.00009 ( 1)
 640 -   0.95832 0.03492 0.00647 0.00028 ( 1)
 641 -   0.97045 0.02366 0.00571 0.00018 ( 1)
 642 -   0.74208 0.25048 0.00518 0.00226 ( 1)
 643 -   0.94652 0.04577 0.00729 0.00041 ( 1)
 644 -   0.74895 0.23604 0.01088 0.00414 ( 1)
 645 -   0.97318 0.02099 0.00567 0.00016 ( 1)
 646 -   0.96583 0.02811 0.00585 0.00021 ( 1)
 647 L   0.92706 0.06080 0.01130 0.00084 ( 1)
 648 M   0.52366 0.23194 0.23684 0.00756 ( 1)
 649 E   0.04016 0.89993 0.01525 0.04466 ( 2)
 650 H   0.04072 0.95069 0.00030 0.00829 ( 2)
 651 R   0.79659 0.19692 0.00497 0.00151 ( 1)
 652 Y   0.95892 0.03287 0.00788 0.00032 ( 1)
 653 L   0.02084 0.96706 0.00021 0.01188 ( 2)
 654 S   0.59768 0.38590 0.00959 0.00683 ( 1)
 655 P   0.27523 0.71788 0.00162 0.00526 ( 2)
 656 -   0.97143 0.02259 0.00581 0.00017 ( 1)
 657 -   0.96558 0.02808 0.00612 0.00022 ( 1)
 658 -   0.68278 0.30508 0.00789 0.00425 ( 1)
 659 -   0.93643 0.05455 0.00845 0.00057 ( 1)
 660 -   0.96637 0.02759 0.00583 0.00021 ( 1)
 661 -   0.81014 0.17813 0.00923 0.00250 ( 1)
 662 -   0.95097 0.04192 0.00675 0.00036 ( 1)
 663 -   0.66687 0.32322 0.00623 0.00368 ( 1)
 664 -   0.96640 0.02831 0.00511 0.00018 ( 1)
 665 -   0.94087 0.04921 0.00935 0.00057 ( 1)
 666 -   0.96689 0.02717 0.00574 0.00020 ( 1)
 667 -   0.95866 0.03441 0.00664 0.00029 ( 1)
 668 -   0.90006 0.08451 0.01397 0.00145 ( 1)
 669 -   0.91911 0.06946 0.01053 0.00090 ( 1)
 670 -   0.82339 0.17015 0.00513 0.00134 ( 1)
 671 -   0.96623 0.02769 0.00587 0.00021 ( 1)
 672 -   0.23990 0.75183 0.00167 0.00660 ( 2)
 673 -   0.95849 0.03310 0.00807 0.00034 ( 1)
 674 -   0.89825 0.08676 0.01354 0.00144 ( 1)
 675 -   0.97997 0.01519 0.00474 0.00010 ( 1)
 676 -   0.97637 0.01918 0.00434 0.00011 ( 1)
 677 -   0.94527 0.04702 0.00728 0.00042 ( 1)
 678 -   0.94166 0.05024 0.00762 0.00048 ( 1)
 679 -   0.97869 0.01556 0.00563 0.00012 ( 1)
 680 -   0.90676 0.08013 0.01194 0.00118 ( 1)
 681 -   0.95832 0.03492 0.00647 0.00028 ( 1)
 682 -   0.96610 0.02799 0.00570 0.00021 ( 1)
 683 -   0.94309 0.04546 0.01082 0.00063 ( 1)
 684 -   0.73965 0.25206 0.00585 0.00244 ( 1)
 685 -   0.17002 0.60197 0.16863 0.05938 ( 2)
 686 -   0.75389 0.23414 0.00874 0.00323 ( 1)
 687 -   0.65996 0.32923 0.00688 0.00393 ( 1)
 688 -   0.95310 0.03731 0.00914 0.00044 ( 1)
 689 -   0.94767 0.04426 0.00765 0.00042 ( 1)
 690 -   0.96129 0.03106 0.00735 0.00030 ( 1)
 691 -   0.96427 0.02818 0.00728 0.00027 ( 1)
 692 -   0.98236 0.01214 0.00541 0.00009 ( 1)
 693 -   0.47815 0.16176 0.34803 0.01206 ( 1)
 694 -   0.94283 0.04825 0.00842 0.00050 ( 1)
 695 -   0.93070 0.05661 0.01185 0.00084 ( 1)
 696 -   0.95967 0.03341 0.00664 0.00028 ( 1)
 697 -   0.97637 0.01918 0.00434 0.00011 ( 1)
 698 -   0.95293 0.03938 0.00732 0.00036 ( 1)
 699 -   0.98057 0.01382 0.00550 0.00011 ( 1)
 700 -   0.55045 0.43514 0.00765 0.00676 ( 1)
 701 -   0.95778 0.03422 0.00767 0.00033 ( 1)
 702 -   0.96637 0.02759 0.00583 0.00021 ( 1)
 703 -   0.91811 0.06965 0.01128 0.00096 ( 1)
 704 -   0.91857 0.06998 0.01054 0.00091 ( 1)
 705 -   0.95764 0.03436 0.00767 0.00033 ( 1)
 706 -   0.93417 0.05555 0.00963 0.00066 ( 1)
 707 -   0.96649 0.02655 0.00673 0.00023 ( 1)
 708 -   0.97143 0.02259 0.00581 0.00017 ( 1)
 709 -   0.90312 0.08331 0.01232 0.00126 ( 1)
 710 -   0.97318 0.02099 0.00567 0.00016 ( 1)
 711 -   0.97318 0.02099 0.00567 0.00016 ( 1)
 712 -   0.90312 0.08331 0.01232 0.00126 ( 1)
 713 -   0.96689 0.02717 0.00574 0.00020 ( 1)
 714 -   0.98220 0.01230 0.00540 0.00009 ( 1)
 715 -   0.91833 0.06943 0.01128 0.00096 ( 1)
 716 -   0.93866 0.04985 0.01081 0.00068 ( 1)
 717 -   0.50792 0.16972 0.31078 0.01158 ( 1)
 718 -   0.97068 0.02281 0.00631 0.00019 ( 1)
 719 -   0.97143 0.02259 0.00581 0.00017 ( 1)
 720 -   0.94965 0.04212 0.00781 0.00041 ( 1)
 721 -   0.95415 0.03870 0.00682 0.00034 ( 1)
 722 L   0.03091 0.95570 0.00035 0.01304 ( 2)
 723 Y   0.96478 0.02812 0.00686 0.00024 ( 1)
 724 I   0.86969 0.12572 0.00387 0.00072 ( 1)
 725 E   0.80794 0.18566 0.00499 0.00141 ( 1)
 726 -   0.90852 0.07516 0.01497 0.00135 ( 1)
 727 -   0.95893 0.03397 0.00681 0.00029 ( 1)
 728 -   0.94736 0.04458 0.00763 0.00042 ( 1)
 729 -   0.93905 0.05138 0.00898 0.00058 ( 1)
 730 -   0.77925 0.21282 0.00588 0.00205 ( 1)
 731 -   0.97965 0.01420 0.00603 0.00012 ( 1)
 732 -   0.97507 0.01964 0.00516 0.00013 ( 1)
 733 -   0.94393 0.04638 0.00916 0.00053 ( 1)
 734 -   0.75076 0.24275 0.00464 0.00185 ( 1)
 735 -   0.94087 0.04921 0.00935 0.00057 ( 1)
 736 -   0.94114 0.05014 0.00820 0.00051 ( 1)
 737 -   0.28065 0.71207 0.00165 0.00563 ( 2)
 738 -   0.95893 0.03397 0.00681 0.00029 ( 1)
 739 -   0.93706 0.05352 0.00883 0.00058 ( 1)
 740 K   0.29903 0.69395 0.00181 0.00521 ( 2)
 741 I   0.97576 0.01835 0.00575 0.00014 ( 1)
 742 L   0.90294 0.08808 0.00806 0.00092 ( 1)
 743 C   0.25472 0.73549 0.00214 0.00764 ( 2)
 744 S   0.65692 0.33430 0.00546 0.00332 ( 1)
 745 S   0.79375 0.19886 0.00562 0.00177 ( 1)
 746 M   0.16239 0.82952 0.00113 0.00696 ( 2)
 747 A   0.08723 0.89845 0.00115 0.01318 ( 2)
 748 Q   0.38330 0.60915 0.00245 0.00510 ( 2)
 749 T   0.50432 0.48913 0.00278 0.00378 ( 1)
 750 P   0.95272 0.03899 0.00791 0.00038 ( 1)
 751 C   0.64781 0.34096 0.00702 0.00421 ( 1)
 752 C   0.15684 0.83181 0.00155 0.00980 ( 2)
 753 Y   0.05791 0.93647 0.00026 0.00536 ( 2)
 754 L   0.15904 0.83153 0.00131 0.00812 ( 2)
 755 A   0.61434 0.37570 0.00583 0.00413 ( 1)
 756 L   0.74289 0.21429 0.03323 0.00959 ( 1)
 757 A   0.67616 0.31726 0.00410 0.00247 ( 1)
 758 P   0.95604 0.03589 0.00772 0.00034 ( 1)
 759 M   0.20575 0.78502 0.00162 0.00761 ( 2)
 760 R   0.79135 0.19783 0.00825 0.00256 ( 1)
 761 Y   0.77092 0.21514 0.01040 0.00353 ( 1)
 762 A   0.71716 0.27285 0.00688 0.00311 ( 1)
 763 -   0.74289 0.21429 0.03323 0.00959 ( 1)
 764 -   0.74722 0.24648 0.00443 0.00188 ( 1)
 765 -   0.90322 0.08255 0.01292 0.00131 ( 1)
 766 -   0.94601 0.04628 0.00729 0.00042 ( 1)
 767 -   0.96504 0.02324 0.01137 0.00035 ( 1)
 768 -   0.91253 0.07455 0.01182 0.00110 ( 1)
 769 -   0.96367 0.02976 0.00633 0.00024 ( 1)
 770 -   0.32244 0.20298 0.44497 0.02961 ( 3)
 771 -   0.34884 0.63668 0.00419 0.01028 ( 2)
 772 -   0.04487 0.94725 0.00026 0.00763 ( 2)
 773 -   0.97526 0.01913 0.00546 0.00014 ( 1)
 774 -   0.94645 0.04542 0.00769 0.00044 ( 1)
 775 -   0.50561 0.47395 0.01023 0.01021 ( 1)
 776 -   0.89701 0.08350 0.01765 0.00185 ( 1)
 777 -   0.95832 0.03492 0.00647 0.00028 ( 1)
 778 -   0.96628 0.02781 0.00570 0.00020 ( 1)
 779 -   0.94120 0.05101 0.00733 0.00047 ( 1)
 780 -   0.97077 0.02275 0.00628 0.00019 ( 1)
 781 -   0.07123 0.44874 0.29213 0.18789 ( 2)
 782 -   0.96447 0.02958 0.00573 0.00022 ( 1)
 783 -   0.96023 0.03189 0.00757 0.00031 ( 1)
 784 -   0.94125 0.04882 0.00937 0.00056 ( 1)
 785 -   0.96583 0.02811 0.00585 0.00021 ( 1)
 786 -   0.20660 0.78039 0.00215 0.01087 ( 2)
 787 -   0.92554 0.05902 0.01441 0.00104 ( 1)
 788 -   0.96628 0.02781 0.00570 0.00020 ( 1)
 789 -   0.90698 0.07895 0.01279 0.00128 ( 1)
 790 -   0.94434 0.04702 0.00816 0.00048 ( 1)
 791 -   0.94446 0.04741 0.00767 0.00045 ( 1)
 792 -   0.96148 0.03159 0.00667 0.00027 ( 1)
 793 -   0.97318 0.02099 0.00567 0.00016 ( 1)
 794 -   0.96369 0.03007 0.00601 0.00023 ( 1)
 795 -   0.90467 0.07493 0.01863 0.00177 ( 1)
 796 -   0.88595 0.09726 0.01498 0.00181 ( 1)
 797 -   0.97031 0.02334 0.00616 0.00019 ( 1)
 798 -   0.97756 0.01573 0.00657 0.00015 ( 1)
 799 -   0.95731 0.03479 0.00756 0.00034 ( 1)
 800 -   0.96107 0.03276 0.00592 0.00025 ( 1)
 801 -   0.16503 0.81318 0.00346 0.01832 ( 2)
 802 -   0.94959 0.04219 0.00781 0.00041 ( 1)
 803 -   0.64456 0.33787 0.01111 0.00646 ( 1)
 804 -   0.70500 0.28822 0.00438 0.00239 ( 1)
 805 -   0.36990 0.14085 0.47025 0.01901 ( 3)
 806 -   0.94283 0.04825 0.00842 0.00050 ( 1)
 807 -   0.96628 0.02781 0.00570 0.00020 ( 1)
 808 -   0.94383 0.04603 0.00959 0.00055 ( 1)
 809 -   0.90301 0.08276 0.01292 0.00131 ( 1)
 810 -   0.95802 0.03505 0.00664 0.00029 ( 1)
 811 -   0.97637 0.01918 0.00434 0.00011 ( 1)
 812 -   0.06445 0.92242 0.00074 0.01239 ( 2)
 813 -   0.00007 0.88671 0.00008 0.11314 ( 2)
 814 -   0.00000 0.96649 0.00000 0.03350 ( 2)
 815 -   0.00018 0.98827 0.00000 0.01154 ( 2)
 816 -   0.74289 0.21429 0.03323 0.00959 ( 1)
 817 -   0.86963 0.08755 0.03890 0.00392 ( 1)
 818 -   0.85150 0.10569 0.03809 0.00473 ( 1)
 819 -   0.81716 0.14002 0.03655 0.00626 ( 1)
 820 -   0.81760 0.13958 0.03657 0.00624 ( 1)
 821 -   0.74289 0.21429 0.03323 0.00959 ( 1)


lnL = -8848.153352

Bayes Empirical Bayes (BEB) probabilities for 4 classes (class)
(amino acids refer to 1st sequence: TRIDC6BG041270.1)

   1 -   0.76177 0.17382 0.05231 0.01210 ( 1)
   2 -   0.76177 0.17382 0.05231 0.01210 ( 1)
   3 -   0.76177 0.17382 0.05231 0.01210 ( 1)
   4 -   0.76177 0.17382 0.05231 0.01210 ( 1)
   5 -   0.76177 0.17382 0.05231 0.01210 ( 1)
   6 -   0.76177 0.17382 0.05231 0.01210 ( 1)
   7 -   0.76177 0.17382 0.05231 0.01210 ( 1)
   8 -   0.76177 0.17382 0.05231 0.01210 ( 1)
   9 -   0.76177 0.17382 0.05231 0.01210 ( 1)
  10 -   0.76177 0.17382 0.05231 0.01210 ( 1)
  11 -   0.76177 0.17382 0.05231 0.01210 ( 1)
  12 -   0.76177 0.17382 0.05231 0.01210 ( 1)
  13 -   0.76177 0.17382 0.05231 0.01210 ( 1)
  14 -   0.76177 0.17382 0.05231 0.01210 ( 1)
  15 -   0.76177 0.17382 0.05231 0.01210 ( 1)
  16 -   0.76177 0.17382 0.05231 0.01210 ( 1)
  17 -   0.76177 0.17382 0.05231 0.01210 ( 1)
  18 -   0.76177 0.17382 0.05231 0.01210 ( 1)
  19 -   0.76177 0.17382 0.05231 0.01210 ( 1)
  20 -   0.76177 0.17382 0.05231 0.01210 ( 1)
  21 -   0.76177 0.17382 0.05231 0.01210 ( 1)
  22 -   0.76177 0.17382 0.05231 0.01210 ( 1)
  23 -   0.76177 0.17382 0.05231 0.01210 ( 1)
  24 -   0.76177 0.17382 0.05231 0.01210 ( 1)
  25 -   0.76177 0.17382 0.05231 0.01210 ( 1)
  26 -   0.76177 0.17382 0.05231 0.01210 ( 1)
  27 -   0.76177 0.17382 0.05231 0.01210 ( 1)
  28 -   0.76177 0.17382 0.05231 0.01210 ( 1)
  29 -   0.76177 0.17382 0.05231 0.01210 ( 1)
  30 -   0.76177 0.17382 0.05231 0.01210 ( 1)
  31 -   0.76177 0.17382 0.05231 0.01210 ( 1)
  32 -   0.76177 0.17382 0.05231 0.01210 ( 1)
  33 -   0.76177 0.17382 0.05231 0.01210 ( 1)
  34 -   0.76177 0.17382 0.05231 0.01210 ( 1)
  35 -   0.76177 0.17382 0.05231 0.01210 ( 1)
  36 -   0.76177 0.17382 0.05231 0.01210 ( 1)
  37 -   0.76177 0.17382 0.05231 0.01210 ( 1)
  38 -   0.76177 0.17382 0.05231 0.01210 ( 1)
  39 -   0.76177 0.17382 0.05231 0.01210 ( 1)
  40 -   0.76177 0.17382 0.05231 0.01210 ( 1)
  41 -   0.76177 0.17382 0.05231 0.01210 ( 1)
  42 -   0.76177 0.17382 0.05231 0.01210 ( 1)
  43 -   0.76177 0.17382 0.05231 0.01210 ( 1)
  44 -   0.76177 0.17382 0.05231 0.01210 ( 1)
  45 -   0.76177 0.17382 0.05231 0.01210 ( 1)
  46 -   0.76177 0.17382 0.05231 0.01210 ( 1)
  47 -   0.76177 0.17382 0.05231 0.01210 ( 1)
  48 -   0.32498 0.26874 0.36755 0.03873 ( 3)
  49 -   0.89805 0.07027 0.02895 0.00273 ( 1)
  50 -   0.09028 0.22762 0.57482 0.10728 ( 3)
  51 -   0.06991 0.32886 0.51124 0.09000 ( 3)
  52 -   0.12075 0.68629 0.09802 0.09494 ( 2)
  53 -   0.93528 0.04383 0.01967 0.00122 ( 1)
  54 -   0.02502 0.18491 0.69166 0.09840 ( 3)
  55 -   0.59803 0.34796 0.03373 0.02028 ( 1)
  56 -   0.93445 0.04305 0.02113 0.00137 ( 1)
  57 -   0.11014 0.68183 0.12089 0.08714 ( 2)
  58 -   0.18000 0.64468 0.09902 0.07630 ( 2)
  59 -   0.02173 0.58577 0.19651 0.19599 ( 2)
  60 -   0.18787 0.76184 0.01312 0.03717 ( 2)
  61 -   0.15557 0.66032 0.09653 0.08759 ( 2)
  62 D   0.04401 0.61006 0.21208 0.13385 ( 2)
  63 Q   0.00507 0.87430 0.00334 0.11729 ( 2)
  64 S   0.00670 0.77809 0.03471 0.18050 ( 2)
  65 C   0.03448 0.64322 0.18067 0.14163 ( 2)
  66 F   0.09763 0.25125 0.59274 0.05838 ( 3)
  67 T   0.04432 0.86651 0.01485 0.07432 ( 2)
  68 L   0.11815 0.83471 0.00515 0.04199 ( 2)
  69 I   0.00400 0.94773 0.00018 0.04809 ( 2)
  70 Q   0.49521 0.23898 0.24169 0.02413 ( 1)
  71 P   0.64633 0.32099 0.02019 0.01249 ( 1)
  72 H   0.57661 0.18762 0.21984 0.01593 ( 1)
  73 R   0.59103 0.37132 0.02202 0.01563 ( 1)
  74 A   0.21145 0.61482 0.10453 0.06919 ( 2)
  75 S   0.00707 0.88933 0.00346 0.10014 ( 2)
  76 P   0.22443 0.74282 0.00628 0.02647 ( 2)
  77 A   0.53509 0.20121 0.24424 0.01946 ( 1)
  78 A   0.07097 0.20781 0.65485 0.06638 ( 3)
  79 A   0.00542 0.73576 0.03597 0.22285 ( 2)
  80 L   0.37115 0.59253 0.01107 0.02526 ( 2)
  81 S   0.11115 0.46085 0.35211 0.07589 ( 2)
  82 S   0.91663 0.05929 0.02221 0.00187 ( 1)
  83 R   0.90507 0.06811 0.02457 0.00225 ( 1)
  84 R   0.90519 0.06213 0.03021 0.00248 ( 1)
  85 Q   0.25091 0.24934 0.45485 0.04490 ( 3)
  86 P   0.24219 0.71908 0.00821 0.03052 ( 2)
  87 L   0.21530 0.73943 0.00897 0.03631 ( 2)
  88 R   0.51079 0.22458 0.24283 0.02180 ( 1)
  89 Q   0.28022 0.22452 0.45357 0.04169 ( 3)
  90 L   0.92989 0.04560 0.02309 0.00142 ( 1)
  91 A   0.23095 0.60155 0.10593 0.06158 ( 2)
  92 L   0.92989 0.04560 0.02309 0.00142 ( 1)
  93 E   0.02590 0.15736 0.73637 0.08038 ( 3)
  94 S   0.03943 0.91119 0.00172 0.04766 ( 2)
  95 R   0.03922 0.85821 0.01741 0.08516 ( 2)
  96 A   0.00164 0.80249 0.00953 0.18633 ( 2)
  97 S   0.64456 0.31993 0.02230 0.01321 ( 1)
  98 -   0.45555 0.48003 0.03102 0.03339 ( 2)
  99 -   0.83179 0.10380 0.05719 0.00723 ( 1)
 100 -   0.02297 0.91262 0.00155 0.06287 ( 2)
 101 -   0.47098 0.46461 0.03208 0.03233 ( 1)
 102 -   0.51993 0.41565 0.03545 0.02896 ( 1)
 103 -   0.02247 0.91311 0.00151 0.06290 ( 2)
 104 -   0.00160 0.93399 0.00011 0.06431 ( 2)
 105 E   0.00252 0.79369 0.00307 0.20072 ( 2)
 106 S   0.24345 0.59675 0.10349 0.05631 ( 2)
 107 A   0.25999 0.70070 0.00831 0.03100 ( 2)
 108 M   0.07599 0.89786 0.00158 0.02457 ( 2)
 109 A   0.08419 0.88716 0.00203 0.02663 ( 2)
 110 S   0.06001 0.78274 0.04924 0.10801 ( 2)
 111 T   0.36833 0.59426 0.01315 0.02426 ( 2)
 112 P   0.27698 0.68773 0.00911 0.02618 ( 2)
 113 P   0.92493 0.04644 0.02707 0.00156 ( 1)
 114 V   0.75959 0.20441 0.02708 0.00892 ( 1)
 115 A   0.94970 0.02514 0.02439 0.00078 ( 1)
 116 R   0.94643 0.03084 0.02188 0.00085 ( 1)
 117 K   0.96406 0.01759 0.01795 0.00041 ( 1)
 118 V   0.23670 0.73558 0.00568 0.02204 ( 2)
 119 P   0.92493 0.04644 0.02707 0.00156 ( 1)
 120 H   0.39918 0.12758 0.45123 0.02201 ( 3)
 121 E   0.86350 0.11861 0.01498 0.00290 ( 1)
 122 L   0.91150 0.05588 0.03052 0.00210 ( 1)
 123 A   0.77229 0.20269 0.01885 0.00617 ( 1)
 124 E   0.96998 0.01292 0.01681 0.00029 ( 1)
 125 H   0.96406 0.01749 0.01804 0.00041 ( 1)
 126 G   0.95429 0.02520 0.01987 0.00064 ( 1)
 127 D   0.97346 0.00941 0.01691 0.00022 ( 1)
 128 V   0.80012 0.17716 0.01763 0.00509 ( 1)
 129 R   0.93214 0.04147 0.02510 0.00129 ( 1)
 130 L   0.42711 0.54081 0.01255 0.01953 ( 2)
 131 D   0.97474 0.00931 0.01575 0.00020 ( 1)
 132 S   0.09948 0.68590 0.10445 0.11017 ( 2)
 133 Y   0.94930 0.02797 0.02195 0.00078 ( 1)
 134 Y   0.94930 0.02797 0.02195 0.00078 ( 1)
 135 W   0.90846 0.05941 0.02993 0.00220 ( 1)
 136 L   0.94354 0.03234 0.02317 0.00094 ( 1)
 137 R   0.93253 0.04108 0.02511 0.00128 ( 1)
 138 D   0.97474 0.00931 0.01575 0.00020 ( 1)
 139 D   0.90753 0.07615 0.01459 0.00172 ( 1)
 140 S   0.74379 0.23016 0.01892 0.00713 ( 1)
 141 R   0.93253 0.04108 0.02511 0.00128 ( 1)
 142 S   0.75629 0.21772 0.01924 0.00675 ( 1)
 143 D   0.97425 0.00876 0.01679 0.00020 ( 1)
 144 P   0.93268 0.04056 0.02547 0.00129 ( 1)
 145 A   0.40635 0.56272 0.01131 0.01963 ( 2)
 146 V   0.95696 0.02137 0.02109 0.00058 ( 1)
 147 L   0.94354 0.03234 0.02317 0.00094 ( 1)
 148 A   0.95683 0.02195 0.02064 0.00058 ( 1)
 149 H   0.96377 0.01778 0.01803 0.00041 ( 1)
 150 L   0.75782 0.21178 0.02273 0.00766 ( 1)
 151 R   0.93253 0.04108 0.02511 0.00128 ( 1)
 152 A   0.95666 0.02212 0.02064 0.00059 ( 1)
 153 E   0.96998 0.01292 0.01681 0.00029 ( 1)
 154 N   0.97192 0.01191 0.01592 0.00025 ( 1)
 155 D   0.90438 0.07453 0.01896 0.00213 ( 1)
 156 Y   0.94930 0.02797 0.02195 0.00078 ( 1)
 157 T   0.94265 0.02968 0.02667 0.00100 ( 1)
 158 A   0.82032 0.15394 0.02084 0.00490 ( 1)
 159 S   0.82002 0.15813 0.01752 0.00433 ( 1)
 160 L   0.94354 0.03234 0.02317 0.00094 ( 1)
 161 M   0.97317 0.01166 0.01494 0.00023 ( 1)
 162 S   0.74695 0.22704 0.01899 0.00702 ( 1)
 163 D   0.97782 0.00721 0.01482 0.00015 ( 1)
 164 V   0.39050 0.57119 0.01434 0.02397 ( 2)
 165 K   0.96114 0.01967 0.01872 0.00048 ( 1)
 166 H   0.45531 0.10254 0.42689 0.01525 ( 1)
 167 I   0.38797 0.08605 0.50893 0.01705 ( 3)
 168 E   0.96998 0.01292 0.01681 0.00029 ( 1)
 169 D   0.97696 0.00793 0.01495 0.00017 ( 1)
 170 E   0.96848 0.01400 0.01720 0.00032 ( 1)
 171 I   0.95618 0.02305 0.02018 0.00059 ( 1)
 172 F   0.96095 0.02042 0.01815 0.00048 ( 1)
 173 A   0.83836 0.13232 0.02429 0.00503 ( 1)
 174 E   0.96805 0.01432 0.01731 0.00033 ( 1)
 175 I   0.96650 0.01588 0.01726 0.00036 ( 1)
 176 R   0.88750 0.07468 0.03462 0.00321 ( 1)
 177 G   0.93803 0.03605 0.02480 0.00111 ( 1)
 178 R   0.93810 0.03694 0.02386 0.00110 ( 1)
 179 I   0.96151 0.01910 0.01892 0.00047 ( 1)
 180 K   0.96406 0.01759 0.01795 0.00041 ( 1)
 181 E   0.96833 0.01415 0.01720 0.00032 ( 1)
 182 D   0.97607 0.00837 0.01538 0.00018 ( 1)
 183 D   0.97729 0.00767 0.01489 0.00016 ( 1)
 184 T   0.35563 0.61250 0.01063 0.02124 ( 2)
 185 D   0.97731 0.00764 0.01488 0.00016 ( 1)
 186 V   0.23814 0.42933 0.25945 0.07308 ( 2)
 187 P   0.94783 0.02938 0.02198 0.00081 ( 1)
 188 L   0.80382 0.17377 0.01761 0.00480 ( 1)
 189 R   0.93253 0.04108 0.02511 0.00128 ( 1)
 190 R   0.39265 0.57764 0.01080 0.01890 ( 2)
 191 G   0.94550 0.03098 0.02263 0.00088 ( 1)
 192 Q   0.76497 0.20590 0.02204 0.00710 ( 1)
 193 Y   0.95757 0.02194 0.01993 0.00056 ( 1)
 194 Y   0.94930 0.02797 0.02195 0.00078 ( 1)
 195 Y   0.94930 0.02797 0.02195 0.00078 ( 1)
 196 Y   0.95623 0.02327 0.01991 0.00059 ( 1)
 197 E   0.84715 0.12961 0.01924 0.00401 ( 1)
 198 R   0.93798 0.03706 0.02386 0.00110 ( 1)
 199 T   0.93424 0.03927 0.02525 0.00124 ( 1)
 200 L   0.92257 0.04872 0.02707 0.00164 ( 1)
 201 T   0.81583 0.16347 0.01646 0.00424 ( 1)
 202 G   0.95712 0.02249 0.01982 0.00057 ( 1)
 203 K   0.96406 0.01759 0.01795 0.00041 ( 1)
 204 E   0.96998 0.01292 0.01681 0.00029 ( 1)
 205 Y   0.95709 0.02229 0.02004 0.00057 ( 1)
 206 V   0.75872 0.20802 0.02512 0.00813 ( 1)
 207 Q   0.94121 0.03462 0.02316 0.00101 ( 1)
 208 H   0.81538 0.16530 0.01517 0.00415 ( 1)
 209 C   0.93855 0.03563 0.02472 0.00110 ( 1)
 210 R   0.94643 0.03084 0.02188 0.00085 ( 1)
 211 R   0.94233 0.03379 0.02291 0.00097 ( 1)
 212 L   0.95240 0.02582 0.02109 0.00069 ( 1)
 213 V   0.94372 0.03087 0.02445 0.00095 ( 1)
 214 P   0.92137 0.04896 0.02798 0.00170 ( 1)
 215 T   0.94124 0.03175 0.02599 0.00103 ( 1)
 216 D   0.92980 0.05496 0.01403 0.00120 ( 1)
 217 G   0.95834 0.02123 0.01988 0.00054 ( 1)
 218 H   0.42893 0.08233 0.47448 0.01427 ( 3)
 219 I   0.12806 0.83277 0.00448 0.03469 ( 2)
 220 T   0.93448 0.03903 0.02526 0.00123 ( 1)
 221 V   0.95618 0.02188 0.02133 0.00060 ( 1)
 222 F   0.02207 0.19279 0.64613 0.13901 ( 3)
 223 D   0.97793 0.00710 0.01482 0.00015 ( 1)
 224 A   0.22700 0.47032 0.23572 0.06696 ( 2)
 225 M   0.97317 0.01166 0.01494 0.00023 ( 1)
 226 P   0.93852 0.03628 0.02412 0.00109 ( 1)
 227 V   0.00473 0.47535 0.13982 0.38010 ( 2)
 228 G   0.94214 0.03194 0.02493 0.00099 ( 1)
 229 L   0.42353 0.10433 0.45510 0.01703 ( 3)
 230 D   0.91019 0.06233 0.02523 0.00225 ( 1)
 231 A   0.94755 0.02791 0.02370 0.00085 ( 1)
 232 P   0.94783 0.02938 0.02198 0.00081 ( 1)
 233 D   0.88831 0.09152 0.01757 0.00261 ( 1)
 234 E   0.96998 0.01292 0.01681 0.00029 ( 1)
 235 H   0.96924 0.01393 0.01653 0.00030 ( 1)
 236 I   0.87221 0.10975 0.01544 0.00260 ( 1)
 237 V   0.37973 0.40261 0.17846 0.03920 ( 2)
 238 L   0.91860 0.05191 0.02769 0.00180 ( 1)
 239 D   0.97607 0.00837 0.01538 0.00018 ( 1)
 240 E   0.96998 0.01292 0.01681 0.00029 ( 1)
 241 N   0.97610 0.00905 0.01467 0.00018 ( 1)
 242 V   0.72731 0.24614 0.01864 0.00791 ( 1)
 243 K   0.96406 0.01759 0.01795 0.00041 ( 1)
 244 A   0.85170 0.12828 0.01670 0.00331 ( 1)
 245 E   0.86092 0.10820 0.02656 0.00432 ( 1)
 246 G   0.95649 0.02279 0.02013 0.00059 ( 1)
 247 H   0.96924 0.01393 0.01653 0.00030 ( 1)
 248 D   0.97409 0.00920 0.01651 0.00021 ( 1)
 249 Y   0.95227 0.02576 0.02127 0.00070 ( 1)
 250 Y   0.94930 0.02797 0.02195 0.00078 ( 1)
 251 S   0.46230 0.51613 0.00891 0.01266 ( 2)
 252 I   0.85926 0.11970 0.01781 0.00322 ( 1)
 253 G   0.77095 0.20479 0.01825 0.00601 ( 1)
 254 A   0.14365 0.83301 0.00269 0.02065 ( 2)
 255 F   0.83344 0.14587 0.01690 0.00378 ( 1)
 256 K   0.31314 0.66583 0.00560 0.01543 ( 2)
 257 V   0.95825 0.02009 0.02112 0.00055 ( 1)
 258 S   0.96451 0.01781 0.01729 0.00040 ( 1)
 259 P   0.93852 0.03628 0.02412 0.00109 ( 1)
 260 S   0.82386 0.15435 0.01762 0.00417 ( 1)
 261 G   0.83221 0.14174 0.02149 0.00456 ( 1)
 262 K   0.30183 0.37198 0.27347 0.05273 ( 2)
 263 L   0.90488 0.06134 0.03140 0.00238 ( 1)
 264 V   0.96397 0.01629 0.01932 0.00041 ( 1)
 265 V   0.84801 0.13220 0.01642 0.00337 ( 1)
 266 Y   0.95294 0.02520 0.02118 0.00068 ( 1)
 267 G   0.33493 0.10179 0.53969 0.02359 ( 3)
 268 E   0.96789 0.01448 0.01730 0.00033 ( 1)
 269 D   0.97100 0.00852 0.02024 0.00024 ( 1)
 270 T   0.95677 0.02318 0.01947 0.00058 ( 1)
 271 N   0.52562 0.07322 0.39260 0.00856 ( 1)
 272 G   0.96464 0.01714 0.01782 0.00040 ( 1)
 273 D   0.97600 0.00771 0.01611 0.00018 ( 1)
 274 E   0.96848 0.01400 0.01720 0.00032 ( 1)
 275 A   0.02113 0.02909 0.92441 0.02537 ( 3)
 276 Y   0.94976 0.02755 0.02192 0.00076 ( 1)
 277 M   0.83523 0.14392 0.01706 0.00378 ( 1)
 278 L   0.41810 0.07330 0.49602 0.01257 ( 3)
 279 Y   0.82736 0.14870 0.01951 0.00443 ( 1)
 280 V   0.95696 0.02137 0.02109 0.00058 ( 1)
 281 I   0.96769 0.01472 0.01725 0.00033 ( 1)
 282 D   0.97607 0.00837 0.01538 0.00018 ( 1)
 283 A   0.94462 0.03120 0.02327 0.00092 ( 1)
 284 E   0.96998 0.01292 0.01681 0.00029 ( 1)
 285 S   0.96451 0.01781 0.01729 0.00040 ( 1)
 286 G   0.93637 0.03770 0.02476 0.00117 ( 1)
 287 E   0.11677 0.85272 0.00311 0.02741 ( 2)
 288 Y   0.95757 0.02194 0.01993 0.00056 ( 1)
 289 V   0.96397 0.01629 0.01932 0.00041 ( 1)
 290 G   0.76053 0.20607 0.02550 0.00790 ( 1)
 291 Q   0.74819 0.22681 0.01820 0.00680 ( 1)
 292 P   0.68172 0.28349 0.02350 0.01129 ( 1)
 293 L   0.94692 0.03126 0.02097 0.00084 ( 1)
 294 K   0.83693 0.13630 0.02234 0.00442 ( 1)
 295 R   0.31266 0.65893 0.00802 0.02040 ( 2)
 296 V   0.50448 0.06687 0.42010 0.00855 ( 1)
 297 T   0.95885 0.02112 0.01950 0.00053 ( 1)
 298 S   0.77144 0.20499 0.01770 0.00586 ( 1)
 299 D   0.90837 0.07222 0.01752 0.00189 ( 1)
 300 I   0.96769 0.01472 0.01725 0.00033 ( 1)
 301 E   0.96998 0.01292 0.01681 0.00029 ( 1)
 302 W   0.90846 0.05941 0.02993 0.00220 ( 1)
 303 A   0.96288 0.01792 0.01876 0.00044 ( 1)
 304 G   0.96464 0.01714 0.01782 0.00040 ( 1)
 305 D   0.97793 0.00710 0.01482 0.00015 ( 1)
 306 D   0.96776 0.00864 0.02333 0.00028 ( 1)
 307 Y   0.82465 0.14949 0.02114 0.00471 ( 1)
 308 L   0.95187 0.02623 0.02120 0.00071 ( 1)
 309 V   0.96397 0.01629 0.01932 0.00041 ( 1)
 310 Y   0.94930 0.02797 0.02195 0.00078 ( 1)
 311 I   0.81628 0.14179 0.03469 0.00724 ( 1)
 312 T   0.93424 0.03927 0.02525 0.00124 ( 1)
 313 M   0.89203 0.08909 0.01667 0.00221 ( 1)
 314 D   0.97474 0.00931 0.01575 0.00020 ( 1)
 315 S   0.47478 0.49467 0.01364 0.01691 ( 2)
 316 L   0.42028 0.06583 0.50221 0.01167 ( 3)
 317 H   0.83947 0.14026 0.01656 0.00370 ( 1)
 318 R   0.88608 0.07643 0.03424 0.00324 ( 1)
 319 P   0.92060 0.04973 0.02795 0.00172 ( 1)
 320 D   0.97793 0.00710 0.01482 0.00015 ( 1)
 321 K   0.73968 0.24042 0.01400 0.00591 ( 1)
 322 V   0.94404 0.03060 0.02442 0.00094 ( 1)
 323 C   0.35620 0.14138 0.47331 0.02911 ( 3)
 324 L   0.54676 0.41789 0.01880 0.01655 ( 1)
 325 H   0.96500 0.01656 0.01806 0.00039 ( 1)
 326 K   0.96528 0.01636 0.01797 0.00038 ( 1)
 327 L   0.91589 0.05294 0.02925 0.00191 ( 1)
 328 G   0.93815 0.03593 0.02481 0.00111 ( 1)
 329 S   0.39096 0.58406 0.00879 0.01619 ( 2)
 330 D   0.97785 0.00653 0.01548 0.00014 ( 1)
 331 Q   0.93881 0.03265 0.02742 0.00112 ( 1)
 332 S   0.92583 0.04474 0.02787 0.00156 ( 1)
 333 D   0.20632 0.62247 0.11416 0.05704 ( 2)
 334 D   0.97854 0.00650 0.01483 0.00014 ( 1)
 335 M   0.31137 0.43147 0.20970 0.04745 ( 2)
 336 C   0.94005 0.03500 0.02391 0.00104 ( 1)
 337 L   0.66218 0.30427 0.02194 0.01161 ( 1)
 338 Y   0.95896 0.02055 0.01996 0.00052 ( 1)
 339 H   0.88043 0.09796 0.01889 0.00271 ( 1)
 340 E   0.96955 0.01293 0.01722 0.00029 ( 1)
 341 K   0.96307 0.01792 0.01858 0.00043 ( 1)
 342 D   0.97862 0.00642 0.01483 0.00013 ( 1)
 343 D   0.97557 0.00849 0.01576 0.00018 ( 1)
 344 I   0.19736 0.77225 0.00589 0.02451 ( 2)
 345 F   0.96488 0.01678 0.01796 0.00039 ( 1)
 346 S   0.89799 0.06647 0.03284 0.00270 ( 1)
 347 L   0.95391 0.02432 0.02112 0.00065 ( 1)
 348 G   0.84844 0.12649 0.02096 0.00411 ( 1)
 349 L   0.95101 0.02721 0.02106 0.00073 ( 1)
 350 Q   0.82698 0.14669 0.02171 0.00462 ( 1)
 351 A   0.96528 0.01554 0.01880 0.00038 ( 1)
 352 S   0.94100 0.03590 0.02210 0.00101 ( 1)
 353 E   0.96955 0.01293 0.01722 0.00029 ( 1)
 354 S   0.95919 0.02117 0.01912 0.00051 ( 1)
 355 K   0.84622 0.12511 0.02430 0.00436 ( 1)
 356 Q   0.36713 0.60569 0.00905 0.01813 ( 2)
 357 Y   0.95896 0.02055 0.01996 0.00052 ( 1)
 358 L   0.91589 0.05294 0.02925 0.00191 ( 1)
 359 F   0.96488 0.01678 0.01796 0.00039 ( 1)
 360 V   0.96516 0.01511 0.01934 0.00038 ( 1)
 361 R   0.22249 0.44793 0.24977 0.07981 ( 2)
 362 S   0.92055 0.04404 0.03363 0.00178 ( 1)
 363 E   0.82012 0.15526 0.01976 0.00486 ( 1)
 364 S   0.95919 0.02117 0.01912 0.00051 ( 1)
 365 K   0.96328 0.01777 0.01853 0.00042 ( 1)
 366 S   0.88052 0.09208 0.02425 0.00316 ( 1)
 367 T   0.93605 0.03747 0.02530 0.00118 ( 1)
 368 S   0.95937 0.02099 0.01913 0.00051 ( 1)
 369 F   0.96488 0.01678 0.01796 0.00039 ( 1)
 370 I   0.95761 0.02163 0.02021 0.00056 ( 1)
 371 F   0.95956 0.02026 0.01967 0.00051 ( 1)
 372 H   0.45205 0.08957 0.44513 0.01325 ( 1)
 373 L   0.90615 0.06019 0.03133 0.00233 ( 1)
 374 D   0.97557 0.00849 0.01576 0.00018 ( 1)
 375 I   0.94352 0.02055 0.03501 0.00092 ( 1)
 376 S   0.74356 0.23032 0.01894 0.00718 ( 1)
 377 K   0.15617 0.81826 0.00339 0.02219 ( 2)
 378 -   0.76177 0.17382 0.05231 0.01210 ( 1)
 379 Q   0.75941 0.20575 0.02631 0.00853 ( 1)
 380 N   0.14168 0.83279 0.00296 0.02257 ( 2)
 381 K   0.96528 0.01636 0.01797 0.00038 ( 1)
 382 R   0.29994 0.32806 0.31542 0.05658 ( 2)
 383 L   0.95236 0.02586 0.02109 0.00069 ( 1)
 384 E   0.07908 0.76416 0.05756 0.09920 ( 2)
 385 V   0.84771 0.11808 0.02932 0.00488 ( 1)
 386 L   0.92600 0.04532 0.02716 0.00152 ( 1)
 387 T   0.93762 0.03591 0.02534 0.00113 ( 1)
 388 P   0.94943 0.02778 0.02202 0.00077 ( 1)
 389 R   0.74909 0.21759 0.02489 0.00843 ( 1)
 390 L   0.33534 0.09691 0.54443 0.02332 ( 3)
 391 Y   0.85529 0.12373 0.01768 0.00331 ( 1)
 392 G   0.95853 0.02109 0.01985 0.00053 ( 1)
 393 I   0.96686 0.01539 0.01740 0.00035 ( 1)
 394 D   0.97862 0.00642 0.01483 0.00013 ( 1)
 395 T   0.93615 0.03729 0.02538 0.00118 ( 1)
 396 A   0.38515 0.11454 0.47887 0.02143 ( 3)
 397 A   0.96105 0.01940 0.01907 0.00048 ( 1)
 398 S   0.96574 0.01658 0.01731 0.00037 ( 1)
 399 H   0.96285 0.01497 0.02175 0.00043 ( 1)
 400 R   0.76248 0.20872 0.02169 0.00712 ( 1)
 401 G   0.93815 0.03593 0.02481 0.00111 ( 1)
 402 N   0.97288 0.01094 0.01594 0.00023 ( 1)
 403 H   0.87488 0.10223 0.01981 0.00308 ( 1)
 404 F   0.95865 0.02119 0.01963 0.00053 ( 1)
 405 Y   0.95896 0.02055 0.01996 0.00052 ( 1)
 406 I   0.96848 0.01373 0.01747 0.00031 ( 1)
 407 K   0.78658 0.19072 0.01726 0.00544 ( 1)
 408 R   0.94806 0.02922 0.02192 0.00080 ( 1)
 409 R   0.89887 0.06367 0.03475 0.00270 ( 1)
 410 S   0.96516 0.01715 0.01730 0.00038 ( 1)
 411 E   0.86760 0.10338 0.02527 0.00374 ( 1)
 412 D   0.89268 0.08447 0.02041 0.00244 ( 1)
 413 F   0.95865 0.02119 0.01963 0.00053 ( 1)
 414 Y   0.95087 0.02641 0.02199 0.00073 ( 1)
 415 N   0.97288 0.01094 0.01594 0.00023 ( 1)
 416 S   0.94467 0.03246 0.02197 0.00090 ( 1)
 417 E   0.96955 0.01293 0.01722 0.00029 ( 1)
 418 L   0.90192 0.04859 0.04669 0.00280 ( 1)
 419 V   0.96516 0.01511 0.01934 0.00038 ( 1)
 420 A   0.96528 0.01554 0.01880 0.00038 ( 1)
 421 C   0.93987 0.03517 0.02391 0.00105 ( 1)
 422 P   0.92459 0.04575 0.02808 0.00158 ( 1)
 423 S   0.33635 0.14334 0.48978 0.03052 ( 3)
 424 N   0.91796 0.06684 0.01377 0.00143 ( 1)
 425 N   0.97690 0.00825 0.01468 0.00016 ( 1)
 426 V   0.78691 0.17066 0.03390 0.00853 ( 1)
 427 A   0.49536 0.48308 0.00937 0.01219 ( 1)
 428 E   0.97101 0.01190 0.01683 0.00027 ( 1)
 429 A   0.40508 0.55386 0.01604 0.02503 ( 2)
 430 T   0.83090 0.14483 0.01995 0.00432 ( 1)
 431 V   0.95835 0.01999 0.02112 0.00054 ( 1)
 432 L   0.92352 0.04679 0.02805 0.00164 ( 1)
 433 L   0.90586 0.06048 0.03132 0.00234 ( 1)
 434 P   0.69596 0.27354 0.02087 0.00963 ( 1)
 435 H   0.96007 0.01413 0.02534 0.00046 ( 1)
 436 R   0.93989 0.03516 0.02390 0.00105 ( 1)
 437 E   0.96955 0.01293 0.01722 0.00029 ( 1)
 438 S   0.85946 0.12199 0.01563 0.00292 ( 1)
 439 V   0.37175 0.60147 0.00893 0.01784 ( 2)
 440 K   0.96018 0.02085 0.01847 0.00050 ( 1)
 441 I   0.96613 0.01628 0.01722 0.00037 ( 1)
 442 Q   0.94245 0.03407 0.02251 0.00097 ( 1)
 443 D   0.97374 0.01020 0.01584 0.00022 ( 1)
 444 F   0.79796 0.17923 0.01775 0.00506 ( 1)
 445 Q   0.94112 0.03536 0.02252 0.00100 ( 1)
 446 L   0.94122 0.03466 0.02311 0.00101 ( 1)
 447 F   0.96166 0.01998 0.01790 0.00046 ( 1)
 448 E   0.96854 0.01436 0.01678 0.00032 ( 1)
 449 N   0.97494 0.01020 0.01465 0.00020 ( 1)
 450 H   0.96627 0.01684 0.01653 0.00037 ( 1)
 451 I   0.96613 0.01628 0.01722 0.00037 ( 1)
 452 A   0.96239 0.01842 0.01874 0.00045 ( 1)
 453 V   0.95004 0.02815 0.02104 0.00077 ( 1)
 454 Y   0.95563 0.02388 0.01989 0.00061 ( 1)
 455 E   0.96639 0.01499 0.01825 0.00037 ( 1)
 456 R   0.75366 0.22173 0.01809 0.00652 ( 1)
 457 E   0.96829 0.01461 0.01678 0.00033 ( 1)
 458 N   0.97494 0.01020 0.01465 0.00020 ( 1)
 459 G   0.96264 0.01913 0.01778 0.00044 ( 1)
 460 L   0.90141 0.06492 0.03116 0.00251 ( 1)
 461 P   0.91801 0.05230 0.02787 0.00181 ( 1)
 462 K   0.96018 0.02085 0.01847 0.00050 ( 1)
 463 I   0.21652 0.48658 0.21840 0.07850 ( 2)
 464 T   0.95694 0.02303 0.01946 0.00058 ( 1)
 465 V   0.94369 0.03095 0.02441 0.00095 ( 1)
 466 Y   0.95563 0.02388 0.01989 0.00061 ( 1)
 467 D   0.36580 0.60803 0.00845 0.01772 ( 2)
 468 L   0.90619 0.06046 0.03100 0.00235 ( 1)
 469 P   0.67646 0.28875 0.02327 0.01151 ( 1)
 470 A   0.81482 0.16331 0.01740 0.00447 ( 1)
 471 S   0.36984 0.44392 0.15010 0.03614 ( 2)
 472 G   0.93392 0.04015 0.02469 0.00124 ( 1)
 473 E   0.96764 0.01455 0.01746 0.00034 ( 1)
 474 A   0.20363 0.52599 0.18104 0.08933 ( 2)
 475 L   0.28704 0.36497 0.28992 0.05806 ( 2)
 476 G   0.94322 0.03326 0.02258 0.00095 ( 1)
 477 K   0.32575 0.49051 0.14091 0.04283 ( 2)
 478 L   0.95029 0.02793 0.02104 0.00075 ( 1)
 479 Q   0.76868 0.20713 0.01815 0.00603 ( 1)
 480 G   0.95353 0.02800 0.01781 0.00066 ( 1)
 481 G   0.93448 0.03959 0.02471 0.00122 ( 1)
 482 R   0.90723 0.06011 0.03040 0.00226 ( 1)
 483 E   0.21782 0.43968 0.26724 0.07526 ( 2)
 484 I   0.96613 0.01628 0.01722 0.00037 ( 1)
 485 D   0.97695 0.00808 0.01480 0.00017 ( 1)
 486 F   0.96071 0.02032 0.01848 0.00049 ( 1)
 487 V   0.09076 0.86602 0.00294 0.04028 ( 2)
 488 D   0.97695 0.00808 0.01480 0.00017 ( 1)
 489 P   0.91796 0.05236 0.02787 0.00181 ( 1)
 490 A   0.74675 0.22247 0.02275 0.00803 ( 1)
 491 Y   0.95563 0.02388 0.01989 0.00061 ( 1)
 492 A   0.93942 0.03542 0.02408 0.00107 ( 1)
 493 V   0.94394 0.03174 0.02338 0.00094 ( 1)
 494 E   0.96696 0.01552 0.01718 0.00035 ( 1)
 495 P   0.94222 0.03343 0.02337 0.00098 ( 1)
 496 E   0.96854 0.01436 0.01678 0.00032 ( 1)
 497 E   0.35072 0.62007 0.00871 0.02049 ( 2)
 498 S   0.89351 0.07094 0.03267 0.00288 ( 1)
 499 Q   0.94245 0.03407 0.02251 0.00097 ( 1)
 500 F   0.95526 0.02456 0.01956 0.00061 ( 1)
 501 H   0.50733 0.47375 0.00836 0.01055 ( 1)
 502 S   0.90239 0.06219 0.03290 0.00252 ( 1)
 503 S   0.01902 0.94961 0.00052 0.03086 ( 2)
 504 I   0.14550 0.82961 0.00304 0.02185 ( 2)
 505 I   0.02705 0.94758 0.00056 0.02480 ( 2)
 506 R   0.88840 0.03920 0.06907 0.00332 ( 1)
 507 F   0.47889 0.49997 0.00892 0.01222 ( 2)
 508 H   0.08455 0.89027 0.00175 0.02342 ( 2)
 509 Y   0.46347 0.51397 0.00934 0.01322 ( 2)
 510 S   0.33536 0.64261 0.00644 0.01559 ( 2)
 511 S   0.89980 0.06467 0.03290 0.00262 ( 1)
 512 L   0.10289 0.85991 0.00359 0.03362 ( 2)
 513 K   0.40305 0.56449 0.01215 0.02031 ( 2)
 514 T   0.66024 0.31217 0.01759 0.00999 ( 1)
 515 P   0.91949 0.05083 0.02792 0.00176 ( 1)
 516 P   0.93751 0.03728 0.02409 0.00112 ( 1)
 517 S   0.94630 0.03088 0.02197 0.00086 ( 1)
 518 V   0.79341 0.17816 0.02185 0.00659 ( 1)
 519 F   0.96292 0.01873 0.01792 0.00043 ( 1)
 520 D   0.97428 0.00977 0.01574 0.00021 ( 1)
 521 Y   0.95678 0.02273 0.01991 0.00058 ( 1)
 522 D   0.97548 0.00895 0.01537 0.00019 ( 1)
 523 M   0.97262 0.01221 0.01493 0.00024 ( 1)
 524 D   0.97701 0.00795 0.01488 0.00017 ( 1)
 525 S   0.67228 0.28928 0.02590 0.01254 ( 1)
 526 G   0.94456 0.03192 0.02261 0.00091 ( 1)
 527 V   0.94527 0.03041 0.02341 0.00090 ( 1)
 528 S   0.70352 0.26904 0.01836 0.00907 ( 1)
 529 V   0.76410 0.20963 0.01959 0.00667 ( 1)
 530 L   0.91990 0.05040 0.02794 0.00176 ( 1)
 531 K   0.96335 0.01829 0.01793 0.00042 ( 1)
 532 K   0.96126 0.01979 0.01849 0.00047 ( 1)
 533 I   0.96491 0.01656 0.01813 0.00040 ( 1)
 534 N   0.89176 0.09232 0.01383 0.00209 ( 1)
 535 T   0.82998 0.14943 0.01672 0.00387 ( 1)
 536 T   0.46930 0.50852 0.00912 0.01306 ( 2)
 537 F   0.67486 0.29313 0.02128 0.01073 ( 1)
 538 -   0.82080 0.16035 0.01499 0.00385 ( 1)
 539 -   0.92753 0.04651 0.02452 0.00144 ( 1)
 540 V   0.80361 0.17736 0.01477 0.00426 ( 1)
 541 L   0.16182 0.81892 0.00234 0.01692 ( 2)
 542 C   0.04357 0.70672 0.06954 0.18017 ( 2)
 543 S   0.89731 0.06715 0.03281 0.00272 ( 1)
 544 G   0.40138 0.58055 0.00598 0.01209 ( 2)
 545 F   0.82005 0.15874 0.01700 0.00421 ( 1)
 546 L   0.76002 0.21381 0.01944 0.00673 ( 1)
 547 S   0.00602 0.95016 0.00025 0.04357 ( 2)
 548 -   0.96214 0.02020 0.01720 0.00046 ( 1)
 549 -   0.92909 0.04592 0.02362 0.00137 ( 1)
 550 -   0.95509 0.02593 0.01837 0.00062 ( 1)
 551 -   0.89870 0.06913 0.02961 0.00256 ( 1)
 552 -   0.95746 0.02332 0.01864 0.00057 ( 1)
 553 -   0.95325 0.02553 0.02054 0.00068 ( 1)
 554 -   0.95763 0.02315 0.01865 0.00057 ( 1)
 555 -   0.93918 0.03796 0.02180 0.00105 ( 1)
 556 -   0.97402 0.01099 0.01476 0.00023 ( 1)
 557 -   0.93341 0.04295 0.02241 0.00124 ( 1)
 558 -   0.93821 0.03533 0.02535 0.00111 ( 1)
 559 -   0.93616 0.04034 0.02235 0.00114 ( 1)
 560 -   0.95445 0.02613 0.01878 0.00064 ( 1)
 561 -   0.32240 0.65235 0.00723 0.01801 ( 2)
 562 -   0.41002 0.56630 0.00867 0.01501 ( 2)
 563 -   0.20662 0.76542 0.00513 0.02283 ( 2)
 564 -   0.12624 0.85208 0.00216 0.01952 ( 2)
 565 M   0.07072 0.68276 0.09681 0.14972 ( 2)
 566 Y   0.95707 0.02238 0.01997 0.00057 ( 1)
 567 Q   0.06577 0.90614 0.00161 0.02648 ( 2)
 568 K   0.96419 0.01686 0.01855 0.00040 ( 1)
 569 -   0.76177 0.17382 0.05231 0.01210 ( 1)
 570 -   0.66795 0.30680 0.01561 0.00965 ( 1)
 571 -   0.93786 0.03779 0.02323 0.00112 ( 1)
 572 -   0.25992 0.39881 0.27383 0.06743 ( 2)
 573 -   0.94170 0.03493 0.02238 0.00099 ( 1)
 574 -   0.97402 0.01099 0.01476 0.00023 ( 1)
 575 -   0.94965 0.02993 0.01966 0.00076 ( 1)
 576 -   0.88640 0.07803 0.03240 0.00317 ( 1)
 577 -   0.96984 0.01413 0.01573 0.00031 ( 1)
 578 -   0.92954 0.04522 0.02388 0.00136 ( 1)
 579 -   0.96785 0.01696 0.01485 0.00034 ( 1)
 580 -   0.89844 0.06883 0.03013 0.00260 ( 1)
 581 -   0.89474 0.07157 0.03093 0.00277 ( 1)
 582 -   0.39631 0.10398 0.48067 0.01904 ( 3)
 583 -   0.94025 0.03914 0.01961 0.00100 ( 1)
 584 -   0.78653 0.19200 0.01631 0.00516 ( 1)
 585 -   0.94965 0.02993 0.01966 0.00076 ( 1)
 586 -   0.92302 0.05166 0.02376 0.00156 ( 1)
 587 -   0.95020 0.02928 0.01977 0.00075 ( 1)
 588 -   0.96437 0.01851 0.01671 0.00041 ( 1)
 589 -   0.76620 0.20479 0.02185 0.00717 ( 1)
 590 -   0.92970 0.04445 0.02448 0.00137 ( 1)
 591 -   0.76632 0.20466 0.02185 0.00717 ( 1)
 592 -   0.97374 0.01127 0.01476 0.00024 ( 1)
 593 -   0.91523 0.05609 0.02679 0.00189 ( 1)
 594 -   0.78431 0.19529 0.01540 0.00500 ( 1)
 595 -   0.94974 0.03006 0.01945 0.00075 ( 1)
 596 -   0.77151 0.20832 0.01495 0.00521 ( 1)
 597 -   0.92731 0.04673 0.02451 0.00145 ( 1)
 598 -   0.59701 0.36649 0.02153 0.01497 ( 1)
 599 -   0.72551 0.24971 0.01727 0.00751 ( 1)
 600 -   0.94974 0.03006 0.01945 0.00075 ( 1)
 601 -   0.93918 0.03796 0.02180 0.00105 ( 1)
 602 -   0.89570 0.07058 0.03099 0.00273 ( 1)
 603 -   0.71457 0.24626 0.02802 0.01114 ( 1)
 604 -   0.97240 0.01246 0.01487 0.00026 ( 1)
 605 -   0.93791 0.03934 0.02167 0.00108 ( 1)
 606 -   0.94629 0.02573 0.02708 0.00090 ( 1)
 607 -   0.95678 0.02484 0.01780 0.00058 ( 1)
 608 -   0.07105 0.89589 0.00209 0.03096 ( 2)
 609 -   0.45421 0.12107 0.40821 0.01652 ( 1)
 610 -   0.72156 0.24814 0.02154 0.00876 ( 1)
 611 -   0.78291 0.19558 0.01632 0.00519 ( 1)
 612 -   0.95763 0.02315 0.01865 0.00057 ( 1)
 613 -   0.96337 0.01977 0.01642 0.00043 ( 1)
 614 -   0.79686 0.17674 0.02072 0.00568 ( 1)
 615 -   0.93067 0.04474 0.02327 0.00132 ( 1)
 616 -   0.92731 0.04673 0.02451 0.00145 ( 1)
 617 -   0.95746 0.02412 0.01785 0.00056 ( 1)
 618 -   0.94629 0.02573 0.02708 0.00090 ( 1)
 619 -   0.96261 0.01985 0.01710 0.00045 ( 1)
 620 -   0.96785 0.01696 0.01485 0.00034 ( 1)
 621 -   0.94864 0.03094 0.01964 0.00078 ( 1)
 622 -   0.89931 0.06815 0.02998 0.00255 ( 1)
 623 -   0.38265 0.59652 0.00687 0.01396 ( 2)
 624 -   0.89870 0.06913 0.02961 0.00256 ( 1)
 625 -   0.95020 0.02928 0.01977 0.00075 ( 1)
 626 -   0.96261 0.01985 0.01710 0.00045 ( 1)
 627 N   0.92294 0.06170 0.01399 0.00136 ( 1)
 628 G   0.93696 0.03712 0.02477 0.00115 ( 1)
 629 L   0.47128 0.50830 0.00848 0.01194 ( 2)
 630 P   0.64876 0.31772 0.02144 0.01209 ( 1)
 631 L   0.52024 0.44962 0.01497 0.01517 ( 1)
 632 -   0.95742 0.02419 0.01782 0.00056 ( 1)
 633 -   0.95742 0.02419 0.01782 0.00056 ( 1)
 634 -   0.95353 0.02649 0.01931 0.00067 ( 1)
 635 -   0.96655 0.01725 0.01583 0.00037 ( 1)
 636 -   0.77864 0.19837 0.01743 0.00557 ( 1)
 637 -   0.94974 0.03006 0.01945 0.00075 ( 1)
 638 -   0.95142 0.02852 0.01935 0.00071 ( 1)
 639 -   0.97402 0.01099 0.01476 0.00023 ( 1)
 640 -   0.94974 0.03006 0.01945 0.00075 ( 1)
 641 -   0.96165 0.02074 0.01714 0.00047 ( 1)
 642 -   0.79830 0.18163 0.01539 0.00467 ( 1)
 643 -   0.93841 0.03893 0.02160 0.00107 ( 1)
 644 -   0.79762 0.17039 0.02534 0.00664 ( 1)
 645 -   0.96437 0.01851 0.01671 0.00041 ( 1)
 646 -   0.95709 0.02443 0.01790 0.00057 ( 1)
 647 L   0.91944 0.05111 0.02768 0.00177 ( 1)
 648 M   0.52532 0.14449 0.32039 0.00980 ( 1)
 649 E   0.12120 0.75931 0.05211 0.06738 ( 2)
 650 H   0.13034 0.84496 0.00277 0.02194 ( 2)
 651 R   0.83731 0.14313 0.01600 0.00356 ( 1)
 652 Y   0.94894 0.02834 0.02194 0.00079 ( 1)
 653 L   0.07298 0.89695 0.00189 0.02818 ( 2)
 654 S   0.68445 0.28001 0.02422 0.01133 ( 1)
 655 P   0.45667 0.52285 0.00821 0.01227 ( 2)
 656 -   0.96261 0.01985 0.01710 0.00045 ( 1)
 657 -   0.95669 0.02442 0.01830 0.00058 ( 1)
 658 -   0.75124 0.22036 0.02085 0.00755 ( 1)
 659 -   0.92896 0.04604 0.02362 0.00137 ( 1)
 660 -   0.95814 0.02404 0.01727 0.00055 ( 1)
 661 -   0.84385 0.12966 0.02218 0.00431 ( 1)
 662 -   0.94357 0.03584 0.01967 0.00092 ( 1)
 663 -   0.74105 0.23394 0.01790 0.00711 ( 1)
 664 -   0.95770 0.02459 0.01716 0.00055 ( 1)
 665 -   0.93308 0.04174 0.02391 0.00127 ( 1)
 666 -   0.95809 0.02366 0.01770 0.00055 ( 1)
 667 -   0.94994 0.02964 0.01967 0.00075 ( 1)
 668 -   0.89603 0.07012 0.03112 0.00273 ( 1)
 669 -   0.91318 0.05809 0.02678 0.00195 ( 1)
 670 -   0.85696 0.12401 0.01597 0.00306 ( 1)
 671 -   0.95749 0.02409 0.01785 0.00056 ( 1)
 672 -   0.41683 0.56148 0.00785 0.01385 ( 2)
 673 -   0.94971 0.02859 0.02093 0.00078 ( 1)
 674 -   0.89439 0.07191 0.03091 0.00278 ( 1)
 675 -   0.97153 0.01360 0.01460 0.00027 ( 1)
 676 -   0.96785 0.01696 0.01485 0.00034 ( 1)
 677 -   0.93730 0.03995 0.02166 0.00110 ( 1)
 678 -   0.93453 0.04259 0.02169 0.00118 ( 1)
 679 -   0.97011 0.01392 0.01567 0.00030 ( 1)
 680 -   0.90211 0.06666 0.02882 0.00241 ( 1)
 681 -   0.94974 0.03006 0.01945 0.00075 ( 1)
 682 -   0.95727 0.02434 0.01782 0.00057 ( 1)
 683 -   0.93651 0.03875 0.02356 0.00118 ( 1)
 684 -   0.79556 0.18247 0.01698 0.00499 ( 1)
 685 -   0.26485 0.40556 0.26813 0.06146 ( 2)
 686 -   0.80369 0.16937 0.02137 0.00556 ( 1)
 687 -   0.73462 0.23804 0.01968 0.00766 ( 1)
 688 -   0.94519 0.03208 0.02182 0.00091 ( 1)
 689 -   0.93948 0.03770 0.02178 0.00104 ( 1)
 690 -   0.95271 0.02690 0.01970 0.00070 ( 1)
 691 -   0.95568 0.02453 0.01916 0.00062 ( 1)
 692 -   0.97402 0.01099 0.01476 0.00023 ( 1)
 693 -   0.47302 0.10198 0.41214 0.01286 ( 1)
 694 -   0.93490 0.04095 0.02296 0.00119 ( 1)
 695 -   0.92428 0.04776 0.02636 0.00159 ( 1)
 696 -   0.95101 0.02882 0.01945 0.00072 ( 1)
 697 -   0.96785 0.01696 0.01485 0.00034 ( 1)
 698 -   0.94447 0.03372 0.02091 0.00090 ( 1)
 699 -   0.97240 0.01246 0.01487 0.00026 ( 1)
 700 -   0.64884 0.31847 0.02082 0.01186 ( 1)
 701 -   0.94881 0.02948 0.02092 0.00079 ( 1)
 702 -   0.95814 0.02404 0.01727 0.00055 ( 1)
 703 -   0.91209 0.05821 0.02769 0.00202 ( 1)
 704 -   0.91273 0.05852 0.02678 0.00197 ( 1)
 705 -   0.94869 0.02960 0.02092 0.00079 ( 1)
 706 -   0.92664 0.04685 0.02504 0.00148 ( 1)
 707 -   0.95763 0.02315 0.01865 0.00057 ( 1)
 708 -   0.96261 0.01985 0.01710 0.00045 ( 1)
 709 -   0.89870 0.06913 0.02961 0.00256 ( 1)
 710 -   0.96437 0.01851 0.01671 0.00041 ( 1)
 711 -   0.96437 0.01851 0.01671 0.00041 ( 1)
 712 -   0.89870 0.06913 0.02961 0.00256 ( 1)
 713 -   0.95809 0.02366 0.01770 0.00055 ( 1)
 714 -   0.97388 0.01113 0.01476 0.00023 ( 1)
 715 -   0.91227 0.05803 0.02769 0.00201 ( 1)
 716 -   0.93088 0.04228 0.02547 0.00137 ( 1)
 717 -   0.49280 0.10503 0.38921 0.01296 ( 1)
 718 -   0.96177 0.02004 0.01772 0.00047 ( 1)
 719 -   0.96261 0.01985 0.01710 0.00045 ( 1)
 720 -   0.94130 0.03596 0.02174 0.00100 ( 1)
 721 -   0.94622 0.03319 0.01974 0.00085 ( 1)
 722 L   0.10293 0.86630 0.00270 0.02807 ( 2)
 723 Y   0.95507 0.02442 0.01988 0.00062 ( 1)
 724 I   0.89197 0.09251 0.01359 0.00193 ( 1)
 725 E   0.84554 0.13500 0.01611 0.00335 ( 1)
 726 -   0.90195 0.06253 0.03298 0.00254 ( 1)
 727 -   0.95020 0.02928 0.01977 0.00075 ( 1)
 728 -   0.93918 0.03796 0.02180 0.00105 ( 1)
 729 -   0.93183 0.04352 0.02336 0.00130 ( 1)
 730 -   0.82493 0.15462 0.01638 0.00407 ( 1)
 731 -   0.97076 0.01278 0.01618 0.00029 ( 1)
 732 -   0.96639 0.01738 0.01586 0.00037 ( 1)
 733 -   0.93610 0.03946 0.02327 0.00118 ( 1)
 734 -   0.80454 0.17582 0.01529 0.00434 ( 1)
 735 -   0.93308 0.04174 0.02391 0.00127 ( 1)
 736 -   0.93334 0.04248 0.02294 0.00123 ( 1)
 737 -   0.46295 0.51727 0.00779 0.01199 ( 2)
 738 -   0.95020 0.02928 0.01977 0.00075 ( 1)
 739 -   0.92954 0.04522 0.02388 0.00136 ( 1)
 740 K   0.48220 0.49734 0.00872 0.01174 ( 2)
 741 I   0.96613 0.01626 0.01724 0.00037 ( 1)
 742 L   0.90104 0.07467 0.02211 0.00217 ( 1)
 743 C   0.43322 0.54268 0.00926 0.01485 ( 2)
 744 S   0.73469 0.24181 0.01665 0.00685 ( 1)
 745 S   0.83547 0.14455 0.01627 0.00371 ( 1)
 746 M   0.31805 0.65899 0.00635 0.01661 ( 2)
 747 A   0.19529 0.77111 0.00605 0.02755 ( 2)
 748 Q   0.56239 0.41811 0.00965 0.00985 ( 1)
 749 T   0.66064 0.32263 0.00974 0.00700 ( 1)
 750 P   0.94354 0.03337 0.02216 0.00093 ( 1)
 751 C   0.72509 0.24653 0.02020 0.00818 ( 1)
 752 C   0.30796 0.66484 0.00743 0.01978 ( 2)
 753 Y   0.17492 0.80674 0.00255 0.01578 ( 2)
 754 L   0.31167 0.66305 0.00696 0.01832 ( 2)
 755 A   0.70083 0.27297 0.01780 0.00840 ( 1)
 756 L   0.76177 0.17382 0.05231 0.01210 ( 1)
 757 A   0.75443 0.22692 0.01328 0.00537 ( 1)
 758 P   0.94638 0.03082 0.02195 0.00085 ( 1)
 759 M   0.37566 0.60070 0.00778 0.01586 ( 2)
 760 R   0.83191 0.14388 0.01979 0.00442 ( 1)
 761 Y   0.81627 0.15590 0.02243 0.00540 ( 1)
 762 A   0.77773 0.19720 0.01906 0.00600 ( 1)
 763 -   0.76177 0.17382 0.05231 0.01210 ( 1)
 764 -   0.80222 0.17860 0.01479 0.00439 ( 1)
 765 -   0.89879 0.06854 0.03008 0.00258 ( 1)
 766 -   0.93791 0.03934 0.02167 0.00108 ( 1)
 767 -   0.95497 0.02041 0.02397 0.00065 ( 1)
 768 -   0.90725 0.06225 0.02828 0.00222 ( 1)
 769 -   0.95474 0.02584 0.01879 0.00063 ( 1)
 770 -   0.34585 0.13291 0.49297 0.02826 ( 3)
 771 -   0.52754 0.44317 0.01372 0.01557 ( 1)
 772 -   0.14148 0.83807 0.00219 0.01826 ( 2)
 773 -   0.96682 0.01696 0.01585 0.00037 ( 1)
 774 -   0.93870 0.03867 0.02156 0.00107 ( 1)
 775 -   0.60991 0.34916 0.02509 0.01584 ( 1)
 776 -   0.89373 0.06942 0.03388 0.00298 ( 1)
 777 -   0.94974 0.03006 0.01945 0.00075 ( 1)
 778 -   0.95742 0.02419 0.01782 0.00056 ( 1)
 779 -   0.93401 0.04322 0.02158 0.00119 ( 1)
 780 -   0.96183 0.02002 0.01768 0.00047 ( 1)
 781 -   0.14027 0.36701 0.35341 0.13932 ( 2)
 782 -   0.95607 0.02567 0.01767 0.00059 ( 1)
 783 -   0.95142 0.02758 0.02027 0.00073 ( 1)
 784 -   0.93266 0.04139 0.02467 0.00128 ( 1)
 785 -   0.95709 0.02443 0.01790 0.00057 ( 1)
 786 -   0.37528 0.59719 0.00882 0.01872 ( 2)
 787 -   0.91824 0.04964 0.03026 0.00186 ( 1)
 788 -   0.95742 0.02419 0.01782 0.00056 ( 1)
 789 -   0.90419 0.06582 0.02766 0.00233 ( 1)
 790 -   0.93637 0.03995 0.02253 0.00114 ( 1)
 791 -   0.93651 0.04028 0.02208 0.00113 ( 1)
 792 -   0.95230 0.02731 0.01969 0.00069 ( 1)
 793 -   0.96437 0.01851 0.01671 0.00041 ( 1)
 794 -   0.95487 0.02609 0.01842 0.00062 ( 1)
 795 -   0.90028 0.06260 0.03438 0.00274 ( 1)
 796 -   0.88416 0.08041 0.03217 0.00326 ( 1)
 797 -   0.96169 0.02053 0.01731 0.00048 ( 1)
 798 -   0.96877 0.01407 0.01682 0.00033 ( 1)
 799 -   0.94877 0.02997 0.02047 0.00079 ( 1)
 800 -   0.95302 0.02832 0.01800 0.00067 ( 1)
 801 -   0.31717 0.64086 0.01298 0.02899 ( 2)
 802 -   0.94122 0.03602 0.02176 0.00100 ( 1)
 803 -   0.71973 0.24409 0.02605 0.01013 ( 1)
 804 -   0.77143 0.20882 0.01447 0.00528 ( 1)
 805 -   0.38397 0.09205 0.50592 0.01806 ( 3)
 806 -   0.93490 0.04095 0.02296 0.00119 ( 1)
 807 -   0.95742 0.02419 0.01782 0.00056 ( 1)
 808 -   0.93586 0.03916 0.02379 0.00118 ( 1)
 809 -   0.89860 0.06873 0.03008 0.00259 ( 1)
 810 -   0.94941 0.03017 0.01965 0.00076 ( 1)
 811 -   0.96785 0.01696 0.01485 0.00034 ( 1)
 812 -   0.15529 0.81530 0.00400 0.02541 ( 2)
 813 -   0.00065 0.84390 0.00069 0.15476 ( 2)
 814 -   0.00002 0.94297 0.00000 0.05701 ( 2)
 815 -   0.00157 0.97085 0.00003 0.02755 ( 2)
 816 -   0.76177 0.17382 0.05231 0.01210 ( 1)
 817 -   0.86329 0.07229 0.05938 0.00503 ( 1)
 818 -   0.84884 0.08675 0.05837 0.00604 ( 1)
 819 -   0.82141 0.11418 0.05646 0.00795 ( 1)
 820 -   0.82163 0.11395 0.05648 0.00793 ( 1)
 821 -   0.76177 0.17382 0.05231 0.01210 ( 1)
