# Supplementary material for: Comparative gene retention analysis in barley, wild emmer, and bread wheat pangenome lines reveals factors affecting gene retention following gene duplication
Source: BMC Biol. 2023 Feb 6;21:25. doi: 10.1186/s12915-022-01503-z (PMC9903521; doi:10.1186/s12915-022-01503-z)
Supplement: Supplementary file 12 — Additional file 12. Sequence alignment, phylogenetic trees, and natural selection analyses data for Fig. 5E-O. [file 12915_2022_1503_MOESM12_ESM.zip › Files_S11/HORVU.MOREX.r2.6HG0493190.1/HORVU.MOREX.r2.6HG0493190.1.fas]

>TRIDC6BG041270.1
---------------------------------------------------------------------------------------------------------------------------------------------------------------------------------------GACCAGAGCTGCTTCACACTGATCCAACCCCACCGGGCCTCTCCCGCCGCCGCGCTCTCTTCTCGCCGGCAGCCCCTACGCCAACTCGCCCTCGAATCGCGCGCCTCG---------------------GAATCTGCAATGGCCTCCACGCCGCCGGTGGCAAGGAAGGTGCCGCACGAGCTGGCGGAGCACGGCGACGTCCGCCTCGACAGCTACTACTGGCTCCGCGACGACTCCCGCTCCGATCCCGCCGTCCTCGCCCACCTCCGCGCCGAGAACGACTACACGGCCTCCCTCATGTCCGATGTCAAACACATCGAGGATGAAATATTTGCTGAAATTCGAGGAAGAATCAAGGAAGATGATACAGATGTGCCTCTTCGCAGAGGGCAGTATTACTACTATGAAAGAACATTGACTGGCAAGGAGTATGTACAACACTGCAGGCGTCTTGTACCAACAGATGGCCATATTACAGTCTTCGATGCGATGCCCGTAGGACTTGATGCCCCTGATGAGCATATTGTCTTGGATGAGAATGTAAAGGCTGAGGGCCATGACTATTACAGCATCGGGGCTTTCAAGGTCAGTCCCAGCGGTAAGCTAGTTGTTTATGGAGAAGATACTAACGGTGACGAAGCCTACATGCTTTATGTCATTGATGCAGAGAGTGGAGAATATGTTGGACAACCACTTAAAAGAGTTACTTCTGACATTGAGTGGGCTGGTGATGATTACCTTGTTTACATTACAATGGACAGCCTTCATCGACCAGATAAAGTATGCCTACACAAGTTAGGATCTGATCAGTCTGATGATATGTGCCTGTATCATGAAAAAGATGACATATTTTCACTTGGTCTACAAGCTTCAGAAAGCAAGCAATATTTATTTGTTAGATCAGAAAGCAAAAGCACAAGCTTTATATTCCACCTAGACATCTCCAAA---CAGAACAAGCGGCTTGAAGTTTTGACACCTCGCTTGTATGGCATTGATACAGCAGCTAGTCATCGTGGAAACCATTTCTATATTAAGAGGCGAAGTGAAGATTTCTACAACTCTGAACTGGTTGCTTGCCCATCGAATAATGTTGCTGAGGCCACTGTCTTGCTACCACACAGAGAAAGTGTGAAAATTCAGGACTTCCAGCTCTTTGAGAATCATATTGCTGTCTATGAGCGTGAGAATGGTCTACCAAAAATAACTGTATATGACTTACCGGCCAGTGGAGAGGCACTTGGGAAACTTCAGGGTGGACGGGAAATTGATTTTGTTGATCCAGCATATGCAGTGGAACCCGAGGAGTCACAGTTCCATTCATCTATTATTAGGTTTCATTATAGCTCACTGAAGACACCACCCTCTGTGTTTGACTATGATATGGATTCAGGGGTGTCTGTATTGAAGAAAATTAATACTACGTTC------GTGCTATGTTCCGGATTTCTCAGT---------------------------------------------------ATGTATCAGAAAGAA---------------------------------------------------------------------------------------------------------------------------------------------------------------------------AATGGGCTGCCGCTT---------------------------------------------CTGATGGAACACAGATACCTATCTCCA------------------------------------------------------------------------------------------------------------------------------------------------------------------------------------------------------TTATATATAGAA------------------------------------------AAGATCTTGTGCAGCTCGATGGCTCAGACCCCATGCTGCTATCTGGCTTTGGCTCCTATGAGATATGCATAG------------------------------------------------------------------------------------------------------------------------------------------------------------------------------
>HORVU.MOREX.r2.6HG0493190.1
---------------------------------------------------------------------------------------------------------------------------------------------------------------------------------------------------------------------------------------------------------------------------------------------------------------------------------ATGGCCTCCGCGCCGCCGGTTGCAAGGAAGGTGCCGCACGAGCTGGCGGAGCACGGCGACGTCCGCGTCGACAGCTACTACTGGCTCCGCGACGACTCCCGCTCCGACCCCGCCGTCCTCGCCCACCTCCGCGCCGAGAACTACTACACGTCCGCCCTCATGTCCGATGTCAAACACATCGAGGATGAAATATTTGCTGAAATTCGAGGAAGAATCAAGGAAGATGATACAGATGTGCCTCTTCGCAAAGGGCGGTATTACTACTATGAAAGAACATTGACTGGCAAGGAGTATGTACAACACTGCAGGCGTCTTGTACCAACAGATGGCCATATTACAGTCTTCGATGCGATGCCCGTAGGACTTGATGCCCCTGATGAGCATATTGTCTTGGATGAGAATGTAAAGGCTGAGGGCCATGATTATTACAGCATCGGGGCTTTCAAGGTCAGTCCCAGAGGTAGGCTAGTTGCTTATGGAGAAGATACTAACGGTGATGAAGCCTACACTCTTTATGTCATTGATGCGGAGAGTGGAAAATATGTTGGGCAACCACTTAAAGGAGTTACTTCTGAGATTGAGTGGGCTGGTGATGATTACCTAGTTTACGTTACAATGGACAGCCTTCATCGACCAGATAAAGTATGCCTACACAAGTTAGGATCTGACCAATCTAATGATATGTGCCTGTATTATGAAAAAGATGACATGTTTTCACTTGGTCTTCAAGCTTCTGAAAGCAAGCAATATTTATTTGTTAGATCAGAAAGCAAAAACACAAGCTTTATATTCCACCTAGACATCTCCAAA---CAGAACAAGCAGCTTGTAGTTTTGACACCTCGCTTGTATGGCATTGATACAGCAGCTAGTCATCGTGGAAACCATTTCTATATCAAGAGGCGAAGTGAAGAATTCTACAACTCTGAACTGGTTGCTTGCCCATCGAATAATGTCGCTGAGGCCATTGTCTTGCTACCACACAGAGAAAGTGTGAAAATTCAGGACTTCCAGCTCTTTGAGAATCATATTGCTGTCTATGAGCGTGAGAATGGTCTACCAAAAATAACTGTATATGGCTTACCGGCCAGTGGAGAAGCATTTGGGAAACTTCAGGGTGGACGGGAAATTGATTTTGTTGATCCAGTATATGCAGTGGAACCCGAGGAGTCACAGTTCCATTCATCTATTATTAGGTTTCATTATAGCTCACTGAAGACACCACCCTCTGTGTTTGACTATGATATGGATTCAGGGGTGTCTGTATTGAAGAAAATTAATACTGTTTTAGGTGGATTTGATTCATCAAATTATGTATTAGAAAGAAAATGGGCTGCCGCTTCTGATGGCACACAGATCCCTATCTCCATTATATATAGAAAAGATCTTGTGCAGCTCGATGGCTCAGACCCCATGCTGCTATCTGGCTTTGGCTCCTATGAGATATGCATAGATCCAAGTTTCAGTGGATCAATATTCTCTCTAGTAGATAGGGGGTTTGTACATGCGATAGCTCATGTTCGTGGAGGTGGGGAAATGGGCCGGAAGTGGTATGAAGATGGAAAGCTGTTGAAGAAGAAAAACACCTTCACTGATTTCATTGCTTGTGCCGAGCACTTGATGAAAAGCAAATACTGTTCGAAGGAAAAACTTTGCATTAATGGCAAAAGTGCAGGTGGCCTATTGATGGGTGCTGTCCTAAATATGAGGCCTGACTTATTCAAGGCCGCCACTGTTGAGGTCCCTTTTGTTGATGCTCTCACGACTATGCTTGATACAACCATTCCATTGACCACAGCTGAATGGGAGGAGTGGGGTGATCCAAGGGAAGAGGAATATTATTATTATATGAAATCATATTCTCCTGTTGACAACGTGAAAGCACAAGAGTATCCCCACATTCTCGTCACCGCTGGCTTAAACGATCCTTGCGTGATGTACTCT---GAACCTGCCAAGTTTGTGGCTAAGCTGAGGGAACTGAAAAGGGATGACAATCTCTTGCTATTCAAGTGTGAAGAAGGTGCCGGACACAACTCAAAGTCTGGGAGGTTCGAGAAATTGCGCGAGGACGCCTTTACATACGCGTTTCTCCTCAAGGCACTGGGCATGACAAATACGGCTTGA---------------
>TRIDC6AG034610.1
------------------------------------------------------------------------------------------------------------------------------------------------------------GGCAAAGCAGTCGAACACGGACCGACAGACTCGAGCTGCTTCACACTGATCCAACCCCACCGGGCCTCTCCCGCCGCCGCGCTC---TCTCGCCGGCAGCCCCTACGCCAACTCGTCCTCGAATCGTGCGCCTCC---------------------GCATCTGCGATGGCCTCCATGCCGCCGGTGGCAAGGAAGGTGCCGCACGAGCTGGCGGAGCATGGCGACGTCCGCGTCGACTGCTACTACTGGCTCCGCGACTACTCCCGCTCCGATCCCGCCGTCCTCGCCCACCTCCGCGCCGAGAACGACTACACGGCCGCCCTCATGTCTGATGTCAAACACATCGAGGATGAAATATTTGCTGAAATTCGAGGAAGAATCAAGGAAGATGATACAGATGTGCCTGTTCGCAGAGGGCAGTATTACTACTATGAAAGAACATTGTCTGGCAAGGAGTATGTACAACACTGCAGGCGTCTTGTACCAACAGATGGCCATATTACAGTCTTCGATGCAATGCCCGTAGGACTTGATGCCCCTGATGAGCATATTGTCTTGGATGAGAATGTAAAGTCTGAGGGCCATGATTATTACAGCATCGGGGCTTTCAAGGTCAGTCCCAGCGGTAGGCTAGTTGCTTATGGAGAAGATACTAACGGTGACGAAGCCTACACGCTTTATGTCATTGATGCGGAGAGTGGAGAATATGTTGGGCAACCACTTAAAGGAGTTACTTCTGACATTGAGTGGGCTGGTGATGATTACCTTGTTTACATTACAATGGACAGCCTTCATCGACCAGATAAAGTATGCCTACACAAGTTAGGATCTGATCAATCTAATGATATGTGCCTGTATCATGAAAAAGATGACATATTTTCACTTGGTCTTCAAGCTTCAGAAAGCAAGCAATATTTATTTGTTAGATCAGAAAGCAAAAGCACAAGCTTTATATTCCACCTAGACATCTCCAAA---CAGAACAAGCAGCTTGAAGTTTTGACACCTCGCTTGTATGGCATTGATACAGCAGCTAGTCATCGTGGAAACCATTTCTATATTAAGAGGCGAAGTGAAGATTTCTACAACTCTGAACTGGTTGCTTGCCCATCGAATAATGTTGCTGAGGCCACTGTCTTGCTATCACACAGAGAAAGGACT------------------------------------------------------------------------------------------------------------------------------------------------------------------------------------------TCCAGCTCTTTGAGAATCATATTGCTGTCTATG------------------------------------------------------------------------------------------------------------------------------------------------AGTGTGAGAATGGTCTACCAAAAATAA------------------------------------------------------------------------------------------------------------------------------------------------------------------------------------------------------------------------------------------------------------------------------------------------------------------------------------------------------------------------------------------------------------------------------------------------------------------------------------------------------------------------------------------------------------------------------------------------------------------------------------------------------------------------------------------------------------------------------------------------------------------------------------
>TraesCS6B02G253300
ATGTTTTTTTTAGTCTATGTGCTGAGTTTTCTTTATAGGGATCTTTGGATCAGCTGCACTGAATTGCAAAATGAATCTACCTTCTGTTTTTGCAAAATTAATCTATCTTTCTGTTTTTGTTTTAAAAAGAGAGCGCCGTTTCTTCTATGGTCCACGGGCAAAACAGTCGAACACGGACCGACAGACCAGAGCTGCTTCACACTGATCCAACCCCACCGGGCCTCTCCCGCCGCCGCGCTCTCTTCTCGCCGGCAGCCCCTACGCCAACTCGCCCTCGAATCGCGCTCCTCG---------------------GAATCTGCAATGGCCTCCACGCCGCCGGTGGCAAGGAAGGTGCCGCACGAGCTGGCGGAGCACGGCGACGTCCGCCTCGACAGCTACTACTGGCTCCGCGACGACTCCCGCTCCGATCCCGCCGTCCTCGCCCACCTCCGCGCCGAGAACGACTACACGGCCTCCCTCATGTCCGATGTCAAACACATCGAGGATGAAATATTTGCTGAAATTCGAGGAAGAATCAAGGAAGATGATACAGATGTGCCTCTTCGCAGAGGGCAGTATTACTACTATGAAAGAACATTGACTGGCAAGGAGTATGTACAACACTGCAGGCGTCTTGTACCAACAGATGGCCATATTACAGTCTTCGATGCGATGCCCGTAGGACTTGATGCCCCTGATGAGCATATTGTCTTGGATGAGAATGTAAAGGCTGAGGGCCATGACTATTACAGCATCGGGGCTTTCAAGGTCAGTCCCAGCGGTAAGCTAGTTGTTTATGGAGAAGATACTAACGGTGACGAAGCCTACATGCTTTATGTCATTGATGCAGAGAGTGGAGAATATGTTGGACAACCACTTAAAGGAGTTACTTCTGACATTGAGTGGGCTGGTGATGATTACCTTGTTTACATTACAATGGACAGCCTTCATCGACCAGATAAAGTATGCCTACACAAGTTAGGATCTGATCAGTCTGATGATATGTGCCTGTATCATGAAAAAGATGACATATTTTCACTTGGTCTACAAGCTTCAGAAAGCAAGCAATATTTATTTGTTAGATCAGAAAGCAAAAGCACAAGCTTTATATTCCACCTAGACATCTCCAAA---CAGAACAAGCGGCTTGAAGTTTTGACACCTCGCTTGTATGGCATTGATACAGCAGCTAGTCATCGTGGAAACCATTTCTATATTAAGAGGCGAAGTGAAGATTTCTACAACTCTGAACTGGTTGCTTGCCCATCGAATAATGTTGCTGAGGCCACTGTCTTGCTACCACACAGAGAAAGTGTGAAAATTCAGGACTTCCAGCTCTTTGAGAATCATATTGCTGTCTATGAGCGTGAGAATGGTCTACCAAAAATAACTGTATATGACTTACCGGCCAGTGGAGAGGCACTTGGGAAACTTCAGGGTGGACGGGAAATTGATTTTGTTGATCCAGCATATGCAGTGGAACCCGAGGAGTCACAGTTCCATTCATCTATTATTAGGTTTCATTATAGCTCACTGAAGATACCACCCTCTGTGTTTGACTATGATATGGATTCAGGGGTGTCTGTATTGAAGAAAATTAATACTGTTTTACGTGGATTTGATTCATCAAATTATGTATCAGAAAGAAAATGGGCTGCCGCTTCTGATGGAACACAGATACCTATCTCCATTATATATAGAAAAGATCTTGTGCAGCTCGATGGCTCAGACCCCATGCTGCTATCTGGCTTTGGCTCCTATGAGATATGCATAGATCCGAGTTTCAGTGGACCAATATTCTCTCTAGTAGATAGGGGGTTTGTACACGCGGTAGCTCATGTTCGTGGAGGTGGGGAAATGGGCCGGAAGTGGTATGAAGATGGAAAGCTGTTGAAGAAGAAAAACAGCTTCACTGATTTCATTGCTTGTGCTGAGCACTTGATGAAAAGCAAATACTGTTCAAAGGAAAAGCTTTGCATTAGTGGCAAAAGTGCAGGTGGCCTATTGATGGGCGTTGTCCTAAATATGAGGCCTGACTTATTCAAGGCCGCCATCGTTGGGGTCCCTTTTGTTGATGCTCTCACGACTATGCTTGATCCAACCATTCCATTGACCACAGCTGAATGGGAGGAGTGGGGTGATCCAAGAGAAGAAGAATACTATTATTATATGAAATCATATTCTCCTCTTGACAACGTGAAAGCACAAGAGTATCCCCACATTCTCGTCACGGCCGGCTTAAACGATCCTTGCGTGATGTACTCC---GAACCTGCCAAGTTTGTGGCTAAGCTGAGGGAATTGAAAAGGGATGACAACCTTCTGCTATTCAAGTGTGAAGTAGGTGCCGGACACAACTCAAAGTCTGGAAGGTTCGAGAAATTGCGGGAGGACGCCTTTTCTTACACGTTTCTCCTCAAGGCACTGGGCATGACAAATACGGCTTGA---------------
>TraesCS6A02G228400
---------------------------------------------------------------------------------------------------------------------------------------------------------------------------------------------------------------------------------------------------------------------------------------------------------------------------------ATGGCCTCCATGCCGCCGGTGGCAAGGAAGGTGCCGCACGAGCTGGCGGAGCATGGCGACGTCCGCGTCGACTGCTACTACTGGCTCCGCGACTACTCCCGCTCCGATCCCGCCGTCCTCGCCCACCTCCGCGCCGAGAACGACTACACGGCCGCCCTCATGTCTGATGTCAAACACATCGAGGATGAAATATTTGCTGAAATTCGAGGAAGAATCAAGGAAGATGATACAGATGTGCCTGTTCGCAGAGGGCAGTATTACTACTATGAAAGAACATTGTCTGGCAAGGAGTATGTACAACACTGCAGGCGTCTTGTACCAACAGATGGCCATATTACAGTCTTCGATGCAATGCCCGTAGGACTTGATGCCCCTGATGAGCATATTGTCTTGGATGAGAATGTAAAGTCTGAGGGCCATGATTATTACAGCATCGGGGCTTTCAAGGTCAGTCCCAGCGGTAGGCTAGTTGCTTATGGAGAAGATACTAACGGTGACGAAGCCTACACGCTTTATGTCATTGATGCGGAGAGTGGAGAATATGTTGGGCAACCACTTAAAGGAGTTACTTCTGACATTGAGTGGGCTGGTGATGATTACCTTGTTTACATTACAATGGACAGCCTTCATCGACCAGATAAAGTATGCCTACACAAGTTAGGATCTGATCAATCTAATGATATGTGCCTGTATCATGAAAAAGATGACATATTTTCACTTGGTCTTCAAGCTTCAGAAAGCAAGCAATATTTATTTGTTAGATCAGAAAGCAAAAGCACAAGCTTTATATTCCACCTAGACATCTCCAAA---CAGAACAAGCAGCTTGAAGTTTTGACACCTCGCTTGTATGGCATTGATACAGCAGCTAGTCATCGTGGAAACCATTTCTATATTAAGAGGCGAAGTGAAGATTTCTACAACTCTGAACTGGTTGCTTGCCCATCGAATAATGTTGCTGAGGCCACTGTCTTGCTATCACACAGAGAAAGTGTGAAAATTCAGGACTTCCAGCTCTTTGAGAATCATATTGCTGTCTATGAGTGTGAGAATGGTCTACCAAAAATAACTGTATATGGCTTACCGGCCAGTGGAGAGGCACTTGGGAAACTTCAAGGTGGACGGGAAATTGATTTTGTTGATCCAGCATATGCAGTGGAACCCGAGGAGTCACAGTTCCATTCATCTATTATTAGGTTTCATTATAGCTCACTGAAGACACCACCCTCGGTGTTTGACTATGATATGGATTCAGGGGTGTCTGTATTGAAGAAAATTAATACTGTTTTAGGTGGATTTGATTCATCAAATTATGTATCAGAAAGAAAATGGGCTGCCGCTTCTGATGGAACACAGATCCCTATCTCCATTATATATAGAAAAGATCTTGTGCAGCTCGATGGCTCAGACCCCATGCTGCTATCTGGCTTTGGCTCCTATGAGATATGCATAGATCCGAGTTTCAGTGGATCAATATTCTCTCTAGTAGATAGGGGGTTTGTACATGCGATAGCTCATGTTCGTGGAGGTGGGGAAATGGGCCGGAAGTGGTATGAAGATGGAAAGCTGTTGAAGAAGAAAAACACCTTCACTGATTTCATTGCTTGTGCTGAGCACTTGATGAAAAGCAAATACTGTTCAAAGGAAAAGCTTTGCATTAGTGGCAAAAGTGCAGGTGGCCTATTGATGGGCGCTGTCCTAAATATGAGGCCTGACTTATTCAAGGCGGCCATTGTTGGGGTCCCTTTTGTTGATGCTCTCACAACTATGCTTGATCCAACCATTCCATTGACCACAGCTGAATGGGAGGAGTGGGGTGATCCAAGGGAAGAAGAATACTATTATTATATGAAATCATATTCTCCTGTTGACAACGTGAAAGCACAAGAGTATCCCCACATTCTCGTCACGGCCGGCTTAAACGATCCTTGCGTGATGTACTCG---GAACCTGCCAAGTTTGTGGCTAAGCTGAGGGAATTGAAAAGGGATGACAACCTTCTGCTATTCAAGTGTGAAGTAGGTGCCGGACACAACTCAAAGTCTGGAAGGTTCGAGAAATTGCGGGAGGACGCCTTTTCTTACACGTGTCTCCTCAAGGCACTGGGCATGACAAATACGGCTTGA---------------
>TraesCS6D02G206700
---------------------------------------------------------------------------------------------------------------------------------------------------------------------------------------------------------------------------------------------------------------------------------------------------------------------------------ATGGCCTCCACGCCGCCGGTGGCAAGGAAGGTGCCGCACGAGCTGGCGGAGCACGGCGACGTCCGCCTCGACAGCTACTACTGGCTCCGCGACGACTCCCGCTCCGATCCCGCCGTCCTCGCCCACCTCCGCGCCGAGAACGACTACACGGCGGCCCTCATGTCCGATGTCAAACACATCGAGGATGAAATATTTGCTGAAATTCGAGGAAGAATCAAGGAAGATGATACAGATGTGCCTCTTCGCAGAGGGCAGTATTACTACTATGAAAGAACATTGACTGGCAAGGAGTATGTACAACACTGCAGGCGTCTTGTACCAACAGATGGCCATATCACAGTCTTCGATGCGATGCCCGTAGGACTTGATGCCCCTGATGAGCATATTGTCTTGGATGAGAATGTAAAGGCTGAGGGCCATGACTATTACAGCATCGGGGCTTTCAAAGTCAGTCCCAGCGGTAGGCTAGTTGCTTATGGAGAAGATACTAACGGTGACGAAGCCTACACGCTTTATGTCATTGATGCGGAGAGTGGAGAATATGTTGGGCAACCACTTAAAGGAGTTACTTCTGACATTGAGTGGGCTGGTGATGATTACCTTGTTTACATTACAATGGACAGCCTTCATCGACCAGATAAAGTATGCCTACACAAGTTAGGATCTGATCAATCTAATGATATGTGCCTGTATCATGAAAAAGATGACATATTTTCACTTGGTCTTCAAGCTTCAGAAAGCAAGCAATATTTATTTGTTAGATCAGAAAGCAAAAGCACAAGCTTTATATTCCACCTAGACATCTCCAAA---CAGAAAAAGCAGCTTGAAGTTTTGACACCTCGCTTGTATGGCATTGATACAGCAGCTAGTCATCGTGGAAACCATTTCTATATTAAGAGGCGAAGTGAAGATTTCTACAACTCTGAACTGGTTGCTTGCCCATCGAATAATGTTGCCGAGGCCACTGTCTTGCTACCACACAGAGAAAGTGTGAAAATTCAGGACTTCCAGCTCTTTGAGAATCATATTGCTGTCTATGAGCGTGAGAATGGTCTACCAAAAATAACTGTATATGGCTTACCGGCCAGCGGAGAGGCACTTGGGAAACTTCAGGGTGGACGGGAAATTGATTTTGTTGATCCAGCATATGCAGTGGAACCCGAGGAGTCACAGTTCCATTCATCTATTATTAGGTTTCATTATAGCTCAATGAAGACACCACCCTCTGTGTTTGACTATGATATGGATTCAGGGGTGTCTGTATTGAAGAAAATTAATACTGTTTTAGGTGGATTTGATTCATCAAATTATGTATCAGAAAGAAAATGGGCTGCCGCTTCTGATGGAACACAGATCCCTATCTCCATTATATATAGAAAAGATCTTGTGCAGCTCGATGGCTCAGACCCCATGCTGCTATCTGGCTTTGGCTCCTATGAGATATGCATAGATCCGAGTTTCAGTGGATCAATATTCTCTCTAGTAGATAGGGGGTTTGTACACGCGATAGCTCATGTTCGTGGAGGTGGGGAAATGGGCCGGAAGTGGTATGAAGATGGAAAGCTGTTGAAGAAGAAAAACACCTTCACTGATTTCATTGCTTGTGCTGAGCACTTGATGAAAAGCAAATACTGCTCAAAGGAAAAGCTTTGCATTAGTGGCAAAAGTGCAGGTGGCCTGTTGATGGGCGCTGTCCTAAATATGAGGCCTGACTTATTCAAGGCCGCCATTGTTGGGGTCCCTTTTGTTGATGCTCTCACGACTATGCTTGATCCAACCATTCCATTGACCACAGCTGAATGGGAGGAGTGGGGTGATCCAAGGGAAGAAGAATACTATTATTATATGAAATCATATTCTCCTGTTGACAACGTGAAAGCACAAGAGTATCCCCACATTCTCGTCACGGCCGGCTTAAACGATCCTTGCGTGATGTACTCC---GAACCTGCCAAGTTTGTGGCTAAGCTGAGGGAATTGAAAAGGGATGACAACCTTCTGCTATTCAAGTGTGAAGTAGGTGCCGGACACAACTCAAAGTCTGGAAGGTTCGAGAAATTGCGGGAGGACGCCTTTTCTTACACGTGTCTCCTCAAGGCACTGGGCATGACATATGCGGCTTGA---------------
>Bradi4g15760.1
---------------------------------------------------------------------------------------------------------------------------------------------------------------------------------------------------------------------------------------------------------------------------------------------------------------------------------ATGGCCGCCGCGGCGCCGGGGGCCAGGAAGGTGCCGCGCGAGCTGGCGGAGCACGGCGATGTCCGCGTCGACGGCTACTACTGGCTCCGCGACGACTCCCGCTCCGACCCGGACGTCCTCGCCCACATCCGCGCCGAGAACGACTACACCGCCGCCCTCATGTCCGATGTCAAACAACTCGAGGATGAAATATTTTCTGAAATTAGAGGAAGAATCAAGGAAGATGATACAGATGCGCCTCTTCGCAGAGGGCAGTATTACTACTATGAGAGAACATTGACTGGCAAGGAGTACGTGCAACACTGTAGGCGTCTTGTACCAACGGATGGTCCTACTACAGTAGATGATGTGATGCCCTCAGGACCTAATGCACCTGATGAGCATATTCTTTTAGATGAGAATGTAAAGGCAGGGGGGCATGACTACTACAGCATTGGGGCTTTCAAGGTCAGTCCCAGCAGTAAGCTGGTTGCTTACGCAGAAGACACTAAGGGTGATGAAATATATACTGTTTATGTCATTGATGCGGAGAGTGGAAAATATGTTGAACAACAACTTGAAGGAATTACTTCTGACATTGAGTGGGCTGGTGATGACTACCTTGTTTACATAACAATTGACAGAATTCATCGACCAGATAAAGTATGGCTACACAAGTTAGGATCTGATCAGTCGGATGATATATGCCTATATCATGAAAAAGATGACATGTTTTCACTTGCTCTTCAAGCTTCTGAAAGCAATCAATATTTATTTGTTGGATCAGAAAGCAAAAACACAAGCTTTATATTCTACCTAGACATATCCAAACGACGGAACAAGGAACTTGCTATTTTGACACCTTGTGTATATGGCATTGATACGACAGCCAGTCACAGCGGAAACAATTTCTATATTAAGAGGCGAAGTAAAGAATTCTACAACTCTGAATTGGTTGCTTGCCCATTGAATAATATAGCTGAGGTCACTGTCCTGCTACCACATAGAGAAAGCGTGAAAATTCAGGACTTCCAGCTCTTTGAGAATCATATTGCTGTCTATGAACGTGAGAATGGTCTACCAAAAGTAACTGTATATGGCCTACAGGCCAATGGAGAGTCAGTTGGGGAACTTCAGGGTGGACGAGTCATTGATTTCTTTGATCCAGCATATGCAGTGGAACCTGAGGAGTCACAGTTCCATTCTTCTATTATTCGGTTCCATTATAGCTCACTGGAGACACCACCCTCTGTCTTTGACTATGATATGGATTCAGGGGTGTGTGTACTGAAGAAAATAAATACTGTTTTAGGTGGATTTGATGCATCAAATTACGTATCAGAAAGAAAATGGGCTGCCGCTTCTGATGGCACACAGATCCCTATCTCCATTCTATATAGAAAAGATCTTGTGAAGCTTGATGGCTCAGACCCCATGCTACTATATGGCTTTGGCTCCTATGAGGTATGTGTAGATCCGAGTTTCAGTGGATCAATATTCTCTCTAGCAGATAGGGGTTTTGTTTATGCAATAGCTCATGTTCGCGGAGGCGGTGAAATGGGCCGGAAGTGGTATGAAGATGGAAAGCTGTTGAAGAAGAAGAACACCTTCACTGATTTCATTGCTTGTACTGAGCACTTAATTCAAAGCAAATACTCTTCGAAGGAAAAGATTTGCATTAATGGCAAAAGTGCAGGTGGCCTGTTGATTGGTGCTGTCCTAAATATGAGGCCTGACTTATTCAAGGCAGCCGTTGTTGGGGTACCTTTCGTTGATGTTCTCACAACCATGCTTGATCCAACTATTCCATTGACTACAGCTGAATGGGAGGAGTGGGGTGATCCAAGAAAAGAAGAATACTATTTTTATATGAAATCATATTCTCCAGTTGACAACGTGAAAGCACAAGAGTATCCCCACATTCTCGTCACCGCTGGCTTAAATGATCCATGCGTTATGTACTCC---GAACCTGCTAAATTCGTGGCGAAGCTGAGGGAGTTGAAAACGGGTGACAATCTTGTGTTGTTCAAGTGTGAACTCGGTGCTGGACACAACTCCAAGTCAGGGAGATTCGAGAAACTACGAGAGGATGCCTTTGCTTACGCGTTTATTCTCAAGGCGCTGGGCATGACCCATAAGGCTTGA---------------
>Bradi1g29400.1
---------------------------------------------------------------------------------------------------------------------------------------------ATGCTCCTCCGCCTCGGCCTCGCCGTCGTCCCGACCTCGCTGCCCCGCGTTCATCCGGCTCCGATCCCACTGCTCCAACGAACCCGGTCCTGCCTCTCG---------CGCCGCCGCGCCCTCCTCCTCCCACTCTCCCTCCCCCTCTCCTCCTCCTCCGCCGCGACGATGTCCGCACAACCGCCGCCGGCGCCGCCGGTGGCCAGGAAGAACCCGCGGGAGCTCGTGGAGCACGGGGACGCGCGCGTCGACGACTACTACTGGCTCCGCGACGACTCCCGCTCCGACCCCGCCGTCCTCGCCCACCTCCGCGCCGAGAACGACTACACCGCCGCCCTCATGGCCGATACCAAGCAACTCGAGGATGAAATATTCGCTGAAATTCGAGGAAGAATCAAGGAAGACGACATAGACGCACCTCTTCGCAAAGGGCAGTATTACTACTATGAGAGGACATTAACCGGCAAGGAGTATGCGCAGCACTGTAGGCGTCTTGTGCCAACTGATGGTCCTGTTACGGTCCATGATGTGATGCCCACAGGGCCGGATGCACCTGCTGAGCATATCATTTTGGACGAGAATGTAAAGGCTGAGGGCCATGACTACTACAGCATTGCGACTTTCAAGGTCAGTCCCAGCGGCAAGCTGGTTGCCTACGCAGAAGATACTAAAGGTGATGAAATCTACACTGTTTTTGTCATTGACGCGGAGAGTGGAGAATATGTTGGGCGGCCACTTAAAGGAATTACTTGTGACATTGAGTGGGCTGGTGATGACAACCTTGTTTACATAACAATGGACAACATTCTTCGACCAGATAAAGTATGGATTCACAAGTTAGGATCTGATCAGTCGGATGATATTTGTCTGTATCATGAAAAAGATGACACATTTTCACTTGGTCTTCATGCTTCTGAAAGCAAGAAGTATTTATTTGTTGAATCTGGAAGCAAAAATACAAGCTTTATATTCTACCTAGACATATCCAGT---CAGGGCAAGGAGCTTGTAGTTTTGACTCCTCGTGTGTATGGCATCGATACAACAGCTAGTCATCGTGGAAACCATTTCTATATTACTAGGCGAAGTGAAGAATTCTACAACTCGGAATTGGTTGCTTGCCCTTTAGATAATGTATCTGAGACCACAGTCTTGCTACCACATAGAGAAAGTGTGAAAATTCAGGACGTCCAGCTCTTTGAGAATCATATTGCTGTATATGAGCGTGAGAATGGTCTACCAAAAGTAACTGTATATCGCTTACCAGCCACTGGAGAGTCAGTTGGGCAACTTCATGGAGGGCGTGCGATTGATTTTGTTGATCCAGCATATGCAGTGGAACCTGAGCCATCACAGTTCAATTCAAATGTTGTTCGTTATTATTATAGCTCAATGAGGACGCCACCCTCTGTTTTTGACTATGACATGGACACTGGGGTGTCGATTTTGAAGAAAATTAACACTGTTTTAGGTGGATTTGATGCCTCAAACTATGTAACAGAAAGAAAATGGGCTGCTGCTTCTGATGGAACTCAGATCCCCATGTCCATTCTTTACAGAAAAGATATGGTGAATCTTGATGGCTCAGATCCCATGCTGCTGTATGGATATGGCTCTTATGAGATATGTATAGATCCGACTTTCAGGGGATCAAGATTCTCTTTGGTGGATAGGGGTTTTATATATGTGATAGCTCATATCCGCGGAGGTGGTGAAATGGGGAGGAAGTGGTATGAAGACGGGAAGCTGTTGAAGAAGAAAAACACTTTCACTGATTTCATTTCTTGTGCTGAGCACTTGATAGAAAACAAATATTGTACAAAGGAAAAGCTTTGCATCAACGGGAGAAGTGCAGGTGGCCTATTGATGGGTGCTGTCCTAAATATGAGGCCAGACCTATTCAAGGCGGCAGTTGCTGGGGTCCCTTTTGTTGATGTTCTCACAACTATGCTTGATCCAACTATCCCATTAACTACAGCTGAATGGGAGGAGTGGGGTGATCCCAGAAAAGAAGAATACTACTATTATATGAAATCATATTCTCCAGTTGATAATGTAAAAGCACAACAGTATCCCCACATCCTGGTTACTGCAGGTTTAAACGATCCCCGCGTGATGTACTCG---GAACCCGCCAAATTCGTGGCGAGGCTGAGGGAACTGAAGACGGACGAGAACCTCCTGCTGTTCAAGTGCGAGCTGGGTGCTGGCCACTTCTCCAAGTCAGGGAGGTTTGAGAAACTGAGAGAAGACGCGTTCACCTACGCCTTCATCCTCAAGGCGCTGGGCATGACTCCTGGTCTCGAGGCCTCTTCATTGTGA
>TRIDC7AG077930.1
------------------------------------------------------------------------------------------------------------------------------------------------------------------------------------------------------------------------------------------------------------------------------------------------------------------------------------------------------------------------------------------------------------------------------------------------------------------------------------------------------------------------------------------------------------------------------------------------------------------------------------------------------------------------------------------------------------------------------------------------------------------------------ATGATGGGTATTCTTGCTGTG---------------------------------------------------------------------------------------------------------------------------------------------------------------------------------------------CGGGTATGGTTACACAAGTTAGGAACTGATCAATCGGATGATACATGCCTGTATCATGAAAAGGATGACACATTTTCACTTGGTCTTCATGCTTCTGAAAGCAAAAAGTATTTATTTGTTGGATCTGGAAGCAAAAATACAAGTTTTATATTTTACCTAGACATACCCAGT---CAGAGCAAGGAGCTCGCAGTTTTGACACCTCGTGTAGATGGCATTGATACAACAGCAAGTCACCGTGGAAACCATTTCTATATTACAAGGAGAAGCGAAGAATTCTACAACTCCGAATTGGTTGCTTGCCCGTTGAATAATGTAGCTGAGACTACTGTCTTGCTACCGCATAGAGAAAGTGTGAAAATTCAGGATGTCCAACTCTTTGAGAATCACATTGCTGTATATGAGCGTGAGAATGGTCTACCAAAAGCAACTGTCTATCGCCTACCAGCCACTGGAGAGGCAGTTGGGCAACTTCAGGGAGGACGGGCAATTGATTTTATTGATCCAGCATATGCAGTGGAACCTGAGCCATCACAGTTCCATTCAAATGTTGTTCGCTTTTATTATAGCTCAATGAGGACGCCACCCTCTATCTTTGACTATGACATGGATACGGGGGTGTCGGTATTGAAGAAAATCGACACTGTTTTAGGTGGATTTGATGTGTCAAACTATGTAACAGAGAGAAAATGGGCTGCTGCTTCTGATGGAACTCAGATCCCCATGTCCGTTCTTTACAGAAAAGATATGGTGAAGCTTGATGGCTCAGACCCCATGCTGCTATATGGATATGGCTCGTATGAGATATGCATCGACCCGACTTTCAGGGGATCAAGATTCTCTCTGGTGGACAGGGGTTTTGTATACGTGATAGCTCATATCCGTGGAGGTGGTGAAATGGGCCGGAATTGGTATGAAGATGGAAAGCTGTTGAAGAAGAAAAACACTTTCACTGATTTCATTGCCTGTGCTGAGCACTTGATAGAAAACAAGTACTGTACGAAAGAAAAGCTTTGCATCAACGGAAGAAGTGCAGGTGGCCTGTTGATGGGTGCTGTCCTAAATATGAGGCCCGACTTATTCAAGGCAGCTGTTGCTGGGGTGCCTTTTGTCGATGTTCTCACAACTATGCTTGACCCAACTATCCCGTTGACTACAGCTGAATGGGAGGAGTGGGGTGATCCAAGGAAAGAAGAATACTACTATTACATGAAATCTTATTCTCCTGTTGATAACGTAAAAGCACAAGACTATCCCCACATTCTCGTTACTGCTGGCTTAAATGATCCTCGTGTGATGTACTCG---GAGCCTGCCAAGTTCGTGGCGAAGCTGAGGGAGCTCAAGACAGACGACAACCTCCTGCTGTTCAAGTGCGAGCTCGGCGCCGGGCACTTCTCCAAGTCGGGGAGGTTTGAGAAGTTGCGAGAAGACGCCTTCACCTACGCATTCATCCTCAAGGCGCTGGGCATGAAACAGAAGTCGTGA---------------
>TraesCS7A02G562600
------------------------------------------------------------------------------------------------------------------------------------------------------------------------------------------------------------------------------------------------------------------------------------------------------------------------ATGGCCGCGCCAACGCCGGCGGCGCCGGTGGCCAGGAAGGTGCCGCGGAAGCTGGCGGAGCACGGGGACGTGCGCGTCGACGACTACTACTGGCTCCGCGACGACGCGCGCGCCGACCCGGCCGTCCTCGCCCACCTCCGCGCAGAGAACGACTACACCGCCGCCCTCATGTCCGATACCAAGCAACTTGAGGACGAAATATTCGCTGAGATCCGAGGGAGAATCAAGGAAGACGATATAGATGCGCCTCTGCGCAAGGGGCAGTATTACTACTACAAAAGAACATTGACCGGCAAGGAGTATGCGCAACGCTGCAGGCGTCTTGTGCCGACCGATGGCCCTGTTACAGTCCACGATGAGATGCCCACAGGCCCTGATGCGCCTGCTGAGCATATTATTCTGGACGAGAATTTAAAGGCTGAGGGCCATGACTACTACAGCATCGGGGCTTTCAAGGTCAGTCCCAGTGGCAAGCTAGTTGCGTACGCAGAGGACACAAAGGGTGATGAAATCTACACTGTTTTTGTCATTGACGCAGAGAGTGGACAGTATGTTGGGCAACCACTGAAAGCAATTACTTCTGACATTGAGTGGGCCGGTGATGACAACCTTGTTTACATAACAATGGACAATATTCTTCGACCAGATAAAGTATGGTTACACAAGTTAGGAACTGATCAATCGGATGATACATGCCTGTATCATGAAAAGGATGACACATTTTCACTTGGTCTTCATGCTTCTGAAAGCAAAAAGTATTTATTTGTTGGATCTGGAAGCAAAAATACAAGTTTTATATTTTACCTAGACATACCCAGT---CAGAGCAAGGAGCTCGCAGTTTTGACACCTCGTGTAGATGGCATTGATACAACAGCAAGTCACCGTGGAAACCATTTCTATATTACAAGGAGAAGCGAAGAATTCTACAACTCCGAATTGGTTGCTTGCCCGTTGAATAATGTAGCTGAGACTACTGTCTTGCTACCGCATAGAGAAAGTGTGAAAATTCAGGATGTCCAACTCTTTGAGAATCACATTGCTGTATATGAGCGTGAGAATGGTCTACCAAAAGCAACTGTCTATCGCCTACCAGCCACTGGAGAGGCAGTTGGGCAACTTCAGGGAGGACGGGCAATTGATTTTATTGATCCAGCATATGCAGTGGAACCTGAGCCATCACAGTTCCATTCAAATGTTGTTCGCTTTTATTATAGCTCAATGAGGACGCCACCCTCTATCTTTGACTATGACATGGATACGGGGGTGTCGGTATTGAAGAAAATCGACACTGTTTTAGGTGGATTTGATGTGTCAAACTATGTAACAGAGAGAAAATGGGCTGCTGCTTCTGATGGAACTCAGATCCCCATGTCCGTTCTTTACAGAAAAGATATGGTGAAGCTTGATGGCTCAGACCCCATGCTGCTATATGGATATGGCTCGTATGAGATATGCATCGACCCGACTTTCAGGGGATCAAGATTCTCTCTGGTGGACAGGGGTTTTGTATACGTGATAGCTCATATCCGTGGAGGTGGTGAAATGGGCCGGAATTGGTATGAAGATGGAAAGCTGTTGAAGAAGAAAAACACTTTCACTGATTTCATTGCCTGTGCTGAGCACTTGATAGAAAACAAGTACTGTACGAAAGAAAAGCTTTGCATCAACGGAAGAAGTGCAGGTGGCCTGTTGATGGGTGATGTCCTAAATATGAGGCCCGACTTATTCAAGGCAGCTGTTGCTGGGGTGCCTTTTGTCGATGTTCTCACAACTATGCTTGACCCAACTATCCCGTTGACTACAGCTGAATGGGAGGAGTGGGGTGATCCAAGGAAAGAAGAATACTACTATTACATGAAATCTTATTCTCCTGTTGATAACGTAAAAGCACAAGACTATCCCCACATTCTCGTTACTGCTGGCTTAAATGATCCTCGTGTGATGTACTCG---GAGCCTGCCAAGTTCGTGGCGAAGCTGAGGGAGCTCAAGACAGACGACAACCTCCTGCTGTTCAAGTGCGAGCTCGGCGCCGGGCACTTCTCCAAGTCGGGGAGGTTTGAGAAGTTGCGAGAAGACGCCTTCACCTACGCATTCATCCTCAAGGCGCTGGGCATGATGACTCCAACGACAGCTTCTTCGCTGTGA
>TraesCS7D02G548000
---------------------------------------------------------------------------------------------------------------------------------------------ATGCTCCTCCGCATCGGCCTCGCCGTCGGCTCCACGCTTCCCCGCCTCCCCCTCCCCCCGATCCCGCCGCCGCTCCGGCCCCAC---TCCTGCCGCCTCCTCTCCCGCCGCCGCGCCCTCCTCCTCCTCCCCCTCTCCTCGCTGCGCCCC---TCCGCCTCGGCCGTCTCCTCCTCCGCCGCGATGGCCGCGCCGCCGGTGGCCAGGAAGGTGCCGCGGAAGCTCGCGGAGCACGGGGACGTGCGCGTCGACGACTACTACTGGCTCCGCGACGACGCCCGCGCCGACCCCGACGTCCTCGCCCACCTCCGCGCCGAGAACGACTACACCGCCGCCCTCATGTCCGATACCAAACAGCTTGAGGACGAAATATTCGCTGAGATCCGAGGGAGGATCAAGGAAGACGATATAGACGCGCCTCTTCGCAAGGGGCAGTATTACTACTACAAAAGAACATTGACCGGCAAGGAGTATGCGCAACGCTGCAGGCGTCTTGTGCCGACCGATGGCCCTGTTACAGTCCATGATGAGATGCCCGCAGGCCCTGATGCGCCTGCTGAGCATGTTATTCTGGACGAGAATTTAAAGGCTGAGGGCCATGATTACTACAGCATTGGGGCTTTCAAGGTCAGTCCCAGCGGCAAGCTAGTTGCCTATGCAGAAGACACCAAGGGTGATGAAATCTACACTGTTTTTGTCATTGACGCGGAGAGTGGACAGTATGTTGGGCAACCACTGAAAGCAATTACTTCTGACATTGAGTGGGCCGGTGATGACAACCTTGTTTACATAACAATGGACAACATTCTTCGACCAGATAAAGTATGGTTACACAAGTTAGGATCTGATCAATCGGATGACACATGCATGTATCATGAAAAGGATGACACATTTTCACTTGGTCTTCATGCTTCCGAAAGCAAACAGTATTTATTTGTTGGATCTGGAAGCAAAAATACAAGCTTTATATTTTACCTAGACATACCCAAT---CAGAGCAAGGAGCTCGCAGTTTTGACACCTCGTGTAGATGGCATCGATACAACAGCAAGTCACCGTGGAAACCATTTCTATATTACAAGGAGAAGTGAAGAATTCTACAACTCCGAATTGGTTGCTTGCCCATTGAATAATGTAGCTGAGACCACTGTCTTGCTACCGCATAGAGAAAGTGTGAAAATTCAGGATGTCCAACTCTTTGAGAATCACATTGCTGTATATGAGCGTGAGAATGGTCTACCGAAAGCAACTGTCTATCGCCTACCAGGCACTGGAGAGGCAGTTGGGCAACTTCAGGGAGGACGGGCAATTGATTTTATTGATCCAGCATATGCAGTGGAACCTGAGCCATCGCAGTTCCATTCAAATGTTGTTCGCTTTTATTATAGCTCAATGAGGACGCCACCCTCTATCTTTGACTATGACATGGATACAGGGGTGTCGGTATTGAAGAAAATTGACACTGTTTTAGGTGGATTTGATGTGTCAAACTATGTAACAGAGAGAAAATGGGCTGCTGCTTCTGATGGAACTCAGATCCCCATGTCCATTCTTTACAGAAAAGATATGGTGAAGCTTGATGGCTCAGACCCCATGCTGCTATATGGATATGGCTCGTATGAGATATGCATAGATCCGACTTTCAGGGGATCAAGATTCTCTCTGGTGGACAGGGGTTTTGTATACGTGATAGCTCATATCCGTGGAGGTGGTGAAATGGGACGGAATTGGTATGAAGATGGGAAGCTGCTGAAGAAGAAAAACACTTTCACTGATTTCATTGCCTGTGCTGAGCACTTGATAGAAAACAAGTACTGTACGAAGGAAAAGCTTTGCATCAACGGGAGAAGTGCAGGTGGCCTGTTGATGGGTGCTGTCCTAAATATGAGACCCGACTTATTCAAGGCAGCTGTTGCTGGGGTCCCTTTCGTCGATGTTCTCACAACTATGCTTGACCCAACTATCCCGTTGACCACAGCTGAATGGGAGGAGTGGGGTGACCCAAGGAAAGAAGAATACTACTATTACATGAAATCTTATTCTCCTGTTGACAACGTAAAAGCACAAGACTATCCCCACATTCTCGTCACTGCTGGCTTGAATGATCCTCGCGTGATGTACTCG---GAGCCTGCTAAGTTCGTGGCCAAGCTGAGGGAGCTGAAGACAGACGACAACCTCCTGCTGTTCAAGTGCGAGCTCGGCGCCGGGCACTTCTCCAAGTCGGGGAGGTTTGAGAAGTTGCGAGAAGACGCCTTCACCTACGCATTCATCCTCAAGGCGCTGGGCATGACTCCTCCATCAACGGCTTCTTCGCTGTGA
>HORVU.MOREX.r2.7HG0621900.1
---------------------------------------------------------------------------------------------------------------------------------------------ATGCTCCTCCGCATCGGCCTCGCCGTCGGCTCCTCGCTCCCCCGCCTCCCTCTCCCCTCG---ATCCCGCCGCTCCGGCCCCACCCCTCCTGCCTCCTC---TCCCGCCGCCGCGCCCTCCTCCTCCTCCCCCTCTCCACCCTGCGCCCCTACTCGCGCTCCGCCCTCAGCTCCTCCGCCGCGATGGCCGCGCCGCCGGTGGCCAGGAAGGTGCCGCGGAAGCTGGCCGAGCACGGCGACGTGCGGGTCGACGACTACTACTGGCTCCGCGACGACGCGCGCGCCGACCCGGACGTCCTCGCCCACCTCCGCGCCGAGAACGACTACACCGCCGCCCTCATGTCCGATACCAAGCAACTCGAGGACGAAATATTCGCTGAGATCCGAGGGAGAATCAAGGAAGACGATGTAGATGTGCCTCTCCGCAAGGGGCAGTATTACTACTACAAAAGAACATTGACCGGCAAGGAGTATGCGCAACGCTGTAGGCGTCTTGTGCCGACCAATGGCCCTATTACAGTCCACGATGAGATGCCCACAGGCCCTGATGCGCCTGCTGAGCATATTATTCTGGACGAGAATTTGAAGGCTGAGGGTCATGACTACTACAGCATCGGGGCTTTCAAGGTCAGTCCCAGCGGCAAGCTAGTTGCCTACGCAGAGGACACAAAGGGTGATGAAATCTACACTGTTTTTGTCATTGACGCAGAGAGTGGACAGTATGTTGGGCAACCACTGAAAGCAATTACTTCTGACATTGAGTGGGCCGGTGATGACAACCTTGTTTACATAACAATGGACAACATTCTTCGACCAGATAAAGTATGGTTACACAAGTTAGGATGTGATCAATCGGATGATACATGCCTGTATCATGAAAAGGATGACACATTTTCACTTGGTCTTCATGCTTCCGAAAGCAAACAGTATTTATTTGTTGGATCTGGAAGCAAAAATACAAGCTTTATATTTTACCTAGACATACCCAAT---CAGAGCAAGGAGCTCGCAGTTTTGACACCTCGTGTAGATGGCATCGATACAACAGCAAGTCACCGTGGAAACCATTTCTATATTACAAGGAGAAGTGAAGAATTCTACAACTCCGAATTGGTTGCTTGTCCGTTGAATAATGTAACTGAGACCACTGTCTTGCTACCGCATAGAGAAAGTGTGAAAATTCAGGATGTACAACTCTTCGAGAATCACATTGCTGTCTATGAGCGTGAAAATGGGCTACCAAAAGCAACTGTCTATCGCTTACCAGCCACTGGAGAGGCAGTTGGGCAACTTCAGGGAGGACGTGCAATTGATTTTGTTGATCCAGCATATGCAGTGGAACCTGAGCCGTCACAGTTCCATTCAAATGTTATTCGCTTTTATTATAGCTCAATGAGGACGCCACCCTCCATCTTTGACTATGACATGGATACGGGGGTGTCGGTATTAAAGAAAATTGACACTGTTTTAGGTGGGTTTGAAGTGTCAAACTATGTAACAGAGAGAAAATGGGCTGCTGCTTCTGATGGAACTCAGATCCCCATGTCCGTTCTTTACAGAAAAGACATGGTGAAGCTTGATGGCTCAGACCCCATGCTGCTATATGGATATGGCTCGTATGAGATATGCATAGATCCAACTTTCAGGGGATCAAGATTCTCTCTGGTGGACAGGGGTTTTATATACGTGATAGCTCATATCCGTGGAGGTGGTGAAATGGGCCGGAACTGGTATGAAGATGGGAAGCTGATGAAGAAGAAAAACACTTTCACCGATTTCATTGCTTGTGCCGAGCACTTGATAGAAAACAAGTACTGTACGAAGGAAAAGCTTTGCATCAATGGGAGAAGTGCAGGTGGTCTACTGATGGGTGCTGTCCTAAATATGAGACCTGACTTATTCAAGGCAGCTGTTGCTGGGGTGCCTTTCGTCGATGTTCTCACAACTATGCTTGACCCAACTATCCCGTTGACTACAGCTGAATGGGAGGAGTGGGGTGATCCAAGGAAAGAAGAATACTACTATTACATGAAATCTTATTCTCCTGTTGATAACGTAACAGCACAAGACTATCCCCACATTCTCGTCACTGCTGGCTTAAACGATCCTCGCGTGATGTACTCG---GAGCCTGCTAAGTTTGTGGCGAAGCTGAGGGAGCTGAAGACAGACAACAACCTCCTGCTGTTCAAGTGTGAGCTCGGCGCCGGGCACTTCTCCAAGTCGGGGAGGTTTGAGAAGTTGCGAGAGGACGCCTTCACCTACGCATTCATCCTCAAGGCGTTGGGGATGACTCCTCCAACAGCGGCTTCTTCGCTGTGA
>TRIDC7BG076530.1
---------------------------------------------------------------------------------------------------------------------------------------------------------------------------------------------------------------------------------------------------------------------------------------------------------------------------------------------------------------------------------------------------------------------------------------------------------------------------------------------------------------------------------------------------------------------------------------------------------------------------------------------------------------------------------------------------------------------------------------------------------------------------------------------------------------------------------------------------------------------------------------------------------------------------------------------------------------------------------------------------------------------------------------------------------------------------------------------------------------------------------------------------------------------------------------------------------------------------------------------------------------------------------------------------------------------------------------------------------------------------------------------------------------------------------------------------------------------------------------------------------------------------------------------------------------------------------------------ATGAGGACGCCACCCTCTATCTTTGACTATGACATGGATACGGGGGTGTCGGTATTGAAGAAAATTGACACTGTTTTAGGTGGATTTGATGTGTCAAACTATGTAACAGAGAGAAAATGGGCTGCTGCTTCTGATGGAACTCAGATTCCCATGTCCGTTCTTTACAGAAAAGATATGGTGAAGCTTGATGGCTCAGACCCCATGTTGCTATATGGATATGGCTCGTATGAGATATGCATAGATCCGACTTTCAGGGGATCTAGGTTCTCTCTGGTGGACAGGGGTTTTATATACGTGATAGCTCATATCCGTGGAGGTGGTGAAATGGGCCGCAAGTGGTATGAAGATGGAAAGCTATTGAAGAAGAAAAACACTTTCACTGATTTCATTGCTTGTGCTGAGCACTTGATAGAAAACAAGTACTGTACGAAGGAAAAGCTTTGCATCAACGGGAGAAGCGCAGGTGGTCTACTAATGGGTGCTGTCCTAAATATGAGGCCTGACTTATTCAAGGCAGTTGTTGCTGGGGTCCCTTTCGTTGATGTTCTCACAACTATGCTTGACCCAACTATCCCGTTGACTACTGCTGAATGGGAGGAGTGGGGTGATCCAAGGAAAGAAGAATACTACTATTACATGAAATCTTATTCTCCTGTTGATAACGTAAAAGCACAAGACTATCCCCACATTCTCGTCACTGCTGGCTTGAACGATCCCCGCGTGATGTACTCG---GAGCCTGCTAAGTTCGTGGCCAAGCTGAGGGAGCTCAAGACAGACAACAACCTCCTGCTGTTCAAGTGCGAGCTCGGCGCCGGGCACTTCTCCAAGTCGGGGAGGTTTGAGAAGTTGCGAGAAGACGCCTTCACCTACGCATTCATTCTCAAGGCGCTGGGCATGACTCCTCCAACAACGGCTTCTTCGCTGTGA
>TraesCS7B02G500300
---------------------------------------------------------------------------------------------------------------------------------------------ATGCTCCTCCGCATCGGCCTCGCCGTCGGCTCCACGCTCCCCCGCCTC------CCCTCGATCCCGCCGCCGCTCCGGCCCCAATCCTCCTGCCGCCTCCTCTCCCGCCGCCGCGCCCTCCTCCTCCTCCCCCTCTCCTCCCTGCGCCCC---TCCGCCTCGCCCGTCTCCTCCGCCGCCGCGATGGCCGCGCCGCCGGTGGCCAGGAAGGTGCCGCGGAAGCTGGCGGAGCACGGCGACGTGCGCGTCGACGACTACTACTGGCTCCGCGACGACGCGCGCGCCGACCCGGCCGTCCTCGCCCACCTCCGCGCCGAGAACGACTACACCGCCGCCCTCATGTCCGACACCAAACAGCTTGAGGACGAAATATTCGCTGAGATCCGGGGGAGAATCAAGGAGGACGACATAGATGCGCCTCTCCGCAAGGGGCAGTATTACTACTACAAAAGAACATTGACCGGCAAGGAGTATGCGCAGCGCTGCAGGCGTCTTGTGCCGACCGATGGCCCTGTTACAGTCCACGATGAGATGCCCACGGGCCCTGATGCGCCTGCTGAGCATATTATTCTGGACGAGAATTTAAAGGCTGAGGGCCATGACTACTACAGCATCGGGGCTTTCAAGGTCAGTCCCAGCGGCAAACTAGTTGCTTATGCAGAGGACACCAAGGGTGATGAAATCTACACTGTTTTTGTCATTGACGCAGAGAGTGGACAGTATGTTGGGCAACCACTGAAAGCAATTACTTCTGACATTGAGTGGGCCGGTGATGACAACCTTGTTTACATAACAATGGACAACATTCTTCGACCAGATAAAGTATGGTTACACAAGTTAGGATCTGATCAATCTGAGGATACATGCCTGTATCATGAAAAGGATGACACATTTTCACTTGGTCTTCATGCTTCAGAAAGCAAACAGTATTTATTTGTTGGATCTGGAAGCAAAAATACAAGCTTTATATTTTACCTGGACATACCCAAT---CAGAGCAAGGAGCTCGCAGTTTTGACACCTCGTGTAGATGGCATCGATACAACAGCAAGTCACCGTGGAAACCATTTCTATATTACAAGGAGAAGCGAAGAATTCTACAACTCCGAATTGGTTGCTTGCCCATTGAATAATGTAGCTGAGACCACTGTCTTGTTACCGCATAGAGAAAGTGTGAAAATTCAGGACGTCCAACTCTTTGAGAATCACATTGCTGTATATGAGCGTGAGAATGGTCTACCAAAAGCAACTGTCTATCGCTTACCAGCCACTGGAGAGGCAGTTGGGCAACTTCAGGGAGGACGGGCAATTGATTTTGTTGATCCAGCATATGCAGTGGAACCTGAGCCATCACAGTTCAATTCAAATGTTGTTCGCTTTTATTATAGCTCAATGAGGACGCCACCCTCTATCTTTGACTATGACATGGATACAGGGGTGTCGGTATTGAAGAAAATTGACGCTGTTTTAGGTGGATTTGATGTGTCAAACTATGTAACAGAGAGAAAATGGGCGGCTGCTTCTGATGGAACTCAGATCCCCATGTCTGTTCTTTACAGAAAAGATATGGTGAAGCTTGATGGCTCAGACCCCATGCTGCTATATGGATATGGCTCGTATGAGATATGCATAGATCCGACTTTCAGGGGATCTAGGTTCTCTTTGGTGGACAGGGGTTTCATATATGTGATAGCTCATATCCGTGGAGGTGGTGAAATGGGCCGCAAGTGGTATGAAGATGGAAAGCTATTGAAGAAGAAAAACACTTTCACTGATTTCATTGCATGTGCTGAGCACTTGATAGAAAACAAGTACTGTACGAAAGAAAAGCTTTGCATCAACGGAAGAAGTGCAGGTGGCCTGTTGATGGGTGCTGTCCTAAATATGAGGCCCGACTTATTCAAAGCAGCTGTTGCTGGGGTGCCTTTCGTGGATGTTCTCACAACTATGCTTGACCCAACTATCCCGTTGACTACTGCTGAATGGGAGGAGTGGGGTGATCCAAGGAAAGAAGAATACTACTATTACATGAAATCTTATTCTCCTGTTGATAACGTAAAAGCACAAGACTATCCCCACATTCTCGTCACTGCTGGCTTGAACGATCCCCGCGTGATGTACTCG---GAGCCTGCTAAGTTCGTGGCGAAGCTGAGGGAGCTCAAGACTGAAAACAACCTCCTGCTGTTCAAGTGCGAGCTCGGCGCCGGGCACTTCTCCAAGTCGGGGAGGTTTGAGAAGTTGCGAGAAGACGCCTTCACCTATGCATTCATTCTCAAGGCGCTGGGCATGACTCCTCCAACAACGGCTTCTTCGCTGTGA
