# Supplementary material for: Comparative gene retention analysis in barley, wild emmer, and bread wheat pangenome lines reveals factors affecting gene retention following gene duplication
Source: BMC Biol. 2023 Feb 6;21:25. doi: 10.1186/s12915-022-01503-z (PMC9903521; doi:10.1186/s12915-022-01503-z)
Supplement: Supplementary file 12 — Additional file 12. Sequence alignment, phylogenetic trees, and natural selection analyses data for Fig. 5E-O. [file 12915_2022_1503_MOESM12_ESM.zip › Files_S11/HORVU.MOREX.r2.6HG0493190.1/2NG.dN]

    14
TRIDC6BG041270.1     
HORVU.MOREX.r2.6HG0493190.1   0.0886
TRIDC6AG034610.1       0.0461  0.0637
TraesCS6B02G253300     0.0604  0.0253  0.0552
TraesCS6A02G228400     0.0789  0.0212  0.0347  0.0149
TraesCS6D02G206700     0.0720  0.0193  0.0451  0.0118  0.0080
Bradi4g15760.1         0.1424  0.0696  0.1275  0.0720  0.0696  0.0676
Bradi1g29400.1         0.2104  0.0993  0.2120  0.1409  0.0989  0.0936  0.0872
TRIDC7AG077930.1       0.2307  0.0949  0.2103  0.1004  0.0950  0.0940  0.0868  0.0423
TraesCS7A02G562600     0.1723  0.0950  0.1452  0.0997  0.0957  0.0922  0.0844  0.0392  0.0159
TraesCS7D02G548000     0.2000  0.0933  0.1917  0.1295  0.0933  0.0891  0.0809  0.0629  0.0185  0.0130
HORVU.MOREX.r2.7HG0621900.1   0.1944  0.0964  0.1906  0.1294  0.0964  0.0922  0.0850  0.0646  0.0248  0.0173  0.0176
TRIDC7BG076530.1       0.5906  0.0774  0.6404  0.0871  0.0767  0.0750  0.0720  0.0262  0.0146  0.0108  0.0086  0.0072
TraesCS7B02G500300     0.1991  0.0955  0.1900  0.1315  0.0961  0.0920  0.0840  0.0609  0.0239  0.0130  0.0110  0.0176  0.0043
