# Supplementary material for: Comparative gene retention analysis in barley, wild emmer, and bread wheat pangenome lines reveals factors affecting gene retention following gene duplication
Source: BMC Biol. 2023 Feb 6;21:25. doi: 10.1186/s12915-022-01503-z (PMC9903521; doi:10.1186/s12915-022-01503-z)
Supplement: Supplementary file 12 — Additional file 12. Sequence alignment, phylogenetic trees, and natural selection analyses data for Fig. 5E-O. [file 12915_2022_1503_MOESM12_ESM.zip › Files_S11/HORVU.MOREX.r2.6HG0493190.1/lnf]

    -1    821    687


 1

     1      1   -17.2408390635   0.000000032539       0.0000  --- (-) --- (-) --- (-) --- (-) --- (-) --- (-) --- (-) ACG (T) --- (-) --- (-) GTC (V) CTC (L) --- (-) GTC (V) 
     2      1   -23.2369512869   0.000000000081       0.0000  --- (-) --- (-) --- (-) --- (-) --- (-) --- (-) --- (-) ATG (M) --- (-) --- (-) TCC (S) AGC (S) --- (-) TCC (S) 
     3      1   -16.0299345023   0.000000109216       0.0001  --- (-) --- (-) --- (-) --- (-) --- (-) --- (-) --- (-) GCC (A) --- (-) --- (-) TCG (S) TCC (S) --- (-) TCG (S) 
     4      1    -6.3249640435   0.001791030649       1.4704  --- (-) --- (-) --- (-) --- (-) --- (-) --- (-) --- (-) GCC (A) --- (-) GCT (A) GCT (A) GCT (A) GCT (A) GCT (A) 
     5      1   -13.2920580626   0.000001687845       0.0014  --- (-) --- (-) --- (-) --- (-) --- (-) --- (-) --- (-) GCG (A) --- (-) --- (-) GCC (A) GCC (A) --- (-) CCC (P) 
     6      1    -7.6297265892   0.000485793661       0.3988  --- (-) --- (-) --- (-) --- (-) --- (-) --- (-) --- (-) TCA (S) --- (-) TCG (S) TCG (S) TCG (S) TCG (S) TCG (S) 
     7      1    -8.5595616513   0.000191703308       0.1574  --- (-) --- (-) --- (-) --- (-) --- (-) --- (-) --- (-) TCC (S) --- (-) --- (-) --- (-) TAC (Y) --- (-) --- (-) 
     8      1   -18.5611220651   0.000000008690       0.0000  --- (-) --- (-) --- (-) --- (-) --- (-) --- (-) --- (-) TCC (S) --- (-) --- (-) GCC (A) CGC (R) --- (-) GCC (A) 
     9      1    -9.5807382353   0.000069045957       0.0567  --- (-) --- (-) --- (-) --- (-) --- (-) --- (-) --- (-) TCC (S) --- (-) --- (-) TCC (S) TCG (S) --- (-) TCC (S) 
    10      1    -4.8463636461   0.007856896121       6.4505  --- (-) --- (-) --- (-) --- (-) --- (-) --- (-) --- (-) TCT (S) --- (-) TCT (S) TCT (S) TCT (S) TCT (S) TCT (S) 
    11      1    -7.3749169045   0.000626778779       0.5146  --- (-) --- (-) --- (-) --- (-) --- (-) --- (-) --- (-) TTG (L) --- (-) CTG (L) CTG (L) CTG (L) CTG (L) CTG (L) 
    12      1    -4.9066766392   0.007397030529       6.0730  --- (-) --- (-) --- (-) --- (-) --- (-) --- (-) CGA (R) --- (-) --- (-) --- (-) --- (-) --- (-) --- (-) --- (-) 
    13      2    -3.9632978490   0.019000350568      15.5993  --- (-) --- (-) --- (-) AAA (K) --- (-) --- (-) --- (-) --- (-) --- (-) --- (-) --- (-) --- (-) --- (-) --- (-) 
    14      1    -3.9132373471   0.019975727907      16.4001  --- (-) --- (-) --- (-) AAG (K) --- (-) --- (-) --- (-) --- (-) --- (-) --- (-) --- (-) --- (-) --- (-) --- (-) 
    15      2    -3.6324146842   0.026452233440      21.7173  --- (-) --- (-) --- (-) AAT (N) --- (-) --- (-) --- (-) --- (-) --- (-) --- (-) --- (-) --- (-) --- (-) --- (-) 
    16      1    -4.1558756744   0.015672061496      12.8668  --- (-) --- (-) --- (-) ACC (T) --- (-) --- (-) --- (-) --- (-) --- (-) --- (-) --- (-) --- (-) --- (-) --- (-) 
    17      1   -15.0248737873   0.000000298387       0.0002  --- (-) --- (-) --- (-) ACG (T) --- (-) --- (-) --- (-) CTC (L) --- (-) --- (-) ATC (I) ATC (I) --- (-) ATC (I) 
    18      1    -4.0365704631   0.017657927203      14.4972  --- (-) --- (-) --- (-) ACT (T) --- (-) --- (-) --- (-) --- (-) --- (-) --- (-) --- (-) --- (-) --- (-) --- (-) 
    19      1    -4.6528484915   0.009534404543       7.8277  --- (-) --- (-) --- (-) AGA (R) --- (-) --- (-) --- (-) --- (-) --- (-) --- (-) --- (-) --- (-) --- (-) --- (-) 
    20      1    -4.4412705379   0.011780960850       9.6722  --- (-) --- (-) --- (-) AGC (S) --- (-) --- (-) --- (-) --- (-) --- (-) --- (-) --- (-) --- (-) --- (-) --- (-) 
    21      1    -4.6027879895   0.010023850362       8.2296  --- (-) --- (-) --- (-) AGG (R) --- (-) --- (-) --- (-) --- (-) --- (-) --- (-) --- (-) --- (-) --- (-) --- (-) 
    22      1    -4.3219653266   0.013273770596      10.8978  --- (-) --- (-) --- (-) AGT (S) --- (-) --- (-) --- (-) --- (-) --- (-) --- (-) --- (-) --- (-) --- (-) --- (-) 
    23      1    -3.9547590083   0.019163286187      15.7331  --- (-) --- (-) --- (-) ATC (I) --- (-) --- (-) --- (-) --- (-) --- (-) --- (-) --- (-) --- (-) --- (-) --- (-) 
    24      1    -4.1162764599   0.016305114296      13.3865  --- (-) --- (-) --- (-) ATG (M) --- (-) --- (-) --- (-) --- (-) --- (-) --- (-) --- (-) --- (-) --- (-) --- (-) 
    25      1    -3.8354537970   0.021591538071      17.7267  --- (-) --- (-) --- (-) ATT (I) --- (-) --- (-) --- (-) --- (-) --- (-) --- (-) --- (-) --- (-) --- (-) --- (-) 
    26      1    -4.2171259968   0.014740949219      12.1023  --- (-) --- (-) --- (-) CAA (Q) --- (-) --- (-) --- (-) --- (-) --- (-) --- (-) --- (-) --- (-) --- (-) --- (-) 
    27      1    -4.5712212738   0.010345317534       8.4935  --- (-) --- (-) --- (-) CCG (P) --- (-) --- (-) --- (-) --- (-) --- (-) --- (-) --- (-) --- (-) --- (-) --- (-) 
    28      1    -4.4201651096   0.012032245481       9.8785  --- (-) --- (-) --- (-) CTA (L) --- (-) --- (-) --- (-) --- (-) --- (-) --- (-) --- (-) --- (-) --- (-) --- (-) 
    29      1    -7.8755610091   0.000379915762       0.3119  --- (-) --- (-) --- (-) CTA (L) --- (-) --- (-) --- (-) CTC (L) --- (-) --- (-) CTC (L) CTC (L) --- (-) CTC (L) 
    30      1    -4.3701046077   0.012649917220      10.3856  --- (-) --- (-) --- (-) CTG (L) --- (-) --- (-) --- (-) --- (-) --- (-) --- (-) --- (-) --- (-) --- (-) --- (-) 
    31      2    -4.0892819448   0.016751257569      13.7528  --- (-) --- (-) --- (-) CTT (L) --- (-) --- (-) --- (-) --- (-) --- (-) --- (-) --- (-) --- (-) --- (-) --- (-) 
    32      1   -11.3423617732   0.000011859732       0.0097  --- (-) --- (-) --- (-) CTT (L) --- (-) --- (-) --- (-) ATG (M) --- (-) --- (-) ATG (M) ATG (M) --- (-) ATG (M) 
    33      2    -3.6504319253   0.025979904977      21.3295  --- (-) --- (-) --- (-) GAA (E) --- (-) --- (-) --- (-) --- (-) --- (-) --- (-) --- (-) --- (-) --- (-) --- (-) 
    34      1    -3.3195487604   0.036169149024      29.6949  --- (-) --- (-) --- (-) GAT (D) --- (-) --- (-) --- (-) --- (-) --- (-) --- (-) --- (-) --- (-) --- (-) --- (-) 
    35      1    -4.0045272023   0.018232907698      14.9692  --- (-) --- (-) --- (-) GCG (A) --- (-) --- (-) --- (-) --- (-) --- (-) --- (-) --- (-) --- (-) --- (-) --- (-) 
    36      1    -3.6418930845   0.026202693071      21.5124  --- (-) --- (-) --- (-) GTC (V) --- (-) --- (-) --- (-) --- (-) --- (-) --- (-) --- (-) --- (-) --- (-) --- (-) 
    37      1    -3.8034105361   0.022294605488      18.3039  --- (-) --- (-) --- (-) GTG (V) --- (-) --- (-) --- (-) --- (-) --- (-) --- (-) --- (-) --- (-) --- (-) --- (-) 
    38      2    -3.9018333482   0.020204834972      16.5882  --- (-) --- (-) --- (-) TAT (Y) --- (-) --- (-) --- (-) --- (-) --- (-) --- (-) --- (-) --- (-) --- (-) --- (-) 
    39      1   -11.7267196623   0.000008075146       0.0066  --- (-) --- (-) --- (-) TCC (S) --- (-) --- (-) --- (-) CGC (R) --- (-) --- (-) CGC (R) CGC (R) --- (-) CGC (R) 
    40      2    -4.3059891271   0.013487538052      11.0733  --- (-) --- (-) --- (-) TCT (S) --- (-) --- (-) --- (-) --- (-) --- (-) --- (-) --- (-) --- (-) --- (-) --- (-) 
    41      2    -4.7106892019   0.008998573611       7.3878  --- (-) --- (-) --- (-) TGC (C) --- (-) --- (-) --- (-) --- (-) --- (-) --- (-) --- (-) --- (-) --- (-) --- (-) 
    42      1    -4.8722066535   0.007656451498       6.2859  --- (-) --- (-) --- (-) TGG (W) --- (-) --- (-) --- (-) --- (-) --- (-) --- (-) --- (-) --- (-) --- (-) --- (-) 
    43      1   -14.0893148912   0.000000760481       0.0006  --- (-) --- (-) --- (-) TGG (W) --- (-) --- (-) --- (-) CTC (L) --- (-) --- (-) CTC (L) CTC (L) --- (-) CTC (L) 
    44      3    -4.5913839906   0.010138816632       8.3240  --- (-) --- (-) --- (-) TGT (C) --- (-) --- (-) --- (-) --- (-) --- (-) --- (-) --- (-) --- (-) --- (-) --- (-) 
    45      1    -4.4357556259   0.011846111297       9.7257  --- (-) --- (-) --- (-) TTA (L) --- (-) --- (-) --- (-) --- (-) --- (-) --- (-) --- (-) --- (-) --- (-) --- (-) 
    46      2    -4.2241776723   0.014637366474      12.0173  --- (-) --- (-) --- (-) TTC (F) --- (-) --- (-) --- (-) --- (-) --- (-) --- (-) --- (-) --- (-) --- (-) --- (-) 
    47      1    -4.3856951239   0.012454227893      10.2249  --- (-) --- (-) --- (-) TTG (L) --- (-) --- (-) --- (-) --- (-) --- (-) --- (-) --- (-) --- (-) --- (-) --- (-) 
    48      7    -4.1048724610   0.016492122093      13.5400  --- (-) --- (-) --- (-) TTT (F) --- (-) --- (-) --- (-) --- (-) --- (-) --- (-) --- (-) --- (-) --- (-) --- (-) 
    49      1   -13.1971770827   0.000001855833       0.0015  --- (-) --- (-) AAA (K) AAA (K) --- (-) --- (-) --- (-) CTC (L) --- (-) --- (-) CTC (L) CTC (L) --- (-) CTC (L) 
    50      1   -18.3806376759   0.000000010409       0.0000  --- (-) --- (-) ACA (T) ACA (T) --- (-) --- (-) --- (-) CTG (L) --- (-) --- (-) CCC (P) CCC (P) --- (-) CCC (P) 
    51      1   -16.8134464509   0.000000049890       0.0000  --- (-) --- (-) CAC (H) CAC (H) --- (-) --- (-) --- (-) CCG (P) --- (-) --- (-) TCC (S) TCC (S) --- (-) TCC (S) 
    52      1   -21.3814407780   0.000000000518       0.0000  --- (-) --- (-) CCG (P) CCG (P) --- (-) --- (-) --- (-) TCG (S) --- (-) --- (-) CTT (L) CTC (L) --- (-) CTC (L) 
    53      1   -13.7040086543   0.000001117956       0.0009  --- (-) --- (-) GAA (E) GAA (E) --- (-) --- (-) --- (-) GTC (V) --- (-) --- (-) GGC (G) GGC (G) --- (-) GGC (G) 
    54      1   -13.9404820220   0.000000882522       0.0007  --- (-) --- (-) GCA (A) ACA (T) --- (-) --- (-) --- (-) GCC (A) --- (-) --- (-) GCC (A) GCC (A) --- (-) GCC (A) 
    55      1   -21.5788938505   0.000000000425       0.0000  --- (-) --- (-) GGA (G) GGA (G) --- (-) --- (-) --- (-) ACC (T) --- (-) --- (-) ACG (T) TCG (S) --- (-) ACG (T) 
    56      1    -5.3142337354   0.004921048136       4.0402  --- (-) --- (-) GGC (G) GGC (G) --- (-) --- (-) --- (-) GGC (G) --- (-) --- (-) GGC (G) GGC (G) --- (-) GGC (G) 
    57      1    -5.2792747997   0.005096125165       4.1839  --- (-) --- (-) GTC (V) GTC (V) --- (-) --- (-) --- (-) GTC (V) --- (-) --- (-) GTC (V) GTC (V) --- (-) GTC (V) 
    58      1    -5.0531044568   0.006389466801       5.2458  --- (-) AAA (K) --- (-) AAA (K) AAA (K) AAA (K) AAA (K) AAA (K) AAA (K) AAA (K) AAA (K) AAA (K) AAA (K) AAA (K) 
    59      1   -11.6026145350   0.000009142154       0.0075  --- (-) AAA (K) --- (-) AAA (K) AAA (K) AAA (K) AAA (K) AAA (K) AAA (K) AAA (K) AAA (K) ACA (T) AAA (K) AAA (K) 
    60      1    -7.6810005265   0.000461512912       0.3789  --- (-) AAA (K) --- (-) AAA (K) AAA (K) AAA (K) AAA (K) AAA (K) AAG (K) AAG (K) AAG (K) AAG (K) AAG (K) AAG (K) 
    61      1    -7.2156921836   0.000734961689       0.6034  --- (-) AAA (K) --- (-) AAA (K) AAA (K) AAA (K) AAA (K) AAG (K) AAG (K) AAG (K) AAG (K) AAG (K) AAG (K) AAG (K) 
    62      1    -9.8364235262   0.000053468197       0.0439  --- (-) AAA (K) --- (-) AAA (K) AAA (K) AAA (K) AAA (K) AGA (R) AGA (R) AGA (R) AGA (R) AGA (R) AGA (R) AGA (R) 
    63      1    -7.6147716104   0.000493113291       0.4048  --- (-) AAA (K) --- (-) AAA (K) AAA (K) AAA (K) AAG (K) AAA (K) AAA (K) AAA (K) AAA (K) AAA (K) AAA (K) AAA (K) 
    64      1    -8.8585176649   0.000142165645       0.1167  --- (-) AAA (K) --- (-) AAG (K) AAG (K) AAG (K) AAG (K) AAG (K) AAG (K) AAG (K) AAG (K) AAG (K) AAG (K) AAG (K) 
    65      1    -5.0860579569   0.006182342977       5.0757  --- (-) AAC (N) --- (-) AAC (N) AAC (N) AAC (N) AAC (N) AAC (N) AAC (N) AAC (N) AAC (N) AAC (N) AAC (N) AAC (N) 
    66      1    -7.1083032369   0.000818282246       0.6718  --- (-) AAC (N) --- (-) AAC (N) AAC (N) AAC (N) AAC (N) AAT (N) AAC (N) AAC (N) AAC (N) AAC (N) AAC (N) AAC (N) 
    67      1   -14.0586865684   0.000000784133       0.0006  --- (-) AAC (N) --- (-) AAC (N) AAC (N) AAC (N) AAC (N) TTC (F) TTC (F) TTC (F) TTC (F) TTC (F) TTC (F) TTC (F) 
    68      1    -9.2054573248   0.000100489499       0.0825  --- (-) AAG (K) --- (-) AAG (K) AAG (K) AAG (K) AAG (K) AAG (K) AAG (K) AAG (K) AAG (K) AAG (K) AAG (K) AAA (K) 
    69      5    -4.9853393594   0.006837457278       5.6136  --- (-) AAG (K) --- (-) AAG (K) AAG (K) AAG (K) AAG (K) AAG (K) AAG (K) AAG (K) AAG (K) AAG (K) AAG (K) AAG (K) 
    70      1   -19.3573172843   0.000000003919       0.0000  --- (-) AAG (K) --- (-) AAG (K) AAG (K) AAG (K) AAG (K) AAG (K) AAT (N) AAT (N) AAT (N) AAC (N) AAG (K) AAG (K) 
    71      1   -10.0850075757   0.000041700077       0.0342  --- (-) AAG (K) --- (-) AAG (K) AAG (K) AAG (K) AAG (K) AGG (R) AAG (K) AAG (K) AAG (K) AAG (K) AAG (K) AAG (K) 
    72      1   -10.2865266090   0.000034089314       0.0280  --- (-) AAT (N) --- (-) AAC (N) AAC (N) AAC (N) AAT (N) AAC (N) AAC (N) AAC (N) AAC (N) AAC (N) AAC (N) AAC (N) 
    73      1    -4.9136473235   0.007345647460       6.0308  --- (-) AAT (N) --- (-) AAT (N) AAT (N) AAT (N) AAT (N) AAT (N) AAT (N) AAT (N) AAT (N) AAT (N) AAT (N) AAT (N) 
    74      1   -36.7225330148   0.000000000000       0.0000  --- (-) AAT (N) --- (-) AAT (N) AAT (N) TAT (Y) CAT (H) CCT (P) CAG (Q) ACT (T) CCT (P) CCT (P) CCT (P) CCT (P) 
    75      1   -16.8053772233   0.000000050294       0.0000  --- (-) AAT (N) --- (-) AGT (S) AGT (S) AGT (S) AAT (N) AAC (N) AAC (N) AAC (N) AAC (N) AAT (N) AAC (N) AAC (N) 
    76      1   -10.9712206486   0.000017189348       0.0141  --- (-) ACA (T) --- (-) ACA (T) ACA (T) ACA (T) ACA (T) ACA (T) ACA (T) ACA (T) ACA (T) ACA (T) ACT (T) ACT (T) 
    77      1    -8.5933234372   0.000185339100       0.1522  --- (-) ACA (T) --- (-) ACA (T) ACA (T) ACA (T) ACA (T) ACT (T) ACT (T) ACT (T) ACT (T) ACT (T) ACT (T) ACT (T) 
    78      1   -31.0926100537   0.000000000000       0.0000  --- (-) ACA (T) --- (-) ACA (T) ACA (T) ACA (T) ACC (T) ACT (T) AAA (K) ATG (M) ACT (T) ACT (T) ACT (T) ACT (T) 
    79      1   -12.4290661930   0.000004000600       0.0033  --- (-) ACA (T) --- (-) CCA (P) CCA (P) CCA (P) CCA (P) CCA (P) CCA (P) CCA (P) CCA (P) CCA (P) CCA (P) CCA (P) 
    80      1   -23.2518878204   0.000000000080       0.0000  --- (-) ACA (T) --- (-) TCT (S) TCT (S) TCT (S) GCT (A) ACC (T) ACC (T) ACC (T) ACC (T) ACC (T) ACC (T) ACC (T) 
    81      1   -12.5707535515   0.000003472091       0.0029  --- (-) ACC (T) --- (-) ACC (T) ACC (T) ACC (T) ACT (T) ACT (T) ACT (T) ACT (T) ACC (T) ACT (T) ACT (T) ACT (T) 
    82      1    -8.4508550125   0.000213717606       0.1755  --- (-) ACC (T) --- (-) ACC (T) ACC (T) ACC (T) ACT (T) ACT (T) ACT (T) ACT (T) ACT (T) ACT (T) ACT (T) ACT (T) 
    83      1   -15.2719159500   0.000000233073       0.0002  --- (-) ACC (T) --- (-) AGC (S) ACC (T) ACC (T) ACC (T) ACT (T) ACT (T) ACT (T) ACT (T) ACT (T) ACT (T) ACT (T) 
    84      1   -13.9090911175   0.000000910665       0.0007  --- (-) ACG (T) --- (-) ACG (T) ACA (T) ACG (T) ACA (T) ACA (T) ACA (T) ACA (T) ACA (T) ACA (T) ACA (T) ACA (T) 
    85      1   -43.7979428920   0.000000000000       0.0000  --- (-) ACG (T) --- (-) ACG (T) ACG (T) GCG (A) AAG (K) GGT (G) AAG (K) CCA (P) CCA (P) CCA (P) CCA (P) CCA (P) 
    86      1    -8.1958417251   0.000275798033       0.2264  --- (-) ACT (T) --- (-) ACT (T) ACT (T) ACT (T) ACC (T) ACT (T) ACT (T) ACT (T) ACT (T) ACT (T) ACT (T) ACT (T) 
    87      1    -9.0445806411   0.000118028948       0.0969  --- (-) ACT (T) --- (-) ACT (T) ACT (T) ACT (T) ACT (T) ACT (T) ACT (T) ACT (T) ACT (T) ACC (T) ACT (T) ACT (T) 
    88      1   -19.4158397963   0.000000003697       0.0000  --- (-) ACT (T) --- (-) ATC (I) ATT (I) ATT (I) GTT (V) GTT (V) GTT (V) GTT (V) GTT (V) GTT (V) GTT (V) GTT (V) 
    89      1    -5.4751897942   0.004189433345       3.4395  --- (-) AGA (R) --- (-) AGA (R) AGA (R) AGA (R) AGA (R) AGA (R) AGA (R) AGA (R) AGA (R) AGA (R) AGA (R) AGA (R) 
    90      1   -16.5001777310   0.000000068244       0.0001  --- (-) AGG (R) --- (-) AGA (R) AGG (R) AGG (R) AGA (R) AGA (R) AGG (R) AGG (R) AGG (R) AGG (R) AGG (R) AGG (R) 
    91      1   -19.0676873153   0.000000005236       0.0000  --- (-) AGG (R) --- (-) AGG (R) AGG (R) AGG (R) ACG (T) ACG (T) ACA (T) ACA (T) ACA (T) ACA (T) ACA (T) ACT (T) 
    92      1    -8.7817046955   0.000153516164       0.1260  --- (-) AGG (R) --- (-) AGG (R) AGG (R) AGG (R) AGA (R) AGG (R) AGG (R) AGG (R) AGG (R) AGG (R) AGG (R) AGG (R) 
    93      1   -11.9862061685   0.000006229552       0.0051  --- (-) AGG (R) --- (-) AGG (R) AGG (R) AGG (R) AGG (R) AGG (R) AGG (R) AGG (R) AGA (R) AGA (R) AGG (R) AGG (R) 
    94      2    -5.4458430574   0.004314201355       3.5420  --- (-) AGG (R) --- (-) AGG (R) AGG (R) AGG (R) AGG (R) AGG (R) AGG (R) AGG (R) AGG (R) AGG (R) AGG (R) AGG (R) 
    95      1   -10.4848423084   0.000027957018       0.0230  --- (-) AGT (S) --- (-) AGT (S) AGT (S) AGT (S) AGT (S) ACT (T) ACT (T) ACT (T) ACT (T) ACT (T) ACT (T) ACT (T) 
    96      1   -10.6857495586   0.000022868513       0.0188  --- (-) AGT (S) --- (-) AGT (S) AGT (S) AGT (S) AGT (S) AGG (R) AGG (R) AGG (R) AGG (R) AGG (R) AGG (R) AGG (R) 
    97      1    -9.9369707263   0.000048353559       0.0397  --- (-) AGT (S) --- (-) AGT (S) AGT (S) AGT (S) AGT (S) AGT (S) AGT (S) AGT (S) AGT (S) AGT (S) AGC (S) AGT (S) 
    98      1   -15.8816538856   0.000000126673       0.0001  --- (-) ATA (I) --- (-) ATA (I) ATA (I) ATA (I) ATA (I) AGA (R) AGA (R) AGA (R) AGA (R) AGA (R) AGG (R) AGG (R) 
    99      1    -9.9117661832   0.000049587777       0.0407  --- (-) ATA (I) --- (-) ATA (I) ATA (I) ATA (I) GTA (V) ATA (I) ATA (I) ATA (I) ATA (I) ATA (I) ATA (I) ATA (I) 
   100      1   -14.4332021181   0.000000539188       0.0004  --- (-) ATA (I) --- (-) ATA (I) ATA (I) ATA (I) GTA (V) ATA (I) ATC (I) ATC (I) ATA (I) ATA (I) ATA (I) ATA (I) 
   101      1   -11.5637476381   0.000009504477       0.0078  --- (-) ATA (I) --- (-) GTA (V) ATA (I) ATA (I) ATA (I) ATA (I) ATA (I) ATA (I) ATA (I) ATA (I) ATA (I) ATA (I) 
   102      1   -14.6360370661   0.000000440200       0.0004  --- (-) ATC (I) --- (-) ATA (I) ATC (I) ATC (I) ATC (I) ATC (I) ATC (I) ATC (I) ATC (I) ATC (I) ATT (I) ATC (I) 
   103      1   -18.1487561422   0.000000013125       0.0000  --- (-) ATC (I) GTG (V) ATC (I) ATC (I) ATC (I) ATC (I) ATG (M) ATG (M) ATG (M) ATG (M) ATG (M) ATG (M) ATG (M) 
   104      5    -4.6933025943   0.009156396304       7.5174  --- (-) ATG (M) --- (-) ATG (M) ATG (M) ATG (M) ATG (M) ATG (M) ATG (M) ATG (M) ATG (M) ATG (M) ATG (M) ATG (M) 
   105      1    -9.9933185664   0.000045704282       0.0375  --- (-) ATG (M) --- (-) ATG (M) ATG (M) ATG (M) ATT (I) ATG (M) ATG (M) ATG (M) ATG (M) ATG (M) ATG (M) ATG (M) 
   106      2    -7.4011724437   0.000610536522       0.5013  --- (-) ATT (I) --- (-) ATT (I) ATT (I) ATT (I) ATT (I) ATC (I) ATC (I) ATC (I) ATC (I) ATC (I) ATC (I) ATC (I) 
   107      1    -5.1776206077   0.005641413594       4.6316  --- (-) ATT (I) --- (-) ATT (I) ATT (I) ATT (I) ATT (I) ATT (I) ATT (I) ATT (I) ATT (I) ATT (I) ATT (I) ATT (I) 
   108      1   -19.1704098255   0.000000004725       0.0000  --- (-) ATT (I) ATG (M) ATT (I) ATT (I) ATT (I) ATT (I) ATT (I) GTT (V) GTT (V) ATT (I) GTT (V) GTT (V) GTT (V) 
   109      1    -5.0940099950   0.006133375703       5.0355  --- (-) CAA (Q) --- (-) CAA (Q) CAA (Q) CAA (Q) CAA (Q) CAA (Q) CAA (Q) CAA (Q) CAA (Q) CAA (Q) CAA (Q) CAA (Q) 
   110      2    -5.1206808161   0.005971955707       4.9030  --- (-) CAC (H) --- (-) CAC (H) CAC (H) CAC (H) CAC (H) CAC (H) CAC (H) CAC (H) CAC (H) CAC (H) CAC (H) CAC (H) 
   111      1   -14.2821831950   0.000000627085       0.0005  --- (-) CAG (Q) --- (-) CAG (Q) CAG (Q) CAG (Q) AAG (K) AAT (N) AAG (K) AAG (K) AAG (K) AAG (K) AAG (K) AAG (K) 
   112      1    -5.0311924533   0.006531017991       5.3620  --- (-) CAG (Q) --- (-) CAG (Q) CAG (Q) CAG (Q) CAG (Q) CAG (Q) CAG (Q) CAG (Q) CAG (Q) CAG (Q) CAG (Q) CAG (Q) 
   113      1   -24.5814071437   0.000000000021       0.0000  --- (-) CAT (H) --- (-) CAC (H) CAT (H) CAC (H) TAT (Y) TAT (Y) TAC (Y) TAC (Y) TAC (Y) TAC (Y) TAC (Y) TAT (Y) 
   114      1    -4.9658227983   0.006972211625       5.7242  --- (-) CAT (H) --- (-) CAT (H) CAT (H) CAT (H) CAT (H) CAT (H) CAT (H) CAT (H) CAT (H) CAT (H) CAT (H) CAT (H) 
   115      1    -9.0344632941   0.000119229149       0.0979  --- (-) CCA (P) --- (-) CCA (P) CCA (P) CCA (P) CCA (P) CCA (P) CCG (P) CCG (P) CCG (P) CCG (P) CCG (P) CCG (P) 
   116      1    -9.1268510234   0.000108707364       0.0892  --- (-) CCA (P) --- (-) CCA (P) CCA (P) CCA (P) CCA (P) CCC (P) CCA (P) CCA (P) CCA (P) CCA (P) CCA (P) CCA (P) 
   117      1   -14.2991778392   0.000000616518       0.0005  --- (-) CCA (P) --- (-) CCG (P) CCG (P) CCG (P) CCG (P) CCG (P) CCG (P) CCG (P) CCG (P) CCA (P) CCG (P) CCG (P) 
   118      2    -5.5424954953   0.003916740425       3.2156  --- (-) CCC (P) --- (-) CCC (P) CCC (P) CCC (P) CCC (P) CCC (P) CCC (P) CCC (P) CCC (P) CCC (P) CCC (P) CCC (P) 
   119      1   -12.4372733964   0.000003967901       0.0033  --- (-) CCT (P) --- (-) CCT (P) CCT (P) CCT (P) CCA (P) CCA (P) CCT (P) CCT (P) CCT (P) CCT (P) CCT (P) CCT (P) 
   120      1   -19.4435050073   0.000000003596       0.0000  --- (-) CCT (P) --- (-) CCT (P) CCT (P) CCT (P) CCT (P) CCA (P) CCC (P) CCC (P) CCC (P) CCT (P) CCT (P) CCC (P) 
   121      1    -5.4111959533   0.004466295535       3.6668  --- (-) CCT (P) --- (-) CCT (P) CCT (P) CCT (P) CCT (P) CCT (P) CCT (P) CCT (P) CCT (P) CCT (P) CCT (P) CCT (P) 
   122      1   -19.2414887697   0.000000004401       0.0000  --- (-) CCT (P) AGT (S) CCT (P) CCT (P) CCT (P) CCT (P) CCC (P) CCC (P) CCC (P) CCC (P) CCC (P) CCC (P) CCC (P) 
   123      1   -18.1975431837   0.000000012500       0.0000  --- (-) CGC (R) --- (-) CGG (R) CGG (R) CGG (R) CGA (R) AGA (R) CGA (R) CGA (R) CGA (R) CGA (R) CGA (R) CGA (R) 
   124      1   -15.4780708076   0.000000189653       0.0002  --- (-) CGG (R) --- (-) CGG (R) CGG (R) CGG (R) CGG (R) AGG (R) CGG (R) CGG (R) CGG (R) CGG (R) CGC (R) CGC (R) 
   125      1   -11.5882459501   0.000009274462       0.0076  --- (-) CGT (R) --- (-) CGT (R) CGT (R) CGT (R) CGC (R) CGC (R) CGT (R) CGT (R) CGT (R) CGT (R) CGT (R) CGT (R) 
   126      1    -5.9470896156   0.002613435563       2.1456  --- (-) CTA (L) --- (-) CTA (L) CTA (L) CTA (L) CTA (L) CTA (L) CTA (L) CTA (L) CTA (L) CTA (L) CTA (L) CTA (L) 
   127      1    -8.7272060040   0.000162114772       0.1331  --- (-) CTA (L) --- (-) CTA (L) CTA (L) CTA (L) CTA (L) CTG (L) CTA (L) CTA (L) CTA (L) CTA (L) CTA (L) CTA (L) 
   128      1   -16.0038672434   0.000000112101       0.0001  --- (-) CTA (L) --- (-) CTA (L) CTA (L) CTA (L) CTA (L) TTG (L) CTG (L) CTG (L) CTG (L) CTG (L) CTG (L) TTG (L) 
   129      1   -12.2821857140   0.000004633557       0.0038  --- (-) CTA (L) --- (-) CTA (L) CTA (L) CTA (L) TTG (L) CTG (L) CTG (L) CTG (L) CTG (L) CTG (L) CTG (L) CTG (L) 
   130      1   -25.4199559662   0.000000000009       0.0000  --- (-) CTA (L) --- (-) CTA (L) CTA (L) CTG (L) CTG (L) CTA (L) CTG (L) CTG (L) CTG (L) CTA (L) CTA (L) CTG (L) 
   131      1   -17.4575720872   0.000000026198       0.0000  --- (-) CTC (L) --- (-) CTC (L) CTC (L) CTC (L) ATT (I) ATC (I) ATC (I) ATC (I) ATC (I) ATC (I) ATT (I) ATT (I) 
   132      2    -5.5174783199   0.004015962156       3.2971  --- (-) CTC (L) --- (-) CTC (L) CTC (L) CTC (L) CTC (L) CTC (L) CTC (L) CTC (L) CTC (L) CTC (L) CTC (L) CTC (L) 
   133      1    -8.4904656280   0.000205417590       0.1686  --- (-) CTC (L) --- (-) CTC (L) CTC (L) CTC (L) CTT (L) CTT (L) CTT (L) CTT (L) CTT (L) CTT (L) CTT (L) CTT (L) 
   134      1   -11.5978344188   0.000009185959       0.0075  --- (-) CTC (L) --- (-) CTT (L) CTT (L) CTT (L) CTT (L) CTC (L) CTC (L) CTC (L) CTC (L) CTC (L) CTC (L) CTC (L) 
   135      1   -13.6731558993   0.000001152985       0.0009  --- (-) CTG (L) --- (-) CTG (L) CTG (L) CTG (L) CTA (L) CTG (L) CTG (L) CTG (L) CTG (L) CTG (L) TTG (L) CTG (L) 
   136      1    -5.9075566865   0.002718821712       2.2322  --- (-) CTG (L) --- (-) CTG (L) CTG (L) CTG (L) CTG (L) CTG (L) CTG (L) CTG (L) CTG (L) CTG (L) CTG (L) CTG (L) 
   137      1    -9.7770438846   0.000056739276       0.0466  --- (-) CTG (L) --- (-) CTG (L) CTG (L) CTG (L) CTG (L) CTG (L) CTG (L) CTG (L) CTG (L) TTG (L) CTG (L) CTG (L) 
   138      1   -22.0188842012   0.000000000274       0.0000  --- (-) CTG (L) --- (-) TTG (L) TTG (L) TTG (L) TTG (L) CTG (L) CTC (L) CTC (L) CTG (L) CTG (L) CTC (L) CTC (L) 
   139      1   -10.5221981117   0.000026931927       0.0221  --- (-) CTT (L) --- (-) CTT (L) CTT (L) CTT (L) ATT (I) CTT (L) CTT (L) CTT (L) CTT (L) CTT (L) CTT (L) CTT (L) 
   140      1   -13.6005672109   0.000001239792       0.0010  --- (-) CTT (L) --- (-) CTT (L) CTT (L) CTT (L) CTT (L) ATG (M) ATG (M) ATG (M) ATG (M) ATG (M) ATG (M) ATG (M) 
   141      1    -5.3767947739   0.004622614735       3.7952  --- (-) CTT (L) --- (-) CTT (L) CTT (L) CTT (L) CTT (L) CTT (L) CTT (L) CTT (L) CTT (L) CTT (L) CTT (L) CTT (L) 
   142      1    -9.4281594472   0.000080427094       0.0660  --- (-) GAA (E) --- (-) GAA (E) GAA (E) GAA (E) AAA (K) AAA (K) AAA (K) AAA (K) AAA (K) AAA (K) AAA (K) AAA (K) 
   143      5    -4.9854452097   0.006836733570       5.6130  --- (-) GAA (E) --- (-) GAA (E) GAA (E) GAA (E) GAA (E) GAA (E) GAA (E) GAA (E) GAA (E) GAA (E) GAA (E) GAA (E) 
   144      1    -7.2494800888   0.000710543712       0.5834  --- (-) GAA (E) --- (-) GAA (E) GAA (E) GAA (E) GAA (E) GAA (E) GAG (E) GAG (E) GAG (E) GAG (E) GAG (E) GAG (E) 
   145      1    -6.8033076233   0.001110097285       0.9114  --- (-) GAA (E) --- (-) GAA (E) GAA (E) GAA (E) GAA (E) GAG (E) GAG (E) GAG (E) GAG (E) GAG (E) GAG (E) GAG (E) 
   146      1    -8.9074254345   0.000135379930       0.1111  --- (-) GAA (E) --- (-) GAA (E) GAA (E) GAA (E) GAG (E) GAA (E) GAG (E) GAG (E) GAG (E) GAG (E) GAG (E) GAG (E) 
   147      1   -22.1706054186   0.000000000235       0.0000  --- (-) GAA (E) --- (-) GTA (V) GTA (V) GTA (V) CTC (L) CTG (L) CTC (L) CTC (L) CTC (L) CTC (L) CTC (L) CTC (L) 
   148      1    -5.0690926673   0.006288122973       5.1625  --- (-) GAC (D) --- (-) GAC (D) GAC (D) GAC (D) GAC (D) GAC (D) GAC (D) GAC (D) GAC (D) GAC (D) GAC (D) GAC (D) 
   149      1   -18.6446477120   0.000000007993       0.0000  --- (-) GAC (D) --- (-) GAC (D) GAC (D) GAC (D) GAC (D) GAG (E) GAC (D) GAC (D) GAC (D) AAC (N) AAC (N) AAC (N) 
   150      1    -6.7501155270   0.001170744360       0.9612  --- (-) GAC (D) --- (-) GAC (D) GAC (D) GAC (D) GAC (D) GAT (D) GAC (D) GAC (D) GAC (D) GAC (D) GAC (D) GAC (D) 
   151      1    -9.9520000116   0.000047632274       0.0391  --- (-) GAC (D) --- (-) GAC (D) GAC (D) GAC (D) GAC (D) GAT (D) GAT (D) GAT (D) GAC (D) GAT (D) GAT (D) GAT (D) 
   152      1    -6.9848458505   0.000925805998       0.7601  --- (-) GAC (D) --- (-) GAC (D) GAC (D) GAC (D) GAT (D) GAC (D) GAC (D) GAC (D) GAC (D) GAC (D) GAC (D) GAC (D) 
   153      1    -8.4808571442   0.000207400854       0.1703  --- (-) GAG (E) --- (-) GAA (E) GAA (E) GAA (E) GAA (E) GAA (E) GAA (E) GAA (E) GAA (E) GAA (E) GAA (E) GAA (E) 
   154      1   -14.4036537137   0.000000555358       0.0005  --- (-) GAG (E) --- (-) GAG (E) GAG (E) GAG (E) GAG (E) CAG (Q) GAC (D) GAC (D) GAC (D) GAC (D) GAC (D) GAC (D) 
   155      1    -9.9049720668   0.000049925829       0.0410  --- (-) GAG (E) --- (-) GAG (E) GAG (E) GAG (E) GAG (E) GAA (E) GAA (E) GAA (E) GAA (E) GAG (E) GAA (E) GAA (E) 
   156      5    -4.9066579093   0.007397169076       6.0731  --- (-) GAG (E) --- (-) GAG (E) GAG (E) GAG (E) GAG (E) GAG (E) GAG (E) GAG (E) GAG (E) GAG (E) GAG (E) GAG (E) 
   157      1   -11.1421450747   0.000014488649       0.0119  --- (-) GAG (E) --- (-) GGG (G) GGG (G) GGG (G) GGG (G) GGG (G) GGG (G) GGG (G) GGG (G) GGG (G) GGG (G) GGG (G) 
   158      2    -6.9414930104   0.000966825039       0.7938  --- (-) GAT (D) --- (-) GAT (D) GAT (D) GAT (D) GAT (D) GAT (D) GAC (D) GAC (D) GAC (D) GAC (D) GAC (D) GAC (D) 
   159      1    -8.2163910706   0.000270188398       0.2218  --- (-) GAT (D) --- (-) GAT (D) GAT (D) GAT (D) GAT (D) GAT (D) GAC (D) GAC (D) GAT (D) GAT (D) GAT (D) GAT (D) 
   160      1    -8.2676514880   0.000256687417       0.2107  --- (-) GAT (D) --- (-) GAT (D) GAT (D) GAT (D) GAT (D) GAT (D) GAT (D) GAT (D) GAC (D) GAT (D) GAT (D) GAT (D) 
   161      4    -4.8639535783   0.007719902240       6.3380  --- (-) GAT (D) --- (-) GAT (D) GAT (D) GAT (D) GAT (D) GAT (D) GAT (D) GAT (D) GAT (D) GAT (D) GAT (D) GAT (D) 
   162      1   -17.3851481018   0.000000028166       0.0000  --- (-) GAT (D) --- (-) GAT (D) GAT (D) GAT (D) GGT (G) GAC (D) GAC (D) GAC (D) GAC (D) GAC (D) GAC (D) GAA (E) 
   163      2    -5.7277795771   0.003254295129       2.6718  --- (-) GCA (A) --- (-) GCA (A) GCA (A) GCA (A) GCA (A) GCA (A) GCA (A) GCA (A) GCA (A) GCA (A) GCA (A) GCA (A) 
   164      1    -8.6010207154   0.000183917970       0.1510  --- (-) GCA (A) --- (-) GCA (A) GCA (A) GCA (A) GCG (A) GCG (A) GCG (A) GCG (A) GCG (A) GCG (A) GCG (A) GCG (A) 
   165      1   -15.8336746354   0.000000132899       0.0001  --- (-) GCC (A) --- (-) GCC (A) GCC (A) GCC (A) GCC (A) GCA (A) GCT (A) GCT (A) GCT (A) GCT (A) GTT (V) GCT (A) 
   166      1    -8.5365539806   0.000196165085       0.1611  --- (-) GCC (A) --- (-) GCC (A) GCC (A) GCC (A) GCC (A) GCG (A) GCC (A) GCC (A) GCC (A) GCC (A) GCC (A) GCC (A) 
   167      1    -7.5041757312   0.000550779654       0.4522  --- (-) GCC (A) --- (-) GCC (A) GCC (A) GCC (A) GCC (A) GCT (A) GCT (A) GCT (A) GCT (A) GCT (A) GCT (A) GCT (A) 
   168      1    -9.7101593911   0.000060664044       0.0498  --- (-) GCC (A) --- (-) GCC (A) GCC (A) GCC (A) GCT (A) GCT (A) GCC (A) GCC (A) GCC (A) GCC (A) GCC (A) GCC (A) 
   169      1   -16.6291472641   0.000000059986       0.0000  --- (-) GCC (A) --- (-) GCC (A) GCG (A) GCC (A) GCA (A) GCG (A) GCA (A) GCA (A) GCA (A) GCA (A) GCA (A) GCA (A) 
   170      1   -17.2765211335   0.000000031398       0.0000  --- (-) GCC (A) --- (-) GCT (A) GCT (A) GCT (A) ACT (T) GCT (A) GCT (A) GCT (A) GCT (A) GCC (A) GCT (A) GCT (A) 
   171      1   -16.7216012075   0.000000054689       0.0000  --- (-) GCG (A) --- (-) ACG (T) ACG (T) ACG (T) GCG (A) GCC (A) GCA (A) GCA (A) GCA (A) GCA (A) GCA (A) GCA (A) 
   172      1   -12.5518857168   0.000003538224       0.0029  --- (-) GCG (A) --- (-) GCG (A) GCG (A) GCG (A) GCA (A) GTG (V) GTG (V) GTG (V) GTG (V) GTG (V) GTG (V) GTG (V) 
   173      1   -35.4501132189   0.000000000000       0.0000  --- (-) GCT (A) --- (-) GCT (A) GCT (A) GCT (A) GCT (A) CTC (L) TCG (S) ACG (T) TCA (S) ACA (T) ACA (T) ACA (T) 
   174      1   -10.2969194957   0.000033736862       0.0277  --- (-) GCT (A) --- (-) GCT (A) GCT (A) GCT (A) GCT (A) GCT (A) GCT (A) GCT (A) GCT (A) GCT (A) GCT (A) GCG (A) 
   175      3    -5.4241680793   0.004408732352       3.6196  --- (-) GCT (A) --- (-) GCT (A) GCT (A) GCT (A) GCT (A) GCT (A) GCT (A) GCT (A) GCT (A) GCT (A) GCT (A) GCT (A) 
   176      1   -23.1054265166   0.000000000092       0.0000  --- (-) GCT (A) --- (-) GCT (A) GCT (A) GCT (A) GCT (A) TCT (S) GCC (A) GCC (A) GCC (A) GCT (A) GCT (A) GCA (A) 
   177      1    -9.7721063087   0.000057020123       0.0468  --- (-) GCT (A) --- (-) GCT (A) GCT (A) GCT (A) GTT (V) GTT (V) GTT (V) GTT (V) GTT (V) GTT (V) GTT (V) GTT (V) 
   178      1   -18.8332978381   0.000000006619       0.0000  --- (-) GCT (A) --- (-) GTT (V) GCT (A) GCT (A) GCT (A) GCT (A) GCT (A) GAT (D) GCT (A) GCT (A) GCT (A) GCT (A) 
   179      2    -5.6878241705   0.003386954393       2.7807  --- (-) GGA (G) --- (-) GGA (G) GGA (G) GGA (G) GGA (G) GGA (G) GGA (G) GGA (G) GGA (G) GGA (G) GGA (G) GGA (G) 
   180      1    -9.4673240667   0.000077338082       0.0635  --- (-) GGA (G) --- (-) GGA (G) GGA (G) GGA (G) GGA (G) GGA (G) GGA (G) GGA (G) GGA (G) GGG (G) GGA (G) GGA (G) 
   181      1   -10.7608132194   0.000021214764       0.0174  --- (-) GGA (G) --- (-) GGA (G) GGA (G) GGA (G) GGA (G) GGC (G) GGG (G) GGG (G) GGG (G) GGG (G) GGG (G) GGG (G) 
   182      1   -13.1746262816   0.000001898159       0.0016  --- (-) GGC (G) --- (-) GGA (G) GGA (G) GGA (G) GGC (G) GGA (G) GGA (G) GGA (G) GGA (G) GGA (G) GGA (G) GGA (G) 
   183      1    -8.6992116693   0.000166717187       0.1369  --- (-) GGC (G) --- (-) GGC (G) GGC (G) GGC (G) GGC (G) GGA (G) GGA (G) GGA (G) GGA (G) GGA (G) GGA (G) GGA (G) 
   184      2    -5.5645382648   0.003831349206       3.1455  --- (-) GGC (G) --- (-) GGC (G) GGC (G) GGC (G) GGC (G) GGC (G) GGC (G) GGC (G) GGC (G) GGC (G) GGC (G) GGC (G) 
   185      1    -9.9481054441   0.000047818142       0.0393  --- (-) GGC (G) --- (-) GGC (G) GGC (G) GGC (G) GGC (G) GGC (G) GGC (G) GGC (G) GGC (G) GGG (G) GGC (G) GGC (G) 
   186      1   -13.3742371616   0.000001554686       0.0013  --- (-) GGC (G) --- (-) GGC (G) GGC (G) GGC (G) GGC (G) GGC (G) GGC (G) GGC (G) GGC (G) GGT (G) GGT (G) GGC (G) 
   187      1   -17.4815424664   0.000000025578       0.0000  --- (-) GGC (G) --- (-) GGC (G) GGC (G) GGC (G) GGC (G) GGG (G) GGA (G) GGA (G) GGG (G) GGG (G) GGG (G) GGA (G) 
   188      1   -13.7530149727   0.000001064490       0.0009  --- (-) GGC (G) --- (-) GGC (G) GGC (G) GGC (G) GGC (G) GGG (G) GGC (G) GGC (G) GGA (G) GGC (G) GGC (G) GGC (G) 
   189      1   -10.2639579740   0.000034867410       0.0286  --- (-) GGG (G) --- (-) GGA (G) GGA (G) GGA (G) GGG (G) GGG (G) GGG (G) GGG (G) GGG (G) GGG (G) GGG (G) GGG (G) 
   190      2    -9.2300595852   0.000098047394       0.0805  --- (-) GGG (G) --- (-) GGG (G) GGG (G) GGG (G) GGT (G) GGT (G) GGT (G) GGT (G) GGT (G) GGT (G) GGT (G) GGT (G) 
   191      1   -13.0805677389   0.000002085363       0.0017  --- (-) GGT (G) --- (-) CGT (R) GGT (G) GGT (G) GGT (G) GGT (G) GGT (G) GGT (G) GGT (G) GGT (G) GGT (G) GGT (G) 
   192      1    -9.8079520166   0.000055012396       0.0452  --- (-) GGT (G) --- (-) GGC (G) GGC (G) GGC (G) GGT (G) GGT (G) GGT (G) GGT (G) GGT (G) GGT (G) GGT (G) GGT (G) 
   193      1    -8.1910723055   0.000277116571       0.2275  --- (-) GGT (G) --- (-) GGT (G) GGT (G) GGT (G) GGC (G) GGT (G) GGT (G) GGT (G) GGT (G) GGT (G) GGT (G) GGT (G) 
   194      1    -8.2688748971   0.000256373576       0.2105  --- (-) GGT (G) --- (-) GGT (G) GGT (G) GGT (G) GGT (G) GGT (G) GGC (G) GGC (G) GGC (G) GGC (G) GGC (G) GGC (G) 
   195      2    -5.4222750533   0.004417086102       3.6264  --- (-) GGT (G) --- (-) GGT (G) GGT (G) GGT (G) GGT (G) GGT (G) GGT (G) GGT (G) GGT (G) GGT (G) GGT (G) GGT (G) 
   196      1   -12.4689051713   0.000003844353       0.0032  --- (-) GTA (V) --- (-) GTA (V) GTA (V) GTA (V) GCA (A) GTG (V) GTG (V) GTG (V) GTG (V) GTG (V) GTG (V) GTG (V) 
   197      1   -20.9538892432   0.000000000794       0.0000  --- (-) GTA (V) --- (-) GTA (V) GTA (V) GTA (V) GTT (V) ATA (I) GTA (V) GTA (V) GTA (V) ATA (I) ATA (I) ATA (I) 
   198      1   -19.9988139943   0.000000002064       0.0000  --- (-) GTC (V) --- (-) GTC (V) GTC (V) GTC (V) GTA (V) GTC (V) GTG (V) GTG (V) GTC (V) GTG (V) GTC (V) GTG (V) 
   199      1    -5.6586057552   0.003487375766       2.8631  --- (-) GTC (V) --- (-) GTC (V) GTC (V) GTC (V) GTC (V) GTC (V) GTC (V) GTC (V) GTC (V) GTC (V) GTC (V) GTC (V) 
   200      1    -7.8045000795   0.000407895281       0.3349  --- (-) GTG (V) --- (-) GTG (V) GTG (V) GTG (V) GTG (V) GTA (V) GTA (V) GTA (V) GTA (V) GTA (V) GTA (V) GTA (V) 
   201      1    -5.7320248725   0.003240508968       2.6605  --- (-) GTG (V) --- (-) GTG (V) GTG (V) GTG (V) GTG (V) GTG (V) GTG (V) GTG (V) GTG (V) GTG (V) GTG (V) GTG (V) 
   202      1   -12.6550401645   0.000003191434       0.0026  --- (-) GTT (V) --- (-) CTT (L) GTT (V) GTT (V) GTT (V) GTT (V) GTT (V) GTT (V) GTT (V) GTT (V) GTT (V) GTT (V) 
   203      1   -11.4325050761   0.000010837426       0.0089  --- (-) GTT (V) --- (-) GTT (V) GTT (V) GTT (V) GTT (V) ATC (I) ATC (I) ATC (I) ATC (I) ATC (I) ATC (I) ATC (I) 
   204      1    -9.4354149489   0.000079845667       0.0656  --- (-) GTT (V) --- (-) GTT (V) GTT (V) GTT (V) GTT (V) GCT (A) GCT (A) GCT (A) GCT (A) GCT (A) GCT (A) GCT (A) 
   205      1   -15.4965006400   0.000000186190       0.0002  --- (-) GTT (V) --- (-) GTT (V) GTT (V) GTT (V) GTT (V) GTT (V) GTC (V) GTC (V) GTC (V) GTC (V) GTT (V) GTG (V) 
   206      1    -9.2212362717   0.000098916325       0.0812  --- (-) TAC (Y) --- (-) TAC (Y) TAC (Y) TAC (Y) TAC (Y) TAC (Y) TAC (Y) TAC (Y) TAC (Y) TAC (Y) TAC (Y) TAT (Y) 
   207      1    -8.8779460273   0.000139430258       0.1145  --- (-) TAT (Y) --- (-) TAC (Y) TAC (Y) TAC (Y) TAC (Y) TAC (Y) TAC (Y) TAC (Y) TAC (Y) TAC (Y) TAC (Y) TAC (Y) 
   208      1    -7.2165501663   0.000734331375       0.6029  --- (-) TAT (Y) --- (-) TAT (Y) TAT (Y) TAT (Y) TAT (Y) TAC (Y) TAC (Y) TAC (Y) TAC (Y) TAC (Y) TAC (Y) TAC (Y) 
   209      4    -4.9116641517   0.007360229596       6.0427  --- (-) TAT (Y) --- (-) TAT (Y) TAT (Y) TAT (Y) TAT (Y) TAT (Y) TAT (Y) TAT (Y) TAT (Y) TAT (Y) TAT (Y) TAT (Y) 
   210      1   -17.9032827532   0.000000016777       0.0000  --- (-) TCA (S) --- (-) CCA (P) TCA (S) TCA (S) TCA (S) TCA (S) TCA (S) TCA (S) TCA (S) TCA (S) TCT (S) TCT (S) 
   211      1    -5.6299984787   0.003588580787       2.9462  --- (-) TCA (S) --- (-) TCA (S) TCA (S) TCA (S) TCA (S) TCA (S) TCA (S) TCA (S) TCA (S) TCA (S) TCA (S) TCA (S) 
   212      1    -9.3790598351   0.000084474585       0.0694  --- (-) TCA (S) --- (-) TCA (S) TCA (S) TCA (S) TCA (S) TCA (S) TCT (S) TCT (S) TCT (S) TCT (S) TCT (S) TCT (S) 
   213      1    -9.7320199118   0.000059352287       0.0487  --- (-) TCA (S) --- (-) TCA (S) TCA (S) TCA (S) TCC (S) TCC (S) TCC (S) TCC (S) TCC (S) TCC (S) TCC (S) TCC (S) 
   214      1   -11.1606973251   0.000014222330       0.0117  --- (-) TCC (S) --- (-) TCC (S) TCC (S) TCC (S) TCC (S) TCT (S) TCG (S) TCG (S) TCG (S) TCG (S) TCG (S) TCG (S) 
   215      1   -26.2566198396   0.000000000004       0.0000  --- (-) TCC (S) AGA (R) TCC (S) TCC (S) TCC (S) TCC (S) TCC (S) TCC (S) TCC (S) TCC (S) TCC (S) TCC (S) TCT (S) 
   216      1   -10.2733051071   0.000034543018       0.0284  --- (-) TCT (S) --- (-) TCT (S) TCT (S) TCT (S) TAT (Y) TAT (Y) TAT (Y) TAT (Y) TAT (Y) TAT (Y) TAT (Y) TAT (Y) 
   217      1   -12.8063748785   0.000002743229       0.0023  --- (-) TCT (S) --- (-) TCT (S) TCT (S) TCT (S) TCA (S) TCA (S) TCG (S) TCG (S) TCG (S) TCG (S) TCG (S) TCG (S) 
   218      3    -5.4153461839   0.004447797790       3.6516  --- (-) TCT (S) --- (-) TCT (S) TCT (S) TCT (S) TCT (S) TCT (S) TCT (S) TCT (S) TCT (S) TCT (S) TCT (S) TCT (S) 
   219      1    -5.4188352773   0.004432306050       3.6389  --- (-) TGC (C) --- (-) TGC (C) TGC (C) TGC (C) TGC (C) TGC (C) TGC (C) TGC (C) TGC (C) TGC (C) TGC (C) TGC (C) 
   220      1   -11.3864218903   0.000011348535       0.0093  --- (-) TGC (C) --- (-) TGC (C) TGC (C) TGC (C) TGT (C) TGT (C) TGC (C) TGC (C) TGC (C) TGC (C) TGC (C) TGC (C) 
   221      4    -5.1947232110   0.005545751106       4.5531  --- (-) TGG (W) --- (-) TGG (W) TGG (W) TGG (W) TGG (W) TGG (W) TGG (W) TGG (W) TGG (W) TGG (W) TGG (W) TGG (W) 
   222      1   -12.4001966336   0.000004117779       0.0034  --- (-) TGT (C) --- (-) TGT (C) TGT (C) TGT (C) TGT (C) TGC (C) TGC (C) TGC (C) TGC (C) TGT (C) TGC (C) TGC (C) 
   223      1    -5.2974321548   0.005004428018       4.1086  --- (-) TGT (C) --- (-) TGT (C) TGT (C) TGT (C) TGT (C) TGT (C) TGT (C) TGT (C) TGT (C) TGT (C) TGT (C) TGT (C) 
   224      1    -8.3810408937   0.000229171278       0.1881  --- (-) TTA (L) --- (-) TTA (L) TTA (L) TTA (L) TTA (L) CTA (L) TTA (L) TTA (L) TTA (L) TTA (L) TTA (L) TTA (L) 
   225      6    -5.1914384208   0.005563997686       4.5680  --- (-) TTC (F) --- (-) TTC (F) TTC (F) TTC (F) TTC (F) TTC (F) TTC (F) TTC (F) TTC (F) TTC (F) TTC (F) TTC (F) 
   226      1    -7.5576946035   0.000522077453       0.4286  --- (-) TTC (F) --- (-) TTC (F) TTC (F) TTC (F) TTC (F) TTT (F) TTT (F) TTT (F) TTT (F) TTT (F) TTT (F) TTT (F) 
   227      1   -15.0261297293   0.000000298013       0.0002  --- (-) TTG (L) --- (-) CTG (L) CTG (L) CTG (L) GTG (V) CTG (L) CTG (L) CTG (L) CTG (L) CTG (L) CTG (L) CTG (L) 
   228      1   -14.1680562260   0.000000702896       0.0006  --- (-) TTG (L) --- (-) TTG (L) TTG (L) TTG (L) CTA (L) CTG (L) TTG (L) TTG (L) TTG (L) TTG (L) TTG (L) TTG (L) 
   229      1    -8.3308630612   0.000240963988       0.1978  --- (-) TTG (L) --- (-) TTG (L) TTG (L) TTG (L) TTG (L) TTA (L) TTG (L) TTG (L) TTG (L) TTG (L) TTG (L) TTG (L) 
   230      1   -18.7912128289   0.000000006904       0.0000  --- (-) TTG (L) --- (-) TTG (L) TTG (L) TTG (L) TTG (L) TTG (L) TTG (L) TTG (L) TTG (L) CTG (L) CTA (L) TTG (L) 
   231      1   -18.3069225416   0.000000011205       0.0000  --- (-) TTT (F) --- (-) TTT (F) TGT (C) TGT (C) TTT (F) TTC (F) TTC (F) TTC (F) TTC (F) TTC (F) TTC (F) TTC (F) 
   232      1   -13.0819196275   0.000002082545       0.0017  --- (-) TTT (F) --- (-) TTT (F) TTT (F) TTT (F) TTC (F) TTT (F) TTT (F) TTT (F) TTC (F) TTC (F) TTC (F) TTC (F) 
   233      1    -9.9704741813   0.000046760385       0.0384  --- (-) TTT (F) --- (-) TTT (F) TTT (F) TTT (F) TTT (F) TAT (Y) TAT (Y) TAT (Y) TAT (Y) TAT (Y) TAT (Y) TAT (Y) 
   234      1    -7.5642006540   0.000518691816       0.4258  --- (-) TTT (F) --- (-) TTT (F) TTT (F) TTT (F) TTT (F) TTC (F) TTC (F) TTC (F) TTC (F) TTC (F) TTC (F) TTC (F) 
   235      1    -9.5319781041   0.000072496077       0.0595  --- (-) TTT (F) --- (-) TTT (F) TTT (F) TTT (F) TTT (F) TTT (F) TTT (F) TTT (F) TTT (F) TTT (F) TTT (F) TTC (F) 
   236      4     0.0000000000   1.000000000000     821.0000  ??? (-) ??? (-) ??? (-) ??? (-) ??? (-) ??? (-) ??? (-) ??? (-) ??? (-) ??? (-) ??? (-) ??? (-) ??? (-) ??? (-) 
   237      2    -5.1462998024   0.005820903420       4.7790  AAA (K) AAA (K) --- (-) AAA (K) AAA (K) AAA (K) AAA (K) AAA (K) AAA (K) AAA (K) AAA (K) AAA (K) --- (-) AAA (K) 
   238      1    -5.1684231074   0.005693539845       4.6744  AAA (K) AAA (K) --- (-) AAA (K) AAA (K) AAA (K) AAA (K) AAA (K) AAA (K) AAA (K) AAA (K) AAA (K) AAA (K) AAA (K) 
   239      1   -12.9403749488   0.000002399201       0.0020  AAA (K) AAA (K) --- (-) AAA (K) AAA (K) AAA (K) GAA (E) CAA (Q) CAA (Q) CAA (Q) CAA (Q) CAA (Q) --- (-) CAA (Q) 
   240      1    -5.2134080664   0.005443091624       4.4688  AAA (K) AAA (K) AAA (K) AAA (K) AAA (K) AAA (K) AAA (K) AAA (K) AAA (K) AAA (K) AAA (K) AAA (K) --- (-) AAA (K) 
   241      1    -5.2353299229   0.005325067333       4.3719  AAA (K) AAA (K) AAA (K) AAA (K) AAA (K) AAA (K) AAA (K) AAA (K) AAA (K) AAA (K) AAA (K) AAA (K) AAA (K) AAA (K) 
   242      1    -7.8417957613   0.000392962739       0.3226  AAA (K) AAA (K) AAA (K) AAA (K) AAA (K) AAA (K) AAA (K) AAA (K) AAG (K) AAG (K) AAG (K) AAG (K) --- (-) AAG (K) 
   243      1   -22.2361940976   0.000000000220       0.0000  AAA (K) AAA (K) AAA (K) AAA (K) AAA (K) AAA (K) AAA (K) AAA (K) CGG (R) AAA (K) AAA (K) AAA (K) --- (-) AAA (K) 
   244      1   -13.9913029716   0.000000838792       0.0007  AAA (K) AAA (K) AAA (K) AAA (K) AAA (K) AAA (K) AAA (K) AAG (K) --- (-) AAG (K) AAA (K) AAG (K) --- (-) AAA (K) 
   245      1   -18.3879753873   0.000000010332       0.0000  AAA (K) AAA (K) AAA (K) AAA (K) AAA (K) AAA (K) AAA (K) AGT (S) AGT (S) AGT (S) AAT (N) AAT (N) --- (-) AAT (N) 
   246      1    -9.6767952741   0.000062722189       0.0515  AAA (K) AAA (K) AAA (K) AAA (K) AAA (K) AAA (K) GAA (E) AAA (K) --- (-) AAA (K) AAA (K) AAA (K) --- (-) AAA (K) 
   247      1   -19.9145385756   0.000000002245       0.0000  AAC (N) AAC (N) AAC (N) AAC (N) AAC (N) AAA (K) AAC (N) GGC (G) AGC (S) AGC (S) AGC (S) AGC (S) --- (-) AGC (S) 
   248      1    -5.2493897865   0.005250721483       4.3108  AAC (N) AAC (N) AAC (N) AAC (N) AAC (N) AAC (N) AAC (N) AAC (N) --- (-) AAC (N) AAC (N) AAC (N) --- (-) AAC (N) 
   249      2    -5.2858595747   0.005062678567       4.1565  AAC (N) AAC (N) AAC (N) AAC (N) AAC (N) AAC (N) AAC (N) AAC (N) AAC (N) AAC (N) AAC (N) AAC (N) --- (-) AAC (N) 
   250      1   -12.6107515739   0.000003335955       0.0027  AAC (N) AAC (N) AAC (N) AAC (N) AAC (N) AAC (N) AAG (K) AAA (K) --- (-) AAG (K) AAG (K) AAG (K) --- (-) AAG (K) 
   251      1    -5.0976961159   0.006110808956       5.0170  AAG (K) AAG (K) --- (-) AAG (K) AAG (K) AAG (K) AAG (K) AAG (K) AAG (K) AAG (K) AAG (K) AAG (K) AAG (K) AAG (K) 
   252      1   -13.4121901806   0.000001496786       0.0012  AAG (K) AAG (K) --- (-) AAG (K) AAG (K) AAG (K) GAG (E) AGG (R) AGG (R) AGG (R) AGG (R) AGG (R) AGG (R) AGG (R) 
   253      1   -26.4943035846   0.000000000003       0.0000  AAG (K) AAG (K) AAG (K) AAG (K) AAG (K) AAA (K) AAG (K) AAG (K) GCT (A) AAG (K) AAG (K) AAG (K) --- (-) AAG (K) 
   254      4    -5.1132400086   0.006016557611       4.9396  AAG (K) AAG (K) AAG (K) AAG (K) AAG (K) AAG (K) AAG (K) AAG (K) --- (-) AAG (K) AAG (K) AAG (K) --- (-) AAG (K) 
   255      2    -5.1415213550   0.005848784863       4.8019  AAG (K) AAG (K) AAG (K) AAG (K) AAG (K) AAG (K) AAG (K) AAG (K) AAG (K) AAG (K) AAG (K) AAG (K) --- (-) AAG (K) 
   256      1   -15.6153652199   0.000000165323       0.0001  AAG (K) AAG (K) AAG (K) AAG (K) AAG (K) AAG (K) AAG (K) ACT (T) ACA (T) ACA (T) ACA (T) ACA (T) --- (-) ACA (T) 
   257      1   -12.7967714096   0.000002769700       0.0023  AAG (K) AAG (K) AAG (K) AAG (K) AAG (K) AAG (K) AAT (N) AAG (K) AAA (K) AAA (K) AAA (K) AAA (K) --- (-) AAA (K) 
   258      1   -19.8211104306   0.000000002465       0.0000  AAG (K) AGG (R) AGG (R) AAG (K) AGG (R) AGG (R) AAG (K) AAG (K) --- (-) AAG (K) AAG (K) AAG (K) --- (-) AAA (K) 
   259      1   -14.9668457129   0.000000316214       0.0003  AAG (K) CAC (H) --- (-) CAC (H) CAC (H) CAC (H) CAC (H) CAC (H) CAC (H) CAC (H) CAC (H) CAC (H) CAC (H) CAC (H) 
   260      1   -11.6112009168   0.000009063992       0.0074  AAT (N) AAT (N) --- (-) AAT (N) AAT (N) AAT (N) AAT (N) AAC (N) GAC (D) GAC (D) GAC (D) GAC (D) GAC (D) GAC (D) 
   261      2    -5.0225034233   0.006588013462       5.4088  AAT (N) AAT (N) --- (-) AAT (N) AAT (N) AAT (N) AAT (N) AAT (N) AAT (N) AAT (N) AAT (N) AAT (N) --- (-) AAT (N) 
   262      1    -5.0672948183   0.006299438237       5.1718  AAT (N) AAT (N) AAT (N) AAT (N) AAT (N) AAT (N) AAT (N) AAT (N) --- (-) AAT (N) AAT (N) AAT (N) --- (-) AAT (N) 
   263      1    -5.1016803514   0.006086510492       4.9970  AAT (N) AAT (N) AAT (N) AAT (N) AAT (N) AAT (N) AAT (N) AAT (N) AAT (N) AAT (N) AAT (N) AAT (N) --- (-) AAT (N) 
   264      1    -9.1223478337   0.000109197997       0.0897  AAT (N) AAT (N) AAT (N) AAT (N) AAT (N) AAT (N) AAT (N) GAT (D) AAT (N) AAT (N) AAT (N) AAT (N) --- (-) AAT (N) 
   265      1   -11.3197302684   0.000012131196       0.0100  AAT (N) GAT (D) --- (-) GAT (D) GAT (D) GAT (D) GAT (D) GAC (D) GAT (D) GAT (D) GAT (D) GAT (D) GAT (D) GAT (D) 
   266      1   -22.0673456870   0.000000000261       0.0000  ACA (T) --- (-) ACA (T) ACA (T) --- (-) --- (-) --- (-) GCT (A) --- (-) --- (-) CCG (P) TCG (S) --- (-) TCG (S) 
   267      1   -17.3871661956   0.000000028109       0.0000  ACA (T) ACA (T) --- (-) ATA (I) ACA (T) ACA (T) ACA (T) ACG (T) ACG (T) ACG (T) ACG (T) ACG (T) ACG (T) ACG (T) 
   268      2    -5.8567768003   0.002860448637       2.3484  ACA (T) ACA (T) ACA (T) ACA (T) ACA (T) ACA (T) ACA (T) ACA (T) --- (-) ACA (T) ACA (T) ACA (T) --- (-) ACA (T) 
   269      1    -5.8948893398   0.002753481027       2.2606  ACA (T) ACA (T) ACA (T) ACA (T) ACA (T) ACA (T) ACA (T) ACA (T) ACA (T) ACA (T) ACA (T) ACA (T) --- (-) ACA (T) 
   270      1    -8.5795936042   0.000187901324       0.1543  ACA (T) ACA (T) ACA (T) ACA (T) ACA (T) ACA (T) ACA (T) ACG (T) --- (-) ACA (T) ACA (T) ACA (T) --- (-) ACA (T) 
   271      1    -8.9378237694   0.000131326526       0.1078  ACA (T) ACA (T) ACA (T) ACA (T) ACA (T) ACA (T) ACA (T) ACT (T) ACA (T) ACA (T) ACA (T) ACA (T) --- (-) ACA (T) 
   272      1   -14.6372164400   0.000000439681       0.0004  ACA (T) ACA (T) ACA (T) ACA (T) ACA (T) ACA (T) ACA (T) ATA (I) --- (-) ATA (I) ATA (I) GTA (V) --- (-) ATA (I) 
   273      1    -8.8680838799   0.000140812142       0.1156  ACA (T) ACA (T) ACA (T) ACA (T) ACA (T) ACA (T) ACG (T) ACA (T) ACA (T) ACA (T) ACA (T) ACA (T) --- (-) ACA (T) 
   274      1   -13.0660714434   0.000002115813       0.0017  ACA (T) ACA (T) ACA (T) ACA (T) ACA (T) ACA (T) ACG (T) ACT (T) --- (-) ACC (T) ACC (T) ACC (T) --- (-) ACC (T) 
   275      1   -17.1187378627   0.000000036764       0.0000  ACC (T) GAT (D) --- (-) GAT (D) GAT (D) GAT (D) GAT (D) GAT (D) GAT (D) GAT (D) GAT (D) GAT (D) GAT (D) GAT (D) 
   276      1    -9.5492436610   0.000071255136       0.0585  ACG (T) ACG (T) ACG (T) ACG (T) ACG (T) ACG (T) ACC (T) ACC (T) --- (-) ACC (T) ACC (T) ACC (T) --- (-) ACC (T) 
   277      1   -18.1733639979   0.000000012806       0.0000  ACG (T) GCG (A) ATG (M) ACG (T) ATG (M) ACG (T) GCG (A) GCG (A) --- (-) GCG (A) GCG (A) GCG (A) --- (-) GCG (A) 
   278      1   -17.8279353326   0.000000018089       0.0000  ACG (T) GTT (V) --- (-) GTT (V) GTT (V) GTT (V) GTT (V) GTT (V) GTT (V) GTT (V) GTT (V) GTT (V) GTT (V) GTT (V) 
   279      1    -5.5196801829   0.004007129286       3.2899  ACT (T) ACT (T) --- (-) ACT (T) ACT (T) ACT (T) ACT (T) ACT (T) ACT (T) ACT (T) ACT (T) ACT (T) --- (-) ACT (T) 
   280      1   -11.6402242991   0.000008804705       0.0072  ACT (T) ACT (T) --- (-) ACT (T) ACT (T) ACT (T) ACT (T) ACT (T) ACT (T) ACT (T) ACT (T) ACT (T) ACT (T) GCT (A) 
   281      1   -17.2313502022   0.000000032849       0.0000  ACT (T) ACT (T) ACT (T) ACT (T) ACT (T) ACT (T) ACT (T) ACT (T) --- (-) ACA (T) ACC (T) ACA (T) --- (-) ACC (T) 
   282      1    -5.5698049569   0.003811223713       3.1290  ACT (T) ACT (T) ACT (T) ACT (T) ACT (T) ACT (T) ACT (T) ACT (T) --- (-) ACT (T) ACT (T) ACT (T) --- (-) ACT (T) 
   283      1   -15.5982439396   0.000000168178       0.0001  ACT (T) ACT (T) TCT (S) ACT (T) TCT (S) ACT (T) ACT (T) ACC (T) --- (-) ACC (T) ACC (T) ACC (T) --- (-) ACC (T) 
   284      1   -14.8472854828   0.000000356374       0.0003  ACT (T) ATT (I) ACT (T) ACT (T) ACT (T) ACT (T) ACT (T) ACA (T) ACT (T) ACT (T) ACT (T) ACT (T) --- (-) ACT (T) 
   285      1   -13.1821859103   0.000001883863       0.0015  AGA (R) AAA (K) --- (-) AAA (K) AAA (K) AAA (K) AAA (K) AAA (K) AAG (K) AAG (K) AAG (K) AAG (K) AAG (K) AAG (K) 
   286      1   -17.5334426544   0.000000024284       0.0000  AGA (R) AAA (K) AGA (R) AGA (R) AGA (R) AGA (R) AGA (R) AAA (K) --- (-) AAG (K) AAG (K) AAG (K) --- (-) AAG (K) 
   287      1   -17.9735940631   0.000000015637       0.0000  AGA (R) AAG (K) --- (-) AAG (K) AAG (K) AAG (K) AAA (K) AAA (K) AAG (K) AAG (K) AAG (K) AAG (K) AAG (K) AAG (K) 
   288      1   -10.1468979373   0.000039197486       0.0322  AGA (R) AGA (R) AGA (R) AGA (R) AGA (R) AGA (R) AGA (R) AGA (R) --- (-) AGA (R) AGG (R) AGA (R) --- (-) AGA (R) 
   289      1    -5.5964003189   0.003711198833       3.0469  AGA (R) AGA (R) AGA (R) AGA (R) AGA (R) AGA (R) AGA (R) AGA (R) AGA (R) AGA (R) AGA (R) AGA (R) --- (-) AGA (R) 
   290      1    -8.6185410143   0.000180723736       0.1484  AGA (R) AGA (R) AGA (R) AGA (R) AGA (R) AGA (R) AGA (R) AGG (R) --- (-) AGA (R) AGA (R) AGA (R) --- (-) AGA (R) 
   291      1   -14.1574421669   0.000000710397       0.0006  AGA (R) AGA (R) AGA (R) AGA (R) AGA (R) AGA (R) GGA (G) GAA (E) GGA (G) GGA (G) GGA (G) GGA (G) --- (-) GGA (G) 
   292      1   -15.5643225655   0.000000173981       0.0001  AGA (R) GGA (G) GGA (G) GGA (G) GGA (G) GGA (G) GGA (G) GGA (G) --- (-) GCA (A) GCA (A) GCA (A) --- (-) GCA (A) 
   293      1   -22.0885736038   0.000000000255       0.0000  AGC (S) --- (-) AGC (S) AGC (S) --- (-) --- (-) --- (-) GTT (V) --- (-) --- (-) CCC (P) CCT (P) --- (-) --- (-) 
   294      1   -13.9486757523   0.000000875320       0.0007  AGC (S) AAC (N) AGC (S) AGC (S) AGC (S) AGC (S) AAC (N) AAT (N) AAT (N) AAT (N) AAT (N) AAT (N) --- (-) AAT (N) 
   295      1   -22.7359452639   0.000000000134       0.0000  AGC (S) ACC (T) --- (-) ACG (T) ACG (T) ACG (T) ACC (T) ACT (T) ACT (T) ACT (T) ACT (T) ACT (T) ACT (T) ACT (T) 
   296      1   -16.8937670308   0.000000046039       0.0000  AGC (S) AGA (R) AGC (S) AGC (S) AGC (S) AGC (S) AGC (S) AGC (S) --- (-) AGT (S) AGC (S) AGC (S) --- (-) AGC (S) 
   297      1   -18.5803460054   0.000000008524       0.0000  AGC (S) AGC (S) AGC (S) AGC (S) AGC (S) AGC (S) AGA (R) AAC (N) --- (-) AAT (N) AAC (N) AAC (N) --- (-) AAC (N) 
   298      2    -5.4405906016   0.004336921122       3.5606  AGC (S) AGC (S) AGC (S) AGC (S) AGC (S) AGC (S) AGC (S) AGC (S) AGC (S) AGC (S) AGC (S) AGC (S) --- (-) AGC (S) 
   299      1    -9.6988662993   0.000061353012       0.0504  AGC (S) AGC (S) AGC (S) AGC (S) AGC (S) AGC (S) AGC (S) AGC (S) AGT (S) AGT (S) AGC (S) AGC (S) --- (-) AGC (S) 
   300      1   -18.4462009918   0.000000009748       0.0000  AGC (S) AGC (S) AGC (S) AGC (S) AGC (S) AGC (S) AGC (S) AGC (S) ATG (M) AGC (S) AGC (S) AGC (S) --- (-) AGC (S) 
   301      1   -21.2934149320   0.000000000565       0.0000  AGC (S) AGC (S) CTG (L) AGC (S) AGC (S) AGC (S) AGC (S) AGC (S) AGC (S) AGC (S) AGC (S) AGC (S) --- (-) AGC (S) 
   302      1   -20.3796309955   0.000000001410       0.0000  AGC (S) AGC (S) TGC (C) AGC (S) TGC (C) AGC (S) GGC (G) GAC (D) --- (-) GAC (D) GAC (D) GAC (D) --- (-) GAC (D) 
   303      1   -19.9038690796   0.000000002269       0.0000  AGG (R) AGG (R) AGA (R) AGG (R) AGG (R) AGG (R) CGG (R) CGT (R) CGC (R) CGC (R) CGC (R) CGC (R) --- (-) CGC (R) 
   304      2    -5.5461951472   0.003902276621       3.2038  AGG (R) AGG (R) AGG (R) AGG (R) AGG (R) AGG (R) AGG (R) AGG (R) --- (-) AGG (R) AGG (R) AGG (R) --- (-) AGG (R) 
   305      1    -5.5679707765   0.003818220600       3.1348  AGG (R) AGG (R) AGG (R) AGG (R) AGG (R) AGG (R) AGG (R) AGG (R) AGG (R) AGG (R) AGG (R) AGG (R) --- (-) AGG (R) 
   306      1   -18.9607305075   0.000000005827       0.0000  AGT (S) AGT (S) --- (-) AGT (S) AGT (S) AGC (S) AAT (N) ACT (T) ACT (T) ACT (T) ACT (T) ACT (T) --- (-) ACT (T) 
   307      1   -14.9480273456   0.000000322221       0.0003  AGT (S) AGT (S) AGG (R) AGT (S) AGT (S) AGT (S) AGC (S) AGT (S) AGT (S) AGT (S) AGT (S) AGT (S) --- (-) AGT (S) 
   308      2    -5.2841830225   0.005071173531       4.1634  AGT (S) AGT (S) AGT (S) AGT (S) AGT (S) AGT (S) AGT (S) AGT (S) --- (-) AGT (S) AGT (S) AGT (S) --- (-) AGT (S) 
   309      1   -13.5050961301   0.000001363990       0.0011  AGT (S) AGT (S) AGT (S) AGT (S) AGT (S) AGT (S) AGT (S) AGT (S) AGC (S) AGC (S) AGT (S) AGT (S) --- (-) AGC (S) 
   310      1    -5.3054373087   0.004964526723       4.0759  AGT (S) AGT (S) AGT (S) AGT (S) AGT (S) AGT (S) AGT (S) AGT (S) AGT (S) AGT (S) AGT (S) AGT (S) --- (-) AGT (S) 
   311      1   -27.3312975193   0.000000000001       0.0000  AGT (S) TTA (L) --- (-) TCA (S) TCA (S) TCA (S) TCA (S) ACA (T) ACA (T) ACA (T) ACA (T) ACA (T) ACA (T) ACA (T) 
   312      1   -14.3374854939   0.000000593348       0.0005  ATA (I) ATA (I) --- (-) ATA (I) ATA (I) ATA (I) GTA (V) GTA (V) GCA (A) GCA (A) GCA (A) GCA (A) --- (-) GCA (A) 
   313      1    -5.4328247924   0.004370731938       3.5884  ATA (I) ATA (I) ATA (I) ATA (I) ATA (I) ATA (I) ATA (I) ATA (I) --- (-) ATA (I) ATA (I) ATA (I) --- (-) ATA (I) 
   314      1    -5.4632437211   0.004239780749       3.4809  ATA (I) ATA (I) ATA (I) ATA (I) ATA (I) ATA (I) ATA (I) ATA (I) ATA (I) ATA (I) ATA (I) ATA (I) --- (-) ATA (I) 
   315      1    -9.7458186313   0.000058538926       0.0481  ATA (I) ATG (M) --- (-) ATG (M) ATG (M) ATG (M) ATG (M) ATG (M) ATG (M) ATG (M) ATG (M) ATG (M) ATG (M) ATG (M) 
   316      1   -17.7207337471   0.000000020136       0.0000  ATA (I) ATG (M) ATA (I) ATA (I) ATA (I) ATA (I) ATG (M) ACA (T) ACA (T) ACA (T) ACA (T) ACA (T) --- (-) ACA (T) 
   317      1   -30.1098929345   0.000000000000       0.0000  ATC (I) --- (-) ATC (I) ATC (I) --- (-) --- (-) --- (-) ATC (I) --- (-) --- (-) CCG (P) ATC (I) --- (-) CCG (P) 
   318      1    -9.0608515370   0.000116124051       0.0953  ATC (I) ATC (I) ATC (I) ATC (I) ATC (I) ATC (I) ATA (I) ATA (I) ATA (I) ATA (I) ATA (I) ATA (I) --- (-) ATA (I) 
   319      1    -5.5079751286   0.004054308531       3.3286  ATC (I) ATC (I) ATC (I) ATC (I) ATC (I) ATC (I) ATC (I) ATC (I) --- (-) ATC (I) ATC (I) ATC (I) --- (-) ATC (I) 
   320      1   -20.6065954623   0.000000001124       0.0000  ATC (I) ATC (I) ATC (I) ATC (I) ATC (I) ATC (I) ATT (I) ATT (I) ATG (M) ATC (I) ATT (I) ATC (I) --- (-) ATC (I) 
   321      1   -17.1977234637   0.000000033972       0.0000  ATC (I) ATC (I) ATC (I) ATC (I) ATC (I) ATC (I) CTC (L) CTC (L) --- (-) CTT (L) CTT (L) CTC (L) --- (-) CTT (L) 
   322      1   -10.2643868707   0.000034852459       0.0286  ATC (I) ATT (I) --- (-) ATT (I) ATT (I) ATT (I) ATT (I) ATC (I) ATT (I) ATT (I) ATT (I) ATT (I) ATT (I) ATT (I) 
   323      1   -17.3528686323   0.000000029090       0.0000  ATG (M) ACT (T) ACG (T) ATG (M) ACG (T) ACG (T) ACT (T) ACT (T) --- (-) ACT (T) ACT (T) ACT (T) --- (-) ACT (T) 
   324      1   -25.0986049405   0.000000000013       0.0000  ATG (M) ATA (I) GTC (V) ATA (I) ATA (I) ATA (I) CTA (L) CTT (L) CTT (L) CTT (L) CTT (L) CTT (L) CTT (L) CTT (L) 
   325      1    -4.7386367679   0.008750567112       7.1842  ATG (M) ATG (M) --- (-) ATG (M) ATG (M) ATG (M) ATG (M) ATG (M) ATG (M) ATG (M) ATG (M) ATG (M) ATG (M) ATG (M) 
   326      1   -12.5024797886   0.000003717423       0.0031  ATG (M) ATG (M) --- (-) ATG (M) ATG (M) ATG (M) ATT (I) ATA (I) ATA (I) ATA (I) ATA (I) ATA (I) ATA (I) ATA (I) 
   327      1   -17.5578302646   0.000000023699       0.0000  ATG (M) ATG (M) ATG (M) ATG (M) ATG (M) ATG (M) ATA (I) ATT (I) ACA (T) ACA (T) ACA (T) ACA (T) --- (-) ACA (T) 
   328      2    -4.7449960133   0.008695096670       7.1387  ATG (M) ATG (M) ATG (M) ATG (M) ATG (M) ATG (M) ATG (M) ATG (M) --- (-) ATG (M) ATG (M) ATG (M) --- (-) ATG (M) 
   329      1   -24.7784362863   0.000000000017       0.0000  ATG (M) ATG (M) ATG (M) ATG (M) ATG (M) ATG (M) ATG (M) CCG (P) --- (-) CCA (P) GCG (A) GCG (A) --- (-) GCG (A) 
   330      1   -10.0965707916   0.000041220667       0.0338  ATG (M) ATG (M) ATG (M) ATG (M) ATG (M) ATG (M) ATT (I) ATG (M) --- (-) ATG (M) ATG (M) ATG (M) --- (-) ATG (M) 
   331      1   -24.6017719203   0.000000000021       0.0000  ATG (M) GCC (A) --- (-) GCC (A) GCC (A) GCC (A) GCT (A) GCC (A) GCC (A) GCC (A) GCT (A) GCT (A) GCT (A) GCT (A) 
   332      1   -20.7667649703   0.000000000957       0.0000  ATG (M) GGC (G) --- (-) GGC (G) GGC (G) GGC (G) GGC (G) GGT (G) GGC (G) GGC (G) GGC (G) GGC (G) GGC (G) GGC (G) 
   333      1    -9.2402273934   0.000097055518       0.0797  ATT (I) ATC (I) ATT (I) ATT (I) ATT (I) ATT (I) ATT (I) ATT (I) ATT (I) ATT (I) ATT (I) ATT (I) --- (-) ATT (I) 
   334      1   -12.6150563253   0.000003321625       0.0027  ATT (I) ATT (I) --- (-) ATT (I) ATT (I) ATT (I) ATA (I) ATT (I) ATC (I) ATC (I) ATT (I) ATT (I) ATT (I) ATT (I) 
   335      3    -5.2956390399   0.005013409583       4.1160  ATT (I) ATT (I) --- (-) ATT (I) ATT (I) ATT (I) ATT (I) ATT (I) ATT (I) ATT (I) ATT (I) ATT (I) --- (-) ATT (I) 
   336      1   -22.3275296226   0.000000000201       0.0000  ATT (I) ATT (I) ATT (I) ATT (I) ATT (I) ATC (I) ACT (T) GTT (V) --- (-) GTT (V) GTT (V) ATT (I) --- (-) GTT (V) 
   337      1   -13.3540272968   0.000001586425       0.0013  ATT (I) ATT (I) ATT (I) ATT (I) ATT (I) ATT (I) ATT (I) ATC (I) --- (-) ATT (I) GTT (V) ATT (I) --- (-) ATT (I) 
   338      1   -11.1956588719   0.000013733687       0.0113  ATT (I) ATT (I) ATT (I) ATT (I) ATT (I) ATT (I) ATT (I) ATC (I) ATT (I) ATT (I) ATC (I) ATC (I) --- (-) ATC (I) 
   339      1    -8.0025223998   0.000334617523       0.2747  ATT (I) ATT (I) ATT (I) ATT (I) ATT (I) ATT (I) ATT (I) ATT (I) --- (-) ATC (I) ATC (I) ATC (I) --- (-) ATC (I) 
   340      2    -5.3440298423   0.004776582997       3.9216  ATT (I) ATT (I) ATT (I) ATT (I) ATT (I) ATT (I) ATT (I) ATT (I) --- (-) ATT (I) ATT (I) ATT (I) --- (-) ATT (I) 
   341      1   -18.8019383950   0.000000006830       0.0000  ATT (I) ATT (I) TCT (S) ATT (I) ATT (I) ATT (I) ATT (I) GTT (V) GTT (V) GTT (V) GTT (V) GTT (V) --- (-) GTT (V) 
   342      1   -22.8608040114   0.000000000118       0.0000  ATT (I) ATT (I) TTG (L) ATT (I) ATT (I) ATT (I) ATT (I) GTT (V) GTT (V) GTT (V) GTT (V) ATT (I) --- (-) GTT (V) 
   343      1   -14.4792016779   0.000000514947       0.0004  ATT (I) GTT (V) ATT (I) ATT (I) ATT (I) ATT (I) ATA (I) ATA (I) --- (-) ATA (I) ATA (I) ATA (I) --- (-) ATA (I) 
   344      1   -12.9765180382   0.000002314034       0.0019  CAA (Q) --- (-) CAA (Q) CAA (Q) --- (-) --- (-) --- (-) CCA (P) --- (-) --- (-) CCG (P) CCG (P) --- (-) CCG (P) 
   345      1   -12.0969536712   0.000005576475       0.0046  CAA (Q) --- (-) CAA (Q) CAA (Q) --- (-) --- (-) --- (-) CTC (L) --- (-) --- (-) CTC (L) CTC (L) --- (-) CTC (L) 
   346      1   -17.9952934113   0.000000015302       0.0000  CAA (Q) CAA (Q) CAA (Q) CAA (Q) CAA (Q) CAA (Q) CAA (Q) AAG (K) AAG (K) AAG (K) CAG (Q) CAG (Q) --- (-) CAG (Q) 
   347      1   -11.6957822487   0.000008328874       0.0068  CAA (Q) CAA (Q) CAA (Q) CAA (Q) CAA (Q) CAA (Q) CAA (Q) CAG (Q) --- (-) CAA (Q) CAA (Q) CAA (Q) --- (-) CAG (Q) 
   348      1   -10.1891638507   0.000037575292       0.0308  CAA (Q) CAA (Q) CAA (Q) CAA (Q) CAA (Q) CAA (Q) CAA (Q) CAT (H) CAT (H) CAT (H) CAT (H) CAT (H) --- (-) CAT (H) 
   349      1   -13.3723814730   0.000001557573       0.0013  CAA (Q) CAA (Q) CAA (Q) CAA (Q) CAA (Q) CAA (Q) CAA (Q) CGG (R) --- (-) CAA (Q) CAA (Q) CAA (Q) --- (-) CAA (Q) 
   350      1    -9.5637651441   0.000070227882       0.0577  CAC (H) --- (-) CAC (H) CAC (H) --- (-) --- (-) --- (-) CTC (L) --- (-) --- (-) CTC (L) CTC (L) --- (-) CTC (L) 
   351      1   -17.5433357805   0.000000024045       0.0000  CAC (H) AGC (S) --- (-) AGC (S) AGC (S) AGC (S) AGC (S) AAC (N) AAC (N) AAC (N) AAC (N) AAC (N) AAC (N) AAC (N) 
   352      1   -18.1862493656   0.000000012642       0.0000  CAC (H) CAC (H) CAC (H) CAC (H) CAC (H) CAC (H) CAA (Q) CAA (Q) --- (-) CAA (Q) CAG (Q) CAA (Q) --- (-) CAG (Q) 
   353      1    -5.2551551552   0.005220536236       4.2861  CAC (H) CAC (H) CAC (H) CAC (H) CAC (H) CAC (H) CAC (H) CAC (H) --- (-) CAC (H) CAC (H) CAC (H) --- (-) CAC (H) 
   354      1   -10.8264048587   0.000019867907       0.0163  CAC (H) CAC (H) CAC (H) CAC (H) CAC (H) CAC (H) CAC (H) CAC (H) --- (-) CGC (R) CGC (R) CGC (R) --- (-) CGC (R) 
   355      1    -5.2848499283   0.005067792663       4.1607  CAC (H) CAC (H) CAC (H) CAC (H) CAC (H) CAC (H) CAC (H) CAC (H) CAC (H) CAC (H) CAC (H) CAC (H) --- (-) CAC (H) 
   356      1    -8.0224620437   0.000328011449       0.2693  CAC (H) CAC (H) CAC (H) CAC (H) CAC (H) CAC (H) CAT (H) CAT (H) CAT (H) CAT (H) CAT (H) CAT (H) --- (-) CAT (H) 
   357      1   -14.0644658914   0.000000779615       0.0006  CAC (H) CAC (H) CAC (H) CAC (H) CAC (H) CAC (H) CGC (R) CGG (R) --- (-) CGG (R) CGG (R) CGG (R) --- (-) CGG (R) 
   358      1    -9.8421924182   0.000053160633       0.0436  CAC (H) CAC (H) CAC (H) CAC (H) CAC (H) CAC (H) TAC (Y) TAC (Y) TAC (Y) TAC (Y) TAC (Y) TAC (Y) --- (-) TAC (Y) 
   359      1    -9.7608786102   0.000057663936       0.0473  CAC (H) CAC (H) CAT (H) CAC (H) CAT (H) CAC (H) CAC (H) CAC (H) --- (-) CAC (H) CAC (H) CAC (H) --- (-) CAC (H) 
   360      1   -11.9642430497   0.000006367886       0.0052  CAG (Q) --- (-) CAG (Q) CAG (Q) --- (-) --- (-) --- (-) CGC (R) --- (-) --- (-) CGC (R) CGC (R) --- (-) CGC (R) 
   361      1   -23.6715134662   0.000000000052       0.0000  CAG (Q) --- (-) TCG (S) CAG (Q) --- (-) --- (-) --- (-) CGC (R) --- (-) --- (-) CTC (L) CTC (L) --- (-) CTC (L) 
   362      1   -24.7421073416   0.000000000018       0.0000  CAG (Q) AAC (N) --- (-) AAC (N) AAC (N) AAC (N) AAT (N) AAC (N) AAT (N) AAT (N) AAT (N) AAC (N) AAC (N) AAC (N) 
   363      1   -25.5946979907   0.000000000008       0.0000  CAG (Q) AGA (R) CAA (Q) AGA (R) AGA (R) AGA (R) AGA (R) AGA (R) AGA (R) AGA (R) AGA (R) AGA (R) AGA (R) AGA (R) 
   364      1   -14.8947376832   0.000000339858       0.0003  CAG (Q) CAA (Q) CAA (Q) CAG (Q) CAA (Q) CAA (Q) CAG (Q) CAG (Q) CAA (Q) CAA (Q) CAA (Q) CAA (Q) --- (-) CAA (Q) 
   365      1   -14.8669043505   0.000000349450       0.0003  CAG (Q) CAG (Q) --- (-) CAG (Q) CAA (Q) CAG (Q) CAG (Q) CAT (H) CAG (Q) CAG (Q) CAG (Q) CAG (Q) --- (-) CAG (Q) 
   366      1    -8.0710700260   0.000312448774       0.2565  CAG (Q) CAG (Q) --- (-) CAG (Q) CAG (Q) CAG (Q) CAG (Q) CAG (Q) CAA (Q) CAA (Q) CAA (Q) CAA (Q) --- (-) CAA (Q) 
   367      2    -5.1048488963   0.006067255631       4.9812  CAG (Q) CAG (Q) --- (-) CAG (Q) CAG (Q) CAG (Q) CAG (Q) CAG (Q) CAG (Q) CAG (Q) CAG (Q) CAG (Q) --- (-) CAG (Q) 
   368      1   -10.7323112861   0.000021828125       0.0179  CAG (Q) CAG (Q) CAG (Q) CAG (Q) CAG (Q) CAG (Q) CGG (R) CAG (Q) CAG (Q) CAG (Q) CAG (Q) CAG (Q) --- (-) CAG (Q) 
   369      1   -11.9398839288   0.000006524907       0.0054  CAG (Q) CGG (R) CAG (Q) CAG (Q) CAG (Q) CAG (Q) CAG (Q) CAG (Q) --- (-) CAG (Q) CAG (Q) CAG (Q) --- (-) CAG (Q) 
   370      1   -15.2897377919   0.000000228956       0.0002  CAT (H) CAT (H) --- (-) CAT (H) CAT (H) CAT (H) CAT (H) AAT (N) CAT (H) CAT (H) CAT (H) CAT (H) --- (-) AAT (N) 
   371      1    -7.7833453311   0.000416616122       0.3420  CAT (H) CAT (H) --- (-) CAT (H) CAT (H) CAT (H) CAT (H) CAT (H) CAC (H) CAC (H) CAC (H) CAC (H) --- (-) CAC (H) 
   372      1   -22.5981846832   0.000000000153       0.0000  CAT (H) CAT (H) ATA (I) CAT (H) CAT (H) CAT (H) CAT (H) TAT (Y) TAT (Y) TAT (Y) TAT (Y) TAT (Y) --- (-) TAT (Y) 
   373      1   -10.2623327995   0.000034924122       0.0287  CAT (H) CAT (H) CAT (H) CAT (H) CAT (H) CAT (H) AAT (N) CAT (H) CAT (H) CAT (H) CAT (H) CAT (H) --- (-) CAT (H) 
   374      1    -9.8370193849   0.000053436347       0.0439  CAT (H) CAT (H) CAT (H) CAT (H) CAT (H) CAT (H) CAC (H) CAT (H) CAC (H) CAC (H) CAC (H) CAC (H) --- (-) CAC (H) 
   375      2    -5.0929266362   0.006140023950       5.0410  CAT (H) CAT (H) CAT (H) CAT (H) CAT (H) CAT (H) CAT (H) CAT (H) --- (-) CAT (H) CAT (H) CAT (H) --- (-) CAT (H) 
   376      1   -10.3621477945   0.000031606499       0.0259  CAT (H) CAT (H) CAT (H) CAT (H) CAT (H) CAT (H) CAT (H) CTT (L) --- (-) CTT (L) CTT (L) CTT (L) --- (-) CTT (L) 
   377      1   -10.5635921959   0.000025839863       0.0212  CAT (H) CAT (H) CAT (H) CAT (H) CAT (H) CAT (H) CCT (P) CCT (P) --- (-) CCT (P) CCT (P) CCT (P) --- (-) CCT (P) 
   378      1   -11.1395324656   0.000014526551       0.0119  CAT (H) TAT (Y) CAT (H) CAT (H) CAT (H) CAT (H) CAT (H) CAT (H) CAT (H) CAT (H) CAT (H) CAT (H) --- (-) CAT (H) 
   379      1   -26.8335666017   0.000000000002       0.0000  CCA (P) AAG (K) --- (-) AAG (K) AAG (K) AAG (K) AAG (K) AAG (K) AAA (K) AAA (K) AAG (K) AAG (K) AAG (K) AAA (K) 
   380      1    -5.7910657678   0.003054724814       2.5079  CCA (P) CCA (P) --- (-) CCA (P) CCA (P) CCA (P) CCA (P) CCA (P) CCA (P) CCA (P) CCA (P) CCA (P) --- (-) CCA (P) 
   381      1    -5.8143790662   0.002984332825       2.4501  CCA (P) CCA (P) --- (-) CCA (P) CCA (P) CCA (P) CCA (P) CCA (P) CCA (P) CCA (P) CCA (P) CCA (P) CCA (P) CCA (P) 
   382      1   -10.3275356935   0.000032719619       0.0269  CCA (P) CCA (P) --- (-) CCA (P) CCA (P) CCA (P) CCA (P) CCA (P) CCA (P) CCA (P) CCG (P) CCA (P) --- (-) CCA (P) 
   383      1   -11.2352933306   0.000013200005       0.0108  CCA (P) CCA (P) CCA (P) CCA (P) CCA (P) CCA (P) CAA (Q) CCA (P) --- (-) CCA (P) CCA (P) CCA (P) --- (-) CCA (P) 
   384      1    -5.8317904755   0.002932821132       2.4078  CCA (P) CCA (P) CCA (P) CCA (P) CCA (P) CCA (P) CCA (P) CCA (P) --- (-) CCA (P) CCA (P) CCA (P) --- (-) CCA (P) 
   385      1    -9.1750540365   0.000103591629       0.0850  CCA (P) CCA (P) CCA (P) CCA (P) CCA (P) CCA (P) CCA (P) CCA (P) --- (-) CCG (P) CCG (P) CCG (P) --- (-) CCG (P) 
   386      1   -17.6611295088   0.000000021373       0.0000  CCA (P) CCA (P) CCA (P) CCA (P) CCA (P) CCA (P) CCA (P) CCT (P) CCG (P) CCG (P) CCA (P) CCG (P) --- (-) CCA (P) 
   387      1   -16.3431181793   0.000000079850       0.0001  CCA (P) CCA (P) TCA (S) CCA (P) TCA (S) CCA (P) CCA (P) CCA (P) CCG (P) CCG (P) CCG (P) CCG (P) --- (-) CCG (P) 
   388      1   -21.0761211342   0.000000000703       0.0000  CCA (P) CCT (P) --- (-) CCT (P) CCT (P) CCT (P) CCA (P) CCC (P) CCT (P) CCT (P) CCT (P) CCT (P) CCC (P) CCC (P) 
   389      1   -15.1121609473   0.000000273446       0.0002  CCC (P) --- (-) CCC (P) CCC (P) --- (-) --- (-) --- (-) CGC (R) --- (-) --- (-) GCC (A) GCC (A) --- (-) GCC (A) 
   390      1   -19.5910328684   0.000000003103       0.0000  CCC (P) --- (-) CCC (P) CCC (P) --- (-) --- (-) --- (-) CGG (R) --- (-) --- (-) --- (-) CCC (P) --- (-) TCC (S) 
   391      1   -13.0312177719   0.000002190857       0.0018  CCC (P) --- (-) CCC (P) CCC (P) --- (-) --- (-) --- (-) CTG (L) --- (-) --- (-) CCG (P) CCG (P) --- (-) CCG (P) 
   392      1    -5.6700212897   0.003447791873       2.8306  CCC (P) CCC (P) --- (-) CCC (P) CCC (P) CCC (P) CCC (P) CCC (P) CCC (P) CCC (P) CCC (P) CCC (P) CCC (P) CCC (P) 
   393      1    -8.8509517940   0.000143245331       0.1176  CCC (P) CCC (P) --- (-) CCC (P) CCC (P) CCC (P) CCT (P) CCT (P) CCT (P) CCT (P) CCT (P) CCT (P) --- (-) CCT (P) 
   394      2    -5.6879404056   0.003386560733       2.7804  CCC (P) CCC (P) CCC (P) CCC (P) CCC (P) CCC (P) CCC (P) CCC (P) --- (-) CCC (P) CCC (P) CCC (P) --- (-) CCC (P) 
   395      1   -17.6770760963   0.000000021035       0.0000  CCC (P) CCC (P) CCC (P) CCC (P) CCC (P) CCC (P) CCG (P) CCC (P) --- (-) CCG (P) CCC (P) CCG (P) --- (-) CCG (P) 
   396      1   -13.9774559688   0.000000850488       0.0007  CCG (P) CCG (P) --- (-) CCG (P) CCG (P) CCG (P) CAG (Q) CCA (P) CCA (P) CCA (P) CCA (P) CCA (P) --- (-) CCA (P) 
   397      2    -5.7780319645   0.003094800095       2.5408  CCG (P) CCG (P) CCG (P) CCG (P) CCG (P) CCG (P) CCG (P) CCG (P) --- (-) CCG (P) CCG (P) CCG (P) --- (-) CCG (P) 
   398      1   -16.3481098198   0.000000079452       0.0001  CCG (P) CCG (P) CCG (P) CCG (P) CCG (P) CCG (P) GCG (A) CCG (P) --- (-) GCG (A) CCG (P) CCG (P) --- (-) CCG (P) 
   399      1   -16.1203531868   0.000000099775       0.0001  CCG (P) CTG (L) --- (-) CTG (L) CTG (L) CTG (L) CTG (L) CTG (L) CTG (L) CTG (L) CTG (L) CTG (L) CTA (L) CTA (L) 
   400      1    -8.3576615644   0.000234592272       0.1926  CCT (P) CCT (P) --- (-) CCT (P) CCT (P) CCT (P) CCT (P) CCC (P) CCT (P) CCT (P) CCT (P) CCT (P) CCT (P) CCT (P) 
   401      2    -5.5521427114   0.003879136462       3.1848  CCT (P) CCT (P) CCT (P) CCT (P) CCT (P) CCT (P) CCT (P) CCT (P) --- (-) CCT (P) CCT (P) CCT (P) --- (-) CCT (P) 
   402      1    -5.5830115968   0.003761221164       3.0880  CCT (P) CCT (P) CCT (P) CCT (P) CCT (P) CCT (P) CCT (P) CCT (P) CCT (P) CCT (P) CCT (P) CCT (P) --- (-) CCT (P) 
   403      1   -14.5638176538   0.000000473167       0.0004  CGA (R) CGA (R) CGA (R) CGA (R) CGA (R) CGA (R) AGA (R) CGA (R) --- (-) CGA (R) CGA (R) CGA (R) --- (-) CGG (R) 
   404      1    -5.9917279490   0.002499341582       2.0520  CGA (R) CGA (R) CGA (R) CGA (R) CGA (R) CGA (R) CGA (R) CGA (R) --- (-) CGA (R) CGA (R) CGA (R) --- (-) CGA (R) 
   405      1   -10.0885121262   0.000041554193       0.0341  CGA (R) CGA (R) CGA (R) CGA (R) CGA (R) CGA (R) CGA (R) CGA (R) AGA (R) AGA (R) AGA (R) AGA (R) --- (-) AGA (R) 
   406      1    -5.4489417088   0.004300853839       3.5310  CGC (R) --- (-) CGC (R) CGC (R) --- (-) --- (-) --- (-) --- (-) --- (-) --- (-) CGC (R) CGC (R) --- (-) CGC (R) 
   407      1   -10.0336894380   0.000043895909       0.0360  CGC (R) --- (-) CGC (R) CGC (R) --- (-) --- (-) --- (-) CTC (L) --- (-) --- (-) CTC (L) CTC (L) --- (-) CTC (L) 
   408      1   -20.5380073764   0.000000001204       0.0000  CGC (R) --- (-) TGC (C) CGC (R) --- (-) --- (-) --- (-) CCC (P) --- (-) --- (-) CTG (L) CTG (L) --- (-) CTG (L) 
   409      4    -5.7481780125   0.003188585070       2.6178  CGC (R) CGC (R) CGC (R) CGC (R) CGC (R) CGC (R) CGC (R) CGC (R) --- (-) CGC (R) CGC (R) CGC (R) --- (-) CGC (R) 
   410      1   -10.7140608214   0.000022230156       0.0183  CGC (R) CGC (R) CGC (R) CGC (R) CGC (R) CGC (R) CGC (R) CGC (R) --- (-) CGC (R) CGC (R) CGG (R) --- (-) CGC (R) 
   411      1   -14.5742017946   0.000000468279       0.0004  CGC (R) CGC (R) CGC (R) CGC (R) CGC (R) CGC (R) TGT (C) CGT (R) CGT (R) CGT (R) CGT (R) CGT (R) --- (-) CGT (R) 
   412      1   -13.0651453039   0.000002117773       0.0017  CGG (R) --- (-) CGG (R) CGG (R) --- (-) --- (-) --- (-) CAA (Q) --- (-) --- (-) CGG (R) CGG (R) --- (-) CGG (R) 
   413      1    -8.8511960151   0.000143210352       0.1176  CGG (R) --- (-) CGG (R) CGG (R) --- (-) --- (-) --- (-) CGC (R) --- (-) --- (-) CGC (R) CGC (R) --- (-) CGC (R) 
   414      1   -19.4749339150   0.000000003485       0.0000  CGG (R) CAG (Q) CAG (Q) CGG (R) CAG (Q) CAG (Q) GAA (E) GAG (E) GAG (E) GAG (E) GAG (E) GAG (E) --- (-) GAG (E) 
   415      1   -17.8081111525   0.000000018452       0.0000  CGG (R) CGG (R) --- (-) CGG (R) CGG (R) CGG (R) CGA (R) CGT (R) CGG (R) CGG (R) CGG (R) CGT (R) --- (-) CGG (R) 
   416      1   -12.7810601050   0.000002813560       0.0023  CGT (R) CGT (R) --- (-) CGT (R) TGT (C) CGT (R) CGT (R) CGT (R) CGT (R) CGT (R) CGT (R) CGT (R) --- (-) CGT (R) 
   417      1   -14.5969932371   0.000000457727       0.0004  CGT (R) CGT (R) CGT (R) CGT (R) CGT (R) CGT (R) AGC (S) CGT (R) CGT (R) CGT (R) CGT (R) CGT (R) --- (-) CGT (R) 
   418      1    -5.6244194926   0.003608657380       2.9627  CGT (R) CGT (R) CGT (R) CGT (R) CGT (R) CGT (R) CGT (R) CGT (R) --- (-) CGT (R) CGT (R) CGT (R) --- (-) CGT (R) 
   419      1   -16.0522071854   0.000000106811       0.0001  CTA (L) --- (-) CTA (L) CTA (L) --- (-) --- (-) --- (-) GCC (A) --- (-) --- (-) CTC (L) CTC (L) --- (-) CTC (L) 
   420      1    -6.0973730301   0.002248767411       1.8462  CTA (L) CTA (L) --- (-) CTA (L) CTA (L) CTA (L) CTA (L) CTA (L) CTA (L) CTA (L) CTA (L) CTA (L) --- (-) CTA (L) 
   421      1   -16.2329018121   0.000000089154       0.0001  CTA (L) CTA (L) CTA (L) CTA (L) CTA (L) CTA (L) CTA (L) ATT (I) TTA (L) TTA (L) TTA (L) TTA (L) --- (-) TTA (L) 
   422      1   -10.3138993075   0.000033168852       0.0272  CTA (L) CTA (L) CTA (L) CTA (L) CTA (L) CTA (L) CTA (L) CTA (L) CTA (L) CTA (L) CTA (L) CTA (L) --- (-) CTG (L) 
   423      1   -10.3742388716   0.000031226643       0.0256  CTA (L) CTA (L) CTA (L) CTA (L) CTA (L) CTA (L) CTA (L) CTA (L) CTA (L) CTA (L) CTA (L) CTA (L) --- (-) TTA (L) 
   424      1   -11.6160915796   0.000009019771       0.0074  CTA (L) CTA (L) CTA (L) CTA (L) CTA (L) CTA (L) CTG (L) CTG (L) --- (-) CTA (L) CTA (L) CTA (L) --- (-) CTA (L) 
   425      1   -11.1015426389   0.000015089029       0.0124  CTA (L) CTT (L) CTT (L) CTA (L) CTT (L) CTT (L) CTT (L) CTT (L) CTT (L) CTT (L) CTT (L) CTT (L) --- (-) CTT (L) 
   426      1   -23.1043636704   0.000000000092       0.0000  CTA (L) GAT (D) --- (-) GAT (D) GAT (D) GAT (D) GAT (D) GAT (D) GAT (D) GAT (D) GAT (D) GAA (E) GAT (D) GAT (D) 
   427      1   -28.5174486490   0.000000000000       0.0000  CTA (L) TGT (C) --- (-) TGT (C) TGT (C) TGC (C) TCT (S) TGT (C) TGT (C) TGT (C) TGT (C) TGT (C) TGT (C) TGT (C) 
   428      2    -5.4408112475   0.004335964303       3.5598  CTC (L) --- (-) CTC (L) CTC (L) --- (-) --- (-) --- (-) CTC (L) --- (-) --- (-) CTC (L) CTC (L) --- (-) CTC (L) 
   429      1   -17.0486165730   0.000000039435       0.0000  CTC (L) --- (-) CTC (L) CTC (L) --- (-) --- (-) --- (-) TCG (S) --- (-) --- (-) CTC (L) CTC (L) --- (-) CTC (L) 
   430      1    -5.6381325830   0.003559509292       2.9224  CTC (L) CTC (L) --- (-) CTC (L) CTC (L) CTC (L) CTC (L) CTC (L) CTC (L) CTC (L) CTC (L) CTC (L) --- (-) CTC (L) 
   431      1   -10.9685075051   0.000017236049       0.0142  CTC (L) CTC (L) CTC (L) CTC (L) CTC (L) CTC (L) ATC (I) CTC (L) --- (-) CTC (L) CTC (L) CTC (L) --- (-) CTC (L) 
   432      3    -5.6874278718   0.003388296905       2.7818  CTC (L) CTC (L) CTC (L) CTC (L) CTC (L) CTC (L) CTC (L) CTC (L) --- (-) CTC (L) CTC (L) CTC (L) --- (-) CTC (L) 
   433      1   -14.5994047574   0.000000456624       0.0004  CTC (L) GTA (V) --- (-) GTA (V) GTA (V) GTA (V) GTA (V) GTA (V) GTA (V) GTA (V) GTA (V) GTA (V) GTA (V) GTA (V) 
   434      1   -18.8347861914   0.000000006609       0.0000  CTC (L) GTC (V) GTC (V) CTC (L) GTC (V) CTC (L) GTC (V) GTC (V) --- (-) GTC (V) GTC (V) GTC (V) --- (-) GTC (V) 
   435      1   -17.6709425997   0.000000021164       0.0000  CTG (L) --- (-) CTG (L) CTG (L) --- (-) --- (-) --- (-) CCG (P) --- (-) --- (-) ATC (I) --- (-) --- (-) ATC (I) 
   436      1   -15.5248623646   0.000000180983       0.0001  CTG (L) AAG (K) --- (-) AAG (K) AAG (K) AAG (K) AAG (K) AAG (K) AAG (K) AAG (K) AAG (K) AAG (K) AAG (K) AAG (K) 
   437      1   -21.8165436794   0.000000000335       0.0000  CTG (L) CTG (L) ATG (M) CTG (L) CTG (L) ATG (M) CTG (L) ATG (M) ATG (M) ATG (M) ATG (M) ATG (M) ATG (M) ATG (M) 
   438      1   -15.7543050205   0.000000143877       0.0001  CTG (L) CTG (L) CTG (L) CTG (L) CTG (L) CTG (L) CTA (L) CTG (L) CTG (L) CTG (L) ATG (M) CTG (L) --- (-) CTG (L) 
   439      1   -14.0964116537   0.000000755103       0.0006  CTG (L) CTG (L) CTG (L) CTG (L) CTG (L) CTG (L) CTG (L) CTC (L) --- (-) CTG (L) CTC (L) CTG (L) --- (-) CTG (L) 
   440      1    -9.1080450519   0.000110771055       0.0909  CTG (L) CTG (L) CTG (L) CTG (L) CTG (L) CTG (L) TTG (L) TTG (L) TTG (L) TTG (L) TTG (L) TTG (L) --- (-) TTG (L) 
   441      1   -18.5398882645   0.000000008876       0.0000  CTG (L) TAC (Y) --- (-) TAC (Y) TAC (Y) TAC (Y) TAC (Y) TAC (Y) TAC (Y) TAC (Y) TAC (Y) TAC (Y) TAC (Y) TAC (Y) 
   442      1   -11.7433473764   0.000007941985       0.0065  CTG (L) TTG (L) --- (-) TTG (L) TTG (L) TTG (L) TTA (L) TTG (L) TTG (L) TTG (L) TTG (L) TTG (L) TTG (L) TTG (L) 
   443      1   -10.5072138319   0.000027338521       0.0224  CTT (L) CTA (L) CTT (L) CTT (L) CTT (L) CTT (L) CTT (L) CTT (L) --- (-) CTT (L) CTT (L) CTT (L) --- (-) CTT (L) 
   444      1    -5.4932410563   0.004114487256       3.3780  CTT (L) CTT (L) --- (-) CTT (L) CTT (L) CTT (L) CTT (L) CTT (L) CTT (L) CTT (L) CTT (L) CTT (L) --- (-) CTT (L) 
   445      1   -10.5273516434   0.000026793489       0.0220  CTT (L) CTT (L) CTT (L) CTT (L) CTT (L) CTT (L) ATT (I) ATT (I) --- (-) ATT (I) ATT (I) ATT (I) --- (-) ATT (I) 
   446      1   -13.7982964333   0.000001017363       0.0008  CTT (L) CTT (L) CTT (L) CTT (L) CTT (L) CTT (L) CCT (P) CCG (P) --- (-) CCT (P) CCT (P) CCT (P) --- (-) CCT (P) 
   447      1    -9.3434639047   0.000087535695       0.0719  CTT (L) CTT (L) CTT (L) CTT (L) CTT (L) CTT (L) CTT (L) CTT (L) --- (-) CTG (L) CTG (L) CTG (L) --- (-) CTG (L) 
   448      1    -5.5408238120   0.003923293450       3.2210  CTT (L) CTT (L) CTT (L) CTT (L) CTT (L) CTT (L) CTT (L) CTT (L) --- (-) CTT (L) CTT (L) CTT (L) --- (-) CTT (L) 
   449      1    -8.5153487635   0.000200369226       0.1645  CTT (L) CTT (L) CTT (L) CTT (L) CTT (L) CTT (L) CTT (L) CTT (L) CTC (L) CTC (L) CTC (L) CTC (L) --- (-) CTC (L) 
   450      1    -5.5769497535   0.003784090342       3.1067  CTT (L) CTT (L) CTT (L) CTT (L) CTT (L) CTT (L) CTT (L) CTT (L) CTT (L) CTT (L) CTT (L) CTT (L) --- (-) CTT (L) 
   451      1   -10.6729376035   0.000023163389       0.0190  CTT (L) CTT (L) CTT (L) CTT (L) CTT (L) CTT (L) GTT (V) GTT (V) --- (-) GTT (V) GTT (V) GTT (V) --- (-) GTT (V) 
   452      1   -23.7152616598   0.000000000050       0.0000  CTT (L) CTT (L) GTT (V) CTT (L) GTT (V) CTT (L) CTT (L) CTT (L) --- (-) CTG (L) CTT (L) CTC (L) --- (-) CTC (L) 
   453      1   -22.5286535618   0.000000000164       0.0000  CTT (L) TTG (L) --- (-) TTG (L) TTG (L) TTG (L) TTG (L) TTG (L) TTG (L) TTG (L) CTG (L) ATG (M) TTG (L) TTG (L) 
   454      1   -15.6393798060   0.000000161400       0.0001  CTT (L) TTT (F) --- (-) CTT (L) CTT (L) CTT (L) GTT (V) GTT (V) GTT (V) GTT (V) GTT (V) GTT (V) --- (-) GTT (V) 
   455      1   -13.3463268490   0.000001598689       0.0013  GAA (E) --- (-) GAA (E) GAA (E) --- (-) --- (-) --- (-) TCC (S) --- (-) --- (-) TCC (S) TCC (S) --- (-) TCC (S) 
   456      1   -31.0637400981   0.000000000000       0.0000  GAA (E) --- (-) GCA (A) GAA (E) --- (-) --- (-) --- (-) TCC (S) --- (-) ATG (M) TCC (S) TCC (S) --- (-) TCC (S) 
   457      1    -9.5971050861   0.000067925089       0.0558  GAA (E) AAA (K) --- (-) AAA (K) AAA (K) AAA (K) AAA (K) AAA (K) AAA (K) AAA (K) AAA (K) AAA (K) AAA (K) AAA (K) 
   458      1   -16.2474652991   0.000000087865       0.0001  GAA (E) AAA (K) --- (-) AAA (K) AAA (K) AAA (K) CAA (Q) GAA (E) GAA (E) GAA (E) GAA (E) GAA (E) GAA (E) GAA (E) 
   459      1   -19.9028556855   0.000000002271       0.0000  GAA (E) AAA (K) GAA (E) GAA (E) GAA (E) GAA (E) AAA (K) GAA (E) --- (-) CAG (Q) CAG (Q) CAG (Q) --- (-) CAG (Q) 
   460      1    -5.1019577452   0.006084822365       4.9956  GAA (E) GAA (E) --- (-) GAA (E) GAA (E) GAA (E) GAA (E) GAA (E) GAA (E) GAA (E) GAA (E) GAA (E) --- (-) GAA (E) 
   461      1   -18.3585148368   0.000000010641       0.0000  GAA (E) GAA (E) --- (-) GAA (E) GAA (E) GAA (E) GTC (V) GCG (A) GCA (A) GCA (A) GCA (A) GCA (A) --- (-) GCA (A) 
   462      1   -10.0068441377   0.000045090267       0.0370  GAA (E) GAA (E) GAA (E) GAA (E) GAA (E) GAA (E) AAA (K) GAA (E) GAA (E) GAA (E) GAA (E) GAA (E) --- (-) GAA (E) 
   463      2    -5.1499230465   0.005799851029       4.7617  GAA (E) GAA (E) GAA (E) GAA (E) GAA (E) GAA (E) GAA (E) GAA (E) --- (-) GAA (E) GAA (E) GAA (E) --- (-) GAA (E) 
   464      1    -8.4925643407   0.000204986929       0.1683  GAA (E) GAA (E) GAA (E) GAA (E) GAA (E) GAA (E) GAA (E) GAA (E) --- (-) GAA (E) GAA (E) GAA (E) --- (-) GAG (E) 
   465      1   -11.0137584276   0.000016473485       0.0135  GAA (E) GAA (E) GAA (E) GAA (E) GAA (E) GAA (E) GAA (E) GAA (E) --- (-) GAG (E) GAA (E) GAG (E) --- (-) GAG (E) 
   466      1    -7.4155296707   0.000601833535       0.4941  GAA (E) GAA (E) GAA (E) GAA (E) GAA (E) GAA (E) GAA (E) GAA (E) --- (-) GAG (E) GAG (E) GAG (E) --- (-) GAG (E) 
   467      4    -5.1867916110   0.005589912690       4.5893  GAA (E) GAA (E) GAA (E) GAA (E) GAA (E) GAA (E) GAA (E) GAA (E) GAA (E) GAA (E) GAA (E) GAA (E) --- (-) GAA (E) 
   468      1    -9.9598978085   0.000047257565       0.0388  GAA (E) GAA (E) GAA (E) GAA (E) GAA (E) GAA (E) GAA (E) GGA (G) GGA (G) GGA (G) GGA (G) GGA (G) --- (-) GGA (G) 
   469      1   -13.9433936641   0.000000879956       0.0007  GAA (E) GAA (E) GAA (E) GAA (E) GAA (E) GAA (E) GAG (E) GAG (E) --- (-) AAA (K) AAA (K) AAA (K) --- (-) AAA (K) 
   470      1   -20.8153559851   0.000000000912       0.0000  GAA (E) GTA (V) GAA (E) GAA (E) GAA (E) GAA (E) GCT (A) GTA (V) GCA (A) GCA (A) GCA (A) GCA (A) --- (-) GCA (A) 
   471      1   -15.2392542541   0.000000240811       0.0002  GAC (D) --- (-) GAC (D) GAC (D) --- (-) --- (-) --- (-) CCC (P) --- (-) --- (-) CGC (R) CGC (R) --- (-) CGC (R) 
   472      1    -5.2494080146   0.005250625773       4.3108  GAC (D) GAC (D) --- (-) GAC (D) GAC (D) GAC (D) GAC (D) GAC (D) GAC (D) GAC (D) GAC (D) GAC (D) GAC (D) GAC (D) 
   473      1   -10.2814227759   0.000034263744       0.0281  GAC (D) GAC (D) --- (-) GAC (D) GAC (D) GAC (D) GAC (D) GAC (D) GAT (D) GAT (D) GAT (D) GAT (D) --- (-) GAC (D) 
   474      3    -5.2738139318   0.005124030555       4.2068  GAC (D) GAC (D) GAC (D) GAC (D) GAC (D) GAC (D) GAC (D) GAC (D) --- (-) GAC (D) GAC (D) GAC (D) --- (-) GAC (D) 
   475      2    -5.3203082041   0.004891245991       4.0157  GAC (D) GAC (D) GAC (D) GAC (D) GAC (D) GAC (D) GAC (D) GAC (D) GAC (D) GAC (D) GAC (D) GAC (D) --- (-) GAC (D) 
   476      1    -7.1896308072   0.000754367576       0.6193  GAC (D) GAC (D) GAC (D) GAC (D) GAC (D) GAC (D) GAT (D) GAC (D) --- (-) GAC (D) GAC (D) GAC (D) --- (-) GAC (D) 
   477      1   -12.6980180817   0.000003057179       0.0025  GAC (D) GAC (D) TAC (Y) GAC (D) TAC (Y) GAC (D) GAC (D) GAC (D) --- (-) GAC (D) GAC (D) GAC (D) --- (-) GAC (D) 
   478      1   -11.6139923431   0.000009038726       0.0074  GAC (D) GAG (E) GAC (D) GAC (D) GAC (D) GAC (D) GAC (D) GAC (D) --- (-) GAC (D) GAC (D) GAC (D) --- (-) GAC (D) 
   479      1    -8.6898139310   0.000168291337       0.1382  GAC (D) GAT (D) GAC (D) GAC (D) GAC (D) GAC (D) GAT (D) GAT (D) --- (-) GAT (D) GAT (D) GAT (D) --- (-) GAT (D) 
   480      1   -15.6547566409   0.000000158937       0.0001  GAC (D) GAT (D) GAT (D) GAC (D) GAT (D) GAC (D) GAC (D) GAC (D) --- (-) GAC (D) GAT (D) GAC (D) --- (-) GAC (D) 
   481      1   -16.0289038383   0.000000109329       0.0001  GAC (D) GGC (G) --- (-) GAC (D) GGC (G) GGC (G) GGC (G) CGC (R) CGC (R) CGC (R) CGC (R) CGC (R) --- (-) CGC (R) 
   482      1   -12.0580160837   0.000005797892       0.0048  GAC (D) TAC (Y) GAC (D) GAC (D) GAC (D) GAC (D) GAC (D) GAC (D) --- (-) GAC (D) GAC (D) GAC (D) --- (-) GAC (D) 
   483      1    -8.5633879141   0.000190971202       0.1568  GAG (E) GAA (E) --- (-) GAG (E) GAG (E) GAG (E) GAG (E) GAG (E) GAG (E) GAG (E) GAG (E) GAG (E) --- (-) GAG (E) 
   484      1    -7.2912577349   0.000681470404       0.5595  GAG (E) GAG (E) --- (-) GAG (E) GAG (E) GAG (E) GAA (E) GAG (E) GAG (E) GAG (E) GAG (E) GAG (E) --- (-) GAG (E) 
   485      1   -20.8950592069   0.000000000842       0.0000  GAG (E) GAG (E) --- (-) GAG (E) GAG (E) GAG (E) GAG (E) CCA (P) CCA (P) CCA (P) CCA (P) CCG (P) --- (-) CCA (P) 
   486      1    -8.1669754884   0.000283875304       0.2331  GAG (E) GAG (E) --- (-) GAG (E) GAG (E) GAG (E) GAG (E) GAG (E) GAG (E) GAG (E) GAG (E) GAA (E) --- (-) GAG (E) 
   487      2    -5.0196923227   0.006606559085       5.4240  GAG (E) GAG (E) --- (-) GAG (E) GAG (E) GAG (E) GAG (E) GAG (E) GAG (E) GAG (E) GAG (E) GAG (E) --- (-) GAG (E) 
   488      1    -9.9043237328   0.000049958208       0.0410  GAG (E) GAG (E) GAG (E) GAG (E) GAG (E) GAG (E) GAG (E) GAG (E) --- (-) AAG (K) AAG (K) AAG (K) --- (-) AAG (K) 
   489      8    -5.0662421425   0.006306072994       5.1773  GAG (E) GAG (E) GAG (E) GAG (E) GAG (E) GAG (E) GAG (E) GAG (E) --- (-) GAG (E) GAG (E) GAG (E) --- (-) GAG (E) 
   490      1    -5.1020503241   0.006084259065       4.9952  GAG (E) GAG (E) GAG (E) GAG (E) GAG (E) GAG (E) GAG (E) GAG (E) GAG (E) GAG (E) GAG (E) GAG (E) --- (-) GAG (E) 
   491      1   -10.2213379076   0.000036385584       0.0299  GAG (E) GAG (E) GAG (E) GAG (E) GAG (E) GAG (E) GGG (G) GAG (E) --- (-) GAG (E) GAG (E) GAG (E) --- (-) GAG (E) 
   492      1   -19.8060079824   0.000000002502       0.0000  GAT (D) AAT (N) AAT (N) GAT (D) AAT (N) AAT (N) GAT (D) GAT (D) GAT (D) GAT (D) GAT (D) GAT (D) --- (-) GAG (E) 
   493      1   -11.6862261686   0.000008408847       0.0069  GAT (D) GAA (E) GAT (D) GAT (D) GAT (D) GAT (D) GAA (E) GAA (E) GAA (E) GAA (E) GAA (E) GAA (E) --- (-) GAA (E) 
   494      1    -8.7604265257   0.000156817708       0.1287  GAT (D) GAC (D) GAT (D) GAT (D) GAT (D) GAT (D) GAC (D) GAC (D) --- (-) GAC (D) GAC (D) GAC (D) --- (-) GAC (D) 
   495      1    -8.4100727642   0.000222613658       0.1828  GAT (D) GAC (D) GAT (D) GAT (D) GAT (D) GAT (D) GAT (D) GAT (D) GAT (D) GAT (D) GAT (D) GAT (D) --- (-) GAT (D) 
   496      1    -6.7356281351   0.001187828849       0.9752  GAT (D) GAT (D) --- (-) GAT (D) GAT (D) GAT (D) GAT (D) GAC (D) GAC (D) GAC (D) GAC (D) GAC (D) GAC (D) GAC (D) 
   497      1    -6.8361198677   0.001074263608       0.8820  GAT (D) GAT (D) --- (-) GAT (D) GAT (D) GAT (D) GAT (D) GAC (D) GAT (D) GAT (D) GAT (D) GAT (D) GAT (D) GAT (D) 
   498      2    -4.9985794957   0.006747525083       5.5397  GAT (D) GAT (D) --- (-) GAT (D) GAT (D) GAT (D) GAT (D) GAT (D) GAT (D) GAT (D) GAT (D) GAT (D) --- (-) GAT (D) 
   499      1    -9.5960894811   0.000067994110       0.0558  GAT (D) GAT (D) GAT (D) GAT (D) GAT (D) GAT (D) AAT (N) GAT (D) --- (-) GAT (D) GAT (D) GAT (D) --- (-) GAT (D) 
   500      1    -7.3632951995   0.000634105509       0.5206  GAT (D) GAT (D) GAT (D) GAT (D) GAT (D) GAT (D) GAC (D) GAC (D) --- (-) GAC (D) GAC (D) GAC (D) --- (-) GAC (D) 
   501      1    -8.5994563838   0.000184205904       0.1512  GAT (D) GAT (D) GAT (D) GAT (D) GAT (D) GAT (D) GAC (D) GAT (D) --- (-) GAC (D) GAC (D) GAC (D) --- (-) GAC (D) 
   502      3    -6.7533710749   0.001166939143       0.9581  GAT (D) GAT (D) GAT (D) GAT (D) GAT (D) GAT (D) GAT (D) GAC (D) --- (-) GAC (D) GAC (D) GAC (D) --- (-) GAC (D) 
   503      1   -10.2583531093   0.000035063386       0.0288  GAT (D) GAT (D) GAT (D) GAT (D) GAT (D) GAT (D) GAT (D) GAC (D) --- (-) GAT (D) GAC (D) GAT (D) --- (-) GAT (D) 
   504      1   -10.0348040377   0.000043847010       0.0360  GAT (D) GAT (D) GAT (D) GAT (D) GAT (D) GAT (D) GAT (D) GAC (D) --- (-) GAT (D) GAT (D) GAT (D) --- (-) GAC (D) 
   505      1    -7.1274160445   0.000802791086       0.6591  GAT (D) GAT (D) GAT (D) GAT (D) GAT (D) GAT (D) GAT (D) GAT (D) --- (-) GAC (D) GAC (D) GAC (D) --- (-) GAC (D) 
   506      1   -10.4125448762   0.000030053096       0.0247  GAT (D) GAT (D) GAT (D) GAT (D) GAT (D) GAT (D) GAT (D) GAT (D) --- (-) GAT (D) GAT (D) AAT (N) --- (-) GAT (D) 
   507      1    -8.2374923136   0.000264546819       0.2172  GAT (D) GAT (D) GAT (D) GAT (D) GAT (D) GAT (D) GAT (D) GAT (D) --- (-) GAT (D) GAT (D) GAT (D) --- (-) GAC (D) 
   508      3    -5.0544443517   0.006380911320       5.2387  GAT (D) GAT (D) GAT (D) GAT (D) GAT (D) GAT (D) GAT (D) GAT (D) --- (-) GAT (D) GAT (D) GAT (D) --- (-) GAT (D) 
   509      1    -8.5009655655   0.000203272002       0.1669  GAT (D) GAT (D) GAT (D) GAT (D) GAT (D) GAT (D) GAT (D) GAT (D) GAT (D) GAT (D) GAC (D) GAT (D) --- (-) GAT (D) 
   510      2    -5.0978562440   0.006109830522       5.0162  GAT (D) GAT (D) GAT (D) GAT (D) GAT (D) GAT (D) GAT (D) GAT (D) GAT (D) GAT (D) GAT (D) GAT (D) --- (-) GAT (D) 
   511      1    -9.9950376007   0.000045625782       0.0375  GAT (D) GAT (D) GAT (D) GAT (D) GAT (D) GAT (D) GAT (D) GCT (A) --- (-) GCT (A) GCT (A) GCT (A) --- (-) GCT (A) 
   512      1   -24.6296441820   0.000000000020       0.0000  GCA (A) --- (-) GCG (A) GCA (A) --- (-) --- (-) --- (-) CAA (Q) --- (-) GCG (A) GCC (A) GCC (A) --- (-) GCC (A) 
   513      1    -5.8868022601   0.002775838931       2.2790  GCA (A) GCA (A) --- (-) GCA (A) GCA (A) GCA (A) GCA (A) GCA (A) GCA (A) GCA (A) GCA (A) GCA (A) --- (-) GCA (A) 
   514      1   -15.1955653083   0.000000251565       0.0002  GCA (A) GCA (A) --- (-) GCA (A) GCA (A) GCA (A) TCA (S) TCA (S) GCA (A) GCA (A) GCA (A) GCA (A) --- (-) GCA (A) 
   515      1   -10.4677474175   0.000028439048       0.0233  GCA (A) GCA (A) GCA (A) GCA (A) GCA (A) GCA (A) ACA (T) ACA (T) ACA (T) ACA (T) ACA (T) ACA (T) --- (-) ACA (T) 
   516      1    -9.3390617828   0.000087921887       0.0722  GCA (A) GCA (A) GCA (A) GCA (A) GCA (A) GCA (A) GCC (A) GCC (A) --- (-) GCC (A) GCC (A) GCC (A) --- (-) GCC (A) 
   517      1   -17.0962342170   0.000000037601       0.0000  GCA (A) GCG (A) GCG (A) GCA (A) GCG (A) GCG (A) GCG (A) GCG (A) --- (-) GCA (A) GCG (A) GCA (A) --- (-) GCA (A) 
   518      1   -11.6612077911   0.000008621877       0.0071  GCA (A) GTA (V) --- (-) GCA (A) GCA (A) GCA (A) GCA (A) GCA (A) GCA (A) GCA (A) GCA (A) GCA (A) --- (-) GCA (A) 
   519      1   -13.1987054724   0.000001852998       0.0015  GCA (A) GTG (V) --- (-) GTG (V) GTG (V) GTG (V) GTG (V) GTG (V) GTG (V) GTG (V) GTG (V) GTG (V) GTG (V) GTG (V) 
   520      1   -18.0660784658   0.000000014256       0.0000  GCC (A) --- (-) GCC (A) GCC (A) --- (-) --- (-) --- (-) CGA (R) --- (-) --- (-) CCC (P) CCC (P) --- (-) CCC (P) 
   521      1    -9.6658082071   0.000063415122       0.0521  GCC (A) --- (-) GCC (A) GCC (A) --- (-) --- (-) --- (-) TCC (S) --- (-) --- (-) TCC (S) TCC (S) --- (-) TCC (S) 
   522      1   -11.9655526956   0.000006359552       0.0052  GCC (A) --- (-) GCC (A) GCC (A) --- (-) --- (-) --- (-) TGC (C) --- (-) --- (-) TGC (C) TGC (C) --- (-) TGC (C) 
   523      1   -21.7077612272   0.000000000374       0.0000  GCC (A) --- (-) GCC (A) TCC (S) --- (-) --- (-) --- (-) CTC (L) --- (-) --- (-) CGC (R) CGC (R) --- (-) CGC (R) 
   524      1   -16.7697214698   0.000000052120       0.0000  GCC (A) --- (-) GTC (V) GCC (A) --- (-) --- (-) --- (-) CCA (P) --- (-) --- (-) CCC (P) CCC (P) --- (-) CCC (P) 
   525      1   -12.5390183722   0.000003584045       0.0029  GCC (A) GCC (A) --- (-) GCC (A) GCC (A) GCC (A) GCC (A) GCC (A) GCC (A) GCC (A) GGC (G) GCC (A) --- (-) GCC (A) 
   526      1   -14.8378495189   0.000000359753       0.0003  GCC (A) GCC (A) GCC (A) GCC (A) GCC (A) GCC (A) ATA (I) ATC (I) --- (-) ATC (I) ATC (I) ATC (I) --- (-) ATC (I) 
   527      1   -17.8099156865   0.000000018418       0.0000  GCC (A) GCC (A) GCC (A) GCC (A) GCC (A) GCC (A) GAC (D) GCC (A) --- (-) GCC (A) GAC (D) GAC (D) --- (-) GCC (A) 
   528      1   -11.8698766231   0.000006998067       0.0057  GCC (A) GCC (A) GCC (A) GCC (A) GCC (A) GCC (A) GCA (A) GCA (A) --- (-) GCG (A) GCG (A) GCG (A) --- (-) GCG (A) 
   529      1   -22.6497341860   0.000000000146       0.0000  GCC (A) GCC (A) GCC (A) GCC (A) GCC (A) GCC (A) GCC (A) CCG (P) --- (-) ACG (T) ATG (M) ATG (M) --- (-) ATG (M) 
   530      1   -10.3206567113   0.000032945473       0.0270  GCC (A) GCC (A) GCC (A) GCC (A) GCC (A) GCC (A) GCC (A) GCC (A) --- (-) GCA (A) GCC (A) GCC (A) --- (-) GCC (A) 
   531      1    -5.8163235196   0.002978535567       2.4454  GCC (A) GCC (A) GCC (A) GCC (A) GCC (A) GCC (A) GCC (A) GCC (A) --- (-) GCC (A) GCC (A) GCC (A) --- (-) GCC (A) 
   532      1   -17.6793231483   0.000000020988       0.0000  GCC (A) GCC (A) GCC (A) GCC (A) GCC (A) GCC (A) GTC (V) ACC (T) ACT (T) ACT (T) ACC (T) ACC (T) --- (-) ACC (T) 
   533      1   -18.5684325421   0.000000008626       0.0000  GCC (A) TCC (S) GCC (A) GCC (A) GCC (A) GCG (A) GCC (A) GCC (A) --- (-) GCC (A) GCC (A) GCC (A) --- (-) GCC (A) 
   534      1   -22.2517082159   0.000000000217       0.0000  GCG (A) --- (-) GCG (A) GCG (A) --- (-) --- (-) --- (-) CTC (L) --- (-) --- (-) CGC (R) CTC (L) --- (-) CGC (R) 
   535      1   -19.1183504702   0.000000004977       0.0000  GCG (A) GCG (A) GCA (A) GCG (A) GCA (A) GCG (A) GTG (V) GTG (V) --- (-) GAG (E) GAG (E) GAG (E) --- (-) GAG (E) 
   536      1   -14.1144661822   0.000000741592       0.0006  GCG (A) GCG (A) GCG (A) GCG (A) GCG (A) GCG (A) GCG (A) GTG (V) --- (-) GCG (A) GCG (A) GCC (A) --- (-) GCG (A) 
   537      1   -16.0812334347   0.000000103755       0.0001  GCT (A) GAA (E) --- (-) GAA (E) GAA (E) GAA (E) GAA (E) GAA (E) GAG (E) GAG (E) GAG (E) GAG (E) GAG (E) GAG (E) 
   538      1    -5.5803199805   0.003771358565       3.0963  GCT (A) GCT (A) --- (-) GCT (A) GCT (A) GCT (A) GCT (A) GCT (A) GCT (A) GCT (A) GCT (A) GCT (A) --- (-) GCT (A) 
   539      1   -20.9404015154   0.000000000805       0.0000  GCT (A) GCT (A) GCT (A) GCT (A) GCT (A) GCC (A) GCT (A) TCT (S) GCT (A) GCT (A) GCT (A) ACT (T) --- (-) GCT (A) 
   540      1   -11.3631307566   0.000011615958       0.0095  GCT (A) GCT (A) GCT (A) GCT (A) GCT (A) GCT (A) GCC (A) GCT (A) GCA (A) GCA (A) GCA (A) GCA (A) --- (-) GCA (A) 
   541      1   -19.6632541011   0.000000002886       0.0000  GCT (A) GCT (A) GCT (A) GCT (A) GCT (A) GCT (A) GCT (A) ACT (T) ATT (I) GCT (A) GCT (A) GCT (A) --- (-) GCT (A) 
   542      1    -8.1620406158   0.000285279654       0.2342  GCT (A) GCT (A) GCT (A) GCT (A) GCT (A) GCT (A) GCT (A) GCT (A) --- (-) GCC (A) GCC (A) GCC (A) --- (-) GCC (A) 
   543      2    -5.6937352213   0.003366992988       2.7643  GCT (A) GCT (A) GCT (A) GCT (A) GCT (A) GCT (A) GCT (A) GCT (A) GCT (A) GCT (A) GCT (A) GCT (A) --- (-) GCT (A) 
   544      1   -11.3658799476   0.000011584067       0.0095  GCT (A) GCT (A) GCT (A) GCT (A) GCT (A) GCT (A) TCT (S) GCT (A) --- (-) GCT (A) GCT (A) GCT (A) --- (-) GCT (A) 
   545      1   -16.5449402250   0.000000065256       0.0001  GCT (A) GCT (A) TCT (S) GCT (A) TCT (S) GCT (A) GCA (A) GCT (A) --- (-) GCT (A) GCT (A) GCT (A) --- (-) GCT (A) 
   546      1   -26.6863904419   0.000000000003       0.0000  GCT (A) TCT (S) --- (-) TCC (S) TCG (S) TCC (S) TCC (S) TCG (S) TCG (S) TCG (S) TCG (S) TCG (S) TCG (S) TCG (S) 
   547      1   -25.8500691827   0.000000000006       0.0000  GCT (A) TTA (L) --- (-) TTA (L) TTA (L) TTA (L) TTA (L) TTA (L) TTA (L) TTA (L) TTG (L) TTA (L) TTG (L) TTG (L) 
   548      1   -19.6553716424   0.000000002909       0.0000  GGA (G) AAT (N) --- (-) AAT (N) AAT (N) AAT (N) AAT (N) AAC (N) AAC (N) AAC (N) AAC (N) AAC (N) AAC (N) AAC (N) 
   549      1    -5.8141376365   0.002985053419       2.4507  GGA (G) GGA (G) --- (-) GGA (G) GGA (G) GGA (G) GGA (G) GGA (G) GGA (G) GGA (G) GGA (G) GGA (G) --- (-) GGA (G) 
   550      1    -8.5090578056   0.000201633714       0.1655  GGA (G) GGA (G) --- (-) GGA (G) GGA (G) GGA (G) GGA (G) GGG (G) GGA (G) GGA (G) GGA (G) GGA (G) --- (-) GGA (G) 
   551      1   -11.0012491480   0.000016680851       0.0137  GGA (G) GGA (G) GGA (G) GGA (G) GGA (G) GGA (G) GCA (A) GCA (A) --- (-) GCA (A) GCA (A) GCA (A) --- (-) GCA (A) 
   552      1    -5.8657155213   0.002834993821       2.3275  GGA (G) GGA (G) GGA (G) GGA (G) GGA (G) GGA (G) GGA (G) GGA (G) --- (-) GGA (G) GGA (G) GGA (G) --- (-) GGA (G) 
   553      1    -8.9018109276   0.000136142160       0.1118  GGA (G) GGA (G) GGA (G) GGA (G) GGA (G) GGA (G) GGA (G) GGA (G) --- (-) GGG (G) GGG (G) GGG (G) --- (-) GGG (G) 
   554      2    -5.9047699366   0.002726408955       2.2384  GGA (G) GGA (G) GGA (G) GGA (G) GGA (G) GGA (G) GGA (G) GGA (G) GGA (G) GGA (G) GGA (G) GGA (G) --- (-) GGA (G) 
   555      1   -11.0331210764   0.000016157583       0.0133  GGA (G) GGA (G) GGA (G) GGA (G) GGA (G) GGA (G) GGA (G) GGG (G) --- (-) GGC (G) GGC (G) GGC (G) --- (-) GGC (G) 
   556      1   -17.5529671193   0.000000023815       0.0000  GGA (G) GGG (G) GGG (G) GGA (G) GGG (G) GGG (G) GAA (E) GGG (G) --- (-) GGG (G) GGG (G) GGG (G) --- (-) GGG (G) 
   557      1    -5.7490973944   0.003185654889       2.6154  GGC (G) GGC (G) GGC (G) GGC (G) GGC (G) GGC (G) GGC (G) GGC (G) --- (-) GGC (G) GGC (G) GGC (G) --- (-) GGC (G) 
   558      1    -5.7897928238   0.003058615783       2.5111  GGC (G) GGC (G) GGC (G) GGC (G) GGC (G) GGC (G) GGC (G) GGC (G) GGC (G) GGC (G) GGC (G) GGC (G) --- (-) GGC (G) 
   559      1   -17.1821347451   0.000000034506       0.0000  GGC (G) GGC (G) GGC (G) GGC (G) GGC (G) GGC (G) GGC (G) GGG (G) --- (-) GGG (G) GGG (G) GGC (G) --- (-) GGC (G) 
   560      1   -12.7852640947   0.000002801756       0.0023  GGC (G) GGC (G) GGC (G) GGC (G) GGC (G) GGC (G) GGG (G) GGC (G) --- (-) GGC (G) GGC (G) GGT (G) --- (-) GGC (G) 
   561      1   -10.4822315024   0.000028030103       0.0230  GGC (G) GGC (G) GGC (G) GGC (G) GGC (G) GGC (G) GGT (G) GGT (G) --- (-) GGC (G) GGC (G) GGC (G) --- (-) GGC (G) 
   562      1   -17.5340820834   0.000000024269       0.0000  GGG (G) GGA (G) --- (-) GGA (G) GGA (G) GGA (G) GGA (G) GGG (G) GGA (G) GGA (G) GGG (G) GGG (G) GGA (G) GGA (G) 
   563      1    -5.7756196920   0.003102274608       2.5470  GGG (G) GGG (G) --- (-) GGG (G) GGG (G) GGG (G) GGG (G) GGG (G) GGG (G) GGG (G) GGG (G) GGG (G) --- (-) GGG (G) 
   564      1    -5.8051458321   0.003012015472       2.4729  GGG (G) GGG (G) --- (-) GGG (G) GGG (G) GGG (G) GGG (G) GGG (G) GGG (G) GGG (G) GGG (G) GGG (G) GGG (G) GGG (G) 
   565      1   -15.6290491297   0.000000163076       0.0001  GGG (G) GGG (G) GGG (G) GGG (G) GGG (G) GGG (G) GGG (G) GCG (A) GGT (G) GGG (G) GGG (G) GGG (G) --- (-) GGG (G) 
   566      1    -5.8269689859   0.002946995843       2.4195  GGG (G) GGG (G) GGG (G) GGG (G) GGG (G) GGG (G) GGG (G) GGG (G) --- (-) GGG (G) GGG (G) GGG (G) --- (-) GGG (G) 
   567      1    -8.7072247338   0.000165386610       0.1358  GGT (G) GGT (G) --- (-) GGT (G) GGT (G) GGT (G) GGT (G) GGA (G) GGA (G) GGA (G) GGA (G) GGA (G) --- (-) GGA (G) 
   568      1    -9.9348715586   0.000048455168       0.0398  GGT (G) GGT (G) --- (-) GGT (G) GGT (G) GGT (G) GGT (G) GGT (G) GGT (G) GGT (G) GGT (G) GGG (G) --- (-) GGT (G) 
   569      1   -13.1074460330   0.000002030058       0.0017  GGT (G) GGT (G) GGT (G) GGT (G) GGT (G) GGT (G) AGT (S) GGC (G) --- (-) GGC (G) GGC (G) GGC (G) --- (-) GGC (G) 
   570      1   -10.8388412080   0.000019622352       0.0161  GGT (G) GGT (G) GGT (G) GGT (G) GGT (G) GGT (G) GCT (A) GGT (G) GGT (G) GGT (G) GGT (G) GGT (G) --- (-) GGT (G) 
   571      2    -5.6007307584   0.003695162458       3.0337  GGT (G) GGT (G) GGT (G) GGT (G) GGT (G) GGT (G) GGT (G) GGT (G) --- (-) GGT (G) GGT (G) GGT (G) --- (-) GGT (G) 
   572      1   -13.0325283870   0.000002187987       0.0018  GTA (V) GTA (V) --- (-) GTA (V) GTA (V) GTA (V) GTA (V) ATT (I) GTA (V) GTA (V) GTA (V) GTA (V) GTA (V) GTA (V) 
   573      1    -8.9391211251   0.000131156259       0.1077  GTA (V) GTA (V) --- (-) GTA (V) GTA (V) GTA (V) GTA (V) GTA (V) GTC (V) GTC (V) GTC (V) GTC (V) --- (-) GTC (V) 
   574      1   -15.5531390817   0.000000175937       0.0001  GTA (V) GTA (V) GTA (V) GTA (V) GTA (V) GTA (V) GTA (V) GTA (V) --- (-) TTA (L) TTA (L) TTG (L) --- (-) TTA (L) 
   575      1    -6.1234761547   0.002190827057       1.7987  GTA (V) GTA (V) GTA (V) GTA (V) GTA (V) GTA (V) GTA (V) GTA (V) GTA (V) GTA (V) GTA (V) GTA (V) --- (-) GTA (V) 
   576      1    -8.0642347176   0.000314591773       0.2583  GTA (V) GTA (V) GTA (V) GTA (V) GTA (V) GTA (V) GTA (V) GTG (V) --- (-) GTG (V) GTG (V) GTG (V) --- (-) GTG (V) 
   577      1   -12.8970859916   0.000002505340       0.0021  GTA (V) GTA (V) GTA (V) GTA (V) GTA (V) GTA (V) GTG (V) GCG (A) --- (-) GCG (A) GCG (A) GCG (A) --- (-) GCG (A) 
   578      1   -25.0885510546   0.000000000013       0.0000  GTA (V) GTA (V) GTA (V) GTA (V) GTA (V) GTA (V) TCA (S) ACA (T) --- (-) ACA (T) GCA (A) ACA (T) --- (-) ACG (T) 
   579      1   -12.1540430305   0.000005267035       0.0043  GTC (V) GTC (V) --- (-) GTC (V) GTC (V) GTC (V) GTC (V) GTA (V) GTA (V) GTA (V) GTA (V) GTC (V) --- (-) GTA (V) 
   580      1   -16.2102767694   0.000000091194       0.0001  GTC (V) GTC (V) GTC (V) GTC (V) GTC (V) GTC (V) CTT (L) ATT (I) --- (-) ATT (I) ATT (I) ATT (I) --- (-) ATT (I) 
   581      1    -8.9601004145   0.000128433357       0.1054  GTC (V) GTC (V) GTC (V) GTC (V) GTC (V) GTC (V) GTA (V) GTC (V) --- (-) GTC (V) GTC (V) GTC (V) --- (-) GTC (V) 
   582      1   -13.4363505759   0.000001461057       0.0012  GTC (V) GTC (V) GTC (V) GTC (V) GTC (V) GTC (V) GTC (V) ACC (T) --- (-) ACC (T) ACC (T) ACC (T) --- (-) ACC (T) 
   583      1   -12.9514947424   0.000002372670       0.0019  GTC (V) GTC (V) GTC (V) GTC (V) GTC (V) GTC (V) GTC (V) GCG (A) --- (-) GTG (V) GTG (V) GTG (V) --- (-) GTG (V) 
   584      2    -5.9277089367   0.002664579722       2.1876  GTC (V) GTC (V) GTC (V) GTC (V) GTC (V) GTC (V) GTC (V) GTC (V) --- (-) GTC (V) GTC (V) GTC (V) --- (-) GTC (V) 
   585      1    -5.9881395627   0.002508326296       2.0593  GTC (V) GTC (V) GTC (V) GTC (V) GTC (V) GTC (V) GTC (V) GTC (V) GTC (V) GTC (V) GTC (V) GTC (V) --- (-) GTC (V) 
   586      1   -10.4193583675   0.000029849025       0.0245  GTC (V) GTC (V) GTC (V) GTC (V) GTC (V) GTC (V) GTC (V) GTC (V) GTG (V) GTC (V) GTC (V) GTC (V) --- (-) GTC (V) 
   587      1   -15.5468396918   0.000000177049       0.0001  GTG (V) GTG (V) --- (-) GTG (V) GTG (V) GTG (V) GTC (V) GTT (V) ATC (I) ATC (I) ATC (I) ATC (I) ATC (I) ATC (I) 
   588      1    -5.9163606988   0.002694990233       2.2126  GTG (V) GTG (V) --- (-) GTG (V) GTG (V) GTG (V) GTG (V) GTG (V) GTG (V) GTG (V) GTG (V) GTG (V) --- (-) GTG (V) 
   589      1    -5.9604761318   0.002578683886       2.1171  GTG (V) GTG (V) --- (-) GTG (V) GTG (V) GTG (V) GTG (V) GTG (V) GTG (V) GTG (V) GTG (V) GTG (V) GTG (V) GTG (V) 
   590      1   -19.1349711554   0.000000004895       0.0000  GTG (V) GTG (V) ACT (T) GTG (V) GTG (V) GTG (V) GTG (V) GTG (V) GTG (V) GTG (V) GTG (V) GTG (V) --- (-) GTG (V) 
   591      1   -17.2954355516   0.000000030810       0.0000  GTG (V) GTG (V) GTG (V) GTG (V) GTG (V) GTG (V) GCG (A) GCA (A) --- (-) GCG (A) GCG (A) GTG (V) --- (-) GCG (A) 
   592      1   -16.7973764784   0.000000050698       0.0000  GTG (V) GTG (V) GTG (V) GTG (V) GTG (V) GTG (V) GTG (V) AAC (N) --- (-) GTG (V) GTG (V) GTG (V) --- (-) GTG (V) 
   593      1   -15.6190258845   0.000000164719       0.0001  GTG (V) GTT (V) GTG (V) GTG (V) GTG (V) GTG (V) GGG (G) GTG (V) --- (-) GTG (V) GTG (V) GTG (V) --- (-) GTG (V) 
   594      1   -13.7049957737   0.000001116853       0.0009  GTG (V) TTT (F) --- (-) TTT (F) TTT (F) TTT (F) TTT (F) TTT (F) TTT (F) TTT (F) TTT (F) TTT (F) TTT (F) TTT (F) 
   595      1   -21.6617869168   0.000000000391       0.0000  GTT (V) GCT (A) GCT (A) GTT (V) GCT (A) GCT (A) GCT (A) GCC (A) --- (-) GCG (A) GCC (A) GCC (A) --- (-) GCT (A) 
   596      1   -17.0066592305   0.000000041125       0.0000  GTT (V) GTC (V) GTT (V) GTT (V) GTT (V) GTT (V) ATA (I) GTA (V) GTA (V) GTA (V) GTA (V) GTA (V) --- (-) GTA (V) 
   597      1   -19.8828008719   0.000000002317       0.0000  GTT (V) GTT (V) --- (-) GTT (V) GTT (V) GTT (V) TTT (F) GTT (V) ATT (I) ATT (I) ATT (I) GTT (V) --- (-) GTT (V) 
   598      1    -9.8017167110   0.000055356487       0.0454  GTT (V) GTT (V) GTT (V) GTT (V) GTT (V) GTT (V) ATT (I) ATT (I) --- (-) ATT (I) ATT (I) ATT (I) --- (-) ATT (I) 
   599      1   -10.4340765951   0.000029412918       0.0241  GTT (V) GTT (V) GTT (V) GTT (V) GTT (V) GTT (V) ATT (I) GTT (V) GTT (V) GTT (V) GTT (V) GTT (V) --- (-) GTT (V) 
   600      3    -5.7348485365   0.003231371766       2.6530  GTT (V) GTT (V) GTT (V) GTT (V) GTT (V) GTT (V) GTT (V) GTT (V) --- (-) GTT (V) GTT (V) GTT (V) --- (-) GTT (V) 
   601      2    -5.7927849991   0.003049477547       2.5036  GTT (V) GTT (V) GTT (V) GTT (V) GTT (V) GTT (V) GTT (V) GTT (V) GTT (V) GTT (V) GTT (V) GTT (V) --- (-) GTT (V) 
   602      1    -7.4862467426   0.000560743631       0.4604  TAC (Y) TAC (Y) --- (-) TAC (Y) TAC (Y) TAC (Y) TAC (Y) TAT (Y) TAC (Y) TAC (Y) TAC (Y) TAC (Y) TAC (Y) TAC (Y) 
   603      1   -10.1334250089   0.000039729165       0.0326  TAC (Y) TAC (Y) TAC (Y) TAC (Y) TAC (Y) TAC (Y) TAC (Y) AAC (N) --- (-) AAC (N) AAC (N) AAC (N) --- (-) AAC (N) 
   604      7    -5.1901546933   0.005571144929       4.5739  TAC (Y) TAC (Y) TAC (Y) TAC (Y) TAC (Y) TAC (Y) TAC (Y) TAC (Y) --- (-) TAC (Y) TAC (Y) TAC (Y) --- (-) TAC (Y) 
   605      1    -5.2184491392   0.005415721647       4.4463  TAC (Y) TAC (Y) TAC (Y) TAC (Y) TAC (Y) TAC (Y) TAC (Y) TAC (Y) TAC (Y) TAC (Y) TAC (Y) TAC (Y) --- (-) TAC (Y) 
   606      1    -7.7453849786   0.000432735021       0.3553  TAC (Y) TAC (Y) TAC (Y) TAC (Y) TAC (Y) TAC (Y) TAT (Y) TAC (Y) --- (-) TAC (Y) TAC (Y) TAC (Y) --- (-) TAC (Y) 
   607      1   -18.6689871193   0.000000007801       0.0000  TAT (Y) ATG (M) --- (-) ATG (M) ATG (M) ATG (M) ATG (M) ATG (M) ATG (M) ATG (M) ATG (M) ATG (M) ATG (M) ATG (M) 
   608      1    -7.7634026054   0.000425007983       0.3489  TAT (Y) TAT (Y) --- (-) TAT (Y) TAT (Y) TAT (Y) TAT (Y) TAT (Y) TAC (Y) TAC (Y) TAC (Y) TAC (Y) TAC (Y) TAC (Y) 
   609      3    -4.9974608374   0.006755077481       5.5459  TAT (Y) TAT (Y) --- (-) TAT (Y) TAT (Y) TAT (Y) TAT (Y) TAT (Y) TAT (Y) TAT (Y) TAT (Y) TAT (Y) --- (-) TAT (Y) 
   610      1    -5.0178446432   0.006618777172       5.4340  TAT (Y) TAT (Y) --- (-) TAT (Y) TAT (Y) TAT (Y) TAT (Y) TAT (Y) TAT (Y) TAT (Y) TAT (Y) TAT (Y) TAT (Y) TAT (Y) 
   611      1   -10.5942480249   0.000025059739       0.0206  TAT (Y) TAT (Y) TAC (Y) TAT (Y) TAT (Y) TAT (Y) TAT (Y) TAC (Y) TAC (Y) TAC (Y) TAC (Y) TAC (Y) TAC (Y) TAC (Y) 
   612      1    -7.9847271816   0.000340625412       0.2797  TAT (Y) TAT (Y) TAT (Y) TAT (Y) TAT (Y) TAT (Y) TAC (Y) TAC (Y) --- (-) TAC (Y) TAC (Y) TAC (Y) --- (-) TAC (Y) 
   613      1   -15.0966871600   0.000000277710       0.0002  TAT (Y) TAT (Y) TAT (Y) TAT (Y) TAT (Y) TAT (Y) TAC (Y) TAC (Y) --- (-) TAC (Y) TAT (Y) TAC (Y) --- (-) TAT (Y) 
   614      1    -7.7031213456   0.000451415956       0.3706  TAT (Y) TAT (Y) TAT (Y) TAT (Y) TAT (Y) TAT (Y) TAC (Y) TAT (Y) --- (-) TAT (Y) TAT (Y) TAT (Y) --- (-) TAT (Y) 
   615      1    -7.7760488036   0.000419667090       0.3445  TAT (Y) TAT (Y) TAT (Y) TAT (Y) TAT (Y) TAT (Y) TAT (Y) TAT (Y) --- (-) TAC (Y) TAC (Y) TAC (Y) --- (-) TAC (Y) 
   616      2    -5.0325113727   0.006522409783       5.3549  TAT (Y) TAT (Y) TAT (Y) TAT (Y) TAT (Y) TAT (Y) TAT (Y) TAT (Y) --- (-) TAT (Y) TAT (Y) TAT (Y) --- (-) TAT (Y) 
   617      1   -10.1345524949   0.000039684396       0.0326  TAT (Y) TAT (Y) TAT (Y) TAT (Y) TAT (Y) TAT (Y) TAT (Y) TAT (Y) GAT (D) GAT (D) GAT (D) GAT (D) --- (-) GAT (D) 
   618      3    -5.0592173595   0.006350527749       5.2138  TAT (Y) TAT (Y) TAT (Y) TAT (Y) TAT (Y) TAT (Y) TAT (Y) TAT (Y) TAT (Y) TAT (Y) TAT (Y) TAT (Y) --- (-) TAT (Y) 
   619      1   -10.1512540367   0.000039027110       0.0320  TAT (Y) TAT (Y) TAT (Y) TAT (Y) TAT (Y) TAT (Y) TAT (Y) TTT (F) --- (-) TTT (F) TTT (F) TTT (F) --- (-) TTT (F) 
   620      1   -17.1965801609   0.000000034011       0.0000  TAT (Y) TAT (Y) TTG (L) TAT (Y) TAT (Y) TAT (Y) TAT (Y) TAT (Y) TAT (Y) TAT (Y) TAT (Y) TAT (Y) --- (-) TAT (Y) 
   621      1   -17.1657088217   0.000000035077       0.0000  TAT (Y) TTT (F) --- (-) TTT (F) TTT (F) TTT (F) TTC (F) TTC (F) TTC (F) TTC (F) TTC (F) TTT (F) TTC (F) TTC (F) 
   622      1   -24.9439141527   0.000000000015       0.0000  TCA (S) TCA (S) --- (-) TCA (S) TCA (S) TCA (S) TCA (S) ACT (T) ACG (T) ACG (T) ACA (T) ACG (T) ACG (T) ACA (T) 
   623      1   -10.2779248872   0.000034383805       0.0282  TCA (S) TCA (S) --- (-) TCA (S) TCA (S) TCA (S) TCA (S) TCA (S) TCA (S) TCA (S) TCG (S) TCA (S) --- (-) TCA (S) 
   624      1    -5.7937339793   0.003046585026       2.5012  TCA (S) TCA (S) TCA (S) TCA (S) TCA (S) TCA (S) TCA (S) TCA (S) TCA (S) TCA (S) TCA (S) TCA (S) --- (-) TCA (S) 
   625      1    -9.0361361483   0.000119029863       0.0977  TCA (S) TCA (S) TCA (S) TCA (S) TCA (S) TCA (S) TCA (S) TCT (S) TCT (S) TCT (S) TCT (S) TCT (S) --- (-) TCT (S) 
   626      1   -13.6052359542   0.000001234017       0.0010  TCA (S) TCA (S) TCC (S) TCA (S) TCA (S) TCA (S) TCT (S) TCA (S) TCA (S) TCA (S) TCA (S) TCA (S) --- (-) TCA (S) 
   627      1    -9.8884162451   0.000050759273       0.0417  TCA (S) TCA (S) TCT (S) TCA (S) TCA (S) TCA (S) TCA (S) TCA (S) TCA (S) TCA (S) TCA (S) TCA (S) --- (-) TCA (S) 
   628      1   -21.2324893223   0.000000000601       0.0000  TCA (S) TCT (S) TCA (S) TCA (S) TCA (S) TCA (S) TCT (S) TCT (S) TCT (S) TCT (S) TCC (S) TCC (S) --- (-) TCA (S) 
   629      1   -13.3137457233   0.000001651634       0.0014  TCC (S) GCC (A) GCC (A) TCC (S) GCC (A) GCC (A) GCC (A) GCC (A) --- (-) GCC (A) GCC (A) GCC (A) --- (-) GCC (A) 
   630      1    -9.4028337587   0.000082489977       0.0677  TCC (S) TCA (S) --- (-) TCA (S) TCA (S) TCA (S) TCA (S) TCA (S) TCA (S) TCA (S) TCA (S) TCA (S) TCA (S) TCA (S) 
   631      1   -27.6523237966   0.000000000001       0.0000  TCC (S) TCC (S) TCC (S) TCC (S) TCC (S) TCC (S) GCC (A) CCG (P) --- (-) CCG (P) GCC (A) GCC (A) --- (-) GCC (A) 
   632      1   -11.1413993492   0.000014499457       0.0119  TCC (S) TCC (S) TCC (S) TCC (S) TCC (S) TCC (S) TCC (S) TCC (S) --- (-) GCC (A) GCC (A) GCC (A) --- (-) GCC (A) 
   633      1   -19.2112508988   0.000000004536       0.0000  TCC (S) TCC (S) TCC (S) TCC (S) TCC (S) TCC (S) TCC (S) TCC (S) --- (-) GCG (A) GCC (A) GCG (A) --- (-) GCG (A) 
   634      1   -10.9436500778   0.000017669862       0.0145  TCC (S) TCC (S) TCC (S) TCC (S) TCC (S) TCC (S) TCC (S) TCC (S) CCC (P) CCC (P) CCC (P) CCC (P) --- (-) CCC (P) 
   635      1   -15.5593549301   0.000000174847       0.0001  TCC (S) TCC (S) TCT (S) TCC (S) TCT (S) TCC (S) TCC (S) GCC (A) --- (-) TCC (S) TCC (S) TCC (S) --- (-) TCC (S) 
   636      1   -15.8197983431   0.000000134756       0.0001  TCG (S) --- (-) TCC (S) TCG (S) --- (-) --- (-) --- (-) TCC (S) --- (-) --- (-) CCC (P) CCC (P) --- (-) CCC (P) 
   637      1   -25.7219515858   0.000000000007       0.0000  TCG (S) --- (-) TCG (S) TCG (S) --- (-) --- (-) --- (-) CTC (L) --- (-) --- (-) TCG (S) ACC (T) --- (-) TCC (S) 
   638      1   -21.9932854241   0.000000000281       0.0000  TCG (S) GCT (A) --- (-) GCC (A) GCC (A) GCC (A) GCT (A) GCA (A) GCT (A) GCT (A) GCT (A) GCT (A) GCT (A) GCT (A) 
   639      1   -13.2944280699   0.000001683849       0.0014  TCG (S) TCG (S) TCG (S) TCG (S) TCG (S) TCG (S) TTG (L) TTA (L) TTG (L) TTG (L) TTG (L) TTG (L) --- (-) TTG (L) 
   640      1   -11.8653292288   0.000007029962       0.0058  TCT (S) --- (-) --- (-) TCT (S) --- (-) --- (-) --- (-) --- (-) --- (-) --- (-) CTC (L) --- (-) --- (-) CTC (L) 
   641      1    -7.1133112703   0.000814194505       0.6685  TCT (S) --- (-) TCT (S) TCT (S) --- (-) --- (-) --- (-) --- (-) --- (-) --- (-) TCC (S) TCC (S) --- (-) TCC (S) 
   642      1   -22.8134941495   0.000000000124       0.0000  TCT (S) --- (-) TCT (S) TCT (S) --- (-) --- (-) --- (-) ACC (T) --- (-) --- (-) CAC (H) CAC (H) --- (-) CAA (Q) 
   643      1   -21.9186139545   0.000000000303       0.0000  TCT (S) --- (-) TCT (S) TCT (S) --- (-) --- (-) --- (-) GCA (A) --- (-) GCC (A) TCC (S) TCC (S) --- (-) GCC (A) 
   644      1   -22.2323659738   0.000000000221       0.0000  TCT (S) TCG (S) --- (-) TCA (S) TCA (S) TCA (S) TCG (S) ACA (T) ACG (T) ACG (T) ACG (T) ACG (T) ACG (T) ACG (T) 
   645      1   -15.2826111394   0.000000230593       0.0002  TCT (S) TCT (S) --- (-) TCT (S) TCG (S) TCT (S) TCT (S) TCT (S) TCT (S) TCT (S) TCT (S) TCC (S) TCT (S) TCT (S) 
   646      1   -14.7564080114   0.000000390277       0.0003  TCT (S) TCT (S) --- (-) TCT (S) TCT (S) TCT (S) TGT (C) TCG (S) TCG (S) TCG (S) TCG (S) TCG (S) TCG (S) TCG (S) 
   647      1   -26.6810330298   0.000000000003       0.0000  TCT (S) TCT (S) AGC (S) TCT (S) TCT (S) TCT (S) TCT (S) AAT (N) AAT (N) AAT (N) AAT (N) AAT (N) --- (-) AAT (N) 
   648      1   -14.3495855933   0.000000586211       0.0005  TCT (S) TCT (S) TCT (S) TCT (S) TCT (S) TCT (S) TCG (S) TCG (S) TCG (S) TCG (S) TCG (S) TCG (S) --- (-) TCT (S) 
   649      1   -11.2710332674   0.000012736569       0.0105  TCT (S) TCT (S) TCT (S) TCT (S) TCT (S) TCT (S) TCT (S) TCG (S) TCC (S) TCC (S) TCC (S) TCC (S) --- (-) TCC (S) 
   650      1   -18.0362258667   0.000000014688       0.0000  TCT (S) TCT (S) TCT (S) TCT (S) TCT (S) TCT (S) TCT (S) TCT (S) ACT (T) ACT (T) TCT (S) TGT (C) --- (-) TCT (S) 
   651      1   -11.2041909205   0.000013617009       0.0112  TCT (S) TCT (S) TCT (S) TCT (S) TCT (S) TCT (S) TCT (S) TGT (C) --- (-) TCT (S) TCT (S) TCT (S) --- (-) TCT (S) 
   652      1   -17.2117737382   0.000000033498       0.0000  TGC (C) --- (-) TGC (C) TGC (C) --- (-) --- (-) --- (-) CAT (H) --- (-) --- (-) CTC (L) CTC (L) --- (-) --- (-) 
   653      1   -21.5702163058   0.000000000429       0.0000  TGC (C) GTC (V) --- (-) GTC (V) GTC (V) GTC (V) GTC (V) GTT (V) GTT (V) GTT (V) GTC (V) GTC (V) GTC (V) GTC (V) 
   654      1   -22.4903248571   0.000000000171       0.0000  TGC (C) GTG (V) --- (-) GTG (V) GTG (V) GTG (V) GTT (V) GTG (V) GTG (V) GTG (V) GTG (V) GTG (V) GTG (V) GTG (V) 
   655      1   -15.0996079652   0.000000276900       0.0002  TGC (C) TGC (C) --- (-) TGC (C) TGC (C) TGC (C) TGC (C) CGC (R) CGT (R) CGT (R) CGC (R) CGC (R) CGC (R) CGC (R) 
   656      1    -9.6081324158   0.000067180172       0.0552  TGC (C) TGC (C) TGC (C) TGC (C) TGC (C) TGC (C) TGC (C) TGC (C) TGC (C) TGC (C) TGC (C) TGT (C) --- (-) TGC (C) 
   657      1    -8.5522423418   0.000193111592       0.1585  TGC (C) TGC (C) TGC (C) TGC (C) TGC (C) TGC (C) TGC (C) TGT (C) TGC (C) TGC (C) TGC (C) TGC (C) --- (-) TGC (C) 
   658      1   -11.0154261894   0.000016446034       0.0135  TGC (C) TGC (C) TGC (C) TGC (C) TGC (C) TGC (C) TGG (W) TGG (W) TGG (W) TGG (W) TGG (W) TGG (W) --- (-) TGG (W) 
   659      1   -15.5566579759   0.000000175319       0.0001  TGC (C) TGC (C) TGC (C) TGC (C) TGC (C) TGC (C) TGT (C) TGT (C) --- (-) TGC (C) TGC (C) TGT (C) --- (-) TGC (C) 
   660      2    -5.2270142310   0.005369533579       4.4084  TGG (W) TGG (W) TGG (W) TGG (W) TGG (W) TGG (W) TGG (W) TGG (W) --- (-) TGG (W) TGG (W) TGG (W) --- (-) TGG (W) 
   661      1   -27.8249918648   0.000000000001       0.0000  TGT (C) TCA (S) --- (-) TCA (S) TCA (S) TCA (S) GCA (A) GCC (A) GTG (V) GTG (V) GTG (V) GTG (V) GTG (V) GTG (V) 
   662      1   -19.6301961941   0.000000002983       0.0000  TTA (L) TAT (Y) --- (-) TAT (Y) TAT (Y) TAT (Y) TTT (F) TAT (Y) TAT (Y) TAT (Y) TAT (Y) TAT (Y) TAT (Y) TAT (Y) 
   663      1   -17.3703247937   0.000000028587       0.0000  TTA (L) TTA (L) --- (-) TTA (L) TTA (L) TTA (L) CTA (L) TTA (L) CTA (L) CTA (L) CTA (L) TTA (L) --- (-) TTA (L) 
   664      2    -5.6602223424   0.003481742673       2.8585  TTA (L) TTA (L) TTA (L) TTA (L) TTA (L) TTA (L) TTA (L) TTA (L) TTA (L) TTA (L) TTA (L) TTA (L) --- (-) TTA (L) 
   665      1   -14.8291605630   0.000000362892       0.0003  TTC (F) --- (-) TTC (F) TTC (F) --- (-) --- (-) --- (-) CCG (P) --- (-) --- (-) CCC (P) CCC (P) --- (-) CCC (P) 
   666      1   -10.8888109926   0.000018665923       0.0153  TTC (F) TTA (L) --- (-) TTA (L) TTA (L) TTA (L) TTA (L) TTA (L) TTA (L) TTA (L) TTA (L) TTA (L) TTA (L) TTA (L) 
   667      1   -14.4344822502   0.000000538498       0.0004  TTC (F) TTC (F) --- (-) TTC (F) TTC (F) TTC (F) TTC (F) GTC (V) GTC (V) GTC (V) GTC (V) GTA (V) --- (-) GTC (V) 
   668      1    -5.2732310714   0.005127018021       4.2093  TTC (F) TTC (F) --- (-) TTC (F) TTC (F) TTC (F) TTC (F) TTC (F) TTC (F) TTC (F) TTC (F) TTC (F) --- (-) TTC (F) 
   669      1   -23.6713163893   0.000000000052       0.0000  TTC (F) TTC (F) TTC (F) TTC (F) TTC (F) TTC (F) GAT (D) CAT (H) --- (-) CAC (H) CAT (H) CAC (H) --- (-) CAC (H) 
   670      1   -15.7435496248   0.000000145433       0.0001  TTC (F) TTC (F) TTC (F) TTC (F) TTC (F) TTC (F) TTC (F) TTC (F) CTT (L) TTC (F) TTC (F) TTC (F) --- (-) TTC (F) 
   671      2    -5.3317327451   0.004835683741       3.9701  TTC (F) TTC (F) TTC (F) TTC (F) TTC (F) TTC (F) TTC (F) TTC (F) TTC (F) TTC (F) TTC (F) TTC (F) --- (-) TTC (F) 
   672      1    -8.1810512667   0.000279907528       0.2298  TTC (F) TTC (F) TTC (F) TTC (F) TTC (F) TTC (F) TTC (F) TTC (F) TTT (F) TTT (F) TTT (F) TTT (F) --- (-) TTT (F) 
   673      1    -4.3856951239   0.012454227893      10.2249  TTG (L) --- (-) --- (-) --- (-) --- (-) --- (-) --- (-) --- (-) --- (-) --- (-) --- (-) --- (-) --- (-) --- (-) 
   674      1   -16.3036284301   0.000000083066       0.0001  TTG (L) CTC (L) --- (-) CTC (L) CTC (L) CTC (L) CTC (L) CTG (L) CTC (L) CTC (L) CTC (L) CTC (L) CTC (L) CTC (L) 
   675      1   -12.6004556735   0.000003370479       0.0028  TTG (L) TTG (L) --- (-) TTG (L) TTG (L) TTG (L) CTG (L) TTG (L) TTG (L) TTG (L) TTG (L) TTA (L) TTG (L) TTG (L) 
   676      1    -8.7171540077   0.000163752567       0.1344  TTG (L) TTG (L) TTG (L) TTG (L) TTG (L) TTG (L) CTG (L) TTG (L) TTG (L) TTG (L) TTG (L) TTG (L) --- (-) TTG (L) 
   677      1   -15.4011344480   0.000000204820       0.0002  TTG (L) TTG (L) TTG (L) TTG (L) TTG (L) TTG (L) GTA (V) GTG (V) GTA (V) GTA (V) GTA (V) GTA (V) --- (-) GTA (V) 
   678      1   -11.9743673943   0.000006303740       0.0052  TTG (L) TTG (L) TTG (L) TTG (L) TTG (L) TTG (L) TTA (L) TTG (L) --- (-) CTG (L) CTG (L) CTG (L) --- (-) CTG (L) 
   679      1    -8.4727664866   0.000209085670       0.1717  TTG (L) TTG (L) TTG (L) TTG (L) TTG (L) TTG (L) TTG (L) TTA (L) --- (-) TTG (L) TTG (L) TTG (L) --- (-) TTG (L) 
   680      1    -5.6412608278   0.003548391674       2.9132  TTG (L) TTG (L) TTG (L) TTG (L) TTG (L) TTG (L) TTG (L) TTG (L) TTG (L) TTG (L) TTG (L) TTG (L) --- (-) TTG (L) 
   681      1   -13.1331005195   0.000001978641       0.0016  TTT (F) TAT (Y) --- (-) TAT (Y) TAT (Y) TAT (Y) TAC (Y) TAT (Y) TAT (Y) TAT (Y) TAT (Y) TAT (Y) TAT (Y) TAT (Y) 
   682      1    -8.0127924801   0.000331198561       0.2719  TTT (F) TTT (F) --- (-) TTT (F) TTT (F) TTT (F) TTC (F) TTT (F) TTT (F) TTT (F) TTT (F) TTT (F) --- (-) TTT (F) 
   683      1    -8.8486259528   0.000143578885       0.1179  TTT (F) TTT (F) --- (-) TTT (F) TTT (F) TTT (F) TTT (F) TTT (F) TTT (F) TTT (F) TTT (F) TTC (F) --- (-) TTT (F) 
   684      1    -5.1451330056   0.005827699196       4.7845  TTT (F) TTT (F) --- (-) TTT (F) TTT (F) TTT (F) TTT (F) TTT (F) TTT (F) TTT (F) TTT (F) TTT (F) TTT (F) TTT (F) 
   685      1   -21.4545974825   0.000000000481       0.0000  TTT (F) TTT (F) ATC (I) TTT (F) TTT (F) TTT (F) TTC (F) TAT (Y) TTT (F) TTT (F) TTT (F) TTT (F) --- (-) TTT (F) 
   686      1    -7.6734274267   0.000465021263       0.3818  TTT (F) TTT (F) TTT (F) TTT (F) TTT (F) TTT (F) TTT (F) TTC (F) --- (-) TTC (F) TTC (F) TTC (F) --- (-) TTC (F) 
   687      3    -5.1824914066   0.005614002214       4.6091  TTT (F) TTT (F) TTT (F) TTT (F) TTT (F) TTT (F) TTT (F) TTT (F) TTT (F) TTT (F) TTT (F) TTT (F) --- (-) TTT (F) 
