# Supplementary material for: Comparative gene retention analysis in barley, wild emmer, and bread wheat pangenome lines reveals factors affecting gene retention following gene duplication
Source: BMC Biol. 2023 Feb 6;21:25. doi: 10.1186/s12915-022-01503-z (PMC9903521; doi:10.1186/s12915-022-01503-z)
Supplement: Supplementary file 12 — Additional file 12. Sequence alignment, phylogenetic trees, and natural selection analyses data for Fig. 5E-O. [file 12915_2022_1503_MOESM12_ESM.zip › Files_S11/HORVU.MOREX.r2.6HG0493190.1/HORVU.MOREX.r2.6HG0493190.1.phy]

(Bradi4g15760.1,((Bradi1g29400.1,((TRIDC7AG077930.1,TraesCS7A02G562600),((TraesCS7D02G548000,HORVU.MOREX.r2.7HG0621900.1),(TRIDC7BG076530.1,TraesCS7B02G500300)))),(HORVU.MOREX.r2.6HG0493190.1,((TraesCS6D02G206700,(TRIDC6AG034610.1,TraesCS6A02G228400)),(TRIDC6BG041270.1,TraesCS6B02G253300)))'#1'));
