# Supplementary material for: Comparative gene retention analysis in barley, wild emmer, and bread wheat pangenome lines reveals factors affecting gene retention following gene duplication
Source: BMC Biol. 2023 Feb 6;21:25. doi: 10.1186/s12915-022-01503-z (PMC9903521; doi:10.1186/s12915-022-01503-z)
Supplement: Supplementary file 12 — Additional file 12. Sequence alignment, phylogenetic trees, and natural selection analyses data for Fig. 5E-O. [file 12915_2022_1503_MOESM12_ESM.zip › Files_S11/HORVU.MOREX.r2.6HG0493190.1/2NG.dS]

    14
TRIDC6BG041270.1     
HORVU.MOREX.r2.6HG0493190.1   0.1252
TRIDC6AG034610.1       0.0763  0.1002
TraesCS6B02G253300     0.0739  0.0792  0.0772
TraesCS6A02G228400     0.1166  0.0758  0.0453  0.0359
TraesCS6D02G206700     0.1131  0.0803  0.0819  0.0294  0.0359
Bradi4g15760.1         0.3228  0.2801  0.3175  0.2729  0.2862  0.2862
Bradi1g29400.1         0.4900  0.4745  0.5027  0.5000  0.4575  0.4824  0.4738
TRIDC7AG077930.1       0.6429  0.5468  0.6618  0.5348  0.5144  0.5211  0.5670  0.3852
TraesCS7A02G562600     0.5398  0.5021  0.5368  0.5059  0.5022  0.5022  0.5296  0.3855  0.0204
TraesCS7D02G548000     0.5066  0.4697  0.4925  0.5050  0.4660  0.4737  0.5101  0.3713  0.1148  0.1144
HORVU.MOREX.r2.7HG0621900.1   0.5280  0.4875  0.5469  0.5230  0.4955  0.5075  0.5392  0.4113  0.1708  0.1357  0.1320
TRIDC7BG076530.1       1.7425  0.6848  2.1678  0.6587  0.6393  0.6654  0.7151  0.4616  0.1708  0.1581  0.1373  0.1488
TraesCS7B02G500300     0.5026  0.5168  0.5388  0.5369  0.5048  0.5129  0.5626  0.4192  0.1424  0.1285  0.1198  0.1521  0.1105
