# Supplementary material for: Comparative gene retention analysis in barley, wild emmer, and bread wheat pangenome lines reveals factors affecting gene retention following gene duplication
Source: BMC Biol. 2023 Feb 6;21:25. doi: 10.1186/s12915-022-01503-z (PMC9903521; doi:10.1186/s12915-022-01503-z)
Supplement: Supplementary file 12 — Additional file 12. Sequence alignment, phylogenetic trees, and natural selection analyses data for Fig. 5E-O. [file 12915_2022_1503_MOESM12_ESM.zip › Files_S11/HORVU.MOREX.r2.6HG0493190.1/2NG.t]

    14
TRIDC6BG041270.1     
HORVU.MOREX.r2.6HG0493190.1   0.2908
TRIDC6AG034610.1       0.1595  0.2162
TraesCS6B02G253300     0.1906  0.1131  0.1811
TraesCS6A02G228400     0.2626  0.1013  0.1113  0.0592
TraesCS6D02G206700     0.2441  0.1000  0.1603  0.0475  0.0433
Bradi4g15760.1         0.5512  0.3547  0.5124  0.3550  0.3588  0.3542
Bradi1g29400.1         0.8289  0.5588  0.8433  0.6773  0.5461  0.5512  0.5315
TRIDC7AG077930.1       0.9760  0.5967  0.9340  0.6024  0.5757  0.5776  0.5948  0.3666
TraesCS7A02G562600     0.7717  0.5682  0.7057  0.5815  0.5698  0.5617  0.5639  0.3610  0.0508
TraesCS7D02G548000     0.8166  0.5412  0.7890  0.6548  0.5386  0.5343  0.5420  0.4110  0.1228  0.1102
HORVU.MOREX.r2.7HG0621900.1   0.8184  0.5606  0.8256  0.6669  0.5661  0.5648  0.5716  0.4435  0.1762  0.1352  0.1353
TRIDC7BG076530.1       2.5632  0.6546  2.7597  0.6599  0.6233  0.6364  0.6680  0.3850  0.1524  0.1357  0.1167  0.1213
TraesCS7B02G500300     0.8124  0.5788  0.8192  0.6822  0.5721  0.5680  0.5855  0.4410  0.1543  0.1201  0.1114  0.1498  0.0874
