# Supplementary material for: Comparative gene retention analysis in barley, wild emmer, and bread wheat pangenome lines reveals factors affecting gene retention following gene duplication
Source: BMC Biol. 2023 Feb 6;21:25. doi: 10.1186/s12915-022-01503-z (PMC9903521; doi:10.1186/s12915-022-01503-z)
Supplement: Supplementary file 12 — Additional file 12. Sequence alignment, phylogenetic trees, and natural selection analyses data for Fig. 5E-O. [file 12915_2022_1503_MOESM12_ESM.zip › Files_S11/HORVU.MOREX.r2.4HG0348390.1/rst]

Supplemental results for CODEML (seqf: HORVU.MOREX.r2.4HG0348390.1.fas  treef: HORVU.MOREX.r2.4HG0348390.1.phy)


dN/dS (w) for site classes (K=4)

site class             0        1       2a       2b
proportion       0.75793  0.15678  0.07067  0.01462
background w     0.13218  1.00000  0.13218  1.00000
foreground w     0.13218  1.00000 195.46420 195.46420

Naive Empirical Bayes (NEB) probabilities for 4 classes
(amino acids refer to 1st sequence: HORVU.MOREX.r2.4HG0348390.1)

   1 -   0.85569 0.05902 0.07979 0.00550 ( 1)
   2 -   0.85182 0.06289 0.07943 0.00586 ( 1)
   3 -   0.33183 0.58288 0.03094 0.05435 ( 2)
   4 -   0.81272 0.10199 0.07578 0.00951 ( 1)
   5 -   0.75793 0.15678 0.07067 0.01462 ( 1)
   6 -   0.81272 0.10199 0.07578 0.00951 ( 1)
   7 -   0.81210 0.10261 0.07572 0.00957 ( 1)
   8 -   0.83323 0.08148 0.07769 0.00760 ( 1)
   9 -   0.03932 0.87539 0.00367 0.08162 ( 2)
  10 -   0.81641 0.09830 0.07613 0.00917 ( 1)
  11 -   0.81695 0.09776 0.07618 0.00912 ( 1)
  12 -   0.83260 0.08211 0.07763 0.00766 ( 1)
  13 -   0.81540 0.09931 0.07603 0.00926 ( 1)
  14 -   0.80664 0.10807 0.07521 0.01008 ( 1)
  15 -   0.50086 0.41385 0.04670 0.03859 ( 1)
  16 -   0.82655 0.08816 0.07707 0.00822 ( 1)
  17 -   0.81206 0.10265 0.07572 0.00957 ( 1)
  18 -   0.75793 0.15678 0.07067 0.01462 ( 1)
  19 -   0.82824 0.08646 0.07723 0.00806 ( 1)
  20 -   0.82787 0.08684 0.07719 0.00810 ( 1)
  21 -   0.50999 0.40472 0.04755 0.03774 ( 1)
  22 -   0.81523 0.09948 0.07601 0.00928 ( 1)
  23 -   0.48960 0.42511 0.04565 0.03964 ( 1)
  24 -   0.82947 0.08524 0.07734 0.00795 ( 1)
  25 -   0.82504 0.08967 0.07693 0.00836 ( 1)
  26 -   0.82947 0.08524 0.07734 0.00795 ( 1)
  27 -   0.00022 0.00109 0.93287 0.06582 ( 3)
  28 -   0.01136 0.01002 0.87310 0.10552 ( 3)
  29 -   0.00004 0.00012 0.90458 0.09526 ( 3)
  30 -   0.01135 0.00952 0.87733 0.10181 ( 3)
  31 -   0.00001 0.00014 0.90488 0.09497 ( 3)
  32 -   0.02056 0.11978 0.55523 0.30443 ( 3)
  33 -   0.03918 0.02502 0.85833 0.07747 ( 3)
  34 -   0.01777 0.12101 0.74795 0.11327 ( 3)
  35 -   0.00387 0.02224 0.88364 0.09025 ( 3)
  36 -   0.40306 0.29552 0.27320 0.02822 ( 1)
  37 -   0.00002 0.00152 0.13261 0.86585 ( 4)
  38 -   0.00004 0.00033 0.91345 0.08618 ( 3)
  39 -   0.87569 0.09253 0.02852 0.00326 ( 1)
  40 -   0.00005 0.00082 0.93327 0.06585 ( 3)
  41 -   0.85734 0.06336 0.07334 0.00596 ( 1)
  42 -   0.00009 0.00030 0.93931 0.06030 ( 3)
  43 -   0.02780 0.88027 0.01668 0.07525 ( 2)
  44 -   0.91300 0.08581 0.00108 0.00011 ( 1)
  45 -   0.00001 0.00054 0.60158 0.39787 ( 3)
  46 -   0.00003 0.00016 0.92226 0.07754 ( 3)
  47 -   0.00010 0.00038 0.93515 0.06437 ( 3)
  48 -   0.07078 0.17738 0.55201 0.19982 ( 3)
  49 -   0.00003 0.00020 0.94595 0.05382 ( 3)
  50 -   0.75793 0.15678 0.07067 0.01462 ( 1)
  51 -   0.75793 0.15678 0.07067 0.01462 ( 1)
  52 -   0.91509 0.05081 0.03207 0.00203 ( 1)
  53 -   0.00001 0.00041 0.68447 0.31512 ( 3)
  54 -   0.01089 0.01397 0.89758 0.07755 ( 3)
  55 -   0.00004 0.00036 0.92533 0.07426 ( 3)
  56 -   0.86170 0.04623 0.08678 0.00528 ( 1)
  57 -   0.00090 0.02792 0.61425 0.35693 ( 3)
  58 -   0.90664 0.05101 0.03982 0.00253 ( 1)
  59 -   0.75793 0.15678 0.07067 0.01462 ( 1)
  60 -   0.75793 0.15678 0.07067 0.01462 ( 1)
  61 -   0.75793 0.15678 0.07067 0.01462 ( 1)
  62 -   0.56154 0.35316 0.05236 0.03293 ( 1)
  63 -   0.50710 0.40761 0.04728 0.03801 ( 1)
  64 -   0.57382 0.34089 0.05351 0.03179 ( 1)
  65 -   0.84441 0.07030 0.07874 0.00655 ( 1)
  66 -   0.85642 0.05829 0.07986 0.00544 ( 1)
  67 -   0.80689 0.10782 0.07524 0.01005 ( 1)
  68 -   0.43863 0.47607 0.04090 0.04439 ( 2)
  69 -   0.02350 0.01006 0.91186 0.05459 ( 3)
  70 -   0.00034 0.00089 0.95287 0.04590 ( 3)
  71 -   0.37352 0.16797 0.43090 0.02761 ( 3)
  72 -   0.04760 0.02100 0.87605 0.05535 ( 3)
  73 -   0.00066 0.02662 0.56650 0.40623 ( 3)
  74 -   0.75793 0.15678 0.07067 0.01462 ( 1)
  75 -   0.59504 0.31967 0.05548 0.02981 ( 1)
  76 -   0.86356 0.05114 0.08052 0.00477 ( 1)
  77 -   0.82286 0.09185 0.07673 0.00856 ( 1)
  78 -   0.84168 0.07303 0.07848 0.00681 ( 1)
  79 -   0.84650 0.06821 0.07893 0.00636 ( 1)
  80 -   0.84574 0.06897 0.07886 0.00643 ( 1)
  81 -   0.84168 0.07303 0.07848 0.00681 ( 1)
  82 -   0.82286 0.09185 0.07673 0.00856 ( 1)
  83 -   0.84020 0.07451 0.07834 0.00695 ( 1)
  84 -   0.84020 0.07451 0.07834 0.00695 ( 1)
  85 -   0.82756 0.08715 0.07716 0.00813 ( 1)
  86 -   0.86899 0.04572 0.08103 0.00426 ( 1)
  87 -   0.82973 0.08497 0.07737 0.00792 ( 1)
  88 -   0.61980 0.29491 0.05779 0.02750 ( 1)
  89 -   0.00432 0.01516 0.92064 0.05988 ( 3)
  90 -   0.96282 0.03100 0.00595 0.00023 ( 1)
  91 -   0.76472 0.22872 0.00483 0.00173 ( 1)
  92 -   0.95233 0.04558 0.00198 0.00011 ( 1)
  93 -   0.93680 0.06068 0.00236 0.00017 ( 1)
  94 -   0.04191 0.94860 0.00120 0.00828 ( 2)
  95 -   0.60410 0.39180 0.00242 0.00168 ( 1)
  96 -   0.90951 0.08954 0.00085 0.00009 ( 1)
  97 -   0.95233 0.04558 0.00198 0.00011 ( 1)
  98 -   0.95622 0.04145 0.00223 0.00011 ( 1)
  99 -   0.91799 0.08031 0.00155 0.00015 ( 1)
 100 -   0.94657 0.04978 0.00345 0.00021 ( 1)
 101 -   0.95409 0.04377 0.00204 0.00011 ( 1)
 102 -   0.94972 0.04593 0.00413 0.00023 ( 1)
 103 -   0.63792 0.36024 0.00113 0.00070 ( 1)
 104 -   0.69396 0.29690 0.00613 0.00300 ( 1)
 105 -   0.34742 0.21457 0.40328 0.03473 ( 3)
 106 -   0.94792 0.04963 0.00231 0.00014 ( 1)
 107 -   0.94630 0.04887 0.00457 0.00027 ( 1)
 108 -   0.68430 0.30884 0.00459 0.00228 ( 1)
 109 -   0.94425 0.05362 0.00200 0.00013 ( 1)
 110 M   0.85508 0.14286 0.00172 0.00035 ( 1)
 111 I   0.97045 0.02706 0.00241 0.00008 ( 1)
 112 S   0.92736 0.07106 0.00146 0.00012 ( 1)
 113 N   0.96765 0.03001 0.00227 0.00008 ( 1)
 114 H   0.95402 0.04431 0.00159 0.00008 ( 1)
 115 L   0.92263 0.07552 0.00170 0.00015 ( 1)
 116 L   0.83813 0.05874 0.09595 0.00718 ( 1)
 117 F   0.94836 0.05002 0.00154 0.00009 ( 1)
 118 K   0.96456 0.03313 0.00222 0.00009 ( 1)
 119 -   0.93354 0.06438 0.00193 0.00015 ( 1)
 120 -   0.94187 0.05439 0.00351 0.00023 ( 1)
 121 -   0.92143 0.07635 0.00203 0.00018 ( 1)
 122 -   0.94792 0.04963 0.00231 0.00014 ( 1)
 123 -   0.95956 0.03734 0.00297 0.00014 ( 1)
 124 V   0.95842 0.03731 0.00409 0.00018 ( 1)
 125 F   0.95397 0.04430 0.00165 0.00008 ( 1)
 126 G   0.95501 0.04264 0.00224 0.00011 ( 1)
 127 Q   0.93722 0.06129 0.00140 0.00010 ( 1)
 128 D   0.96900 0.02791 0.00299 0.00010 ( 1)
 129 Q   0.94147 0.05686 0.00157 0.00010 ( 1)
 130 P   0.94126 0.05684 0.00178 0.00012 ( 1)
 131 I   0.81454 0.18288 0.00204 0.00055 ( 1)
 132 A   0.95967 0.03629 0.00388 0.00016 ( 1)
 133 L   0.93075 0.05863 0.00992 0.00069 ( 1)
 134 K   0.96095 0.03699 0.00197 0.00008 ( 1)
 135 L   0.92912 0.06921 0.00155 0.00012 ( 1)
 136 L   0.93023 0.06830 0.00137 0.00011 ( 1)
 137 G   0.94883 0.04869 0.00235 0.00013 ( 1)
 138 S   0.92771 0.07072 0.00144 0.00012 ( 1)
 139 E   0.97045 0.02616 0.00329 0.00010 ( 1)
 140 N   0.19408 0.51433 0.21058 0.08101 ( 2)
 141 S   0.91388 0.06981 0.01508 0.00123 ( 1)
 142 L   0.61385 0.37275 0.00868 0.00472 ( 1)
 143 Q   0.67014 0.32616 0.00231 0.00139 ( 1)
 144 A   0.96133 0.03497 0.00356 0.00014 ( 1)
 145 L   0.58502 0.31229 0.06541 0.03727 ( 1)
 146 E   0.83125 0.16529 0.00282 0.00064 ( 1)
 147 G   0.75904 0.23851 0.00182 0.00063 ( 1)
 148 L   0.76787 0.22731 0.00360 0.00122 ( 1)
 149 A   0.76994 0.22596 0.00306 0.00105 ( 1)
 150 M   0.98107 0.01693 0.00196 0.00004 ( 1)
 151 E   0.97435 0.02226 0.00331 0.00009 ( 1)
 152 L   0.92820 0.06978 0.00187 0.00015 ( 1)
 153 E   0.81559 0.18124 0.00250 0.00067 ( 1)
 154 D   0.97705 0.01954 0.00334 0.00008 ( 1)
 155 S   0.93251 0.06571 0.00166 0.00012 ( 1)
 156 L   0.93527 0.06325 0.00138 0.00010 ( 1)
 157 Y   0.94541 0.05288 0.00162 0.00010 ( 1)
 158 P   0.94537 0.05273 0.00179 0.00011 ( 1)
 159 L   0.91428 0.06436 0.01988 0.00149 ( 1)
 160 L   0.93139 0.06647 0.00199 0.00015 ( 1)
 161 R   0.95583 0.04287 0.00124 0.00006 ( 1)
 162 E   0.97435 0.02226 0.00331 0.00009 ( 1)
 163 V   0.95552 0.04038 0.00392 0.00018 ( 1)
 164 S   0.95645 0.04217 0.00132 0.00006 ( 1)
 165 I   0.96144 0.03601 0.00245 0.00010 ( 1)
 166 G   0.95368 0.04405 0.00216 0.00011 ( 1)
 167 I   0.84362 0.15385 0.00210 0.00043 ( 1)
 168 D   0.97705 0.01954 0.00334 0.00008 ( 1)
 169 P   0.94469 0.05343 0.00177 0.00011 ( 1)
 170 Y   0.94541 0.05288 0.00162 0.00010 ( 1)
 171 V   0.96021 0.03623 0.00342 0.00014 ( 1)
 172 I   0.77241 0.22499 0.00197 0.00063 ( 1)
 173 F   0.95326 0.04511 0.00155 0.00008 ( 1)
 174 Q   0.39520 0.59678 0.00295 0.00507 ( 2)
 175 D   0.97705 0.01954 0.00334 0.00008 ( 1)
 176 A   0.96481 0.03148 0.00357 0.00013 ( 1)
 177 D   0.97609 0.02016 0.00366 0.00009 ( 1)
 178 W   0.92297 0.07609 0.00087 0.00008 ( 1)
 179 A   0.95577 0.04056 0.00351 0.00016 ( 1)
 180 L   0.94774 0.05020 0.00195 0.00011 ( 1)
 181 L   0.93249 0.06537 0.00199 0.00015 ( 1)
 182 I   0.96762 0.02967 0.00263 0.00009 ( 1)
 183 G   0.95805 0.03986 0.00200 0.00009 ( 1)
 184 A   0.95656 0.03977 0.00351 0.00016 ( 1)
 185 K   0.96889 0.02881 0.00223 0.00007 ( 1)
 186 P   0.93597 0.06215 0.00175 0.00012 ( 1)
 187 R   0.95706 0.04148 0.00139 0.00007 ( 1)
 188 G   0.95917 0.03847 0.00225 0.00010 ( 1)
 189 P   0.94455 0.05357 0.00177 0.00011 ( 1)
 190 G   0.95975 0.03790 0.00226 0.00010 ( 1)
 191 M   0.31205 0.56665 0.09619 0.02512 ( 2)
 192 E   0.97147 0.02533 0.00310 0.00009 ( 1)
 193 R   0.91541 0.08326 0.00122 0.00012 ( 1)
 194 A   0.96337 0.03285 0.00365 0.00014 ( 1)
 195 A   0.67518 0.21396 0.08216 0.02869 ( 1)
 196 I   0.37754 0.13394 0.46521 0.02331 ( 3)
 197 L   0.65253 0.34530 0.00139 0.00078 ( 1)
 198 D   0.97705 0.01954 0.00334 0.00008 ( 1)
 199 I   0.96119 0.03626 0.00245 0.00010 ( 1)
 200 N   0.97221 0.02545 0.00228 0.00007 ( 1)
 201 G   0.96143 0.03616 0.00231 0.00010 ( 1)
 202 Q   0.94648 0.05185 0.00157 0.00009 ( 1)
 203 I   0.96119 0.03626 0.00245 0.00010 ( 1)
 204 F   0.91574 0.04080 0.04145 0.00201 ( 1)
 205 A   0.96337 0.03285 0.00365 0.00014 ( 1)
 206 E   0.97435 0.02226 0.00331 0.00009 ( 1)
 207 Q   0.94047 0.05804 0.00140 0.00009 ( 1)
 208 G   0.95617 0.04174 0.00200 0.00010 ( 1)
 209 K   0.96713 0.03056 0.00222 0.00008 ( 1)
 210 A   0.96279 0.03351 0.00356 0.00014 ( 1)
 211 L   0.94587 0.05208 0.00194 0.00012 ( 1)
 212 N   0.96529 0.03260 0.00204 0.00008 ( 1)
 213 A   0.96133 0.03488 0.00364 0.00015 ( 1)
 214 V   0.95805 0.03839 0.00341 0.00015 ( 1)
 215 A   0.96279 0.03351 0.00356 0.00014 ( 1)
 216 S   0.94136 0.05684 0.00169 0.00011 ( 1)
 217 R   0.92113 0.07773 0.00105 0.00009 ( 1)
 218 N   0.97056 0.02709 0.00227 0.00007 ( 1)
 219 V   0.95805 0.03839 0.00341 0.00015 ( 1)
 220 K   0.80409 0.19357 0.00185 0.00050 ( 1)
 221 I   0.74321 0.25204 0.00345 0.00130 ( 1)
 222 I   0.97274 0.02477 0.00242 0.00007 ( 1)
 223 V   0.96087 0.03486 0.00410 0.00017 ( 1)
 224 V   0.96087 0.03486 0.00410 0.00017 ( 1)
 225 G   0.95629 0.04161 0.00200 0.00010 ( 1)
 226 N   0.96501 0.03268 0.00223 0.00008 ( 1)
 227 P   0.65278 0.34531 0.00122 0.00069 ( 1)
 228 C   0.93761 0.06129 0.00103 0.00007 ( 1)
 229 N   0.96501 0.03268 0.00223 0.00008 ( 1)
 230 T   0.95711 0.04031 0.00246 0.00011 ( 1)
 231 -   0.75793 0.15678 0.07067 0.01462 ( 1)
 232 -   0.75793 0.15678 0.07067 0.01462 ( 1)
 233 -   0.75793 0.15678 0.07067 0.01462 ( 1)
 234 -   0.75793 0.15678 0.07067 0.01462 ( 1)
 235 -   0.75793 0.15678 0.07067 0.01462 ( 1)
 236 -   0.75793 0.15678 0.07067 0.01462 ( 1)
 237 -   0.75793 0.15678 0.07067 0.01462 ( 1)
 238 -   0.75793 0.15678 0.07067 0.01462 ( 1)
 239 -   0.75793 0.15678 0.07067 0.01462 ( 1)
 240 -   0.75793 0.15678 0.07067 0.01462 ( 1)
 241 -   0.75793 0.15678 0.07067 0.01462 ( 1)
 242 -   0.75793 0.15678 0.07067 0.01462 ( 1)
 243 -   0.75793 0.15678 0.07067 0.01462 ( 1)
 244 -   0.75793 0.15678 0.07067 0.01462 ( 1)
 245 -   0.75793 0.15678 0.07067 0.01462 ( 1)
 246 -   0.75793 0.15678 0.07067 0.01462 ( 1)
 247 -   0.75793 0.15678 0.07067 0.01462 ( 1)
 248 -   0.75793 0.15678 0.07067 0.01462 ( 1)
 249 -   0.75793 0.15678 0.07067 0.01462 ( 1)
 250 -   0.75793 0.15678 0.07067 0.01462 ( 1)
 251 -   0.75793 0.15678 0.07067 0.01462 ( 1)
 252 -   0.75793 0.15678 0.07067 0.01462 ( 1)
 253 -   0.75793 0.15678 0.07067 0.01462 ( 1)
 254 -   0.75793 0.15678 0.07067 0.01462 ( 1)
 255 -   0.75793 0.15678 0.07067 0.01462 ( 1)
 256 -   0.75793 0.15678 0.07067 0.01462 ( 1)
 257 -   0.75793 0.15678 0.07067 0.01462 ( 1)
 258 -   0.75793 0.15678 0.07067 0.01462 ( 1)
 259 N   0.05109 0.94623 0.00012 0.00256 ( 2)
 260 A   0.74291 0.25285 0.00308 0.00117 ( 1)
 261 L   0.62198 0.37652 0.00092 0.00059 ( 1)
 262 I   0.72471 0.27224 0.00216 0.00089 ( 1)
 263 C   0.92103 0.07791 0.00097 0.00009 ( 1)
 264 M   0.59819 0.40010 0.00100 0.00071 ( 1)
 265 K   0.94917 0.04852 0.00218 0.00013 ( 1)
 266 N   0.95320 0.04445 0.00223 0.00012 ( 1)
 267 A   0.94185 0.05432 0.00359 0.00023 ( 1)
 268 P   0.90567 0.07965 0.01343 0.00125 ( 1)
 269 N   0.23990 0.75781 0.00051 0.00178 ( 2)
 270 L   0.91043 0.08731 0.00205 0.00021 ( 1)
 271 P   0.61198 0.38604 0.00117 0.00080 ( 1)
 272 A   0.94470 0.05159 0.00350 0.00021 ( 1)
 273 K   0.89553 0.04804 0.05326 0.00317 ( 1)
 274 N   0.94691 0.05097 0.00200 0.00012 ( 1)
 275 F   0.93875 0.05951 0.00162 0.00011 ( 1)
 276 H   0.93760 0.06073 0.00156 0.00011 ( 1)
 277 A   0.94470 0.05159 0.00350 0.00021 ( 1)
 278 L   0.90990 0.08856 0.00140 0.00015 ( 1)
 279 T   0.93969 0.05783 0.00233 0.00016 ( 1)
 280 R   0.93487 0.06383 0.00121 0.00009 ( 1)
 281 L   0.91400 0.08453 0.00135 0.00013 ( 1)
 282 D   0.95975 0.03682 0.00328 0.00014 ( 1)
 283 E   0.95622 0.04038 0.00324 0.00016 ( 1)
 284 N   0.95320 0.04445 0.00223 0.00012 ( 1)
 285 R   0.93116 0.06716 0.00156 0.00012 ( 1)
 286 A   0.93461 0.06171 0.00343 0.00025 ( 1)
 287 K   0.69583 0.30205 0.00143 0.00069 ( 1)
 288 F   0.32412 0.18900 0.45010 0.03678 ( 3)
 289 Q   0.92068 0.07782 0.00137 0.00012 ( 1)
 290 L   0.91185 0.08601 0.00194 0.00020 ( 1)
 291 A   0.94069 0.05591 0.00319 0.00021 ( 1)
 292 L   0.91296 0.08537 0.00152 0.00015 ( 1)
 293 K   0.64708 0.33246 0.01328 0.00719 ( 1)
 294 A   0.94284 0.05332 0.00361 0.00023 ( 1)
 295 G   0.94062 0.05697 0.00226 0.00015 ( 1)
 296 V   0.94026 0.05611 0.00340 0.00022 ( 1)
 297 L   0.66567 0.33230 0.00131 0.00072 ( 1)
 298 Y   0.92379 0.07450 0.00158 0.00014 ( 1)
 299 D   0.95440 0.04250 0.00295 0.00015 ( 1)
 300 K   0.94917 0.04852 0.00218 0.00013 ( 1)
 301 V   0.41122 0.47712 0.07786 0.03381 ( 2)
 302 S   0.57952 0.41865 0.00104 0.00080 ( 1)
 303 N   0.95320 0.04445 0.00223 0.00012 ( 1)
 304 M   0.96468 0.03332 0.00193 0.00008 ( 1)
 305 T   0.93799 0.05943 0.00242 0.00017 ( 1)
 306 I   0.94702 0.05019 0.00264 0.00016 ( 1)
 307 W   0.90276 0.09630 0.00085 0.00010 ( 1)
 308 G   0.93841 0.05921 0.00223 0.00015 ( 1)
 309 N   0.94691 0.05097 0.00200 0.00012 ( 1)
 310 H   0.93760 0.06073 0.00156 0.00011 ( 1)
 311 S   0.91142 0.08680 0.00162 0.00016 ( 1)
 312 T   0.93969 0.05783 0.00233 0.00016 ( 1)
 313 N   0.19475 0.71013 0.06270 0.03242 ( 2)
 314 Q   0.92068 0.07782 0.00137 0.00012 ( 1)
 315 V   0.94273 0.05299 0.00403 0.00025 ( 1)
 316 P   0.92307 0.07504 0.00173 0.00015 ( 1)
 317 D   0.95975 0.03682 0.00328 0.00014 ( 1)
 318 F   0.93174 0.06663 0.00151 0.00012 ( 1)
 319 L   0.91400 0.08453 0.00135 0.00013 ( 1)
 320 N   0.95320 0.04445 0.00223 0.00012 ( 1)
 321 A   0.93461 0.06171 0.00343 0.00025 ( 1)
 322 K   0.94917 0.04852 0.00218 0.00013 ( 1)
 323 I   0.94775 0.04952 0.00257 0.00015 ( 1)
 324 N   0.26099 0.73622 0.00063 0.00216 ( 2)
 325 G   0.93688 0.06102 0.00196 0.00014 ( 1)
 326 K   0.03276 0.96562 0.00005 0.00157 ( 2)
 327 P   0.92466 0.07344 0.00175 0.00015 ( 1)
 328 V   0.94443 0.05144 0.00389 0.00024 ( 1)
 329 K   0.94917 0.04852 0.00218 0.00013 ( 1)
 330 E   0.95622 0.04038 0.00324 0.00016 ( 1)
 331 V   0.93571 0.06000 0.00401 0.00028 ( 1)
 332 I   0.94037 0.05707 0.00240 0.00016 ( 1)
 333 K   0.72097 0.27666 0.00166 0.00071 ( 1)
 334 D   0.95795 0.03859 0.00331 0.00015 ( 1)
 335 T   0.93969 0.05783 0.00233 0.00016 ( 1)
 336 K   0.94512 0.05282 0.00194 0.00012 ( 1)
 337 W   0.90276 0.09630 0.00085 0.00010 ( 1)
 338 L   0.91185 0.08601 0.00194 0.00020 ( 1)
 339 E   0.95622 0.04038 0.00324 0.00016 ( 1)
 340 E   0.95203 0.04488 0.00293 0.00016 ( 1)
 341 D   0.95795 0.03859 0.00331 0.00015 ( 1)
 342 F   0.93174 0.06663 0.00151 0.00012 ( 1)
 343 T   0.93807 0.05932 0.00244 0.00017 ( 1)
 344 I   0.74312 0.25428 0.00188 0.00073 ( 1)
 345 T   0.93805 0.05933 0.00245 0.00017 ( 1)
 346 V   0.94273 0.05299 0.00403 0.00025 ( 1)
 347 Q   0.92485 0.07348 0.00154 0.00013 ( 1)
 348 K   0.78190 0.21597 0.00161 0.00052 ( 1)
 349 R   0.19346 0.80519 0.00025 0.00110 ( 2)
 350 G   0.95785 0.03980 0.00225 0.00010 ( 1)
 351 G   0.14621 0.85118 0.00035 0.00226 ( 2)
 352 V   0.95861 0.03783 0.00342 0.00015 ( 1)
 353 L   0.88393 0.11405 0.00177 0.00025 ( 1)
 354 I   0.94047 0.05696 0.00240 0.00016 ( 1)
 355 E   0.36839 0.16219 0.44171 0.02770 ( 3)
 356 K   0.94442 0.05342 0.00203 0.00013 ( 1)
 357 R   0.55130 0.44761 0.00059 0.00050 ( 1)
 358 G   0.93207 0.06565 0.00211 0.00016 ( 1)
 359 R   0.93574 0.06279 0.00136 0.00010 ( 1)
 360 S   0.92112 0.07709 0.00164 0.00015 ( 1)
 361 S   0.91142 0.08680 0.00162 0.00016 ( 1)
 362 A   0.94304 0.05316 0.00357 0.00022 ( 1)
 363 A   0.94420 0.05195 0.00362 0.00022 ( 1)
 364 S   0.91142 0.08680 0.00162 0.00016 ( 1)
 365 T   0.92956 0.06794 0.00231 0.00018 ( 1)
 366 A   0.94304 0.05316 0.00357 0.00022 ( 1)
 367 V   0.94273 0.05299 0.00403 0.00025 ( 1)
 368 S   0.91418 0.08407 0.00159 0.00016 ( 1)
 369 I   0.94039 0.05703 0.00242 0.00016 ( 1)
 370 V   0.66264 0.33302 0.00274 0.00159 ( 1)
 371 D   0.73727 0.24065 0.01596 0.00613 ( 1)
 372 A   0.93631 0.05999 0.00346 0.00024 ( 1)
 373 M   0.96468 0.03332 0.00193 0.00008 ( 1)
 374 R   0.93466 0.06403 0.00121 0.00009 ( 1)
 375 S   0.91418 0.08407 0.00159 0.00016 ( 1)
 376 L   0.91788 0.07585 0.00576 0.00051 ( 1)
 377 I   0.70418 0.29089 0.00335 0.00158 ( 1)
 378 T   0.93799 0.05943 0.00242 0.00017 ( 1)
 379 P   0.92307 0.07504 0.00173 0.00015 ( 1)
 380 S   0.28483 0.17863 0.49365 0.04288 ( 3)
 381 P   0.59962 0.38867 0.00691 0.00479 ( 1)
 382 K   0.75043 0.24560 0.00289 0.00109 ( 1)
 383 G   0.89003 0.05698 0.04950 0.00348 ( 1)
 384 D   0.95388 0.04299 0.00298 0.00015 ( 1)
 385 W   0.92132 0.07774 0.00086 0.00008 ( 1)
 386 F   0.71861 0.27973 0.00117 0.00049 ( 1)
 387 S   0.36031 0.63785 0.00064 0.00121 ( 2)
 388 T   0.64378 0.35365 0.00160 0.00097 ( 1)
 389 A   0.04011 0.95606 0.00014 0.00368 ( 2)
 390 V   0.69812 0.29719 0.00319 0.00151 ( 1)
 391 Y   0.22443 0.77376 0.00038 0.00143 ( 2)
 392 T   0.62342 0.37438 0.00133 0.00087 ( 1)
 393 T   0.22293 0.77425 0.00059 0.00223 ( 2)
 394 G   0.73004 0.26755 0.00172 0.00069 ( 1)
 395 N   0.80154 0.19606 0.00188 0.00052 ( 1)
 396 P   0.20971 0.78820 0.00041 0.00168 ( 2)
 397 Y   0.03610 0.96205 0.00006 0.00179 ( 2)
 398 G   0.22655 0.77102 0.00051 0.00191 ( 2)
 399 I   0.23512 0.76214 0.00058 0.00216 ( 2)
 400 A   0.05355 0.94234 0.00020 0.00390 ( 2)
 401 E   0.07708 0.91873 0.00028 0.00391 ( 2)
 402 D   0.80425 0.19259 0.00249 0.00068 ( 1)
 403 L   0.17248 0.45395 0.27318 0.10038 ( 2)
 404 I   0.31301 0.68182 0.00149 0.00367 ( 2)
 405 F   0.73069 0.26761 0.00121 0.00048 ( 1)
 406 S   0.04544 0.95306 0.00006 0.00144 ( 2)
 407 M   0.46302 0.53482 0.00093 0.00124 ( 2)
 408 P   0.19245 0.80578 0.00032 0.00145 ( 2)
 409 -   0.75793 0.15678 0.07067 0.01462 ( 1)
 410 R   0.93531 0.06317 0.00142 0.00010 ( 1)
 411 S   0.91142 0.08680 0.00162 0.00016 ( 1)
 412 K   0.70159 0.29629 0.00144 0.00068 ( 1)
 413 G   0.91241 0.05766 0.02797 0.00196 ( 1)
 414 D   0.77056 0.22588 0.00265 0.00092 ( 1)
 415 G   0.92978 0.06121 0.00840 0.00061 ( 1)
 416 D   0.95440 0.04250 0.00295 0.00015 ( 1)
 417 Y   0.92379 0.07450 0.00158 0.00014 ( 1)
 418 E   0.95622 0.04038 0.00324 0.00016 ( 1)
 419 L   0.91128 0.08642 0.00209 0.00021 ( 1)
 420 V   0.94273 0.05299 0.00403 0.00025 ( 1)
 421 Q   0.36133 0.18189 0.42642 0.03036 ( 3)
 422 D   0.76250 0.23397 0.00261 0.00092 ( 1)
 423 M   0.69009 0.30576 0.00278 0.00137 ( 1)
 424 A   0.66997 0.28866 0.02795 0.01342 ( 1)
 425 M   0.78383 0.21410 0.00157 0.00050 ( 1)
 426 D   0.95484 0.04186 0.00315 0.00016 ( 1)
 427 D   0.76713 0.22926 0.00265 0.00096 ( 1)
 428 F   0.93696 0.06129 0.00163 0.00012 ( 1)
 429 L   0.91765 0.08034 0.00184 0.00017 ( 1)
 430 W   0.55403 0.44501 0.00052 0.00044 ( 1)
 431 G   0.65379 0.33215 0.00866 0.00541 ( 1)
 432 R   0.90263 0.09623 0.00103 0.00012 ( 1)
 433 I   0.91599 0.05414 0.02814 0.00172 ( 1)
 434 K   0.94759 0.05007 0.00221 0.00013 ( 1)
 435 K   0.94512 0.05282 0.00194 0.00012 ( 1)
 436 S   0.94225 0.05624 0.00142 0.00009 ( 1)
 437 E   0.95622 0.04038 0.00324 0.00016 ( 1)
 438 A   0.62158 0.26632 0.07589 0.03621 ( 1)
 439 E   0.95622 0.04038 0.00324 0.00016 ( 1)
 440 L   0.90657 0.09152 0.00172 0.00018 ( 1)
 441 I   0.94042 0.05702 0.00240 0.00016 ( 1)
 442 I   0.20534 0.73650 0.01157 0.04659 ( 2)
 443 E   0.95280 0.04415 0.00290 0.00015 ( 1)
 444 K   0.94917 0.04852 0.00218 0.00013 ( 1)
 445 R   0.66250 0.33599 0.00097 0.00054 ( 1)
 446 C   0.91773 0.08116 0.00101 0.00010 ( 1)
 447 V   0.90423 0.05370 0.03948 0.00260 ( 1)
 448 A   0.93527 0.06101 0.00347 0.00025 ( 1)
 449 H   0.93211 0.06622 0.00155 0.00012 ( 1)
 450 L   0.92073 0.07721 0.00189 0.00017 ( 1)
 451 T   0.65318 0.33501 0.00741 0.00440 ( 1)
 452 G   0.93066 0.06721 0.00197 0.00016 ( 1)
 453 E   0.94739 0.04955 0.00288 0.00017 ( 1)
 454 E   0.48128 0.51559 0.00141 0.00172 ( 2)
 455 I   0.70276 0.29447 0.00187 0.00090 ( 1)
 456 I   0.21098 0.78313 0.00111 0.00478 ( 2)
 457 L   0.18940 0.80096 0.00494 0.00470 ( 2)
 458 K   0.00309 0.99328 0.00002 0.00362 ( 2)
 459 R   0.08377 0.91039 0.00042 0.00542 ( 2)
 460 -   0.75793 0.15678 0.07067 0.01462 ( 1)
 461 -   0.90547 0.09263 0.00171 0.00019 ( 1)
 462 -   0.58908 0.40576 0.00288 0.00228 ( 1)
 463 -   0.93907 0.05740 0.00329 0.00024 ( 1)
 464 -   0.91937 0.07807 0.00234 0.00022 ( 1)
 465 -   0.94709 0.05088 0.00191 0.00012 ( 1)
 466 -   0.90643 0.09054 0.00273 0.00030 ( 1)
 467 -   0.84208 0.08831 0.06240 0.00721 ( 1)
 468 -   0.91691 0.07952 0.00325 0.00032 ( 1)
 469 -   0.93217 0.06471 0.00288 0.00023 ( 1)
 470 -   0.94509 0.05288 0.00190 0.00013 ( 1)
 471 -   0.75793 0.15678 0.07067 0.01462 ( 1)


lnL = -4129.241305

Bayes Empirical Bayes (BEB) probabilities for 4 classes (class)
(amino acids refer to 1st sequence: HORVU.MOREX.r2.4HG0348390.1)

   1 -   0.80654 0.05278 0.13196 0.00872 ( 1)
   2 -   0.80313 0.05618 0.13140 0.00929 ( 1)
   3 -   0.35409 0.50522 0.05773 0.08296 ( 2)
   4 -   0.76897 0.09034 0.12576 0.01492 ( 1)
   5 -   0.72125 0.13807 0.11790 0.02279 ( 1)
   6 -   0.76897 0.09034 0.12576 0.01492 ( 1)
   7 -   0.76843 0.09088 0.12567 0.01501 ( 1)
   8 -   0.78686 0.07245 0.12871 0.01197 ( 1)
   9 -   0.05382 0.80550 0.00878 0.13191 ( 2)
  10 -   0.77219 0.08713 0.12629 0.01439 ( 1)
  11 -   0.77264 0.08668 0.12637 0.01432 ( 1)
  12 -   0.78631 0.07301 0.12862 0.01206 ( 1)
  13 -   0.77131 0.08801 0.12615 0.01454 ( 1)
  14 -   0.76368 0.09564 0.12489 0.01580 ( 1)
  15 -   0.51088 0.34844 0.08336 0.05733 ( 1)
  16 -   0.78104 0.07828 0.12775 0.01293 ( 1)
  17 -   0.76839 0.09092 0.12566 0.01502 ( 1)
  18 -   0.72125 0.13807 0.11790 0.02279 ( 1)
  19 -   0.78251 0.07680 0.12799 0.01269 ( 1)
  20 -   0.78219 0.07713 0.12794 0.01274 ( 1)
  21 -   0.51892 0.34039 0.08467 0.05601 ( 1)
  22 -   0.77116 0.08816 0.12612 0.01456 ( 1)
  23 -   0.50091 0.35840 0.08173 0.05896 ( 1)
  24 -   0.78358 0.07574 0.12817 0.01251 ( 1)
  25 -   0.77973 0.07959 0.12753 0.01315 ( 1)
  26 -   0.78358 0.07574 0.12817 0.01251 ( 1)
  27 -   0.00155 0.00565 0.92743 0.06537 ( 3)
  28 -   0.06032 0.04389 0.80234 0.09346 ( 3)
  29 -   0.00187 0.00511 0.89919 0.09382 ( 3)
  30 -   0.10390 0.07192 0.74177 0.08241 ( 3)
  31 -   0.00038 0.00290 0.90220 0.09452 ( 3)
  32 -   0.03514 0.14829 0.55604 0.26052 ( 3)
  33 -   0.12426 0.06590 0.74506 0.06479 ( 3)
  34 -   0.03123 0.15381 0.68157 0.13339 ( 3)
  35 -   0.00384 0.01607 0.89122 0.08887 ( 3)
  36 -   0.15642 0.09495 0.68167 0.06696 ( 3)
  37 -   0.00048 0.02995 0.16356 0.80601 ( 4)
  38 -   0.00062 0.00388 0.90989 0.08562 ( 3)
  39 -   0.83820 0.08328 0.07096 0.00756 ( 1)
  40 -   0.00023 0.00249 0.93143 0.06584 ( 3)
  41 -   0.87032 0.06096 0.06384 0.00488 ( 1)
  42 -   0.00281 0.00734 0.93032 0.05953 ( 3)
  43 -   0.02656 0.52976 0.10393 0.33974 ( 2)
  44 -   0.84473 0.07484 0.07347 0.00695 ( 1)
  45 -   0.00084 0.02164 0.61859 0.35893 ( 3)
  46 -   0.00190 0.00660 0.91473 0.07676 ( 3)
  47 -   0.00338 0.00943 0.92367 0.06351 ( 3)
  48 -   0.12788 0.23740 0.48414 0.15058 ( 3)
  49 -   0.00049 0.00209 0.94346 0.05396 ( 3)
  50 -   0.72125 0.13807 0.11790 0.02279 ( 1)
  51 -   0.72125 0.13807 0.11790 0.02279 ( 1)
  52 -   0.89381 0.04734 0.05555 0.00330 ( 1)
  53 -   0.00026 0.00770 0.70362 0.28843 ( 3)
  54 -   0.01910 0.01989 0.88666 0.07435 ( 3)
  55 -   0.00039 0.00262 0.92325 0.07375 ( 3)
  56 -   0.88726 0.04544 0.06361 0.00368 ( 1)
  57 -   0.00266 0.05320 0.63193 0.31221 ( 3)
  58 -   0.89293 0.04790 0.05583 0.00334 ( 1)
  59 -   0.72125 0.13807 0.11790 0.02279 ( 1)
  60 -   0.72125 0.13807 0.11790 0.02279 ( 1)
  61 -   0.72125 0.13807 0.11790 0.02279 ( 1)
  62 -   0.56396 0.29536 0.09205 0.04863 ( 1)
  63 -   0.51635 0.34297 0.08425 0.05643 ( 1)
  64 -   0.57454 0.28478 0.09379 0.04689 ( 1)
  65 -   0.79663 0.06269 0.13032 0.01036 ( 1)
  66 -   0.80715 0.05216 0.13206 0.00862 ( 1)
  67 -   0.76385 0.09547 0.12492 0.01577 ( 1)
  68 -   0.45509 0.40422 0.07423 0.06646 ( 1)
  69 -   0.11802 0.04235 0.79308 0.04655 ( 3)
  70 -   0.00367 0.00717 0.94359 0.04556 ( 3)
  71 -   0.16421 0.06185 0.72903 0.04490 ( 3)
  72 -   0.18070 0.06682 0.70907 0.04340 ( 3)
  73 -   0.00187 0.04851 0.58671 0.36291 ( 3)
  74 -   0.72125 0.13807 0.11790 0.02279 ( 1)
  75 -   0.59278 0.26654 0.09678 0.04390 ( 1)
  76 -   0.81343 0.04588 0.13310 0.00758 ( 1)
  77 -   0.77782 0.08149 0.12722 0.01346 ( 1)
  78 -   0.79427 0.06505 0.12993 0.01075 ( 1)
  79 -   0.79849 0.06083 0.13063 0.01005 ( 1)
  80 -   0.79781 0.06151 0.13052 0.01017 ( 1)
  81 -   0.79427 0.06505 0.12993 0.01075 ( 1)
  82 -   0.77782 0.08149 0.12722 0.01346 ( 1)
  83 -   0.79297 0.06635 0.12972 0.01096 ( 1)
  84 -   0.79297 0.06635 0.12972 0.01096 ( 1)
  85 -   0.78192 0.07739 0.12790 0.01279 ( 1)
  86 -   0.81823 0.04109 0.13389 0.00679 ( 1)
  87 -   0.78382 0.07549 0.12821 0.01247 ( 1)
  88 -   0.61388 0.24544 0.10024 0.04044 ( 1)
  89 -   0.00404 0.01044 0.92646 0.05906 ( 3)
  90 -   0.92710 0.02881 0.04253 0.00156 ( 1)
  91 -   0.75097 0.19170 0.04419 0.01313 ( 1)
  92 -   0.90662 0.04152 0.04932 0.00254 ( 1)
  93 -   0.88194 0.05430 0.05971 0.00405 ( 1)
  94 -   0.06033 0.86376 0.00711 0.06881 ( 2)
  95 -   0.59133 0.31912 0.05698 0.03258 ( 1)
  96 -   0.83923 0.07781 0.07551 0.00745 ( 1)
  97 -   0.90662 0.04152 0.04932 0.00254 ( 1)
  98 -   0.91307 0.03795 0.04677 0.00221 ( 1)
  99 -   0.85383 0.07057 0.06943 0.00618 ( 1)
 100 -   0.89651 0.04503 0.05533 0.00312 ( 1)
 101 -   0.90998 0.03998 0.04767 0.00237 ( 1)
 102 -   0.90207 0.04174 0.05339 0.00280 ( 1)
 103 -   0.63218 0.29845 0.04585 0.02353 ( 1)
 104 -   0.67564 0.24387 0.05738 0.02312 ( 1)
 105 -   0.14908 0.07654 0.71545 0.05893 ( 3)
 106 -   0.89974 0.04499 0.05234 0.00293 ( 1)
 107 -   0.89774 0.04429 0.05493 0.00304 ( 1)
 108 -   0.66772 0.25377 0.05555 0.02297 ( 1)
 109 -   0.89336 0.04836 0.05498 0.00331 ( 1)
 110 M   0.84085 0.12186 0.03187 0.00542 ( 1)
 111 I   0.93057 0.02511 0.04299 0.00133 ( 1)
 112 S   0.86058 0.06244 0.07142 0.00556 ( 1)
 113 N   0.92689 0.02775 0.04386 0.00149 ( 1)
 114 H   0.90329 0.04016 0.05389 0.00265 ( 1)
 115 L   0.85381 0.06609 0.07399 0.00612 ( 1)
 116 L   0.86634 0.05761 0.07097 0.00508 ( 1)
 117 F   0.89412 0.04501 0.05768 0.00319 ( 1)
 118 K   0.92068 0.03047 0.04709 0.00176 ( 1)
 119 -   0.87690 0.05740 0.06131 0.00439 ( 1)
 120 -   0.88993 0.04898 0.05756 0.00353 ( 1)
 121 -   0.85840 0.06724 0.06857 0.00579 ( 1)
 122 -   0.89974 0.04499 0.05234 0.00293 ( 1)
 123 -   0.91828 0.03434 0.04543 0.00195 ( 1)
 124 V   0.90994 0.03405 0.05375 0.00225 ( 1)
 125 F   0.90415 0.04020 0.05304 0.00261 ( 1)
 126 G   0.90438 0.03869 0.05436 0.00258 ( 1)
 127 Q   0.87620 0.05444 0.06499 0.00437 ( 1)
 128 D   0.92882 0.02587 0.04391 0.00139 ( 1)
 129 Q   0.88302 0.05076 0.06232 0.00390 ( 1)
 130 P   0.88252 0.05073 0.06282 0.00393 ( 1)
 131 I   0.80020 0.15457 0.03698 0.00825 ( 1)
 132 A   0.91262 0.03319 0.05207 0.00213 ( 1)
 133 L   0.88082 0.05277 0.06234 0.00407 ( 1)
 134 K   0.91442 0.03383 0.04969 0.00206 ( 1)
 135 L   0.86354 0.06095 0.07019 0.00532 ( 1)
 136 L   0.86520 0.06021 0.06940 0.00519 ( 1)
 137 G   0.89469 0.04386 0.05831 0.00314 ( 1)
 138 S   0.86087 0.06215 0.07145 0.00553 ( 1)
 139 E   0.93077 0.02430 0.04362 0.00131 ( 1)
 140 N   0.11936 0.23390 0.48920 0.15753 ( 3)
 141 S   0.86059 0.06225 0.07160 0.00556 ( 1)
 142 L   0.58537 0.29641 0.07935 0.03886 ( 1)
 143 Q   0.66045 0.26998 0.04763 0.02193 ( 1)
 144 A   0.91383 0.03199 0.05213 0.00205 ( 1)
 145 L   0.63772 0.28508 0.05214 0.02506 ( 1)
 146 E   0.81452 0.13985 0.03813 0.00750 ( 1)
 147 G   0.74468 0.19927 0.04321 0.01285 ( 1)
 148 L   0.75174 0.18992 0.04538 0.01295 ( 1)
 149 A   0.75449 0.18901 0.04395 0.01255 ( 1)
 150 M   0.94742 0.01598 0.03590 0.00070 ( 1)
 151 E   0.93435 0.02074 0.04379 0.00111 ( 1)
 152 L   0.85876 0.06116 0.07442 0.00566 ( 1)
 153 E   0.79899 0.15280 0.03949 0.00872 ( 1)
 154 D   0.93999 0.01831 0.04078 0.00092 ( 1)
 155 S   0.86517 0.05783 0.07184 0.00515 ( 1)
 156 L   0.86959 0.05584 0.06975 0.00482 ( 1)
 157 Y   0.88552 0.04721 0.06358 0.00369 ( 1)
 158 P   0.88614 0.04712 0.06308 0.00365 ( 1)
 159 L   0.85312 0.05698 0.08389 0.00601 ( 1)
 160 L   0.86513 0.05858 0.07111 0.00517 ( 1)
 161 R   0.90259 0.03878 0.05598 0.00265 ( 1)
 162 E   0.93435 0.02074 0.04379 0.00111 ( 1)
 163 V   0.90184 0.03656 0.05896 0.00264 ( 1)
 164 S   0.90363 0.03817 0.05561 0.00259 ( 1)
 165 I   0.91171 0.03284 0.05331 0.00214 ( 1)
 166 G   0.89885 0.03974 0.05856 0.00285 ( 1)
 167 I   0.82489 0.13018 0.03807 0.00686 ( 1)
 168 D   0.93999 0.01831 0.04078 0.00092 ( 1)
 169 P   0.88458 0.04768 0.06399 0.00375 ( 1)
 170 Y   0.88552 0.04721 0.06358 0.00369 ( 1)
 171 V   0.90876 0.03298 0.05600 0.00226 ( 1)
 172 I   0.75579 0.18790 0.04413 0.01219 ( 1)
 173 F   0.89848 0.04068 0.05797 0.00288 ( 1)
 174 Q   0.43748 0.49356 0.03039 0.03857 ( 2)
 175 D   0.93999 0.01831 0.04078 0.00092 ( 1)
 176 A   0.91698 0.02886 0.05231 0.00185 ( 1)
 177 D   0.93914 0.01889 0.04101 0.00095 ( 1)
 178 W   0.85080 0.06631 0.07655 0.00634 ( 1)
 179 A   0.90236 0.03673 0.05829 0.00262 ( 1)
 180 L   0.88945 0.04497 0.06215 0.00343 ( 1)
 181 L   0.86611 0.05761 0.07119 0.00509 ( 1)
 182 I   0.92252 0.02731 0.04855 0.00162 ( 1)
 183 G   0.90570 0.03615 0.05569 0.00246 ( 1)
 184 A   0.90306 0.03603 0.05834 0.00257 ( 1)
 185 K   0.92461 0.02656 0.04730 0.00153 ( 1)
 186 P   0.87106 0.05494 0.06930 0.00471 ( 1)
 187 R   0.90429 0.03756 0.05560 0.00255 ( 1)
 188 G   0.90811 0.03497 0.05458 0.00233 ( 1)
 189 P   0.88445 0.04781 0.06398 0.00376 ( 1)
 190 G   0.90863 0.03446 0.05462 0.00230 ( 1)
 191 M   0.21908 0.29714 0.39137 0.09241 ( 3)
 192 E   0.92923 0.02348 0.04597 0.00132 ( 1)
 193 R   0.83952 0.07202 0.08110 0.00736 ( 1)
 194 A   0.91482 0.03006 0.05317 0.00196 ( 1)
 195 A   0.73720 0.19892 0.04917 0.01471 ( 1)
 196 I   0.15249 0.04553 0.76526 0.03672 ( 3)
 197 L   0.63928 0.28335 0.05244 0.02493 ( 1)
 198 D   0.93999 0.01831 0.04078 0.00092 ( 1)
 199 I   0.91150 0.03306 0.05330 0.00215 ( 1)
 200 N   0.93106 0.02361 0.04406 0.00127 ( 1)
 201 G   0.91190 0.03298 0.05300 0.00213 ( 1)
 202 Q   0.88744 0.04636 0.06264 0.00356 ( 1)
 203 I   0.91150 0.03306 0.05330 0.00215 ( 1)
 204 F   0.87715 0.03744 0.08159 0.00382 ( 1)
 205 A   0.91482 0.03006 0.05317 0.00196 ( 1)
 206 E   0.93435 0.02074 0.04379 0.00111 ( 1)
 207 Q   0.87904 0.05161 0.06520 0.00415 ( 1)
 208 G   0.90401 0.03783 0.05559 0.00257 ( 1)
 209 K   0.92301 0.02815 0.04721 0.00162 ( 1)
 210 A   0.91514 0.03069 0.05220 0.00197 ( 1)
 211 L   0.88779 0.04662 0.06204 0.00355 ( 1)
 212 N   0.92014 0.02995 0.04815 0.00176 ( 1)
 213 A   0.91298 0.03189 0.05306 0.00208 ( 1)
 214 V   0.90682 0.03491 0.05588 0.00240 ( 1)
 215 A   0.91514 0.03069 0.05220 0.00197 ( 1)
 216 S   0.88131 0.05066 0.06404 0.00400 ( 1)
 217 R   0.84899 0.06769 0.07680 0.00651 ( 1)
 218 N   0.92955 0.02511 0.04399 0.00135 ( 1)
 219 V   0.90682 0.03491 0.05588 0.00240 ( 1)
 220 K   0.78760 0.16279 0.04023 0.00937 ( 1)
 221 I   0.72527 0.20905 0.04982 0.01586 ( 1)
 222 I   0.93266 0.02303 0.04309 0.00122 ( 1)
 223 V   0.91214 0.03187 0.05388 0.00211 ( 1)
 224 V   0.91214 0.03187 0.05388 0.00211 ( 1)
 225 G   0.90413 0.03772 0.05559 0.00256 ( 1)
 226 N   0.91994 0.03003 0.04826 0.00177 ( 1)
 227 P   0.64090 0.28399 0.05088 0.02424 ( 1)
 228 C   0.87440 0.05430 0.06682 0.00448 ( 1)
 229 N   0.91994 0.03003 0.04826 0.00177 ( 1)
 230 T   0.90599 0.03661 0.05494 0.00246 ( 1)
 231 -   0.72125 0.13807 0.11790 0.02279 ( 1)
 232 -   0.72125 0.13807 0.11790 0.02279 ( 1)
 233 -   0.72125 0.13807 0.11790 0.02279 ( 1)
 234 -   0.72125 0.13807 0.11790 0.02279 ( 1)
 235 -   0.72125 0.13807 0.11790 0.02279 ( 1)
 236 -   0.72125 0.13807 0.11790 0.02279 ( 1)
 237 -   0.72125 0.13807 0.11790 0.02279 ( 1)
 238 -   0.72125 0.13807 0.11790 0.02279 ( 1)
 239 -   0.72125 0.13807 0.11790 0.02279 ( 1)
 240 -   0.72125 0.13807 0.11790 0.02279 ( 1)
 241 -   0.72125 0.13807 0.11790 0.02279 ( 1)
 242 -   0.72125 0.13807 0.11790 0.02279 ( 1)
 243 -   0.72125 0.13807 0.11790 0.02279 ( 1)
 244 -   0.72125 0.13807 0.11790 0.02279 ( 1)
 245 -   0.72125 0.13807 0.11790 0.02279 ( 1)
 246 -   0.72125 0.13807 0.11790 0.02279 ( 1)
 247 -   0.72125 0.13807 0.11790 0.02279 ( 1)
 248 -   0.72125 0.13807 0.11790 0.02279 ( 1)
 249 -   0.72125 0.13807 0.11790 0.02279 ( 1)
 250 -   0.72125 0.13807 0.11790 0.02279 ( 1)
 251 -   0.72125 0.13807 0.11790 0.02279 ( 1)
 252 -   0.72125 0.13807 0.11790 0.02279 ( 1)
 253 -   0.72125 0.13807 0.11790 0.02279 ( 1)
 254 -   0.72125 0.13807 0.11790 0.02279 ( 1)
 255 -   0.72125 0.13807 0.11790 0.02279 ( 1)
 256 -   0.72125 0.13807 0.11790 0.02279 ( 1)
 257 -   0.72125 0.13807 0.11790 0.02279 ( 1)
 258 -   0.72125 0.13807 0.11790 0.02279 ( 1)
 259 N   0.07430 0.87548 0.00351 0.04671 ( 2)
 260 A   0.73206 0.21169 0.04249 0.01375 ( 1)
 261 L   0.61414 0.31006 0.04915 0.02665 ( 1)
 262 I   0.71557 0.22776 0.04187 0.01481 ( 1)
 263 C   0.85456 0.06830 0.07105 0.00608 ( 1)
 264 M   0.59343 0.32998 0.04798 0.02861 ( 1)
 265 K   0.90678 0.04429 0.04638 0.00255 ( 1)
 266 N   0.91378 0.04079 0.04324 0.00219 ( 1)
 267 A   0.89553 0.04923 0.05204 0.00320 ( 1)
 268 P   0.85586 0.07106 0.06707 0.00601 ( 1)
 269 N   0.28667 0.65994 0.01494 0.03845 ( 2)
 270 L   0.84698 0.07656 0.06969 0.00677 ( 1)
 271 P   0.61080 0.32094 0.04345 0.02481 ( 1)
 272 A   0.89889 0.04685 0.05127 0.00300 ( 1)
 273 K   0.87188 0.04463 0.07897 0.00451 ( 1)
 274 N   0.90358 0.04642 0.04728 0.00273 ( 1)
 275 F   0.89059 0.05369 0.05223 0.00349 ( 1)
 276 H   0.88867 0.05471 0.05301 0.00361 ( 1)
 277 A   0.89889 0.04685 0.05127 0.00300 ( 1)
 278 L   0.84753 0.07774 0.06802 0.00671 ( 1)
 279 T   0.89147 0.05221 0.05288 0.00344 ( 1)
 280 R   0.88397 0.05730 0.05482 0.00391 ( 1)
 281 L   0.85111 0.07423 0.06826 0.00640 ( 1)
 282 D   0.92413 0.03409 0.04008 0.00171 ( 1)
 283 E   0.91781 0.03719 0.04301 0.00200 ( 1)
 284 N   0.91378 0.04079 0.04324 0.00219 ( 1)
 285 R   0.88128 0.06030 0.05431 0.00410 ( 1)
 286 A   0.88354 0.05544 0.05707 0.00396 ( 1)
 287 K   0.69328 0.25374 0.03759 0.01539 ( 1)
 288 F   0.13459 0.06531 0.74262 0.05748 ( 3)
 289 Q   0.86174 0.06883 0.06390 0.00553 ( 1)
 290 L   0.84821 0.07542 0.06971 0.00666 ( 1)
 291 A   0.89159 0.05047 0.05451 0.00343 ( 1)
 292 L   0.84952 0.07490 0.06904 0.00654 ( 1)
 293 K   0.61445 0.26465 0.08328 0.03762 ( 1)
 294 A   0.89643 0.04834 0.05209 0.00315 ( 1)
 295 G   0.89327 0.05150 0.05190 0.00333 ( 1)
 296 V   0.89098 0.05064 0.05490 0.00347 ( 1)
 297 L   0.66346 0.27798 0.04001 0.01854 ( 1)
 298 Y   0.86653 0.06610 0.06221 0.00516 ( 1)
 299 D   0.91555 0.03907 0.04328 0.00211 ( 1)
 300 K   0.90678 0.04429 0.04638 0.00255 ( 1)
 301 V   0.28501 0.26651 0.32830 0.12018 ( 3)
 302 S   0.57634 0.34528 0.04774 0.03064 ( 1)
 303 N   0.91378 0.04079 0.04324 0.00219 ( 1)
 304 M   0.93229 0.03102 0.03532 0.00137 ( 1)
 305 T   0.88894 0.05357 0.05390 0.00360 ( 1)
 306 I   0.90396 0.04574 0.04759 0.00271 ( 1)
 307 W   0.83345 0.08358 0.07498 0.00800 ( 1)
 308 G   0.88959 0.05339 0.05346 0.00356 ( 1)
 309 N   0.90358 0.04642 0.04728 0.00273 ( 1)
 310 H   0.88867 0.05471 0.05301 0.00361 ( 1)
 311 S   0.84690 0.07602 0.07031 0.00677 ( 1)
 312 T   0.89147 0.05221 0.05288 0.00344 ( 1)
 313 N   0.18517 0.49216 0.21310 0.10957 ( 2)
 314 Q   0.86174 0.06883 0.06390 0.00553 ( 1)
 315 V   0.89588 0.04803 0.05291 0.00318 ( 1)
 316 P   0.86561 0.06655 0.06261 0.00523 ( 1)
 317 D   0.92413 0.03409 0.04008 0.00171 ( 1)
 318 F   0.87941 0.05965 0.05672 0.00422 ( 1)
 319 L   0.85111 0.07423 0.06826 0.00640 ( 1)
 320 N   0.91378 0.04079 0.04324 0.00219 ( 1)
 321 A   0.88354 0.05544 0.05707 0.00396 ( 1)
 322 K   0.90678 0.04429 0.04638 0.00255 ( 1)
 323 I   0.90459 0.04514 0.04759 0.00267 ( 1)
 324 N   0.31010 0.63986 0.01475 0.03530 ( 2)
 325 G   0.88685 0.05490 0.05452 0.00373 ( 1)
 326 K   0.04796 0.88756 0.00304 0.06145 ( 2)
 327 P   0.86794 0.06524 0.06177 0.00505 ( 1)
 328 V   0.89826 0.04669 0.05201 0.00304 ( 1)
 329 K   0.90678 0.04429 0.04638 0.00255 ( 1)
 330 E   0.91781 0.03719 0.04301 0.00200 ( 1)
 331 V   0.88439 0.05392 0.05779 0.00390 ( 1)
 332 I   0.89287 0.05158 0.05220 0.00335 ( 1)
 333 K   0.71709 0.23291 0.03661 0.01339 ( 1)
 334 D   0.92247 0.03570 0.04004 0.00179 ( 1)
 335 T   0.89147 0.05221 0.05288 0.00344 ( 1)
 336 K   0.90020 0.04797 0.04891 0.00292 ( 1)
 337 W   0.83345 0.08358 0.07498 0.00800 ( 1)
 338 L   0.84821 0.07542 0.06971 0.00666 ( 1)
 339 E   0.91781 0.03719 0.04301 0.00200 ( 1)
 340 E   0.91153 0.04115 0.04501 0.00231 ( 1)
 341 D   0.92247 0.03570 0.04004 0.00179 ( 1)
 342 F   0.87941 0.05965 0.05672 0.00422 ( 1)
 343 T   0.88903 0.05347 0.05390 0.00359 ( 1)
 344 I   0.73942 0.21493 0.03427 0.01137 ( 1)
 345 T   0.88902 0.05348 0.05390 0.00359 ( 1)
 346 V   0.89588 0.04803 0.05291 0.00318 ( 1)
 347 Q   0.86841 0.06529 0.06128 0.00501 ( 1)
 348 K   0.76622 0.18097 0.04167 0.01114 ( 1)
 349 R   0.23034 0.69242 0.01831 0.05894 ( 2)
 350 G   0.90692 0.03616 0.05451 0.00241 ( 1)
 351 G   0.18374 0.75711 0.01063 0.04851 ( 2)
 352 V   0.90732 0.03441 0.05591 0.00236 ( 1)
 353 L   0.82714 0.10075 0.06372 0.00838 ( 1)
 354 I   0.89296 0.05149 0.05220 0.00335 ( 1)
 355 E   0.16537 0.06100 0.72999 0.04364 ( 3)
 356 K   0.89958 0.04853 0.04893 0.00296 ( 1)
 357 R   0.54749 0.36720 0.04985 0.03546 ( 1)
 358 G   0.87970 0.05879 0.05730 0.00421 ( 1)
 359 R   0.88533 0.05643 0.05442 0.00383 ( 1)
 360 S   0.86356 0.06832 0.06273 0.00539 ( 1)
 361 S   0.84690 0.07602 0.07031 0.00677 ( 1)
 362 A   0.89657 0.04819 0.05210 0.00314 ( 1)
 363 A   0.89855 0.04717 0.05125 0.00302 ( 1)
 364 S   0.84690 0.07602 0.07031 0.00677 ( 1)
 365 T   0.87559 0.06068 0.05923 0.00450 ( 1)
 366 A   0.89657 0.04819 0.05210 0.00314 ( 1)
 367 V   0.89588 0.04803 0.05291 0.00318 ( 1)
 368 S   0.85173 0.07388 0.06804 0.00635 ( 1)
 369 I   0.89290 0.05154 0.05221 0.00335 ( 1)
 370 V   0.65860 0.27781 0.04311 0.02047 ( 1)
 371 D   0.73751 0.20487 0.04361 0.01401 ( 1)
 372 A   0.88507 0.05392 0.05716 0.00385 ( 1)
 373 M   0.93229 0.03102 0.03532 0.00137 ( 1)
 374 R   0.88379 0.05748 0.05481 0.00393 ( 1)
 375 S   0.85173 0.07388 0.06804 0.00635 ( 1)
 376 L   0.86155 0.06731 0.06559 0.00554 ( 1)
 377 I   0.69736 0.24331 0.04264 0.01669 ( 1)
 378 T   0.88894 0.05357 0.05390 0.00360 ( 1)
 379 P   0.86561 0.06655 0.06261 0.00523 ( 1)
 380 S   0.12045 0.06276 0.75475 0.06204 ( 3)
 381 P   0.60336 0.32548 0.04493 0.02623 ( 1)
 382 K   0.74403 0.20715 0.03699 0.01182 ( 1)
 383 G   0.88674 0.05398 0.05554 0.00374 ( 1)
 384 D   0.91505 0.03953 0.04328 0.00213 ( 1)
 385 W   0.84938 0.06771 0.07642 0.00648 ( 1)
 386 F   0.70577 0.23238 0.04545 0.01640 ( 1)
 387 S   0.38880 0.54068 0.02814 0.04237 ( 2)
 388 T   0.64595 0.29636 0.03823 0.01946 ( 1)
 389 A   0.05800 0.87302 0.00396 0.06502 ( 2)
 390 V   0.69366 0.24900 0.04090 0.01643 ( 1)
 391 Y   0.26519 0.66439 0.01897 0.05145 ( 2)
 392 T   0.62603 0.31238 0.03976 0.02183 ( 1)
 393 T   0.26482 0.66821 0.01784 0.04913 ( 2)
 394 G   0.71867 0.22336 0.04312 0.01485 ( 1)
 395 N   0.78833 0.16554 0.03726 0.00888 ( 1)
 396 P   0.24951 0.67953 0.01798 0.05298 ( 2)
 397 Y   0.05223 0.87628 0.00374 0.06775 ( 2)
 398 G   0.26922 0.66602 0.01747 0.04730 ( 2)
 399 I   0.28432 0.66763 0.01308 0.03496 ( 2)
 400 A   0.07703 0.86377 0.00438 0.05482 ( 2)
 401 E   0.10928 0.84037 0.00513 0.04522 ( 2)
 402 D   0.79113 0.16276 0.03735 0.00876 ( 1)
 403 L   0.09463 0.18445 0.55011 0.17080 ( 3)
 404 I   0.35994 0.57851 0.02199 0.03956 ( 2)
 405 F   0.71596 0.22222 0.04613 0.01569 ( 1)
 406 S   0.06557 0.87187 0.00402 0.05854 ( 2)
 407 M   0.51364 0.44737 0.01939 0.01959 ( 1)
 408 P   0.22989 0.69609 0.01737 0.05665 ( 2)
 409 -   0.72125 0.13807 0.11790 0.02279 ( 1)
 410 R   0.88496 0.05676 0.05442 0.00385 ( 1)
 411 S   0.84690 0.07602 0.07031 0.00677 ( 1)
 412 K   0.69823 0.24883 0.03786 0.01509 ( 1)
 413 G   0.88845 0.05340 0.05452 0.00363 ( 1)
 414 D   0.76546 0.19155 0.03324 0.00975 ( 1)
 415 G   0.88791 0.05554 0.05287 0.00367 ( 1)
 416 D   0.91555 0.03907 0.04328 0.00211 ( 1)
 417 Y   0.86653 0.06610 0.06221 0.00516 ( 1)
 418 E   0.91781 0.03719 0.04301 0.00200 ( 1)
 419 L   0.84783 0.07579 0.06969 0.00669 ( 1)
 420 V   0.89588 0.04803 0.05291 0.00318 ( 1)
 421 Q   0.15155 0.06371 0.73501 0.04973 ( 3)
 422 D   0.75874 0.19848 0.03286 0.00992 ( 1)
 423 M   0.68276 0.25492 0.04407 0.01825 ( 1)
 424 A   0.69148 0.25126 0.04073 0.01653 ( 1)
 425 M   0.78019 0.18228 0.02952 0.00801 ( 1)
 426 D   0.91597 0.03850 0.04345 0.00208 ( 1)
 427 D   0.76241 0.19440 0.03318 0.01002 ( 1)
 428 F   0.88899 0.05527 0.05215 0.00359 ( 1)
 429 L   0.85718 0.07086 0.06606 0.00590 ( 1)
 430 W   0.55045 0.36536 0.04940 0.03480 ( 1)
 431 G   0.65693 0.28005 0.04255 0.02048 ( 1)
 432 R   0.83312 0.08349 0.07535 0.00803 ( 1)
 433 I   0.88166 0.04966 0.06467 0.00401 ( 1)
 434 K   0.90535 0.04569 0.04632 0.00264 ( 1)
 435 K   0.90020 0.04797 0.04891 0.00292 ( 1)
 436 S   0.89620 0.05093 0.04972 0.00315 ( 1)
 437 E   0.91781 0.03719 0.04301 0.00200 ( 1)
 438 A   0.69000 0.24936 0.04317 0.01747 ( 1)
 439 E   0.91781 0.03719 0.04301 0.00200 ( 1)
 440 L   0.83997 0.07983 0.07281 0.00739 ( 1)
 441 I   0.89291 0.05154 0.05220 0.00335 ( 1)
 442 I   0.25881 0.67381 0.01735 0.05004 ( 2)
 443 E   0.91223 0.04048 0.04502 0.00227 ( 1)
 444 K   0.90678 0.04429 0.04638 0.00255 ( 1)
 445 R   0.65980 0.28070 0.04049 0.01901 ( 1)
 446 C   0.85706 0.07155 0.06548 0.00590 ( 1)
 447 V   0.89125 0.05042 0.05487 0.00346 ( 1)
 448 A   0.88415 0.05483 0.05711 0.00391 ( 1)
 449 H   0.88379 0.05957 0.05272 0.00393 ( 1)
 450 L   0.86568 0.06862 0.06048 0.00523 ( 1)
 451 T   0.65759 0.28286 0.04012 0.01943 ( 1)
 452 G   0.88134 0.06037 0.05418 0.00410 ( 1)
 453 E   0.90735 0.04533 0.04477 0.00254 ( 1)
 454 E   0.50304 0.43808 0.02956 0.02932 ( 1)
 455 I   0.70342 0.24881 0.03407 0.01370 ( 1)
 456 I   0.25328 0.68184 0.01607 0.04881 ( 2)
 457 L   0.22267 0.68036 0.03929 0.05768 ( 2)
 458 K   0.00522 0.90887 0.00051 0.08541 ( 2)
 459 R   0.11255 0.83319 0.00576 0.04850 ( 2)
 460 -   0.72125 0.13807 0.11790 0.02279 ( 1)
 461 -   0.85019 0.08185 0.06151 0.00645 ( 1)
 462 -   0.59040 0.33784 0.04386 0.02790 ( 1)
 463 -   0.90521 0.05270 0.03940 0.00269 ( 1)
 464 -   0.87339 0.07010 0.05186 0.00465 ( 1)
 465 -   0.91614 0.04699 0.03477 0.00210 ( 1)
 466 -   0.85380 0.08031 0.05974 0.00615 ( 1)
 467 -   0.84718 0.08357 0.06253 0.00673 ( 1)
 468 -   0.87135 0.07139 0.05246 0.00480 ( 1)
 469 -   0.89356 0.05890 0.04419 0.00335 ( 1)
 470 -   0.91432 0.04880 0.03470 0.00218 ( 1)
 471 -   0.72125 0.13807 0.11790 0.02279 ( 1)
