# Supplementary material for: Comparative gene retention analysis in barley, wild emmer, and bread wheat pangenome lines reveals factors affecting gene retention following gene duplication
Source: BMC Biol. 2023 Feb 6;21:25. doi: 10.1186/s12915-022-01503-z (PMC9903521; doi:10.1186/s12915-022-01503-z)
Supplement: Supplementary file 12 — Additional file 12. Sequence alignment, phylogenetic trees, and natural selection analyses data for Fig. 5E-O. [file 12915_2022_1503_MOESM12_ESM.zip › Files_S11/HORVU.MOREX.r2.4HG0348390.1/HORVU.MOREX.r2.4HG0348390.1_modelA]

CODONML (in paml version 4.8a, August 2014)  HORVU.MOREX.r2.4HG0348390.1.fas
Model: several dN/dS ratios for branches for branches, 
Codon frequency model: F3x4
Site-class models:  PositiveSelection
ns =  12  ls = 471

Codon usage in sequences
--------------------------------------------------------------------------------------------------------------------------------------
Phe TTT   5   6   6   6   7   6 | Ser TCT   3   2   5   3   4   2 | Tyr TAT   6   6   6   6   6   8 | Cys TGT   2   2   3   3   4   4
    TTC   6   4   6   5   6   9 |     TCC   3   4   7   3   6  10 |     TAC   0   0   0   0   0   2 |     TGC   1   1   1   1   1   5
Leu TTA   4   3   6   1   4   6 |     TCA   7   5   8   6   7   8 | *** TAA   0   0   0   0   0   0 | *** TGA   0   0   0   0   0   0
    TTG   7   7  10   6   9  11 |     TCG   2   0   2   0   2   3 |     TAG   0   0   0   0   0   0 | Trp TGG   5   5   7   6   7   9
--------------------------------------------------------------------------------------------------------------------------------------
Leu CTT   5   3   6   5   7   7 | Pro CCT   6   6   9   6   7   9 | His CAT   4   2   7   3   5   4 | Arg CGT   0   2   2   1   2   0
    CTC   5   3   3   3   3  11 |     CCC   2   1   3   3   5   5 |     CAC   0   0   0   1   1   1 |     CGC   1   0   2   0   2   7
    CTA   8   5   8   7  10   9 |     CCA   5   3   5   4   7   6 | Gln CAA   6   4   6   5   5   6 |     CGA   2   1   1   1   1   2
    CTG   4   2   5   3   7   5 |     CCG   1   2   2   1   2   4 |     CAG   4   4   6   3   6  10 |     CGG   3   2   2   2   2   3
--------------------------------------------------------------------------------------------------------------------------------------
Ile ATT   4   3   4   3   2   7 | Thr ACT   5   5   6   5   4   7 | Asn AAT  14   9  10  12  14   8 | Ser AGT   1   2   4   2   2   1
    ATC  12   9   9  10  12   8 |     ACC   2   2   4   2   3   6 |     AAC   4   5   8   6   7   8 |     AGC   2   2   2   2   2   3
    ATA  10   6  10   6   7   5 |     ACA   5   5   8   6  11   7 | Lys AAA  15  10  14  13  16  14 | Arg AGA   4   5   4   5   5   6
Met ATG   9   5  11   6   9   9 |     ACG   1   2   1   1   2   5 |     AAG   8   4   9   4   7  15 |     AGG   4   5   5   5   6   4
--------------------------------------------------------------------------------------------------------------------------------------
Val GTT   8  10  12   8  10  11 | Ala GCT   8   7   9   9   9  11 | Asp GAT  11  15  17  13  14  17 | Gly GGT   7   4   9   5   9   8
    GTC   4   2   4   3   4   9 |     GCC   7  11   8   9  11  15 |     GAC   8   5   7   6   9  10 |     GGC   3   4   7   4   6  11
    GTA   2   5   7   4   5   7 |     GCA  10   8  15   9  11  14 | Glu GAA  14  14  15  12  15  14 |     GGA   7   5   9   5  10   9
    GTG   5   5   8   8   9  13 |     GCG   4   1   2   4   6  11 |     GAG   5   3   6   4   6  12 |     GGG   6   7   9   8   9   9
--------------------------------------------------------------------------------------------------------------------------------------

--------------------------------------------------------------------------------------------------------------------------------------
Phe TTT   5   5   4   5   0   2 | Ser TCT   4   4   4   4   3   1 | Tyr TAT   6   6   6   6   5   2 | Cys TGT   5   4   3   4   1   0
    TTC  11  10  11  10   7   7 |     TCC   8   9   9   9   3   7 |     TAC   1   1   1   1   1   1 |     TGC   5   4   5   4   3   4
Leu TTA   5   6   6   6   5   5 |     TCA   9   7   8   8   3   2 | *** TAA   0   0   0   0   0   0 | *** TGA   0   0   0   0   0   0
    TTG   8   8   8   8   7   3 |     TCG   2   3   2   2   2   4 |     TAG   0   0   0   0   0   0 | Trp TGG   7   7   7   7   3   2
--------------------------------------------------------------------------------------------------------------------------------------
Leu CTT   6   6   6   6   7   5 | Pro CCT   6   7   7   7   2   2 | His CAT   4   4   4   4   1   1 | Arg CGT   1   1   1   1   0   0
    CTC   7   9   8   9   3   6 |     CCC   4   3   4   4   3   1 |     CAC   1   1   2   1   0   1 |     CGC   6   8   6   7   2   8
    CTA  10   9   9   9   5   5 |     CCA   4   5   4   4   2   3 | Gln CAA   6   6   5   5   3   4 |     CGA   3   1   2   2   1   1
    CTG   5   4   5   4   2   3 |     CCG   5   4   4   4   0   2 |     CAG   8   8   9   9   6   6 |     CGG   2   2   2   2   1   0
--------------------------------------------------------------------------------------------------------------------------------------
Ile ATT   3   4   5   3   3   3 | Thr ACT   6   6   6   6   1   0 | Asn AAT  10  11  11  11   3   2 | Ser AGT   2   2   1   1   1   1
    ATC  11  10   9  11   5   4 |     ACC   5   6   5   6   3   3 |     AAC   8   8   7   7   4   1 |     AGC   2   2   2   2   1   1
    ATA   6   7   7   7   4   3 |     ACA   7   6   8   6   1   1 | Lys AAA  13  15  14  14   5   3 | Arg AGA   6   5   7   6   3   2
Met ATG   9   9   9   9   4   4 |     ACG   4   4   4   4   1   2 |     AAG  12  12  13  13   7   6 |     AGG   5   6   4   6   1   2
--------------------------------------------------------------------------------------------------------------------------------------
Val GTT  10   9  10   9   5   3 | Ala GCT  12  12  12  12   5   4 | Asp GAT  20  17  18  18   7   8 | Gly GGT   8  10   8   8   4   5
    GTC   6   8   7   8   4   4 |     GCC  13  13  12  12   5   8 |     GAC   5   6   6   6   2   1 |     GGC   8   9  10  10   2   5
    GTA   6   4   4   4   2   1 |     GCA  13  11  12  12   6   4 | Glu GAA  16  16  15  16   8   8 |     GGA   8   8   8   8   4   3
    GTG  10  10  10  10   9   5 |     GCG  11  11  12  11   8   9 |     GAG  11  10  11  11   8   6 |     GGG  11  10  10  10   6   4
--------------------------------------------------------------------------------------------------------------------------------------

Codon position x base (3x4) table for each sequence.

#1: HORVU.MOREX.r2.4HG0348390.1
position  1:    T:0.16139    C:0.17722    A:0.31646    G:0.34494
position  2:    T:0.31013    C:0.22468    A:0.31329    G:0.15190
position  3:    T:0.28165    C:0.18987    A:0.31329    G:0.21519
Average         T:0.25105    C:0.19726    A:0.31435    G:0.23734

#2: TRIDC4BG062720.1
position  1:    T:0.16667    C:0.14815    A:0.29259    G:0.39259
position  2:    T:0.28889    C:0.23704    A:0.30000    G:0.17407
position  3:    T:0.31111    C:0.19630    A:0.29259    G:0.20000
Average         T:0.25556    C:0.19383    A:0.29506    G:0.25556

#3: TraesCSU02G127700
position  1:    T:0.17313    C:0.17313    A:0.28165    G:0.37209
position  2:    T:0.29716    C:0.24289    A:0.28682    G:0.17313
position  3:    T:0.29716    C:0.18346    A:0.29974    G:0.21964
Average         T:0.25581    C:0.19983    A:0.28941    G:0.25495

#4: TRIDC5AG077660.1
position  1:    T:0.15700    C:0.16382    A:0.30034    G:0.37884
position  2:    T:0.28669    C:0.24232    A:0.30034    G:0.17065
position  3:    T:0.30717    C:0.19795    A:0.28669    G:0.20819
Average         T:0.25028    C:0.20137    A:0.29579    G:0.25256

#5: TraesCS5A02G549900
position  1:    T:0.16279    C:0.18605    A:0.28165    G:0.36951
position  2:    T:0.28682    C:0.25065    A:0.28682    G:0.17571
position  3:    T:0.27390    C:0.20155    A:0.29457    G:0.22997
Average         T:0.24117    C:0.21275    A:0.28768    G:0.25840

#6: Bradi3g12460.4 
position  1:    T:0.17811    C:0.19099    A:0.24249    G:0.38841
position  2:    T:0.28541    C:0.26395    A:0.27682    G:0.17382
position  3:    T:0.23605    C:0.25751    A:0.24249    G:0.26395
Average         T:0.23319    C:0.23748    A:0.25393    G:0.27539

#7: HORVU.MOREX.r2.7HG0573130.1
position  1:    T:0.17633    C:0.18097    A:0.25290    G:0.38979
position  2:    T:0.27378    C:0.26218    A:0.28074    G:0.18329
position  3:    T:0.25058    C:0.23434    A:0.25986    G:0.25522
Average         T:0.23357    C:0.22583    A:0.26450    G:0.27610

#8: TraesCSU02G135100
position  1:    T:0.17249    C:0.18182    A:0.26340    G:0.38228
position  2:    T:0.27506    C:0.25874    A:0.28205    G:0.18415
position  3:    T:0.25175    C:0.24942    A:0.24709    G:0.25175
Average         T:0.23310    C:0.22999    A:0.26418    G:0.27273

#9: TraesCS7B02G197000
position  1:    T:0.17249    C:0.18182    A:0.26107    G:0.38462
position  2:    T:0.27506    C:0.26340    A:0.28438    G:0.17716
position  3:    T:0.24709    C:0.24242    A:0.25408    G:0.25641
Average         T:0.23155    C:0.22922    A:0.26651    G:0.27273

#10: TraesCS7D02G283900
position  1:    T:0.17249    C:0.18182    A:0.26107    G:0.38462
position  2:    T:0.27506    C:0.25874    A:0.28438    G:0.18182
position  3:    T:0.24476    C:0.24942    A:0.24942    G:0.25641
Average         T:0.23077    C:0.22999    A:0.26496    G:0.27428

#11: TRIDC7BG031460.1
position  1:    T:0.20188    C:0.17840    A:0.22066    G:0.39906
position  2:    T:0.33803    C:0.22535    A:0.28169    G:0.15493
position  3:    T:0.22535    C:0.22535    A:0.24413    G:0.30516
Average         T:0.25509    C:0.20970    A:0.24883    G:0.28638

#12: TRIDC7AG039350.1
position  1:    T:0.19608    C:0.23529    A:0.18627    G:0.38235
position  2:    T:0.30882    C:0.25980    A:0.24510    G:0.18627
position  3:    T:0.19118    C:0.30392    A:0.22059    G:0.28431
Average         T:0.23203    C:0.26634    A:0.21732    G:0.28431

Sums of codon usage counts
------------------------------------------------------------------------------
Phe F TTT      57 | Ser S TCT      39 | Tyr Y TAT      69 | Cys C TGT      35
      TTC      92 |       TCC      78 |       TAC       8 |       TGC      35
Leu L TTA      57 |       TCA      78 | *** * TAA       0 | *** * TGA       0
      TTG      92 |       TCG      24 |       TAG       0 | Trp W TGG      72
------------------------------------------------------------------------------
Leu L CTT      69 | Pro P CCT      74 | His H CAT      43 | Arg R CGT      11
      CTC      70 |       CCC      38 |       CAC       9 |       CGC      49
      CTA      94 |       CCA      52 | Gln Q CAA      61 |       CGA      18
      CTG      49 |       CCG      31 |       CAG      79 |       CGG      23
------------------------------------------------------------------------------
Ile I ATT      44 | Thr T ACT      57 | Asn N AAT     115 | Ser S AGT      20
      ATC     110 |       ACC      47 |       AAC      73 |       AGC      23
      ATA      78 |       ACA      71 | Lys K AAA     146 | Arg R AGA      58
Met M ATG      93 |       ACG      31 |       AAG     110 |       AGG      53
------------------------------------------------------------------------------
Val V GTT     105 | Ala A GCT     110 | Asp D GAT     175 | Gly G GGT      85
      GTC      63 |       GCC     124 |       GAC      71 |       GGC      79
      GTA      51 |       GCA     125 | Glu E GAA     163 |       GGA      84
      GTG     102 |       GCG      90 |       GAG      93 |       GGG      99
------------------------------------------------------------------------------

(Ambiguity data are not used in the counts.)


Codon position x base (3x4) table, overall

position  1:    T:0.17301    C:0.18101    A:0.26540    G:0.38058
position  2:    T:0.28820    C:0.25129    A:0.28561    G:0.17489
position  3:    T:0.26046    C:0.22779    A:0.26704    G:0.24471
Average         T:0.24056    C:0.22003    A:0.27268    G:0.26673


Nei & Gojobori 1986. dN/dS (dN, dS)
(Pairwise deletion)
(Note: This matrix is not used in later ML. analysis.
Use runmode = -2 for ML pairwise comparison.)

HORVU.MOREX.r2.4HG0348390.1
TRIDC4BG062720.1     0.2392 (0.0442 0.1847)
TraesCSU02G127700    0.3018 (0.0528 0.1749) 0.2591 (0.0213 0.0824)
TRIDC5AG077660.1     0.4056 (0.0567 0.1398) 0.1911 (0.0332 0.1736) 0.2324 (0.0375 0.1615)
TraesCS5A02G549900   0.4059 (0.0529 0.1304) 0.1911 (0.0332 0.1736) 0.2854 (0.0374 0.1309) 0.3131 (0.0045 0.0144)
Bradi3g12460.4       0.1684 (0.0608 0.3612) 0.1236 (0.0451 0.3652) 0.2726 (0.1127 0.4135) 0.1166 (0.0400 0.3428) 0.2607 (0.1059 0.4061)
HORVU.MOREX.r2.7HG0573130.1 0.3071 (0.0596 0.1940) 0.2309 (0.0417 0.1805) 0.4339 (0.1048 0.2416) 0.1847 (0.0336 0.1821) 0.3847 (0.0967 0.2513) 0.1179 (0.0347 0.2945)
TraesCSU02G135100    0.3308 (0.0550 0.1664) 0.2026 (0.0366 0.1804) 0.4103 (0.1011 0.2463) 0.2026 (0.0321 0.1583) 0.4054 (0.0949 0.2341) 0.0961 (0.0280 0.2913) 0.1302 (0.0146 0.1125)
TraesCS7B02G197000   0.3127 (0.0536 0.1714) 0.1895 (0.0366 0.1930) 0.3971 (0.1005 0.2531) 0.1815 (0.0313 0.1726) 0.3919 (0.0944 0.2408) 0.0847 (0.0263 0.3102) 0.1109 (0.0130 0.1173) 0.1487 (0.0073 0.0490)
TraesCS7D02G283900   0.3474 (0.0521 0.1499) 0.1982 (0.0332 0.1673) 0.4249 (0.0984 0.2317) 0.1975 (0.0290 0.1466) 0.4199 (0.0923 0.2198) 0.0854 (0.0241 0.2827) 0.1028 (0.0104 0.1010) 0.1847 (0.0042 0.0225) 0.0964 (0.0031 0.0322)
TRIDC7BG031460.1     0.4420 (0.1586 0.3589) 0.6276 (0.2059 0.3281) 0.6554 (0.2314 0.3531) 0.6131 (0.2052 0.3347) 0.6514 (0.2284 0.3506) 0.3677 (0.1149 0.3126) 0.4595 (0.0925 0.2014) 0.6091 (0.0909 0.1491) 0.8183 (0.0900 0.1100) 0.6616 (0.0876 0.1324)
TRIDC7AG039350.1     0.3174 (0.0808 0.2546) 0.5283 (0.1066 0.2018) 0.6129 (0.2513 0.4100) 0.4133 (0.1087 0.2631) 0.6071 (0.2369 0.3903) 0.2202 (0.0631 0.2865) 0.2382 (0.0407 0.1707) 1.0318 (0.0268 0.0260) 0.3951 (0.0291 0.0737) 0.4029 (0.0268 0.0666) 0.2393 (0.0165 0.0690)


TREE #  1:  (6, ((11, 12), ((8, (10, (7, 9))), (1, ((2, 3), (4, 5))))));   MP score: -1
This is a rooted tree.  Please check!
lnL(ntime: 22  np: 27):  -4129.241305      +0.000000
  13..6    13..14   14..15   15..11   15..12   14..16   16..17   17..8    17..18   18..10   18..19   19..7    19..9    16..20   20..1    20..21   21..22   22..2    22..3    21..23   23..4    23..5  
 0.120607 0.130070 0.146951 0.190405 0.030146 0.000004 0.004037 0.021078 0.005072 0.004410 0.001712 0.093949 0.025656 1.887625 0.157061 0.020485 0.061332 0.074107 0.044979 0.083203 0.021015 0.000004 2.060077 0.757933 0.156776 0.132183 195.464196

Note: Branch length is defined as number of nucleotide substitutions per codon (not per neucleotide site).

tree length =   3.12391

(6: 0.120607, ((11: 0.190405, 12: 0.030146): 0.146951, ((8: 0.021078, (10: 0.004410, (7: 0.093949, 9: 0.025656): 0.001712): 0.005072): 0.004037, (1: 0.157061, ((2: 0.074107, 3: 0.044979): 0.061332, (4: 0.021015, 5: 0.000004): 0.083203): 0.020485): 1.887625): 0.000004): 0.130070);

(Bradi3g12460.4: 0.120607, ((TRIDC7BG031460.1: 0.190405, TRIDC7AG039350.1: 0.030146): 0.146951, ((TraesCSU02G135100: 0.021078, (TraesCS7D02G283900: 0.004410, (HORVU.MOREX.r2.7HG0573130.1: 0.093949, TraesCS7B02G197000: 0.025656): 0.001712): 0.005072): 0.004037, (HORVU.MOREX.r2.4HG0348390.1: 0.157061, ((TRIDC4BG062720.1: 0.074107, TraesCSU02G127700: 0.044979): 0.061332, (TRIDC5AG077660.1: 0.021015, TraesCS5A02G549900: 0.000004): 0.083203): 0.020485): 1.887625): 0.000004): 0.130070);

Detailed output identifying parameters

kappa (ts/tv) =  2.06008


dN/dS (w) for site classes (K=4)

site class             0        1       2a       2b
proportion       0.75793  0.15678  0.07067  0.01462
background w     0.13218  1.00000  0.13218  1.00000
foreground w     0.13218  1.00000 195.46420 195.46420


Naive Empirical Bayes (NEB) analysis (please use the BEB results.)
Positive sites for foreground lineages Prob(w>1):

    27 - 0.999**
    28 - 0.979*
    29 - 1.000**
    30 - 0.979*
    31 - 1.000**
    32 - 0.860
    33 - 0.936
    34 - 0.861
    35 - 0.974*
    37 - 0.998**
    38 - 1.000**
    40 - 0.999**
    42 - 1.000**
    45 - 0.999**
    46 - 1.000**
    47 - 1.000**
    48 - 0.752
    49 - 1.000**
    53 - 1.000**
    54 - 0.975*
    55 - 1.000**
    57 - 0.971*
    69 - 0.966*
    70 - 0.999**
    72 - 0.931
    73 - 0.973*
    89 - 0.981*
   380 S 0.537

Bayes Empirical Bayes (BEB) analysis (Yang, Wong & Nielsen 2005. Mol. Biol. Evol. 22:1107-1118)
Positive sites for foreground lineages Prob(w>1):
    27 - 0.993**
    28 - 0.896
    29 - 0.993**
    30 - 0.824
    31 - 0.997**
    32 - 0.817
    33 - 0.810
    34 - 0.815
    35 - 0.980*
    36 - 0.749
    37 - 0.970*
    38 - 0.996**
    40 - 0.997**
    42 - 0.990*
    45 - 0.978*
    46 - 0.991**
    47 - 0.987*
    48 - 0.635
    49 - 0.997**
    53 - 0.992**
    54 - 0.961*
    55 - 0.997**
    57 - 0.944
    69 - 0.840
    70 - 0.989*
    71 - 0.774
    72 - 0.752
    73 - 0.950
    89 - 0.986*
   105 - 0.774
   140 N 0.647
   196 I 0.802
   288 F 0.800
   355 E 0.774
   380 S 0.817
   403 L 0.721
   421 Q 0.785


The grid (see ternary graph for p0-p1)

w0:   0.050  0.150  0.250  0.350  0.450  0.550  0.650  0.750  0.850  0.950
w2:   1.500  2.500  3.500  4.500  5.500  6.500  7.500  8.500  9.500 10.500


Posterior on the grid

w0:   0.008  0.991  0.001  0.000  0.000  0.000  0.000  0.000  0.000  0.000
w2:   0.000  0.000  0.000  0.000  0.000  0.000  0.000  0.003  0.065  0.931

Posterior for p0-p1 (see the ternary graph)

 0.000
 0.000 0.000 0.000
 0.000 0.000 0.000 0.000 0.000
 0.000 0.000 0.000 0.000 0.000 0.000 0.000
 0.000 0.000 0.000 0.000 0.000 0.000 0.000 0.000 0.000
 0.000 0.000 0.000 0.000 0.000 0.000 0.000 0.000 0.000 0.000 0.000
 0.000 0.000 0.000 0.000 0.000 0.000 0.000 0.000 0.000 0.000 0.000 0.000 0.000
 0.000 0.000 0.000 0.000 0.000 0.000 0.000 0.000 0.000 0.000 0.000 0.001 0.008 0.000 0.000
 0.000 0.000 0.000 0.000 0.000 0.000 0.000 0.000 0.000 0.000 0.000 0.000 0.006 0.172 0.782 0.001 0.000
 0.000 0.000 0.000 0.000 0.000 0.000 0.000 0.000 0.000 0.000 0.000 0.000 0.000 0.000 0.000 0.029 0.001 0.000 0.000

sum of density on p0-p1 =   1.000000

Time used:  3:55
