# Supplementary material for: Comparative gene retention analysis in barley, wild emmer, and bread wheat pangenome lines reveals factors affecting gene retention following gene duplication
Source: BMC Biol. 2023 Feb 6;21:25. doi: 10.1186/s12915-022-01503-z (PMC9903521; doi:10.1186/s12915-022-01503-z)
Supplement: Supplementary file 12 — Additional file 12. Sequence alignment, phylogenetic trees, and natural selection analyses data for Fig. 5E-O. [file 12915_2022_1503_MOESM12_ESM.zip › Files_S11/HORVU.MOREX.r2.4HG0348390.1/2NG.dN]

    12
HORVU.MOREX.r2.4HG0348390.1 
TRIDC4BG062720.1       0.0442
TraesCSU02G127700      0.0528  0.0213
TRIDC5AG077660.1       0.0567  0.0332  0.0375
TraesCS5A02G549900     0.0529  0.0332  0.0374  0.0045
Bradi3g12460.4         0.0608  0.0451  0.1127  0.0400  0.1059
HORVU.MOREX.r2.7HG0573130.1   0.0596  0.0417  0.1048  0.0336  0.0967  0.0347
TraesCSU02G135100      0.0550  0.0366  0.1011  0.0321  0.0949  0.0280  0.0146
TraesCS7B02G197000     0.0536  0.0366  0.1005  0.0313  0.0944  0.0263  0.0130  0.0073
TraesCS7D02G283900     0.0521  0.0332  0.0984  0.0290  0.0923  0.0241  0.0104  0.0042  0.0031
TRIDC7BG031460.1       0.1586  0.2059  0.2314  0.2052  0.2284  0.1149  0.0925  0.0909  0.0900  0.0876
TRIDC7AG039350.1       0.0808  0.1066  0.2513  0.1087  0.2369  0.0631  0.0407  0.0268  0.0291  0.0268  0.0165
