# Supplementary material for: Comparative gene retention analysis in barley, wild emmer, and bread wheat pangenome lines reveals factors affecting gene retention following gene duplication
Source: BMC Biol. 2023 Feb 6;21:25. doi: 10.1186/s12915-022-01503-z (PMC9903521; doi:10.1186/s12915-022-01503-z)
Supplement: Supplementary file 12 — Additional file 12. Sequence alignment, phylogenetic trees, and natural selection analyses data for Fig. 5E-O. [file 12915_2022_1503_MOESM12_ESM.zip › Files_S11/HORVU.MOREX.r2.4HG0348390.1/lnf]

    -1    471    401


 1

     1      1    -4.0250552186   0.017862437788       8.4132  --- (-) --- (-) --- (-) --- (-) --- (-) --- (-) --- (-) AAC (N) --- (-) --- (-) --- (-) --- (-) 
     2      1    -3.7925992738   0.022536945960      10.6149  --- (-) --- (-) --- (-) --- (-) --- (-) --- (-) --- (-) GCC (A) --- (-) --- (-) --- (-) --- (-) 
     3      1    -3.9533827618   0.019189677747       9.0383  --- (-) --- (-) --- (-) --- (-) --- (-) AAG (K) --- (-) --- (-) --- (-) --- (-) --- (-) --- (-) 
     4      1   -10.2950134279   0.000033801228       0.0159  --- (-) --- (-) --- (-) --- (-) --- (-) AAG (K) AAC (N) AAG (K) AAG (K) AAG (K) AAG (K) AAG (K) 
     5      1    -8.3667684543   0.000232465564       0.1095  --- (-) --- (-) --- (-) --- (-) --- (-) AAG (K) GAG (E) GAG (E) GAG (E) GAG (E) GAG (E) GAG (E) 
     6      1    -4.1530756633   0.015716004934       7.4022  --- (-) --- (-) --- (-) --- (-) --- (-) ACC (T) --- (-) --- (-) --- (-) --- (-) --- (-) --- (-) 
     7      2    -4.9195620717   0.007302328043       3.4394  --- (-) --- (-) --- (-) --- (-) --- (-) ACC (T) ACC (T) ACC (T) ACC (T) ACC (T) ACC (T) ACC (T) 
     8      1    -4.6727633888   0.009346406054       4.4022  --- (-) --- (-) --- (-) --- (-) --- (-) ACG (T) ACG (T) ACG (T) ACG (T) ACG (T) --- (-) ACG (T) 
     9      1   -19.7098051667   0.000000002755       0.0000  --- (-) --- (-) --- (-) --- (-) --- (-) ACG (T) AGG (R) AGT (S) AGG (R) AGG (R) --- (-) AGT (S) 
    10      1   -12.6388355925   0.000003243571       0.0015  --- (-) --- (-) --- (-) --- (-) --- (-) ACG (T) GCC (A) GCG (A) GCG (A) GCG (A) GCG (A) GCG (A) 
    11      1    -4.0190284079   0.017970416375       8.4641  --- (-) --- (-) --- (-) --- (-) --- (-) ACT (T) --- (-) --- (-) --- (-) --- (-) --- (-) --- (-) 
    12      1    -4.2377815664   0.014439589608       6.8010  --- (-) --- (-) --- (-) --- (-) --- (-) ATG (M) ATG (M) ATG (M) ATG (M) ATG (M) --- (-) ATG (M) 
    13      2    -3.8819952024   0.020609663681       9.7072  --- (-) --- (-) --- (-) --- (-) --- (-) ATT (I) --- (-) --- (-) --- (-) --- (-) --- (-) --- (-) 
    14      1    -4.7508732155   0.008644143706       4.0714  --- (-) --- (-) --- (-) --- (-) --- (-) CAC (H) CAC (H) CAC (H) CAC (H) CAC (H) --- (-) CAC (H) 
    15      1    -4.3360798111   0.013087734159       6.1643  --- (-) --- (-) --- (-) --- (-) --- (-) CAG (Q) --- (-) --- (-) --- (-) --- (-) --- (-) --- (-) 
    16      1   -16.0524522875   0.000000106785       0.0001  --- (-) --- (-) --- (-) --- (-) --- (-) CAG (Q) CAA (Q) CAA (Q) CAG (Q) CAG (Q) --- (-) CAA (Q) 
    17      2    -4.4641002559   0.011515051700       5.4236  --- (-) --- (-) --- (-) --- (-) --- (-) CCG (P) --- (-) --- (-) --- (-) --- (-) --- (-) --- (-) 
    18      1    -4.8941588622   0.007490206871       3.5279  --- (-) --- (-) --- (-) --- (-) --- (-) CCG (P) CCG (P) CCG (P) CCG (P) CCG (P) --- (-) CCG (P) 
    19      2    -4.4017254572   0.012256174144       5.7727  --- (-) --- (-) --- (-) --- (-) --- (-) CCT (P) --- (-) --- (-) --- (-) --- (-) --- (-) --- (-) 
    20      1   -12.5351459182   0.000003597951       0.0017  --- (-) --- (-) --- (-) --- (-) --- (-) CCT (P) GCC (A) GCT (A) GCT (A) GCT (A) --- (-) GCT (A) 
    21      1    -5.2195859135   0.005409568692       2.5479  --- (-) --- (-) --- (-) --- (-) --- (-) CGC (R) CGC (R) CGC (R) CGC (R) CGC (R) --- (-) CGC (R) 
    22      1    -4.2397355198   0.014411402870       6.7878  --- (-) --- (-) --- (-) --- (-) --- (-) CTA (L) --- (-) --- (-) --- (-) --- (-) --- (-) --- (-) 
    23      1    -8.2543366950   0.000260128012       0.1225  --- (-) --- (-) --- (-) --- (-) --- (-) CTC (L) CTA (L) CTA (L) CTA (L) CTA (L) --- (-) CTA (L) 
    24      1    -4.8685340677   0.007684622171       3.6195  --- (-) --- (-) --- (-) --- (-) --- (-) CTC (L) CTC (L) CTC (L) CTC (L) CTC (L) --- (-) CTC (L) 
    25      1    -5.0157116267   0.006632910201       3.1241  --- (-) --- (-) --- (-) --- (-) --- (-) CTC (L) CTC (L) CTC (L) CTC (L) CTC (L) CTC (L) CTC (L) 
    26      1   -10.5817553508   0.000025374766       0.0120  --- (-) --- (-) --- (-) --- (-) --- (-) CTC (L) CTC (L) CTC (L) CTG (L) CTC (L) --- (-) CTC (L) 
    27      1   -17.1457954478   0.000000035783       0.0000  --- (-) --- (-) --- (-) --- (-) --- (-) CTC (L) TTC (F) TTA (L) TTA (L) TTA (L) --- (-) TTA (L) 
    28      1    -4.3270670504   0.013206223933       6.2201  --- (-) --- (-) --- (-) --- (-) --- (-) CTG (L) --- (-) --- (-) --- (-) --- (-) --- (-) --- (-) 
    29      1    -3.6645788290   0.025614957288      12.0646  --- (-) --- (-) --- (-) --- (-) --- (-) GAC (D) --- (-) --- (-) --- (-) --- (-) --- (-) --- (-) 
    30      1    -6.2353837150   0.001958877420       0.9226  --- (-) --- (-) --- (-) --- (-) --- (-) GAG (E) GAA (E) GAA (E) GAA (E) GAA (E) GAA (E) GAA (E) 
    31      1    -4.2964671336   0.013616579694       6.4134  --- (-) --- (-) --- (-) --- (-) --- (-) GAG (E) GAG (E) --- (-) GAG (E) GAG (E) GAG (E) --- (-) 
    32      1    -7.8736756310   0.000380632722       0.1793  --- (-) --- (-) --- (-) --- (-) --- (-) GAG (E) GCG (A) --- (-) --- (-) --- (-) --- (-) --- (-) 
    33      1    -4.0934581819   0.016681446220       7.8570  --- (-) --- (-) --- (-) --- (-) --- (-) GAT (D) GAT (D) GAT (D) GAT (D) GAT (D) --- (-) GAT (D) 
    34      1    -4.2598434694   0.014124513156       6.6526  --- (-) --- (-) --- (-) --- (-) --- (-) GAT (D) GAT (D) GAT (D) GAT (D) GAT (D) GAT (D) GAT (D) 
    35      1    -3.6335952864   0.026421022302      12.4443  --- (-) --- (-) --- (-) --- (-) --- (-) GCA (A) --- (-) --- (-) --- (-) --- (-) --- (-) --- (-) 
    36      1    -3.7925992738   0.022536945960      10.6149  --- (-) --- (-) --- (-) --- (-) --- (-) GCC (A) --- (-) --- (-) --- (-) --- (-) --- (-) --- (-) 
    37      2    -4.5614738453   0.010446650844       4.9204  --- (-) --- (-) --- (-) --- (-) --- (-) GCC (A) GCC (A) GCC (A) GCC (A) GCC (A) --- (-) GCC (A) 
    38      1    -7.2772054742   0.000691114204       0.3255  --- (-) --- (-) --- (-) --- (-) --- (-) GCC (A) GCG (A) GCG (A) GCG (A) GCG (A) --- (-) GCG (A) 
    39      1   -16.4580499400   0.000000071180       0.0000  --- (-) --- (-) --- (-) --- (-) --- (-) GCC (A) GGC (G) GGT (G) GGC (G) GGC (G) --- (-) GGT (G) 
    40      1    -8.6176807301   0.000180879276       0.0852  --- (-) --- (-) --- (-) --- (-) --- (-) GCG (A) ACG (T) ACG (T) ACG (T) ACG (T) ACG (T) ACG (T) 
    41      1    -4.1849133000   0.015223525764       7.1703  --- (-) --- (-) --- (-) --- (-) --- (-) GCG (A) GCG (A) --- (-) --- (-) --- (-) --- (-) --- (-) 
    42      1    -4.6594021253   0.009472123853       4.4614  --- (-) --- (-) --- (-) --- (-) --- (-) GCG (A) GCG (A) --- (-) GCG (A) GCG (A) GCG (A) --- (-) 
    43      1    -4.4955269780   0.011158798624       5.2558  --- (-) --- (-) --- (-) --- (-) --- (-) GCG (A) GCG (A) GCG (A) GCG (A) GCG (A) --- (-) GCG (A) 
    44      1    -3.6585520184   0.025769799921      12.1376  --- (-) --- (-) --- (-) --- (-) --- (-) GCT (A) --- (-) --- (-) --- (-) --- (-) --- (-) --- (-) 
    45      1    -3.9960331626   0.018388438347       8.6610  --- (-) --- (-) --- (-) --- (-) --- (-) GGA (G) --- (-) --- (-) --- (-) --- (-) --- (-) --- (-) 
    46      1    -4.1550371500   0.015685208414       7.3877  --- (-) --- (-) --- (-) --- (-) --- (-) GGC (G) --- (-) --- (-) --- (-) --- (-) --- (-) --- (-) 
    47      1    -4.7444811433   0.008699574668       4.0975  --- (-) --- (-) --- (-) --- (-) --- (-) GGC (G) GGC (G) GGC (G) GGC (G) GGC (G) --- (-) GGC (G) 
    48      1   -14.8899494341   0.000000341489       0.0002  --- (-) --- (-) --- (-) --- (-) --- (-) GGC (G) TGT (C) GGC (G) GGC (G) GGC (G) --- (-) GGC (G) 
    49      1    -4.8653620357   0.007709036739       3.6310  --- (-) --- (-) --- (-) --- (-) --- (-) GGG (G) GGG (G) GGG (G) GGG (G) GGG (G) GGG (G) GGG (G) 
    50      1   -11.2385458241   0.000013157142       0.0062  --- (-) --- (-) --- (-) --- (-) --- (-) GGG (G) GGT (G) GGC (G) GGC (G) GGC (G) --- (-) GGC (G) 
    51      1    -3.4965620809   0.030301378243      14.2719  --- (-) --- (-) --- (-) --- (-) --- (-) GTA (V) --- (-) --- (-) --- (-) --- (-) --- (-) --- (-) 
    52      1    -4.7741019853   0.008445665014       3.9779  --- (-) --- (-) --- (-) --- (-) --- (-) GTC (V) GTC (V) GTC (V) GTC (V) GTC (V) GTC (V) GTC (V) 
    53      2    -3.5838936116   0.027767372140      13.0784  --- (-) --- (-) --- (-) --- (-) --- (-) GTG (V) --- (-) --- (-) --- (-) --- (-) --- (-) --- (-) 
    54      1   -11.4746471690   0.000010390203       0.0049  --- (-) --- (-) --- (-) --- (-) --- (-) GTG (V) CTA (L) CTA (L) CTA (L) CTA (L) CTA (L) CTA (L) 
    55      1    -4.8467478480   0.007853878066       3.6992  --- (-) --- (-) --- (-) --- (-) --- (-) TAC (Y) TAC (Y) TAC (Y) TAC (Y) TAC (Y) TAC (Y) TAC (Y) 
    56      3    -4.3188654086   0.013314982040       6.2714  --- (-) --- (-) --- (-) --- (-) --- (-) TAT (Y) --- (-) --- (-) --- (-) --- (-) --- (-) --- (-) 
    57      1    -4.5809331087   0.010245331826       4.8256  --- (-) --- (-) --- (-) --- (-) --- (-) TCC (S) --- (-) --- (-) --- (-) --- (-) --- (-) --- (-) 
    58      2    -4.9909276413   0.006799354204       3.2025  --- (-) --- (-) --- (-) --- (-) --- (-) TCC (S) TCC (S) TCC (S) TCC (S) TCC (S) --- (-) TCC (S) 
    59      1   -13.1325668500   0.000001979697       0.0009  --- (-) --- (-) --- (-) --- (-) --- (-) TCG (S) TCG (S) TCC (S) TCC (S) TCC (S) --- (-) TCC (S) 
    60      2    -5.2448144736   0.005274800219       2.4844  --- (-) --- (-) --- (-) --- (-) --- (-) TGC (C) TGC (C) TGC (C) TGC (C) TGC (C) TGC (C) TGC (C) 
    61      2    -4.8716985282   0.007660342923       3.6080  --- (-) --- (-) --- (-) --- (-) --- (-) TGG (W) --- (-) --- (-) --- (-) --- (-) --- (-) --- (-) 
    62      1    -4.8093237295   0.008153371718       3.8402  --- (-) --- (-) --- (-) --- (-) --- (-) TGT (C) --- (-) --- (-) --- (-) --- (-) --- (-) --- (-) 
    63      1    -4.2848959159   0.013775055211       6.4881  --- (-) --- (-) --- (-) --- (-) --- (-) TTA (L) --- (-) --- (-) --- (-) --- (-) --- (-) --- (-) 
    64      2    -4.8863670463   0.007548797150       3.5555  --- (-) --- (-) --- (-) --- (-) --- (-) TTC (F) TTC (F) TTC (F) TTC (F) TTC (F) TTC (F) TTC (F) 
    65      4    -4.3722274465   0.012623091967       5.9455  --- (-) --- (-) --- (-) --- (-) --- (-) TTG (L) --- (-) --- (-) --- (-) --- (-) --- (-) --- (-) 
    66      1    -4.3098526479   0.013435529202       6.3281  --- (-) --- (-) --- (-) --- (-) --- (-) TTT (F) --- (-) --- (-) --- (-) --- (-) --- (-) --- (-) 
    67      1    -4.7349923082   0.008782516384       4.1366  --- (-) --- (-) AAA (K) --- (-) AAA (K) AAA (K) AAA (K) AAA (K) AAA (K) AAA (K) AAA (K) AAA (K) 
    68      1   -11.1660023113   0.000014147080       0.0067  --- (-) --- (-) AAA (K) --- (-) AAA (K) CAG (Q) CAG (Q) CAG (Q) CAG (Q) CAG (Q) --- (-) CAG (Q) 
    69      1    -4.9091436197   0.007378804689       3.4754  --- (-) --- (-) AAC (N) --- (-) AAC (N) AAC (N) AAC (N) AAC (N) AAC (N) AAC (N) AAC (N) AAC (N) 
    70      1   -18.8400117435   0.000000006575       0.0000  --- (-) --- (-) AAC (N) --- (-) ACG (T) AGG (R) AAG (K) AAG (K) AAG (K) AAG (K) AAG (K) AAG (K) 
    71      2    -4.8392343913   0.007913110079       3.7271  --- (-) --- (-) AAG (K) --- (-) AAG (K) AAG (K) AAG (K) AAG (K) AAG (K) AAG (K) AAG (K) AAG (K) 
    72      1   -11.9878511269   0.000006219313       0.0029  --- (-) --- (-) ACA (T) --- (-) ACA (T) CGC (R) CGC (R) CGC (R) CGC (R) CGC (R) --- (-) CGC (R) 
    73      1   -11.1070788328   0.000015005724       0.0071  --- (-) --- (-) ACA (T) --- (-) ACA (T) GAG (E) GAG (E) GAG (E) GAG (E) GAG (E) GAG (E) GAG (E) 
    74      1   -10.3955528934   0.000030568121       0.0144  --- (-) --- (-) ACA (T) --- (-) ACA (T) TCA (S) TCA (S) TCA (S) TCA (S) TCA (S) TCA (S) TCA (S) 
    75      1    -7.9756780753   0.000343721756       0.1619  --- (-) --- (-) ACA (T) ACA (T) ACA (T) ACC (T) ACA (T) ACA (T) ACA (T) ACA (T) --- (-) --- (-) 
    76      1    -5.2737449318   0.005124384125       2.4136  --- (-) --- (-) ACC (T) --- (-) ACC (T) ACC (T) ACC (T) ACC (T) ACC (T) ACC (T) ACC (T) ACC (T) 
    77      1   -13.3449583281   0.000001600878       0.0008  --- (-) --- (-) ACC (T) --- (-) GCC (A) GCC (A) GCT (A) GCC (A) GCC (A) GCC (A) GCC (A) GCC (A) 
    78      1   -15.9005080776   0.000000124307       0.0001  --- (-) --- (-) AGT (S) --- (-) AAT (N) CAG (Q) CAG (Q) CAG (Q) CAG (Q) CAG (Q) CAG (Q) CAG (Q) 
    79      1   -20.3045739336   0.000000001520       0.0000  --- (-) --- (-) ATC (I) --- (-) ATC (I) CCA (P) CGC (R) CGC (R) CGC (R) CGC (R) CGC (R) CGC (R) 
    80      1   -11.5954364914   0.000009208013       0.0043  --- (-) --- (-) ATC (I) --- (-) ATC (I) CCG (P) CCG (P) CCG (P) CCG (P) CCG (P) --- (-) CCG (P) 
    81      1    -4.3688388325   0.012665939310       5.9657  --- (-) --- (-) ATG (M) --- (-) ATG (M) ATG (M) ATG (M) ATG (M) ATG (M) ATG (M) --- (-) --- (-) 
    82      1   -16.8290554512   0.000000049117       0.0000  --- (-) --- (-) ATG (M) --- (-) ATG (M) GCG (A) GCT (A) GCC (A) GCC (A) GCC (A) --- (-) GCC (A) 
    83      1   -15.6993457411   0.000000152006       0.0001  --- (-) --- (-) ATG (M) --- (-) ATG (M) GTC (V) GCC (A) GTC (V) GTC (V) GTC (V) --- (-) GTC (V) 
    84      1    -4.3771691235   0.012560866600       5.9162  --- (-) --- (-) ATG (M) ATG (M) ATG (M) ATG (M) ATG (M) ATG (M) ATG (M) ATG (M) --- (-) --- (-) 
    85      1   -12.5578826309   0.000003517069       0.0017  --- (-) --- (-) CAA (Q) --- (-) GAA (E) GAG (E) GAA (E) GAA (E) GAA (E) GAA (E) GAA (E) GAA (E) 
    86      1   -11.9333119853   0.000006567929       0.0031  --- (-) --- (-) CAG (Q) --- (-) CAG (Q) TCC (S) TCC (S) TCC (S) TCC (S) TCC (S) --- (-) TCC (S) 
    87      1   -14.3175886226   0.000000605272       0.0003  --- (-) --- (-) CAT (H) --- (-) CAT (H) GCC (A) GCA (A) GCA (A) GCA (A) GCA (A) GCA (A) GCA (A) 
    88      1   -11.8462315997   0.000007165508       0.0034  --- (-) --- (-) CCA (P) --- (-) CCA (P) GCG (A) GCG (A) GCG (A) GCG (A) GCG (A) GCG (A) GCG (A) 
    89      1   -10.2603650777   0.000034992910       0.0165  --- (-) --- (-) CCC (P) --- (-) CCC (P) CTC (L) CTC (L) CTC (L) CTC (L) CTC (L) --- (-) CTC (L) 
    90      1   -12.2675575373   0.000004701836       0.0022  --- (-) --- (-) CCG (P) --- (-) CCA (P) CCT (P) CCT (P) CCT (P) CCT (P) CCT (P) --- (-) --- (-) 
    91      1   -10.6867463025   0.000022845731       0.0108  --- (-) --- (-) CCG (P) --- (-) CCG (P) GCG (A) GCG (A) GCG (A) GCG (A) GCG (A) GCG (A) GCG (A) 
    92      1   -20.9588900498   0.000000000790       0.0000  --- (-) --- (-) CCT (P) --- (-) CCT (P) CCA (P) CCC (P) CCA (P) CCC (P) CCC (P) CCC (P) CCA (P) 
    93      1    -5.0025656841   0.006720681714       3.1654  --- (-) --- (-) CCT (P) CCT (P) CCT (P) CCT (P) CCT (P) CCT (P) CCT (P) CCT (P) --- (-) --- (-) 
    94      1   -12.2259228739   0.000004901727       0.0023  --- (-) --- (-) CGC (R) --- (-) CGC (R) CAG (Q) CAG (Q) CAG (Q) CAG (Q) CAG (Q) CAG (Q) CAG (Q) 
    95      1    -5.5546562982   0.003869398160       1.8225  --- (-) --- (-) CGC (R) --- (-) CGC (R) CGC (R) CGC (R) CGC (R) CGC (R) CGC (R) CGC (R) CGC (R) 
    96      1    -9.5356332822   0.000072231575       0.0340  --- (-) --- (-) CGT (R) --- (-) CGT (R) CGC (R) CGC (R) CGC (R) CGC (R) CGC (R) --- (-) CGC (R) 
    97      1    -9.1032031002   0.000111308704       0.0524  --- (-) --- (-) CTA (L) CTT (L) CTT (L) CTT (L) CTT (L) CTT (L) CTT (L) CTT (L) --- (-) --- (-) 
    98      1   -12.2607578113   0.000004733916       0.0022  --- (-) --- (-) CTG (L) --- (-) CTG (L) CGC (R) CGC (R) CGC (R) CGC (R) CGC (R) --- (-) CGC (R) 
    99      1   -14.2009319344   0.000000680164       0.0003  --- (-) --- (-) CTT (L) --- (-) CTT (L) ACG (T) ACA (T) ACA (T) ACA (T) ACA (T) ACA (T) ACA (T) 
   100      1    -5.1775453887   0.005641837951       2.6573  --- (-) --- (-) CTT (L) --- (-) CTT (L) CTT (L) CTT (L) CTT (L) CTT (L) CTT (L) CTT (L) CTT (L) 
   101      1   -10.3140952053   0.000033162355       0.0156  --- (-) --- (-) GAC (D) --- (-) GAC (D) CTC (L) --- (-) --- (-) --- (-) --- (-) --- (-) --- (-) 
   102      1    -4.3686213658   0.012668694029       5.9670  --- (-) --- (-) GAG (E) --- (-) GAG (E) GAG (E) GAG (E) GAG (E) GAG (E) GAG (E) --- (-) --- (-) 
   103      1    -4.6992177223   0.009102394918       4.2872  --- (-) --- (-) GAG (E) --- (-) GAG (E) GAG (E) GAG (E) GAG (E) GAG (E) GAG (E) GAG (E) GAG (E) 
   104      1    -7.6747163538   0.000464422271       0.2187  --- (-) --- (-) GAT (D) --- (-) GAC (D) GAT (D) GAT (D) GAT (D) GAT (D) GAT (D) GAT (D) GAT (D) 
   105      1   -23.8171586985   0.000000000045       0.0000  --- (-) --- (-) GAT (D) --- (-) GAT (D) CGG (R) CGA (R) AGG (R) AGG (R) AGG (R) AGG (R) AGG (R) 
   106      1    -6.3575363057   0.001733632596       0.8165  --- (-) --- (-) GAT (D) GAT (D) GAT (D) GAC (D) GAT (D) GAT (D) GAT (D) GAT (D) --- (-) --- (-) 
   107      1   -15.9468314114   0.000000118680       0.0001  --- (-) --- (-) GCA (A) --- (-) ACA (T) TGC (C) TGC (C) TGC (C) TGC (C) TGC (C) TGC (C) TGC (C) 
   108      1   -10.0101559468   0.000044941184       0.0212  --- (-) --- (-) GCA (A) --- (-) GCG (A) GCA (A) GCG (A) GCG (A) GCG (A) GCG (A) GCG (A) GCG (A) 
   109      1    -5.2456473525   0.005270408778       2.4824  --- (-) --- (-) GCC (A) --- (-) GCC (A) GCC (A) GCC (A) GCC (A) GCC (A) GCC (A) GCC (A) GCC (A) 
   110      1   -14.4406367976   0.000000535194       0.0003  --- (-) --- (-) GCG (A) --- (-) GCG (A) CTC (L) CTG (L) CTG (L) CTG (L) CTG (L) --- (-) CTG (L) 
   111      1    -8.1717515882   0.000282522719       0.1331  --- (-) --- (-) GCT (A) --- (-) GCT (A) GCC (A) GCC (A) GCC (A) GCC (A) GCC (A) GCC (A) GCC (A) 
   112      1   -15.2200322752   0.000000245484       0.0001  --- (-) --- (-) GGA (G) --- (-) GGA (G) GAC (D) GAG (E) GAG (E) GAG (E) GAG (E) GAG (E) GAG (E) 
   113      1    -8.4953040706   0.000204426089       0.0963  --- (-) --- (-) GGA (G) --- (-) GGA (G) GGG (G) GGG (G) GGG (G) GGG (G) GGG (G) GGG (G) GGG (G) 
   114      1   -11.8750455901   0.000006961987       0.0033  --- (-) --- (-) GGA (G) --- (-) GGA (G) TCC (S) TCC (S) TCC (S) TCC (S) TCC (S) TCC (S) TCC (S) 
   115      1   -11.5858646908   0.000009296573       0.0044  --- (-) --- (-) GGC (G) --- (-) GGC (G) CAG (Q) CAG (Q) CAG (Q) CAG (Q) CAG (Q) CAG (Q) CAG (Q) 
   116      1    -8.0671579171   0.000313673502       0.1477  --- (-) --- (-) GGG (G) --- (-) GGA (G) GGA (G) GGA (G) GGA (G) GGA (G) GGA (G) --- (-) --- (-) 
   117      1    -5.2230873167   0.005390660732       2.5390  --- (-) --- (-) GGG (G) --- (-) GGG (G) GGG (G) GGG (G) GGG (G) GGG (G) GGG (G) GGG (G) GGG (G) 
   118      1   -12.7857889904   0.000002800286       0.0013  --- (-) --- (-) GGG (G) GCG (A) GCG (A) GGA (G) GGG (G) GGG (G) GGG (G) GGG (G) --- (-) --- (-) 
   119      1   -17.4728411508   0.000000025801       0.0000  --- (-) --- (-) GGT (G) --- (-) GGT (G) GCG (A) GCG (A) GCG (A) GCG (A) GCA (A) GCG (A) GCG (A) 
   120      2    -5.1374078079   0.005872893668       2.7661  --- (-) --- (-) GGT (G) --- (-) GGT (G) GGT (G) GGT (G) GGT (G) GGT (G) GGT (G) GGT (G) GGT (G) 
   121      1    -8.7555473339   0.000157584721       0.0742  --- (-) --- (-) GTC (V) --- (-) GTC (V) GTG (V) GTG (V) GTG (V) GTG (V) GTG (V) GTG (V) GTG (V) 
   122      1   -11.4111982051   0.000011070815       0.0052  --- (-) --- (-) GTG (V) --- (-) CTG (L) GTG (V) GTG (V) GTG (V) GTG (V) GTG (V) GTG (V) GTG (V) 
   123      1    -5.1909041808   0.005566970990       2.6220  --- (-) --- (-) GTG (V) --- (-) GTG (V) GTG (V) GTG (V) GTG (V) GTG (V) GTG (V) GTG (V) GTG (V) 
   124      1    -5.0801979509   0.006218677901       2.9290  --- (-) --- (-) GTT (V) --- (-) GTT (V) GTT (V) GTT (V) GTT (V) GTT (V) GTT (V) GTT (V) GTT (V) 
   125      1   -11.0202104537   0.000016367540       0.0077  --- (-) --- (-) TCC (S) --- (-) CCC (P) TCC (S) TCC (S) TCC (S) TCC (S) TCC (S) TCC (S) TCC (S) 
   126      1   -18.7571225454   0.000000007143       0.0000  --- (-) --- (-) TCC (S) --- (-) TCC (S) AAG (K) AAG (K) AGG (R) AAG (K) AAG (K) AAG (K) AAG (K) 
   127      1   -17.0428405624   0.000000039663       0.0000  --- (-) --- (-) TCC (S) --- (-) TCC (S) GCC (A) TTC (F) TTC (F) TTC (F) TTC (F) TTC (F) TTC (F) 
   128      1    -9.0669332974   0.000115419955       0.0544  --- (-) --- (-) TCT (S) --- (-) TCC (S) TCC (S) TCC (S) TCC (S) TCC (S) TCC (S) TCC (S) TCC (S) 
   129      1    -9.7331209109   0.000059286976       0.0279  --- (-) --- (-) TCT (S) --- (-) TCT (S) GCT (A) TCT (S) TCT (S) TCT (S) TCT (S) TCT (S) TCT (S) 
   130      1    -5.1678393475   0.005696864476       2.6832  --- (-) --- (-) TGG (W) --- (-) TGG (W) TGG (W) TGG (W) TGG (W) TGG (W) TGG (W) TGG (W) TGG (W) 
   131      1   -12.4918892716   0.000003757002       0.0018  --- (-) --- (-) TGT (C) --- (-) TGT (C) GTC (V) GTC (V) GTC (V) GTC (V) GTC (V) GTC (V) GTC (V) 
   132      1   -15.6394113860   0.000000161395       0.0001  --- (-) --- (-) TTA (L) --- (-) TTA (L) CGC (R) CGA (R) CGA (R) CGA (R) CGA (R) --- (-) CGA (R) 
   133      1    -7.8345531357   0.000395819153       0.1864  --- (-) --- (-) TTA (L) --- (-) TTA (L) CTA (L) TTA (L) TTA (L) TTA (L) TTA (L) TTA (L) TTA (L) 
   134      1   -23.7543563804   0.000000000048       0.0000  --- (-) --- (-) TTG (L) --- (-) TTG (L) CGC (R) TGC (C) CGC (R) CAC (H) CGC (R) --- (-) CGC (R) 
   135      1   -11.4731886322   0.000010405369       0.0049  --- (-) --- (-) TTG (L) --- (-) TTG (L) GCG (A) GCG (A) GCG (A) GCG (A) GCG (A) GCG (A) GCG (A) 
   136      3     0.0000000000   1.000000000000     471.0000  ??? (-) ??? (-) ??? (-) ??? (-) ??? (-) ??? (-) ??? (-) ??? (-) ??? (-) ??? (-) ??? (-) ??? (-) 
   137      1    -4.8383668681   0.007919977864       3.7303  AAA (K) --- (-) AAA (K) --- (-) AAA (K) AAA (K) AAA (K) AAA (K) AAA (K) AAA (K) AAA (K) AAA (K) 
   138      1   -22.9689958779   0.000000000106       0.0000  AAA (K) --- (-) TCT (S) TGT (C) TGT (C) TGT (C) TGT (C) TGT (C) TGT (C) TGT (C) --- (-) --- (-) 
   139      5    -4.6599325520   0.009467100917       4.4590  AAA (K) AAA (K) AAA (K) AAA (K) AAA (K) AAA (K) AAA (K) AAA (K) AAA (K) AAA (K) --- (-) --- (-) 
   140      1    -4.8763222662   0.007625005264       3.5914  AAA (K) AAA (K) AAA (K) AAA (K) AAA (K) AAA (K) AAA (K) AAA (K) AAA (K) AAA (K) AAA (K) --- (-) 
   141      1    -4.9012334671   0.007437403618       3.5030  AAA (K) AAA (K) AAA (K) AAA (K) AAA (K) AAA (K) AAA (K) AAA (K) AAA (K) AAA (K) AAA (K) AAA (K) 
   142      1    -9.2935428668   0.000092016480       0.0433  AAA (K) AAA (K) AAA (K) AAA (K) AAA (K) AAA (K) GAA (E) AAA (K) AAA (K) AAA (K) --- (-) --- (-) 
   143      1    -7.0059714720   0.000906452914       0.4269  AAA (K) AAA (K) AAA (K) AAA (K) AAA (K) AAG (K) AAA (K) AAA (K) AAA (K) AAA (K) --- (-) --- (-) 
   144      1    -8.1471524169   0.000289558729       0.1364  AAA (K) AAA (K) AAA (K) AAA (K) AAA (K) AAG (K) AAG (K) AAG (K) AAG (K) AAG (K) --- (-) --- (-) 
   145      1   -12.0877227082   0.000005628190       0.0027  AAA (K) CAA (Q) CAA (Q) CAA (Q) CAA (Q) AAA (K) AAA (K) AAA (K) AAA (K) AAA (K) --- (-) --- (-) 
   146      1    -9.8337536462   0.000053611142       0.0253  AAA (K) GAA (E) AAA (K) AAA (K) AAA (K) AAA (K) AAA (K) AAA (K) AAA (K) AAA (K) AAA (K) --- (-) 
   147      1    -8.9732465474   0.000126756004       0.0597  AAA (K) GAA (E) GAA (E) GAA (E) GAA (E) GAA (E) GAA (E) GAA (E) GAA (E) GAA (E) --- (-) --- (-) 
   148      2    -4.8318605736   0.007971675570       3.7547  AAC (N) AAC (N) AAC (N) AAC (N) AAC (N) AAC (N) AAC (N) AAC (N) AAC (N) AAC (N) --- (-) --- (-) 
   149      1    -5.0547525818   0.006378944834       3.0045  AAC (N) AAC (N) AAC (N) AAC (N) AAC (N) AAC (N) AAC (N) AAC (N) AAC (N) AAC (N) AAC (N) --- (-) 
   150      1   -14.6601722877   0.000000429703       0.0002  AAC (N) GAC (D) AAC (N) AAC (N) AAC (N) AAC (N) AGC (S) AAC (N) AAC (N) AAC (N) --- (-) --- (-) 
   151      1    -4.9460364897   0.007111539805       3.3495  AAG (K) --- (-) AAG (K) --- (-) AAG (K) AAG (K) AAG (K) AAG (K) AAG (K) AAG (K) AAG (K) AAG (K) 
   152      1   -10.3658631161   0.000031489289       0.0148  AAG (K) AAG (K) AAG (K) AAA (K) AAA (K) AAA (K) AAG (K) AAG (K) AAG (K) AAG (K) --- (-) --- (-) 
   153      2    -4.7616673097   0.008551339773       4.0277  AAG (K) AAG (K) AAG (K) AAG (K) AAG (K) AAG (K) AAG (K) AAG (K) AAG (K) AAG (K) --- (-) --- (-) 
   154      1   -10.7271261822   0.000021941600       0.0103  AAG (K) AAG (K) AAG (K) AGG (R) AGG (R) AAG (K) AAG (K) AAG (K) AAG (K) AAG (K) AAG (K) --- (-) 
   155      1   -10.6782578514   0.000023040481       0.0109  AAG (K) AAT (N) AAG (K) AAG (K) AAG (K) AAG (K) AAG (K) AAG (K) AAG (K) AAG (K) --- (-) --- (-) 
   156      1   -10.5239184479   0.000026885634       0.0127  AAG (K) AGG (R) AAG (K) AAG (K) AAG (K) AAG (K) AAG (K) AAG (K) AAG (K) AAG (K) --- (-) --- (-) 
   157      1   -18.4997794942   0.000000009239       0.0000  AAG (K) AGG (R) AGG (R) AGG (R) AGG (R) AAG (K) AGG (R) AGG (R) ACG (T) AGG (R) --- (-) --- (-) 
   158      1    -8.2510150627   0.000260993498       0.1229  AAT (N) --- (-) AAT (N) --- (-) AAT (N) AAT (N) AAC (N) AAT (N) AAT (N) AAT (N) AAT (N) AAT (N) 
   159      1   -15.0678653626   0.000000285831       0.0001  AAT (N) --- (-) AGT (S) --- (-) AGT (S) AGA (R) AGA (R) AGA (R) AGA (R) AGA (R) AGA (R) AGA (R) 
   160      2    -7.7974778353   0.000410769702       0.1935  AAT (N) AAC (N) AAC (N) AAC (N) AAC (N) AAC (N) AAC (N) AAC (N) AAC (N) AAC (N) AAC (N) --- (-) 
   161      1   -11.8592078513   0.000007073127       0.0033  AAT (N) AAT (N) AAT (N) AAT (N) AAT (N) AAC (N) AAT (N) AAT (N) AAT (N) AAT (N) ATT (I) --- (-) 
   162      4    -4.6791146848   0.009287232376       4.3743  AAT (N) AAT (N) AAT (N) AAT (N) AAT (N) AAT (N) AAT (N) AAT (N) AAT (N) AAT (N) --- (-) --- (-) 
   163      1    -4.8917389316   0.007508354601       3.5364  AAT (N) AAT (N) AAT (N) AAT (N) AAT (N) AAT (N) AAT (N) AAT (N) AAT (N) AAT (N) AAT (N) --- (-) 
   164      1    -4.9157901366   0.007329923962       3.4524  AAT (N) AAT (N) AAT (N) AAT (N) AAT (N) AAT (N) AAT (N) AAT (N) AAT (N) AAT (N) AAT (N) AAT (N) 
   165      1   -20.6682643474   0.000000001057       0.0000  AAT (N) AAT (N) AAT (N) AAT (N) AAT (N) AGC (S) AAT (N) AAT (N) AAT (N) AAT (N) --- (-) CAG (Q) 
   166      1   -19.0466787962   0.000000005347       0.0000  AAT (N) ACA (T) ACT (T) AAT (N) AAT (N) ACT (T) ACT (T) ACT (T) ACT (T) ACT (T) --- (-) --- (-) 
   167      1   -13.5184163968   0.000001345942       0.0006  AAT (N) AGT (S) AGT (S) AAT (N) AAT (N) GAT (D) AAT (N) AAT (N) AAT (N) AAT (N) --- (-) --- (-) 
   168      1   -26.4629458114   0.000000000003       0.0000  ACA (T) --- (-) ATA (I) ACT (T) ACA (T) ACA (T) ACA (T) ACG (T) ACA (T) ACG (T) --- (-) --- (-) 
   169      3    -5.0117830557   0.006659019312       3.1364  ACA (T) ACA (T) ACA (T) ACA (T) ACA (T) ACA (T) ACA (T) ACA (T) ACA (T) ACA (T) --- (-) --- (-) 
   170      1   -13.4126674794   0.000001496072       0.0007  ACA (T) ACA (T) ACA (T) ACA (T) ACA (T) ACA (T) ACA (T) ACA (T) ACA (T) ACA (T) AGT (S) --- (-) 
   171      1   -10.5442922579   0.000026343414       0.0124  ACC (T) ACC (T) ACC (T) ACC (T) ACC (T) ACC (T) ACC (T) ACC (T) ACA (T) ACC (T) --- (-) --- (-) 
   172      1   -18.7512601270   0.000000007185       0.0000  ACC (T) ACC (T) ACC (T) ACC (T) ACC (T) ACT (T) ACC (T) ACC (T) ACC (T) ACC (T) TAT (Y) --- (-) 
   173      1   -12.2165222432   0.000004948024       0.0023  ACG (T) ACG (T) ACG (T) ACG (T) ACG (T) ACG (T) ACG (T) ACG (T) ACG (T) ACG (T) ATT (I) --- (-) 
   174      1    -9.2039130119   0.000100644806       0.0474  ACT (T) ACT (T) ACT (T) ACA (T) ACA (T) ACT (T) ACT (T) ACT (T) ACT (T) ACT (T) --- (-) --- (-) 
   175      1    -8.0540291164   0.000317818810       0.1497  ACT (T) ACT (T) ACT (T) ACT (T) ACT (T) ACA (T) ACT (T) ACT (T) ACT (T) ACT (T) --- (-) --- (-) 
   176      2    -5.0237645516   0.006579710368       3.0990  ACT (T) ACT (T) ACT (T) ACT (T) ACT (T) ACT (T) ACT (T) ACT (T) ACT (T) ACT (T) --- (-) --- (-) 
   177      1    -5.3206196914   0.004889722667       2.3031  ACT (T) ACT (T) ACT (T) ACT (T) ACT (T) ACT (T) ACT (T) ACT (T) ACT (T) ACT (T) ACT (T) --- (-) 
   178      1   -11.4483314413   0.000010667259       0.0050  AGA (R) AGA (R) AGA (R) AGA (R) AGA (R) AGA (R) AGA (R) AAA (K) AGA (R) AGA (R) --- (-) --- (-) 
   179      1    -5.0378228664   0.006487857887       3.0558  AGA (R) AGA (R) AGA (R) AGA (R) AGA (R) AGA (R) AGA (R) AGA (R) AGA (R) AGA (R) --- (-) --- (-) 
   180      1    -5.2433271775   0.005282651245       2.4881  AGA (R) AGA (R) AGA (R) AGA (R) AGA (R) AGA (R) AGA (R) AGA (R) AGA (R) AGA (R) AGA (R) AGA (R) 
   181      1    -9.2595021654   0.000095202709       0.0448  AGA (R) AGG (R) AGG (R) AGA (R) AGA (R) AGA (R) AGA (R) AGA (R) AGA (R) AGA (R) --- (-) --- (-) 
   182      1    -5.3085650478   0.004949023236       2.3310  AGC (S) AGC (S) AGC (S) AGC (S) AGC (S) AGC (S) AGC (S) AGC (S) AGC (S) AGC (S) AGC (S) AGC (S) 
   183      1   -28.1661994418   0.000000000001       0.0000  AGC (S) AGC (S) AGC (S) AGC (S) AGC (S) AGC (S) AGT (S) AGC (S) AGC (S) AGC (S) GTA (V) CTT (L) 
   184      1   -17.0068757765   0.000000041116       0.0000  AGG (R) --- (-) GAT (D) GAT (D) GAT (D) GAT (D) GAT (D) GAT (D) GAT (D) GAT (D) --- (-) --- (-) 
   185      1    -9.0901407981   0.000112772189       0.0531  AGG (R) AGA (R) AGG (R) AGG (R) AGG (R) AGG (R) AGG (R) AGG (R) AGG (R) AGG (R) --- (-) --- (-) 
   186      1   -13.3828929658   0.000001541287       0.0007  AGG (R) AGG (R) AGG (R) AGG (R) AGG (R) AGG (R) AGG (R) AGG (R) AGA (R) AGG (R) AGA (R) AGG (R) 
   187      1    -5.1349327780   0.005887447258       2.7730  AGG (R) AGG (R) AGG (R) AGG (R) AGG (R) AGG (R) AGG (R) AGG (R) AGG (R) AGG (R) --- (-) --- (-) 
   188      1    -4.9933755496   0.006782730364       3.1947  AGT (S) AGT (S) AGT (S) AGT (S) AGT (S) AGT (S) AGT (S) AGT (S) AGT (S) AGT (S) --- (-) --- (-) 
   189      1    -4.8660715741   0.007703568822       3.6284  ATA (I) --- (-) ATA (I) --- (-) ATA (I) ATA (I) ATA (I) ATA (I) ATA (I) ATA (I) ATA (I) ATA (I) 
   190      1   -11.1657311662   0.000014150916       0.0067  ATA (I) --- (-) ATA (I) --- (-) CTA (L) ATA (I) ATA (I) ATA (I) ATA (I) ATA (I) ATA (I) ATA (I) 
   191      1    -4.9070752060   0.007394082906       3.4826  ATA (I) ATA (I) ATA (I) ATA (I) ATA (I) ATA (I) ATA (I) ATA (I) ATA (I) ATA (I) ATA (I) --- (-) 
   192      1   -14.9501329047   0.000000321544       0.0002  ATA (I) ATA (I) ATA (I) ATA (I) ATA (I) ATA (I) ATA (I) ATA (I) ATA (I) ATA (I) GAC (D) --- (-) 
   193      1    -9.7075304244   0.000060823738       0.0286  ATA (I) ATA (I) ATA (I) ATA (I) ATA (I) ATA (I) GTA (V) ATA (I) ATA (I) ATA (I) ATA (I) ATA (I) 
   194      1    -8.4157650245   0.000221350083       0.1043  ATA (I) ATA (I) ATA (I) ATA (I) ATA (I) GTA (V) ATA (I) ATA (I) ATA (I) ATA (I) --- (-) --- (-) 
   195      1   -10.6321169952   0.000024128496       0.0114  ATA (I) ATA (I) ATA (I) ATA (I) ATA (I) TTA (L) TTA (L) TTA (L) TTA (L) TTA (L) TTA (L) TTA (L) 
   196      1   -12.1294195696   0.000005398337       0.0025  ATA (I) ATC (I) ATC (I) ATA (I) ATA (I) ATC (I) ATC (I) ATC (I) ATC (I) ATC (I) --- (-) --- (-) 
   197      1   -20.0824862055   0.000000001898       0.0000  ATA (I) GTA (V) GTA (V) GTA (V) GTA (V) GTG (V) GTA (V) GTA (V) GTA (V) GTA (V) CTT (L) CTT (L) 
   198      1   -12.3727781345   0.000004232244       0.0020  ATA (I) GTA (V) GTA (V) GTG (V) GTG (V) GTA (V) GTA (V) GTA (V) GTA (V) GTA (V) --- (-) --- (-) 
   199      1   -18.3024075139   0.000000011256       0.0000  ATC (I) --- (-) GCA (A) GCA (A) GCA (A) GCG (A) GCA (A) GCA (A) GCA (A) GCA (A) --- (-) --- (-) 
   200      1   -20.0525352465   0.000000001956       0.0000  ATC (I) ATA (I) ATA (I) ATC (I) ATC (I) ATT (I) ATC (I) ATC (I) ATC (I) ATC (I) --- (-) TTT (F) 
   201      1   -12.2226576830   0.000004917759       0.0023  ATC (I) ATC (I) ATA (I) ATC (I) ATC (I) ATT (I) ATC (I) ATC (I) ATC (I) ATC (I) ATC (I) ATC (I) 
   202      1    -4.9917254681   0.006793931661       3.1999  ATC (I) ATC (I) ATC (I) ATC (I) ATC (I) ATC (I) ATC (I) ATC (I) ATC (I) ATC (I) --- (-) --- (-) 
   203      2    -5.3087301324   0.004948206297       2.3306  ATC (I) ATC (I) ATC (I) ATC (I) ATC (I) ATC (I) ATC (I) ATC (I) ATC (I) ATC (I) ATC (I) ATC (I) 
   204      1    -9.5386907624   0.000072011066       0.0339  ATC (I) ATC (I) ATC (I) ATC (I) ATC (I) ATC (I) ATC (I) ATC (I) ATT (I) ATC (I) --- (-) --- (-) 
   205      1    -9.7368250154   0.000059067777       0.0278  ATC (I) ATC (I) ATC (I) ATC (I) ATC (I) ATC (I) ATC (I) ATT (I) ATC (I) ATC (I) --- (-) --- (-) 
   206      1    -9.2176086904   0.000099275803       0.0468  ATC (I) ATC (I) ATC (I) ATC (I) ATC (I) GTC (V) ATC (I) ATC (I) ATC (I) ATC (I) ATC (I) ATC (I) 
   207      1    -8.9420155160   0.000130777191       0.0616  ATC (I) ATC (I) ATT (I) ATC (I) ATC (I) ATC (I) ATC (I) ATC (I) ATC (I) ATC (I) --- (-) --- (-) 
   208      1   -16.4281585832   0.000000073340       0.0000  ATC (I) GCC (A) GCC (A) GCC (A) GCC (A) GCT (A) GCT (A) GCT (A) GCT (A) GCT (A) --- (-) --- (-) 
   209      1   -10.1548811725   0.000038885809       0.0183  ATC (I) GTC (V) GTC (V) GTC (V) GTC (V) GTC (V) GTC (V) GTC (V) GTC (V) GTC (V) GTC (V) --- (-) 
   210      1   -11.1103451707   0.000014956790       0.0070  ATG (M) --- (-) ATG (M) --- (-) AGG (R) ATG (M) ATG (M) ATG (M) ATG (M) ATG (M) ATG (M) ATG (M) 
   211      1    -9.9880688596   0.000045944847       0.0216  ATG (M) ACG (T) ATG (M) ATG (M) ATG (M) ATG (M) ATG (M) ATG (M) ATG (M) ATG (M) --- (-) --- (-) 
   212      2    -4.4638379882   0.011518072122       5.4250  ATG (M) ATG (M) ATG (M) ATG (M) ATG (M) ATG (M) ATG (M) ATG (M) ATG (M) ATG (M) --- (-) --- (-) 
   213      1    -4.5890794343   0.010162209050       4.7864  ATG (M) ATG (M) ATG (M) ATG (M) ATG (M) ATG (M) ATG (M) ATG (M) ATG (M) ATG (M) ATG (M) ATG (M) 
   214      1   -15.1821825536   0.000000254954       0.0001  ATG (M) ATG (M) ATG (M) ATG (M) ATG (M) ATG (M) ATG (M) ATG (M) ATG (M) ATG (M) GTG (V) ATT (I) 
   215      1   -14.0073747516   0.000000825419       0.0004  ATG (M) ATG (M) ATG (M) GTG (V) GTG (V) GTG (V) GTG (V) GTG (V) GTG (V) GTG (V) GTG (V) GTG (V) 
   216      1    -9.4722510855   0.000076957973       0.0362  ATG (M) GTG (V) GTG (V) GTG (V) GTG (V) GTG (V) GTG (V) GTG (V) GTG (V) GTG (V) --- (-) --- (-) 
   217      1   -10.2524841205   0.000035269778       0.0166  ATG (M) TTG (L) TTG (L) TTG (L) TTG (L) TTG (L) TTG (L) TTG (L) TTG (L) TTG (L) --- (-) --- (-) 
   218      1    -9.8230481647   0.000054188158       0.0255  ATT (I) --- (-) AAT (N) AAT (N) AAT (N) AAT (N) AAT (N) AAT (N) AAT (N) AAT (N) --- (-) --- (-) 
   219      1    -8.3379458930   0.000239263311       0.1127  ATT (I) ATT (I) ATT (I) ATC (I) ATC (I) ATT (I) ATT (I) ATT (I) ATT (I) ATT (I) --- (-) --- (-) 
   220      1    -4.8403932290   0.007903945380       3.7228  ATT (I) ATT (I) ATT (I) ATT (I) ATT (I) ATT (I) ATT (I) ATT (I) ATT (I) ATT (I) --- (-) --- (-) 
   221      1    -5.1464122860   0.005820248701       2.7413  ATT (I) ATT (I) ATT (I) ATT (I) ATT (I) ATT (I) ATT (I) ATT (I) ATT (I) ATT (I) ATT (I) ATT (I) 
   222      1    -4.9662508143   0.006969228045       3.2825  CAA (Q) --- (-) CAA (Q) --- (-) CAA (Q) CAA (Q) CAA (Q) CAA (Q) CAA (Q) CAA (Q) CAA (Q) CAA (Q) 
   223      1   -14.4354596655   0.000000537972       0.0003  CAA (Q) --- (-) CAT (H) --- (-) CAG (Q) CAA (Q) CAA (Q) CAA (Q) CAA (Q) CAA (Q) CAA (Q) CAA (Q) 
   224      1   -10.1971481718   0.000037276473       0.0176  CAA (Q) CAA (Q) CAA (Q) CAA (Q) CAA (Q) AAA (K) AAA (K) AAA (K) AAA (K) AAA (K) --- (-) --- (-) 
   225      1    -4.8369293365   0.007931371270       3.7357  CAA (Q) CAA (Q) CAA (Q) CAA (Q) CAA (Q) CAA (Q) CAA (Q) CAA (Q) CAA (Q) CAA (Q) --- (-) --- (-) 
   226      1    -5.0112841021   0.006662342683       3.1380  CAA (Q) CAA (Q) CAA (Q) CAA (Q) CAA (Q) CAA (Q) CAA (Q) CAA (Q) CAA (Q) CAA (Q) CAA (Q) CAA (Q) 
   227      1   -15.0712474547   0.000000284866       0.0001  CAA (Q) GAA (E) GAA (E) AAA (K) AAA (K) GAA (E) GAA (E) GAA (E) GAA (E) GAA (E) GAA (E) GAA (E) 
   228      1    -5.0655803674   0.006310247578       2.9721  CAG (Q) --- (-) CAG (Q) --- (-) CAG (Q) CAG (Q) CAG (Q) CAG (Q) CAG (Q) CAG (Q) CAG (Q) CAG (Q) 
   229      2    -4.9325619702   0.007208012892       3.3950  CAG (Q) CAG (Q) CAG (Q) CAG (Q) CAG (Q) CAG (Q) CAG (Q) CAG (Q) CAG (Q) CAG (Q) --- (-) --- (-) 
   230      1    -5.0949361371   0.006127697955       2.8861  CAG (Q) CAG (Q) CAG (Q) CAG (Q) CAG (Q) CAG (Q) CAG (Q) CAG (Q) CAG (Q) CAG (Q) CAG (Q) --- (-) 
   231      1    -5.0239811433   0.006578285412       3.0984  CAT (H) --- (-) CAT (H) --- (-) CAT (H) CAT (H) CAT (H) CAT (H) CAT (H) CAT (H) CAT (H) CAT (H) 
   232      1    -4.8526904988   0.007807343618       3.6773  CAT (H) --- (-) CAT (H) CAT (H) CAT (H) CAT (H) CAT (H) CAT (H) CAT (H) CAT (H) --- (-) --- (-) 
   233      2    -4.8906879483   0.007516249905       3.5402  CAT (H) CAT (H) CAT (H) CAT (H) CAT (H) CAT (H) CAT (H) CAT (H) CAT (H) CAT (H) --- (-) --- (-) 
   234      1    -5.3258199898   0.004864360652       2.2911  CCA (P) --- (-) CCA (P) --- (-) CCA (P) CCA (P) CCA (P) CCA (P) CCA (P) CCA (P) CCA (P) CCA (P) 
   235      1   -10.0851817026   0.000041692817       0.0196  CCA (P) CCA (P) CCA (P) CCA (P) CCA (P) CAA (Q) CCA (P) CCA (P) CCA (P) CCA (P) --- (-) --- (-) 
   236      1    -5.1446730049   0.005830380558       2.7461  CCA (P) CCA (P) CCA (P) CCA (P) CCA (P) CCA (P) CCA (P) CCA (P) CCA (P) CCA (P) --- (-) --- (-) 
   237      1    -8.9790547903   0.000126021908       0.0594  CCA (P) CCA (P) CCA (P) CCA (P) CCA (P) CCC (P) CCA (P) CCA (P) CCA (P) CCA (P) CCA (P) CCA (P) 
   238      1   -20.8106277043   0.000000000916       0.0000  CCA (P) CCG (P) TCG (S) CCA (P) CCA (P) CCA (P) CCG (P) CCG (P) CCG (P) CCG (P) --- (-) --- (-) 
   239      1    -5.5412250197   0.003921719711       1.8471  CCC (P) CCC (P) CCC (P) CCC (P) CCC (P) CCC (P) CCC (P) CCC (P) CCC (P) CCC (P) CCC (P) CCC (P) 
   240      1   -16.4835561495   0.000000069388       0.0000  CCC (P) CGT (R) CCC (P) CCC (P) CCC (P) CCC (P) CCC (P) CCC (P) CCC (P) CCC (P) CCC (P) --- (-) 
   241      1   -27.9630921642   0.000000000001       0.0000  CCG (P) CCG (P) CCT (P) CCG (P) CCG (P) CCA (P) CCG (P) CCG (P) CCG (P) CCG (P) CTT (L) ATG (M) 
   242      1   -12.2699057091   0.000004690808       0.0022  CCT (P) CCT (P) CCT (P) CCC (P) CCC (P) CCC (P) CCC (P) CCC (P) CCC (P) CCC (P) --- (-) --- (-) 
   243      1   -18.2060344621   0.000000012394       0.0000  CCT (P) CCT (P) CCT (P) CCT (P) CCT (P) CCC (P) CCT (P) CCT (P) CCT (P) CCT (P) ATC (I) --- (-) 
   244      1    -9.9376481336   0.000048320815       0.0228  CCT (P) CCT (P) CCT (P) CCT (P) CCT (P) CCT (P) CCG (P) CCT (P) CCT (P) CCT (P) CCT (P) CCT (P) 
   245      2    -5.1596905483   0.005743476739       2.7052  CCT (P) CCT (P) CCT (P) CCT (P) CCT (P) CCT (P) CCT (P) CCT (P) CCT (P) CCT (P) --- (-) --- (-) 
   246      1    -5.4009545777   0.004512271572       2.1253  CCT (P) CCT (P) CCT (P) CCT (P) CCT (P) CCT (P) CCT (P) CCT (P) CCT (P) CCT (P) CCT (P) CCT (P) 
   247      1    -9.3528144791   0.000086721001       0.0408  CGA (R) AGA (R) AGA (R) AGA (R) AGA (R) AGA (R) AGA (R) AGA (R) AGA (R) AGA (R) --- (-) --- (-) 
   248      1   -18.1463449864   0.000000013157       0.0000  CGA (R) CGA (R) CGA (R) CGA (R) CGA (R) CGA (R) CGA (R) CGC (R) CGA (R) CGA (R) CGA (R) CGC (R) 
   249      1   -20.5681379503   0.000000001168       0.0000  CGC (R) CGT (R) CGT (R) CGT (R) CGT (R) CGA (R) CGT (R) CGT (R) CGT (R) CGT (R) TAT (Y) --- (-) 
   250      1    -5.5182121048   0.004013016385       1.8901  CGG (R) CGG (R) CGG (R) CGG (R) CGG (R) CGG (R) CGG (R) CGG (R) CGG (R) CGG (R) --- (-) --- (-) 
   251      1    -5.7216419475   0.003274330208       1.5422  CGG (R) CGG (R) CGG (R) CGG (R) CGG (R) CGG (R) CGG (R) CGG (R) CGG (R) CGG (R) CGG (R) --- (-) 
   252      1   -10.3910323163   0.000030706619       0.0145  CGG (R) TGG (W) TGG (W) TGG (W) TGG (W) TGG (W) TGG (W) TGG (W) TGG (W) TGG (W) --- (-) --- (-) 
   253      1   -17.0042385818   0.000000041224       0.0000  CTA (L) --- (-) CTA (L) --- (-) CTA (L) CTT (L) CTG (L) CTC (L) CTC (L) CTC (L) CTC (L) CTC (L) 
   254      1   -30.3502808697   0.000000000000       0.0000  CTA (L) --- (-) CTA (L) ATT (I) CTA (L) CTA (L) CTA (L) CTC (L) CTC (L) CTC (L) CTC (L) CTC (L) 
   255      2    -5.2826237001   0.005079087294       2.3923  CTA (L) CTA (L) CTA (L) CTA (L) CTA (L) CTA (L) CTA (L) CTA (L) CTA (L) CTA (L) --- (-) --- (-) 
   256      1    -8.2817183598   0.000253101906       0.1192  CTA (L) CTA (L) CTA (L) CTA (L) CTA (L) TTA (L) CTA (L) CTA (L) CTA (L) CTA (L) CTA (L) CTA (L) 
   257      1   -11.6305765737   0.000008890062       0.0042  CTA (L) CTA (L) GTA (V) CTA (L) CTA (L) CTA (L) CTA (L) CTA (L) CTA (L) CTA (L) CTA (L) CTA (L) 
   258      1    -9.5109383506   0.000074037536       0.0349  CTA (L) TTA (L) CTA (L) CTA (L) CTA (L) CTA (L) CTA (L) CTA (L) CTA (L) CTA (L) CTA (L) CTA (L) 
   259      1   -12.9455235627   0.000002386880       0.0011  CTA (L) TTA (L) TTA (L) CTA (L) CTA (L) CTA (L) TTA (L) CTA (L) CTA (L) CTA (L) --- (-) --- (-) 
   260      1   -22.6527311488   0.000000000145       0.0000  CTC (L) CTC (L) CTC (L) CTC (L) CTC (L) ATC (I) ATC (I) ATC (I) ATT (I) ATC (I) ATG (M) ATT (I) 
   261      1    -5.2332519619   0.005336144119       2.5133  CTC (L) CTC (L) CTC (L) CTC (L) CTC (L) CTC (L) CTC (L) CTC (L) CTC (L) CTC (L) --- (-) --- (-) 
   262      1   -11.6353348248   0.000008847861       0.0042  CTC (L) CTC (L) CTC (L) CTC (L) CTC (L) CTC (L) CTC (L) CTC (L) CTC (L) CTC (L) TTG (L) --- (-) 
   263      1    -9.6261983432   0.000065977397       0.0311  CTC (L) CTG (L) CTG (L) CTG (L) CTG (L) CTG (L) CTG (L) CTG (L) CTG (L) CTG (L) CTG (L) CTG (L) 
   264      1   -12.7447363049   0.000002917638       0.0014  CTC (L) CTT (L) CTT (L) CTT (L) CTT (L) CTT (L) CTC (L) CTC (L) CTC (L) CTC (L) --- (-) --- (-) 
   265      1    -5.6169867799   0.003635579422       1.7124  CTG (L) --- (-) CTG (L) --- (-) CTG (L) CTG (L) CTG (L) CTG (L) CTG (L) CTG (L) CTG (L) CTG (L) 
   266      1    -8.4531896440   0.000213219236       0.1004  CTG (L) CTA (L) CTA (L) CTA (L) CTA (L) CTA (L) CTA (L) CTA (L) CTA (L) CTA (L) --- (-) --- (-) 
   267      1    -9.2006694674   0.000100971782       0.0476  CTG (L) CTG (L) CTG (L) TTG (L) TTG (L) CTG (L) CTG (L) CTG (L) CTG (L) CTG (L) --- (-) --- (-) 
   268      1   -12.1804786527   0.000005129622       0.0024  CTG (L) TTG (L) TTG (L) CTG (L) CTG (L) TTG (L) TTG (L) TTG (L) TTG (L) TTG (L) TTG (L) TTG (L) 
   269      1   -13.9083262422   0.000000911361       0.0004  CTT (L) --- (-) CTG (L) --- (-) CTG (L) CTC (L) CTT (L) CTT (L) CTT (L) CTT (L) CTT (L) CTT (L) 
   270      1    -5.0381005698   0.006486056437       3.0549  CTT (L) --- (-) CTT (L) CTT (L) CTT (L) CTT (L) CTT (L) CTT (L) CTT (L) CTT (L) --- (-) --- (-) 
   271      1    -5.3360382128   0.004814908617       2.2678  CTT (L) CTT (L) CTT (L) CTT (L) CTT (L) CTT (L) CTT (L) CTT (L) CTT (L) CTT (L) CTT (L) --- (-) 
   272      1    -5.3614103192   0.004694281003       2.2110  CTT (L) CTT (L) CTT (L) CTT (L) CTT (L) CTT (L) CTT (L) CTT (L) CTT (L) CTT (L) CTT (L) CTT (L) 
   273      1   -14.2658219759   0.000000637430       0.0003  CTT (L) TTT (F) TTC (F) TTT (F) TTT (F) TTT (F) TTT (F) TTT (F) TTT (F) TTT (F) --- (-) --- (-) 
   274      1    -4.7115674628   0.008990673985       4.2346  GAA (E) --- (-) GAA (E) --- (-) GAA (E) GAA (E) GAA (E) GAA (E) GAA (E) GAA (E) GAA (E) GAA (E) 
   275      1   -12.4324552118   0.000003987065       0.0019  GAA (E) --- (-) GAA (E) CAA (Q) GAA (E) GAA (E) GAA (E) GAA (E) GAA (E) GAA (E) GAA (E) GAA (E) 
   276      1   -12.6938837411   0.000003069844       0.0014  GAA (E) --- (-) GGT (G) GGT (G) GGT (G) GGT (G) GGT (G) GGT (G) GGT (G) GGT (G) --- (-) --- (-) 
   277      1    -9.9641750373   0.000047055865       0.0222  GAA (E) GAA (E) GAA (E) GAA (E) GAA (E) CAA (Q) CAA (Q) CAA (Q) CAA (Q) CAA (Q) --- (-) --- (-) 
   278      6    -4.4850396609   0.011276440278       5.3112  GAA (E) GAA (E) GAA (E) GAA (E) GAA (E) GAA (E) GAA (E) GAA (E) GAA (E) GAA (E) --- (-) --- (-) 
   279      3    -4.7929766763   0.008287750678       3.9035  GAA (E) GAA (E) GAA (E) GAA (E) GAA (E) GAA (E) GAA (E) GAA (E) GAA (E) GAA (E) GAA (E) GAA (E) 
   280      1   -24.4198821477   0.000000000025       0.0000  GAA (E) GAA (E) GAA (E) GAC (D) GAC (D) GAG (E) GAT (D) GAA (E) GCA (A) GAA (E) GAG (E) --- (-) 
   281      1    -4.9024213194   0.007428574326       3.4989  GAC (D) --- (-) GAC (D) --- (-) GAC (D) GAC (D) GAC (D) GAC (D) GAC (D) GAC (D) GAC (D) GAC (D) 
   282      2    -4.6677122338   0.009393735634       4.4244  GAC (D) GAC (D) GAC (D) GAC (D) GAC (D) GAC (D) GAC (D) GAC (D) GAC (D) GAC (D) --- (-) --- (-) 
   283      1   -14.7308251377   0.000000400391       0.0002  GAC (D) GAC (D) GAC (D) GAC (D) GAC (D) GAC (D) GAT (D) GAC (D) GAC (D) GAC (D) TAT (Y) --- (-) 
   284      1    -6.5861839084   0.001379293444       0.6496  GAC (D) GAC (D) GAC (D) GAC (D) GAC (D) GAT (D) GAC (D) GAC (D) GAC (D) GAC (D) --- (-) --- (-) 
   285      1   -16.3596628844   0.000000078540       0.0000  GAC (D) GAT (D) GAT (D) CAC (H) CAC (H) GAT (D) GAT (D) GAT (D) GAT (D) GAT (D) --- (-) --- (-) 
   286      1    -7.9402685622   0.000356110828       0.1677  GAC (D) GAT (D) GAT (D) GAC (D) GAC (D) GAC (D) GAC (D) GAC (D) GAC (D) GAC (D) --- (-) --- (-) 
   287      1    -7.3141304597   0.000666060228       0.3137  GAC (D) GAT (D) GAT (D) GAT (D) GAT (D) GAT (D) GAT (D) GAT (D) GAT (D) GAT (D) GAT (D) GAT (D) 
   288      1    -4.5322110712   0.010756865563       5.0665  GAG (E) --- (-) GAG (E) GAG (E) GAG (E) GAG (E) GAG (E) GAG (E) GAG (E) GAG (E) --- (-) --- (-) 
   289      1   -11.5619123664   0.000009521936       0.0045  GAG (E) CAG (Q) CAG (Q) GAG (E) GAG (E) GAG (E) GAG (E) GAG (E) GAG (E) GAG (E) GAG (E) GAG (E) 
   290      1    -7.9069643483   0.000368170523       0.1734  GAG (E) GAG (E) GAG (E) GAA (E) GAA (E) GAG (E) GAG (E) GAG (E) GAG (E) GAG (E) GAG (E) GAG (E) 
   291      1    -6.4963430900   0.001508947200       0.7107  GAG (E) GAG (E) GAG (E) GAG (E) GAG (E) GAA (E) GAG (E) GAG (E) GAG (E) GAG (E) --- (-) --- (-) 
   292      1    -4.6007637698   0.010044161388       4.7308  GAG (E) GAG (E) GAG (E) GAG (E) GAG (E) GAG (E) GAG (E) GAG (E) GAG (E) GAG (E) --- (-) --- (-) 
   293      1   -11.3779113255   0.000011445530       0.0054  GAT (D) GAT (D) CAT (H) GAT (D) GAT (D) GAT (D) GAT (D) GAT (D) GAT (D) GAT (D) --- (-) --- (-) 
   294      1    -9.6638453912   0.000063539716       0.0299  GAT (D) GAT (D) GAT (D) AAT (N) AAT (N) GAT (D) GAT (D) GAT (D) GAT (D) GAT (D) --- (-) --- (-) 
   295      2    -6.5574771324   0.001419462312       0.6686  GAT (D) GAT (D) GAT (D) GAT (D) GAT (D) GAC (D) GAT (D) GAT (D) GAT (D) GAT (D) --- (-) --- (-) 
   296      2    -4.4944637639   0.011170669126       5.2614  GAT (D) GAT (D) GAT (D) GAT (D) GAT (D) GAT (D) GAT (D) GAT (D) GAT (D) GAT (D) --- (-) --- (-) 
   297      4    -4.7941683507   0.008277880259       3.8989  GAT (D) GAT (D) GAT (D) GAT (D) GAT (D) GAT (D) GAT (D) GAT (D) GAT (D) GAT (D) GAT (D) GAT (D) 
   298      1   -11.1850483859   0.000013880183       0.0065  GAT (D) GAT (D) GAT (D) GAT (D) GAT (D) GAT (D) GAT (D) GGT (G) GAT (D) GAT (D) --- (-) --- (-) 
   299      1   -10.5261637578   0.000026825336       0.0126  GCA (A) --- (-) GCA (A) GCT (A) GCA (A) GCA (A) GCA (A) GCA (A) GCA (A) GCA (A) GCA (A) GCA (A) 
   300      2    -4.9363709709   0.007180609788       3.3821  GCA (A) GCA (A) GCA (A) GCA (A) GCA (A) GCA (A) GCA (A) GCA (A) GCA (A) GCA (A) --- (-) --- (-) 
   301      2    -5.3283572506   0.004852034145       2.2853  GCA (A) GCA (A) GCA (A) GCA (A) GCA (A) GCA (A) GCA (A) GCA (A) GCA (A) GCA (A) GCA (A) --- (-) 
   302      1    -5.3770616218   0.004621381365       2.1767  GCA (A) GCA (A) GCA (A) GCA (A) GCA (A) GCA (A) GCA (A) GCA (A) GCA (A) GCA (A) GCA (A) GCA (A) 
   303      1   -18.4410562468   0.000000009798       0.0000  GCA (A) GCA (A) GCA (A) GCA (A) GCA (A) GCA (A) GTA (V) GCA (A) GCA (A) GCA (A) TTG (L) --- (-) 
   304      1   -16.4584671598   0.000000071151       0.0000  GCA (A) GCA (A) GCA (A) GCA (A) GCA (A) GTA (V) GCA (A) GCG (A) GCG (A) GCG (A) --- (-) --- (-) 
   305      1    -8.1311701865   0.000294223703       0.1386  GCA (A) GCA (A) GCA (A) GCG (A) GCG (A) GCA (A) GCA (A) GCA (A) GCA (A) GCA (A) --- (-) --- (-) 
   306      1   -15.6944718334   0.000000152749       0.0001  GCA (A) GCG (A) GCA (A) GCA (A) GCA (A) GTT (V) GCT (A) GCT (A) GCT (A) GCT (A) --- (-) --- (-) 
   307      2    -5.1068434177   0.006055166420       2.8520  GCC (A) GCC (A) GCC (A) GCC (A) GCC (A) GCC (A) GCC (A) GCC (A) GCC (A) GCC (A) --- (-) --- (-) 
   308      1    -5.5577464716   0.003857459505       1.8169  GCC (A) GCC (A) GCC (A) GCC (A) GCC (A) GCC (A) GCC (A) GCC (A) GCC (A) GCC (A) GCC (A) GCC (A) 
   309      1    -7.8191255154   0.000401973048       0.1893  GCC (A) GCC (A) GCC (A) GCC (A) GCC (A) GCG (A) GCC (A) GCC (A) GCC (A) GCC (A) --- (-) --- (-) 
   310      1   -10.8072202915   0.000020252744       0.0095  GCC (A) GCC (A) GCC (A) GCC (A) GCC (A) GCT (A) GCA (A) GCC (A) GCC (A) GCC (A) --- (-) --- (-) 
   311      1    -7.5772923232   0.000511945531       0.2411  GCC (A) GCC (A) GCC (A) GCC (A) GCC (A) GCT (A) GCC (A) GCC (A) GCC (A) GCC (A) GCC (A) GCC (A) 
   312      1   -22.7996447021   0.000000000125       0.0000  GCC (A) GCC (A) GGC (G) GCC (A) GCC (A) GCC (A) GCC (A) GCG (A) GCG (A) GCG (A) GCG (A) GCG (A) 
   313      1    -7.8183232025   0.000402295686       0.1895  GCG (A) --- (-) GCA (A) --- (-) GCA (A) GCA (A) GCA (A) GCA (A) GCA (A) GCA (A) GCA (A) GCA (A) 
   314      1   -16.8188605880   0.000000049621       0.0000  GCG (A) GCC (A) GCA (A) GCG (A) GCG (A) GCA (A) GCA (A) GCG (A) GCG (A) GCG (A) --- (-) --- (-) 
   315      1   -15.0643294049   0.000000286843       0.0001  GCG (A) GCT (A) GCT (A) GCT (A) GCT (A) GCA (A) GCT (A) GCT (A) GCT (A) GCT (A) --- (-) GTT (V) 
   316      1   -18.6327768924   0.000000008089       0.0000  GCG (A) GGG (G) GCG (A) GGG (G) GGG (G) GGG (G) GGG (G) GGG (G) GGG (G) GGG (G) GTG (V) --- (-) 
   317      1   -13.7577937432   0.000001059415       0.0005  GCT (A) --- (-) GTT (V) GCG (A) GCG (A) GCT (A) GCT (A) GCT (A) GCT (A) GCT (A) GCT (A) GCT (A) 
   318      1   -10.9588183244   0.000017403864       0.0082  GCT (A) GCC (A) GCT (A) GCT (A) GCT (A) GCA (A) GCT (A) GCT (A) GCT (A) GCT (A) --- (-) --- (-) 
   319      1   -10.8779404201   0.000018869939       0.0089  GCT (A) GCT (A) GCT (A) GCT (A) GCT (A) GCC (A) GCG (A) GCT (A) GCT (A) GCT (A) --- (-) --- (-) 
   320      2    -4.9454780319   0.007115512409       3.3514  GCT (A) GCT (A) GCT (A) GCT (A) GCT (A) GCT (A) GCT (A) GCT (A) GCT (A) GCT (A) --- (-) --- (-) 
   321      1    -5.3334271308   0.004827497166       2.2738  GCT (A) GCT (A) GCT (A) GCT (A) GCT (A) GCT (A) GCT (A) GCT (A) GCT (A) GCT (A) GCT (A) --- (-) 
   322      2    -5.3810548842   0.004602963774       2.1680  GCT (A) GCT (A) GCT (A) GCT (A) GCT (A) GCT (A) GCT (A) GCT (A) GCT (A) GCT (A) GCT (A) GCT (A) 
   323      1    -5.2541060607   0.005226015946       2.4615  GGA (G) --- (-) GGA (G) --- (-) GGA (G) GGA (G) GGA (G) GGA (G) GGA (G) GGA (G) GGA (G) GGA (G) 
   324      1    -8.9492812832   0.000129830438       0.0612  GGA (G) --- (-) GGC (G) --- (-) GGC (G) GGC (G) GGC (G) GGC (G) GGC (G) GGC (G) GGC (G) GGC (G) 
   325      1   -12.0635186865   0.000005766077       0.0027  GGA (G) GGA (G) GGA (G) GGA (G) GGA (G) GGA (G) GGA (G) GGA (G) GGA (G) GGA (G) GCT (A) --- (-) 
   326      1    -5.3074782395   0.004954404800       2.3335  GGA (G) GGA (G) GGA (G) GGA (G) GGA (G) GGA (G) GGA (G) GGA (G) GGA (G) GGA (G) GGA (G) --- (-) 
   327      1    -5.3407678905   0.004792189421       2.2571  GGA (G) GGA (G) GGA (G) GGA (G) GGA (G) GGA (G) GGA (G) GGA (G) GGA (G) GGA (G) GGA (G) GGA (G) 
   328      1    -8.5272950904   0.000197989791       0.0933  GGA (G) GGA (G) GGA (G) GGA (G) GGA (G) GGC (G) GGA (G) GGA (G) GGA (G) GGA (G) GGA (G) GGA (G) 
   329      1    -7.4666289121   0.000571852817       0.2693  GGA (G) GGA (G) GGA (G) GGA (G) GGA (G) GGG (G) GGA (G) GGA (G) GGA (G) GGA (G) --- (-) --- (-) 
   330      1    -5.1780796296   0.005638824655       2.6559  GGC (G) GGC (G) GGC (G) GGC (G) GGC (G) GGC (G) GGC (G) GGC (G) GGC (G) GGC (G) --- (-) --- (-) 
   331      1   -16.4582724958   0.000000071164       0.0000  GGC (G) GGC (G) GGC (G) GGC (G) GGC (G) GGC (G) GGC (G) GGC (G) GGC (G) GGC (G) TCT (S) --- (-) 
   332      1    -9.6618233275   0.000063668328       0.0300  GGC (G) GGC (G) GGC (G) GGC (G) GGC (G) GGC (G) GGG (G) GGC (G) GGC (G) GGC (G) GGC (G) GGC (G) 
   333      1    -8.2246446333   0.000267967559       0.1262  GGG (G) --- (-) GGG (G) GGG (G) GGG (G) GGC (G) GGG (G) GGG (G) GGG (G) GGG (G) --- (-) --- (-) 
   334      1    -8.6320944530   0.000178290832       0.0840  GGG (G) GGG (G) GGG (G) GGG (G) GGG (G) GGA (G) GGA (G) GGA (G) GGA (G) GGA (G) --- (-) --- (-) 
   335      1    -7.7899700271   0.000413865289       0.1949  GGG (G) GGG (G) GGG (G) GGG (G) GGG (G) GGA (G) GGG (G) GGG (G) GGG (G) GGG (G) GGG (G) --- (-) 
   336      1    -5.1168652752   0.005994785475       2.8235  GGG (G) GGG (G) GGG (G) GGG (G) GGG (G) GGG (G) GGG (G) GGG (G) GGG (G) GGG (G) --- (-) --- (-) 
   337      1    -5.4244703566   0.004407399894       2.0759  GGG (G) GGG (G) GGG (G) GGG (G) GGG (G) GGG (G) GGG (G) GGG (G) GGG (G) GGG (G) GGG (G) --- (-) 
   338      1    -5.4583436452   0.004260606981       2.0067  GGG (G) GGG (G) GGG (G) GGG (G) GGG (G) GGG (G) GGG (G) GGG (G) GGG (G) GGG (G) GGG (G) GGG (G) 
   339      1   -12.3345750793   0.000004397057       0.0021  GGT (G) --- (-) GGT (G) AGT (S) GGT (G) GGT (G) GGT (G) GGT (G) GGT (G) GGT (G) GGT (G) GGT (G) 
   340      1   -20.2807869609   0.000000001557       0.0000  GGT (G) GAT (D) GAC (D) GGG (G) GGG (G) GGC (G) GGC (G) GGC (G) GGC (G) GGC (G) --- (-) --- (-) 
   341      1   -15.7670438769   0.000000142056       0.0001  GGT (G) GGC (G) GGC (G) GGC (G) GGC (G) GGC (G) GGC (G) GGT (G) GGT (G) GGT (G) --- (-) --- (-) 
   342      1   -10.6789677505   0.000023024130       0.0108  GGT (G) GGT (G) GGT (G) GGT (G) GGT (G) GGT (G) GGC (G) GGC (G) GGC (G) GGC (G) --- (-) --- (-) 
   343      1    -5.0342088853   0.006511347302       3.0668  GGT (G) GGT (G) GGT (G) GGT (G) GGT (G) GGT (G) GGT (G) GGT (G) GGT (G) GGT (G) --- (-) --- (-) 
   344      1   -16.2454522520   0.000000088042       0.0000  GGT (G) GGT (G) GGT (G) GGT (G) GGT (G) GGT (G) GGT (G) GGT (G) GGT (G) GGT (G) CAG (Q) --- (-) 
   345      1    -5.3657936115   0.004673749627       2.2013  GGT (G) GGT (G) GGT (G) GGT (G) GGT (G) GGT (G) GGT (G) GGT (G) GGT (G) GGT (G) GGT (G) GGT (G) 
   346      1   -12.0435844720   0.000005882172       0.0028  GTA (V) GTA (V) GTA (V) GTA (V) GTA (V) GTA (V) ATA (I) ATA (I) ATA (I) ATA (I) --- (-) --- (-) 
   347      1    -4.9246120285   0.007265544557       3.4221  GTA (V) GTA (V) GTA (V) GTA (V) GTA (V) GTA (V) GTA (V) GTA (V) GTA (V) GTA (V) --- (-) --- (-) 
   348      1    -5.6052989256   0.003678320836       1.7325  GTC (V) GTC (V) GTC (V) GTC (V) GTC (V) GTC (V) GTC (V) GTC (V) GTC (V) GTC (V) GTC (V) GTC (V) 
   349      1   -13.1551223895   0.000001935544       0.0009  GTC (V) GTT (V) GTC (V) GCC (A) GCC (A) GTC (V) GTC (V) GTC (V) GTC (V) GTC (V) --- (-) --- (-) 
   350      1    -8.3580611874   0.000234498542       0.1104  GTC (V) GTT (V) GTT (V) GTC (V) GTC (V) GTC (V) GTC (V) GTC (V) GTC (V) GTC (V) --- (-) --- (-) 
   351      1   -15.3551321713   0.000000214462       0.0001  GTC (V) GTT (V) GTT (V) GTT (V) GTT (V) GTT (V) GTT (V) GTT (V) GTT (V) GTT (V) TTA (L) --- (-) 
   352      1   -10.6107991199   0.000024648386       0.0116  GTG (V) GTA (V) GTG (V) GTG (V) GTG (V) GTT (V) GTG (V) GTG (V) GTG (V) GTG (V) --- (-) --- (-) 
   353      2    -5.4820763279   0.004160681783       1.9597  GTG (V) GTG (V) GTG (V) GTG (V) GTG (V) GTG (V) GTG (V) GTG (V) GTG (V) GTG (V) GTG (V) --- (-) 
   354      1    -5.5394322225   0.003928756865       1.8504  GTG (V) GTG (V) GTG (V) GTG (V) GTG (V) GTG (V) GTG (V) GTG (V) GTG (V) GTG (V) GTG (V) GTG (V) 
   355      1    -7.6449935559   0.000478433393       0.2253  GTG (V) GTG (V) GTG (V) GTG (V) GTG (V) GTG (V) GTG (V) GTG (V) GTG (V) GTG (V) GTT (V) --- (-) 
   356      1    -5.2878217070   0.005052754661       2.3798  GTT (V) --- (-) GTT (V) --- (-) GTT (V) GTT (V) GTT (V) GTT (V) GTT (V) GTT (V) GTT (V) GTT (V) 
   357      1   -14.3633735173   0.000000578184       0.0003  GTT (V) GTT (V) GTT (V) GTT (V) GTT (V) GTC (V) GTT (V) GTC (V) GTT (V) GTC (V) --- (-) --- (-) 
   358      4    -4.9325483888   0.007208110787       3.3950  GTT (V) GTT (V) GTT (V) GTT (V) GTT (V) GTT (V) GTT (V) GTT (V) GTT (V) GTT (V) --- (-) --- (-) 
   359      2    -5.3605504147   0.004698319372       2.2129  GTT (V) GTT (V) GTT (V) GTT (V) GTT (V) GTT (V) GTT (V) GTT (V) GTT (V) GTT (V) GTT (V) --- (-) 
   360      1   -19.3851162649   0.000000003812       0.0000  TAT (Y) TAT (Y) TAT (Y) TAT (Y) TAT (Y) TAC (Y) TAT (Y) TAT (Y) TAT (Y) TAT (Y) ATG (M) --- (-) 
   361      2    -4.8774064410   0.007616742905       3.5875  TAT (Y) TAT (Y) TAT (Y) TAT (Y) TAT (Y) TAT (Y) TAT (Y) TAT (Y) TAT (Y) TAT (Y) --- (-) --- (-) 
   362      2    -5.0407390126   0.006468965904       3.0469  TAT (Y) TAT (Y) TAT (Y) TAT (Y) TAT (Y) TAT (Y) TAT (Y) TAT (Y) TAT (Y) TAT (Y) TAT (Y) TAT (Y) 
   363      1   -14.5711170158   0.000000469726       0.0002  TAT (Y) TAT (Y) TAT (Y) TAT (Y) TAT (Y) TAT (Y) TAT (Y) TAT (Y) TAT (Y) TAT (Y) TTG (L) --- (-) 
   364      1   -17.9912192375   0.000000015364       0.0000  TCA (S) --- (-) TCA (S) --- (-) TCA (S) TCG (S) TCA (S) TCG (S) TCA (S) TCA (S) TCA (S) TCG (S) 
   365      1   -18.0343894594   0.000000014715       0.0000  TCA (S) GCC (A) TCA (S) TCA (S) TCA (S) TCG (S) TCA (S) TCA (S) TCA (S) TCA (S) --- (-) --- (-) 
   366      4    -5.1290406182   0.005922239438       2.7894  TCA (S) TCA (S) TCA (S) TCA (S) TCA (S) TCA (S) TCA (S) TCA (S) TCA (S) TCA (S) --- (-) --- (-) 
   367      1    -5.3551929651   0.004723557928       2.2248  TCA (S) TCA (S) TCA (S) TCA (S) TCA (S) TCA (S) TCA (S) TCA (S) TCA (S) TCA (S) TCA (S) TCA (S) 
   368      1   -17.9419182650   0.000000016141       0.0000  TCC (S) TCC (S) TCC (S) TCC (S) TCC (S) ACA (T) ACG (T) ACC (T) ACC (T) ACC (T) --- (-) --- (-) 
   369      2    -5.3196391651   0.004894519520       2.3053  TCC (S) TCC (S) TCC (S) TCC (S) TCC (S) TCC (S) TCC (S) TCC (S) TCC (S) TCC (S) --- (-) --- (-) 
   370      1   -11.8633862858   0.000007043634       0.0033  TCG (S) --- (-) TCA (S) --- (-) TCG (S) TCA (S) TCG (S) TCG (S) TCG (S) TCG (S) TCG (S) TCG (S) 
   371      1   -12.8318069877   0.000002674343       0.0013  TCG (S) --- (-) TCG (S) --- (-) TCG (S) TCC (S) TCA (S) TCG (S) TCG (S) TCG (S) TCG (S) TCG (S) 
   372      1    -9.7538716829   0.000058069402       0.0274  TCT (S) TCC (S) TCC (S) TCT (S) TCT (S) TCT (S) TCT (S) TCT (S) TCT (S) TCT (S) TCT (S) --- (-) 
   373      1    -8.6632396190   0.000172823517       0.0814  TCT (S) TCT (S) TCT (S) TCT (S) TCT (S) TCA (S) TCT (S) TCT (S) TCT (S) TCT (S) --- (-) --- (-) 
   374      1   -15.6357578619   0.000000161986       0.0001  TCT (S) TCT (S) TCT (S) TCT (S) TCT (S) TCT (S) TCT (S) TCT (S) TCT (S) TCT (S) CTA (L) --- (-) 
   375      1    -5.4559558081   0.004270792772       2.0115  TGC (C) TGC (C) TGC (C) TGC (C) TGC (C) TGC (C) TGC (C) TGC (C) TGC (C) TGC (C) --- (-) TGC (C) 
   376      1   -11.1236652966   0.000014758885       0.0070  TGG (W) GGG (G) TGG (W) TGG (W) TGG (W) TGG (W) TGG (W) TGG (W) TGG (W) TGG (W) --- (-) --- (-) 
   377      2    -5.1479915450   0.005811064275       2.7370  TGG (W) TGG (W) TGG (W) TGG (W) TGG (W) TGG (W) TGG (W) TGG (W) TGG (W) TGG (W) --- (-) --- (-) 
   378      1    -5.2046016460   0.005491237461       2.5864  TGG (W) TGG (W) TGG (W) TGG (W) TGG (W) TGG (W) TGG (W) TGG (W) TGG (W) TGG (W) TGG (W) --- (-) 
   379      1    -5.2096620043   0.005463520022       2.5733  TGG (W) TGG (W) TGG (W) TGG (W) TGG (W) TGG (W) TGG (W) TGG (W) TGG (W) TGG (W) TGG (W) TGG (W) 
   380      1   -10.8753244737   0.000018919367       0.0089  TGT (C) TGT (C) TGT (C) TGT (C) TGT (C) TGT (C) TGT (C) TGT (C) TGC (C) TGT (C) --- (-) --- (-) 
   381      1    -5.3789605138   0.004612614187       2.1725  TGT (C) TGT (C) TGT (C) TGT (C) TGT (C) TGT (C) TGT (C) TGT (C) TGT (C) TGT (C) TGT (C) --- (-) 
   382      1   -15.7267229333   0.000000147901       0.0001  TTA (L) --- (-) GTA (V) --- (-) GTA (V) TTA (L) CTA (L) TTA (L) TTA (L) TTA (L) TTA (L) TTA (L) 
   383      1   -10.9008840718   0.000018441923       0.0087  TTA (L) --- (-) GTA (V) GTA (V) GTA (V) GTA (V) GTA (V) GTA (V) GTA (V) GTA (V) GTA (V) GTA (V) 
   384      1    -5.2888396286   0.005047613970       2.3774  TTA (L) --- (-) TTA (L) --- (-) TTA (L) TTA (L) TTA (L) TTA (L) TTA (L) TTA (L) TTA (L) TTA (L) 
   385      1    -5.0932772316   0.006137871663       2.8909  TTA (L) TTA (L) TTA (L) TTA (L) TTA (L) TTA (L) TTA (L) TTA (L) TTA (L) TTA (L) --- (-) --- (-) 
   386      1    -5.1990150650   0.005522000555       2.6009  TTC (F) --- (-) TTC (F) --- (-) TTC (F) TTC (F) TTC (F) TTC (F) TTC (F) TTC (F) TTC (F) TTC (F) 
   387      2    -5.0629319805   0.006326981705       2.9800  TTC (F) TTC (F) TTC (F) TTC (F) TTC (F) TTC (F) TTC (F) TTC (F) TTC (F) TTC (F) --- (-) --- (-) 
   388      1    -5.2461907345   0.005267545711       2.4810  TTC (F) TTC (F) TTC (F) TTC (F) TTC (F) TTC (F) TTC (F) TTC (F) TTC (F) TTC (F) TTC (F) TTC (F) 
   389      1   -10.1072731533   0.000040781861       0.0192  TTC (F) TTC (F) TTC (F) TTC (F) TTC (F) TTC (F) TTC (F) TTC (F) TTC (F) TTC (F) TTG (L) --- (-) 
   390      1   -17.0383091065   0.000000039843       0.0000  TTC (F) TTT (F) TTT (F) TTC (F) TTC (F) TTC (F) TTC (F) TTC (F) TTC (F) TTC (F) CTT (L) TTC (F) 
   391      1   -15.4844088587   0.000000188455       0.0001  TTG (L) --- (-) TTA (L) TTT (F) TTT (F) TTT (F) TTT (F) TTT (F) TTT (F) TTT (F) --- (-) --- (-) 
   392      1    -5.3792288361   0.004611376686       2.1720  TTG (L) --- (-) TTG (L) --- (-) TTG (L) TTG (L) TTG (L) TTG (L) TTG (L) TTG (L) TTG (L) TTG (L) 
   393      1   -11.7551406248   0.000007848873       0.0037  TTG (L) TTG (L) TTG (L) CTG (L) CTG (L) CTG (L) TTG (L) TTG (L) TTG (L) TTG (L) --- (-) --- (-) 
   394      2    -5.1830800149   0.005610698738       2.6426  TTG (L) TTG (L) TTG (L) TTG (L) TTG (L) TTG (L) TTG (L) TTG (L) TTG (L) TTG (L) --- (-) --- (-) 
   395      1   -10.1764925608   0.000038054449       0.0179  TTG (L) TTG (L) TTG (L) TTG (L) TTG (L) TTG (L) TTG (L) TTG (L) TTG (L) TTG (L) --- (-) TCG (S) 
   396      1    -5.4483633229   0.004303342112       2.0269  TTG (L) TTG (L) TTG (L) TTG (L) TTG (L) TTG (L) TTG (L) TTG (L) TTG (L) TTG (L) TTG (L) TTG (L) 
   397      1   -13.2693949277   0.000001726533       0.0008  TTT (F) --- (-) TTT (F) --- (-) TTT (F) TTT (F) TTT (F) TTT (F) TTC (F) TTT (F) TTC (F) TTT (F) 
   398      1   -14.2900945607   0.000000622144       0.0003  TTT (F) TTT (F) TTT (F) TTT (F) TTT (F) TGC (C) TGT (C) TGT (C) TGT (C) TGT (C) --- (-) --- (-) 
   399      1    -7.7573195579   0.000427601206       0.2014  TTT (F) TTT (F) TTT (F) TTT (F) TTT (F) TTC (F) TTT (F) TTT (F) TTT (F) TTT (F) --- (-) --- (-) 
   400      1   -11.7756291562   0.000007689697       0.0036  TTT (F) TTT (F) TTT (F) TTT (F) TTT (F) TTT (F) TTC (F) TTC (F) TTC (F) TTC (F) TTC (F) TTC (F) 
   401      1    -4.9234948294   0.007273666153       3.4259  TTT (F) TTT (F) TTT (F) TTT (F) TTT (F) TTT (F) TTT (F) TTT (F) TTT (F) TTT (F) --- (-) --- (-) 
