# Supplementary material for: Comparative gene retention analysis in barley, wild emmer, and bread wheat pangenome lines reveals factors affecting gene retention following gene duplication
Source: BMC Biol. 2023 Feb 6;21:25. doi: 10.1186/s12915-022-01503-z (PMC9903521; doi:10.1186/s12915-022-01503-z)
Supplement: Supplementary file 12 — Additional file 12. Sequence alignment, phylogenetic trees, and natural selection analyses data for Fig. 5E-O. [file 12915_2022_1503_MOESM12_ESM.zip › Files_S11/HORVU.MOREX.r2.4HG0348390.1/HORVU.MOREX.r2.4HG0348390.1.phy]

(Bradi3g12460.4,((TRIDC7BG031460.1,TRIDC7AG039350.1),((TraesCSU02G135100,(TraesCS7D02G283900,(HORVU.MOREX.r2.7HG0573130.1,TraesCS7B02G197000))),(HORVU.MOREX.r2.4HG0348390.1,((TRIDC4BG062720.1,TraesCSU02G127700),(TRIDC5AG077660.1,TraesCS5A02G549900)))'#1')));
