# Supplementary material for: Comparative gene retention analysis in barley, wild emmer, and bread wheat pangenome lines reveals factors affecting gene retention following gene duplication
Source: BMC Biol. 2023 Feb 6;21:25. doi: 10.1186/s12915-022-01503-z (PMC9903521; doi:10.1186/s12915-022-01503-z)
Supplement: Supplementary file 12 — Additional file 12. Sequence alignment, phylogenetic trees, and natural selection analyses data for Fig. 5E-O. [file 12915_2022_1503_MOESM12_ESM.zip › Files_S11/HORVU.MOREX.r2.4HG0348390.1/rst1]

	12	471	401	0.4868	0.121	0.130	0.147	0.190	0.030	0.000	0.004	0.021	0.005	0.004	0.002	0.094	0.026	1.888	0.157	0.020	0.061	0.074	0.045	0.083	0.021	0.000	2.060	0.758	0.157	0.132	195.464	-4129.241
