# Supplementary material for: Comparative gene retention analysis in barley, wild emmer, and bread wheat pangenome lines reveals factors affecting gene retention following gene duplication
Source: BMC Biol. 2023 Feb 6;21:25. doi: 10.1186/s12915-022-01503-z (PMC9903521; doi:10.1186/s12915-022-01503-z)
Supplement: Supplementary file 12 — Additional file 12. Sequence alignment, phylogenetic trees, and natural selection analyses data for Fig. 5E-O. [file 12915_2022_1503_MOESM12_ESM.zip › Files_S11/HORVU.MOREX.r2.4HG0348390.1/2NG.dS]

    12
HORVU.MOREX.r2.4HG0348390.1 
TRIDC4BG062720.1       0.1847
TraesCSU02G127700      0.1749  0.0824
TRIDC5AG077660.1       0.1398  0.1736  0.1615
TraesCS5A02G549900     0.1304  0.1736  0.1309  0.0144
Bradi3g12460.4         0.3612  0.3652  0.4135  0.3428  0.4061
HORVU.MOREX.r2.7HG0573130.1   0.1940  0.1805  0.2416  0.1821  0.2513  0.2945
TraesCSU02G135100      0.1664  0.1804  0.2463  0.1583  0.2341  0.2913  0.1125
TraesCS7B02G197000     0.1714  0.1930  0.2531  0.1726  0.2408  0.3102  0.1173  0.0490
TraesCS7D02G283900     0.1499  0.1673  0.2317  0.1466  0.2198  0.2827  0.1010  0.0225  0.0322
TRIDC7BG031460.1       0.3589  0.3281  0.3531  0.3347  0.3506  0.3126  0.2014  0.1491  0.1100  0.1324
TRIDC7AG039350.1       0.2546  0.2018  0.4100  0.2631  0.3903  0.2865  0.1707  0.0260  0.0737  0.0666  0.0690
