# Supplementary material for: Comparative gene retention analysis in barley, wild emmer, and bread wheat pangenome lines reveals factors affecting gene retention following gene duplication
Source: BMC Biol. 2023 Feb 6;21:25. doi: 10.1186/s12915-022-01503-z (PMC9903521; doi:10.1186/s12915-022-01503-z)
Supplement: Supplementary file 12 — Additional file 12. Sequence alignment, phylogenetic trees, and natural selection analyses data for Fig. 5E-O. [file 12915_2022_1503_MOESM12_ESM.zip › Files_S11/HORVU.MOREX.r2.4HG0348390.1/HORVU.MOREX.r2.4HG0348390.1.fas]

>HORVU.MOREX.r2.4HG0348390.1
---------------------------------------------------------------------------------------------------------------------------------------------------------------------------------------------------------------------------------------------------------------------------------------------------------------------------------------ATGATATCGAATCATCTGCTATTCAAA---------------GTTTTTGGACAGGACCAACCAATAGCGCTTAAGTTATTGGGATCGGAAAATTCATTACAAGCACTAGAAGGTTTAGCTATGGAACTCGAGGATTCATTGTATCCACTGCTAAGGGAAGTCAGCATCGGCATAGATCCTTATGTGATCTTCCAAGATGCAGACTGGGCCCTTCTAATTGGGGCCAAACCCAGAGGACCTGGAATGGAGCGAGCTGCCATACTAGATATCAATGGTCAAATCTTTGCTGAACAGGGGAAAGCACTTAACGCTGTGGCATCTCGGAATGTGAAAATCATAGTTGTTGGGAATCCCTGTAATACT------------------------------------------------------------------------------------AATGCGTTGATCTGCATGAAAAATGCTCCTAACCTACCAGCAAAAAACTTTCATGCATTGACAAGGTTGGATGAAAATCGAGCCAAGTTTCAGCTAGCGTTAAAAGCTGGTGTGCTTTATGACAAAGTATCAAATATGACTATTTGGGGAAACCATTCAACAAATCAGGTTCCTGATTTCTTGAATGCCAAAATTAATGGGAAGCCAGTAAAAGAAGTCATCAAAGATACAAAGTGGCTAGAAGAGGATTTCACTATAACTGTTCAAAAGCGCGGAGGTGTGCTCATCGAAAAGCGGGGCAGATCTTCAGCTGCATCAACCGCTGTTTCCATCGTCGACGCCATGAGGTCCCTCATAACTCCTTCCCCAAAAGGGGACTGGTTCTCTACAGCGGTCTATACGACCGGAAATCCTTATGGCATAGCAGAAGACCTCATATTCAGCATGCCGTGCAGATCAAAGGGTGATGGTGACTATGAACTGGTTCAAGATATGGCAATGGACGATTTTCTCTGGGGTCGGATAAAAAAGAGTGAAGCAGAACTGATCATCGAGAAAAGATGTGTTGCCCATCTTACAGGGGAGGAAATTATCTTGAAAAGGTAA---------------------------------
>TRIDC4BG062720.1
---------------------------------------------------------------------------------------------------------------------------------------------------------------------------------------------------------------------------------------------------------------------------------------------------------------------------------------------------------------------------------------------------------------------------------------------------------------ATGGAACTGCAGGATTCATTGTATCCATTGCTAAGGGAAGTCAGCATCGGCATAGATCCTTATGTGATCTTCGAAGATGCAGATTGGGCCCTTTTAATTGGGGCCAAACCCAGAGGACCTGGAATGGAGCGAGCTGCCATACTAGATATCAATGGTCAAATCTTTGCTGAACAGGGGAAAGCACTTAACGCTGTGGCATCCCGGAATGTGGAAGTCATAGTTGTTGGGAACCGTTGTAACACT------------------------------------------------------------------------------------AATGCTTTGATATGCTTGAAAAATGCTCCTGACTTACCAGCAAAAAACTTTCATGCATTGACAAGGTTGGATGAAAATAGAGCCAGGTTTCAGCTAGCCTTACAAGCCGGTGTATTTTATGACAAAGTAGCCAATATGACTATTTGGGGAAACCATTCAACAACACAGGTTCCTGATTTCTTGAATGCCAAAATTAGTGGGAGGCCAGTAAAAGAAGTTATCAAAGATACAAAGTGGCTAGAAGAGGATTTCACTATAACTGTTCAAAAGCGTGGAGGTGTGCTCATCGAAAAGTGGGGCAGATCTTCAGCTGCATCAACCGCTGTTTCCATCGTTGATGCCATGAGATCCCTTGTAACTCCTTCCCCGGAAGGGGACTGGTTCTCTACAGGGGTTTATACGACCGGAAATCCTTATGGCATAGCAGAAGACCTCGTATTTAGCATGCCGTGTAGGTCAAATGGTGATGGCGACTATGAACTAGTTCAAGATGTGGCAACGGATGATTTTCTCGGGGATCGGATCAAAAAGAGTGAAGCGGAACTGATCGCCGAGAAAAGATGTGTTGCC---------------------------------------------------------------------
>TraesCSU02G127700
------------------------------------------------------------------------------ATGTTAACACTGCAGATGAAAGACGCGCCCTTGATCCGTGATCCTCTTTCCCGCGCAGGATGTGGACAT------GCTTCCCGCGGCGTCAGTGGA------------------------------GGTACACCGCCAATC---------------------------------------------TTGGATCAAAAGACCAACTCCTGGAAGAAATTAGTGAACGTTTCTGTGACAGGTGCAACCGGGATGATATCAAATCATCTGCTATTCAAACTTGCCTCTGGTGAGGTTTTTGGACAGGACCAACCAATAGCACTGAAGTTATTGGGCTCGGAAAGTTCAGTACATGCACTAGAAGGTGTAGTTATGGAACTGCAGGATTCATTGTATCCATTGCTAAGGGAAGTCAGCATAGGCATAGATCCTTATGTGATCTTCGAAGATGCAGATTGGGCCCTTCTAATTGGGGCCAAACCCAGAGGACCTGGAATGGAGCGAGCTGGCATAGTAGATATCAATGGTCAAATCTTTGCTGAACAGGGGAAAGCACTTAACGCTGTGGCATCCCGGAATGTGAAAGTCATAGTTGTTGGGAACCCCTGTAACACT------------------------------------------------------------------------------------AATGCTTTGATATGCTTGAAAAATGCTCCTAACTTACCAGCAAAAAACTTTCATGCATTGACAAGGTTGGATGAAAATAGAGCCAAGTTTCAGCTAGCATTACAAGCTGGTGTGTTCTATGACAAAGTATCAAATATGACTATTTGGGGAAACCATTCAACAACTCAGGTTCCTGATTTCTTGAATGCCAAAATTAGTGGGAGGCCAGTAAAAGAAGTTATCAAAGATACAAAGTGGCTAGAAGAGGATTTCACTATAACTGTTCAAAAGCGTGGAGGTGTGCTCATTGAAAAGTGGGGCAGATCTTCAGCTGCATCAACCGCTGTTTCCATCGTCGATGCCATGAGGTCCCTTGTAACTCCTTCCTCGGAAGGGGACTGGTTCTCTACAGCGGTTTATACGACCGGAAATCCTTATGGCATAGCAGAAGACCTCGTATTTAGCATGCCTTGTAGGTCAAAGGGTGATGGCGACTATGAACTAGTTCAACATGTGGCAATGGATGATTTTCTCTGGGACCGGATCAAAAAGAGTGAAGCAGAACTGATCGCCGAGAAAAGATGTGTTGCCCATCTTATAGGGGAGGGTAATGCATTATCTGATCTTCCTGGGGATACAATGCTACCGGGGGAGATGTAG
>TRIDC5AG077660.1
---------------------------------------------------------------------------------------------------------------------------------------------------------------------------------------------------------------------------------------------------------------------------------------------------------------------------------------------------------------------------------------------------------------------------------------------GCTATTCAAAGTGTAGCGATGGAACTGGAGGATTCATTGTATCCACTGCTAAGGGAAGTCAGCATCGGCATAGATCCTTATGTGATCTTCAAAGATGCAGATTGGGCCCTTCTAATTGGGGCCAAACCCAGAGGACCTGGAGTGGAACGAGCTGCCATACTAGATATCAATGGTCAAATCTTTGCTGAACAGGGGAAAGCACTTAACGCTGTGGCATCTCGGAATGTGAAAGTCATAGTTGTTGGGAACCCCTGTAACACT------------------------------------------------------------------------------------AATGCTTTGATCTGCTTGAAAAATGCTCCCAACCTACCAGCAAAAAACTTTCATGCACTGACAAGGTTGGATGAAAATAGAGCCAAGTTTCAGCTAGCGTTACAAGCTGGTGTGTTTTATGACAAAGTATCAAATATGACTATCTGGGGAAACCATTCAACAAATCAGGTTCCTGATTTCTTGAATGCCAAAATTAATGGGAGGCCAGTAAAAGAAGTCATCAAAGATACAAAGTGGCTAGAAGAGGATTTCACTATAACAGTTCAAAGGCGTGGAGGTGTGCTCATCGAAAAATGGGGCAGATCTTCAGCTGCGTCAACCGCTGTTTCCATCGCCCACGCCATGAGGTCCCTTGTGACTCCTTCCCCAGAAGGGGACTGGTTCTCTACAGGGGTTTATACGACCGGAAATCCTTATGGCATAGCAGACGACCTCGTATTCAGCATGCCGTGTAGATCAAAGGGTGATGGCGACTATGAACTAGTTCAAGATGTGGCAATGGACAATTTTCTCTGGGGGCGGATAAAAAAGAGTGAAGCAGAATTGATCGCCGAGAAAAGATGTGTTGCCCATCTTACTGGGGAGGGTAATGCATTTTGTGATCTTCCTGCGGATACAATGCTT---------------
>TraesCS5A02G549900
------------------------------------------------------------------------------ATGTTAACACTGCAGATGAAAGACGCGCCCTTGATCCGTGATCCTCTTTCCCGCACAGGATGTGGACAT------GCTTCCCGCGGCGTCAATGGA------------------------------GGTACACCGCCAATC---------------------------------------------TTGGACGAAAAGACCACGCCCTGGAAGAAATTAGTGAACGTTTCTCTGACAGGTGCGGCCGGGAGGATATCGAATCATCTGCTATTCAAACTTGCCTCCGGTGAGGTTTTTGGACAGGACCAACCACTAGCACTGAAGTTATTGGGCTCGGAAAGTTCAGTACAGGCACTAGAAGGTGTAGCGATGGAACTGGAGGATTCATTGTATCCACTGCTAAGGGAAGTCAGCATCGGCATAGATCCTTATGTGATCTTCAAAGATGCAGATTGGGCCCTTCTAATTGGGGCCAAACCCAGAGGACCTGGAGTGGAACGAGCTGCCATACTAGATATCAATGGTCAAATCTTTGCTGAACAGGGGAAAGCACTTAACGCTGTGGCATCTCGGAATGTGAAAGTCATAGTTGTTGGGAACCCCTGTAACACT------------------------------------------------------------------------------------AATGCTTTGATCTGCTTGAAAAATGCTCCCAACCTACCAGCAAAAAACTTTCATGCACTGACAAGGTTGGATGAAAATAGAGCCAAGTTTCAGCTAGCGTTACAAGCTGGTGTGTTTTATGACAAAGTATCAAATATGACTATCTGGGGAAACCATTCAACAAATCAGGTTCCTGATTTCTTGAATGCCAAAATTAATGGGAGGCCAGTAAAAGAAGTCATCAAAGATACAAAGTGGCTAGAAGAGGATTTCACTATAACAGTTCAAAGGCGTGGAGGTGTGCTCATCGAAAAATGGGGCAGATCTTCAGCTGCGTCAACCGCTGTTTCCATCGCCCACGCCATGAGGTCCCTTGTGACTCCTTCCCCAGAAGGGGACTGGTTCTCTACAGGGGTTTATACGACCGGAAATCCTTATGGCATAGCAGACGACCTCGTATTCAGCATGCCGTGTAGATCAAAGGGTGATGGCGACTATGAACTAGTTCAAGATGTGGCAATGGACAATTTTCTCTGGGGGCGGATAAAAAAGAGTGAAGCAGAATTGATCGCCGAGAAAAGATGTGTTGCCCATCTTACAGGGGAGGGTAATGCATTTTGTGATCTTCCTGCGGATACAATGCTTCCAGGAGAGATGTAG
>Bradi3g12460.4
ATGGATCTCTCCTCCTCCCTCGCGACGCCGCAGGCCCTCCGCGGCGGCTCGCTGACGGGGCCTCTCGCCGCCCACGCCGCGCGCCGCCGCTCCGTCCAGCTCCTCCTCCGCCCGCGCCGGCCAACGGCCCGCTGCTCCGTCGACGCC------GCCAAGCAGCAGGTGCAGGGGCCGCCGGCCGCGGTGACGGCGGAGGCGGAGGCGGAGGCGGCGCCAGGCAAGGAGTGCTTCGGGGTCTTCTGCACCACCTACGATCTCAAGGCGGATGAGAAGACCAGGTCCTGGAAGAAACTAGTGAACGTTGCTGTGTCAGGTGCAGCCGGGATGATATCAAATCATCTGCTTTTCAAACTTGCCTCCGGTGAGGTTTTTGGACAGGACCAACCAATAGCACTCAAGTTATTGGGCTCCGAAAGATCGTTACAAGCACTAGAAGGTGTAGCTATGGAACTGGAGGATTCATTGTATCCCTTGTTAAGGGAAGTCAGCATTGGCATAGATCCTTATGTGGTCTTCGAAGATGCAGATTGGGCCCTTCTAATTGGGGCTAAACCCAGAGGCCCTGGAGTGGAGCGAGCTGCCTTACTAGATATCAATGGTCAAATCTTTGCTGAACAGGGGAAAGCACTTAACGCTGTGGCATCTCGGAATGTGAAAGTCATAGTTGTTGGAAACCCCTGTAACACTAAGTATGGACAGTTTTTGTGGTTGCTAACTGTGTTATTGATTTATCCTATTACCGTGCCTGACTTGTGGGTATATGCTGCATGTAGCGCATTGATTTGCTTGAAAAATGCCCCCAACCTACAAGCAAAGAACTTTCATGCACTGACAAGGTTGGATGAAAATAGAGCCAAGTGCCAGCTAGCATTAAAAGCAGGTGTTTTTTATGACAAAGTATCGAATATGACTATTTGGGGGAACCATTCAACAACTCAGGTTCCTGATTTCTTGAATGCCAAAATTGATGGGAAGCCAGTAAAAGAAGTCATCAAAGACACAAAGTGGCTAGAAGAAGACTTCACAGTAACTGTTCAAAAGCGAGGAGGTGTGCTCATCCAAAAATGGGGCAGATCATCAGCTGCATCAACCGCTGTTTCCATCGTCGATGCTATGAGGTCCCTTGTAACTCCTACACCAGAAGGAGATTGGTTCTCTACAGGGGTTTATACGACTGGAAACCCCTACGGCATAGCAGAGGACATCGTGTTCAGCATGCCATGCAGATCAAAGGGTGATGGCGACTATGAACTAGTTAAAGATGTGGTAATGGACGATTTCCTCTGGGGCCGGATCAAGAAGAGTGAAGTTGAACTGATCGCTGAGAAAAGATGTGTCGCGCATCTTACAGGCGAGGGTAATGCGTTTTGTGATCTTCCTGGAGACACCATGCTTCCTGGAGAGATGTAG
>HORVU.MOREX.r2.7HG0573130.1
ATGGATTTCTCC---TCCCTAGCGAGGCCGCAAGCGCTCCGCTGTGGCTCG---ACGGGTGCCCTCGGCGCCCACGCCGCTCGACGCCGCTCCGCCCAG---CTGCTCTGCCCGCGCCGACCCACATTCCGCTGCTCCGTCGAGGCA------GCCAAGCAGCAGGTGCAGGGG---------ACGCTAGCCGCGGAGGCGGCGGCGGAGGCGGCGCGC---AACGAATGCTTCGGGGTCTTCTGCACCACCTACGATCTCGAGGCGGATGAAAAGACCAAGTCCTGGAAGAAATTAGTGAACGTTTCTGTGTCAGGTGCGGCTGGGATGATATCGAACCATCTGCTGTTCAAACTTGCCTCCGGTGAGGTTTTTGGACAGGACCAACCAATAGCACTTAAGTTATTGGGCTCAGAAAGATCACTACAAGCACTAGAAGGTGTAGCTATGGAACTGGAGGATTCATTGTATCCATTGCTAAGGGAAGTCAGCATCGGGGTAGATCCTTATGTGATCTTCGAAGATGCAGATTGGGCCCTTCTAATTGGGGCCAAACCCAGAGGACCGGGAGTGGAGCGAGCTGCCTTACTAGATATCAATGGTCAAATCTTCGCTGAACAGGGGAAAGCACTTAACGCTGTGGCATCTCGGAATGTGAAAGTCATAGTTGTTGGGAACCCCTGTAACACT------------------------------------------------------------------------------------AATGCTTTGATCTGCTTGAAAAATGCGCCCAGCTTACCAGCAAAGAACTTTCATGCATTGACAAGGTTGGATGAAAATAGAGCCAAGTGTCAGCTAGCATTAAAAGCTGGTGTGTTTTATGACAAAATATCAAATATGACTATTTGGGGAAACCATTCAACAACTCAGGTTCCTGATTTCTTGAATGCCAAAATTAATGGGAGGCCAGTAAAAGAAGTCATCGAAGATACAAAGTGGCTAGAAGAGGATTTCACTATAACTGTTCAAAAGCGTGGAGGTGTGCTCATCCAAAAGTGGGGCAGATCTTCAGCTGCATCAACCGCTGTTTCCATCGTCGATGCAATGAGGTCCCTCGTAACTCCTACGCCGGAAGGAGACTGGTTCTCTACAGGGGTTTATACGACCGGAAATCCTTATGGCATAGTAGATGATATCGTATTCAGTATGCCGTGCAGATCAAAGGGCGATGGCGACTATGAACTAGTTAAAGATGTGGCAATGGACGATTTTCTCTGGGGCCGGATCAAAAAGAGTGAAGCTGAACTGATCGCTGAGAAAAGATGTGTTGCCCATCTTACAGGGGAGGGTAATGCATTTTGTGATCTTCCTGGGGATACAATGCTTCCTGGAGAGATGTAG
>TraesCSU02G135100
ATGGATTTATCC---TCCCTAGCGAGTCCGCAAGCGCTCCGCGGCGGCTCC---ACGGGCGCTCTCGGTGCCCACGCCGCCCGACGCCGCTCCGTCCAG---CTGCTCCGCCCGCGCAGGCCAACATTCCGCTGCTCCGTCGAGGCAGCCAACGCCAGGCAGCAGGTGCAGGGG---------ACGCTAGCG------------GCGGAGGCGGCGCGC---AAGGAATGCTTCGGGGTCTTCTGCACCACCTACGATCTCGAGGCGGATGAAAAGACCAAGTCCTGGAAGAAATTAGTGAACGTTTCTGTGTCAGGTGCGGCCGGGATGATATCGAATCATCTGCTCTTCAAACTTGCCTCCGGTGAGGTTTTTGGACAGGACCAACCAATAGCACTTAAGTTATTGGGCTCGGAAAGATCGTTACAAGCACTCGAAGGTGTAGCTATGGAACTGGAGGATTCATTGTATCCATTGCTAAGGGAAGTCAGCATCGGCATAGATCCTTATGTGATCTTCGAAGATGCAGATTGGGCCCTTCTAATTGGGGCCAAACCCAGAGGACCTGGAGTGGAGCGCGCTGCGTTACTAGATATCAATGGTCAAATCTTCGCTGAACAGGGGAAAGCACTTAACGCTGTGGCATCTCGGAATGTGAAAGTCATAGTTGTTGGGAACCCCTGTAACACT------------------------------------------------------------------------------------AATGCTTTGATCTGCTTGAAAAATGCTCCCAACCTACCAGCAAAGAACTTTCATGCATTGACAAGGTTGGATGAAAATAGAGCCAAGTGTCAGCTAGCGTTAAAAGCTGGTGTGTTTTATGACAAAATATCAAATATGACTATTTGGGGAAACCATTCAACAACTCAGGTTCCTGATTTCTTGAATGCCAAAATTAATGGGAGGCCAGTAAAAGAAGTCATCAAAGATACAAAGTGGCTAGAAGAGGATTTCACTATAACTGTTCAAAAGCGTGGAGGTGTGCTCATCCAAAAGTGGGGCAGATCTTCAGCTGCATCAACCGCTGTTTCCATTGTCGATGCCATGAGGTCCCTCGTAACTCCTACCCCGGAAGGAGACTGGTTCTCTACAGGGGTTTATACGACCGGAAATCCTTATGGCATAGCAGAAGACATCGTATTCAGCATGCCGTGCAGATCAAAGGGCGGTGGTGACTATGAACTAGTTAAAGATGTGGCGATGGACGATTTTCTCTGGGGCCGGATCAAAAAGAGTGAAGCTGAACTGATCGCTGAGAAAAAATGTGTCGCCCATCTTACGGGGGAGGGTAATGCATTTTGTGATCTTCCTGGGGATACAATGCTTCCTGGAGAGATGTAG
>TraesCS7B02G197000
ATGGATTTATCC---TCCCTAGCGAGGCCGCAGGCGCTCCGCGGCGGCTCC---ACGGGCGCTCTGGGCGCCCACGCCGCCCGACGCCGCTCCGTCCAG---CTGCTCCACCCGCGCAGGCCCACATTCCGCTGCTCCGTCGAGGCA------GCCAAGCAGCAGGTGCAGGGG---------ACGCTAGCGGCGGAG------GCGGAGGCGGCGCGC---AAGGAATGCTTCGGGGTCTTCTGCACCACCTACGATCTCGAGGCGGATGAAAAGACCAAGTCCTGGAAGAAATTAGTGAACGTTTCTGTGTCAGGTGCGGCCGGGATGATATCGAATCATCTGCTCTTCAAACTTGCCTCCGGTGAGGTTTTCGGACAGGACCAACCAATAGCACTTAAGTTATTGGGCTCGGAAAGATCATTACAAGCACTCGAAGGTGTAGCTATGGAACTGGAGGATTCATTGTATCCATTGCTAAGAGAAGTCAGCATCGGCATAGATCCTTATGTGATCTTCGAAGATGCAGATTGGGCCCTTCTAATTGGGGCCAAACCCAGAGGACCTGGAGTGGAGCGAGCTGCGTTACTAGATATCAATGGTCAAATCTTCGCTGAACAGGGGAAAGCACTTAACGCTGTGGCATCTCGGAATGTGAAAGTCATAGTTGTTGGGAACCCCTGTAACACT------------------------------------------------------------------------------------AATGCTTTGATCTGCTTGAAAAATGCTCCCAACCTACCAGCAAAGAACTTTCATGCATTGACAAGGTTGGATGAAAATAGAGCCAAGTGTCAGCTAGCGTTAAAAGCTGGTGTGTTTTATGACAAAATATCAAATATGACTATTTGGGGAAACCATTCAACAACTCAGGTTCCTGATTTCTTGAATGCCAAAATTAATGGGACGCCAGTAAAAGAAGTCATCAAAGATACAAAGTGGCTAGAAGAGGATTTCACTATAACTGTTCAAAAGCGTGGAGGTGTGCTCATCCAAAAGTGGGGCAGATCTTCAGCTGCATCAACAGCTGTTTCCATCGTCGATGCCATGAGGTCCCTCGTAACTCCTACCCCGGAAGGAGACTGGTTCTCTACAGGGGTTTATACGACCGGAAATCCTTATGGCATAGCAGCAGACATTGTATTCAGCATGCCGTGCAGATCAAAGGGCGATGGTGACTATGAACTAGTTAAAGATGTGGCGATGGACGATTTTCTCTGGGGCCGGATCAAAAAGAGTGAAGCTGAACTGATTGCTGAGAAAAGATGCGTTGCCCATCTTACAGGGGAGGGTAATGCATTTTGTGATCTTCCTGGGGATACAATGCTTCCTGGAGAGATGTAG
>TraesCS7D02G283900
ATGGATTTATCC---TCCCTAGCGAGGCCGCAGGCGCTCCGCGGCGGCTCC---ACGGGCGCTCTCGGCGCCCACGCCGCCCGACGCCGCTCCGTCCAG---CTGCTCCGCCCGCGCAGGCCCACATTCCGCTGCTCCGTCGAGGCA------GCCAAGCAGCAGGTGCAGGGG---------ACGCTAGCGGCGGAG------GCAGAGGCGGCGCGC---AAGGAATGCTTCGGGGTCTTCTGCACCACCTACGATCTCGAGGCGGATGAAAAGACCAAGTCCTGGAAGAAATTAGTGAACGTTTCTGTGTCAGGTGCGGCCGGGATGATATCGAATCATCTGCTCTTCAAACTTGCCTCCGGTGAGGTTTTTGGACAGGACCAACCAATAGCACTTAAGTTATTGGGCTCGGAAAGATCATTACAAGCACTCGAAGGTGTAGCTATGGAACTGGAGGATTCATTGTATCCATTGCTAAGGGAAGTCAGCATCGGCATAGATCCTTATGTGATCTTCGAAGATGCAGATTGGGCCCTTCTAATTGGGGCCAAACCCAGAGGACCTGGAGTGGAGCGAGCTGCGTTACTAGATATCAATGGTCAAATCTTCGCTGAACAGGGGAAAGCACTTAACGCTGTGGCATCTCGGAATGTGAAAGTCATAGTTGTTGGGAACCCCTGTAACACT------------------------------------------------------------------------------------AATGCTTTGATCTGCTTGAAAAATGCTCCCAACCTACCAGCAAAGAACTTTCATGCATTGACAAGGTTGGATGAAAATAGAGCCAAGTGTCAGCTAGCGTTAAAAGCTGGTGTGTTTTATGACAAAATATCAAATATGACTATTTGGGGAAACCATTCAACAACTCAGGTTCCTGATTTCTTGAATGCCAAAATTAATGGGAGGCCAGTAAAAGAAGTCATCAAAGATACAAAGTGGCTAGAAGAGGATTTCACTATAACTGTTCAAAAGCGTGGAGGTGTGCTCATCCAAAAGTGGGGCAGATCTTCAGCTGCATCAACCGCTGTTTCCATCGTCGATGCCATGAGGTCCCTCGTAACTCCTACCCCGGAAGGAGACTGGTTCTCTACAGGGGTTTATACGACCGGAAATCCTTATGGCATAGCAGAAGACATCGTATTCAGCATGCCGTGCAGATCAAAGGGCGATGGTGACTATGAACTAGTTAAAGATGTGGCGATGGACGATTTTCTCTGGGGCCGGATCAAAAAGAGTGAAGCTGAACTGATCGCTGAGAAAAGATGTGTCGCCCATCTTACGGGGGAGGGTAATGCATTTTGTGATCTTCCTGGGGATACAATGCTTCCTGGAGAGATGTAG
>TRIDC7BG031460.1
---------------------------------------------------------------------------------------------------------------------AGGCCCACATTCCGCTGCTCCGTCGAGGCA------GCCAAGCAGCAGGTGCAGGGG---------ACGCTAGCGGCGGAG------GCGGAGGCGGCGCGC---AAGGAATGCTTCGGGGTCTTCTGCACCACCTACGATCTCGAGGCGGATGAAAAGACCAAGTCCTGGAAGAAATTAGTGAACGTTTCTGTGTCAGGTGCGGCCGGGATGATATCGAATCATCTGCTCTTCAAACTTGCCTCCGGTGAGGTTTTCGGACAGGACCAACCAATAGCACTTAAGTTATTGGGCTCGGAAAGATCATTACAAGCACTCGAAGGTGTAGCTATGGAACTGGAGGATTCATTGTATCCATTGCTAAGAGAAGTCAGCATCGGCATAGATCCTTATGTGATCTTCGAAGATGCAGATTGGGCCCTTCTAATTGGGGCCAAACCCAGAGGACCTGGAGTGGAGCGAGCTGCGTTACTAGATATCAATGGTCAAATCTTCGCTGAACAGGGGAAAGCACTTAACGCTGTGGCATCTCGGAATGTGAAAGTCATAGTTGTTGGGAACCCCTGTAACACT---------------------------------------------------------------------------------------------------------------------------------------------------------------------------------------------------------------------------------------------------------------------------------------------------------------------------------------------------------------AAGTATGGACAGGTTTTG---------------------------------------------------------------------------------------------TGGTTGCTAAGTGTGTTATTGATTTATGCTATTATCATGTCTGACTTGGAGTATATGCTTCTTGTAGTGCTTTGA------------------------------------------------------------------------------------------------------------------------------------------------------------------------------------------
>TRIDC7AG039350.1
ATGGATTTATCC---TCCCTAGCGAGTCCGCAAGCGCTCCGCGGCGGCTCC---ACGGGCGCTCTCGGTGCCCACGCCGCCCGACGCCGCTCCGTCCAG---CTGCTCCGCCCGCGCAGGCCAACATTCCGCTGCTCCGTCGAGGCA------GCCAAGCAGCAGGTGCAGGGG---------ACGCTAGCG------------GCGGAGGCGGCGCGC---AAGGAATGCTTCGGGGTCTTCTGCACCACCTACGATCTCGAGGCGGATGAAAAGACCAAGTCCTGGAAGAAATTAGTGAACGTTTCTGTGTCAGGTGCGGCCGGGATGATATCGAATCATCTGCTCTTCAAACTTGCCTCCGGTGAGGTTTTTGGACAGGACCAACCAATAGCACTTAAGTTATTGGGCTCGGAAAGATCGTTACAAGCACTCGAAGGTGTAGCTATGGAACTGGAGGATTCATTGTATCCATTGCTAAGGGAAGTCAGCATCGGCATAGATCCTTATGTGATCTTCGAAGATGCAGATTGGGCCCTTCTAATTGGGGCCAAACCCAGAGGACCTGGAGTGGAGCGCGCTGCGTTACTAGATATCAATGGTCAAATCTTCGCTGAA------------------------------------------------------------------------------------------------------------------------------------------------------------CAGGTTTCGTTTTGC---------------------------------------------------------------------------------------------------------------------------------------------------------------------------------------------------------------------------------------------------------------------------------------------------------------------------------------------------------------------------------------------------------------------------------ATTCTTTTCCTTATTATGTGT------------------------------------------------------------------------------------------------------------------------------------------------------------------------------------------
