# Supplementary material for: Comparative gene retention analysis in barley, wild emmer, and bread wheat pangenome lines reveals factors affecting gene retention following gene duplication
Source: BMC Biol. 2023 Feb 6;21:25. doi: 10.1186/s12915-022-01503-z (PMC9903521; doi:10.1186/s12915-022-01503-z)
Supplement: Supplementary file 12 — Additional file 12. Sequence alignment, phylogenetic trees, and natural selection analyses data for Fig. 5E-O. [file 12915_2022_1503_MOESM12_ESM.zip › Files_S11/HORVU.MOREX.r2.4HG0348390.1/2NG.t]

    12
HORVU.MOREX.r2.4HG0348390.1 
TRIDC4BG062720.1       0.2327
TraesCSU02G127700      0.2455  0.1075
TRIDC5AG077660.1       0.2296  0.2002  0.2014
TraesCS5A02G549900     0.2144  0.2002  0.1805  0.0206
Bradi3g12460.4         0.3974  0.3650  0.5587  0.3377  0.5392
HORVU.MOREX.r2.7HG0573130.1   0.2749  0.2244  0.4146  0.2075  0.4041  0.2972
TraesCSU02G135100      0.2446  0.2127  0.4092  0.1868  0.3871  0.2794  0.1163
TraesCS7B02G197000     0.2451  0.2221  0.4131  0.1956  0.3909  0.2898  0.1163  0.0528
TraesCS7D02G283900     0.2261  0.1956  0.3926  0.1713  0.3707  0.2643  0.0982  0.0260  0.0308
TRIDC7BG031460.1       0.6242  0.7082  0.7863  0.7133  0.7792  0.4936  0.3596  0.3161  0.2851  0.2963
TRIDC7AG039350.1       0.3675  0.3871  0.8736  0.4391  0.8285  0.3617  0.2222  0.0798  0.1216  0.1111  0.0886
