# Supplementary material for: Comparative gene retention analysis in barley, wild emmer, and bread wheat pangenome lines reveals factors affecting gene retention following gene duplication
Source: BMC Biol. 2023 Feb 6;21:25. doi: 10.1186/s12915-022-01503-z (PMC9903521; doi:10.1186/s12915-022-01503-z)
Supplement: Supplementary file 12 — Additional file 12. Sequence alignment, phylogenetic trees, and natural selection analyses data for Fig. 5E-O. [file 12915_2022_1503_MOESM12_ESM.zip › Files_S11/HORVU.MOREX.r2.5HG0417630.1/rst]

Supplemental results for CODEML (seqf: HORVU.MOREX.r2.5HG0417630.1.updated.fas  treef: horvu.morex.r2.5hg0417630.1.updated.pep.fas.phy)


dN/dS (w) for site classes (K=4)

site class             0        1       2a       2b
proportion       0.69223  0.08251  0.20126  0.02399
background w     0.09492  1.00000  0.09492  1.00000
foreground w     0.09492  1.00000  1.00000  1.00000

Naive Empirical Bayes (NEB) probabilities for 4 classes
(amino acids refer to 1st sequence: Bradi4g37110.1)

   1 M   0.79784 0.00853 0.19115 0.00248 ( 1)
   2 E   0.66364 0.13113 0.16710 0.03813 ( 1)
   3 S   0.64614 0.14675 0.16443 0.04267 ( 1)
   4 K   0.78256 0.01568 0.19721 0.00456 ( 1)
   5 R   0.78044 0.01680 0.19787 0.00489 ( 1)
   6 V   0.77472 0.02018 0.19923 0.00587 ( 1)
   7 G   0.77263 0.02138 0.19977 0.00622 ( 1)
   8 I   0.63410 0.15869 0.16107 0.04614 ( 1)
   9 V   0.77439 0.02033 0.19937 0.00591 ( 1)
  10 G   0.77484 0.02000 0.19934 0.00582 ( 1)
  11 A   0.77280 0.02128 0.19974 0.00619 ( 1)
  12 G   0.77484 0.02000 0.19934 0.00582 ( 1)
  13 V   0.77483 0.02008 0.19926 0.00584 ( 1)
  14 S   0.78028 0.01685 0.19797 0.00490 ( 1)
  15 G   0.77281 0.02121 0.19981 0.00617 ( 1)
  16 L   0.73855 0.04484 0.20357 0.01304 ( 1)
  17 A   0.76992 0.02295 0.20045 0.00667 ( 1)
  18 A   0.77100 0.02229 0.20023 0.00648 ( 1)
  19 C   0.76214 0.02794 0.20179 0.00812 ( 1)
  20 K   0.78256 0.01568 0.19721 0.00456 ( 1)
  21 H   0.76614 0.02530 0.20120 0.00736 ( 1)
  22 A   0.77042 0.02250 0.20054 0.00654 ( 1)
  23 L   0.73946 0.04408 0.20364 0.01282 ( 1)
  24 D   0.78460 0.01460 0.19656 0.00424 ( 1)
  25 K   0.78256 0.01568 0.19721 0.00456 ( 1)
  26 G   0.77506 0.01996 0.19918 0.00580 ( 1)
  27 F   0.76857 0.02381 0.20069 0.00692 ( 1)
  28 S   0.78028 0.01685 0.19797 0.00490 ( 1)
  29 P   0.75344 0.03400 0.20267 0.00988 ( 1)
  30 V   0.77472 0.02018 0.19923 0.00587 ( 1)
  31 V   0.77169 0.02182 0.20014 0.00634 ( 1)
  32 F   0.76857 0.02381 0.20069 0.00692 ( 1)
  33 E   0.78325 0.01535 0.19694 0.00446 ( 1)
  34 A   0.77120 0.02210 0.20028 0.00642 ( 1)
  35 D   0.78625 0.01376 0.19599 0.00400 ( 1)
  36 D   0.78460 0.01460 0.19656 0.00424 ( 1)
  37 T   0.77015 0.02276 0.20047 0.00662 ( 1)
  38 V   0.63119 0.15925 0.16325 0.04630 ( 1)
  39 G   0.77457 0.02026 0.19928 0.00589 ( 1)
  40 G   0.76925 0.02320 0.20080 0.00675 ( 1)
  41 V   0.77480 0.02011 0.19925 0.00585 ( 1)
  42 W   0.75031 0.03613 0.20305 0.01051 ( 1)
  43 A   0.77347 0.02079 0.19969 0.00605 ( 1)
  44 H   0.76788 0.02419 0.20089 0.00703 ( 1)
  45 T   0.77002 0.02289 0.20044 0.00666 ( 1)
  46 L   0.75408 0.03349 0.20270 0.00974 ( 1)
  47 Q   0.14323 0.63373 0.03879 0.18425 ( 2)
  48 S   0.74715 0.03810 0.20368 0.01108 ( 1)
  49 T   0.76961 0.02294 0.20078 0.00667 ( 1)
  50 R   0.78051 0.01674 0.19789 0.00487 ( 1)
  51 L   0.76052 0.02903 0.20201 0.00844 ( 1)
  52 Q   0.75093 0.03571 0.20298 0.01038 ( 1)
  53 A   0.77311 0.02113 0.19961 0.00614 ( 1)
  54 P   0.75300 0.03432 0.20270 0.00998 ( 1)
  55 T   0.77212 0.02173 0.19984 0.00632 ( 1)
  56 S   0.57410 0.21362 0.15017 0.06211 ( 1)
  57 S   0.75169 0.03546 0.20254 0.01031 ( 1)
  58 F   0.76867 0.02372 0.20072 0.00690 ( 1)
  59 R   0.75084 0.03575 0.20301 0.01039 ( 1)
  60 F   0.76867 0.02372 0.20072 0.00690 ( 1)
  61 S   0.75053 0.03645 0.20242 0.01060 ( 1)
  62 D   0.78460 0.01460 0.19656 0.00424 ( 1)
  63 L   0.75105 0.03632 0.20207 0.01056 ( 1)
  64 A   0.77046 0.02262 0.20035 0.00658 ( 1)
  65 W   0.75031 0.03613 0.20305 0.01051 ( 1)
  66 P   0.75330 0.03413 0.20265 0.00992 ( 1)
  67 A   0.77076 0.02249 0.20021 0.00654 ( 1)
  68 S   0.00191 0.77289 0.00049 0.22471 ( 2)
  69 V   0.77483 0.02008 0.19926 0.00584 ( 1)
  70 T   0.77192 0.02193 0.19978 0.00637 ( 1)
  71 A   0.77311 0.02113 0.19961 0.00614 ( 1)
  72 T   0.77212 0.02173 0.19984 0.00632 ( 1)
  73 Y   0.76030 0.02920 0.20200 0.00849 ( 1)
  74 P   0.75093 0.03560 0.20311 0.01035 ( 1)
  75 S   0.61468 0.17389 0.16087 0.05056 ( 1)
  76 H   0.76607 0.02538 0.20118 0.00738 ( 1)
  77 H   0.00001 0.77473 0.00001 0.22525 ( 2)
  78 E   0.63304 0.15939 0.16122 0.04634 ( 1)
  79 V   0.77238 0.02153 0.19983 0.00626 ( 1)
  80 M   0.79784 0.00853 0.19115 0.00248 ( 1)
  81 E   0.78171 0.01612 0.19748 0.00469 ( 1)
  82 Y   0.76030 0.02920 0.20200 0.00849 ( 1)
  83 L   0.56500 0.22031 0.15064 0.06405 ( 1)
  84 R   0.64729 0.14612 0.16411 0.04248 ( 1)
  85 S   0.07237 0.56577 0.19736 0.16450 ( 2)
  86 Y   0.76041 0.02910 0.20203 0.00846 ( 1)
  87 A   0.60099 0.18788 0.15650 0.05463 ( 1)
  88 C   0.56290 0.22251 0.14990 0.06469 ( 1)
  89 Q   0.63145 0.16200 0.15945 0.04710 ( 1)
  90 F   0.77032 0.02269 0.20039 0.00660 ( 1)
  91 D   0.78449 0.01470 0.19654 0.00427 ( 1)
  92 L   0.75860 0.03033 0.20225 0.00882 ( 1)
  93 L   0.71605 0.07205 0.19096 0.02095 ( 1)
  94 K   0.78256 0.01568 0.19721 0.00456 ( 1)
  95 C   0.76394 0.02675 0.20153 0.00778 ( 1)
  96 I   0.77803 0.01817 0.19851 0.00528 ( 1)
  97 K   0.78256 0.01568 0.19721 0.00456 ( 1)
  98 F   0.76867 0.02372 0.20072 0.00690 ( 1)
  99 N   0.01785 0.75729 0.00468 0.22018 ( 2)
 100 S   0.78044 0.01669 0.19802 0.00485 ( 1)
 101 Q   0.75102 0.03562 0.20300 0.01036 ( 1)
 102 V   0.77483 0.02008 0.19926 0.00584 ( 1)
 103 L   0.71967 0.06907 0.19118 0.02008 ( 1)
 104 G   0.76862 0.02380 0.20066 0.00692 ( 1)
 105 I   0.61965 0.16903 0.16218 0.04914 ( 1)
 106 D   0.64970 0.14318 0.16549 0.04163 ( 1)
 107 Y   0.76030 0.02920 0.20200 0.00849 ( 1)
 108 L   0.01868 0.74953 0.01386 0.21792 ( 2)
 109 G   0.77484 0.02000 0.19934 0.00582 ( 1)
 110 A   0.77005 0.02283 0.20048 0.00664 ( 1)
 111 T   0.59557 0.19290 0.15545 0.05608 ( 1)
 112 E   0.65909 0.13572 0.16572 0.03946 ( 1)
 113 E   0.78047 0.01681 0.19784 0.00489 ( 1)
 114 E   0.78330 0.01530 0.19696 0.00445 ( 1)
 115 I   0.77933 0.01756 0.19801 0.00510 ( 1)
 116 M   0.79784 0.00853 0.19115 0.00248 ( 1)
 117 G   0.02732 0.74799 0.00721 0.21748 ( 2)
 118 W   0.75031 0.03613 0.20305 0.01051 ( 1)
 119 E   0.61588 0.15670 0.18187 0.04556 ( 1)
 120 H   0.76747 0.02459 0.20079 0.00715 ( 1)
 121 W   0.75031 0.03613 0.20305 0.01051 ( 1)
 122 S   0.75795 0.03078 0.20233 0.00895 ( 1)
 123 G   0.77370 0.02076 0.19951 0.00604 ( 1)
 124 -   0.72491 0.04984 0.21076 0.01449 ( 1)
 125 N   0.25651 0.06224 0.66316 0.01810 ( 3)
 126 G   0.77468 0.02031 0.19910 0.00591 ( 1)
 127 K   0.62395 0.16353 0.16497 0.04755 ( 1)
 128 A   0.77146 0.02215 0.19995 0.00644 ( 1)
 129 L   0.58388 0.20389 0.15295 0.05928 ( 1)
 130 G   0.24094 0.08780 0.64574 0.02553 ( 3)
 131 A   0.61130 0.17762 0.15944 0.05164 ( 1)
 132 G   0.60907 0.18116 0.15710 0.05267 ( 1)
 133 K   0.78057 0.01637 0.19830 0.00476 ( 1)
 134 D   0.78625 0.01376 0.19599 0.00400 ( 1)
 135 G   0.59369 0.19344 0.15664 0.05624 ( 1)
 136 G   0.18921 0.58562 0.05490 0.17027 ( 2)
 137 W   0.75031 0.03613 0.20305 0.01051 ( 1)
 138 R   0.19602 0.58383 0.05041 0.16975 ( 2)
 139 L   0.56407 0.21751 0.15517 0.06324 ( 1)
 140 T   0.59142 0.19324 0.15916 0.05618 ( 1)
 141 V   0.77483 0.02008 0.19926 0.00584 ( 1)
 142 K   0.78256 0.01568 0.19721 0.00456 ( 1)
 143 D   0.22029 0.56120 0.05535 0.16317 ( 2)
 144 L   0.74219 0.04190 0.20372 0.01218 ( 1)
 145 K   0.77969 0.01723 0.19807 0.00501 ( 1)
 146 I   0.63713 0.15525 0.16248 0.04514 ( 1)
 147 G   0.77484 0.02000 0.19934 0.00582 ( 1)
 148 N   0.00265 0.77215 0.00070 0.22450 ( 2)
 149 V   0.19692 0.58225 0.05155 0.16929 ( 2)
 150 E   0.78330 0.01530 0.19696 0.00445 ( 1)
 151 V   0.61871 0.17200 0.15929 0.05001 ( 1)
 152 F   0.77032 0.02269 0.20039 0.00660 ( 1)
 153 E   0.51979 0.26253 0.14135 0.07633 ( 1)
 154 V   0.77483 0.02008 0.19926 0.00584 ( 1)
 155 D   0.78625 0.01376 0.19599 0.00400 ( 1)
 156 F   0.77032 0.02269 0.20039 0.00660 ( 1)
 157 L   0.75860 0.03033 0.20225 0.00882 ( 1)
 158 I   0.78647 0.01456 0.19474 0.00423 ( 1)
 159 L   0.74132 0.04276 0.20349 0.01243 ( 1)
 160 C   0.76214 0.02794 0.20179 0.00812 ( 1)
 161 I   0.77805 0.01815 0.19852 0.00528 ( 1)
 162 G   0.76862 0.02380 0.20066 0.00692 ( 1)
 163 R   0.78051 0.01674 0.19789 0.00487 ( 1)
 164 H   0.76788 0.02419 0.20089 0.00703 ( 1)
 165 S   0.78203 0.01590 0.19745 0.00462 ( 1)
 166 G   0.77441 0.02038 0.19928 0.00593 ( 1)
 167 T   0.77018 0.02274 0.20047 0.00661 ( 1)
 168 P   0.75062 0.03590 0.20303 0.01044 ( 1)
 169 N   0.78555 0.01410 0.19624 0.00410 ( 1)
 170 I   0.77803 0.01817 0.19851 0.00528 ( 1)
 171 P   0.75122 0.03534 0.20317 0.01027 ( 1)
 172 E   0.78047 0.01681 0.19784 0.00489 ( 1)
 173 F   0.77032 0.02269 0.20039 0.00660 ( 1)
 174 P   0.75062 0.03590 0.20303 0.01044 ( 1)
 175 E   0.12718 0.64762 0.03691 0.18829 ( 2)
 176 N   0.66566 0.13014 0.16636 0.03784 ( 1)
 177 K   0.77969 0.01723 0.19807 0.00501 ( 1)
 178 G   0.77528 0.01975 0.19923 0.00574 ( 1)
 179 F   0.13058 0.64603 0.03556 0.18783 ( 2)
 180 E   0.78328 0.01532 0.19695 0.00445 ( 1)
 181 L   0.23046 0.10096 0.63922 0.02935 ( 3)
 182 F   0.76867 0.02372 0.20072 0.00690 ( 1)
 183 K   0.78256 0.01568 0.19721 0.00456 ( 1)
 184 G   0.77291 0.02124 0.19967 0.00617 ( 1)
 185 K   0.77969 0.01723 0.19807 0.00501 ( 1)
 186 I   0.78844 0.01269 0.19518 0.00369 ( 1)
 187 L   0.75408 0.03349 0.20270 0.00974 ( 1)
 188 H   0.76614 0.02530 0.20120 0.00736 ( 1)
 189 S   0.75670 0.03200 0.20200 0.00930 ( 1)
 190 V   0.17456 0.33025 0.39917 0.09602 ( 3)
 191 D   0.78460 0.01460 0.19656 0.00424 ( 1)
 192 Y   0.76030 0.02920 0.20200 0.00849 ( 1)
 193 S   0.75795 0.03078 0.20233 0.00895 ( 1)
 194 Y   0.76040 0.02911 0.20202 0.00846 ( 1)
 195 M   0.79784 0.00853 0.19115 0.00248 ( 1)
 196 D   0.78612 0.01389 0.19595 0.00404 ( 1)
 197 D   0.66697 0.12702 0.16908 0.03693 ( 1)
 198 V   0.24311 0.08634 0.64544 0.02510 ( 3)
 199 A   0.61152 0.17853 0.15805 0.05191 ( 1)
 200 P   0.18047 0.59912 0.04622 0.17419 ( 2)
 201 F   0.77032 0.02269 0.20039 0.00660 ( 1)
 202 V   0.77439 0.02033 0.19937 0.00591 ( 1)
 203 K   0.77969 0.01723 0.19807 0.00501 ( 1)
 204 G   0.77496 0.02003 0.19918 0.00582 ( 1)
 205 K   0.78229 0.01591 0.19717 0.00463 ( 1)
 206 S   0.78203 0.01590 0.19745 0.00462 ( 1)
 207 V   0.77459 0.02030 0.19921 0.00590 ( 1)
 208 T   0.76923 0.02329 0.20071 0.00677 ( 1)
 209 I   0.78844 0.01269 0.19518 0.00369 ( 1)
 210 I   0.77958 0.01741 0.19795 0.00506 ( 1)
 211 G   0.77528 0.01975 0.19923 0.00574 ( 1)
 212 S   0.75629 0.03185 0.20259 0.00926 ( 1)
 213 G   0.76862 0.02380 0.20066 0.00692 ( 1)
 214 K   0.77969 0.01723 0.19807 0.00501 ( 1)
 215 S   0.74526 0.03983 0.20332 0.01158 ( 1)
 216 A   0.76992 0.02295 0.20045 0.00667 ( 1)
 217 F   0.77026 0.02275 0.20038 0.00661 ( 1)
 218 D   0.78460 0.01460 0.19656 0.00424 ( 1)
 219 I   0.77933 0.01755 0.19801 0.00510 ( 1)
 220 A   0.77303 0.02106 0.19979 0.00612 ( 1)
 221 A   0.60415 0.18487 0.15722 0.05375 ( 1)
 222 E   0.78330 0.01530 0.19696 0.00445 ( 1)
 223 V   0.77439 0.02033 0.19937 0.00591 ( 1)
 224 A   0.77136 0.02197 0.20028 0.00639 ( 1)
 225 K   0.78057 0.01637 0.19830 0.00476 ( 1)
 226 V   0.77479 0.02012 0.19925 0.00585 ( 1)
 227 N   0.78536 0.01427 0.19622 0.00415 ( 1)
 228 G   0.62282 0.16807 0.16024 0.04887 ( 1)
 229 T   0.18121 0.59745 0.04763 0.17371 ( 2)
 230 A   0.61286 0.17474 0.16159 0.05081 ( 1)
 231 Q   0.75102 0.03562 0.20300 0.01036 ( 1)
 232 P   0.75189 0.03510 0.20280 0.01021 ( 1)
 233 C   0.76214 0.02794 0.20179 0.00812 ( 1)
 234 T   0.77002 0.02289 0.20044 0.00666 ( 1)
 235 M   0.79784 0.00853 0.19115 0.00248 ( 1)
 236 I   0.67449 0.12124 0.16901 0.03525 ( 1)
 237 Y   0.15186 0.62564 0.04059 0.18190 ( 2)
 238 R   0.77468 0.02007 0.19942 0.00583 ( 1)
 239 T   0.77093 0.02217 0.20046 0.00645 ( 1)
 240 K   0.19060 0.58410 0.05547 0.16983 ( 2)
 241 H   0.76614 0.02530 0.20120 0.00736 ( 1)
 242 W   0.75031 0.03613 0.20305 0.01051 ( 1)
 243 L   0.21274 0.12915 0.62056 0.03755 ( 3)
 244 V   0.77439 0.02033 0.19937 0.00591 ( 1)
 245 H   0.64055 0.15369 0.16108 0.04468 ( 1)
 246 K   0.77969 0.01723 0.19807 0.00501 ( 1)
 247 S   0.23089 0.10303 0.63613 0.02995 ( 3)
 248 S   0.78038 0.01674 0.19801 0.00487 ( 1)
 249 I   0.65189 0.12489 0.18691 0.03631 ( 1)
 250 W   0.75031 0.03613 0.20305 0.01051 ( 1)
 251 G   0.76862 0.02380 0.20066 0.00692 ( 1)
 252 I   0.24796 0.07624 0.65363 0.02217 ( 3)
 253 N   0.78388 0.01496 0.19681 0.00435 ( 1)
 254 L   0.76052 0.02903 0.20201 0.00844 ( 1)
 255 S   0.25506 0.06247 0.66431 0.01816 ( 3)
 256 Y   0.76030 0.02920 0.20200 0.00849 ( 1)
 257 F   0.76867 0.02372 0.20072 0.00690 ( 1)
 258 Y   0.76223 0.02792 0.20174 0.00812 ( 1)
 259 L   0.75965 0.02987 0.20179 0.00869 ( 1)
 260 N   0.78388 0.01496 0.19681 0.00435 ( 1)
 261 R   0.75473 0.03297 0.20271 0.00959 ( 1)
 262 I   0.77807 0.01814 0.19852 0.00527 ( 1)
 263 S   0.75329 0.03390 0.20296 0.00986 ( 1)
 264 Q   0.74851 0.03743 0.20317 0.01088 ( 1)
 265 L   0.47653 0.30379 0.13135 0.08833 ( 1)
 266 L   0.09941 0.48656 0.27256 0.14147 ( 2)
 267 V   0.77439 0.02033 0.19937 0.00591 ( 1)
 268 H   0.76788 0.02419 0.20089 0.00703 ( 1)
 269 K   0.77966 0.01726 0.19807 0.00502 ( 1)
 270 P   0.75267 0.03437 0.20296 0.00999 ( 1)
 271 G   0.77484 0.02000 0.19934 0.00582 ( 1)
 272 E   0.78047 0.01681 0.19784 0.00489 ( 1)
 273 G   0.76862 0.02380 0.20066 0.00692 ( 1)
 274 F   0.77026 0.02275 0.20038 0.00661 ( 1)
 275 L   0.74225 0.04184 0.20375 0.01216 ( 1)
 276 H   0.76614 0.02530 0.20120 0.00736 ( 1)
 277 Y   0.76214 0.02800 0.20172 0.00814 ( 1)
 278 I   0.13745 0.48109 0.24158 0.13988 ( 2)
 279 L   0.75408 0.03349 0.20270 0.00974 ( 1)
 280 A   0.77280 0.02128 0.19974 0.00619 ( 1)
 281 S   0.64825 0.14549 0.16397 0.04230 ( 1)
 282 A   0.76992 0.02295 0.20045 0.00667 ( 1)
 283 L   0.75860 0.03033 0.20225 0.00882 ( 1)
 284 A   0.54372 0.24083 0.14543 0.07002 ( 1)
 285 P   0.75159 0.03521 0.20296 0.01024 ( 1)
 286 L   0.75408 0.03349 0.20270 0.00974 ( 1)
 287 R   0.77468 0.02007 0.19942 0.00583 ( 1)
 288 W   0.75031 0.03613 0.20305 0.01051 ( 1)
 289 A   0.76992 0.02295 0.20045 0.00667 ( 1)
 290 I   0.63480 0.15750 0.16191 0.04579 ( 1)
 291 T   0.76894 0.02356 0.20065 0.00685 ( 1)
 292 K   0.77969 0.01723 0.19807 0.00501 ( 1)
 293 V   0.77131 0.02217 0.20006 0.00645 ( 1)
 294 I   0.77985 0.01716 0.19800 0.00499 ( 1)
 295 E   0.78047 0.01681 0.19784 0.00489 ( 1)
 296 T   0.76998 0.02294 0.20041 0.00667 ( 1)
 297 Y   0.76041 0.02910 0.20203 0.00846 ( 1)
 298 F   0.23328 0.09736 0.64104 0.02831 ( 3)
 299 K   0.78256 0.01568 0.19721 0.00456 ( 1)
 300 Q   0.74849 0.03745 0.20317 0.01089 ( 1)
 301 S   0.22953 0.55153 0.05859 0.16035 ( 2)
 302 I   0.77985 0.01716 0.19800 0.00499 ( 1)
 303 P   0.75318 0.03414 0.20275 0.00993 ( 1)
 304 L   0.74500 0.04047 0.20276 0.01177 ( 1)
 305 Q   0.54577 0.23494 0.15099 0.06831 ( 1)
 306 K   0.78011 0.01682 0.19818 0.00489 ( 1)
 307 H   0.76788 0.02419 0.20089 0.00703 ( 1)
 308 G   0.77528 0.01975 0.19923 0.00574 ( 1)
 309 M   0.79784 0.00853 0.19115 0.00248 ( 1)
 310 V   0.77131 0.02217 0.20006 0.00645 ( 1)
 311 P   0.75342 0.03391 0.20281 0.00986 ( 1)
 312 D   0.78460 0.01460 0.19656 0.00424 ( 1)
 313 Y   0.76030 0.02920 0.20200 0.00849 ( 1)
 314 S   0.78028 0.01685 0.19797 0.00490 ( 1)
 315 F   0.57210 0.21198 0.15428 0.06163 ( 1)
 316 S   0.75606 0.03208 0.20253 0.00933 ( 1)
 317 F   0.76887 0.02344 0.20088 0.00681 ( 1)
 318 A   0.77257 0.02146 0.19973 0.00624 ( 1)
 319 M   0.79784 0.00853 0.19115 0.00248 ( 1)
 320 S   0.75795 0.03078 0.20233 0.00895 ( 1)
 321 S   0.75772 0.03100 0.20227 0.00901 ( 1)
 322 C   0.76214 0.02794 0.20179 0.00812 ( 1)
 323 L   0.75408 0.03349 0.20270 0.00974 ( 1)
 324 I   0.77985 0.01716 0.19800 0.00499 ( 1)
 325 A   0.76992 0.02295 0.20045 0.00667 ( 1)
 326 M   0.66774 0.12748 0.16772 0.03706 ( 1)
 327 L   0.74143 0.04265 0.20352 0.01240 ( 1)
 328 P   0.75062 0.03590 0.20303 0.01044 ( 1)
 329 E   0.25130 0.07156 0.65634 0.02081 ( 3)
 330 G   0.77528 0.01975 0.19923 0.00574 ( 1)
 331 F   0.77032 0.02269 0.20039 0.00660 ( 1)
 332 Y   0.76223 0.02792 0.20174 0.00812 ( 1)
 333 D   0.78460 0.01460 0.19656 0.00424 ( 1)
 334 R   0.78051 0.01674 0.19789 0.00487 ( 1)
 335 V   0.77439 0.02033 0.19937 0.00591 ( 1)
 336 D   0.66977 0.12587 0.16775 0.03660 ( 1)
 337 E   0.25687 0.05576 0.67116 0.01621 ( 3)
 338 G   0.77281 0.02121 0.19981 0.00617 ( 1)
 339 S   0.78028 0.01685 0.19797 0.00490 ( 1)
 340 I   0.77958 0.01741 0.19795 0.00506 ( 1)
 341 V   0.22045 0.55997 0.05677 0.16281 ( 2)
 342 L   0.75916 0.03036 0.20165 0.00883 ( 1)
 343 K   0.78189 0.01630 0.19707 0.00474 ( 1)
 344 K   0.64270 0.15031 0.16328 0.04370 ( 1)
 345 S   0.75500 0.03309 0.20230 0.00962 ( 1)
 346 K   0.78256 0.01568 0.19721 0.00456 ( 1)
 347 R   0.19449 0.58150 0.05493 0.16907 ( 2)
 348 F   0.76867 0.02372 0.20072 0.00690 ( 1)
 349 S   0.78028 0.01685 0.19797 0.00490 ( 1)
 350 F   0.76867 0.02372 0.20072 0.00690 ( 1)
 351 Y   0.56341 0.22180 0.15030 0.06449 ( 1)
 352 S   0.64363 0.15010 0.16263 0.04364 ( 1)
 353 D   0.63597 0.13941 0.18409 0.04053 ( 1)
 354 G   0.77506 0.01996 0.19918 0.00580 ( 1)
 355 I   0.77822 0.01800 0.19855 0.00523 ( 1)
 356 I   0.62240 0.16336 0.16675 0.04750 ( 1)
 357 L   0.13644 0.63920 0.03851 0.18585 ( 2)
 358 E   0.65918 0.13564 0.16574 0.03944 ( 1)
 359 D   0.78590 0.01408 0.19592 0.00409 ( 1)
 360 R   0.59630 0.19074 0.15750 0.05546 ( 1)
 361 N   0.00276 0.75550 0.02208 0.21966 ( 2)
 362 E   0.78047 0.01681 0.19784 0.00489 ( 1)
 363 C   0.23584 0.08161 0.65882 0.02373 ( 3)
 364 I   0.78844 0.01269 0.19518 0.00369 ( 1)
 365 K   0.65428 0.14010 0.16488 0.04073 ( 1)
 366 S   0.78203 0.01590 0.19745 0.00462 ( 1)
 367 D   0.67183 0.12451 0.16746 0.03620 ( 1)
 368 I   0.77969 0.01730 0.19798 0.00503 ( 1)
 369 I   0.21391 0.56383 0.05833 0.16393 ( 2)
 370 I   0.77905 0.01792 0.19782 0.00521 ( 1)
 371 L   0.73856 0.04484 0.20357 0.01304 ( 1)
 372 A   0.76992 0.02295 0.20045 0.00667 ( 1)
 373 T   0.76923 0.02329 0.20071 0.00677 ( 1)
 374 G   0.76862 0.02380 0.20066 0.00692 ( 1)
 375 F   0.76867 0.02372 0.20072 0.00690 ( 1)
 376 R   0.61979 0.16976 0.16108 0.04936 ( 1)
 377 G   0.76862 0.02380 0.20066 0.00692 ( 1)
 378 D   0.78460 0.01460 0.19656 0.00424 ( 1)
 379 Q   0.75102 0.03562 0.20300 0.01036 ( 1)
 380 K   0.78208 0.01612 0.19711 0.00469 ( 1)
 381 L   0.76041 0.02913 0.20199 0.00847 ( 1)
 382 R   0.78051 0.01674 0.19789 0.00487 ( 1)
 383 D   0.78460 0.01460 0.19656 0.00424 ( 1)
 384 I   0.77803 0.01817 0.19851 0.00528 ( 1)
 385 F   0.76867 0.02372 0.20072 0.00690 ( 1)
 386 M   0.53327 0.25323 0.13987 0.07363 ( 1)
 387 E   0.58496 0.20319 0.15277 0.05908 ( 1)
 388 N   0.78388 0.01496 0.19681 0.00435 ( 1)
 389 W   0.75031 0.03613 0.20305 0.01051 ( 1)
 390 C   0.76296 0.02722 0.20190 0.00792 ( 1)
 391 R   0.77504 0.01972 0.19951 0.00573 ( 1)
 392 K   0.66676 0.12849 0.16739 0.03736 ( 1)
 393 I   0.78844 0.01269 0.19518 0.00369 ( 1)
 394 V   0.77459 0.02030 0.19921 0.00590 ( 1)
 395 V   0.24036 0.08747 0.64673 0.02543 ( 3)
 396 G   0.76862 0.02380 0.20066 0.00692 ( 1)
 397 S   0.74526 0.03983 0.20332 0.01158 ( 1)
 398 S   0.74559 0.03951 0.20341 0.01149 ( 1)
 399 D   0.78625 0.01376 0.19599 0.00400 ( 1)
 400 T   0.76894 0.02356 0.20065 0.00685 ( 1)
 401 P   0.50438 0.27686 0.13826 0.08050 ( 1)
 402 V   0.77439 0.02033 0.19937 0.00591 ( 1)
 403 P   0.75233 0.03459 0.20303 0.01006 ( 1)
 404 L   0.74054 0.04291 0.20407 0.01248 ( 1)
 405 Y   0.76070 0.02885 0.20207 0.00839 ( 1)
 406 R   0.77468 0.02007 0.19942 0.00583 ( 1)
 407 E   0.78047 0.01681 0.19784 0.00489 ( 1)
 408 C   0.76214 0.02794 0.20179 0.00812 ( 1)
 409 I   0.77736 0.01881 0.19835 0.00547 ( 1)
 410 H   0.76774 0.02433 0.20085 0.00707 ( 1)
 411 P   0.75318 0.03414 0.20275 0.00993 ( 1)
 412 R   0.73582 0.04615 0.20461 0.01342 ( 1)
 413 I   0.77949 0.01738 0.19808 0.00505 ( 1)
 414 P   0.75309 0.03424 0.20272 0.00996 ( 1)
 415 Q   0.75102 0.03562 0.20300 0.01036 ( 1)
 416 L   0.75408 0.03349 0.20270 0.00974 ( 1)
 417 A   0.77021 0.02268 0.20051 0.00660 ( 1)
 418 I   0.78844 0.01269 0.19518 0.00369 ( 1)
 419 V   0.77272 0.02121 0.19991 0.00617 ( 1)
 420 G   0.76862 0.02380 0.20066 0.00692 ( 1)
 421 Y   0.76114 0.02872 0.20179 0.00835 ( 1)
 422 S   0.75636 0.03181 0.20258 0.00925 ( 1)
 423 E   0.78330 0.01530 0.19696 0.00445 ( 1)
 424 S   0.78028 0.01685 0.19797 0.00490 ( 1)
 425 L   0.76052 0.02903 0.20201 0.00844 ( 1)
 426 T   0.76983 0.02306 0.20040 0.00671 ( 1)
 427 N   0.25608 0.06317 0.66239 0.01837 ( 3)
 428 I   0.78844 0.01269 0.19518 0.00369 ( 1)
 429 Y   0.76223 0.02792 0.20174 0.00812 ( 1)
 430 A   0.24098 0.08500 0.64931 0.02471 ( 3)
 431 S   0.74711 0.03808 0.20374 0.01107 ( 1)
 432 E   0.78330 0.01530 0.19696 0.00445 ( 1)
 433 R   0.78051 0.01674 0.19789 0.00487 ( 1)
 434 M   0.28651 0.45262 0.12928 0.13160 ( 2)
 435 A   0.77186 0.02184 0.19995 0.00635 ( 1)
 436 H   0.64234 0.15209 0.16134 0.04422 ( 1)
 437 W   0.75031 0.03613 0.20305 0.01051 ( 1)
 438 V   0.77132 0.02217 0.20006 0.00645 ( 1)
 439 I   0.77803 0.01817 0.19851 0.00528 ( 1)
 440 H   0.76788 0.02419 0.20089 0.00703 ( 1)
 441 F   0.76867 0.02372 0.20072 0.00690 ( 1)
 442 L   0.48603 0.29482 0.13344 0.08572 ( 1)
 443 A   0.77303 0.02106 0.19979 0.00612 ( 1)
 444 G   0.77438 0.02040 0.19929 0.00593 ( 1)
 445 G   0.77267 0.02134 0.19978 0.00621 ( 1)
 446 F   0.76867 0.02372 0.20072 0.00690 ( 1)
 447 Q   0.51465 0.26799 0.13944 0.07792 ( 1)
 448 L   0.55581 0.22397 0.15510 0.06512 ( 1)
 449 P   0.75062 0.03590 0.20303 0.01044 ( 1)
 450 S   0.78027 0.01686 0.19797 0.00490 ( 1)
 451 I   0.02577 0.74948 0.00684 0.21791 ( 2)
 452 R   0.77468 0.02007 0.19942 0.00583 ( 1)
 453 C   0.22808 0.10585 0.63529 0.03078 ( 3)
 454 M   0.79784 0.00853 0.19115 0.00248 ( 1)
 455 E   0.78047 0.01681 0.19784 0.00489 ( 1)
 456 E   0.65272 0.14003 0.16654 0.04071 ( 1)
 457 S   0.63320 0.14665 0.17752 0.04264 ( 1)
 458 V   0.77132 0.02217 0.20006 0.00645 ( 1)
 459 A   0.59986 0.18901 0.15617 0.05496 ( 1)
 460 E   0.78330 0.01530 0.19696 0.00445 ( 1)
 461 W   0.75031 0.03613 0.20305 0.01051 ( 1)
 462 G   0.14225 0.63268 0.04113 0.18395 ( 2)
 463 K   0.78256 0.01568 0.19721 0.00456 ( 1)
 464 Y   0.76030 0.02920 0.20200 0.00849 ( 1)
 465 K   0.78256 0.01568 0.19721 0.00456 ( 1)
 466 D   0.25830 0.06070 0.66335 0.01765 ( 3)
 467 I   0.54863 0.23655 0.14605 0.06878 ( 1)
 468 Y   0.76052 0.02899 0.20206 0.00843 ( 1)
 469 N   0.78555 0.01410 0.19624 0.00410 ( 1)
 470 G   0.76925 0.02320 0.20080 0.00675 ( 1)
 471 K   0.78237 0.01586 0.19716 0.00461 ( 1)
 472 Y   0.76223 0.02792 0.20174 0.00812 ( 1)
 473 F   0.76887 0.02344 0.20088 0.00681 ( 1)
 474 R   0.74734 0.03715 0.20471 0.01080 ( 1)
 475 R   0.75662 0.02847 0.20663 0.00828 ( 1)
 476 S   0.75795 0.03078 0.20233 0.00895 ( 1)
 477 C   0.76231 0.02782 0.20178 0.00809 ( 1)
 478 I   0.66777 0.12878 0.16602 0.03744 ( 1)
 479 S   0.78028 0.01685 0.19797 0.00490 ( 1)
 480 T   0.77008 0.02288 0.20039 0.00665 ( 1)
 481 V   0.77469 0.02021 0.19923 0.00588 ( 1)
 482 N   0.78520 0.01443 0.19618 0.00420 ( 1)
 483 I   0.77985 0.01716 0.19800 0.00499 ( 1)
 484 W   0.75031 0.03613 0.20305 0.01051 ( 1)
 485 F   0.77032 0.02269 0.20039 0.00660 ( 1)
 486 N   0.78555 0.01410 0.19624 0.00410 ( 1)
 487 D   0.78625 0.01376 0.19599 0.00400 ( 1)
 488 L   0.75389 0.03367 0.20265 0.00979 ( 1)
 489 L   0.75302 0.03451 0.20244 0.01003 ( 1)
 490 C   0.76214 0.02794 0.20179 0.00812 ( 1)
 491 K   0.51814 0.26415 0.14091 0.07680 ( 1)
 492 D   0.78454 0.01465 0.19655 0.00426 ( 1)
 493 I   0.77803 0.01817 0.19851 0.00528 ( 1)
 494 G   0.76862 0.02380 0.20066 0.00692 ( 1)
 495 C   0.76214 0.02794 0.20179 0.00812 ( 1)
 496 T   0.63646 0.15726 0.16056 0.04572 ( 1)
 497 P   0.75342 0.03392 0.20281 0.00986 ( 1)
 498 R   0.77468 0.02007 0.19942 0.00583 ( 1)
 499 R   0.77571 0.01913 0.19959 0.00556 ( 1)
 500 K   0.78256 0.01568 0.19721 0.00456 ( 1)
 501 K   0.64131 0.15164 0.16296 0.04409 ( 1)
 502 G   0.76862 0.02380 0.20066 0.00692 ( 1)
 503 F   0.76867 0.02372 0.20072 0.00690 ( 1)
 504 L   0.74748 0.03813 0.20330 0.01109 ( 1)
 505 A   0.77303 0.02105 0.19980 0.00612 ( 1)
 506 E   0.78047 0.01681 0.19784 0.00489 ( 1)
 507 W   0.75031 0.03613 0.20305 0.01051 ( 1)
 508 F   0.76867 0.02372 0.20072 0.00690 ( 1)
 509 Q   0.75046 0.03617 0.20286 0.01052 ( 1)
 510 P   0.75062 0.03590 0.20303 0.01044 ( 1)
 511 Y   0.76223 0.02792 0.20174 0.00812 ( 1)
 512 G   0.76887 0.02356 0.20072 0.00685 ( 1)
 513 P   0.75342 0.03392 0.20281 0.00986 ( 1)
 514 A   0.77303 0.02106 0.19979 0.00612 ( 1)
 515 D   0.78612 0.01389 0.19595 0.00404 ( 1)
 516 Y   0.76223 0.02792 0.20174 0.00812 ( 1)
 517 A   0.76992 0.02295 0.20045 0.00667 ( 1)
 518 G   0.77392 0.02045 0.19968 0.00595 ( 1)
 519 L   0.57225 0.21102 0.15538 0.06135 ( 1)
 520 C   0.14149 0.63541 0.03835 0.18474 ( 2)
 521 -   0.69223 0.08251 0.20126 0.02399 ( 1)


lnL = -4374.549900

Bayes Empirical Bayes (BEB) probabilities for 4 classes (class)
(amino acids refer to 1st sequence: Bradi4g37110.1)

   1 M   0.91415 0.00963 0.07519 0.00103 ( 1)
   2 E   0.74729 0.16747 0.06561 0.01963 ( 1)
   3 S   0.72882 0.18445 0.06500 0.02173 ( 1)
   4 K   0.89908 0.01772 0.08121 0.00199 ( 1)
   5 R   0.89704 0.01899 0.08182 0.00214 ( 1)
   6 V   0.89090 0.02281 0.08368 0.00262 ( 1)
   7 G   0.88885 0.02417 0.08419 0.00278 ( 1)
   8 I   0.71625 0.19685 0.06366 0.02324 ( 1)
   9 V   0.89054 0.02298 0.08384 0.00264 ( 1)
  10 G   0.89117 0.02261 0.08363 0.00259 ( 1)
  11 A   0.88907 0.02405 0.08412 0.00277 ( 1)
  12 G   0.89117 0.02261 0.08363 0.00259 ( 1)
  13 V   0.89102 0.02269 0.08369 0.00260 ( 1)
  14 S   0.89691 0.01905 0.08189 0.00215 ( 1)
  15 G   0.88906 0.02397 0.08421 0.00276 ( 1)
  16 L   0.85209 0.05055 0.09117 0.00619 ( 1)
  17 A   0.88606 0.02595 0.08499 0.00300 ( 1)
  18 A   0.88720 0.02520 0.08470 0.00291 ( 1)
  19 C   0.87784 0.03158 0.08687 0.00371 ( 1)
  20 K   0.89908 0.01772 0.08121 0.00199 ( 1)
  21 H   0.88217 0.02861 0.08589 0.00334 ( 1)
  22 A   0.88661 0.02544 0.08501 0.00295 ( 1)
  23 L   0.85309 0.04969 0.09114 0.00608 ( 1)
  24 D   0.90117 0.01649 0.08049 0.00184 ( 1)
  25 K   0.89908 0.01772 0.08121 0.00199 ( 1)
  26 G   0.89137 0.02256 0.08348 0.00258 ( 1)
  27 F   0.88468 0.02692 0.08528 0.00312 ( 1)
  28 S   0.89691 0.01905 0.08189 0.00215 ( 1)
  29 P   0.86845 0.03840 0.08857 0.00459 ( 1)
  30 V   0.89089 0.02280 0.08368 0.00262 ( 1)
  31 V   0.88777 0.02466 0.08472 0.00285 ( 1)
  32 F   0.88468 0.02692 0.08528 0.00312 ( 1)
  33 E   0.89974 0.01734 0.08097 0.00195 ( 1)
  34 A   0.88742 0.02498 0.08472 0.00289 ( 1)
  35 D   0.90282 0.01555 0.07990 0.00173 ( 1)
  36 D   0.90117 0.01649 0.08049 0.00184 ( 1)
  37 T   0.88633 0.02573 0.08496 0.00298 ( 1)
  38 V   0.71320 0.19755 0.06561 0.02364 ( 1)
  39 G   0.89087 0.02290 0.08361 0.00262 ( 1)
  40 G   0.88531 0.02622 0.08542 0.00305 ( 1)
  41 V   0.89098 0.02272 0.08369 0.00261 ( 1)
  42 W   0.86503 0.04079 0.08928 0.00490 ( 1)
  43 A   0.88979 0.02350 0.08401 0.00270 ( 1)
  44 H   0.88401 0.02735 0.08546 0.00318 ( 1)
  45 T   0.88618 0.02588 0.08495 0.00300 ( 1)
  46 L   0.86908 0.03782 0.08858 0.00452 ( 1)
  47 Q   0.28411 0.61759 0.02639 0.07192 ( 2)
  48 S   0.86152 0.04300 0.09027 0.00521 ( 1)
  49 T   0.88579 0.02593 0.08527 0.00301 ( 1)
  50 R   0.89712 0.01892 0.08183 0.00214 ( 1)
  51 L   0.87609 0.03280 0.08723 0.00387 ( 1)
  52 Q   0.86571 0.04032 0.08913 0.00484 ( 1)
  53 A   0.88939 0.02389 0.08398 0.00275 ( 1)
  54 P   0.86796 0.03877 0.08864 0.00463 ( 1)
  55 T   0.88838 0.02456 0.08423 0.00283 ( 1)
  56 S   0.65702 0.25178 0.06104 0.03016 ( 1)
  57 S   0.86646 0.04003 0.08871 0.00479 ( 1)
  58 F   0.88480 0.02681 0.08528 0.00311 ( 1)
  59 R   0.86558 0.04036 0.08921 0.00485 ( 1)
  60 F   0.88480 0.02681 0.08528 0.00311 ( 1)
  61 S   0.86517 0.04115 0.08875 0.00493 ( 1)
  62 D   0.90117 0.01649 0.08049 0.00184 ( 1)
  63 L   0.86571 0.04100 0.08839 0.00490 ( 1)
  64 A   0.88661 0.02557 0.08486 0.00296 ( 1)
  65 W   0.86503 0.04079 0.08928 0.00490 ( 1)
  66 P   0.86829 0.03855 0.08856 0.00460 ( 1)
  67 A   0.88693 0.02542 0.08472 0.00294 ( 1)
  68 S   0.01444 0.88939 0.00120 0.09497 ( 2)
  69 V   0.89102 0.02269 0.08369 0.00260 ( 1)
  70 T   0.88815 0.02479 0.08421 0.00285 ( 1)
  71 A   0.88939 0.02389 0.08398 0.00275 ( 1)
  72 T   0.88838 0.02456 0.08423 0.00283 ( 1)
  73 Y   0.87579 0.03300 0.08732 0.00390 ( 1)
  74 P   0.86572 0.04020 0.08925 0.00483 ( 1)
  75 S   0.69651 0.21262 0.06527 0.02560 ( 1)
  76 H   0.88207 0.02869 0.08589 0.00335 ( 1)
  77 H   0.00022 0.88599 0.00007 0.11372 ( 2)
  78 E   0.71506 0.19771 0.06387 0.02336 ( 1)
  79 V   0.88846 0.02433 0.08440 0.00281 ( 1)
  80 M   0.91415 0.00963 0.07519 0.00103 ( 1)
  81 E   0.89812 0.01822 0.08160 0.00206 ( 1)
  82 Y   0.87579 0.03300 0.08732 0.00390 ( 1)
  83 L   0.64822 0.25805 0.06237 0.03136 ( 1)
  84 R   0.73002 0.18377 0.06463 0.02158 ( 1)
  85 S   0.15271 0.55565 0.18808 0.10356 ( 2)
  86 Y   0.87591 0.03288 0.08733 0.00388 ( 1)
  87 A   0.68297 0.22670 0.06317 0.02716 ( 1)
  88 C   0.64624 0.26013 0.06204 0.03158 ( 1)
  89 Q   0.71333 0.20043 0.06270 0.02354 ( 1)
  90 F   0.88654 0.02565 0.08485 0.00297 ( 1)
  91 D   0.90104 0.01660 0.08050 0.00186 ( 1)
  92 L   0.87402 0.03427 0.08765 0.00406 ( 1)
  93 L   0.82742 0.08035 0.08266 0.00957 ( 1)
  94 K   0.89908 0.01772 0.08121 0.00199 ( 1)
  95 C   0.87977 0.03024 0.08645 0.00354 ( 1)
  96 I   0.89443 0.02054 0.08269 0.00234 ( 1)
  97 K   0.89908 0.01772 0.08121 0.00199 ( 1)
  98 F   0.88480 0.02681 0.08528 0.00311 ( 1)
  99 N   0.07809 0.82610 0.00667 0.08914 ( 2)
 100 S   0.89709 0.01887 0.08191 0.00213 ( 1)
 101 Q   0.86581 0.04023 0.08914 0.00483 ( 1)
 102 V   0.89102 0.02269 0.08369 0.00260 ( 1)
 103 L   0.83137 0.07710 0.08244 0.00909 ( 1)
 104 G   0.88461 0.02690 0.08536 0.00313 ( 1)
 105 I   0.70139 0.20760 0.06594 0.02507 ( 1)
 106 D   0.73250 0.18057 0.06559 0.02134 ( 1)
 107 Y   0.87579 0.03300 0.08732 0.00390 ( 1)
 108 L   0.07762 0.79647 0.02293 0.10298 ( 2)
 109 G   0.89117 0.02261 0.08363 0.00259 ( 1)
 110 A   0.88620 0.02581 0.08500 0.00299 ( 1)
 111 T   0.67767 0.23167 0.06291 0.02775 ( 1)
 112 E   0.74236 0.17248 0.06497 0.02019 ( 1)
 113 E   0.89695 0.01899 0.08191 0.00215 ( 1)
 114 E   0.89980 0.01728 0.08098 0.00194 ( 1)
 115 I   0.89567 0.01984 0.08224 0.00225 ( 1)
 116 M   0.91415 0.00963 0.07519 0.00103 ( 1)
 117 G   0.10853 0.79392 0.00947 0.08808 ( 2)
 118 W   0.86503 0.04079 0.08928 0.00490 ( 1)
 119 E   0.69816 0.19459 0.08155 0.02569 ( 1)
 120 H   0.88356 0.02779 0.08542 0.00323 ( 1)
 121 W   0.86503 0.04079 0.08928 0.00490 ( 1)
 122 S   0.87331 0.03477 0.08779 0.00412 ( 1)
 123 G   0.88994 0.02346 0.08390 0.00270 ( 1)
 124 -   0.83671 0.05608 0.09995 0.00726 ( 1)
 125 N   0.37202 0.07978 0.53420 0.01399 ( 3)
 126 G   0.89095 0.02296 0.08346 0.00263 ( 1)
 127 K   0.70513 0.20164 0.06813 0.02510 ( 1)
 128 A   0.88762 0.02504 0.08446 0.00289 ( 1)
 129 L   0.66636 0.24243 0.06215 0.02907 ( 1)
 130 G   0.34780 0.10907 0.52297 0.02016 ( 3)
 131 A   0.69316 0.21641 0.06447 0.02596 ( 1)
 132 G   0.69091 0.21999 0.06292 0.02617 ( 1)
 133 K   0.89644 0.01849 0.08296 0.00211 ( 1)
 134 D   0.90282 0.01555 0.07990 0.00173 ( 1)
 135 G   0.67568 0.23211 0.06412 0.02809 ( 1)
 136 G   0.33313 0.56185 0.03520 0.06983 ( 2)
 137 W   0.86503 0.04079 0.08928 0.00490 ( 1)
 138 R   0.34381 0.56368 0.02902 0.06348 ( 2)
 139 L   0.64642 0.25499 0.06643 0.03217 ( 1)
 140 T   0.67307 0.23173 0.06651 0.02869 ( 1)
 141 V   0.89102 0.02269 0.08369 0.00260 ( 1)
 142 K   0.89908 0.01772 0.08121 0.00199 ( 1)
 143 D   0.36722 0.54143 0.02981 0.06154 ( 2)
 144 L   0.85610 0.04725 0.09088 0.00576 ( 1)
 145 K   0.89618 0.01947 0.08215 0.00221 ( 1)
 146 I   0.71929 0.19338 0.06445 0.02288 ( 1)
 147 G   0.89117 0.02261 0.08363 0.00259 ( 1)
 148 N   0.01935 0.88075 0.00169 0.09821 ( 2)
 149 V   0.34389 0.56159 0.03013 0.06439 ( 2)
 150 E   0.89980 0.01728 0.08098 0.00194 ( 1)
 151 V   0.70051 0.21068 0.06374 0.02507 ( 1)
 152 F   0.88654 0.02565 0.08485 0.00297 ( 1)
 153 E   0.60631 0.29690 0.06026 0.03653 ( 1)
 154 V   0.89102 0.02269 0.08369 0.00260 ( 1)
 155 D   0.90282 0.01555 0.07990 0.00173 ( 1)
 156 F   0.88654 0.02565 0.08485 0.00297 ( 1)
 157 L   0.87402 0.03427 0.08765 0.00406 ( 1)
 158 I   0.90278 0.01644 0.07896 0.00182 ( 1)
 159 L   0.85514 0.04821 0.09077 0.00588 ( 1)
 160 C   0.87784 0.03158 0.08687 0.00371 ( 1)
 161 I   0.89445 0.02051 0.08270 0.00233 ( 1)
 162 G   0.88461 0.02690 0.08536 0.00313 ( 1)
 163 R   0.89712 0.01892 0.08183 0.00214 ( 1)
 164 H   0.88401 0.02735 0.08546 0.00318 ( 1)
 165 S   0.89870 0.01797 0.08131 0.00202 ( 1)
 166 G   0.89068 0.02304 0.08364 0.00264 ( 1)
 167 T   0.88636 0.02571 0.08496 0.00298 ( 1)
 168 P   0.86538 0.04054 0.08921 0.00487 ( 1)
 169 N   0.90215 0.01593 0.08014 0.00178 ( 1)
 170 I   0.89443 0.02054 0.08269 0.00234 ( 1)
 171 P   0.86604 0.03991 0.08926 0.00479 ( 1)
 172 E   0.89695 0.01899 0.08191 0.00215 ( 1)
 173 F   0.88654 0.02565 0.08485 0.00297 ( 1)
 174 P   0.86538 0.04054 0.08921 0.00487 ( 1)
 175 E   0.26219 0.63200 0.02773 0.07808 ( 2)
 176 N   0.74942 0.16635 0.06486 0.01937 ( 1)
 177 K   0.89618 0.01947 0.08215 0.00221 ( 1)
 178 G   0.89162 0.02232 0.08351 0.00256 ( 1)
 179 F   0.26811 0.63287 0.02516 0.07386 ( 2)
 180 E   0.89978 0.01731 0.08097 0.00194 ( 1)
 181 L   0.32911 0.12223 0.52401 0.02465 ( 3)
 182 F   0.88480 0.02681 0.08528 0.00311 ( 1)
 183 K   0.89908 0.01772 0.08121 0.00199 ( 1)
 184 G   0.88869 0.02399 0.08454 0.00278 ( 1)
 185 K   0.89618 0.01947 0.08215 0.00221 ( 1)
 186 I   0.90497 0.01433 0.07911 0.00159 ( 1)
 187 L   0.86908 0.03782 0.08858 0.00452 ( 1)
 188 H   0.88217 0.02861 0.08589 0.00334 ( 1)
 189 S   0.87193 0.03615 0.08764 0.00429 ( 1)
 190 V   0.28437 0.36800 0.28255 0.06508 ( 2)
 191 D   0.90117 0.01649 0.08049 0.00184 ( 1)
 192 Y   0.87579 0.03300 0.08732 0.00390 ( 1)
 193 S   0.87331 0.03477 0.08779 0.00412 ( 1)
 194 Y   0.87590 0.03290 0.08732 0.00389 ( 1)
 195 M   0.91415 0.00963 0.07519 0.00103 ( 1)
 196 D   0.90267 0.01570 0.07989 0.00175 ( 1)
 197 D   0.75102 0.16292 0.06685 0.01922 ( 1)
 198 V   0.35145 0.10757 0.52178 0.01920 ( 3)
 199 A   0.69344 0.21738 0.06333 0.02585 ( 1)
 200 P   0.32776 0.57957 0.02750 0.06516 ( 2)
 201 F   0.88654 0.02565 0.08485 0.00297 ( 1)
 202 V   0.89054 0.02298 0.08384 0.00264 ( 1)
 203 K   0.89618 0.01947 0.08215 0.00221 ( 1)
 204 G   0.89127 0.02264 0.08349 0.00259 ( 1)
 205 K   0.89878 0.01798 0.08122 0.00202 ( 1)
 206 S   0.89870 0.01797 0.08131 0.00202 ( 1)
 207 V   0.89075 0.02294 0.08368 0.00263 ( 1)
 208 T   0.88536 0.02633 0.08526 0.00305 ( 1)
 209 I   0.90497 0.01433 0.07911 0.00159 ( 1)
 210 I   0.89598 0.01968 0.08211 0.00223 ( 1)
 211 G   0.89162 0.02232 0.08351 0.00256 ( 1)
 212 S   0.87153 0.03598 0.08821 0.00428 ( 1)
 213 G   0.88461 0.02690 0.08536 0.00313 ( 1)
 214 K   0.89618 0.01947 0.08215 0.00221 ( 1)
 215 S   0.85944 0.04494 0.09017 0.00545 ( 1)
 216 A   0.88606 0.02595 0.08499 0.00300 ( 1)
 217 F   0.88646 0.02572 0.08485 0.00297 ( 1)
 218 D   0.90117 0.01649 0.08049 0.00184 ( 1)
 219 I   0.89568 0.01983 0.08224 0.00225 ( 1)
 220 A   0.88932 0.02381 0.08414 0.00274 ( 1)
 221 A   0.68612 0.22372 0.06342 0.02675 ( 1)
 222 E   0.89980 0.01728 0.08098 0.00194 ( 1)
 223 V   0.89054 0.02298 0.08384 0.00264 ( 1)
 224 A   0.88759 0.02484 0.08470 0.00287 ( 1)
 225 K   0.89644 0.01849 0.08296 0.00211 ( 1)
 226 V   0.89097 0.02273 0.08369 0.00261 ( 1)
 227 N   0.90193 0.01613 0.08015 0.00180 ( 1)
 228 G   0.70477 0.20673 0.06396 0.02454 ( 1)
 229 T   0.32790 0.57723 0.02884 0.06602 ( 2)
 230 A   0.69403 0.21312 0.06619 0.02666 ( 1)
 231 Q   0.86581 0.04023 0.08914 0.00483 ( 1)
 232 P   0.86674 0.03964 0.08888 0.00475 ( 1)
 233 C   0.87784 0.03158 0.08687 0.00371 ( 1)
 234 T   0.88618 0.02588 0.08495 0.00300 ( 1)
 235 M   0.91415 0.00963 0.07519 0.00103 ( 1)
 236 I   0.75898 0.15640 0.06629 0.01833 ( 1)
 237 Y   0.29478 0.60833 0.02673 0.07017 ( 2)
 238 R   0.89106 0.02269 0.08365 0.00260 ( 1)
 239 T   0.88688 0.02505 0.08516 0.00291 ( 1)
 240 K   0.33327 0.55862 0.03654 0.07157 ( 2)
 241 H   0.88217 0.02861 0.08589 0.00334 ( 1)
 242 W   0.86503 0.04079 0.08928 0.00490 ( 1)
 243 L   0.29647 0.14765 0.52364 0.03225 ( 3)
 244 V   0.89054 0.02298 0.08384 0.00264 ( 1)
 245 H   0.72264 0.19174 0.06314 0.02248 ( 1)
 246 K   0.89618 0.01947 0.08215 0.00221 ( 1)
 247 S   0.32897 0.12415 0.52251 0.02438 ( 3)
 248 S   0.89695 0.01892 0.08199 0.00214 ( 1)
 249 I   0.73734 0.16060 0.08147 0.02059 ( 1)
 250 W   0.86503 0.04079 0.08928 0.00490 ( 1)
 251 G   0.88461 0.02690 0.08536 0.00313 ( 1)
 252 I   0.35987 0.09638 0.52664 0.01711 ( 3)
 253 N   0.90048 0.01690 0.08072 0.00189 ( 1)
 254 L   0.87609 0.03280 0.08723 0.00387 ( 1)
 255 S   0.37325 0.08089 0.53157 0.01429 ( 3)
 256 Y   0.87579 0.03300 0.08732 0.00390 ( 1)
 257 F   0.88480 0.02681 0.08528 0.00311 ( 1)
 258 Y   0.87785 0.03155 0.08689 0.00371 ( 1)
 259 L   0.87513 0.03375 0.08714 0.00398 ( 1)
 260 N   0.90048 0.01690 0.08072 0.00189 ( 1)
 261 R   0.86985 0.03725 0.08846 0.00444 ( 1)
 262 I   0.89446 0.02050 0.08271 0.00233 ( 1)
 263 S   0.86823 0.03828 0.08890 0.00458 ( 1)
 264 Q   0.86306 0.04225 0.08959 0.00509 ( 1)
 265 L   0.56762 0.33340 0.05763 0.04134 ( 1)
 266 L   0.18774 0.48309 0.23281 0.09637 ( 2)
 267 V   0.89054 0.02298 0.08384 0.00264 ( 1)
 268 H   0.88401 0.02735 0.08546 0.00318 ( 1)
 269 K   0.89613 0.01950 0.08216 0.00221 ( 1)
 270 P   0.86760 0.03882 0.08893 0.00465 ( 1)
 271 G   0.89117 0.02261 0.08363 0.00259 ( 1)
 272 E   0.89695 0.01899 0.08191 0.00215 ( 1)
 273 G   0.88461 0.02690 0.08536 0.00313 ( 1)
 274 F   0.88647 0.02572 0.08484 0.00297 ( 1)
 275 L   0.85617 0.04719 0.09088 0.00576 ( 1)
 276 H   0.88217 0.02861 0.08589 0.00334 ( 1)
 277 Y   0.87775 0.03164 0.08688 0.00372 ( 1)
 278 I   0.25060 0.48877 0.18357 0.07707 ( 2)
 279 L   0.86908 0.03782 0.08858 0.00452 ( 1)
 280 A   0.88907 0.02405 0.08412 0.00277 ( 1)
 281 S   0.73086 0.18304 0.06459 0.02150 ( 1)
 282 A   0.88606 0.02595 0.08499 0.00300 ( 1)
 283 L   0.87402 0.03427 0.08765 0.00406 ( 1)
 284 A   0.62841 0.27723 0.06066 0.03371 ( 1)
 285 P   0.86644 0.03976 0.08903 0.00477 ( 1)
 286 L   0.86908 0.03782 0.08858 0.00452 ( 1)
 287 R   0.89106 0.02269 0.08365 0.00260 ( 1)
 288 W   0.86503 0.04079 0.08928 0.00490 ( 1)
 289 A   0.88606 0.02595 0.08499 0.00300 ( 1)
 290 I   0.71688 0.19573 0.06423 0.02316 ( 1)
 291 T   0.88505 0.02663 0.08523 0.00309 ( 1)
 292 K   0.89618 0.01947 0.08215 0.00221 ( 1)
 293 V   0.88736 0.02506 0.08468 0.00290 ( 1)
 294 I   0.89629 0.01939 0.08213 0.00220 ( 1)
 295 E   0.89695 0.01899 0.08191 0.00215 ( 1)
 296 T   0.88614 0.02593 0.08493 0.00300 ( 1)
 297 Y   0.87591 0.03288 0.08733 0.00388 ( 1)
 298 F   0.33342 0.11827 0.52562 0.02268 ( 3)
 299 K   0.89908 0.01772 0.08121 0.00199 ( 1)
 300 Q   0.86304 0.04227 0.08959 0.00510 ( 1)
 301 S   0.37598 0.53275 0.03136 0.05991 ( 2)
 302 I   0.89629 0.01939 0.08213 0.00220 ( 1)
 303 P   0.86817 0.03856 0.08866 0.00461 ( 1)
 304 L   0.85903 0.04565 0.08979 0.00553 ( 1)
 305 Q   0.62949 0.27143 0.06502 0.03406 ( 1)
 306 K   0.89652 0.01900 0.08232 0.00216 ( 1)
 307 H   0.88401 0.02735 0.08546 0.00318 ( 1)
 308 G   0.89162 0.02232 0.08351 0.00256 ( 1)
 309 M   0.91415 0.00963 0.07519 0.00103 ( 1)
 310 V   0.88736 0.02506 0.08468 0.00290 ( 1)
 311 P   0.86844 0.03830 0.08869 0.00458 ( 1)
 312 D   0.90117 0.01649 0.08049 0.00184 ( 1)
 313 Y   0.87579 0.03300 0.08732 0.00390 ( 1)
 314 S   0.89691 0.01905 0.08189 0.00215 ( 1)
 315 F   0.65436 0.24985 0.06476 0.03104 ( 1)
 316 S   0.87127 0.03624 0.08818 0.00431 ( 1)
 317 F   0.88444 0.02648 0.08598 0.00310 ( 1)
 318 A   0.88882 0.02426 0.08413 0.00279 ( 1)
 319 M   0.91415 0.00963 0.07519 0.00103 ( 1)
 320 S   0.87331 0.03477 0.08779 0.00412 ( 1)
 321 S   0.87306 0.03502 0.08776 0.00415 ( 1)
 322 C   0.87784 0.03158 0.08687 0.00371 ( 1)
 323 L   0.86908 0.03782 0.08858 0.00452 ( 1)
 324 I   0.89629 0.01939 0.08213 0.00220 ( 1)
 325 A   0.88606 0.02595 0.08499 0.00300 ( 1)
 326 M   0.75072 0.16307 0.06646 0.01975 ( 1)
 327 L   0.85526 0.04809 0.09078 0.00587 ( 1)
 328 P   0.86538 0.04054 0.08921 0.00487 ( 1)
 329 E   0.36645 0.09145 0.52607 0.01603 ( 3)
 330 G   0.89162 0.02232 0.08351 0.00256 ( 1)
 331 F   0.88654 0.02565 0.08485 0.00297 ( 1)
 332 Y   0.87785 0.03155 0.08689 0.00371 ( 1)
 333 D   0.90117 0.01649 0.08049 0.00184 ( 1)
 334 R   0.89712 0.01892 0.08183 0.00214 ( 1)
 335 V   0.89054 0.02298 0.08384 0.00264 ( 1)
 336 D   0.75388 0.16162 0.06562 0.01888 ( 1)
 337 E   0.37640 0.07283 0.53743 0.01334 ( 3)
 338 G   0.88906 0.02397 0.08421 0.00276 ( 1)
 339 S   0.89691 0.01905 0.08189 0.00215 ( 1)
 340 I   0.89598 0.01968 0.08211 0.00223 ( 1)
 341 V   0.36722 0.54025 0.03121 0.06132 ( 2)
 342 L   0.87457 0.03430 0.08707 0.00405 ( 1)
 343 K   0.89834 0.01842 0.08118 0.00207 ( 1)
 344 K   0.72516 0.18819 0.06448 0.02217 ( 1)
 345 S   0.87008 0.03737 0.08810 0.00445 ( 1)
 346 K   0.89908 0.01772 0.08121 0.00199 ( 1)
 347 R   0.33892 0.55879 0.03411 0.06818 ( 2)
 348 F   0.88480 0.02681 0.08528 0.00311 ( 1)
 349 S   0.89691 0.01905 0.08189 0.00215 ( 1)
 350 F   0.88480 0.02681 0.08528 0.00311 ( 1)
 351 Y   0.64670 0.25946 0.06230 0.03155 ( 1)
 352 S   0.72607 0.18797 0.06382 0.02214 ( 1)
 353 D   0.71932 0.17635 0.08128 0.02305 ( 1)
 354 G   0.89137 0.02256 0.08348 0.00258 ( 1)
 355 I   0.89458 0.02034 0.08277 0.00232 ( 1)
 356 I   0.70395 0.20153 0.06948 0.02504 ( 1)
 357 L   0.27460 0.62274 0.02764 0.07502 ( 2)
 358 E   0.74245 0.17239 0.06498 0.02018 ( 1)
 359 D   0.90242 0.01590 0.07990 0.00177 ( 1)
 360 R   0.67821 0.22946 0.06453 0.02780 ( 1)
 361 N   0.01656 0.74693 0.07217 0.16434 ( 2)
 362 E   0.89695 0.01899 0.08191 0.00215 ( 1)
 363 C   0.33439 0.09956 0.54564 0.02040 ( 3)
 364 I   0.90497 0.01433 0.07911 0.00159 ( 1)
 365 K   0.73729 0.17724 0.06471 0.02076 ( 1)
 366 S   0.89870 0.01797 0.08131 0.00202 ( 1)
 367 D   0.75607 0.16010 0.06520 0.01862 ( 1)
 368 I   0.89611 0.01955 0.08213 0.00221 ( 1)
 369 I   0.35897 0.54205 0.03405 0.06493 ( 2)
 370 I   0.89539 0.02024 0.08208 0.00229 ( 1)
 371 L   0.85210 0.05054 0.09117 0.00619 ( 1)
 372 A   0.88606 0.02595 0.08499 0.00300 ( 1)
 373 T   0.88536 0.02633 0.08526 0.00305 ( 1)
 374 G   0.88461 0.02690 0.08536 0.00313 ( 1)
 375 F   0.88480 0.02681 0.08528 0.00311 ( 1)
 376 R   0.70172 0.20844 0.06489 0.02495 ( 1)
 377 G   0.88461 0.02690 0.08536 0.00313 ( 1)
 378 D   0.90117 0.01649 0.08049 0.00184 ( 1)
 379 Q   0.86581 0.04023 0.08914 0.00483 ( 1)
 380 K   0.89854 0.01821 0.08120 0.00205 ( 1)
 381 L   0.87597 0.03292 0.08722 0.00388 ( 1)
 382 R   0.89712 0.01892 0.08183 0.00214 ( 1)
 383 D   0.90117 0.01649 0.08049 0.00184 ( 1)
 384 I   0.89443 0.02054 0.08269 0.00234 ( 1)
 385 F   0.88480 0.02681 0.08528 0.00311 ( 1)
 386 M   0.61878 0.28860 0.05792 0.03470 ( 1)
 387 E   0.66737 0.24172 0.06194 0.02896 ( 1)
 388 N   0.90048 0.01690 0.08072 0.00189 ( 1)
 389 W   0.86503 0.04079 0.08928 0.00490 ( 1)
 390 C   0.87848 0.03076 0.08713 0.00363 ( 1)
 391 R   0.89147 0.02229 0.08369 0.00255 ( 1)
 392 K   0.75065 0.16455 0.06556 0.01924 ( 1)
 393 I   0.90497 0.01433 0.07911 0.00159 ( 1)
 394 V   0.89075 0.02294 0.08368 0.00263 ( 1)
 395 V   0.34585 0.10819 0.52601 0.01995 ( 3)
 396 G   0.88461 0.02690 0.08536 0.00313 ( 1)
 397 S   0.85944 0.04494 0.09017 0.00545 ( 1)
 398 S   0.85980 0.04458 0.09021 0.00541 ( 1)
 399 D   0.90282 0.01555 0.07990 0.00173 ( 1)
 400 T   0.88505 0.02663 0.08523 0.00309 ( 1)
 401 P   0.59226 0.30964 0.05974 0.03836 ( 1)
 402 V   0.89054 0.02298 0.08384 0.00264 ( 1)
 403 P   0.86722 0.03906 0.08904 0.00468 ( 1)
 404 L   0.85422 0.04838 0.09147 0.00593 ( 1)
 405 Y   0.87622 0.03260 0.08733 0.00385 ( 1)
 406 R   0.89107 0.02269 0.08365 0.00260 ( 1)
 407 E   0.89695 0.01899 0.08191 0.00215 ( 1)
 408 C   0.87784 0.03158 0.08687 0.00371 ( 1)
 409 I   0.89367 0.02125 0.08266 0.00242 ( 1)
 410 H   0.88386 0.02751 0.08544 0.00320 ( 1)
 411 P   0.86817 0.03856 0.08866 0.00461 ( 1)
 412 R   0.84907 0.05201 0.09249 0.00643 ( 1)
 413 I   0.89585 0.01964 0.08228 0.00223 ( 1)
 414 P   0.86806 0.03867 0.08865 0.00462 ( 1)
 415 Q   0.86581 0.04023 0.08914 0.00483 ( 1)
 416 L   0.86908 0.03782 0.08858 0.00452 ( 1)
 417 A   0.88638 0.02564 0.08501 0.00297 ( 1)
 418 I   0.90497 0.01433 0.07911 0.00159 ( 1)
 419 V   0.88883 0.02397 0.08443 0.00277 ( 1)
 420 G   0.88461 0.02690 0.08536 0.00313 ( 1)
 421 Y   0.87669 0.03245 0.08703 0.00383 ( 1)
 422 S   0.87160 0.03593 0.08819 0.00428 ( 1)
 423 E   0.89980 0.01728 0.08098 0.00194 ( 1)
 424 S   0.89691 0.01905 0.08189 0.00215 ( 1)
 425 L   0.87609 0.03280 0.08723 0.00387 ( 1)
 426 T   0.88597 0.02607 0.08494 0.00302 ( 1)
 427 N   0.37528 0.08191 0.52864 0.01417 ( 3)
 428 I   0.90497 0.01433 0.07911 0.00159 ( 1)
 429 Y   0.87785 0.03155 0.08689 0.00371 ( 1)
 430 A   0.34705 0.10553 0.52771 0.01971 ( 3)
 431 S   0.86149 0.04297 0.09033 0.00521 ( 1)
 432 E   0.89980 0.01728 0.08098 0.00194 ( 1)
 433 R   0.89712 0.01892 0.08183 0.00214 ( 1)
 434 M   0.41561 0.45277 0.07544 0.05618 ( 2)
 435 A   0.88805 0.02469 0.08441 0.00285 ( 1)
 436 H   0.72455 0.19009 0.06311 0.02224 ( 1)
 437 W   0.86503 0.04079 0.08928 0.00490 ( 1)
 438 V   0.88736 0.02506 0.08468 0.00290 ( 1)
 439 I   0.89443 0.02054 0.08269 0.00234 ( 1)
 440 H   0.88401 0.02735 0.08546 0.00318 ( 1)
 441 F   0.88480 0.02681 0.08528 0.00311 ( 1)
 442 L   0.57606 0.32557 0.05810 0.04027 ( 1)
 443 A   0.88932 0.02381 0.08414 0.00274 ( 1)
 444 G   0.89067 0.02305 0.08364 0.00264 ( 1)
 445 G   0.88890 0.02413 0.08420 0.00278 ( 1)
 446 F   0.88480 0.02681 0.08528 0.00311 ( 1)
 447 Q   0.60180 0.30187 0.05933 0.03700 ( 1)
 448 L   0.63877 0.26117 0.06708 0.03298 ( 1)
 449 P   0.86538 0.04054 0.08921 0.00487 ( 1)
 450 S   0.89690 0.01905 0.08190 0.00215 ( 1)
 451 I   0.10371 0.79875 0.00913 0.08842 ( 2)
 452 R   0.89107 0.02269 0.08365 0.00260 ( 1)
 453 C   0.32437 0.12680 0.52368 0.02515 ( 3)
 454 M   0.91415 0.00963 0.07519 0.00103 ( 1)
 455 E   0.89695 0.01899 0.08191 0.00215 ( 1)
 456 E   0.73564 0.17712 0.06622 0.02102 ( 1)
 457 S   0.71595 0.18417 0.07641 0.02347 ( 1)
 458 V   0.88736 0.02506 0.08468 0.00290 ( 1)
 459 A   0.68189 0.22785 0.06303 0.02723 ( 1)
 460 E   0.89980 0.01728 0.08098 0.00194 ( 1)
 461 W   0.86503 0.04079 0.08928 0.00490 ( 1)
 462 G   0.28090 0.61356 0.02960 0.07595 ( 2)
 463 K   0.89908 0.01772 0.08121 0.00199 ( 1)
 464 Y   0.87579 0.03300 0.08732 0.00390 ( 1)
 465 K   0.89908 0.01772 0.08121 0.00199 ( 1)
 466 D   0.37943 0.07913 0.52796 0.01348 ( 3)
 467 I   0.63301 0.27330 0.06058 0.03311 ( 1)
 468 Y   0.87603 0.03276 0.08734 0.00387 ( 1)
 469 N   0.90215 0.01593 0.08014 0.00178 ( 1)
 470 G   0.88531 0.02622 0.08542 0.00305 ( 1)
 471 K   0.89888 0.01792 0.08119 0.00201 ( 1)
 472 Y   0.87785 0.03155 0.08689 0.00371 ( 1)
 473 F   0.88444 0.02648 0.08598 0.00310 ( 1)
 474 R   0.86137 0.04191 0.09160 0.00512 ( 1)
 475 R   0.86779 0.03202 0.09610 0.00409 ( 1)
 476 S   0.87331 0.03477 0.08779 0.00412 ( 1)
 477 C   0.87801 0.03145 0.08684 0.00370 ( 1)
 478 I   0.75147 0.16481 0.06455 0.01917 ( 1)
 479 S   0.89691 0.01905 0.08189 0.00215 ( 1)
 480 T   0.88620 0.02586 0.08495 0.00299 ( 1)
 481 V   0.89086 0.02284 0.08368 0.00262 ( 1)
 482 N   0.90175 0.01630 0.08013 0.00182 ( 1)
 483 I   0.89629 0.01939 0.08213 0.00220 ( 1)
 484 W   0.86503 0.04079 0.08928 0.00490 ( 1)
 485 F   0.88654 0.02565 0.08485 0.00297 ( 1)
 486 N   0.90215 0.01593 0.08014 0.00178 ( 1)
 487 D   0.90282 0.01555 0.07990 0.00173 ( 1)
 488 L   0.86887 0.03803 0.08856 0.00454 ( 1)
 489 L   0.86790 0.03896 0.08848 0.00466 ( 1)
 490 C   0.87784 0.03158 0.08687 0.00371 ( 1)
 491 K   0.60483 0.29837 0.06010 0.03671 ( 1)
 492 D   0.90110 0.01655 0.08050 0.00185 ( 1)
 493 I   0.89443 0.02054 0.08269 0.00234 ( 1)
 494 G   0.88461 0.02690 0.08536 0.00313 ( 1)
 495 C   0.87784 0.03158 0.08687 0.00371 ( 1)
 496 T   0.71853 0.19552 0.06302 0.02293 ( 1)
 497 P   0.86843 0.03831 0.08869 0.00458 ( 1)
 498 R   0.89107 0.02269 0.08365 0.00260 ( 1)
 499 R   0.89213 0.02163 0.08377 0.00248 ( 1)
 500 K   0.89908 0.01772 0.08121 0.00199 ( 1)
 501 K   0.72369 0.18959 0.06436 0.02236 ( 1)
 502 G   0.88461 0.02690 0.08536 0.00313 ( 1)
 503 F   0.88480 0.02681 0.08528 0.00311 ( 1)
 504 L   0.86066 0.04296 0.09111 0.00526 ( 1)
 505 A   0.88933 0.02380 0.08414 0.00274 ( 1)
 506 E   0.89695 0.01899 0.08191 0.00215 ( 1)
 507 W   0.86503 0.04079 0.08928 0.00490 ( 1)
 508 F   0.88480 0.02681 0.08528 0.00311 ( 1)
 509 Q   0.86518 0.04083 0.08908 0.00490 ( 1)
 510 P   0.86538 0.04054 0.08921 0.00487 ( 1)
 511 Y   0.87785 0.03155 0.08689 0.00371 ( 1)
 512 G   0.88489 0.02663 0.08539 0.00309 ( 1)
 513 P   0.86843 0.03831 0.08869 0.00458 ( 1)
 514 A   0.88932 0.02381 0.08414 0.00274 ( 1)
 515 D   0.90267 0.01569 0.07989 0.00175 ( 1)
 516 Y   0.87785 0.03155 0.08689 0.00371 ( 1)
 517 A   0.88606 0.02595 0.08499 0.00300 ( 1)
 518 G   0.89021 0.02312 0.08402 0.00266 ( 1)
 519 L   0.65453 0.24895 0.06554 0.03098 ( 1)
 520 C   0.28189 0.61951 0.02630 0.07231 ( 2)
 521 -   0.80069 0.09210 0.09528 0.01193 ( 1)
