# Supplementary material for: Comparative gene retention analysis in barley, wild emmer, and bread wheat pangenome lines reveals factors affecting gene retention following gene duplication
Source: BMC Biol. 2023 Feb 6;21:25. doi: 10.1186/s12915-022-01503-z (PMC9903521; doi:10.1186/s12915-022-01503-z)
Supplement: Supplementary file 12 — Additional file 12. Sequence alignment, phylogenetic trees, and natural selection analyses data for Fig. 5E-O. [file 12915_2022_1503_MOESM12_ESM.zip › Files_S11/HORVU.MOREX.r2.5HG0417630.1/horvu.morex.r2.5hg0417630.1.phy]

(Bradi4g37110.1,((TraesCS5D02G354400,((TRIDC5AG050790.1,TraesCS5A02G348200),(HORVU.MOREX.r2.5HG0417650.1,TraesCS5B02G349300))),(HORVU.MOREX.r2.5HG0417630.1,((TraesCS5B02G349200,(TRIDC5BG055030.1,TraesCS5D02G354300)),(TRIDC5AG050780.1,TraesCS5A02G348100)))'#1'));
