# Supplementary material for: Comparative gene retention analysis in barley, wild emmer, and bread wheat pangenome lines reveals factors affecting gene retention following gene duplication
Source: BMC Biol. 2023 Feb 6;21:25. doi: 10.1186/s12915-022-01503-z (PMC9903521; doi:10.1186/s12915-022-01503-z)
Supplement: Supplementary file 12 — Additional file 12. Sequence alignment, phylogenetic trees, and natural selection analyses data for Fig. 5E-O. [file 12915_2022_1503_MOESM12_ESM.zip › Files_S11/HORVU.MOREX.r2.5HG0417630.1/2NG.dN]

    12
Bradi4g37110.1       
TRIDC5AG050790.1       0.0340
TraesCS5D02G354400     0.0510  0.0037
TraesCS5A02G348200     0.0572  0.0000  0.0125
HORVU.MOREX.r2.5HG0417650.1   0.0510  0.0074  0.0155  0.0117
TraesCS5B02G349300     0.0554  0.0074  0.0130  0.0092  0.0092
HORVU.MOREX.r2.5HG0417630.1   0.0735  0.0499  0.0590  0.0635  0.0551  0.0600
TRIDC5BG055030.1       0.0648  0.0438  0.0496  0.0558  0.0519  0.0541  0.0373
TRIDC5AG050780.1       0.0666  0.0459  0.0474  0.0536  0.0497  0.0519  0.0342  0.0142
TraesCS5A02G348100     0.0648  0.0459  0.0457  0.0518  0.0479  0.0501  0.0343  0.0125  0.0017
TraesCS5B02G349200     0.0661  0.0380  0.0469  0.0527  0.0514  0.0536  0.0355  0.0100  0.0108  0.0091
TraesCS5D02G354300     0.0634  0.0380  0.0443  0.0500  0.0488  0.0510  0.0347  0.0075  0.0100  0.0083  0.0025
