# Supplementary material for: Comparative gene retention analysis in barley, wild emmer, and bread wheat pangenome lines reveals factors affecting gene retention following gene duplication
Source: BMC Biol. 2023 Feb 6;21:25. doi: 10.1186/s12915-022-01503-z (PMC9903521; doi:10.1186/s12915-022-01503-z)
Supplement: Supplementary file 12 — Additional file 12. Sequence alignment, phylogenetic trees, and natural selection analyses data for Fig. 5E-O. [file 12915_2022_1503_MOESM12_ESM.zip › Files_S11/HORVU.MOREX.r2.5HG0417630.1/lnf]

    -1    521    344


 1

     1      1    -6.0718270919   0.002306954340       1.2019  --- (-) --- (-) --- (-) --- (-) --- (-) --- (-) GAT (D) GAC (D) GAC (D) GAC (D) GAC (D) GAC (D) 
     2      1     0.0000000000   1.000000000000     521.0000  ??? (-) ??? (-) ??? (-) ??? (-) ??? (-) ??? (-) ??? (-) ??? (-) ??? (-) ??? (-) ??? (-) ??? (-) 
     3      6    -4.7431523100   0.008711142637       4.5385  AAA (K) --- (-) AAA (K) AAA (K) AAA (K) AAA (K) AAA (K) AAA (K) AAA (K) AAA (K) AAA (K) AAA (K) 
     4      1   -15.0963679833   0.000000277799       0.0001  AAA (K) --- (-) AAA (K) AAA (K) AAG (K) AAA (K) AAA (K) AAC (N) AAA (K) AAA (K) AAC (N) AAC (N) 
     5      1    -8.6690560191   0.000171821224       0.0895  AAA (K) --- (-) AAA (K) AAG (K) AAA (K) AAA (K) AAA (K) AAA (K) AAA (K) AAA (K) AAA (K) AAA (K) 
     6      1    -9.0181806009   0.000121186412       0.0631  AAA (K) --- (-) AAG (K) AAG (K) AAA (K) AAG (K) AAG (K) AAG (K) AAG (K) AAG (K) AAG (K) AAG (K) 
     7      1    -7.3566350410   0.000638342847       0.3326  AAA (K) --- (-) AAG (K) AAG (K) AAG (K) AAG (K) AAA (K) AAA (K) AAA (K) AAA (K) AAA (K) AAA (K) 
     8      1    -6.3266094274   0.001788086139       0.9316  AAA (K) --- (-) AAG (K) AAG (K) AAG (K) AAG (K) AAG (K) AAG (K) AAG (K) AAG (K) AAG (K) AAG (K) 
     9      1   -10.6872643863   0.000022833898       0.0119  AAA (K) AAA (K) AAA (K) AAA (K) AAA (K) AAA (K) AAA (K) AAA (K) GAA (E) GAA (E) AAA (K) AAA (K) 
    10      1    -9.9284617409   0.000048766754       0.0254  AAA (K) CAA (Q) CAA (Q) CAA (Q) CAA (Q) CAA (Q) CAA (Q) CAA (Q) CAA (Q) CAA (Q) CAA (Q) CAA (Q) 
    11      3    -4.7351215305   0.008781381561       4.5751  AAC (N) --- (-) AAC (N) AAC (N) AAC (N) AAC (N) AAC (N) AAC (N) AAC (N) AAC (N) AAC (N) AAC (N) 
    12      1   -18.0049962618   0.000000015154       0.0000  AAC (N) --- (-) AAT (N) AAT (N) AAT (N) AAT (N) AAT (N) AAC (N) AAT (N) AAT (N) AGC (S) AAC (N) 
    13      1   -42.5592019357   0.000000000000       0.0000  AAC (N) --- (-) AAT (N) CAT (H) AAT (N) AAT (N) AAC (N) ACC (T) ACC (T) ACC (T) GCA (A) GCA (A) 
    14      1   -14.0102526140   0.000000823047       0.0004  AAC (N) AAC (N) AAC (N) AAC (N) AAC (N) AAC (N) GAC (D) GAC (D) GAT (D) GAC (D) GAC (D) GAC (D) 
    15      1    -6.3407495566   0.001762980288       0.9185  AAC (N) AAT (N) AAT (N) AAT (N) AAT (N) AAT (N) AAT (N) AAT (N) AAT (N) AAT (N) AAT (N) AAT (N) 
    16      1    -6.3507244640   0.001745482139       0.9094  AAG (K) --- (-) AAA (K) AAA (K) AAA (K) AAA (K) AAA (K) AAA (K) AAA (K) AAA (K) AAA (K) AAA (K) 
    17      1   -14.6733761135   0.000000424066       0.0002  AAG (K) --- (-) AAG (K) AAC (N) AAA (K) AAG (K) AAG (K) AAG (K) AAG (K) AAG (K) AAG (K) AAG (K) 
    18      2    -7.4131118344   0.000603290431       0.3143  AAG (K) --- (-) AAG (K) AAG (K) AAG (K) AAG (K) AAA (K) AAA (K) AAA (K) AAA (K) AAA (K) AAA (K) 
    19      1    -7.0480555080   0.000869097268       0.4528  AAG (K) --- (-) AAG (K) AAG (K) AAG (K) AAG (K) AAA (K) AAG (K) AAG (K) AAG (K) AAG (K) AAG (K) 
    20      9    -4.6353982784   0.009702242076       5.0549  AAG (K) --- (-) AAG (K) AAG (K) AAG (K) AAG (K) AAG (K) AAG (K) AAG (K) AAG (K) AAG (K) AAG (K) 
    21      1    -9.5205207280   0.000073331469       0.0382  AAG (K) --- (-) AAT (N) AAT (N) AAT (N) AAT (N) AAT (N) AAT (N) AAT (N) AAT (N) AAT (N) AAT (N) 
    22      1   -15.5544748990   0.000000175702       0.0001  AAG (K) --- (-) ACA (T) ACG (T) ACG (T) ACG (T) AAG (K) AAG (K) AAG (K) AAG (K) AAG (K) AAG (K) 
    23      1   -17.3862805413   0.000000028134       0.0000  AAG (K) --- (-) AGG (R) AGG (R) AGG (R) AGG (R) ATA (I) AAA (K) AAA (K) AAA (K) AAA (K) AAA (K) 
    24      1    -7.3270056101   0.000657539572       0.3426  AAG (K) AAG (K) AAG (K) AAG (K) AAA (K) AAG (K) AAG (K) AAG (K) AAG (K) AAG (K) AAG (K) AAG (K) 
    25      3    -4.6354019206   0.009702206738       5.0548  AAG (K) AAG (K) AAG (K) AAG (K) AAG (K) AAG (K) AAG (K) AAG (K) AAG (K) AAG (K) AAG (K) AAG (K) 
    26      1    -7.0632878997   0.000855959154       0.4460  AAT (N) --- (-) AAT (N) AAT (N) AAT (N) AAT (N) AAC (N) AAT (N) AAT (N) AAT (N) AAT (N) AAT (N) 
    27      1    -4.6741172734   0.009333760661       4.8629  AAT (N) --- (-) AAT (N) AAT (N) AAT (N) AAT (N) AAT (N) AAT (N) AAT (N) AAT (N) AAT (N) AAT (N) 
    28      1   -22.8076602410   0.000000000124       0.0000  AAT (N) --- (-) AAT (N) AAT (N) AAT (N) AAT (N) GAA (E) GAA (E) AAT (N) AAT (N) GAA (E) GAA (E) 
    29      1   -15.3379190098   0.000000218186       0.0001  AAT (N) --- (-) AAT (N) AAT (N) AAT (N) AAT (N) GAC (D) GAT (D) GAC (D) GAC (D) GAC (D) GAC (D) 
    30      1   -18.2618113483   0.000000011722       0.0000  AAT (N) --- (-) AGT (S) AGT (S) AAT (N) AAT (N) AAT (N) AGT (S) AGT (S) AGT (S) AGT (S) AGT (S) 
    31      2    -4.6741210174   0.009333725716       4.8629  AAT (N) AAT (N) AAT (N) AAT (N) AAT (N) AAT (N) AAT (N) AAT (N) AAT (N) AAT (N) AAT (N) AAT (N) 
    32      1   -12.1238053352   0.000005428730       0.0028  ACA (T) --- (-) ACA (T) ACA (T) ACA (T) ACA (T) ACA (T) AAA (K) AAA (K) AAA (K) AAA (K) AAA (K) 
    33      2    -5.1529382310   0.005782389745       3.0126  ACA (T) --- (-) ACA (T) ACA (T) ACA (T) ACA (T) ACA (T) ACA (T) ACA (T) ACA (T) ACA (T) ACA (T) 
    34      1   -11.7963066805   0.000007532326       0.0039  ACA (T) --- (-) ACA (T) ACG (T) ACG (T) ACG (T) ACG (T) ACA (T) ACA (T) ACA (T) ACA (T) ACA (T) 
    35      1   -11.0926955004   0.000015223116       0.0079  ACA (T) --- (-) ACC (T) ACC (T) ACC (T) ACC (T) ACT (T) ACC (T) ACC (T) ACC (T) ACC (T) ACC (T) 
    36      2    -7.1640703747   0.000773898078       0.4032  ACA (T) --- (-) ACG (T) ACG (T) ACG (T) ACG (T) ACG (T) ACG (T) ACG (T) ACG (T) ACG (T) ACG (T) 
    37      1   -21.3649971826   0.000000000526       0.0000  ACA (T) --- (-) GCT (A) GCT (A) GTA (V) GCT (A) GCA (A) GCA (A) GCA (A) GCA (A) GCA (A) GCA (A) 
    38      2    -5.1291709215   0.005921467801       3.0851  ACC (T) --- (-) ACC (T) ACC (T) ACC (T) ACC (T) ACC (T) ACC (T) ACC (T) ACC (T) ACC (T) ACC (T) 
    39      1   -23.2954747688   0.000000000076       0.0000  ACC (T) --- (-) ACC (T) ACT (T) ACC (T) ACT (T) AAC (N) ACC (T) ACT (T) ACC (T) ACC (T) ACC (T) 
    40      1   -12.5185972386   0.000003657988       0.0019  ACC (T) AAC (N) AAC (N) AAC (N) AAC (N) AAC (N) AAT (N) AAC (N) AAC (N) AAC (N) AAC (N) AAC (N) 
    41      1   -13.8002518991   0.000001015376       0.0005  ACC (T) ACA (T) ACA (T) ACA (T) ACC (T) ACA (T) ACC (T) ACC (T) ACC (T) ACC (T) ACC (T) ACC (T) 
    42      1   -12.3643545236   0.000004268046       0.0022  ACC (T) ACC (T) ACC (T) ACC (T) ACC (T) ACC (T) ACT (T) ACA (T) ACA (T) ACA (T) ACA (T) ACA (T) 
    43      2    -7.1755135243   0.000765092723       0.3986  ACG (T) --- (-) ACA (T) ACA (T) ACA (T) ACA (T) ACA (T) ACA (T) ACA (T) ACA (T) ACA (T) ACA (T) 
    44      1   -13.0238854584   0.000002206980       0.0011  ACG (T) --- (-) ACG (T) ACA (T) ACA (T) ACA (T) ACC (T) ACG (T) ACG (T) ACG (T) ACG (T) ACG (T) 
    45      1    -8.3304447672   0.000241064803       0.1256  ACG (T) --- (-) ACG (T) ACG (T) ACG (T) ACG (T) ACA (T) ACA (T) ACA (T) ACA (T) ACA (T) ACA (T) 
    46      1    -7.1620574087   0.000775457478       0.4040  ACT (T) --- (-) ACC (T) ACC (T) ACC (T) ACC (T) ACC (T) ACC (T) ACC (T) ACC (T) ACC (T) ACC (T) 
    47      1   -18.4309953570   0.000000009897       0.0000  ACT (T) --- (-) ACG (T) ACC (T) ACC (T) ACA (T) ACC (T) ACC (T) ACC (T) ACC (T) ACC (T) ACC (T) 
    48      1    -9.4778676408   0.000076526946       0.0399  AGA (R) --- (-) AGA (R) AGA (R) AGA (R) AGA (R) AAA (K) AGA (R) AGA (R) AGA (R) AGA (R) AGA (R) 
    49      2    -4.9146227303   0.007338485958       3.8234  AGA (R) --- (-) AGA (R) AGA (R) AGA (R) AGA (R) AGA (R) AGA (R) AGA (R) AGA (R) AGA (R) AGA (R) 
    50      1    -9.1255642923   0.000108847331       0.0567  AGA (R) --- (-) GGA (G) GGA (G) GGA (G) GGA (G) GGA (G) GGA (G) GGA (G) GGA (G) GGA (G) GGA (G) 
    51      3    -4.9146260551   0.007338461560       3.8233  AGA (R) AGA (R) AGA (R) AGA (R) AGA (R) AGA (R) AGA (R) AGA (R) AGA (R) AGA (R) AGA (R) AGA (R) 
    52      1    -9.9835253145   0.000046154074       0.0240  AGA (R) AGA (R) AGA (R) AGA (R) AGA (R) AGA (R) CGA (R) CGA (R) CGA (R) CGA (R) CGA (R) CGA (R) 
    53      1   -12.1896959817   0.000005082557       0.0026  AGA (R) AGG (R) AGG (R) AGG (R) AGG (R) AGA (R) AGA (R) AGA (R) AGA (R) AGA (R) AGA (R) AGA (R) 
    54      5    -4.8437657664   0.007877333928       4.1041  AGC (S) --- (-) AGC (S) AGC (S) AGC (S) AGC (S) AGC (S) AGC (S) AGC (S) AGC (S) AGC (S) AGC (S) 
    55      1    -8.5711415118   0.000189496214       0.0987  AGC (S) --- (-) AGC (S) AGC (S) AGC (S) AGC (S) AGC (S) AGT (S) AGT (S) AGT (S) AGT (S) AGT (S) 
    56      1   -12.7501068796   0.000002902010       0.0015  AGC (S) --- (-) AGC (S) AGT (S) AGT (S) AGT (S) AGC (S) AGT (S) AGC (S) AGC (S) AGC (S) AGC (S) 
    57      1   -18.6253557740   0.000000008149       0.0000  AGC (S) --- (-) AGC (S) AGT (S) AGT (S) TGT (C) AGT (S) AGT (S) AGT (S) AGT (S) AGT (S) AGT (S) 
    58      1   -15.0788071749   0.000000282720       0.0001  AGC (S) --- (-) AGG (R) AGG (R) AGG (R) AGG (R) AGC (S) AGG (R) AGG (R) AGG (R) AGG (R) AGG (R) 
    59      1   -10.0189661860   0.000044546980       0.0232  AGC (S) --- (-) AGG (R) AGG (R) AGG (R) AGG (R) AGG (R) AGG (R) AGG (R) AGG (R) AGG (R) AGG (R) 
    60      1    -9.1098581468   0.000110570399       0.0576  AGC (S) --- (-) GGC (G) GGC (G) GGC (G) GGC (G) GGC (G) GGC (G) GGC (G) GGC (G) GGC (G) GGC (G) 
    61      2    -4.8437688465   0.007877309665       4.1041  AGC (S) AGC (S) AGC (S) AGC (S) AGC (S) AGC (S) AGC (S) AGC (S) AGC (S) AGC (S) AGC (S) AGC (S) 
    62      1   -14.6857245783   0.000000418862       0.0002  AGC (S) AGC (S) AGT (S) AGC (S) AGC (S) AGC (S) AGC (S) AGC (S) AGC (S) AGC (S) AGC (S) AGT (S) 
    63      1   -18.3589638682   0.000000010637       0.0000  AGG (R) --- (-) AAG (K) AAG (K) AGG (R) AAG (K) CGG (R) AGG (R) AGG (R) AGG (R) AGG (R) AGG (R) 
    64      1    -9.6926159183   0.000061737692       0.0322  AGG (R) --- (-) AGA (R) AGA (R) AGG (R) AGA (R) AGA (R) AGA (R) AGA (R) AGA (R) AGA (R) AGA (R) 
    65      1    -9.1940545150   0.000101641919       0.0530  AGG (R) --- (-) AGG (R) AGG (R) AGG (R) AGA (R) AGG (R) AGG (R) AGG (R) AGG (R) AGG (R) AGG (R) 
    66      4    -4.8371110855   0.007929929882       4.1315  AGG (R) --- (-) AGG (R) AGG (R) AGG (R) AGG (R) AGG (R) AGG (R) AGG (R) AGG (R) AGG (R) AGG (R) 
    67      1   -12.3482698802   0.000004337251       0.0023  AGG (R) --- (-) AGG (R) AGG (R) AGG (R) AGG (R) AGG (R) AGT (S) AGG (R) AGG (R) AGG (R) AGG (R) 
    68      1    -4.8371143565   0.007929903943       4.1315  AGG (R) AGG (R) AGG (R) AGG (R) AGG (R) AGG (R) AGG (R) AGG (R) AGG (R) AGG (R) AGG (R) AGG (R) 
    69      1   -14.4295467954   0.000000541162       0.0003  AGT (S) --- (-) AGT (S) AGT (S) AGT (S) AGT (S) AAT (N) AAT (N) AAT (N) AAT (N) AAT (N) AAC (N) 
    70      3    -4.7892858806   0.008318395589       4.3339  AGT (S) --- (-) AGT (S) AGT (S) AGT (S) AGT (S) AGT (S) AGT (S) AGT (S) AGT (S) AGT (S) AGT (S) 
    71      1   -14.0861500823   0.000000762891       0.0004  AGT (S) --- (-) GGT (G) AGT (S) AGC (S) AGT (S) AGT (S) AGT (S) AGT (S) AGT (S) AGT (S) AGT (S) 
    72      1    -9.7580648181   0.000057826419       0.0301  AGT (S) AAT (N) AAT (N) AAT (N) AAT (N) AAT (N) AGT (S) AGT (S) AGT (S) AGT (S) AGT (S) AGT (S) 
    73      4    -4.5264301607   0.010819230128       5.6368  ATA (I) --- (-) ATA (I) ATA (I) ATA (I) ATA (I) ATA (I) ATA (I) ATA (I) ATA (I) ATA (I) ATA (I) 
    74      1   -10.2125828526   0.000036705540       0.0191  ATA (I) --- (-) ATA (I) ATA (I) ATA (I) ATA (I) ATA (I) ATG (M) ATG (M) ATG (M) ATG (M) ATG (M) 
    75      1    -9.1313813779   0.000108215995       0.0564  ATA (I) --- (-) ATA (I) ATA (I) ATA (I) ATA (I) GTA (V) ATA (I) ATA (I) ATA (I) ATA (I) ATA (I) 
    76      1   -15.8166708220   0.000000135178       0.0001  ATA (I) --- (-) ATT (I) ATT (I) ATT (I) ATT (I) ATC (I) ATT (I) GTT (V) GTT (V) ATT (I) ATT (I) 
    77      1    -7.5825605636   0.000509255571       0.2653  ATA (I) --- (-) ATT (I) ATT (I) ATT (I) ATT (I) ATT (I) ATT (I) ATT (I) ATT (I) ATT (I) ATT (I) 
    78      1   -12.7842752455   0.000002804528       0.0015  ATA (I) --- (-) GTA (V) GTA (V) GTA (V) GTA (V) GTA (V) ATA (I) ATA (I) ATA (I) ATA (I) ATA (I) 
    79      2    -4.5264328646   0.010819200875       5.6368  ATA (I) ATA (I) ATA (I) ATA (I) ATA (I) ATA (I) ATA (I) ATA (I) ATA (I) ATA (I) ATA (I) ATA (I) 
    80      1   -10.6876031203   0.000022826164       0.0119  ATA (I) ATA (I) ATA (I) ATA (I) ATA (I) ATA (I) TTA (L) ATA (I) ATA (I) ATA (I) ATA (I) ATA (I) 
    81      1    -7.6370320614   0.000482257641       0.2513  ATA (I) ATC (I) ATC (I) ATC (I) ATC (I) ATC (I) ATC (I) ATC (I) ATC (I) ATC (I) ATC (I) ATC (I) 
    82      1   -15.2602429804   0.000000235809       0.0001  ATA (I) GTA (V) GTA (V) GTA (V) ATA (I) GTA (V) ATA (I) GTA (V) GTA (V) GTA (V) GTA (V) GTA (V) 
    83      1    -7.3619936032   0.000634931396       0.3308  ATC (I) --- (-) ATA (I) ATA (I) ATA (I) ATA (I) ATA (I) ATA (I) ATA (I) ATA (I) ATA (I) ATA (I) 
    84      1   -15.6903121364   0.000000153385       0.0001  ATC (I) --- (-) ATC (I) ATC (I) ATA (I) ATC (I) ATC (I) AAC (N) AAC (N) AAC (N) AAC (N) AAC (N) 
    85      3    -4.8883075554   0.007534162844       3.9253  ATC (I) --- (-) ATC (I) ATC (I) ATC (I) ATC (I) ATC (I) ATC (I) ATC (I) ATC (I) ATC (I) ATC (I) 
    86      1   -12.5415103009   0.000003575125       0.0019  ATC (I) --- (-) ATT (I) ATC (I) ATC (I) ATT (I) ATC (I) ATC (I) ATC (I) ATC (I) ATC (I) ATC (I) 
    87      1   -10.1629578139   0.000038573007       0.0201  ATC (I) --- (-) ATT (I) ATT (I) ATC (I) ATT (I) ATC (I) ATC (I) ATC (I) ATC (I) ATC (I) ATC (I) 
    88      2    -6.4815531472   0.001531430295       0.7979  ATC (I) --- (-) ATT (I) ATT (I) ATT (I) ATT (I) ATT (I) ATT (I) ATT (I) ATT (I) ATT (I) ATT (I) 
    89      2    -4.8883121108   0.007534128523       3.9253  ATC (I) ATC (I) ATC (I) ATC (I) ATC (I) ATC (I) ATC (I) ATC (I) ATC (I) ATC (I) ATC (I) ATC (I) 
    90      1   -15.0933710330   0.000000278633       0.0001  ATG (M) --- (-) ACG (T) ACA (T) ACA (T) ACA (T) ACA (T) ACA (T) ACA (T) ACA (T) ACA (T) ACA (T) 
    91      7    -4.1225778507   0.016202692438       8.4416  ATG (M) --- (-) ATG (M) ATG (M) ATG (M) ATG (M) ATG (M) ATG (M) ATG (M) ATG (M) ATG (M) ATG (M) 
    92      1   -15.1295050509   0.000000268744       0.0001  ATG (M) --- (-) TTG (L) TTA (L) TTG (L) TTG (L) ATG (M) ATG (M) ATG (M) ATG (M) ATG (M) ATG (M) 
    93      1   -13.8128510344   0.000001002663       0.0005  ATG (M) ATG (M) ATG (M) ATG (M) ATG (M) ATG (M) ATA (I) GTG (V) GTG (V) GTG (V) GTG (V) GTG (V) 
    94      1    -4.1225790710   0.016202672665       8.4416  ATG (M) ATG (M) ATG (M) ATG (M) ATG (M) ATG (M) ATG (M) ATG (M) ATG (M) ATG (M) ATG (M) ATG (M) 
    95      1    -7.4910538591   0.000558054540       0.2907  ATT (I) --- (-) ATC (I) ATC (I) ATC (I) ATC (I) ATT (I) ATT (I) ATT (I) ATT (I) ATT (I) ATT (I) 
    96      1   -10.5024266807   0.000027469708       0.0143  ATT (I) --- (-) ATC (I) ATC (I) ATC (I) ATT (I) ATC (I) ATC (I) ATC (I) ATC (I) ATC (I) ATC (I) 
    97      1   -10.1060229459   0.000040832879       0.0213  ATT (I) --- (-) ATC (I) ATC (I) ATT (I) ATC (I) ATT (I) ATT (I) ATT (I) ATT (I) ATT (I) ATT (I) 
    98      1   -10.5364956005   0.000026549607       0.0138  ATT (I) --- (-) ATT (I) ATT (I) ATT (I) ATT (I) AAT (N) ATT (I) ATT (I) ATT (I) ATT (I) ATT (I) 
    99      1   -10.7971239032   0.000020458259       0.0107  ATT (I) --- (-) ATT (I) ATT (I) ATT (I) ATT (I) AGT (S) ATT (I) ATT (I) ATT (I) ATT (I) ATT (I) 
   100      1    -7.2077160912   0.000740847252       0.3860  ATT (I) --- (-) ATT (I) ATT (I) ATT (I) ATT (I) ATC (I) ATT (I) ATT (I) ATT (I) ATT (I) ATT (I) 
   101      3    -4.8270895227   0.008009799714       4.1731  ATT (I) --- (-) ATT (I) ATT (I) ATT (I) ATT (I) ATT (I) ATT (I) ATT (I) ATT (I) ATT (I) ATT (I) 
   102      1    -8.9713806391   0.000126992740       0.0662  ATT (I) --- (-) ATT (I) ATT (I) ATT (I) ATT (I) GTT (V) GTT (V) GTT (V) GTT (V) GTT (V) GTT (V) 
   103      1   -13.9319202486   0.000000890110       0.0005  ATT (I) --- (-) GTT (V) GTT (V) GTT (V) GTA (V) GTT (V) GTT (V) GTT (V) GTT (V) GTT (V) GTT (V) 
   104      1   -17.0586381750   0.000000039042       0.0000  ATT (I) --- (-) TTA (L) TTA (L) TTA (L) TTA (L) ATG (M) ATG (M) ATG (M) ATG (M) ATG (M) ATG (M) 
   105      1    -8.2583916959   0.000259075328       0.1350  ATT (I) ATT (I) ATT (I) ATT (I) ATT (I) ATT (I) ATT (I) ATC (I) ATC (I) ATC (I) ATC (I) ATC (I) 
   106      1    -4.8270939873   0.008009763954       4.1731  ATT (I) ATT (I) ATT (I) ATT (I) ATT (I) ATT (I) ATT (I) ATT (I) ATT (I) ATT (I) ATT (I) ATT (I) 
   107      1   -10.0383013895   0.000043693929       0.0228  ATT (I) CTT (L) CTT (L) CTT (L) CTT (L) CTT (L) CTT (L) CTT (L) CTT (L) CTT (L) CTT (L) CTT (L) 
   108      1    -4.9897982948   0.006807037369       3.5465  CAA (Q) --- (-) CAA (Q) CAA (Q) CAA (Q) CAA (Q) CAA (Q) CAA (Q) CAA (Q) CAA (Q) CAA (Q) CAA (Q) 
   109      1   -11.1656164310   0.000014152540       0.0074  CAA (Q) --- (-) GAA (E) GAA (E) GAA (E) GAA (E) CAA (Q) CAA (Q) CAA (Q) CAA (Q) CAA (Q) CAA (Q) 
   110      1   -12.1928932751   0.000005066333       0.0026  CAA (Q) --- (-) GAG (E) GAG (E) GAG (E) GAG (E) GAG (E) GAG (E) GAG (E) GAG (E) GAG (E) GAG (E) 
   111      1    -7.2806279367   0.000688752935       0.3588  CAA (Q) CAG (Q) CAG (Q) CAG (Q) CAG (Q) CAG (Q) CAG (Q) CAG (Q) CAG (Q) CAG (Q) CAG (Q) CAG (Q) 
   112      1   -22.7328303570   0.000000000134       0.0000  CAA (Q) CAG (Q) CAG (Q) CAG (Q) CAG (Q) CGA (R) CAG (Q) CAA (Q) CAA (Q) CAA (Q) CAA (Q) CAA (Q) 
   113      4    -5.0318172780   0.006526938524       3.4005  CAC (H) --- (-) CAC (H) CAC (H) CAC (H) CAC (H) CAC (H) CAC (H) CAC (H) CAC (H) CAC (H) CAC (H) 
   114      1    -7.3395224971   0.000649360518       0.3383  CAC (H) --- (-) CAT (H) CAT (H) CAT (H) CAT (H) CAT (H) CAT (H) CAT (H) CAT (H) CAT (H) CAT (H) 
   115      1   -16.5653686821   0.000000063937       0.0000  CAC (H) --- (-) GAT (D) GAT (D) GAT (D) GAT (D) GAC (D) GAC (D) GAT (D) GAT (D) GAC (D) GAC (D) 
   116      1    -7.2916307544   0.000681216250       0.3549  CAG (Q) --- (-) CAA (Q) CAA (Q) CAA (Q) CAA (Q) CAA (Q) CAA (Q) CAA (Q) CAA (Q) CAA (Q) CAA (Q) 
   117      1    -9.4288910864   0.000080368272       0.0419  CAG (Q) --- (-) CAG (Q) CAG (Q) CAG (Q) CAG (Q) CAG (Q) CAG (Q) CAA (Q) CAA (Q) CAG (Q) CAG (Q) 
   118      3    -4.9002570415   0.007444669236       3.8787  CAG (Q) --- (-) CAG (Q) CAG (Q) CAG (Q) CAG (Q) CAG (Q) CAG (Q) CAG (Q) CAG (Q) CAG (Q) CAG (Q) 
   119      1   -16.2297381826   0.000000089436       0.0000  CAG (Q) --- (-) CAG (Q) GAG (E) GAG (E) GAG (E) GAG (E) CAG (Q) CAG (Q) CAG (Q) CAG (Q) CAG (Q) 
   120      1    -4.9002589526   0.007444655009       3.8787  CAG (Q) CAG (Q) CAG (Q) CAG (Q) CAG (Q) CAG (Q) CAG (Q) CAG (Q) CAG (Q) CAG (Q) CAG (Q) CAG (Q) 
   121      1    -7.3442040165   0.000646327629       0.3367  CAT (H) --- (-) CAC (H) CAC (H) CAC (H) CAC (H) CAC (H) CAC (H) CAC (H) CAC (H) CAC (H) CAC (H) 
   122      1   -37.9305755797   0.000000000000       0.0000  CAT (H) --- (-) CAT (H) CAG (Q) CGG (R) CGG (R) CGT (R) CGT (R) GGT (G) GGT (G) CAT (H) CAT (H) 
   123      4    -4.9828888692   0.006854232946       3.5711  CAT (H) --- (-) CAT (H) CAT (H) CAT (H) CAT (H) CAT (H) CAT (H) CAT (H) CAT (H) CAT (H) CAT (H) 
   124      1   -10.2946055724   0.000033815017       0.0176  CAT (H) AAT (N) AAT (N) AAT (N) AAT (N) AAT (N) AAT (N) AAT (N) AAT (N) AAT (N) AAT (N) AAT (N) 
   125      1    -8.3420776769   0.000238276766       0.1241  CAT (H) CAT (H) CAT (H) CAT (H) CAC (H) CAT (H) CAT (H) CAT (H) CAT (H) CAT (H) CAT (H) CAT (H) 
   126      1    -4.9828909925   0.006854218393       3.5710  CAT (H) CAT (H) CAT (H) CAT (H) CAT (H) CAT (H) CAT (H) CAT (H) CAT (H) CAT (H) CAT (H) CAT (H) 
   127      3    -5.4360235590   0.004356773323       2.2699  CCA (P) --- (-) CCA (P) CCA (P) CCA (P) CCA (P) CCA (P) CCA (P) CCA (P) CCA (P) CCA (P) CCA (P) 
   128      1    -9.4015671231   0.000082594528       0.0430  CCA (P) --- (-) CCA (P) CCA (P) CCA (P) CCA (P) CCG (P) CCG (P) CCG (P) CCG (P) CCG (P) CCG (P) 
   129      1   -13.0814194207   0.000002083587       0.0011  CCA (P) --- (-) CCG (P) CCG (P) CCA (P) CCG (P) CCA (P) CCA (P) CCA (P) CCA (P) CCA (P) CCA (P) 
   130      1    -8.1567458918   0.000286794137       0.1494  CCA (P) --- (-) CCG (P) CCG (P) CCG (P) CCG (P) CCG (P) CCG (P) CCG (P) CCG (P) CCG (P) CCG (P) 
   131      1   -17.3936311842   0.000000027928       0.0000  CCA (P) --- (-) CCG (P) CCT (P) CCT (P) CCT (P) CCA (P) CCG (P) CCG (P) CCG (P) CCG (P) CCG (P) 
   132      1   -18.9372797147   0.000000005965       0.0000  CCA (P) --- (-) CCG (P) CCT (P) CCT (P) CCT (P) CCG (P) CCG (P) CCA (P) CCA (P) CCG (P) CCG (P) 
   133      1   -15.3365734627   0.000000218480       0.0001  CCA (P) --- (-) GAA (E) GAA (E) GAA (E) GAA (E) GAA (E) GAA (E) GAA (E) GAA (E) GAA (E) GAA (E) 
   134      1   -17.3281696153   0.000000029818       0.0000  CCA (P) --- (-) TCA (S) TCA (S) TCA (S) TCA (S) TCG (S) TCA (S) TCG (S) TCG (S) TCA (S) TCA (S) 
   135      2    -5.4360256041   0.004356764413       2.2699  CCA (P) CCA (P) CCA (P) CCA (P) CCA (P) CCA (P) CCA (P) CCA (P) CCA (P) CCA (P) CCA (P) CCA (P) 
   136      1    -9.3285208569   0.000088853567       0.0463  CCA (P) CCT (P) CCT (P) CCT (P) CCT (P) CCT (P) CCT (P) CCT (P) CCT (P) CCT (P) CCT (P) CCT (P) 
   137      1    -5.4140133637   0.004453729857       2.3204  CCC (P) --- (-) CCC (P) CCC (P) CCC (P) CCC (P) CCC (P) CCC (P) CCC (P) CCC (P) CCC (P) CCC (P) 
   138      1    -8.1455889437   0.000290011801       0.1511  CCC (P) --- (-) CCT (P) CCT (P) CCT (P) CCT (P) CCT (P) CCT (P) CCT (P) CCT (P) CCT (P) CCT (P) 
   139      1    -8.1455909690   0.000290011213       0.1511  CCC (P) CCT (P) CCT (P) CCT (P) CCT (P) CCT (P) CCT (P) CCT (P) CCT (P) CCT (P) CCT (P) CCT (P) 
   140      1    -8.1597102495   0.000285945236       0.1490  CCG (P) --- (-) CCA (P) CCA (P) CCA (P) CCA (P) CCA (P) CCA (P) CCA (P) CCA (P) CCA (P) CCA (P) 
   141      1   -10.2920858067   0.000033900330       0.0177  CCT (P) --- (-) CCT (P) CCT (P) CCG (P) CCT (P) CCT (P) CCT (P) CCT (P) CCT (P) CCT (P) CCT (P) 
   142      1   -10.6628451401   0.000023398348       0.0122  CCT (P) --- (-) CCT (P) CCT (P) CCT (P) CCT (P) CCA (P) CCA (P) CCA (P) CCA (P) CCA (P) CCA (P) 
   143      1    -9.3848172622   0.000083989626       0.0438  CCT (P) --- (-) CCT (P) CCT (P) CCT (P) CCT (P) CCC (P) CCC (P) CCC (P) CCC (P) CCC (P) CCC (P) 
   144      2    -5.3691968655   0.004657870705       2.4268  CCT (P) CCT (P) CCT (P) CCT (P) CCT (P) CCT (P) CCT (P) CCT (P) CCT (P) CCT (P) CCT (P) CCT (P) 
   145      1   -12.7738005975   0.000002834059       0.0015  CGA (R) CGG (R) CGG (R) CGG (R) CGA (R) CGG (R) CGA (R) CGA (R) CGA (R) CGA (R) CGA (R) CGA (R) 
   146      1   -14.4014671582   0.000000556573       0.0003  CGC (R) --- (-) AGC (S) AGC (S) AGC (S) AGC (S) AAC (N) AGC (S) AGC (S) AGC (S) AGC (S) AGC (S) 
   147      1    -8.6524947286   0.000174690499       0.0910  CGC (R) --- (-) CGC (R) CGC (R) CGC (R) CGC (R) CGT (R) CGC (R) CGC (R) CGC (R) CGC (R) CGC (R) 
   148      1   -14.4195895386   0.000000546578       0.0003  CGC (R) CGC (R) CGC (R) CGC (R) CGC (R) CGC (R) AGA (R) CGA (R) CGA (R) CGA (R) CGA (R) CGA (R) 
   149      1   -11.5152977688   0.000009976305       0.0052  CGG (R) --- (-) CGG (R) CGT (R) CGG (R) CGG (R) CGG (R) CGG (R) CGG (R) CGG (R) CGG (R) CGG (R) 
   150      1    -5.5828405990   0.003761864379       1.9599  CTA (L) --- (-) CTA (L) CTA (L) CTA (L) CTA (L) CTA (L) CTA (L) CTA (L) CTA (L) CTA (L) CTA (L) 
   151      1   -12.8251025044   0.000002692333       0.0014  CTA (L) --- (-) CTA (L) CTA (L) CTA (L) CTA (L) CTA (L) CTA (L) CTA (L) CTG (L) CTA (L) CTA (L) 
   152      1   -17.9342381013   0.000000016265       0.0000  CTA (L) --- (-) CTA (L) GTA (V) CTA (L) CTA (L) CTA (L) CTA (L) CTA (L) CTA (L) TTA (L) CTA (L) 
   153      1   -23.8083577671   0.000000000046       0.0000  CTA (L) --- (-) CTC (L) CTA (L) CTA (L) CTA (L) TTA (L) CTC (L) CTG (L) CTG (L) CTC (L) CTC (L) 
   154      1   -23.8884389523   0.000000000042       0.0000  CTA (L) --- (-) CTT (L) CTT (L) CTT (L) CTT (L) TTT (F) TTA (L) TTC (F) TTC (F) TTC (F) TTC (F) 
   155      1    -8.6478437983   0.000175504864       0.0914  CTA (L) --- (-) TTA (L) TTA (L) TTA (L) TTA (L) CTA (L) CTA (L) CTA (L) CTA (L) CTA (L) CTA (L) 
   156      1   -14.8381553340   0.000000359643       0.0002  CTC (L) --- (-) ATC (I) ATC (I) ATC (I) ATC (I) CTT (L) CTT (L) CTT (L) CTT (L) CTT (L) CTT (L) 
   157      1   -12.0908590910   0.000005610565       0.0029  CTC (L) --- (-) CTC (L) ATC (I) ATC (I) ATC (I) CTC (L) CTC (L) CTC (L) CTC (L) CTC (L) CTC (L) 
   158      3    -5.1915147509   0.005563573002       2.8986  CTC (L) --- (-) CTC (L) CTC (L) CTC (L) CTC (L) CTC (L) CTC (L) CTC (L) CTC (L) CTC (L) CTC (L) 
   159      1   -16.1867160805   0.000000093368       0.0000  CTC (L) --- (-) CTC (L) CTC (L) CTT (L) CTC (L) TTA (L) CTC (L) CTC (L) CTC (L) CTC (L) CTC (L) 
   160      1   -17.8064500431   0.000000018482       0.0000  CTC (L) --- (-) CTT (L) CTT (L) CTA (L) CTT (L) CTT (L) CTT (L) CTA (L) CTA (L) CTT (L) CTT (L) 
   161      1   -17.3873324512   0.000000028105       0.0000  CTC (L) --- (-) CTT (L) TTG (L) TTG (L) TTG (L) CTT (L) CTT (L) CTT (L) CTT (L) CTT (L) CTT (L) 
   162      1   -16.8060816109   0.000000050259       0.0000  CTG (L) --- (-) ATG (M) ATG (M) CTG (L) ATG (M) CTG (L) CTG (L) CTG (L) CTG (L) CTG (L) CTG (L) 
   163      1   -14.7619387953   0.000000388125       0.0002  CTG (L) --- (-) CTG (L) CTC (L) CTA (L) CTG (L) CTG (L) CTG (L) CTG (L) CTG (L) CTG (L) CTG (L) 
   164      1   -11.6010604374   0.000009156373       0.0048  CTG (L) --- (-) CTG (L) CTG (L) CTG (L) CTG (L) CGG (R) CGG (R) CGG (R) CGG (R) CGG (R) CGG (R) 
   165      1   -11.7681871498   0.000007747137       0.0040  CTG (L) --- (-) CTG (L) CTG (L) CTG (L) CTG (L) CTG (L) CTC (L) CTG (L) CTG (L) CTC (L) CTC (L) 
   166      1    -5.5260664059   0.003981620404       2.0744  CTG (L) --- (-) CTG (L) CTG (L) CTG (L) CTG (L) CTG (L) CTG (L) CTG (L) CTG (L) CTG (L) CTG (L) 
   167      1   -15.9555925257   0.000000117645       0.0001  CTG (L) CTA (L) CTA (L) CTA (L) CTA (L) CTA (L) CTG (L) ATG (M) CTG (L) CTG (L) CTG (L) CTG (L) 
   168      1    -8.2229505254   0.000268421910       0.1398  CTT (L) --- (-) CTT (L) CTT (L) CTT (L) CTT (L) CTC (L) CTT (L) CTT (L) CTT (L) CTT (L) CTT (L) 
   169      1    -9.3783874964   0.000084531400       0.0440  CTT (L) --- (-) CTT (L) CTT (L) CTT (L) CTT (L) CTG (L) CTT (L) CTT (L) CTT (L) CTT (L) CTT (L) 
   170      2    -5.1426504107   0.005842184986       3.0438  CTT (L) --- (-) CTT (L) CTT (L) CTT (L) CTT (L) CTT (L) CTT (L) CTT (L) CTT (L) CTT (L) CTT (L) 
   171      1   -20.3561879149   0.000000001444       0.0000  CTT (L) --- (-) TTT (F) CTT (L) CTT (L) CAT (H) TTT (F) TTT (F) TTT (F) TTT (F) TTT (F) TTT (F) 
   172      1   -11.3100018524   0.000012249789       0.0064  CTT (L) ATT (I) ATT (I) ATT (I) ATT (I) ATT (I) CTT (L) CTT (L) CTT (L) CTT (L) CTT (L) CTT (L) 
   173      1    -5.1426532746   0.005842168255       3.0438  CTT (L) CTT (L) CTT (L) CTT (L) CTT (L) CTT (L) CTT (L) CTT (L) CTT (L) CTT (L) CTT (L) CTT (L) 
   174      1   -14.8723733223   0.000000347544       0.0002  GAA (E) --- (-) CAA (Q) CAA (Q) CAA (Q) CAA (Q) CAA (Q) CAG (Q) CAA (Q) CAA (Q) CAG (Q) CAG (Q) 
   175      1    -8.9155749668   0.000134281131       0.0700  GAA (E) --- (-) GAA (E) GAA (E) GAA (E) GAA (E) AAA (K) AAA (K) AAA (K) AAA (K) AAA (K) AAA (K) 
   176      1   -11.1674363919   0.000014126807       0.0074  GAA (E) --- (-) GAA (E) GAA (E) GAA (E) GAA (E) CAA (Q) GAA (E) GAA (E) GAA (E) GAA (E) GAA (E) 
   177      5    -4.7253300499   0.008867786614       4.6201  GAA (E) --- (-) GAA (E) GAA (E) GAA (E) GAA (E) GAA (E) GAA (E) GAA (E) GAA (E) GAA (E) GAA (E) 
   178      1   -10.0455336003   0.000043379065       0.0226  GAA (E) --- (-) GCA (A) GCA (A) GCA (A) GCA (A) GCA (A) GCA (A) GCA (A) GCA (A) GCA (A) GCA (A) 
   179      1   -20.1403652773   0.000000001791       0.0000  GAA (E) --- (-) GCT (A) GCT (A) GCT (A) GCT (A) GCG (A) GTG (V) GTG (V) GTG (V) GTG (V) GTG (V) 
   180      3    -4.7253340433   0.008867751202       4.6201  GAA (E) GAA (E) GAA (E) GAA (E) GAA (E) GAA (E) GAA (E) GAA (E) GAA (E) GAA (E) GAA (E) GAA (E) 
   181      1   -16.5558941770   0.000000064546       0.0000  GAC (D) --- (-) AGC (S) GAC (D) GAC (D) GAC (D) GAC (D) GAC (D) GAC (D) GAC (D) GAC (D) GAC (D) 
   182      9    -4.7167892368   0.008943849078       4.6597  GAC (D) --- (-) GAC (D) GAC (D) GAC (D) GAC (D) GAC (D) GAC (D) GAC (D) GAC (D) GAC (D) GAC (D) 
   183      1    -6.2621757524   0.001907091920       0.9936  GAC (D) --- (-) GAT (D) GAT (D) GAT (D) GAT (D) GAT (D) GAT (D) GAT (D) GAT (D) GAT (D) GAT (D) 
   184      1    -7.0012159007   0.000910773881       0.4745  GAC (D) GAC (D) GAC (D) GAC (D) GAC (D) GAC (D) GAT (D) GAC (D) GAC (D) GAC (D) GAC (D) GAC (D) 
   185      1   -11.2580835780   0.000012902576       0.0067  GAG (E) --- (-) GAA (E) GAG (E) GAG (E) GAG (E) GAG (E) GAA (E) GAA (E) GAA (E) GAA (E) GAA (E) 
   186      1    -9.4830168811   0.000076133903       0.0397  GAG (E) --- (-) GAC (D) GAC (D) GAC (D) GAC (D) GAC (D) GAC (D) GAC (D) GAC (D) GAC (D) GAC (D) 
   187      1   -11.9143750694   0.000006693491       0.0035  GAG (E) --- (-) GAG (E) GAC (D) GAG (E) GAG (E) GAG (E) GAG (E) GAG (E) GAG (E) GAG (E) GAG (E) 
   188      1   -10.2976481753   0.000033712287       0.0176  GAG (E) --- (-) GAG (E) GAG (E) GAG (E) GAG (E) GAG (E) AAG (K) AAG (K) AAG (K) AAG (K) AAG (K) 
   189      1   -10.6558042280   0.000023563675       0.0123  GAG (E) --- (-) GAG (E) GAG (E) GAG (E) GAG (E) GAG (E) AAG (K) GAG (E) GAG (E) GAG (E) GAG (E) 
   190      1    -8.4898901951   0.000205535828       0.1071  GAG (E) --- (-) GAG (E) GAG (E) GAG (E) GAG (E) GAG (E) GAA (E) GAG (E) GAG (E) GAG (E) GAG (E) 
   191      1    -9.4990477495   0.000074923142       0.0390  GAG (E) --- (-) GAG (E) GAG (E) GAG (E) GAG (E) GAG (E) GAG (E) GAG (E) GAG (E) GAA (E) GAG (E) 
   192      3    -4.6146617723   0.009905533166       5.1608  GAG (E) --- (-) GAG (E) GAG (E) GAG (E) GAG (E) GAG (E) GAG (E) GAG (E) GAG (E) GAG (E) GAG (E) 
   193      1    -9.8856616462   0.000050899287       0.0265  GAG (E) --- (-) GAG (E) GAG (E) GAG (E) GAG (E) GAT (D) GAT (D) GAT (D) GAT (D) GAT (D) GAT (D) 
   194      3    -4.6146655935   0.009905495315       5.1608  GAG (E) GAG (E) GAG (E) GAG (E) GAG (E) GAG (E) GAG (E) GAG (E) GAG (E) GAG (E) GAG (E) GAG (E) 
   195      1    -9.3633627724   0.000085811050       0.0447  GAG (E) GAG (E) GAG (E) GAG (E) GAG (E) GAG (E) GGG (G) GAG (E) GAG (E) GAG (E) GAG (E) GAG (E) 
   196      1    -8.4349592066   0.000217141964       0.1131  GAT (D) --- (-) AAT (N) AAT (N) AAT (N) AAT (N) AAT (N) AAT (N) AAT (N) AAT (N) AAT (N) AAT (N) 
   197      1    -9.5586197637   0.000070590163       0.0368  GAT (D) --- (-) AAT (N) AAT (N) AAT (N) AAT (N) GAT (D) GAT (D) GAT (D) GAT (D) GAT (D) GAT (D) 
   198      1    -9.4868996366   0.000075838867       0.0395  GAT (D) --- (-) GAA (E) GAA (E) GAA (E) GAA (E) GAA (E) GAA (E) GAA (E) GAA (E) GAA (E) GAA (E) 
   199      1    -6.2768086128   0.001879388891       0.9792  GAT (D) --- (-) GAC (D) GAC (D) GAC (D) GAC (D) GAC (D) GAC (D) GAC (D) GAC (D) GAC (D) GAC (D) 
   200      1    -7.2632213759   0.000700846705       0.3651  GAT (D) --- (-) GAT (D) GAT (D) GAC (D) GAT (D) GAT (D) GAT (D) GAT (D) GAT (D) GAT (D) GAT (D) 
   201      1   -10.3342899403   0.000032499367       0.0169  GAT (D) --- (-) GAT (D) GAT (D) GAT (D) GAT (D) GAA (E) GAT (D) GAT (D) GAT (D) GAT (D) GAT (D) 
   202      4    -4.6541119012   0.009522366290       4.9612  GAT (D) --- (-) GAT (D) GAT (D) GAT (D) GAT (D) GAT (D) GAT (D) GAT (D) GAT (D) GAT (D) GAT (D) 
   203      1   -11.9498369560   0.000006460286       0.0034  GAT (D) --- (-) GAT (D) GAT (D) GAT (D) GAT (D) GAT (D) GAT (D) GAT (D) GAT (D) GGT (G) GAT (D) 
   204      1    -7.2632253278   0.000700843935       0.3651  GAT (D) GAT (D) GAT (D) GAT (D) GAC (D) GAT (D) GAT (D) GAT (D) GAT (D) GAT (D) GAT (D) GAT (D) 
   205      1    -8.7983789164   0.000150977624       0.0787  GAT (D) GAT (D) GAT (D) GAT (D) GAT (D) GAT (D) AAT (N) AAT (N) AAT (N) AAT (N) AAT (N) AAT (N) 
   206      1    -4.6541158277   0.009522328900       4.9611  GAT (D) GAT (D) GAT (D) GAT (D) GAT (D) GAT (D) GAT (D) GAT (D) GAT (D) GAT (D) GAT (D) GAT (D) 
   207      1   -14.2694600679   0.000000635115       0.0003  GCA (A) --- (-) GAT (D) GAT (D) GAT (D) GAT (D) GCT (A) GCT (A) GCT (A) GCT (A) GCT (A) GCT (A) 
   208      6    -5.1386263540   0.005865741634       3.0561  GCA (A) --- (-) GCA (A) GCA (A) GCA (A) GCA (A) GCA (A) GCA (A) GCA (A) GCA (A) GCA (A) GCA (A) 
   209      1   -11.6728015022   0.000008522494       0.0044  GCA (A) --- (-) GCA (A) GCA (A) GCA (A) GCA (A) GCG (A) GCA (A) GCG (A) GCG (A) GCA (A) GCA (A) 
   210      1    -8.2594202364   0.000258808996       0.1348  GCA (A) --- (-) GCA (A) GCA (A) GCA (A) GCA (A) GCG (A) GCG (A) GCG (A) GCG (A) GCG (A) GCG (A) 
   211      1    -8.1131924737   0.000299561004       0.1561  GCA (A) --- (-) GCA (A) GCA (A) GCG (A) GCA (A) GCA (A) GCA (A) GCA (A) GCA (A) GCA (A) GCA (A) 
   212      1   -14.5571450962   0.000000476335       0.0002  GCA (A) --- (-) GCA (A) GCG (A) GCA (A) GCG (A) GCG (A) GCA (A) GCA (A) GCA (A) GCA (A) GCA (A) 
   213      1   -19.0587994213   0.000000005283       0.0000  GCA (A) --- (-) GCA (A) GTG (V) GTG (V) GTG (V) GCA (A) GCG (A) GCA (A) GCA (A) GCG (A) GCG (A) 
   214      1   -16.7828515932   0.000000051440       0.0000  GCA (A) --- (-) GCC (A) GCA (A) GCA (A) GCA (A) GCG (A) GCC (A) GCC (A) GCC (A) GCC (A) GCC (A) 
   215      1   -14.7102351571   0.000000408720       0.0002  GCA (A) --- (-) GCG (A) GCG (A) GCG (A) ACG (T) GCA (A) GCA (A) GCA (A) GCA (A) GCA (A) GCA (A) 
   216      2    -7.0882578123   0.000834850566       0.4350  GCA (A) --- (-) GCG (A) GCG (A) GCG (A) GCG (A) GCG (A) GCG (A) GCG (A) GCG (A) GCG (A) GCG (A) 
   217      1   -11.6722309417   0.000008527358       0.0044  GCA (A) ACA (T) GCA (A) ACA (T) GCA (A) GCA (A) GCA (A) GCA (A) GCA (A) GCA (A) GCA (A) GCA (A) 
   218      1    -5.1386302702   0.005865718663       3.0560  GCA (A) GCA (A) GCA (A) GCA (A) GCA (A) GCA (A) GCA (A) GCA (A) GCA (A) GCA (A) GCA (A) GCA (A) 
   219      1    -5.1145553700   0.006008648866       3.1305  GCC (A) --- (-) GCC (A) GCC (A) GCC (A) GCC (A) GCC (A) GCC (A) GCC (A) GCC (A) GCC (A) GCC (A) 
   220      1   -11.1758565616   0.000014008356       0.0073  GCC (A) --- (-) GCT (A) GCT (A) GCC (A) GCT (A) GCC (A) GCC (A) GCC (A) GCC (A) GCC (A) GCC (A) 
   221      2    -7.0800420934   0.000841737716       0.4385  GCC (A) --- (-) GCT (A) GCT (A) GCT (A) GCT (A) GCT (A) GCT (A) GCT (A) GCT (A) GCT (A) GCT (A) 
   222      1    -8.2446255067   0.000262666470       0.1368  GCC (A) GCC (A) GCC (A) GCC (A) GCC (A) GCC (A) GCT (A) GCT (A) GCT (A) GCT (A) GCT (A) GCT (A) 
   223      1    -9.3393835396   0.000087893602       0.0458  GCC (A) GCC (A) GCC (A) GCC (A) GCC (A) GCC (A) GTC (V) GTC (V) GTC (V) GTC (V) GTC (V) GTC (V) 
   224      1   -12.3096377374   0.000004508087       0.0023  GCG (A) --- (-) GCC (A) GCC (A) GCC (A) GCC (A) GCC (A) GCC (A) GCT (A) GCT (A) GCC (A) GCC (A) 
   225      1    -5.0465759240   0.006431317107       3.3507  GCG (A) --- (-) GCG (A) GCG (A) GCG (A) GCG (A) GCG (A) GCG (A) GCG (A) GCG (A) GCG (A) GCG (A) 
   226      1    -7.1009323900   0.000824335962       0.4295  GCG (A) GCA (A) GCA (A) GCA (A) GCA (A) GCA (A) GCA (A) GCA (A) GCA (A) GCA (A) GCA (A) GCA (A) 
   227      1    -8.1409733184   0.000291353480       0.1518  GCT (A) --- (-) GCC (A) GCC (A) GCC (A) GCC (A) GCT (A) GCT (A) GCT (A) GCT (A) GCT (A) GCT (A) 
   228      1   -16.1442928186   0.000000097414       0.0001  GCT (A) --- (-) GCT (A) GCT (A) GCT (A) GCT (A) GCA (A) GAT (D) GCT (A) GCT (A) GCT (A) GCT (A) 
   229      1    -5.0619725691   0.006333054796       3.2995  GCT (A) --- (-) GCT (A) GCT (A) GCT (A) GCT (A) GCT (A) GCT (A) GCT (A) GCT (A) GCT (A) GCT (A) 
   230      1    -9.5032989256   0.000074605306       0.0389  GCT (A) --- (-) GCT (A) GCT (A) GCT (A) GCT (A) GTT (V) GCT (A) GCT (A) GCT (A) GCT (A) GCT (A) 
   231      1   -13.8646637239   0.000000952035       0.0005  GCT (A) --- (-) TCT (S) TCT (S) TCC (S) TCT (S) TCT (S) TCT (S) TCT (S) TCT (S) TCT (S) TCT (S) 
   232      1   -10.3922193945   0.000030670190       0.0160  GCT (A) GCT (A) GCT (A) GCT (A) GCT (A) GCT (A) GCT (A) GCT (A) GCG (A) GCG (A) GCT (A) GCT (A) 
   233      2    -5.0619764187   0.006333030416       3.2995  GCT (A) GCT (A) GCT (A) GCT (A) GCT (A) GCT (A) GCT (A) GCT (A) GCT (A) GCT (A) GCT (A) GCT (A) 
   234      1    -9.4713477965   0.000077027520       0.0401  GGA (G) --- (-) GGA (G) GGA (G) GGA (G) GGA (G) AGA (R) AGA (R) AGA (R) AGA (R) AGA (R) AGA (R) 
   235      1    -9.8762802230   0.000051379041       0.0268  GGA (G) --- (-) GGA (G) GGA (G) GGA (G) GGA (G) AGA (R) GGA (G) GGA (G) GGA (G) GGA (G) GGA (G) 
   236      8    -5.0974072747   0.006112574264       3.1847  GGA (G) --- (-) GGA (G) GGA (G) GGA (G) GGA (G) GGA (G) GGA (G) GGA (G) GGA (G) GGA (G) GGA (G) 
   237      1   -18.9197949886   0.000000006071       0.0000  GGA (G) --- (-) GGG (G) GGG (G) GGA (G) GGG (G) GGC (G) GGG (G) GGC (G) GGC (G) GGC (G) GGC (G) 
   238      1    -6.9049876552   0.001002771457       0.5224  GGA (G) --- (-) GGG (G) GGG (G) GGG (G) GGG (G) GGG (G) GGG (G) GGG (G) GGG (G) GGG (G) GGG (G) 
   239      1   -15.3523599939   0.000000215058       0.0001  GGA (G) GCA (A) GCA (A) GCA (A) GCA (A) GCA (A) GCA (A) ACA (T) ACA (T) ACA (T) ACA (T) ACA (T) 
   240      3    -5.0974116827   0.006112547320       3.1846  GGA (G) GGA (G) GGA (G) GGA (G) GGA (G) GGA (G) GGA (G) GGA (G) GGA (G) GGA (G) GGA (G) GGA (G) 
   241      1    -7.9239306358   0.000361976728       0.1886  GGA (G) GGA (G) GGA (G) GGA (G) GGG (G) GGA (G) GGA (G) GGA (G) GGA (G) GGA (G) GGA (G) GGA (G) 
   242      1    -8.8643703352   0.000141336027       0.0736  GGC (G) --- (-) GGC (G) GGC (G) GGC (G) GGC (G) GGA (G) GGC (G) GGC (G) GGC (G) GGC (G) GGC (G) 
   243      2    -5.0859465617   0.006183031699       3.2214  GGC (G) --- (-) GGC (G) GGC (G) GGC (G) GGC (G) GGC (G) GGC (G) GGC (G) GGC (G) GGC (G) GGC (G) 
   244      1    -8.0415302065   0.000321816128       0.1677  GGC (G) --- (-) GGC (G) GGC (G) GGC (G) GGC (G) GGT (G) GGT (G) GGT (G) GGT (G) GGT (G) GGT (G) 
   245      1   -11.5939095946   0.000009222083       0.0048  GGC (G) --- (-) GGT (G) GGT (G) GAT (D) GGT (G) GGT (G) GGT (G) GGT (G) GGT (G) GGT (G) GGT (G) 
   246      1    -9.1481977157   0.000106411414       0.0554  GGC (G) GGC (G) GGC (G) GGC (G) GGA (G) GGC (G) GGC (G) GGC (G) GGC (G) GGC (G) GGC (G) GGC (G) 
   247      1   -14.1294587976   0.000000730557       0.0004  GGG (G) --- (-) AGG (R) AGG (R) GGG (G) AGG (R) GGG (G) GGG (G) GGG (G) GGG (G) GGG (G) GGG (G) 
   248      1   -18.0955228171   0.000000013842       0.0000  GGG (G) --- (-) GCG (A) GAG (E) GAG (E) GAG (E) GGG (G) GAG (E) GAG (E) GAG (E) GAG (E) GAG (E) 
   249      1    -6.9113280730   0.000996433581       0.5191  GGG (G) --- (-) GGA (G) GGA (G) GGA (G) GGA (G) GGA (G) GGA (G) GGA (G) GGA (G) GGA (G) GGA (G) 
   250      1   -20.1546415643   0.000000001766       0.0000  GGG (G) --- (-) GGG (G) GGC (G) GGC (G) GGG (G) GCG (A) GGG (G) GGG (G) GGG (G) GGG (G) GGG (G) 
   251      2    -7.9160651684   0.000364835070       0.1901  GGG (G) --- (-) GGG (G) GGG (G) GGA (G) GGG (G) GGG (G) GGG (G) GGG (G) GGG (G) GGG (G) GGG (G) 
   252      1    -7.6388043975   0.000481403676       0.2508  GGG (G) --- (-) GGG (G) GGG (G) GGG (G) GGG (G) GGA (G) GGG (G) GGG (G) GGG (G) GGG (G) GGG (G) 
   253      1    -8.7293067996   0.000161774560       0.0843  GGG (G) --- (-) GGG (G) GGG (G) GGG (G) GGG (G) GGG (G) GGA (G) GGA (G) GGA (G) GGA (G) GGA (G) 
   254      4    -5.0139043386   0.006644908620       3.4620  GGG (G) --- (-) GGG (G) GGG (G) GGG (G) GGG (G) GGG (G) GGG (G) GGG (G) GGG (G) GGG (G) GGG (G) 
   255      1    -6.9113324765   0.000996429193       0.5191  GGG (G) GGA (G) GGA (G) GGA (G) GGA (G) GGA (G) GGA (G) GGA (G) GGA (G) GGA (G) GGA (G) GGA (G) 
   256      1    -8.8113306578   0.000149034810       0.0776  GGT (G) --- (-) GGT (G) GGT (G) GGT (G) GGT (G) GGA (G) GGT (G) GGT (G) GGT (G) GGT (G) GGT (G) 
   257      5    -5.0305299006   0.006535346569       3.4049  GGT (G) --- (-) GGT (G) GGT (G) GGT (G) GGT (G) GGT (G) GGT (G) GGT (G) GGT (G) GGT (G) GGT (G) 
   258      1    -7.9435844706   0.000354931952       0.1849  GGT (G) GGC (G) GGC (G) GGC (G) GGC (G) GGC (G) GGT (G) GGT (G) GGT (G) GGT (G) GGT (G) GGT (G) 
   259      1    -8.0325952527   0.000324704424       0.1692  GGT (G) GGT (G) GGT (G) GGT (G) GGT (G) GGT (G) GGC (G) GGC (G) GGC (G) GGC (G) GGC (G) GGC (G) 
   260      1   -12.1103641515   0.000005502191       0.0029  GTA (V) --- (-) ATA (I) ATA (I) ATA (I) ATA (I) ATG (M) ATG (M) ATG (M) ATG (M) ATG (M) ATG (M) 
   261      2    -5.0889901981   0.006164241408       3.2116  GTA (V) --- (-) GTA (V) GTA (V) GTA (V) GTA (V) GTA (V) GTA (V) GTA (V) GTA (V) GTA (V) GTA (V) 
   262      2    -6.5904431309   0.001373431219       0.7156  GTA (V) --- (-) GTG (V) GTG (V) GTG (V) GTG (V) GTG (V) GTG (V) GTG (V) GTG (V) GTG (V) GTG (V) 
   263      1   -13.3051898328   0.000001665825       0.0009  GTA (V) --- (-) GTT (V) GTT (V) GTT (V) GTT (V) GCA (A) GCA (A) GCA (A) GCA (A) GCA (A) GCA (A) 
   264      2    -5.0889958357   0.006164206657       3.2116  GTA (V) GTA (V) GTA (V) GTA (V) GTA (V) GTA (V) GTA (V) GTA (V) GTA (V) GTA (V) GTA (V) GTA (V) 
   265      1   -12.1349074611   0.000005368793       0.0028  GTC (V) --- (-) ATC (I) ATT (I) ATT (I) ATT (I) ATC (I) ATC (I) ATC (I) ATC (I) ATC (I) ATC (I) 
   266      1    -5.0615133948   0.006335963440       3.3010  GTC (V) --- (-) GTC (V) GTC (V) GTC (V) GTC (V) GTC (V) GTC (V) GTC (V) GTC (V) GTC (V) GTC (V) 
   267      1    -7.6133110866   0.000493834021       0.2573  GTC (V) GTG (V) GTG (V) GTG (V) GTG (V) GTG (V) GTG (V) GTG (V) GTG (V) GTG (V) GTG (V) GTG (V) 
   268      1    -6.6159125000   0.001338892499       0.6976  GTG (V) --- (-) GTA (V) GTA (V) GTA (V) GTA (V) GTA (V) GTA (V) GTA (V) GTA (V) GTA (V) GTA (V) 
   269      1    -8.9137920768   0.000134520753       0.0701  GTG (V) --- (-) GTG (V) GTA (V) GTG (V) GTG (V) GTG (V) GTG (V) GTG (V) GTG (V) GTG (V) GTG (V) 
   270      1   -11.9431497330   0.000006503632       0.0034  GTG (V) --- (-) GTG (V) GTG (V) GTA (V) GTG (V) GCG (A) GCG (A) GCG (A) GCG (A) GCG (A) GCG (A) 
   271      1    -7.6006233304   0.000500139584       0.2606  GTG (V) --- (-) GTG (V) GTG (V) GTA (V) GTG (V) GTG (V) GTG (V) GTG (V) GTG (V) GTG (V) GTG (V) 
   272      1    -9.9222991057   0.000049068214       0.0256  GTG (V) --- (-) GTG (V) GTG (V) GTG (V) GTG (V) GTG (V) GTG (V) GTC (V) GTC (V) GTG (V) GTG (V) 
   273      5    -4.9791782410   0.006879713702       3.5843  GTG (V) --- (-) GTG (V) GTG (V) GTG (V) GTG (V) GTG (V) GTG (V) GTG (V) GTG (V) GTG (V) GTG (V) 
   274      1   -13.6758307051   0.000001149906       0.0006  GTT (V) --- (-) ATT (I) ATT (I) ATT (I) ATT (I) ATT (I) GTT (V) ATT (I) ATT (I) ATT (I) ATT (I) 
   275      1   -10.1934009380   0.000037416419       0.0195  GTT (V) --- (-) GTG (V) GTG (V) GTA (V) GTG (V) GTG (V) GTG (V) GTG (V) GTG (V) GTG (V) GTG (V) 
   276      1   -15.8588652876   0.000000129593       0.0001  GTT (V) --- (-) GTT (V) GTT (V) GTT (V) GTT (V) ATT (I) GTT (V) ATT (I) GTT (V) GTT (V) GTT (V) 
   277      1   -12.3114161590   0.000004500077       0.0023  GTT (V) --- (-) GTT (V) GTT (V) GTT (V) GTT (V) GTT (V) GTT (V) ATT (I) GTT (V) GTT (V) GTT (V) 
   278      7    -4.9987403448   0.006746439837       3.5149  GTT (V) --- (-) GTT (V) GTT (V) GTT (V) GTT (V) GTT (V) GTT (V) GTT (V) GTT (V) GTT (V) GTT (V) 
   279      1   -12.9561180240   0.000002361726       0.0012  GTT (V) GTC (V) GTC (V) GTC (V) GTT (V) GTC (V) GTC (V) GTT (V) GTC (V) GTC (V) GTC (V) GTC (V) 
   280      6    -4.7925407423   0.008291364377       4.3198  TAC (Y) --- (-) TAC (Y) TAC (Y) TAC (Y) TAC (Y) TAC (Y) TAC (Y) TAC (Y) TAC (Y) TAC (Y) TAC (Y) 
   281      2    -7.4872514918   0.000560180507       0.2919  TAC (Y) --- (-) TAC (Y) TAC (Y) TAC (Y) TAC (Y) TAT (Y) TAC (Y) TAC (Y) TAC (Y) TAC (Y) TAC (Y) 
   282      1   -13.2452477666   0.000001768732       0.0009  TAC (Y) --- (-) TAT (Y) TAC (Y) TAC (Y) TAT (Y) TAC (Y) TAC (Y) TAC (Y) TAC (Y) TAC (Y) TAC (Y) 
   283      1   -10.8201123978   0.000019993319       0.0104  TAC (Y) --- (-) TAT (Y) TAT (Y) TAC (Y) TAT (Y) TAC (Y) TAC (Y) TAC (Y) TAC (Y) TAC (Y) TAC (Y) 
   284      1   -21.3943815062   0.000000000511       0.0000  TAC (Y) --- (-) TAT (Y) TAT (Y) TGT (C) TAT (Y) CAT (H) TAT (Y) TAT (Y) TAT (Y) TAC (Y) TAT (Y) 
   285      1    -9.0463733615   0.000117817545       0.0614  TAC (Y) --- (-) TGC (C) TGC (C) TGC (C) TGC (C) TGC (C) TGC (C) TGC (C) TGC (C) TGC (C) TGC (C) 
   286      1    -4.7925434398   0.008291342011       4.3198  TAC (Y) TAC (Y) TAC (Y) TAC (Y) TAC (Y) TAC (Y) TAC (Y) TAC (Y) TAC (Y) TAC (Y) TAC (Y) TAC (Y) 
   287      1    -7.9037244767   0.000369365283       0.1924  TAC (Y) TAC (Y) TAC (Y) TAC (Y) TAC (Y) TAC (Y) TAT (Y) TAT (Y) TAT (Y) TAT (Y) TAT (Y) TAT (Y) 
   288      1    -7.4766103647   0.000566173288       0.2950  TAT (Y) --- (-) TAT (Y) TAT (Y) TAT (Y) TAT (Y) TAC (Y) TAT (Y) TAT (Y) TAT (Y) TAT (Y) TAT (Y) 
   289      2    -4.7382525198   0.008753930147       4.5608  TAT (Y) --- (-) TAT (Y) TAT (Y) TAT (Y) TAT (Y) TAT (Y) TAT (Y) TAT (Y) TAT (Y) TAT (Y) TAT (Y) 
   290      1    -6.7565228957   0.001163266950       0.6061  TAT (Y) TAC (Y) TAC (Y) TAC (Y) TAC (Y) TAC (Y) TAC (Y) TAC (Y) TAC (Y) TAC (Y) TAC (Y) TAC (Y) 
   291      4    -4.7382551568   0.008753907063       4.5608  TAT (Y) TAT (Y) TAT (Y) TAT (Y) TAT (Y) TAT (Y) TAT (Y) TAT (Y) TAT (Y) TAT (Y) TAT (Y) TAT (Y) 
   292      2    -5.2108450493   0.005457060254       2.8431  TCA (S) --- (-) TCA (S) TCA (S) TCA (S) TCA (S) TCA (S) TCA (S) TCA (S) TCA (S) TCA (S) TCA (S) 
   293      1    -8.5918433473   0.000185613622       0.0967  TCA (S) --- (-) TCA (S) TCA (S) TCG (S) TCA (S) TCA (S) TCA (S) TCA (S) TCA (S) TCA (S) TCA (S) 
   294      1   -11.7553849710   0.000007846955       0.0041  TCA (S) --- (-) TCG (S) TCA (S) TCA (S) TCA (S) TCG (S) TCG (S) TCG (S) TCG (S) TCG (S) TCG (S) 
   295      1   -11.0432086786   0.000015995411       0.0083  TCA (S) --- (-) TCG (S) TCG (S) TCA (S) TCG (S) TCG (S) TCG (S) TCG (S) TCG (S) TCG (S) TCG (S) 
   296      1   -20.8113499464   0.000000000916       0.0000  TCA (S) --- (-) TCG (S) TCG (S) TCG (S) TCG (S) TTG (L) TCG (S) TTG (L) TTG (L) TTG (L) TCG (S) 
   297      1    -8.7574240905   0.000157289250       0.0819  TCA (S) --- (-) TCT (S) TCT (S) TCT (S) TCT (S) TCT (S) TCT (S) TCT (S) TCT (S) TCT (S) TCT (S) 
   298      1    -8.6844082395   0.000169203531       0.0882  TCA (S) TCG (S) TCG (S) TCG (S) TCG (S) TCG (S) TCA (S) TCA (S) TCA (S) TCA (S) TCA (S) TCA (S) 
   299      1   -10.8289630261   0.000019817146       0.0103  TCC (S) --- (-) TCC (S) TCC (S) TCC (S) TCC (S) TCC (S) TCA (S) TCA (S) TCA (S) TCA (S) TCA (S) 
   300      1    -5.2229432074   0.005391437633       2.8089  TCC (S) --- (-) TCC (S) TCC (S) TCC (S) TCC (S) TCC (S) TCC (S) TCC (S) TCC (S) TCC (S) TCC (S) 
   301      1   -16.4349556274   0.000000072843       0.0000  TCC (S) --- (-) TCC (S) TCC (S) TCT (S) TCC (S) TTT (F) TTT (F) TTT (F) TTT (F) TTT (F) TTT (F) 
   302      1    -7.6007477448   0.000500077363       0.2605  TCC (S) --- (-) TCT (S) TCT (S) TCT (S) TCT (S) TCT (S) TCT (S) TCT (S) TCT (S) TCT (S) TCT (S) 
   303      1   -12.8930852560   0.000002515384       0.0013  TCC (S) TCC (S) TCC (S) TCC (S) TCT (S) TCC (S) TCC (S) TCT (S) TCT (S) TCT (S) TCT (S) TCT (S) 
   304      1   -18.5461005255   0.000000008821       0.0000  TCG (S) --- (-) ACA (T) ACT (T) ACA (T) ACA (T) ACA (T) ACA (T) ACA (T) ACA (T) ACA (T) ACA (T) 
   305      1   -15.0184675434   0.000000300305       0.0002  TCG (S) --- (-) TCA (S) TCG (S) TCA (S) TCG (S) TCA (S) TCA (S) TCA (S) TCA (S) TCA (S) TCA (S) 
   306      1   -24.0963453426   0.000000000034       0.0000  TCT (S) --- (-) AGC (S) AGC (S) AGC (S) AGC (S) GGC (G) GGC (G) AGC (S) AGC (S) AGC (S) AGC (S) 
   307      1   -10.9946793837   0.000016790801       0.0087  TCT (S) --- (-) TCC (S) TCC (S) TCT (S) TCC (S) TCC (S) TCC (S) TCC (S) TCC (S) TCC (S) TCC (S) 
   308      1   -14.8911998268   0.000000341063       0.0002  TCT (S) --- (-) TCG (S) TCG (S) TCG (S) TCG (S) TCG (S) TCG (S) TCG (S) TCG (S) TCG (S) TCA (S) 
   309      3    -5.1748620520   0.005656997232       2.9473  TCT (S) --- (-) TCT (S) TCT (S) TCT (S) TCT (S) TCT (S) TCT (S) TCT (S) TCT (S) TCT (S) TCT (S) 
   310      1    -5.1748647171   0.005656982155       2.9473  TCT (S) TCT (S) TCT (S) TCT (S) TCT (S) TCT (S) TCT (S) TCT (S) TCT (S) TCT (S) TCT (S) TCT (S) 
   311      1   -10.6867486734   0.000022845676       0.0119  TGC (C) --- (-) TGC (C) TGC (C) TGC (C) TGC (C) AGC (S) AGC (S) AGC (S) AGC (S) AGC (S) AGC (S) 
   312      1   -13.4976058309   0.000001374245       0.0007  TGC (C) --- (-) TGC (C) TGC (C) TGC (C) TGC (C) CGT (R) TGC (C) TGC (C) TGC (C) TGC (C) TGC (C) 
   313      4    -4.9678806769   0.006957878412       3.6251  TGC (C) --- (-) TGC (C) TGC (C) TGC (C) TGC (C) TGC (C) TGC (C) TGC (C) TGC (C) TGC (C) TGC (C) 
   314      1   -10.0664423968   0.000042481478       0.0221  TGC (C) TGC (C) TGC (C) TGC (C) TGC (C) TGC (C) CGC (R) CGC (R) CGC (R) CGC (R) CGC (R) CGC (R) 
   315      1   -17.7578734231   0.000000019402       0.0000  TGC (C) TGC (C) TGC (C) TGC (C) TGC (C) TGC (C) TCC (S) TGC (C) TTC (F) TTC (F) TGC (C) TGC (C) 
   316      3    -4.9678829011   0.006957862937       3.6250  TGC (C) TGC (C) TGC (C) TGC (C) TGC (C) TGC (C) TGC (C) TGC (C) TGC (C) TGC (C) TGC (C) TGC (C) 
   317      9    -4.5203767492   0.010884922011       5.6710  TGG (W) --- (-) TGG (W) TGG (W) TGG (W) TGG (W) TGG (W) TGG (W) TGG (W) TGG (W) TGG (W) TGG (W) 
   318      4    -4.5203773313   0.010884915675       5.6710  TGG (W) TGG (W) TGG (W) TGG (W) TGG (W) TGG (W) TGG (W) TGG (W) TGG (W) TGG (W) TGG (W) TGG (W) 
   319      1    -8.3896998479   0.000227195461       0.1184  TGT (C) --- (-) TGT (C) TGT (C) TGT (C) TGT (C) TGC (C) TGC (C) TGC (C) TGC (C) TGC (C) TGC (C) 
   320      1    -4.9179043499   0.007314443310       3.8108  TGT (C) --- (-) TGT (C) TGT (C) TGT (C) TGT (C) TGT (C) TGT (C) TGT (C) TGT (C) TGT (C) TGT (C) 
   321      1   -13.3457123833   0.000001599671       0.0008  TGT (C) TGC (C) TGC (C) TGC (C) TGT (C) TGC (C) TGT (C) TGC (C) TGC (C) TGC (C) TGC (C) TGC (C) 
   322      1    -8.5551060965   0.000192559358       0.1003  TTA (L) --- (-) CTA (L) CTA (L) CTA (L) CTA (L) TTA (L) TTA (L) TTA (L) TTA (L) TTA (L) TTA (L) 
   323      1   -10.0516090711   0.000043116316       0.0225  TTA (L) --- (-) TTC (F) TTC (F) TTC (F) TTC (F) TTC (F) TTC (F) TTC (F) TTC (F) TTC (F) TTC (F) 
   324      1    -7.0364346815   0.000879255808       0.4581  TTA (L) TTG (L) TTG (L) TTG (L) TTG (L) TTG (L) TTG (L) TTG (L) TTG (L) TTG (L) TTG (L) TTG (L) 
   325      1   -11.2626853504   0.000012843338       0.0067  TTC (F) --- (-) TAC (Y) TAC (Y) TAC (Y) TAC (Y) TTC (F) TTC (F) TTC (F) TTC (F) TTC (F) TTC (F) 
   326      1    -9.6534856788   0.000064201391       0.0334  TTC (F) --- (-) TTC (F) TTC (F) TTC (F) TTC (F) CTC (L) CTC (L) CTC (L) CTC (L) CTC (L) CTC (L) 
   327      9    -4.8241012300   0.008033771139       4.1856  TTC (F) --- (-) TTC (F) TTC (F) TTC (F) TTC (F) TTC (F) TTC (F) TTC (F) TTC (F) TTC (F) TTC (F) 
   328      1    -7.9288931297   0.000360184870       0.1877  TTC (F) --- (-) TTC (F) TTC (F) TTC (F) TTC (F) TTT (F) TTT (F) TTT (F) TTT (F) TTT (F) TTT (F) 
   329      4    -4.8241040277   0.008033748663       4.1856  TTC (F) TTC (F) TTC (F) TTC (F) TTC (F) TTC (F) TTC (F) TTC (F) TTC (F) TTC (F) TTC (F) TTC (F) 
   330      1    -7.9288959255   0.000360183863       0.1877  TTC (F) TTC (F) TTC (F) TTC (F) TTC (F) TTC (F) TTT (F) TTT (F) TTT (F) TTT (F) TTT (F) TTT (F) 
   331      1    -7.4525036834   0.000579987687       0.3022  TTG (L) --- (-) CTG (L) CTG (L) CTG (L) CTG (L) CTG (L) CTG (L) CTG (L) CTG (L) CTG (L) CTG (L) 
   332      1   -12.2193020999   0.000004934288       0.0026  TTG (L) --- (-) TTG (L) CTG (L) CTG (L) CTG (L) CTG (L) TTG (L) TTG (L) TTG (L) TTG (L) TTG (L) 
   333      1   -10.5839583607   0.000025318926       0.0132  TTG (L) --- (-) TTG (L) TTG (L) TTG (L) TTG (L) TTC (F) TTC (F) TTC (F) TTC (F) TTC (F) TTC (F) 
   334      5    -5.0120913606   0.006656966620       3.4683  TTG (L) --- (-) TTG (L) TTG (L) TTG (L) TTG (L) TTG (L) TTG (L) TTG (L) TTG (L) TTG (L) TTG (L) 
   335      1   -14.8425602560   0.000000358062       0.0002  TTG (L) CTG (L) CTG (L) CTG (L) CTG (L) CTG (L) CTC (L) CTT (L) CTT (L) CTT (L) CTT (L) CTT (L) 
   336      1    -9.6302239013   0.000065712335       0.0342  TTG (L) CTG (L) TTG (L) CTG (L) TTG (L) TTG (L) TTG (L) TTG (L) TTG (L) TTG (L) TTG (L) TTG (L) 
   337      1   -11.7662249381   0.000007762354       0.0040  TTG (L) TTG (L) TTG (L) TTG (L) TTG (L) TTG (L) TTG (L) ATG (M) ATG (M) ATG (M) ATG (M) ATG (M) 
   338      1    -5.0120953110   0.006656940323       3.4683  TTG (L) TTG (L) TTG (L) TTG (L) TTG (L) TTG (L) TTG (L) TTG (L) TTG (L) TTG (L) TTG (L) TTG (L) 
   339      1   -16.5419175643   0.000000065454       0.0000  TTT (F) --- (-) CCC (P) CCC (P) CCC (P) CCC (P) CCT (P) CCT (P) CCT (P) CCT (P) CCT (P) CCT (P) 
   340      2    -6.7828459762   0.001133045684       0.5903  TTT (F) --- (-) TTC (F) TTC (F) TTC (F) TTC (F) TTC (F) TTC (F) TTC (F) TTC (F) TTC (F) TTC (F) 
   341      1    -9.0557994521   0.000116712204       0.0608  TTT (F) --- (-) TTC (F) TTT (F) TTT (F) TTT (F) TTT (F) TTT (F) TTT (F) TTT (F) TTT (F) TTT (F) 
   342      1    -8.9186196642   0.000133872907       0.0697  TTT (F) --- (-) TTT (F) TTT (F) TTT (F) TTT (F) TTT (F) TTT (F) TTC (F) TTC (F) TTT (F) TTT (F) 
   343      6    -4.7692038168   0.008487134785       4.4218  TTT (F) --- (-) TTT (F) TTT (F) TTT (F) TTT (F) TTT (F) TTT (F) TTT (F) TTT (F) TTT (F) TTT (F) 
   344      1    -4.7692065520   0.008487111571       4.4218  TTT (F) TTT (F) TTT (F) TTT (F) TTT (F) TTT (F) TTT (F) TTT (F) TTT (F) TTT (F) TTT (F) TTT (F) 
