# Supplementary material for: Comparative gene retention analysis in barley, wild emmer, and bread wheat pangenome lines reveals factors affecting gene retention following gene duplication
Source: BMC Biol. 2023 Feb 6;21:25. doi: 10.1186/s12915-022-01503-z (PMC9903521; doi:10.1186/s12915-022-01503-z)
Supplement: Supplementary file 12 — Additional file 12. Sequence alignment, phylogenetic trees, and natural selection analyses data for Fig. 5E-O. [file 12915_2022_1503_MOESM12_ESM.zip › Files_S11/HORVU.MOREX.r2.5HG0417630.1/HORVU.MOREX.r2.5HG0417630.1_modelA]

CODONML (in paml version 4.8a, August 2014)  HORVU.MOREX.r2.5HG0417630.1.updated.fas
Model: several dN/dS ratios for branches for branches, 
Codon frequency model: F3x4
Site-class models:  PositiveSelection
ns =  12  ls = 521

Codon usage in sequences
--------------------------------------------------------------------------------------------------------------------------------------
Phe TTT  12   1   9   9   9   9 | Ser TCT   7   1   7   7   9   7 | Tyr TAT   8   4  10   9   7  10 | Cys TGT   3   0   2   2   4   3
    TTC  17   5  20  19  19  19 |     TCC   5   1   5   5   3   5 |     TAC  14   3  12  13  14  12 |     TGC  11   6  13  13  12  13
Leu TTA   3   0   2   3   2   2 |     TCA   8   0   5   5   6   5 | *** TAA   0   0   0   0   0   0 | *** TGA   0   0   0   0   0   0
    TTG  12   3  12  10  12  12 |     TCG   2   1   5   5   4   5 |     TAG   0   0   0   0   0   0 | Trp TGG  13   4  13  13  13  13
--------------------------------------------------------------------------------------------------------------------------------------
Leu CTT   7   2   9   9   9   8 | Pro CCT   5   4   8  10   9  10 | His CAT   9   2   8   8   6   8 | Arg CGT   0   0   0   1   0   0
    CTC   8   0   6   5   3   4 |     CCC   3   0   2   2   2   2 |     CAC   6   0   5   5   6   5 |     CGC   3   1   2   2   2   2
    CTA   6   1   5   5   8   6 |     CCA  13   2   7   7   8   7 | Gln CAA   5   1   4   4   4   4 |     CGA   1   0   0   0   1   1
    CTG   6   2   6   7   7   7 |     CCG   1   0   4   2   2   2 |     CAG   7   3   8   8   7   6 |     CGG   1   1   2   1   2   3
--------------------------------------------------------------------------------------------------------------------------------------
Ile ATT  15   3  17  17  17  19 | Thr ACT   2   0   0   2   0   1 | Asn AAT   7   5  14  13  15  15 | Ser AGT   6   0   6   8   6   6
    ATC  11   3  12  13  12  11 |     ACC   6   1   6   6   8   5 |     AAC   7   2   5   6   5   5 |     AGC  14   3  13  11  12  11
    ATA  14   3  11  11  13  11 |     ACA   8   2   9   9   8  10 | Lys AAA  13   1  10   9  12  10 | Arg AGA   9   4   8   8   7  10
Met ATG  11   2  10  10   9  10 |     ACG   4   0   6   5   5   6 |     AAG  21   4  21  21  18  21 |     AGG   9   2  12  12  13  10
--------------------------------------------------------------------------------------------------------------------------------------
Val GTT  12   0  11  11  12  10 | Ala GCT   8   3  11  11   9  11 | Asp GAT  14   3  13  13  12  13 | Gly GGT   8   1   9   8   7   8
    GTC   3   1   2   2   1   2 |     GCC   6   2   6   5   6   5 |     GAC  12   1  12  14  15  13 |     GGC   6   2   7   8   7   7
    GTA   8   3   7   9  10   8 |     GCA  18   3  16  14  15  15 | Glu GAA  13   3  14  13  13  13 |     GGA  17   5  17  17  20  17
    GTG  10   1  13  13  11  14 |     GCG   3   0   5   5   5   4 |     GAG  15   4  14  16  17  17 |     GGG  13   0  11  10   9  11
--------------------------------------------------------------------------------------------------------------------------------------

--------------------------------------------------------------------------------------------------------------------------------------
Phe TTT  14  13  12  12  13  13 | Ser TCT   7   8   8   8   8   8 | Tyr TAT   9   9   9   9   8   9 | Cys TGT   2   1   1   1   1   1
    TTC  18  18  21  21  19  19 |     TCC   5   2   2   2   2   2 |     TAC  11  12  12  12  13  12 |     TGC   9  12  11  11  12  12
Leu TTA   4   2   1   1   2   1 |     TCA   5   7   6   6   7   8 | *** TAA   0   0   0   0   0   0 | *** TGA   0   0   0   0   0   0
    TTG  10   9  10  10  10   9 |     TCG   4   4   4   4   3   3 |     TAG   0   0   0   0   0   0 | Trp TGG  13  13  13  13  13  13
--------------------------------------------------------------------------------------------------------------------------------------
Leu CTT   8  11  10  10  11  11 | Pro CCT   7   7   7   7   7   7 | His CAT   8   7   7   7   8   8 | Arg CGT   3   1   0   0   0   0
    CTC   7   8   6   6   8   8 |     CCC   2   2   2   2   2   2 |     CAC   5   5   5   5   5   5 |     CGC   1   2   2   2   2   2
    CTA   4   4   5   4   3   4 |     CCA   9   8   9   9   8   8 | Gln CAA   6   5   7   7   5   5 |     CGA   2   3   3   3   3   3
    CTG   8   4   7   8   5   5 |     CCG   3   4   3   3   4   4 |     CAG   7   8   6   6   8   8 |     CGG   3   2   2   2   2   2
--------------------------------------------------------------------------------------------------------------------------------------
Ile ATT  12  13  15  13  14  14 | Thr ACT   2   0   1   0   0   0 | Asn AAT  13  10  12  12  10   9 | Ser AGT   7  10   8   8   8   9
    ATC  13  11  11  11  11  11 |     ACC   6   8   7   8   7   7 |     AAC   7   7   5   5   6   8 |     AGC  12  10  12  12  13  11
    ATA  11  10  10  10  10  10 |     ACA   8  10  10  10  10  10 | Lys AAA  16  15  15  15  15  15 | Arg AGA  10   9   9   9   9   9
Met ATG  11  14  13  13  13  13 |     ACG   3   3   3   3   3   3 |     AAG  17  20  19  19  19  19 |     AGG   8   9  10  10  10  10
--------------------------------------------------------------------------------------------------------------------------------------
Val GTT  11  13  10  12  11  11 | Ala GCT   9  10  11  11  11  11 | Asp GAT  13  14  14  13  11  12 | Gly GGT   8   9  10  10  10   9
    GTC   3   2   4   4   3   3 |     GCC   3   4   3   3   4   4 |     GAC  15  16  15  16  17  17 |     GGC   7   7   7   7   7   7
    GTA   7   6   6   6   6   6 |     GCA  17  16  16  16  17  17 | Glu GAA  12  14  13  13  14  13 |     GGA  18  17  17  17  17  17
    GTG  12  14  13  13  14  14 |     GCG  10   6   7   7   6   6 |     GAG  14  11  13  13  12  13 |     GGG  11  11  10  10  10  10
--------------------------------------------------------------------------------------------------------------------------------------

Codon position x base (3x4) table for each sequence.

#1: Bradi4g37110.1 
position  1:    T:0.22158    C:0.15607    A:0.30250    G:0.31985
position  2:    T:0.29865    C:0.19075    A:0.29094    G:0.21965
position  3:    T:0.23699    C:0.25434    A:0.26204    G:0.24663
Average         T:0.25241    C:0.20039    A:0.28516    G:0.26204

#2: TRIDC5AG050790.1
position  1:    T:0.25217    C:0.16522    A:0.30435    G:0.27826
position  2:    T:0.26087    C:0.17391    A:0.31304    G:0.25217
position  3:    T:0.25217    C:0.26957    A:0.24348    G:0.23478
Average         T:0.25507    C:0.20290    A:0.28696    G:0.25507

#3: TraesCS5D02G354400
position  1:    T:0.22158    C:0.14644    A:0.30829    G:0.32370
position  2:    T:0.29287    C:0.19653    A:0.28902    G:0.22158
position  3:    T:0.25819    C:0.24663    A:0.22158    G:0.27360
Average         T:0.25755    C:0.19653    A:0.27296    G:0.27296

#4: TraesCS5A02G348200
position  1:    T:0.21773    C:0.14644    A:0.31021    G:0.32563
position  2:    T:0.29480    C:0.19268    A:0.29287    G:0.21965
position  3:    T:0.26590    C:0.24855    A:0.21965    G:0.26590
Average         T:0.25947    C:0.19589    A:0.27425    G:0.27039

#5: HORVU.MOREX.r2.5HG0417650.1
position  1:    T:0.21965    C:0.14644    A:0.30829    G:0.32563
position  2:    T:0.29672    C:0.19075    A:0.29094    G:0.22158
position  3:    T:0.25241    C:0.24470    A:0.24470    G:0.25819
Average         T:0.25626    C:0.19396    A:0.28131    G:0.26846

#6: TraesCS5B02G349300
position  1:    T:0.22158    C:0.14451    A:0.31021    G:0.32370
position  2:    T:0.29287    C:0.19268    A:0.29287    G:0.22158
position  3:    T:0.26590    C:0.23314    A:0.22929    G:0.27168
Average         T:0.26012    C:0.19011    A:0.27746    G:0.27232

#7: HORVU.MOREX.r2.5HG0417630.1
position  1:    T:0.21346    C:0.15962    A:0.30000    G:0.32692
position  2:    T:0.29423    C:0.19231    A:0.29423    G:0.21923
position  3:    T:0.25577    C:0.23846    A:0.24808    G:0.25769
Average         T:0.25449    C:0.19679    A:0.28077    G:0.26795

#8: TRIDC5BG055030.1
position  1:    T:0.21154    C:0.15577    A:0.30577    G:0.32692
position  2:    T:0.29231    C:0.19038    A:0.29423    G:0.22308
position  3:    T:0.26154    C:0.24231    A:0.24231    G:0.25385
Average         T:0.25513    C:0.19615    A:0.28077    G:0.26795

#9: TRIDC5AG050780.1
position  1:    T:0.21154    C:0.15577    A:0.30769    G:0.32500
position  2:    T:0.29615    C:0.19038    A:0.29231    G:0.22115
position  3:    T:0.25962    C:0.24038    A:0.24423    G:0.25577
Average         T:0.25577    C:0.19551    A:0.28141    G:0.26731

#10: TraesCS5A02G348100
position  1:    T:0.21154    C:0.15577    A:0.30385    G:0.32885
position  2:    T:0.29615    C:0.19038    A:0.29231    G:0.22115
position  3:    T:0.25577    C:0.24423    A:0.24231    G:0.25769
Average         T:0.25449    C:0.19679    A:0.27949    G:0.26923

#11: TraesCS5B02G349200
position  1:    T:0.21346    C:0.15577    A:0.30385    G:0.32692
position  2:    T:0.29423    C:0.19038    A:0.29038    G:0.22500
position  3:    T:0.25192    C:0.25192    A:0.24231    G:0.25385
Average         T:0.25321    C:0.19936    A:0.27885    G:0.26859

#12: TraesCS5D02G354300
position  1:    T:0.21154    C:0.15769    A:0.30385    G:0.32692
position  2:    T:0.29231    C:0.19231    A:0.29423    G:0.22115
position  3:    T:0.25385    C:0.25000    A:0.24231    G:0.25385
Average         T:0.25256    C:0.20000    A:0.28013    G:0.26731

Sums of codon usage counts
------------------------------------------------------------------------------
Phe F TTT     126 | Ser S TCT      85 | Tyr Y TAT     101 | Cys C TGT      21
      TTC     215 |       TCC      39 |       TAC     140 |       TGC     135
Leu L TTA      23 |       TCA      68 | *** * TAA       0 | *** * TGA       0
      TTG     119 |       TCG      44 |       TAG       0 | Trp W TGG     147
------------------------------------------------------------------------------
Leu L CTT     105 | Pro P CCT      88 | His H CAT      86 | Arg R CGT       5
      CTC      69 |       CCC      23 |       CAC      57 |       CGC      23
      CTA      55 |       CCA      95 | Gln Q CAA      57 |       CGA      20
      CTG      72 |       CCG      32 |       CAG      82 |       CGG      23
------------------------------------------------------------------------------
Ile I ATT     169 | Thr T ACT       8 | Asn N AAT     135 | Ser S AGT      82
      ATC     130 |       ACC      75 |       AAC      68 |       AGC     134
      ATA     124 |       ACA     104 | Lys K AAA     146 | Arg R AGA     101
Met M ATG     129 |       ACG      44 |       AAG     219 |       AGG     115
------------------------------------------------------------------------------
Val V GTT     124 | Ala A GCT     116 | Asp D GAT     145 | Gly G GGT      97
      GTC      30 |       GCC      51 |       GAC     163 |       GGC      79
      GTA      82 |       GCA     180 | Glu E GAA     148 |       GGA     196
      GTG     142 |       GCG      64 |       GAG     159 |       GGG     116
------------------------------------------------------------------------------

(Ambiguity data are not used in the counts.)


Codon position x base (3x4) table, overall

position  1:    T:0.21664    C:0.15300    A:0.30583    G:0.32453
position  2:    T:0.29400    C:0.19142    A:0.29262    G:0.22196
position  3:    T:0.25609    C:0.24545    A:0.23997    G:0.25849
Average         T:0.25557    C:0.19663    A:0.27947    G:0.26832


Nei & Gojobori 1986. dN/dS (dN, dS)
(Pairwise deletion)
(Note: This matrix is not used in later ML. analysis.
Use runmode = -2 for ML pairwise comparison.)

Bradi4g37110.1      
TRIDC5AG050790.1     0.0955 (0.0340 0.3558)
TraesCS5D02G354400   0.1335 (0.0510 0.3817) 0.1347 (0.0037 0.0275)
TraesCS5A02G348200   0.1390 (0.0572 0.4113)-1.0000 (0.0000 0.0000) 0.1281 (0.0125 0.0977)
HORVU.MOREX.r2.5HG0417650.1 0.1233 (0.0510 0.4139) 0.0447 (0.0074 0.1657) 0.0776 (0.0155 0.1998) 0.0791 (0.0117 0.1478)
TraesCS5B02G349300   0.1438 (0.0554 0.3854) 0.1801 (0.0074 0.0413) 0.1562 (0.0130 0.0829) 0.1943 (0.0092 0.0472) 0.0569 (0.0092 0.1613)
HORVU.MOREX.r2.5HG0417630.1 0.1578 (0.0735 0.4658) 0.1743 (0.0499 0.2862) 0.2029 (0.0590 0.2910) 0.2059 (0.0635 0.3084) 0.1559 (0.0551 0.3531) 0.1979 (0.0600 0.3030)
TRIDC5BG055030.1     0.1638 (0.0648 0.3954) 0.1453 (0.0438 0.3014) 0.2271 (0.0496 0.2184) 0.2095 (0.0558 0.2662) 0.1777 (0.0519 0.2918) 0.2135 (0.0541 0.2532) 0.2348 (0.0373 0.1587)
TRIDC5AG050780.1     0.1570 (0.0666 0.4242) 0.1397 (0.0459 0.3283) 0.1949 (0.0474 0.2433) 0.1830 (0.0536 0.2928) 0.1514 (0.0497 0.3279) 0.1858 (0.0519 0.2792) 0.2091 (0.0342 0.1638) 0.2145 (0.0142 0.0660)
TraesCS5A02G348100   0.1548 (0.0648 0.4186) 0.1489 (0.0459 0.3080) 0.1910 (0.0457 0.2391) 0.1747 (0.0518 0.2967) 0.1483 (0.0479 0.3231) 0.1770 (0.0501 0.2830) 0.2140 (0.0343 0.1600) 0.1987 (0.0125 0.0628) 0.1912 (0.0017 0.0086)
TraesCS5B02G349200   0.1642 (0.0661 0.4027) 0.1320 (0.0380 0.2881) 0.2077 (0.0469 0.2261) 0.1905 (0.0527 0.2766) 0.1653 (0.0514 0.3110) 0.2005 (0.0536 0.2673) 0.2238 (0.0355 0.1587) 0.3781 (0.0100 0.0264) 0.1718 (0.0108 0.0629) 0.1530 (0.0091 0.0597)
TraesCS5D02G354300   0.1557 (0.0634 0.4074) 0.1235 (0.0380 0.3078) 0.2030 (0.0443 0.2183) 0.1783 (0.0500 0.2806) 0.1568 (0.0488 0.3109) 0.1907 (0.0510 0.2672) 0.2185 (0.0347 0.1586) 0.2832 (0.0075 0.0263) 0.1586 (0.0100 0.0629) 0.1391 (0.0083 0.0597) 0.1420 (0.0025 0.0175)


TREE #  1:  (1, ((3, ((2, 4), (5, 6))), (7, ((11, (8, 12)), (9, 10)))));   MP score: -1
This is a rooted tree.  Please check!
lnL(ntime: 22  np: 27):  -4374.549900      +0.000000
  13..1    13..14   14..15   15..3    15..16   16..17   17..2    17..4    16..18   18..5    18..6    14..19   19..7    19..20   20..21   21..11   21..22   22..8    22..12   20..23   23..9    23..10 
 0.148586 0.133055 0.087813 0.026798 0.042406 0.027852 0.000004 0.000004 0.002242 0.103868 0.025667 0.099018 0.135040 0.038988 0.018735 0.010869 0.001619 0.029896 0.006524 0.032703 0.007990 0.001933 3.366621 0.692232 0.082513 0.094923 1.000000

Note: Branch length is defined as number of nucleotide substitutions per codon (not per neucleotide site).

tree length =   0.98161

(1: 0.148586, ((3: 0.026798, ((2: 0.000004, 4: 0.000004): 0.027852, (5: 0.103868, 6: 0.025667): 0.002242): 0.042406): 0.087813, (7: 0.135040, ((11: 0.010869, (8: 0.029896, 12: 0.006524): 0.001619): 0.018735, (9: 0.007990, 10: 0.001933): 0.032703): 0.038988): 0.099018): 0.133055);

(Bradi4g37110.1: 0.148586, ((TraesCS5D02G354400: 0.026798, ((TRIDC5AG050790.1: 0.000004, TraesCS5A02G348200: 0.000004): 0.027852, (HORVU.MOREX.r2.5HG0417650.1: 0.103868, TraesCS5B02G349300: 0.025667): 0.002242): 0.042406): 0.087813, (HORVU.MOREX.r2.5HG0417630.1: 0.135040, ((TraesCS5B02G349200: 0.010869, (TRIDC5BG055030.1: 0.029896, TraesCS5D02G354300: 0.006524): 0.001619): 0.018735, (TRIDC5AG050780.1: 0.007990, TraesCS5A02G348100: 0.001933): 0.032703): 0.038988): 0.099018): 0.133055);

Detailed output identifying parameters

kappa (ts/tv) =  3.36662


dN/dS (w) for site classes (K=4)

site class             0        1       2a       2b
proportion       0.69223  0.08251  0.20126  0.02399
background w     0.09492  1.00000  0.09492  1.00000
foreground w     0.09492  1.00000  1.00000  1.00000


Bayes Empirical Bayes (BEB) analysis (Yang, Wong & Nielsen 2005. Mol. Biol. Evol. 22:1107-1118)
Positive sites for foreground lineages Prob(w>1):
   125 N 0.548
   130 G 0.543
   181 L 0.549
   198 V 0.541
   243 L 0.556
   247 S 0.547
   252 I 0.544
   255 S 0.546
   298 F 0.548
   329 E 0.542
   337 E 0.551
   363 C 0.566
   395 V 0.546
   427 N 0.543
   430 A 0.547
   453 C 0.549
   466 D 0.541


The grid (see ternary graph for p0-p1)

w0:   0.050  0.150  0.250  0.350  0.450  0.550  0.650  0.750  0.850  0.950
w2:   1.500  2.500  3.500  4.500  5.500  6.500  7.500  8.500  9.500 10.500


Posterior on the grid

w0:   0.380  0.620  0.000  0.000  0.000  0.000  0.000  0.000  0.000  0.000
w2:   0.528  0.231  0.116  0.059  0.030  0.016  0.009  0.005  0.003  0.002

Posterior for p0-p1 (see the ternary graph)

 0.000
 0.000 0.000 0.000
 0.000 0.000 0.000 0.000 0.000
 0.000 0.000 0.000 0.000 0.000 0.000 0.000
 0.000 0.000 0.000 0.000 0.000 0.000 0.000 0.000 0.000
 0.000 0.000 0.000 0.000 0.000 0.000 0.000 0.000 0.000 0.000 0.000
 0.000 0.000 0.000 0.000 0.000 0.000 0.000 0.000 0.000 0.000 0.000 0.000 0.000
 0.000 0.000 0.000 0.000 0.000 0.000 0.000 0.000 0.000 0.000 0.000 0.000 0.000 0.000 0.001
 0.000 0.000 0.000 0.000 0.000 0.000 0.000 0.000 0.000 0.000 0.001 0.001 0.051 0.031 0.165 0.096 0.039
 0.000 0.000 0.000 0.000 0.000 0.000 0.000 0.000 0.000 0.000 0.000 0.000 0.002 0.008 0.021 0.109 0.059 0.360 0.055

sum of density on p0-p1 =   1.000000

Time used:  1:58
