# Supplementary material for: Comparative gene retention analysis in barley, wild emmer, and bread wheat pangenome lines reveals factors affecting gene retention following gene duplication
Source: BMC Biol. 2023 Feb 6;21:25. doi: 10.1186/s12915-022-01503-z (PMC9903521; doi:10.1186/s12915-022-01503-z)
Supplement: Supplementary file 12 — Additional file 12. Sequence alignment, phylogenetic trees, and natural selection analyses data for Fig. 5E-O. [file 12915_2022_1503_MOESM12_ESM.zip › Files_S11/HORVU.MOREX.r2.5HG0417630.1/rst1]

	12	521	344	0.4650	0.149	0.133	0.088	0.027	0.042	0.028	0.000	0.000	0.002	0.104	0.026	0.099	0.135	0.039	0.019	0.011	0.002	0.030	0.007	0.033	0.008	0.002	3.367	0.692	0.083	0.095	1.000	-4374.550
