# Supplementary material for: Comparative gene retention analysis in barley, wild emmer, and bread wheat pangenome lines reveals factors affecting gene retention following gene duplication
Source: BMC Biol. 2023 Feb 6;21:25. doi: 10.1186/s12915-022-01503-z (PMC9903521; doi:10.1186/s12915-022-01503-z)
Supplement: Supplementary file 12 — Additional file 12. Sequence alignment, phylogenetic trees, and natural selection analyses data for Fig. 5E-O. [file 12915_2022_1503_MOESM12_ESM.zip › Files_S11/HORVU.MOREX.r2.5HG0417630.1/2NG.dS]

    12
Bradi4g37110.1       
TRIDC5AG050790.1       0.3558
TraesCS5D02G354400     0.3817  0.0275
TraesCS5A02G348200     0.4113  0.0000  0.0977
HORVU.MOREX.r2.5HG0417650.1   0.4139  0.1657  0.1998  0.1478
TraesCS5B02G349300     0.3854  0.0413  0.0829  0.0472  0.1613
HORVU.MOREX.r2.5HG0417630.1   0.4658  0.2862  0.2910  0.3084  0.3531  0.3030
TRIDC5BG055030.1       0.3954  0.3014  0.2184  0.2662  0.2918  0.2532  0.1587
TRIDC5AG050780.1       0.4242  0.3283  0.2433  0.2928  0.3279  0.2792  0.1638  0.0660
TraesCS5A02G348100     0.4186  0.3080  0.2391  0.2967  0.3231  0.2830  0.1600  0.0628  0.0086
TraesCS5B02G349200     0.4027  0.2881  0.2261  0.2766  0.3110  0.2673  0.1587  0.0264  0.0629  0.0597
TraesCS5D02G354300     0.4074  0.3078  0.2183  0.2806  0.3109  0.2672  0.1586  0.0263  0.0629  0.0597  0.0175
