# Supplementary material for: Comparative gene retention analysis in barley, wild emmer, and bread wheat pangenome lines reveals factors affecting gene retention following gene duplication
Source: BMC Biol. 2023 Feb 6;21:25. doi: 10.1186/s12915-022-01503-z (PMC9903521; doi:10.1186/s12915-022-01503-z)
Supplement: Supplementary file 12 — Additional file 12. Sequence alignment, phylogenetic trees, and natural selection analyses data for Fig. 5E-O. [file 12915_2022_1503_MOESM12_ESM.zip › Files_S11/HORVU.MOREX.r2.5HG0417630.1/HORVU.MOREX.r2.5HG0417630.1..fas]

>Bradi4g37110.1
ATGGAGAGCAAGAGGGTGGGCATAGTTGGTGCCGGTGTGAGCGGCCTAGCAGCCTGCAAGCACGCACTAGACAAGGGGTTTAGCCCAGTTGTGTTTGAGGCGGATGACACTGTCGGTGGGGTGTGGGCGCATACCTTGCAGTCGACAAGGCTTCAGGCACCAACATCGTCATTCCGGTTCTCAGACTTGGCATGGCCAGCATCTGTGACGGCAACATACCCGAGCCATCATGAAGTCATGGAGTACCTCAGGTCATACGCATGCCAATTTGATCTCCTCAAGTGTATCAAGTTCAATAGCCAGGTGCTCGGAATTGATTACCTTGGTGCAACCGAGGAAGAGATTATGGGGTGGGAGCACTGGTCTGGC---AATGGAAAGGCATTAGGAGCTGGGAAGGATGGAGGGTGGCGCCTCACAGTGAAGGACTTGAAAATTGGTAACGTTGAGGTTTTTGAAGTGGATTTTCTCATCCTGTGCATTGGAAGGCATAGTGGGACTCCAAATATCCCAGAATTTCCAGAAAACAAAGGGTTTGAGTTGTTCAAGGGAAAAATATTGCACTCAGTAGACTACTCTTACATGGATGATGTGGCTCCATTTGTTAAAGGGAAGAGTGTAACGATAATCGGGTCTGGAAAATCAGCATTTGACATTGCTGCAGAGGTTGCCAAGGTGAATGGCACAGCACAGCCATGCACCATGATATACAGAACGAAGCACTGGCTGGTTCACAAATCCAGCATATGGGGAATTAACCTTAGTTACTTCTATCTTAACCGCATCTCTCAACTACTAGTTCATAAGCCTGGTGAAGGATTTCTGCACTATATTTTGGCCAGCGCACTCGCTCCCTTGAGATGGGCAATTACAAAAGTAATTGAAACATACTTCAAGCAGAGCATTCCCTTACAAAAACATGGGATGGTACCTGACTACAGCTTCTCCTTCGCTATGTCTTCCTGCTTGATTGCAATGCTGCCAGAAGGGTTTTATGACAGGGTTGATGAGGGCAGCATCGTTCTCAAAAAATCCAAGAGGTTCAGCTTCTACAGTGATGGGATCATCCTGGAGGACAGAAATGAATGCATAAAGAGTGATATTATAATACTAGCAACGGGATTCAGAGGAGACCAGAAACTTAGGGACATCTTCATGGAAAACTGGTGTAGGAAGATAGTAGTAGGATCATCAGATACACCAGTTCCTCTATACAGAGAATGCATACATCCCCGAATTCCACAGTTGGCGATAGTTGGATACTCCGAGAGCCTTACCAACATATATGCCTCAGAGAGGATGGCCCATTGGGTAATCCATTTCCTGGCTGGTGGCTTCCAATTGCCAAGCATAAGATGCATGGAAGAGAGTGTAGCAGAGTGGGGAAAGTACAAGGATATTTATAATGGGAAGTATTTCCGCAGATCTTGTATAAGCACCGTCAACATTTGGTTTAATGATTTGTTATGCAAAGACATCGGATGCACCCCTAGAAGAAAGAAAGGATTCTTGGCTGAATGGTTCCAACCATATGGACCTGCTGATTATGCAGGTCTTTGCTGA
>TRIDC5AG050790.1
---------------------------------------------------------------------------------------------------------------------------------------------------------------------------------------------------------------------------------------------------------------------------------------------------------------------------------------------------------------------------------------------------------------------------------------------------------------------------------------------------------------------------------------------------------------------------------------------------------------------------------------------------------------------------------------------------------------------------------------------------------------------------------------------------------------------------------------------------------------------------------------------------------------------------------------------------------------------------------------------------------------------------------------------------------------------------------------------------------------------------------------------------------------------------------------------------------------------------------------------------------------AGAGAATGCATCCATCCTCGGATTCCTCAGTTGGCAATAGTCGGATACTCCGAGAGCCTTACAAACATATATGCCTCGGAGAGGATGGCCAATTGGGTAATCCATTTCCTAGCTGGCGGCTTCCAGTTGCCAAGCGTAAGATGCATGGAAGAGAATGTAACAGAGTGGGCAAAGTACAAGGATCTTTACAATGGAAAGTATTTCCGCAGATCTTGCATAAGCACCGTGAATATTTGGTTTAATGATCTGTTGTGCCAAGACATCGGATGCAACCCTAGAAGGAAGAAAGGATTCCTGGCTGAATGGTTCCAGCCATATGGACCTGCTGATTATGCAGGTATTTGCTGA
>TraesCS5D02G354400
ATGGACAGGAAGAGGGTGGGCATTGTTGGTGCTGGTGTGAGCGGCCTAGCAGCCTGCAAGCACGCACTCGACAAGGGGTTCAGCCCGGTGGTATTCGAGGCCGATGACACCATCGGTGGAGTGTGGGCGCATACCTTGCAGTCAACAAGGCTTCAGGCGCCGACGACATCGTTCCGGTTCTCGGACTTGGCATGGCCGGCCAGCGTGACGGCGACGTACCCAGGCCACCATGAAGTCATGGAATACCTCAGGTCGTACGCATGCGAGTTTGACCTCCTCAAGTGTATCAAGTTCAGTAGCCAGGTGCTTGGAGTTGAATACTTTGGTGCAACCGAGGAAGAGATCATGGCGTGGGAGCATTGGTCTGGC---AATGGGACAGCATTCGGAGCTGGGAAGGATGGAAGGTGGAGCATCACAGTGAAGAGCCTGAAAATTGGTAATGTTGAGGTTTTTCAAGTGGATTTTCTCATACTGTGCATCGGAAGGCATAGTGGGACGCCAAATATCCCGGAATTTCCAGCTAATAAAGGGCCCGAGTTGTTCAAGGGGAAAATATTGCACTCTATAGACTACTCTTATATGGATAATGTGGCTGAATTTGTTAAAGGGAAGAGTGTGACAATAATTGGGTCCGGAAAATCAGCATTCGACATCGCTGCGGAGGTTGCTAAGGTGAATGGTGCTGATCAGCCATGCACCATGATATATAGAACGAGGCACTGGCTGGTTGATAAATCCAGCATATGGGGAATTAACCTTAGTTACTTCTATCTTAACCGCATTTCGCAACTACTTGTTCATAAACCTGGTGAAGGATTTCTGCACTATTTATTGGCTAGCGCACTCTCTCCCTTGAGATGGGCAATTACAAAAGTAATTGAAACCTACTTCAAGCAAAGGATTCCTCTAGAAAAGCATGGGATGGTACCTGACTACAGCTACTCCTTCGCCATGTCTTCTTGCTTGATTGCATTGCTGCCAGAAGGGTTTTATGACAGGGTTGATGAGGGCAGCATTATTCTTAAGAAATCCAAGAAGTTCAGCTTCTGCGGTAATGGGATTATCATGGAGGATGGAAATGAATGCATAAAGAGTGATATTGTAATTCTAGCAACAGGATTCAGAGGAGACCAGAAGCTTAGGGACATCTTCACGGCAAACTGGTGTAGAAATATAGTGGTTGGATCATCAGATACATCAGTTCCTTTATATAGAGAATGCATCCATCCTCGGATTCCTCAGTTGGCAATAGTCGGATACTCCGAGAGCCTTACAAACATATATGCCTCGGAGAGGATGGCCAATTGGGTAATCCATTTCCTAGCTGGCGGCTTCCAGTTGCCAAGTGTAAGATGCATGGAAGAGAATGTAGCAGAGTGGGCAAAGTACAAGGATCTTTACAATGGAAAGTATTTCCGCAGATCTTGCATAAGCACCGTGAATATTTGGTTTAATGATTTGTTGTGCCAAGACATCGGATGCAACCCTAGAAGGAAGAAAGGATTCCTGGCTGAATGGTTCCAGCCATATGGACCTGCTGATTATGCAGGTATTTGCTGA
>TraesCS5A02G348200
ATGGACAGGAAGAGGGTGGGCATTGTTGGTGCTGGTGTGAGCGGCCTAGCAGCCTGCAAGCACGCGCTAGACAAGGGGTTCAGCCCGGTGGTATTCGAGGCCGATGACACCATTGGTGGAGTATGGGCGCATACCTTGGAGTCGACGAGGCTTCAGGCGCCTACGACTTCGTTCCGTTTCTCAGACCTGGCATGGCCTGCAAGCGTGACAGCGACGTACCCAGGCCACCAGGAAGTCATGGAGTACATCAGGTCGTACGTGTGCGAGTTTGACCTCCTCAAGTGTATCAAGTTCAGTAGTCAGGTGTTGGGAGTTGAATACCTTGGTGCAACTGAGGAAGAGATCATGGAGTGGGAGCATTGGTCTGGC---AATGGGACGGCATTCGGAGCTGGCAAGGATGGAAGGTGGAGCATCACAGTGAAGGACCTGAAAATTGGTCATGTTGAGGTTTTTCAAGTGGATTTTCTCATACTGTGCATCGGAAGGCATAGTGGGACCCCAAATATCCCGGAATTTCCAGCTAATAAAGGGCCCGAGTTGTTCAAGGGGAAAATATTGCACTCTATAGACTACTCTTACATGGATAATGTGGCTGAATTTGTTAAGGGGAAGAGTGTGACAATAATTGGGTCCGGAAAATCAGCATTTGACATCGCTGCGGAGGTTGCTAAGGTGAATGGTGCTGATCAGCCATGCACCATGATATATAGAACGAGGCACTGGCTGGTTGATAAATCCAGCATATGGGGAATTAACCTTAGTTACTTCTATCTTAACCGCATCTCGCAAGTACTTGTTCATAAACCTGGTGAAGGATTTCTGCACTATTTATTGGCTAGTGCACTCTCTCCCTTGAGATGGGCAATTACAAAAGTAATTGAAACCTACTTCAAGCAAAGGATTCCTCTAGAAAAGCATGGGATGGTACCTGACTACAGCTACTCCTTCGCCATGTCTTCTTGCTTGATTGCATTACTCCCAGAAGGGTTTTATGACAGGGTTGATGAGGGCAGCATTATTCTTAAGAAATCCAAGAAGTTCAGCTTCTGCAGTAATGGGATTATCATGGACGATGGAAATGAATGCATAAACAGTGATATTGTAATTCTAGCAACAGGATTCAGAGGAGACCAGAAGCTTAGGGACATCTTCACAGCAAACTGGTGTAGAAATATAGTGGTTGGATCATCAGATACATCAGTTCCTTTATATAGAGAATGCATCCATCCTCGGATTCCTCAGTTGGCAATAGTCGGATACTCCGAGAGCCTTACAAACATATATGCCTCGGAGAGGATGGCCAATTGGGTAATCCATTTCCTAGCTGGCGGCTTCCAGTTGCCAAGCGTAAGATGCATGGAAGAGAATGTAACAGAGTGGGCAAAGTACAAGGATCTTTACAATGGAAAGTATTTCCGCAGATCTTGCATAAGCACCGTGAATATTTGGTTTAATGATCTGTTGTGCCAAGACATCGGATGCAACCCTAGAAGGAAGAAAGGATTCCTGGCTGAATGGTTCCAGCCATATGGACCTGCTGATTATGCAGGTATTTGCTGA
>HORVU.MOREX.r2.5HG0417650.1
ATGGACAGGAAGAGGGTAGGCATTGTTGGTGCTGGTGTGAGCGGCCTAGCAGCCTGCAAGCACGCACTAGACAAGGGATTCAGCCCGGTAGTATTCGAGGCCGATGACACCATTGGTGGAGTGTGGGCGCATACCTTGGAGTCAACGAGGCTTCAGGCGCCTACGACATCATTCCGGTTCTCAGACCTGGCATGGCCTGCAAGCGTGACAGCGACGTACCCAGGCCACCGGGAAGTCATGGAGTACATCAGGTCGTACGTGTGCGAGTTTGACCTCCTTAAGTGTATCAAGTTCAATAGTCAGGTGTTGGGAGTTGAATACCTTGGTGCGACCGAGGAAGAGATCATGGAGTGGGAGCATTGGTCTGGC---AATGGGACGGCATTCGGAGCTGGCAAGGATGGAGGGTGGAGCATCACAGTGAAGGACCTGAAAATTGGTAATGTTGAGGTTTTTCAAGTGGATTTTCTCATACTGTGCATCGGAAGGCATAGTGGGACCCCAAATATCCCAGAATTTCCAGCTAATAAAGGGCCCGAGTTGTTCAAGGGAAAAATATTGCACTCTATAGACTACTCTTACATGGACAATGTAGCTGAATTTGTTAAAGGGAAGAGTGTGACAATAATTGGGTCTGGAAAATCAGCATTTGACATTGCTGCGGAGGTTGCCAAGGTGAATGATGTAGATCAGCCATGCACCATGATATGTAGAACGAGGCACTGGCTGGTTGATAAATCTAGCATATGGGGAATTAACCTTAGTTACTTCTATCTTAACCGCATCTCGCAACTACTTGTTCATAAACCTGGTGAAGGATTTCTGCACTATTTATTGGCTAGTGCACTCTCCCCCTTGAGATGGGCAATTACAAAAGTAATTGAAACCTACTTCAAGCAAAGGATTCCTCTAGAAAAGCATGGGATGGTACCGGACTACAGCTACTCCTTCGCCATGTCTTCTTGCTTGATTGCATTGCTACCAGAAGGGTTTTATGACAGGGTTGATGAGGGCAGCATTATTCTAAAAAAGTCCAAGAGGTTCAGCTTCTGCAGCAATGGAATCATACTGGAGGATGGAAATGAATGCATAAAAAGTGATATTGTAATTCTAGCAACAGGATTCAGAGGAGACCAGAAGCTTAGGGACATCTTCACAGCAAACTGGTGTAGGAATATAGTGGTTGGATCATCGGATACATCAGTTCCTTTATACAGAGAATGCATCCACCCTCGAATTCCTCAGTTGGCAATAGTTGGATACTCTGAGAGCCTTACCAACATATATGCCTCGGAGAGGATGGCCAATTGGGTAATCCATTTCCTAGCTGGCGGATTCCAGTTGCCAAGCATAAGATGCATGGAAGAGAATGTAGCAGAGTGGGCAAAGTACAAGGATCTTTACAATGGAAAATATTTCCGCAGATCTTGTATAAGCACCGTGAATATTTGGTTTAATGATTTGTTGTGCCAAGACATCGGATGCAACCCTAGAAGGAAGAAAGGATTCCTGGCTGAATGGTTCCAGCCATATGGGCCTGCTGACTATGCAGGTATTTGCTGA
>TraesCS5B02G349300
ATGGACAGGAAGAGAGTGGGCATTGTTGGTGCTGGTGTGAGCGGCCTAGCAGCCTGCAAGCACGCGCTAGACAAGGGGTTCAGCCCGGTGGTATTCGAGGCCGATGACACCATTGGTGGAGTGTGGGCGCATACCTTGGAGTCGACGAGGCTTCAGGCGCCTACGACATCGTTCCGGTTCTCAGACCTGGCATGGCCTGCAAGCGTGACAGCGACGTACCCAGGCCACCGGGAAGTCATGGAGTACATCAGGTCGTACGTGTGCGAGTTTGACCTCCTCAAGTGTATCAAGTTCAATAGTCAGGTGTTGGGAGTAGAATACCATGGTGCAACTGAGGAAGAGATCATGGAGTGGGAGCATTGGTCTGGC---AATGGGACGGCATTCGGAGCTGGGAAGGATGGAAGGTGGAGCATCACAGTGAAGGACCTGAAAATTGGTAATGTTGAGGTTTTTCAAGTGGATTTTCTCATACTGTGCATTGGAAGGCATAGTGGGACACCAAATATCCCGGAATTTCCAGCTAATAAAGGGCCCGAGTTGTTCAAGGGGAAAATATTGCACTCTATAGACTACTCTTATATGGATAATGTGGCTGAATTTGTTAAAGGGAAGAGTGTGACAATAATTGGGTCCGGAAAATCAGCATTTGACATCGCTACGGAGGTTGCTAAGGTGAATGGTGCTGATCAGCCATGCACCATGATATATAGAACGAGGCACTGGCTGGTTGATAAATCCAGCATATGGGGAATTAACCTTAGTTACTTCTATCTTAACCGCATTTCGCAACTACTTGTTCATAAACCTGGTGAAGGATTTCTGCACTATTTATTGGCTTGTGCACTCTCTCCCTTGAGATGGGCAATTACAAAAGTAATTGAAACCTACTTCAAGCAAAGGATTCCTCTAGAAAAGCATGGGATGGTACCTGACTACAGCTACTCCTTCGCCATGTCTTCTTGCTTGATTGCATTGCTGCCAGAAGGGTTTTATGACAGGGTTGATGAGGGCAGCATTATTCTTAAGAAATCCAAGAAGTTCAGCTTCTGCAGTAATGGGATTATCATGGAGGATGGAAATGAATGCATAAAGAGTGATATTGTAATTCTAGCAACAGGATTCAGAGGAGACCAGAAGCTTAGGGACATCTTCACAGCAAACTGGTGTAGAAATATAGTGGTTGGATCATCAGATACATCAGTTCCTTTATATAGAGAATGCATCCATCCTCGGATTCCTCAGTTGGCAATAGTCGGATACTCCGAGAGCCTTACAAACATATATGCCTCGGAGAGGATGGCCAATTGGGTAATCCATTTCCTAGCTGGCGGCTTCCGATTGCCAAGCGTAAGATGCATGGAAGAGAATGTAGCAGAGTGGGCAAAGTACAAGGATCTTTACAATGGAAAGTATTTCCGCAGATCTTGCATAAGCACCGTGAATATTTGGTTTAATGATTTGTTGTGCCAAGACATCGGATGCAACCCTAGAAGAAAGAAAGGATTCCTGGCTGAATGGTTCCAGCCATATGGACCTGCTGATTATGCAGGTATTTGCTGA
>HORVU.MOREX.r2.5HG0417630.1
ATGGACAGGAAGAGGGTGGGAATCGTTGGTGCTGGTGTGAGCGGCCTAGCAGCCTGCAAGCACGCGTTAGACAAGGGGTTCAGCCCGGTGGTATTCGAGGCCGATGACACCATCGGAGGAGTGTGGGCGCATACCTTGGAGTCAACGAGGCTTCAGGCGCCAACGACATCGTTCCGGTTCTCGGACCTGGCGTGGCCGGCGGGCGTGACCGCGACGTACCCAGGCCACCGTCAAGTCATGGAGTACCTCAGGTTGTATGCACGTGAGTTTGACCTCTTAAAGTGTATCAAGTTCAATAGCCAGGTGCTTGGAGTTGAATACTTTGGTGCAAACGAGGAAGAGATTATGGGGTGGGAGCATTGGTCTGGTGATGACGGGAAGGCGTTCAGAGTTGCGAAAGATAGAGGGTGGAACCTTACAGTGAAGGACCTGAAAAATGGTAACATTGAGGTTTTTCAAGTGGATTTTCTCATACTGTGCATCGGAAGGCATAGTGGGACCCCAAATATCCCAGAATTTCCAGCGAATAAAGGGCCTGAGTTCTTCAAGGGCAAAATATTGCACTCTATGGACTACTCTTACATGGATAATGCGGCAGAATTTGTTAAAGGAAAAAGTGTGACAATAATTGGGTCCGGAAAATCAGCATTTGACATTGCTGCAGAGGTTGCCAAAGTGAACGGTGCAGCTCAGCCGTGCACCATGGTACATAGAACAATACACTGGCGGGTTGACAAATTTAGCATATGGGGAGTTAACCTTAATTACTTCTATCTGAACCGTATCTCGCAACTATTTGTTCATAAACCCGGTGAAGGATTTCTGCACTACATGTTGGCTAGTGCACTCTCTCCCTTGAGATGGGCAAGTACAAAAGTAATTGAAACTTATCTCAAGCAAAGCATTCCTTTACAAAAACATGGGATGGTACCTGACTACAGCTTCTCCTTTGCTATGTCTTCTTGCTTGATTGCAATGCTGCCAAAAGGGTTTTATGACAGGGTTGAAGATGGCAGCATTATTCTTAAGAAATCCAAGCGGTTCAGCTTCTGCAGTGATGGGATCATCCTGGAGGATGGAGAAGAAAGCATAAAGAGTGATATCGTAATTCTAGCAACAGGATTCAAAGGAGACCAGAAGCTCAGGGACATCTTCACAGCAAACTGGTGCAGAAATATAGTGGCAGGATCATCAGATACATCGGTTCCACTATACAGAGAATGCATCCATCCTCGAATTCCTCAGTTGGCAATAGTCGGATATTCCGAGAGCCTTACCGACATATATGTCTCAGAGAGGATAGCTAATTGGGTAATCCATTTCCTGGCTGGTGGCTTCCAGTTGCCAAGCATAAGACGCATGGAAGGGAGTGTAGCAGAGTGGGCAAAGTACAAGAATCTTTACAATGGAAAGTATTTTAGACGATCTTGTTTAAGCACTGTGAATATTTGGTTTAATGATTTGTTGTGCCAAGATATCGGATGCAATCCTAGAAGAAAGAAAGGATTCCTCGCTGAATGGTTCCAGCCATATGGACCTGCTGATTATGCAGGCCTTTCCTGA
>TRIDC5BG055030.1
ATGGACAGGAAGAGGGTGGGCATTGTTGGTGCTGGTGTGAGCGGCCTAGCAGCCTGCAAGCACGCACTCGACAAGGGGTTCAGCCCGGTGGTATTCGAAGCCGATGACACCATCGGTGGAGTGTGGGCGCATACCTTGCAGTCAACAAGGCTTCAGGCGCCGACGACATCGTTCCGGTTCTCGGACTTGGCATGGCCGGCCGGCGTGACGGCGACGTACCCAGGCCACCGTGAAGTCATGGAATACCTCAGTTCGTACGCGTGCGAGTTTGACCTCCTCAAGTGTATCAAGTTCAGTAGTCAGGTGCTTGGAGTTGAATACTTTGGTGCAACCAAGGAAGAGATTATGGAGTGGAAGCATTGGTCTGGTGACGATGGGAAGGCGTTCAGAGCTGGGAAAGATGGAGGGTGGAGCCTTAAAGTGAAGGACCTGAAAATTGGTACCGTTGAGGTTTTTCAGGTGGATTTTCTCATACTGTGCATCGGAAGGCATAGTGGAACCCCAAATATCCCAGAATTTCCAGTGAACAAAGGGCCTGAGTTCTTCAAGGGGAAAATATTGCACTCTATGGACTACTCTTACATGGATAATGCGGATGAATTTGTTAAAGGGAAGAGTGTGACAATAATTGGGTCCGGAAAATCAGCATTTGACATTGCTGCAGAGGTTGCCAAAGTGAATGGTGCAGCTCAGCCGTGCACCATGATATATAGAACAAAACACTGGCGGGTTGACAAATTTAGTATGTGGGGAGTTAACCTTAATTACTTCTATCTTAACCGCATCTCGCAACTATTAGTTCATAAACCCGGTGAAGGATTTCTCCACTATATGTTGGCTAGTGCACTCTCTCCCTTGAGATGGGCAATTACAAAAGTAATTGAAACCTACCTCAAGCAAAGGATTCCTTTACAAAAACATGGGATGGTACCTGACTACAGCTTCTCCTTTGCTATGTCTTCTTGCTTGATTGCAATGCTGCCAAAAGGGTTTTATGACAGGGTTGATGATGGCAGCATTGTTCTTAAGAACTCAAAGAGGTTCAGCTTCTGCAGTGATGGGATCAACCTGGAGGATGGAGAAGAAAGCATAAAGAGTGATATTATAATTCTAGCAACAGGATTCAGAGGAGACCAGAAGCTTAGGGACATCTTCACAGCAAACTGGTGCAGAAATATAGTGGCAGGATCATCAGATACATCAGTTCCACTATACAGAGAATGCATCCATCCTCGAATCCCTCAGTTGGCAATAGTTGGATATTCTGAGAGCCTTACCGACATATATGTCTCAGAGAGGGTGGCTAATTGGGTAATCCATTTCATGGCTGGTGGCTTCCAAATGCCAAGCGTAAGACGCATGGAAGAGAGTGTAGCAGAGTGGACAAAGTACAAGAATCTTTACAATGGAAAGTATTTTCGACGATCTTGCATAAGCACAGTGAATATTTGGTTTAATGATTTGTTGTGCCAAGACATCGGATGCAACCCTAGAAGAAAGAAAGGATTCCTTGCTGAATGGTTCCAGCCATATGGACCTGCTGATTATGCAGGCCTTTGCTGA
>TRIDC5AG050780.1
ATGGACAGGAAGAGGGTGGGCGTTGTTGGTGCTGGTGTGAGCGGCCTAGCAGCCTGCAAGCACGCACTGGACAAGGGGTTCAGCCCGGTGGTATTCGAGGCTGATGACACCATCGGTGGAGTGTGGGCGCATACCTTGCAGTCAACAAGGCTTCAAGCGCCGACGACATCGTTCCGGTTCTCGGACTTGGCGTGGCCAGCCAGCGTGACGGCGACGTACCCAGGCCACGGTGAAGTCATGGAATACCTCAGGTTGTACGCATGCGAGTTTGACCTCCTCAAGTGTATCAAGTTCAGTAGCCAGGTGCTTGGAGTTGAATACTTTGGTGCAACTGAGGAAGAGATTATGGAGTGGAAGCATTGGTCTGGTGACGACGGGAAGGCGTTCAGAGCTGGGAAAGATGGAGGGTGGAGCCTTAAAGTGAAGGACCTGAAAATTGGTACCATTGAGATTTTTCAAGTGGATTTTCTCATACTGTGCATCGGAAGGCATAGTGGAACCCCAAATATCCCAGAATTTCCAGTGAATAAAGGGCCTGAGTTCTTCAAGGGCAAAATATTGCACTCTATGGACTACTCTTACATGGATAATGCGGCTGAATTTGTTAAAGGGAAGAGTGTGACAATAATTGGGTCCGGAAAATCAGCATTTGACATTGCTGCAGAGGTTGCCAAAGTCAATGGTGCAGCTCAGCCGTGCACCATGATATATAGAACAAAACACTGGCGGGTTGATAAATTTAGTATGTGGGGAGTTAACCTTAATTACTTCTATCTTAACCGCATCTCGCAACTATTCGTTCATAAACCCGGTGAAGGATTCCTGCACTATATGTTGGCTAGTGCACTCTCTCCCTTGAGATGGGCAATTACAAAAGTAATTGAAACCTACCTCAAGCAAAGGATTCCTTTACAAAAACATGGGATGGTACCTGACTACAGCTTCTCCTTTGCTATGTCTTCTTGCTTGATTGCAATGCTGCCAAAAGGGTTTTATGACAGGGTTGATGATGGCAGCATTATTCTAAAGAAATCAAAGAGGTTCAGCTTCTGCAGTGATGGGATCAACCTGGAGGATGGAAATGAAAGCATAAAGAGTGATATTATAATTCTAGCAACAGGATTCAGAGGAGACCAGAAGCTTAGGGACATCTTCACAGCAAACTGGTGCAGAAATATAGTGGCAGGATCATCAGATACATCGGTTCCACTATACAGAGAATGCATCCATCCTCGAATCCCTCAGTTGGCAATAGTCGGATATTCTGAGAGCCTTACCGATATATATGTCTCAGAGAGGGTGGCTAATTGGGTAATCCATTTCCTGGCTGGTGGCTTCCAAATGCCAAGCGTAAGACGCATGGAAGAGAGTGTAGCAGAGTGGACAAAGTACAAGAATCTTTACAATGGAAAGTATTTTCGACGATCTTGCATAAGCACAGTGAATATTTGGTTTAATGATTTGTTGTGCCAAGACATCGGATGCAACCCTAGAAGAAAGGAAGGATTCCTTGCGGAATGGTTCCAGCCATATGGACCTGCTGATTATGCAGGCCTTTTCTGA
>TraesCS5A02G348100
ATGGACAGGAAGAGGGTGGGCGTTGTTGGTGCTGGTGTGAGCGGCCTAGCAGCCTGCAAGCACGCACTGGACAAGGGGTTCAGCCCGGTGGTATTCGAGGCTGATGACACCATCGGTGGAGTGTGGGCGCATACCTTGCAGTCAACAAGGCTTCAAGCGCCGACGACATCGTTCCGGTTCTCGGACTTGGCGTGGCCAGCCAGCGTGACGGCGACGTACCCAGGCCACGGTGAAGTCATGGAATACCTCAGGTTGTACGCATGCGAGTTTGACCTCCTCAAGTGTATCAAGTTCAGTAGCCAGGTGCTTGGAGTTGAATACTTTGGTGCAACCGAGGAAGAGATTATGGAGTGGAAGCATTGGTCTGGTGACGACGGGAAGGCGTTCAGAGCTGGGAAAGATGGAGGGTGGAGCCTTAAAGTGAAGGACCTGAAAATTGGTACCGTTGAGGTTTTTCAAGTGGATTTTCTCATACTGTGCATCGGAAGGCATAGTGGAACCCCAAATATCCCAGAATTTCCAGTGAATAAAGGGCCTGAGTTCTTCAAGGGCAAAATATTGCACTCTATGGACTACTCTTACATGGATAATGCGGCTGAATTTGTTAAAGGGAAGAGTGTGACAATAATTGGGTCCGGAAAATCAGCATTTGACATTGCTGCAGAGGTTGCCAAAGTCAATGGTGCAGCTCAGCCGTGCACCATGATATATAGAACAAAACACTGGCGGGTTGATAAATTTAGTATGTGGGGAGTTAACCTTAATTACTTCTATCTTAACCGCATCTCGCAACTATTCGTTCATAAACCCGGTGAAGGATTCCTGCACTATATGTTGGCTAGTGCACTCTCTCCCTTGAGATGGGCAATTACAAAAGTAATTGAAACCTACCTCAAGCAAAGGATTCCTTTACAAAAACATGGGATGGTACCTGACTACAGCTTCTCCTTTGCTATGTCTTCTTGCTTGATTGCAATGCTGCCAAAAGGGTTTTATGACAGGGTTGATGATGGCAGCATTATTCTAAAGAAATCAAAGAGGTTCAGCTTCTGCAGTGATGGGATCAACCTGGAGGATGGAAATGAAAGCATAAAGAGTGATATTATAATTCTGGCAACAGGATTCAGAGGAGACCAGAAGCTTAGGGACATCTTCACAGCAAACTGGTGCAGAAATATAGTGGCAGGATCATCAGATACATCGGTTCCACTATACAGAGAATGCATCCATCCTCGAATCCCTCAGTTGGCAATAGTCGGATATTCTGAGAGCCTTACCGACATATATGTCTCAGAGAGGGTGGCTAATTGGGTAATCCATTTCCTGGCTGGTGGCTTCCAAATGCCAAGCGTAAGACGCATGGAAGAGAGTGTAGCAGAGTGGACAAAGTACAAGAATCTTTACAATGGAAAGTATTTTCGACGATCTTGCATAAGCACAGTGAATATTTGGTTTAATGATTTGTTGTGCCAAGACATCGGATGCAACCCTAGAAGAAAGGAAGGATTCCTTGCGGAATGGTTCCAGCCATATGGACCTGCTGATTATGCAGGCCTTTTCTGA
>TraesCS5B02G349200
ATGGACAGGAAGAGGGTGGGCATTGTTGGTGCTGGTGTGAGCGGCCTAGCAGCCTGCAAGCACGCACTCGACAAGGGGTTCAGCCCGGTGGTATTCGAGGCCGATGACACCATCGGTGGAGTGTGGGCGCATACCTTGCAGTCAACAAGGCTTCAGGCGCCGACGACATCGTTCCGGTTCTCGGACTTGGCATGGCCGGCCAGCGTGACGGCGACGTACCCAGGCCACCATGAAGTCATGGAATACCTCAGGTTGTACGCGTGCGAGTTTGACCTCCTCAAGTGTATCAAGTTCAGTAGCCAGGTGCTTGGAGTTGAATACTTTGGTGCAACCGAGGAAGAGATTATGGAGTGGAAGCATTGGTCTGGTGACGACGGGAAGGCGTTCAGAGCTGGGAAAGATGGAGGGTGGAGCCTTAAAGTGAAGGACCTGAAAATTGGTGCAGTTGAGGTTTTTCAGGTGGATTTTCTCATACTGTGCATCGGAAGGCATAGTGGAACCCCAAATATCCCAGAATTTCCAGTGAGCAAAGGGCCTGAATTCTTCAAGGGCAAAATATTGCACTCTATGGACTACTCTTACATGGATAATGCGGCTGAATTTGTTAAAGGGAAGAGTGTGACAATAATTGGGTCCGGAAAATCAGCATTTGACATTGCTGCAGAGGTTGCCAAAGTGAATGGTGCAGCTCAGCCGTGCACCATGATATACAGAACAAAACACTGGCGGGTTGACAAATTTAGTATGTGGGGAGTTAACCTTAATTACTTCTATCTTAACCGCATCTCGCAATTATTCGTTCATAAACCCGGTGAAGGATTTCTCCACTATATGTTGGCTAGTGCACTCTCTCCCTTGAGATGGGCAATTACAAAAGTAATTGAAACCTACCTCAAGCAAAGGATTCCTTTACAAAAACATGGGATGGTACCTGACTACAGCTTCTCCTTTGCTATGTCTTCTTGCTTGATTGCAATGCTGCCAAAAGGGTTTTATGACAGGGTTGATGATGGCAGCATTATTCTTAAGAACTCAAAGAGGTTCAGCTTCTGCAGTGATGGGATCAACCTGGAGGATGGAGAAGAAAGCATAAAGAGTGGTATTATAATTCTAGCAACAGGATTCAGAGGAGACCAGAAGCTTAGGGACATCTTCACAGCAAACTGGTGCAGAAATATAGTGGCAGGATCATCAGATACATCAGTTCCACTATACAGAGAATGCATCCATCCTCGAATCCCTCAGTTGGCAATAGTCGGATATTCTGAGAGCCTTACCGACATATATGTCTCAGAGAGGGTGGCTAATTGGGTAATCCATTTCCTGGCTGGTGGCTTCCAAATGCCAAGCGTAAGACGCATGGAAGAGAGTGTAGCAGAGTGGACAAAGTACAAGAATCTTTACAATGGAAAGTATTTTCGACGATCTTGCATAAGCACAGTGAATATTTGGTTTAATGATTTGTTGTGCCAAGACATCGGATGCAACCCTAGAAGAAAGAAAGGATTCCTTGCTGAATGGTTCCAGCCATATGGACCTGCTGATTATGCAGGCCTTTGCTGA
>TraesCS5D02G354300
ATGGACAGGAAGAGGGTGGGCATTGTTGGTGCTGGTGTGAGCGGCCTAGCAGCCTGCAAGCACGCACTCGACAAGGGGTTCAGCCCGGTGGTATTCGAGGCCGATGACACCATCGGTGGAGTGTGGGCGCATACCTTGCAGTCAACAAGGCTTCAGGCGCCGACGACATCGTTCCGGTTCTCGGACTTGGCATGGCCGGCCAGCGTGACGGCGACGTACCCAGGCCACCATGAAGTCATGGAATACCTCAGGTCGTACGCGTGCGAGTTTGACCTCCTCAAGTGTATCAAGTTCAGTAGCCAGGTGCTTGGAGTTGAATACTTTGGTGCAACCGAGGAAGAGATTATGGAGTGGAAGCATTGGTCTGGTGACGACGGGAAGGCGTTCAGAGCTGGGAAAGATGGAGGGTGGAGCCTTAAAGTGAAGGACCTGAAAATTGGTGCAGTTGAGGTTTTTCAGGTGGATTTTCTCATACTGTGCATCGGAAGGCATAGTGGAACCCCAAATATCCCAGAATTTCCAGTGAACAAAGGGCCTGAGTTCTTCAAGGGCAAAATATTGCACTCTATGGACTACTCTTACATGGATAATGCGGCTGAATTTGTTAAAGGGAAGAGTGTGACAATAATTGGGTCCGGAAAATCAGCATTTGACATTGCTGCAGAGGTTGCCAAAGTGAATGGTGCAGCTCAGCCGTGCACCATGATATATAGAACAAAACACTGGCGGGTTGACAAATTTAGTATGTGGGGAGTTAACCTTAACTACTTCTATCTTAACCGCATCTCACAACTATTCGTTCATAAACCCGGTGAAGGATTTCTCCACTATATGTTGGCTAGTGCACTCTCTCCCTTGAGATGGGCAATTACAAAAGTAATTGAAACCTACCTCAAGCAAAGGATTCCTTTACAAAAACATGGGATGGTACCTGACTACAGCTTCTCCTTTGCTATGTCTTCTTGCTTGATTGCAATGCTGCCAAAAGGGTTTTATGACAGGGTTGATGATGGCAGCATTATTCTTAAGAACTCAAAGAGGTTCAGCTTCTGCAGTGATGGGATCAACCTGGAGGATGGAGAAGAAAGCATAAAGAGTGATATTATAATTCTAGCAACAGGATTCAGAGGAGACCAGAAGCTTAGGGACATCTTCACAGCAAACTGGTGCAGAAATATAGTGGCAGGATCATCAGATACATCAGTTCCACTATACAGAGAATGCATCCATCCTCGAATCCCTCAGTTGGCAATAGTCGGATATTCTGAGAGCCTTACCGACATATATGTCTCAGAGAGGGTGGCTAATTGGGTAATCCATTTCCTGGCTGGTGGCTTCCAAATGCCAAGTGTAAGACGCATGGAAGAGAGTGTAGCAGAGTGGACAAAGTACAAGAATCTTTACAATGGAAAGTATTTTCGACGATCTTGCATAAGCACAGTGAATATTTGGTTTAATGATTTGTTGTGCCAAGACATCGGATGCAACCCTAGAAGAAAGAAAGGATTCCTTGCTGAATGGTTCCAGCCATATGGACCTGCTGATTATGCAGGCCTTTGCTGA
