# Supplementary material for: Comparative gene retention analysis in barley, wild emmer, and bread wheat pangenome lines reveals factors affecting gene retention following gene duplication
Source: BMC Biol. 2023 Feb 6;21:25. doi: 10.1186/s12915-022-01503-z (PMC9903521; doi:10.1186/s12915-022-01503-z)
Supplement: Supplementary file 12 — Additional file 12. Sequence alignment, phylogenetic trees, and natural selection analyses data for Fig. 5E-O. [file 12915_2022_1503_MOESM12_ESM.zip › Files_S11/HORVU.MOREX.r2.5HG0417630.1/2NG.t]

    12
Bradi4g37110.1       
TRIDC5AG050790.1       0.3094
TraesCS5D02G354400     0.3755  0.0264
TraesCS5A02G348200     0.4097  0.0000  0.0949
HORVU.MOREX.r2.5HG0417650.1   0.3981  0.1241  0.1710  0.1270
TraesCS5B02G349300     0.3889  0.0443  0.0861  0.0531  0.1305
HORVU.MOREX.r2.5HG0417630.1   0.4852  0.3051  0.3337  0.3557  0.3671  0.3443
TRIDC5BG055030.1       0.4161  0.2983  0.2621  0.3085  0.3172  0.2961  0.1934
TRIDC5AG050780.1       0.4401  0.3223  0.2739  0.3214  0.3367  0.3087  0.1899  0.0772
TraesCS5A02G348100     0.4324  0.3090  0.2671  0.3201  0.3296  0.3074  0.1875  0.0712  0.0097
TraesCS5B02G349200     0.4242  0.2777  0.2611  0.3082  0.3291  0.3046  0.1894  0.0408  0.0673  0.0613
TraesCS5D02G354300     0.4211  0.2906  0.2497  0.3048  0.3229  0.2984  0.1874  0.0350  0.0653  0.0593  0.0175
