# Supplementary material for: Comparative gene retention analysis in barley, wild emmer, and bread wheat pangenome lines reveals factors affecting gene retention following gene duplication
Source: BMC Biol. 2023 Feb 6;21:25. doi: 10.1186/s12915-022-01503-z (PMC9903521; doi:10.1186/s12915-022-01503-z)
Supplement: Supplementary file 12 — Additional file 12. Sequence alignment, phylogenetic trees, and natural selection analyses data for Fig. 5E-O. [file 12915_2022_1503_MOESM12_ESM.zip › Files_S11/HORVU.MOREX.r2.4HG0349080.1/HORVU.MOREX.r2.4HG0349080.1.fas]

>HORVU.MOREX.r2.1HG0045430.1
---------ATGGGGTGCATCCAGTCCACG---------CCGAAGCGGAGGCAGCACCCTGCTGGCTACGAGGACCCCGTACAACTCGCCTCCCAGACCGCCTTCAGCGTCAGCGAAGTCGAGGCGTTGTTTGAGCTGTTCAAGAGCATTAGTGGATCAGTGATCGATGATGGTTTGATCAATAAG---GAAGAGTTCCAGCTTGCATTGTTCAAAAACACAAGGAAGGAAAATCTTTTCGCTAATCGGATATTCGACCTTTTCGATGTCAAGAAAAGGGGCGTCATCGATTTTGGCGACTTTGTTCGAGCTTTAAATGTATTCCATCCAAATTTTCCAGTGGAAGAGAAAATTGATTTTTCCTTCAAGCTATATGATATGGATGGTACAGGCTTTATAGAACGGAAGGAGGTAAAGCAGATGTTGATTGCTCTTCTAGGCGAATCGGAGATGAGATTATCTGACGAGATTGTTGAGACAATCCTGGACAAGACCTTTTCAGATGCTGATACGAATCAGGATGGTAAAATAGATAGAACAGAATGGGAGAATTTTGTGTCCAGGAATCCTTCCTTGTTGAAGATAATGACTCTTTCGTACCTCAAGGACATAACAACAACATTTCCCAGCTTTGTGTTTCATTCAGAGGTTGATGATATCATTACATGA
>TraesCSU02G178500
---------ATGGGGTGCATCCAGTCCACG---------CCGAAGCGGAGGCAGCACCCTGCCGGCTACGAGGACCCCGTCCACCTCGCCTCCCAGACCGCCTTCAGCGTCAGCGAAGTTGAGGCGTTGTTCGAGCTGTTCAAGAGCATTAGTGGCTCAGTGATCGATGACGGGCTGATCAACAAG---GAAGAGTTCCAGCTTGCATTGTTCAAAAACACAAGGAAGGAAAATCTTTTCGCTAATCGGATATTCGACCTTTTCGATGTCAAGAAAAGGGGTGTCATTGATTTTGGCGACTTTGTTCGAGCTTTAAATGTATTCCATCCAAATTTTCCAGTGGAAGAGAAAATTGATTTTTCCTTCAAGCTATATGATATGGATGGTACAGGGTTTATTGAACGGAAGGAGGTAAAGCAGATGCTGATTGCTCTTCTAGGCGAATCAGAGATGAGATTATCTGACGAGATTGTTGAGACAATCCTGGACAAGACCTTTTCAGATGCTGATACGAATCAGGATGGTAAAATAGACAGAACAGAATGGGAGAATTTTGTGTCCAGGAATCCTTCCCTGTTGAAGATAATGACTCTTTCGTACCTCAAGGACATAACGACCACATTTCCCAGCTTTGTGTTTCACTCGGAGGTTGATGATATCGTTACATGA
>TraesCS1B02G229300
---------ATGGGGTGCATCCAGTCCACG---------CCGAAGCGGAGGCAGCACCCTGCTGGCTACGAGGACCCCGTCCACCTCGCCTCCCAGACCGCCTTCAGCGTCAGCGAAGTTGAGGCGTTGTTCGAGCTGTTCAAGAGCATTAGTGGCTCAGTGATCGATGACGGGCTGATCAACAAG---GAAGAGTTCCAGCTTGCATTGTTCAAAAACACAAGGAAGGAAAATCTTTTCGCTAATCGGATATTCGACCTTTTTGATGTCAAGAAAAGGGGCGTCATTGATTTTGGCGACTTTGTTCGAGCGTTAAATGTATTCCATCCAAATTTTCCAGTGGAAGAGAAAATTGATTTTTCCTTCAAGCTATATGATATGGATGGTACAGGGTTTATTGAACGGAAGGAGGTAAAGCAGATGTTGATTGCTCTTCTAGGCGAATCAGAGATGAGATTATCTGACGAGATTGTTGAGACAATCCTGGACAAGACCTTTTCAGATGCTGATACGAATCAGGATGGTAAAATAGACAGAACAGAATGGGAGAATTTTGTGTCCAGGAATCCTTCCTTGTTGAAGATAATGACTCTTTCGTACCTCAAGGACATAACGACCACGTTTCCCAGCTTTGTGTTTCACTCGGAGGTTGATGATATTGTTACATGA
>TRIDC1BG037940.1
---------------------------------------------------------------------------------------------------------------------------------------------------------------------------------------------GAAGAGTTCCAGCTTGCATTGTTCAAAAACACAAGGAAGGAAAATCTTTTCGCTAATCGGATATTCGACCTTTTTGATGTCAAGAAAAGGGGCGTCATTGATTTTGGCGACTTTGTTCGAGCGTTAAATGTATTCCATCCAAATTTTCCAGTGGAAGAGAAAATTGATTTTTCCTTCAAGCTATATGATATGGATGGTACAGGGTTTATTGAACGGAAGGAGGTAAAGCAGATGTTGATTGCTCTTCTAGGCGAATCAGAGATGAGATTATCTGACGAGATTGTTGAGACAATCCTGGACAAGACCTTTTCAGATGCTGATACGAATCAGGATGGTAAAATAGACAGAACAGAATGGGAGAATTTTGTGTCCAGGAATCCTTCCTTGTTGAAGATAATGACTCTTTCGTACCTCAAGGACATAACGACCACGTTTCCCAGCTTTGTGTTTCACTCGGAGGTTGATGATATTGTTACATGA
>Bradi1g78640.3
---------ATGGGGTGCTTCCATTCCAAG------------CCCAGGCGACAGTACCCAGGCTAC---GAGGATCCCATCAGTCTCGCGTCACAGACTACATTCAGCGTCAGCGAAGTCGAAGCGCTATTTGAGCTGTTCAAGAGTATTAGTGGTTCTGTTATTGATGATGGTCTCATCAACAAG---GAAGAGTTCCAGCTTGCATTGTTTAAG---AGCAAGAAGGACAATCTTTTTGCTAATCGGATATTTGACCTTTTCGATGTCAAGAAAAGGGGGGTCATTGACTTTGCTGACTTTGTTCGAGCTCTAAATGTATTTCACCCTAGCATTCCGATGGAAGAGAAAATTGATTTTTCCTTCAAGCTATATGATATGGACAACACAGGCTTCATTGAACGAAATGAGGTCAAGCAGATGCTTGTTGCTCTTCTGAGTGAATCGGAAATGAGGTTATCAGATGAAACCATTGAGACAATCCTGGACAAGACATTTTCAGACGCTGATGTGAATCAGGATGGAAAAATAGATAGAGCAGAGTGGGAGAACTTTGTCTCACGGAATCCTTCCTTGCTGAAGATAATGACTCTTCCATACCTTAAAGACATAACGACTACATTCCCTAGCTTTGTTTTTCATTCGGAGGTTGATGATATCGTGACATGA
>TraesCS4B02G379200
ATGGGAGTGAGAGGCACAATACATTCTCAA---------------------------------------------------ATAACGAAGGGGCACAAGACATTCAGCGTGAGCGAGGTGGAGGCGCTCTTCGAGCTCTTCAAGACCATCAGCGGCTCCCTCATCGACGACGGCCTCATCAACAAG---GAAGAGTTCCAGCTTGCATTGTTCAAG---AGCAAGATGGACAATATTTTTGCTAACCGGATATTTGACCTCTTCGATGTCAAGAAACGGGGGGTCATTGACTTTGCTGACTTCGTTCAAGCTCTAAATATATTTCACCCTAGCGTTCCAATGGAAGAGAAAATTGATTTTTCCTTCAAGCTATATGATATGGACAATACAGGATTTATCGAACGGAAAGAGGTCAAGCAGATGCTTGTTGCTCTTCTGAGTGAATCAGGAATGAGGTTATCAGATGAAACCATTGAGTCAATCCTTGACAAGACATTTTCAGATGCTGATGTGAATCAGGACGGGAAAATAGATAGAGCGGAGTGGGAGAACTTTGTCTCACGAAATCCCTCCTTGATGAAGATAATGACTCTGCCATACCTAAAGGACATAACGACCACATTCCCTAGCTTTGTGTTCAACTCGAAGGTCGACGACATCGTGACGTGA
>TraesCSU02G129500
---------ATGGGGTGCTTCCACTCCACGGCCACGGCCGGGGCCAGGCGGCGCTACCCGGGCTAC---GACCACCCCATGCAGCTCGCCTCCCAGACCGCATTCAGCGTGAGCGAGGTGGAGGCGCTGTTCGAGCTCTTCAAGACCATCAGCGGCTCCGTCGTCGACGACGGCCTCATCAGCAAG---GAAGAGTTCCAGCTTGCATTGTTCAAG---AGCAAGATGGACAATATTTTTGCTAACCGGATATTTGACCTCTTCGATGTCAAGAAAAGGGGGGTCATTGACTTTGCTGACTTCGTTCAAGCTCTAAATGTATTTCACCCTAGCGTTCCAATGGAAGAGAAAATTGATTTTTCCTTCAAGCTATATGATATGGACAACACAGGATTTATCGAACGGAAAGAGGTCAAGCAGATGCTCATTGCTCTTCTGAGTGAATCAGGGATGAGGTTATCAGATGAAACCATTGAGTCAATTCTTGACAAGACATTTTCAGATGCTGATGTGAATCAGGATGGAAAAATAGATAGAGCAGAGTGGGAGAACTTTGTCTCACGAAATCCCTCCTTGATGAAGATAATGACTCTTCCATACCTAAAGGACATAACGACCACATTCCCTAGCTTTGTGTTCAACTCGAAGGTCGACGACATCGTGACGTGA
>HORVU.MOREX.r2.4HG0349080.1
---------ATGGGGTGCTTCCACTCCACGGCCAGGGCCAGGGCCAGGCGGCGCTACCCGGGCTACGAGGACGACCCCATGCAGCTCGCCGCCGAGACCGCATTCAGCGTCAGCGAGGTCGAGGCGCTCTTCGAGCTCTTCAAGACAATCAGCGGATCCGTCATCGACGACGGCCTCATCAACAAG---GAAGAGTTCCAGCTTGCATTGTTCAAG---AGCAAGATGGACAATATTTTTGCTAACAGGATATTTGACCTCTTCGATGTCAAGAAAAGGGGGGCCATTGACTTTGCTGACTTTGTTCAAGCCCTAAATGTATTTCACCCTAGCATTCCAATGGAAGAGAAAATTGATTTTTCCTTTAAGCTATATGATATGGACAACACGGGCTTTATTGAACGAAAAGAGGTCAAGCAGATGCTTATCGCCCTTCTGAGTGAATCAGGAATGAGGTTATCAGATGAAACCATCGAGTCAATCCTTGACAAGACATTTTCAGATGCTGATGTGAATCAAGATGGAAAAATAGATAGAGCAGAGTGGGAGAACTTTGTCTCACGAAATCCCTCCTTGATGAAGATAATGACTCTTCCATACCTAAAGGACATAACGACCACATTCCCCAGCTTTGTTTTCAACTCGAAGGTCGACGACATCGTGACATGA
>TRIDC5AG077070.1
---------ATGGGGTGCTTCCACTCCACG------GCCAGGGCCAGGCGGCGCTACCCGGGCTAC---GACGACCCCATGCAGCTCGCCGCCCAGACCGCATTCAGCGTCAGCGAGGTGGAGGCGCTCTTCGAGCTCTTCAAGACCATCAGCGGCTCCGTCATCGACGACGGCTTCATCAACAAG---GAAGAGTTCCAGCTTGCATTGTTCAAG---AGCAAGATGGACAATATTTTTGCTAACCGGATATTTGACCTCTTCGATGTCAAGAAAAGGGGGGTCATTGACTTTGCTGACTTCGTTCAAGCTCTAAATGTATTTCACCCTAGCGTTCCAATGGAAGAGAAAATTGATTTTTCCTTCAAGCTATATGATATGGACAACACAGGGTTTATCGAACGAAAAGAGGTAAAGCAGATGCTTATTGCCCTTCTGAGTGAATCAGGAATGAGGTTATCAGATGAAACCATTGAGTCAATCATTGACAAGACATTTTCAGATGCTGATGTGAATCAGGACGGGAAAATAGATAGAGCGGAGTGGGAGAACTTTGTCTCACGAAATCCCTCCTTGATGAAGATAATGACTCTGCCATACCTAAAGGACATAACGACCACATTCCCTAGCTTTGTTTTCAACTCGAAGGTCGATGACATCGTGACATGA
>TraesCS5A02G545500
---------ATGGGGTGCTTCCACTCCACG------GCCAGGGCCAGGCGGCGCTACCCGGGCTAC---GACGACCCCATGCAGCTCGCCGCCCAGACCGCATTCAGCGTCAGCGAGGTGGAGGCGCTCTTCGAGCTCTTCAAGACCATCAGCGGCTCCGTCATCGACGACGGCTTCATCAACAAGGTAGAAGAGTTCCAGCTTGCATTGTTCAAG---AGCAAGATGGACAATATTTTTGCTAACCGGATATTTGACCTCTTCGATGTCAAGAAAAGGGGGGTCATTGACTTTGCTGACTTCGTTCAAGCTCTAAACGTATTTCACCCTAGCATTCCAATGGAAGAGAAAATTGATTTTTCCTTCAAGCTATATGATATGGACAACACAGGGTTTATCGAACGAAAAGAGGTAAAGCAGATGCTTATTGCCCTTCTGAGTGAATCAGGAATGAGGTTATCAGATGAAACCATTGAGTCAATCATTGACAAGACATTTTCAGATGCTGATGTGAATCAGGACGGGAAAATAGATAGAGCGGAGTGGGAGAACTTTGTCTCACGAAATCCCTCCTTGATGAAGATAATGACTCTGCCATACCTAAAGGACATAACGACCACATTCCCTAGCTTTGTTTTCAACTCGAAGGTCGATGACATCGTGACATGA
