# Supplementary material for: Comparative gene retention analysis in barley, wild emmer, and bread wheat pangenome lines reveals factors affecting gene retention following gene duplication
Source: BMC Biol. 2023 Feb 6;21:25. doi: 10.1186/s12915-022-01503-z (PMC9903521; doi:10.1186/s12915-022-01503-z)
Supplement: Supplementary file 12 — Additional file 12. Sequence alignment, phylogenetic trees, and natural selection analyses data for Fig. 5E-O. [file 12915_2022_1503_MOESM12_ESM.zip › Files_S11/HORVU.MOREX.r2.4HG0349080.1/rst]

Supplemental results for CODEML (seqf: HORVU.MOREX.r2.4HG0349080.1.updated.fas  treef: horvu.morex.r2.4hg0349080.1.updated.pep.fas.phy)


dN/dS (w) for site classes (K=4)

site class             0        1       2a       2b
proportion       0.81679  0.08999  0.08397  0.00925
background w     0.04929  1.00000  0.04929  1.00000
foreground w     0.04929  1.00000  1.00000  1.00000

Naive Empirical Bayes (NEB) probabilities for 4 classes
(amino acids refer to 1st sequence: HORVU.MOREX.r2.1HG0045430.1)

   1 -   0.81679 0.08999 0.08397 0.00925 ( 1)
   2 -   0.81679 0.08999 0.08397 0.00925 ( 1)
   3 -   0.81679 0.08999 0.08397 0.00925 ( 1)
   4 M   0.89619 0.05368 0.04461 0.00552 ( 1)
   5 G   0.92887 0.00612 0.06439 0.00063 ( 1)
   6 C   0.10632 0.80309 0.00803 0.08256 ( 2)
   7 I   0.24085 0.67444 0.01537 0.06934 ( 2)
   8 Q   0.81302 0.11576 0.05932 0.01190 ( 1)
   9 S   0.92095 0.00993 0.06810 0.00102 ( 1)
  10 T   0.01136 0.89561 0.00096 0.09207 ( 2)
  11 -   0.84110 0.06568 0.08647 0.00675 ( 1)
  12 -   0.32340 0.58338 0.03325 0.05997 ( 2)
  13 -   0.84818 0.05860 0.08720 0.00602 ( 1)
  14 P   0.01848 0.87958 0.01152 0.09042 ( 2)
  15 K   0.00339 0.90162 0.00230 0.09269 ( 2)
  16 R   0.92480 0.01295 0.06093 0.00133 ( 1)
  17 R   0.90121 0.02113 0.07550 0.00217 ( 1)
  18 Q   0.13046 0.16814 0.68412 0.01729 ( 3)
  19 H   0.76822 0.16042 0.05487 0.01649 ( 1)
  20 P   0.90437 0.02157 0.07184 0.00222 ( 1)
  21 A   0.71514 0.21409 0.04877 0.02201 ( 1)
  22 G   0.15049 0.76052 0.01080 0.07818 ( 2)
  23 Y   0.07917 0.67947 0.17150 0.06985 ( 2)
  24 E   0.44031 0.04431 0.51082 0.00456 ( 3)
  25 D   0.86331 0.07813 0.05052 0.00803 ( 1)
  26 P   0.91394 0.01540 0.06908 0.00158 ( 1)
  27 V   0.24700 0.48081 0.22276 0.04943 ( 2)
  28 Q   0.00000 0.90678 0.00000 0.09322 ( 2)
  29 L   0.15615 0.75544 0.01075 0.07766 ( 2)
  30 A   0.12068 0.79013 0.00795 0.08123 ( 2)
  31 S   0.00770 0.88974 0.01109 0.09147 ( 2)
  32 Q   0.20286 0.70951 0.01470 0.07294 ( 2)
  33 T   0.72103 0.20970 0.04771 0.02156 ( 1)
  34 A   0.12760 0.77894 0.01338 0.08008 ( 2)
  35 F   0.93723 0.00333 0.05910 0.00034 ( 1)
  36 S   0.93667 0.00339 0.05960 0.00035 ( 1)
  37 V   0.93552 0.00426 0.05978 0.00044 ( 1)
  38 S   0.93667 0.00339 0.05960 0.00035 ( 1)
  39 E   0.93532 0.00378 0.06051 0.00039 ( 1)
  40 V   0.93383 0.00472 0.06097 0.00048 ( 1)
  41 E   0.93861 0.00293 0.05816 0.00030 ( 1)
  42 A   0.93138 0.00526 0.06282 0.00054 ( 1)
  43 L   0.91497 0.01417 0.06940 0.00146 ( 1)
  44 F   0.93447 0.00409 0.06103 0.00042 ( 1)
  45 E   0.94143 0.00238 0.05594 0.00024 ( 1)
  46 L   0.92164 0.01000 0.06732 0.00103 ( 1)
  47 F   0.93723 0.00333 0.05910 0.00034 ( 1)
  48 K   0.94158 0.00235 0.05582 0.00024 ( 1)
  49 S   0.37051 0.04494 0.57993 0.00462 ( 3)
  50 I   0.93930 0.00292 0.05748 0.00030 ( 1)
  51 S   0.93258 0.00462 0.06232 0.00047 ( 1)
  52 G   0.92965 0.00621 0.06350 0.00064 ( 1)
  53 S   0.91411 0.01521 0.06912 0.00156 ( 1)
  54 V   0.83537 0.09987 0.05449 0.01027 ( 1)
  55 I   0.88392 0.05711 0.05310 0.00587 ( 1)
  56 D   0.94116 0.00232 0.05629 0.00024 ( 1)
  57 D   0.94195 0.00220 0.05562 0.00023 ( 1)
  58 G   0.92806 0.00662 0.06464 0.00068 ( 1)
  59 L   0.77552 0.15510 0.05343 0.01595 ( 1)
  60 I   0.94234 0.00228 0.05515 0.00023 ( 1)
  61 N   0.90019 0.04440 0.05084 0.00456 ( 1)
  62 K   0.94158 0.00235 0.05582 0.00024 ( 1)
  63 -   0.81679 0.08999 0.08397 0.00925 ( 1)
  64 E   0.93207 0.00503 0.06238 0.00052 ( 1)
  65 E   0.94143 0.00238 0.05594 0.00024 ( 1)
  66 F   0.93723 0.00333 0.05910 0.00034 ( 1)
  67 Q   0.92383 0.00837 0.06694 0.00086 ( 1)
  68 L   0.92209 0.00926 0.06770 0.00095 ( 1)
  69 A   0.91434 0.01340 0.07088 0.00138 ( 1)
  70 L   0.92384 0.00847 0.06682 0.00087 ( 1)
  71 F   0.93577 0.00372 0.06012 0.00038 ( 1)
  72 K   0.94057 0.00315 0.05595 0.00032 ( 1)
  73 N   0.84691 0.05987 0.08707 0.00615 ( 1)
  74 T   0.75082 0.18189 0.04860 0.01870 ( 1)
  75 R   0.88295 0.05646 0.05479 0.00580 ( 1)
  76 K   0.45044 0.01863 0.52902 0.00192 ( 3)
  77 E   0.89999 0.04317 0.05241 0.00444 ( 1)
  78 N   0.94027 0.00265 0.05680 0.00027 ( 1)
  79 L   0.36859 0.05959 0.56569 0.00613 ( 3)
  80 F   0.93204 0.00483 0.06264 0.00050 ( 1)
  81 A   0.92707 0.00697 0.06525 0.00072 ( 1)
  82 N   0.94128 0.00230 0.05619 0.00024 ( 1)
  83 R   0.90168 0.02111 0.07504 0.00217 ( 1)
  84 I   0.93535 0.00399 0.06025 0.00041 ( 1)
  85 F   0.93204 0.00483 0.06264 0.00050 ( 1)
  86 D   0.94465 0.00177 0.05340 0.00018 ( 1)
  87 L   0.92575 0.00777 0.06569 0.00080 ( 1)
  88 F   0.93694 0.00359 0.05910 0.00037 ( 1)
  89 D   0.94014 0.00268 0.05690 0.00028 ( 1)
  90 V   0.93572 0.00410 0.05976 0.00042 ( 1)
  91 K   0.94158 0.00235 0.05582 0.00024 ( 1)
  92 K   0.93230 0.00495 0.06224 0.00051 ( 1)
  93 R   0.93298 0.00512 0.06138 0.00053 ( 1)
  94 G   0.92881 0.00616 0.06439 0.00063 ( 1)
  95 V   0.85852 0.07857 0.05484 0.00808 ( 1)
  96 I   0.93735 0.00344 0.05886 0.00035 ( 1)
  97 D   0.94415 0.00212 0.05350 0.00022 ( 1)
  98 F   0.93178 0.00507 0.06263 0.00052 ( 1)
  99 G   0.76247 0.16627 0.05416 0.01709 ( 1)
 100 D   0.94465 0.00177 0.05340 0.00018 ( 1)
 101 F   0.93314 0.00451 0.06188 0.00046 ( 1)
 102 V   0.92927 0.00634 0.06374 0.00065 ( 1)
 103 R   0.28527 0.19664 0.49787 0.02022 ( 3)
 104 A   0.92728 0.00676 0.06526 0.00070 ( 1)
 105 L   0.89673 0.02424 0.07653 0.00249 ( 1)
 106 N   0.94027 0.00265 0.05680 0.00027 ( 1)
 107 V   0.74248 0.18251 0.05625 0.01876 ( 1)
 108 F   0.93204 0.00483 0.06264 0.00050 ( 1)
 109 H   0.93356 0.00497 0.06096 0.00051 ( 1)
 110 P   0.90784 0.01811 0.07219 0.00186 ( 1)
 111 N   0.86825 0.06843 0.05629 0.00703 ( 1)
 112 F   0.00078 0.90544 0.00071 0.09308 ( 2)
 113 P   0.89786 0.02381 0.07588 0.00245 ( 1)
 114 V   0.92499 0.02512 0.04731 0.00258 ( 1)
 115 E   0.93207 0.00503 0.06238 0.00052 ( 1)
 116 E   0.94143 0.00238 0.05594 0.00024 ( 1)
 117 K   0.93230 0.00495 0.06224 0.00051 ( 1)
 118 I   0.93729 0.00349 0.05886 0.00036 ( 1)
 119 D   0.94014 0.00268 0.05690 0.00028 ( 1)
 120 F   0.93178 0.00507 0.06263 0.00052 ( 1)
 121 S   0.92125 0.00964 0.06812 0.00099 ( 1)
 122 F   0.93714 0.00341 0.05910 0.00035 ( 1)
 123 K   0.94158 0.00235 0.05582 0.00024 ( 1)
 124 L   0.89502 0.02592 0.07639 0.00266 ( 1)
 125 Y   0.92069 0.00997 0.06831 0.00103 ( 1)
 126 D   0.94014 0.00268 0.05690 0.00028 ( 1)
 127 M   0.95180 0.00075 0.04738 0.00008 ( 1)
 128 D   0.94415 0.00212 0.05350 0.00022 ( 1)
 129 G   0.38006 0.54105 0.02327 0.05562 ( 2)
 130 T   0.91501 0.01287 0.07080 0.00132 ( 1)
 131 G   0.92835 0.00692 0.06402 0.00071 ( 1)
 132 F   0.93194 0.00503 0.06252 0.00052 ( 1)
 133 I   0.93889 0.00327 0.05750 0.00034 ( 1)
 134 E   0.93207 0.00503 0.06238 0.00052 ( 1)
 135 R   0.88544 0.03053 0.08089 0.00314 ( 1)
 136 K   0.77804 0.11377 0.09649 0.01170 ( 1)
 137 E   0.94143 0.00238 0.05594 0.00024 ( 1)
 138 V   0.93409 0.00546 0.05989 0.00056 ( 1)
 139 K   0.94158 0.00235 0.05582 0.00024 ( 1)
 140 Q   0.92383 0.00837 0.06694 0.00086 ( 1)
 141 M   0.95180 0.00075 0.04738 0.00008 ( 1)
 142 L   0.90716 0.02374 0.06665 0.00244 ( 1)
 143 I   0.23576 0.67146 0.02375 0.06903 ( 2)
 144 A   0.92859 0.00650 0.06424 0.00067 ( 1)
 145 L   0.92209 0.00926 0.06770 0.00095 ( 1)
 146 L   0.91078 0.01663 0.07088 0.00171 ( 1)
 147 G   0.82283 0.10924 0.05670 0.01123 ( 1)
 148 E   0.93207 0.00503 0.06238 0.00052 ( 1)
 149 S   0.89493 0.02572 0.07671 0.00264 ( 1)
 150 E   0.36729 0.07188 0.55344 0.00739 ( 3)
 151 M   0.95180 0.00075 0.04738 0.00008 ( 1)
 152 R   0.93191 0.00607 0.06139 0.00062 ( 1)
 153 L   0.91024 0.01584 0.07229 0.00163 ( 1)
 154 S   0.89423 0.02475 0.07848 0.00254 ( 1)
 155 D   0.94024 0.00257 0.05692 0.00026 ( 1)
 156 E   0.93266 0.00448 0.06240 0.00046 ( 1)
 157 I   0.85322 0.08113 0.05731 0.00834 ( 1)
 158 V   0.85881 0.07757 0.05565 0.00797 ( 1)
 159 E   0.94143 0.00238 0.05594 0.00024 ( 1)
 160 T   0.30605 0.14587 0.53308 0.01500 ( 3)
 161 I   0.94225 0.00234 0.05517 0.00024 ( 1)
 162 L   0.73240 0.19249 0.05532 0.01979 ( 1)
 163 D   0.94465 0.00177 0.05340 0.00018 ( 1)
 164 K   0.94158 0.00235 0.05582 0.00024 ( 1)
 165 T   0.91831 0.00970 0.07100 0.00100 ( 1)
 166 F   0.93178 0.00507 0.06263 0.00052 ( 1)
 167 S   0.88749 0.03138 0.07791 0.00323 ( 1)
 168 D   0.94004 0.00270 0.05698 0.00028 ( 1)
 169 A   0.92707 0.00697 0.06525 0.00072 ( 1)
 170 D   0.94014 0.00268 0.05690 0.00028 ( 1)
 171 T   0.29985 0.61517 0.02174 0.06324 ( 2)
 172 N   0.94027 0.00265 0.05680 0.00027 ( 1)
 173 Q   0.92359 0.00860 0.06692 0.00088 ( 1)
 174 D   0.94019 0.00267 0.05686 0.00027 ( 1)
 175 G   0.91341 0.01235 0.07298 0.00127 ( 1)
 176 K   0.93230 0.00495 0.06224 0.00051 ( 1)
 177 I   0.93535 0.00399 0.06025 0.00041 ( 1)
 178 D   0.94016 0.00265 0.05691 0.00027 ( 1)
 179 R   0.91821 0.01117 0.06947 0.00115 ( 1)
 180 T   0.72081 0.20187 0.05657 0.02075 ( 1)
 181 E   0.94041 0.00320 0.05607 0.00033 ( 1)
 182 W   0.90139 0.02148 0.07493 0.00221 ( 1)
 183 E   0.94143 0.00238 0.05594 0.00024 ( 1)
 184 N   0.94426 0.00210 0.05342 0.00022 ( 1)
 185 F   0.93178 0.00507 0.06263 0.00052 ( 1)
 186 V   0.93552 0.00423 0.05981 0.00044 ( 1)
 187 S   0.89655 0.02247 0.07867 0.00231 ( 1)
 188 R   0.89875 0.02045 0.07869 0.00210 ( 1)
 189 N   0.94027 0.00265 0.05680 0.00027 ( 1)
 190 P   0.91391 0.01386 0.07081 0.00142 ( 1)
 191 S   0.92125 0.00964 0.06812 0.00099 ( 1)
 192 L   0.92370 0.00861 0.06681 0.00088 ( 1)
 193 L   0.40897 0.04702 0.53917 0.00483 ( 3)
 194 K   0.94158 0.00235 0.05582 0.00024 ( 1)
 195 I   0.93535 0.00399 0.06025 0.00041 ( 1)
 196 M   0.95180 0.00075 0.04738 0.00008 ( 1)
 197 T   0.92732 0.00686 0.06511 0.00071 ( 1)
 198 L   0.92165 0.00966 0.06770 0.00099 ( 1)
 199 S   0.59762 0.31855 0.05108 0.03275 ( 1)
 200 Y   0.92807 0.00656 0.06469 0.00067 ( 1)
 201 L   0.91261 0.01293 0.07314 0.00133 ( 1)
 202 K   0.93874 0.00290 0.05806 0.00030 ( 1)
 203 D   0.94465 0.00177 0.05340 0.00018 ( 1)
 204 I   0.93535 0.00399 0.06025 0.00041 ( 1)
 205 T   0.93123 0.00553 0.06267 0.00057 ( 1)
 206 T   0.93244 0.00510 0.06193 0.00052 ( 1)
 207 T   0.91551 0.01239 0.07083 0.00127 ( 1)
 208 F   0.93643 0.00402 0.05913 0.00041 ( 1)
 209 P   0.91177 0.01428 0.07248 0.00147 ( 1)
 210 S   0.93667 0.00339 0.05960 0.00035 ( 1)
 211 F   0.93178 0.00507 0.06263 0.00052 ( 1)
 212 V   0.93028 0.00546 0.06370 0.00056 ( 1)
 213 F   0.93334 0.00439 0.06182 0.00045 ( 1)
 214 H   0.39282 0.03720 0.56616 0.00382 ( 3)
 215 S   0.90939 0.01655 0.07235 0.00170 ( 1)
 216 E   0.44308 0.02868 0.52530 0.00295 ( 3)
 217 V   0.93327 0.00506 0.06114 0.00052 ( 1)
 218 D   0.94091 0.00240 0.05644 0.00025 ( 1)
 219 D   0.94116 0.00232 0.05629 0.00024 ( 1)
 220 I   0.94210 0.00246 0.05518 0.00025 ( 1)
 221 I   0.81008 0.12387 0.05332 0.01273 ( 1)
 222 T   0.91683 0.01113 0.07090 0.00114 ( 1)
 223 -   0.81679 0.08999 0.08397 0.00925 ( 1)


lnL = -2009.931327

Bayes Empirical Bayes (BEB) probabilities for 4 classes (class)
(amino acids refer to 1st sequence: HORVU.MOREX.r2.1HG0045430.1)

   1 -   0.84480 0.10183 0.04818 0.00519 ( 1)
   2 -   0.84480 0.10183 0.04818 0.00519 ( 1)
   3 -   0.84480 0.10183 0.04818 0.00519 ( 1)
   4 M   0.92696 0.06017 0.01147 0.00140 ( 1)
   5 G   0.97292 0.00710 0.01979 0.00018 ( 1)
   6 C   0.11893 0.85056 0.00322 0.02729 ( 2)
   7 I   0.26243 0.71224 0.00521 0.02012 ( 2)
   8 Q   0.84539 0.12933 0.02124 0.00404 ( 1)
   9 S   0.96559 0.01153 0.02256 0.00032 ( 1)
  10 T   0.01309 0.94797 0.00048 0.03846 ( 2)
  11 -   0.87185 0.07479 0.04957 0.00380 ( 1)
  12 -   0.33819 0.60844 0.02046 0.03291 ( 2)
  13 -   0.87978 0.06686 0.04997 0.00339 ( 1)
  14 P   0.01959 0.87419 0.03404 0.07217 ( 2)
  15 K   0.00385 0.93827 0.00216 0.05572 ( 2)
  16 R   0.96696 0.01497 0.01770 0.00037 ( 1)
  17 R   0.94518 0.02450 0.02950 0.00082 ( 1)
  18 Q   0.08955 0.12901 0.76342 0.01802 ( 3)
  19 H   0.79877 0.17792 0.01826 0.00505 ( 1)
  20 P   0.94799 0.02498 0.02625 0.00078 ( 1)
  21 A   0.74319 0.23524 0.01526 0.00631 ( 1)
  22 G   0.16661 0.80356 0.00422 0.02562 ( 2)
  23 Y   0.07127 0.61041 0.27923 0.03909 ( 2)
  24 E   0.58230 0.06615 0.34862 0.00294 ( 1)
  25 D   0.89446 0.08747 0.01560 0.00247 ( 1)
  26 P   0.95825 0.01786 0.02338 0.00051 ( 1)
  27 V   0.28090 0.55217 0.14165 0.02528 ( 2)
  28 Q   0.00000 0.88099 0.00000 0.11901 ( 2)
  29 L   0.17300 0.79930 0.00394 0.02375 ( 2)
  30 A   0.13486 0.83723 0.00292 0.02499 ( 2)
  31 S   0.00851 0.90656 0.01130 0.07362 ( 2)
  32 Q   0.22238 0.74924 0.00551 0.02286 ( 2)
  33 T   0.74863 0.23027 0.01490 0.00620 ( 1)
  34 A   0.13978 0.81251 0.00781 0.03990 ( 2)
  35 F   0.97897 0.00386 0.01708 0.00010 ( 1)
  36 S   0.97930 0.00392 0.01668 0.00009 ( 1)
  37 V   0.97589 0.00493 0.01903 0.00014 ( 1)
  38 S   0.97930 0.00392 0.01668 0.00009 ( 1)
  39 E   0.97463 0.00436 0.02087 0.00013 ( 1)
  40 V   0.97326 0.00545 0.02112 0.00017 ( 1)
  41 E   0.97816 0.00339 0.01836 0.00010 ( 1)
  42 A   0.97439 0.00610 0.01935 0.00016 ( 1)
  43 L   0.95673 0.01640 0.02635 0.00053 ( 1)
  44 F   0.97557 0.00473 0.01957 0.00013 ( 1)
  45 E   0.98119 0.00275 0.01599 0.00007 ( 1)
  46 L   0.96409 0.01159 0.02397 0.00036 ( 1)
  47 F   0.97897 0.00386 0.01708 0.00010 ( 1)
  48 K   0.98135 0.00272 0.01587 0.00007 ( 1)
  49 S   0.42867 0.05927 0.50803 0.00403 ( 3)
  50 I   0.97823 0.00337 0.01831 0.00010 ( 1)
  51 S   0.97446 0.00535 0.02005 0.00015 ( 1)
  52 G   0.97313 0.00721 0.01947 0.00019 ( 1)
  53 S   0.95804 0.01763 0.02381 0.00052 ( 1)
  54 V   0.86729 0.11167 0.01782 0.00322 ( 1)
  55 I   0.91747 0.06427 0.01647 0.00180 ( 1)
  56 D   0.97902 0.00268 0.01822 0.00008 ( 1)
  57 D   0.97990 0.00254 0.01748 0.00007 ( 1)
  58 G   0.97153 0.00768 0.02058 0.00021 ( 1)
  59 L   0.80622 0.17213 0.01694 0.00472 ( 1)
  60 I   0.98108 0.00264 0.01622 0.00007 ( 1)
  61 N   0.93432 0.05007 0.01434 0.00127 ( 1)
  62 K   0.98135 0.00272 0.01587 0.00007 ( 1)
  63 -   0.84480 0.10183 0.04818 0.00519 ( 1)
  64 E   0.97492 0.00583 0.01910 0.00015 ( 1)
  65 E   0.98119 0.00275 0.01599 0.00007 ( 1)
  66 F   0.97897 0.00386 0.01708 0.00010 ( 1)
  67 Q   0.96836 0.00972 0.02166 0.00027 ( 1)
  68 L   0.96643 0.01075 0.02252 0.00030 ( 1)
  69 A   0.95871 0.01556 0.02526 0.00047 ( 1)
  70 L   0.96797 0.00983 0.02192 0.00027 ( 1)
  71 F   0.97718 0.00431 0.01840 0.00012 ( 1)
  72 K   0.98021 0.00364 0.01605 0.00009 ( 1)
  73 N   0.87836 0.06828 0.04990 0.00346 ( 1)
  74 T   0.77982 0.20074 0.01436 0.00509 ( 1)
  75 R   0.91809 0.06365 0.01658 0.00168 ( 1)
  76 K   0.58523 0.02752 0.38590 0.00134 ( 1)
  77 E   0.93469 0.04871 0.01534 0.00126 ( 1)
  78 N   0.98044 0.00307 0.01642 0.00008 ( 1)
  79 L   0.42394 0.07785 0.49288 0.00532 ( 3)
  80 F   0.97514 0.00560 0.01911 0.00015 ( 1)
  81 A   0.97078 0.00808 0.02092 0.00022 ( 1)
  82 N   0.97904 0.00265 0.01823 0.00008 ( 1)
  83 R   0.94581 0.02448 0.02891 0.00080 ( 1)
  84 I   0.97711 0.00462 0.01815 0.00012 ( 1)
  85 F   0.97514 0.00560 0.01911 0.00015 ( 1)
  86 D   0.98290 0.00204 0.01500 0.00005 ( 1)
  87 L   0.96930 0.00901 0.02143 0.00025 ( 1)
  88 F   0.97864 0.00415 0.01710 0.00010 ( 1)
  89 D   0.98033 0.00310 0.01649 0.00008 ( 1)
  90 V   0.97613 0.00474 0.01899 0.00013 ( 1)
  91 K   0.98135 0.00272 0.01587 0.00007 ( 1)
  92 K   0.97514 0.00574 0.01897 0.00015 ( 1)
  93 R   0.97621 0.00593 0.01772 0.00014 ( 1)
  94 G   0.97284 0.00715 0.01982 0.00019 ( 1)
  95 V   0.89173 0.08819 0.01755 0.00253 ( 1)
  96 I   0.97799 0.00398 0.01792 0.00011 ( 1)
  97 D   0.98236 0.00245 0.01513 0.00006 ( 1)
  98 F   0.97490 0.00588 0.01907 0.00015 ( 1)
  99 G   0.79253 0.18416 0.01801 0.00529 ( 1)
 100 D   0.98290 0.00204 0.01500 0.00005 ( 1)
 101 F   0.97416 0.00522 0.02046 0.00015 ( 1)
 102 V   0.97125 0.00734 0.02119 0.00021 ( 1)
 103 R   0.28354 0.21593 0.48095 0.01959 ( 3)
 104 A   0.97101 0.00785 0.02093 0.00021 ( 1)
 105 L   0.93990 0.02808 0.03105 0.00097 ( 1)
 106 N   0.98044 0.00307 0.01642 0.00008 ( 1)
 107 V   0.77139 0.20161 0.02060 0.00640 ( 1)
 108 F   0.97514 0.00560 0.01911 0.00015 ( 1)
 109 H   0.97623 0.00576 0.01787 0.00014 ( 1)
 110 P   0.95223 0.02101 0.02612 0.00064 ( 1)
 111 N   0.90468 0.07716 0.01627 0.00189 ( 1)
 112 F   0.00089 0.94405 0.00062 0.05443 ( 2)
 113 P   0.94140 0.02759 0.03007 0.00093 ( 1)
 114 V   0.95835 0.02836 0.01260 0.00069 ( 1)
 115 E   0.97492 0.00583 0.01910 0.00015 ( 1)
 116 E   0.98119 0.00275 0.01599 0.00007 ( 1)
 117 K   0.97514 0.00574 0.01897 0.00015 ( 1)
 118 I   0.97795 0.00404 0.01790 0.00011 ( 1)
 119 D   0.98033 0.00310 0.01649 0.00008 ( 1)
 120 F   0.97490 0.00588 0.01907 0.00015 ( 1)
 121 S   0.96594 0.01119 0.02256 0.00031 ( 1)
 122 F   0.97887 0.00395 0.01708 0.00010 ( 1)
 123 K   0.98135 0.00272 0.01587 0.00007 ( 1)
 124 L   0.93804 0.03001 0.03091 0.00104 ( 1)
 125 Y   0.96499 0.01157 0.02310 0.00033 ( 1)
 126 D   0.98033 0.00310 0.01649 0.00008 ( 1)
 127 M   0.98700 0.00086 0.01212 0.00002 ( 1)
 128 D   0.98236 0.00245 0.01513 0.00006 ( 1)
 129 G   0.40432 0.57079 0.00795 0.01695 ( 2)
 130 T   0.95953 0.01494 0.02508 0.00045 ( 1)
 131 G   0.97151 0.00803 0.02024 0.00022 ( 1)
 132 F   0.97433 0.00582 0.01969 0.00016 ( 1)
 133 I   0.97787 0.00378 0.01825 0.00011 ( 1)
 134 E   0.97492 0.00583 0.01910 0.00015 ( 1)
 135 R   0.92698 0.03530 0.03635 0.00136 ( 1)
 136 K   0.81882 0.12904 0.04690 0.00524 ( 1)
 137 E   0.98119 0.00275 0.01599 0.00007 ( 1)
 138 V   0.97438 0.00631 0.01913 0.00018 ( 1)
 139 K   0.98135 0.00272 0.01587 0.00007 ( 1)
 140 Q   0.96836 0.00972 0.02166 0.00027 ( 1)
 141 M   0.98700 0.00086 0.01212 0.00002 ( 1)
 142 L   0.94949 0.02746 0.02226 0.00080 ( 1)
 143 I   0.25371 0.70151 0.01243 0.03235 ( 2)
 144 A   0.97183 0.00754 0.02043 0.00020 ( 1)
 145 L   0.96643 0.01075 0.02252 0.00030 ( 1)
 146 L   0.95479 0.01929 0.02534 0.00059 ( 1)
 147 G   0.85697 0.12234 0.01748 0.00321 ( 1)
 148 E   0.97492 0.00583 0.01910 0.00015 ( 1)
 149 S   0.93777 0.02978 0.03140 0.00105 ( 1)
 150 E   0.43170 0.09576 0.46682 0.00571 ( 3)
 151 M   0.98700 0.00086 0.01212 0.00002 ( 1)
 152 R   0.97500 0.00704 0.01779 0.00017 ( 1)
 153 L   0.95473 0.01838 0.02632 0.00057 ( 1)
 154 S   0.93721 0.02867 0.03309 0.00103 ( 1)
 155 D   0.98038 0.00298 0.01657 0.00008 ( 1)
 156 E   0.97548 0.00519 0.01919 0.00014 ( 1)
 157 I   0.88847 0.09125 0.01785 0.00243 ( 1)
 158 V   0.89262 0.08713 0.01780 0.00245 ( 1)
 159 E   0.98119 0.00275 0.01599 0.00007 ( 1)
 160 T   0.30465 0.16204 0.51912 0.01419 ( 3)
 161 I   0.98099 0.00270 0.01624 0.00007 ( 1)
 162 L   0.76040 0.21214 0.02060 0.00687 ( 1)
 163 D   0.98290 0.00204 0.01500 0.00005 ( 1)
 164 K   0.98135 0.00272 0.01587 0.00007 ( 1)
 165 T   0.96326 0.01127 0.02514 0.00034 ( 1)
 166 F   0.97490 0.00588 0.01907 0.00015 ( 1)
 167 S   0.92954 0.03628 0.03288 0.00131 ( 1)
 168 D   0.97924 0.00312 0.01755 0.00009 ( 1)
 169 A   0.97078 0.00808 0.02092 0.00022 ( 1)
 170 D   0.98033 0.00310 0.01649 0.00008 ( 1)
 171 T   0.32221 0.64751 0.00862 0.02166 ( 2)
 172 N   0.98044 0.00307 0.01642 0.00008 ( 1)
 173 Q   0.96809 0.00999 0.02165 0.00027 ( 1)
 174 D   0.98023 0.00308 0.01660 0.00008 ( 1)
 175 G   0.95855 0.01435 0.02666 0.00044 ( 1)
 176 K   0.97514 0.00574 0.01897 0.00015 ( 1)
 177 I   0.97711 0.00462 0.01815 0.00012 ( 1)
 178 D   0.98034 0.00307 0.01652 0.00008 ( 1)
 179 R   0.96323 0.01297 0.02343 0.00037 ( 1)
 180 T   0.74943 0.22249 0.02100 0.00708 ( 1)
 181 E   0.98005 0.00369 0.01616 0.00009 ( 1)
 182 W   0.94552 0.02490 0.02877 0.00081 ( 1)
 183 E   0.98119 0.00275 0.01599 0.00007 ( 1)
 184 N   0.98243 0.00243 0.01508 0.00006 ( 1)
 185 F   0.97490 0.00588 0.01907 0.00015 ( 1)
 186 V   0.97590 0.00490 0.01906 0.00014 ( 1)
 187 S   0.93985 0.02605 0.03317 0.00094 ( 1)
 188 R   0.94221 0.02372 0.03321 0.00086 ( 1)
 189 N   0.98044 0.00307 0.01642 0.00008 ( 1)
 190 P   0.95848 0.01608 0.02496 0.00048 ( 1)
 191 S   0.96594 0.01119 0.02256 0.00031 ( 1)
 192 L   0.96782 0.00999 0.02191 0.00028 ( 1)
 193 L   0.50420 0.06575 0.42659 0.00346 ( 1)
 194 K   0.98135 0.00272 0.01587 0.00007 ( 1)
 195 I   0.97711 0.00462 0.01815 0.00012 ( 1)
 196 M   0.98700 0.00086 0.01212 0.00002 ( 1)
 197 T   0.97106 0.00796 0.02077 0.00022 ( 1)
 198 L   0.96592 0.01121 0.02255 0.00032 ( 1)
 199 S   0.62148 0.34480 0.02134 0.01238 ( 1)
 200 Y   0.97166 0.00761 0.02052 0.00021 ( 1)
 201 L   0.95662 0.01500 0.02789 0.00049 ( 1)
 202 K   0.97817 0.00335 0.01839 0.00009 ( 1)
 203 D   0.98290 0.00204 0.01500 0.00005 ( 1)
 204 I   0.97711 0.00462 0.01815 0.00012 ( 1)
 205 T   0.97432 0.00641 0.01910 0.00017 ( 1)
 206 T   0.97492 0.00591 0.01901 0.00016 ( 1)
 207 T   0.96010 0.01438 0.02509 0.00043 ( 1)
 208 F   0.97806 0.00466 0.01716 0.00012 ( 1)
 209 P   0.95671 0.01659 0.02620 0.00051 ( 1)
 210 S   0.97930 0.00392 0.01668 0.00009 ( 1)
 211 F   0.97490 0.00588 0.01907 0.00015 ( 1)
 212 V   0.97228 0.00632 0.02121 0.00018 ( 1)
 213 F   0.97418 0.00508 0.02059 0.00015 ( 1)
 214 H   0.43781 0.04711 0.51161 0.00347 ( 3)
 215 S   0.95378 0.01921 0.02642 0.00060 ( 1)
 216 E   0.59398 0.04362 0.36056 0.00183 ( 1)
 217 V   0.97423 0.00586 0.01974 0.00017 ( 1)
 218 D   0.97936 0.00277 0.01779 0.00008 ( 1)
 219 D   0.97902 0.00267 0.01822 0.00008 ( 1)
 220 I   0.98082 0.00284 0.01626 0.00007 ( 1)
 221 I   0.84075 0.13793 0.01735 0.00398 ( 1)
 222 T   0.96158 0.01292 0.02511 0.00039 ( 1)
 223 -   0.84480 0.10183 0.04818 0.00519 ( 1)
