# Supplementary material for: Comparative gene retention analysis in barley, wild emmer, and bread wheat pangenome lines reveals factors affecting gene retention following gene duplication
Source: BMC Biol. 2023 Feb 6;21:25. doi: 10.1186/s12915-022-01503-z (PMC9903521; doi:10.1186/s12915-022-01503-z)
Supplement: Supplementary file 12 — Additional file 12. Sequence alignment, phylogenetic trees, and natural selection analyses data for Fig. 5E-O. [file 12915_2022_1503_MOESM12_ESM.zip › Files_S11/HORVU.MOREX.r2.4HG0349080.1/HORVU.MOREX.r2.4HG0349080.1.modelA]

CODONML (in paml version 4.8a, August 2014)  HORVU.MOREX.r2.4HG0349080.1.updated.fas
Model: several dN/dS ratios for branches for branches, 
Codon frequency model: F3x4
Site-class models:  PositiveSelection
ns =  10  ls = 223

Codon usage in sequences
--------------------------------------------------------------------------------------------------------------------------------------
Phe TTT  11  10  11  11  12   9 | Ser TCT   1   1   1   1   1   1 | Tyr TAT   1   1   1   1   1   1 | Cys TGT   0   0   0   0   0   0
    TTC   9  10   9   6   8  10 |     TCC   5   5   5   3   3   3 |     TAC   2   2   2   1   3   1 |     TGC   1   1   1   0   1   0
Leu TTA   2   2   2   2   1   1 |     TCA   3   3   3   2   4   5 | *** TAA   0   0   0   0   0   0 | *** TGA   0   0   0   0   0   0
    TTG   6   3   5   4   2   2 |     TCG   2   2   2   2   2   1 |     TAG   0   0   0   0   0   0 | Trp TGG   1   1   1   1   1   1
--------------------------------------------------------------------------------------------------------------------------------------
Leu CTT   5   5   5   5   7   4 | Pro CCT   2   2   2   1   3   2 | His CAT   2   1   1   1   2   1 | Arg CGT   0   0   0   0   0   0
    CTC   2   2   2   1   2   5 |     CCC   2   2   2   1   2   1 |     CAC   1   3   3   1   1   2 |     CGC   0   0   0   0   0   0
    CTA   2   2   2   2   3   3 |     CCA   2   2   2   2   2   2 | Gln CAA   1   0   0   0   0   2 |     CGA   1   1   1   1   3   1
    CTG   2   5   3   1   4   2 |     CCG   1   1   1   0   1   0 |     CAG   6   6   6   3   5   3 |     CGG   3   3   3   2   2   3
--------------------------------------------------------------------------------------------------------------------------------------
Ile ATT   5   6   7   6   7   4 | Thr ACT   1   1   1   1   3   1 | Asn AAT   8   7   7   7   6   5 | Ser AGT   1   1   1   0   4   1
    ATC   6   5   4   1   4   6 |     ACC   2   3   3   2   1   3 |     AAC   1   2   2   1   3   4 |     AGC   4   4   4   1   5   6
    ATA   5   4   4   4   4   7 |     ACA   8   6   5   5   6   5 | Lys AAA   4   4   4   4   4   4 | Arg AGA   2   2   2   2   1   2
Met ATG   5   5   5   4   6   8 |     ACG   2   3   4   3   1   3 |     AAG  11  11  11   8  11  13 |     AGG   4   4   4   3   3   1
--------------------------------------------------------------------------------------------------------------------------------------
Val GTT   3   5   5   4   5   3 | Ala GCT   5   4   4   3   5   5 | Asp GAT  13  11  11  10  12   7 | Gly GGT   3   3   2   2   2   0
    GTC   4   4   4   2   6   5 |     GCC   2   3   2   0   0   0 |     GAC   6   8   8   6   8  12 |     GGC   5   4   5   3   2   3
    GTA   3   2   2   2   1   0 |     GCA   1   1   1   1   2   1 | Glu GAA   7   7   7   6   8   5 |     GGA   1   0   0   0   1   3
    GTG   4   4   4   3   2   6 |     GCG   1   1   2   1   2   2 |     GAG  11  11  11   8   9   9 |     GGG   1   3   3   1   2   3
--------------------------------------------------------------------------------------------------------------------------------------

------------------------------------------------------------------------------------------------------
Phe TTT   9  11   9   9 | Ser TCT   0   0   0   0 | Tyr TAT   1   1   1   1 | Cys TGT   0   0   0   0
    TTC  11   9  12  12 |     TCC   5   4   4   4 |     TAC   3   3   3   3 |     TGC   1   1   1   1
Leu TTA   1   1   1   1 |     TCA   5   5   5   5 | *** TAA   0   0   0   0 | *** TGA   0   0   0   0
    TTG   2   2   2   2 |     TCG   1   1   1   1 |     TAG   0   0   0   0 | Trp TGG   1   1   1   1
------------------------------------------------------------------------------------------------------
Leu CTT   4   5   3   3 | Pro CCT   2   1   2   2 | His CAT   0   0   0   0 | Arg CGT   0   0   0   0
    CTC   5   5   4   4 |     CCC   2   3   2   2 |     CAC   3   2   2   2 |     CGC   1   1   1   1
    CTA   3   3   3   3 |     CCA   2   2   2   2 | Gln CAA   1   2   1   1 |     CGA   1   2   2   2
    CTG   2   1   2   2 |     CCG   1   1   1   1 |     CAG   5   3   5   5 |     CGG   3   1   2   2
------------------------------------------------------------------------------------------------------
Ile ATT   6   5   6   7 | Thr ACT   1   1   1   1 | Asn AAT   4   4   4   3 | Ser AGT   1   1   1   1
    ATC   4   7   6   6 |     ACC   4   3   4   4 |     AAC   4   5   5   6 |     AGC   7   6   6   6
    ATA   4   4   4   4 |     ACA   3   4   4   4 | Lys AAA   4   4   4   4 | Arg AGA   1   1   1   1
Met ATG   9   9   9   9 |     ACG   4   3   2   2 |     AAG  11  11  11  11 |     AGG   3   6   4   4
------------------------------------------------------------------------------------------------------
Val GTT   2   2   3   2 | Ala GCT   5   3   4   4 | Asp GAT   8   8   8   8 | Gly GGT   0   0   0   0
    GTC   7   7   6   6 |     GCC   4   8   5   5 |     GAC  12  13  13  13 |     GGC   3   3   3   3
    GTA   1   1   2   3 |     GCA   3   3   2   2 | Glu GAA   5   5   5   5 |     GGA   2   3   1   1
    GTG   5   2   3   3 |     GCG   1   1   2   2 |     GAG   9  11   9   9 |     GGG   4   2   4   4
------------------------------------------------------------------------------------------------------

Codon position x base (3x4) table for each sequence.

#1: HORVU.MOREX.r2.1HG0045430.1
position  1:    T:0.20465    C:0.14884    A:0.32093    G:0.32558
position  2:    T:0.34419    C:0.18605    A:0.34419    G:0.12558
position  3:    T:0.28372    C:0.24186    A:0.19535    G:0.27907
Average         T:0.27752    C:0.19225    A:0.28682    G:0.24341

#2: TraesCSU02G178500
position  1:    T:0.19070    C:0.16279    A:0.31628    G:0.33023
position  2:    T:0.34419    C:0.18605    A:0.34419    G:0.12558
position  3:    T:0.26977    C:0.26977    A:0.16744    G:0.29302
Average         T:0.26822    C:0.20620    A:0.27597    G:0.24961

#3: TraesCS1B02G229300
position  1:    T:0.20000    C:0.15349    A:0.31628    G:0.33023
position  2:    T:0.34419    C:0.18605    A:0.34419    G:0.12558
position  3:    T:0.27442    C:0.26047    A:0.16279    G:0.30233
Average         T:0.27287    C:0.20000    A:0.27442    G:0.25271

#4: TRIDC1BG037940.1
position  1:    T:0.21384    C:0.13208    A:0.32704    G:0.32704
position  2:    T:0.36478    C:0.17610    A:0.35849    G:0.10063
position  3:    T:0.33333    C:0.18239    A:0.20755    G:0.27673
Average         T:0.30398    C:0.16352    A:0.29769    G:0.23480

#5: Bradi1g78640.3 
position  1:    T:0.18396    C:0.17453    A:0.32547    G:0.31604
position  2:    T:0.34906    C:0.17925    A:0.34434    G:0.12736
position  3:    T:0.33019    C:0.23113    A:0.18868    G:0.25000
Average         T:0.28774    C:0.19497    A:0.28616    G:0.23113

#6: TraesCS4B02G379200
position  1:    T:0.17241    C:0.15271    A:0.35961    G:0.31527
position  2:    T:0.36946    C:0.17241    A:0.33990    G:0.11823
position  3:    T:0.21675    C:0.30049    A:0.20197    G:0.28079
Average         T:0.25287    C:0.20854    A:0.30049    G:0.23810

#7: TraesCSU02G129500
position  1:    T:0.18519    C:0.16204    A:0.32407    G:0.32870
position  2:    T:0.34722    C:0.19907    A:0.32407    G:0.12963
position  3:    T:0.19907    C:0.35185    A:0.16667    G:0.28241
Average         T:0.24383    C:0.23765    A:0.27160    G:0.24691

#8: HORVU.MOREX.r2.4HG0349080.1
position  1:    T:0.17972    C:0.14747    A:0.34101    G:0.33180
position  2:    T:0.34101    C:0.19816    A:0.33180    G:0.12903
position  3:    T:0.19355    C:0.36866    A:0.18433    G:0.25346
Average         T:0.23810    C:0.23810    A:0.28571    G:0.23810

#9: TRIDC5AG077070.1
position  1:    T:0.18692    C:0.14953    A:0.33645    G:0.32710
position  2:    T:0.35047    C:0.19159    A:0.33178    G:0.12617
position  3:    T:0.19626    C:0.35981    A:0.17290    G:0.27103
Average         T:0.24455    C:0.23364    A:0.28037    G:0.24143

#10: TraesCS5A02G545500
position  1:    T:0.18605    C:0.14884    A:0.33953    G:0.32558
position  2:    T:0.35349    C:0.19070    A:0.33023    G:0.12558
position  3:    T:0.19070    C:0.36279    A:0.17674    G:0.26977
Average         T:0.24341    C:0.23411    A:0.28217    G:0.24031

Sums of codon usage counts
------------------------------------------------------------------------------
Phe F TTT     102 | Ser S TCT       6 | Tyr Y TAT      10 | Cys C TGT       0
      TTC      96 |       TCC      41 |       TAC      23 |       TGC       8
Leu L TTA      14 |       TCA      40 | *** * TAA       0 | *** * TGA       0
      TTG      30 |       TCG      15 |       TAG       0 | Trp W TGG      10
------------------------------------------------------------------------------
Leu L CTT      46 | Pro P CCT      19 | His H CAT       8 | Arg R CGT       0
      CTC      32 |       CCC      19 |       CAC      20 |       CGC       4
      CTA      26 |       CCA      20 | Gln Q CAA       8 |       CGA      15
      CTG      24 |       CCG       8 |       CAG      47 |       CGG      24
------------------------------------------------------------------------------
Ile I ATT      59 | Thr T ACT      12 | Asn N AAT      55 | Ser S AGT      12
      ATC      49 |       ACC      29 |       AAC      33 |       AGC      49
      ATA      44 |       ACA      50 | Lys K AAA      40 | Arg R AGA      15
Met M ATG      69 |       ACG      27 |       AAG     109 |       AGG      36
------------------------------------------------------------------------------
Val V GTT      34 | Ala A GCT      42 | Asp D GAT      96 | Gly G GGT      12
      GTC      51 |       GCC      29 |       GAC      99 |       GGC      34
      GTA      17 |       GCA      17 | Glu E GAA      60 |       GGA      12
      GTG      36 |       GCG      15 |       GAG      97 |       GGG      27
------------------------------------------------------------------------------

(Ambiguity data are not used in the counts.)


Codon position x base (3x4) table, overall

position  1:    T:0.18981    C:0.15377    A:0.33061    G:0.32580
position  2:    T:0.35031    C:0.18693    A:0.33878    G:0.12398
position  3:    T:0.24652    C:0.29601    A:0.18164    G:0.27583
Average         T:0.26221    C:0.21224    A:0.28368    G:0.24187


Nei & Gojobori 1986. dN/dS (dN, dS)
(Pairwise deletion)
(Note: This matrix is not used in later ML. analysis.
Use runmode = -2 for ML pairwise comparison.)

HORVU.MOREX.r2.1HG0045430.1
TraesCSU02G178500    0.0240 (0.0040 0.1658)
TraesCS1B02G229300   0.0239 (0.0040 0.1666)-1.0000 (0.0000 0.0588)
TRIDC1BG037940.1     0.0192 (0.0027 0.1394)-1.0000 (0.0000 0.0712)-1.0000 (0.0000 0.0000)
Bradi1g78640.3       0.0908 (0.0764 0.8413) 0.0746 (0.0673 0.9022) 0.0685 (0.0694 1.0141) 0.0623 (0.0543 0.8724)
TraesCS4B02G379200   0.0818 (0.1196 1.4617) 0.0993 (0.1124 1.1322) 0.0911 (0.1148 1.2600) 0.0731 (0.0777 1.0619) 0.1042 (0.0652 0.6252)
TraesCSU02G129500    0.0938 (0.0992 1.0569) 0.1160 (0.0937 0.8077) 0.1060 (0.0959 0.9047) 0.0747 (0.0716 0.9587) 0.0954 (0.0501 0.5252) 0.3301 (0.0548 0.1659)
HORVU.MOREX.r2.4HG0349080.1 0.0880 (0.1053 1.1967) 0.1019 (0.0998 0.9792) 0.0949 (0.1019 1.0740) 0.0633 (0.0745 1.1757) 0.0992 (0.0489 0.4934) 0.1631 (0.0543 0.3328) 0.0963 (0.0179 0.1861)
TRIDC5AG077070.1     0.0898 (0.0990 1.1026) 0.1143 (0.0958 0.8385) 0.1041 (0.0980 0.9407) 0.0750 (0.0761 1.0142) 0.1037 (0.0511 0.4929) 0.3087 (0.0520 0.1685) 0.1111 (0.0140 0.1261) 0.0613 (0.0100 0.1625)
TraesCS5A02G545500   0.0870 (0.0990 1.1382) 0.1110 (0.0958 0.8629) 0.1010 (0.0979 0.9690) 0.0719 (0.0760 1.0576) 0.0963 (0.0489 0.5081) 0.3038 (0.0543 0.1787) 0.1188 (0.0160 0.1350) 0.0463 (0.0080 0.1719) 0.2698 (0.0020 0.0073)


TREE #  1:  (5, (((6, 7), (8, (9, 10))), (1, (4, (2, 3)))));   MP score: -1
This is a rooted tree.  Please check!
lnL(ntime: 18  np: 23):  -2009.931327      +0.000000
  11..5    11..12   12..13   13..14   14..6    14..7    13..15   15..8    15..16   16..9    16..10   12..17   17..1    17..18   18..4    18..19   19..2    19..3  
 0.068862 0.080020 0.269794 0.034185 0.246679 0.045568 0.002856 0.092133 0.047264 0.000004 0.010222 0.655423 0.067533 0.055046 0.000004 0.000004 0.040499 0.000004 1.866082 0.816791 0.089988 0.049290 1.000000

Note: Branch length is defined as number of nucleotide substitutions per codon (not per neucleotide site).

tree length =   1.71610

(5: 0.068862, (((6: 0.246679, 7: 0.045568): 0.034185, (8: 0.092133, (9: 0.000004, 10: 0.010222): 0.047264): 0.002856): 0.269794, (1: 0.067533, (4: 0.000004, (2: 0.040499, 3: 0.000004): 0.000004): 0.055046): 0.655423): 0.080020);

(Bradi1g78640.3: 0.068862, (((TraesCS4B02G379200: 0.246679, TraesCSU02G129500: 0.045568): 0.034185, (HORVU.MOREX.r2.4HG0349080.1: 0.092133, (TRIDC5AG077070.1: 0.000004, TraesCS5A02G545500: 0.010222): 0.047264): 0.002856): 0.269794, (HORVU.MOREX.r2.1HG0045430.1: 0.067533, (TRIDC1BG037940.1: 0.000004, (TraesCSU02G178500: 0.040499, TraesCS1B02G229300: 0.000004): 0.000004): 0.055046): 0.655423): 0.080020);

Detailed output identifying parameters

kappa (ts/tv) =  1.86608


dN/dS (w) for site classes (K=4)

site class             0        1       2a       2b
proportion       0.81679  0.08999  0.08397  0.00925
background w     0.04929  1.00000  0.04929  1.00000
foreground w     0.04929  1.00000  1.00000  1.00000


Bayes Empirical Bayes (BEB) analysis (Yang, Wong & Nielsen 2005. Mol. Biol. Evol. 22:1107-1118)
Positive sites for foreground lineages Prob(w>1):
    18 Q 0.781
    49 S 0.512
   103 R 0.501
   160 T 0.533
   214 H 0.515


The grid (see ternary graph for p0-p1)

w0:   0.050  0.150  0.250  0.350  0.450  0.550  0.650  0.750  0.850  0.950
w2:   1.500  2.500  3.500  4.500  5.500  6.500  7.500  8.500  9.500 10.500


Posterior on the grid

w0:   1.000  0.000  0.000  0.000  0.000  0.000  0.000  0.000  0.000  0.000
w2:   0.298  0.210  0.143  0.099  0.071  0.054  0.042  0.033  0.027  0.023

Posterior for p0-p1 (see the ternary graph)

 0.000
 0.000 0.000 0.000
 0.000 0.000 0.000 0.000 0.000
 0.000 0.000 0.000 0.000 0.000 0.000 0.000
 0.000 0.000 0.000 0.000 0.000 0.000 0.000 0.000 0.000
 0.000 0.000 0.000 0.000 0.000 0.000 0.000 0.000 0.000 0.000 0.000
 0.000 0.000 0.000 0.000 0.000 0.000 0.000 0.000 0.000 0.000 0.000 0.000 0.000
 0.000 0.000 0.000 0.000 0.000 0.000 0.000 0.000 0.000 0.000 0.000 0.000 0.000 0.000 0.000
 0.000 0.000 0.000 0.000 0.000 0.000 0.000 0.000 0.000 0.000 0.000 0.000 0.000 0.000 0.013 0.018 0.495
 0.000 0.000 0.000 0.000 0.000 0.000 0.000 0.000 0.000 0.000 0.000 0.000 0.000 0.000 0.000 0.024 0.003 0.438 0.010

sum of density on p0-p1 =   1.000000

Time used:  0:50
