# Supplementary material for: Comparative gene retention analysis in barley, wild emmer, and bread wheat pangenome lines reveals factors affecting gene retention following gene duplication
Source: BMC Biol. 2023 Feb 6;21:25. doi: 10.1186/s12915-022-01503-z (PMC9903521; doi:10.1186/s12915-022-01503-z)
Supplement: Supplementary file 12 — Additional file 12. Sequence alignment, phylogenetic trees, and natural selection analyses data for Fig. 5E-O. [file 12915_2022_1503_MOESM12_ESM.zip › Files_S11/HORVU.MOREX.r2.4HG0349080.1/2NG.dN]

    10
HORVU.MOREX.r2.1HG0045430.1 
TraesCSU02G178500      0.0040
TraesCS1B02G229300     0.0040  0.0000
TRIDC1BG037940.1       0.0027  0.0000  0.0000
Bradi1g78640.3         0.0764  0.0673  0.0694  0.0543
TraesCS4B02G379200     0.1196  0.1124  0.1148  0.0777  0.0652
TraesCSU02G129500      0.0992  0.0937  0.0959  0.0716  0.0501  0.0548
HORVU.MOREX.r2.4HG0349080.1   0.1053  0.0998  0.1019  0.0745  0.0489  0.0543  0.0179
TRIDC5AG077070.1       0.0990  0.0958  0.0980  0.0761  0.0511  0.0520  0.0140  0.0100
TraesCS5A02G545500     0.0990  0.0958  0.0979  0.0760  0.0489  0.0543  0.0160  0.0080  0.0020
