# Supplementary material for: Comparative gene retention analysis in barley, wild emmer, and bread wheat pangenome lines reveals factors affecting gene retention following gene duplication
Source: BMC Biol. 2023 Feb 6;21:25. doi: 10.1186/s12915-022-01503-z (PMC9903521; doi:10.1186/s12915-022-01503-z)
Supplement: Supplementary file 12 — Additional file 12. Sequence alignment, phylogenetic trees, and natural selection analyses data for Fig. 5E-O. [file 12915_2022_1503_MOESM12_ESM.zip › Files_S11/HORVU.MOREX.r2.4HG0349080.1/lnf]

    -1    223    182


 1

     1      1    -3.8418234557   0.021454444426       4.7843  --- (-) --- (-) --- (-) --- (-) --- (-) --- (-) --- (-) --- (-) --- (-) GTA (V) 
     2      1    -9.8518778177   0.000052648236       0.0117  --- (-) --- (-) --- (-) --- (-) --- (-) --- (-) ACG (T) AGG (R) --- (-) --- (-) 
     3      1    -4.1555969203   0.015676430757       3.4958  --- (-) --- (-) --- (-) --- (-) --- (-) --- (-) GCC (A) GCC (A) --- (-) --- (-) 
     4      1    -4.2145859377   0.014778439696       3.2956  --- (-) --- (-) --- (-) --- (-) --- (-) --- (-) GCC (A) GCC (A) GCC (A) GCC (A) 
     5      1    -3.4094467050   0.033059486965       7.3723  --- (-) --- (-) --- (-) --- (-) --- (-) ATG (M) --- (-) --- (-) --- (-) --- (-) 
     6      1    -4.8805376028   0.007592930949       1.6932  --- (-) --- (-) --- (-) --- (-) --- (-) GGA (G) --- (-) --- (-) --- (-) --- (-) 
     7      1    -3.4240882550   0.032578971166       7.2651  --- (-) --- (-) --- (-) --- (-) --- (-) GTG (V) --- (-) --- (-) --- (-) --- (-) 
     8      1     0.0000000000   1.000000000000     223.0000  ??? (-) ??? (-) ??? (-) ??? (-) ??? (-) ??? (-) ??? (-) ??? (-) ??? (-) ??? (-) 
     9      3    -5.3300035430   0.004844052850       1.0802  AAA (K) AAA (K) AAA (K) AAA (K) AAA (K) AAA (K) AAA (K) AAA (K) AAA (K) AAA (K) 
    10      1    -5.7720569984   0.003113346774       0.6943  AAA (K) AAA (K) AAA (K) AAA (K) AAG (K) AAG (K) AAG (K) AAG (K) AAG (K) AAG (K) 
    11      1    -3.5396695830   0.029022915162       6.4721  AAC (N) AAC (N) AAC (N) AAC (N) --- (-) --- (-) --- (-) --- (-) --- (-) --- (-) 
    12      2    -4.5419739282   0.010652358795       2.3755  AAG (K) AAG (K) AAG (K) --- (-) AAG (K) AAG (K) AAG (K) AAG (K) AAG (K) AAG (K) 
    13      1   -16.6753925338   0.000000057276       0.0000  AAG (K) AAG (K) AAG (K) --- (-) CCC (P) --- (-) GCC (A) GCC (A) GCC (A) GCC (A) 
    14      1    -6.6409271585   0.001305815984       0.2912  AAG (K) AAG (K) AAG (K) AAG (K) AAA (K) AAG (K) AAG (K) AAG (K) AAG (K) AAG (K) 
    15      5    -4.5419766507   0.010652329795       2.3755  AAG (K) AAG (K) AAG (K) AAG (K) AAG (K) AAG (K) AAG (K) AAG (K) AAG (K) AAG (K) 
    16      1    -8.8642188792   0.000141357434       0.0315  AAG (K) AAG (K) AAG (K) AAG (K) AAG (K) ATG (M) ATG (M) ATG (M) ATG (M) ATG (M) 
    17      1   -11.1939871285   0.000013756665       0.0031  AAG (K) AAG (K) AAG (K) AAG (K) AAT (N) AAA (K) AAA (K) AAA (K) AAA (K) AAA (K) 
    18      1   -14.7099991084   0.000000408817       0.0001  AAT (N) AAC (N) AAC (N) --- (-) AAC (N) AAC (N) AGC (S) AAC (N) AAC (N) AAC (N) 
    19      1    -5.6373946314   0.003562137007       0.7944  AAT (N) AAT (N) AAT (N) AAT (N) AAC (N) AAC (N) AAC (N) AAC (N) AAC (N) AAC (N) 
    20      1    -6.4685187506   0.001551522223       0.3460  AAT (N) AAT (N) AAT (N) AAT (N) AAT (N) AAC (N) AAC (N) AAC (N) AAC (N) AAC (N) 
    21      1    -9.8924716193   0.000050553842       0.0113  AAT (N) AAT (N) AAT (N) AAT (N) AAT (N) AAT (N) AAT (N) AAT (N) AAT (N) AAC (N) 
    22      3    -5.1178398958   0.005988945679       1.3355  AAT (N) AAT (N) AAT (N) AAT (N) AAT (N) AAT (N) AAT (N) AAT (N) AAT (N) AAT (N) 
    23      1   -10.1446187994   0.000039286925       0.0088  AAT (N) AAT (N) AAT (N) AAT (N) AGC (S) AGC (S) AGC (S) AGC (S) AGC (S) AGC (S) 
    24      1    -9.3045168057   0.000091012217       0.0203  ACA (T) ACA (T) ACA (T) ACA (T) ACA (T) ACA (T) ACA (T) ACG (T) ACA (T) ACA (T) 
    25      1   -10.1348106200   0.000039674154       0.0088  ACA (T) ACA (T) ACA (T) ACA (T) ACA (T) ACG (T) ACG (T) ACA (T) ACA (T) ACA (T) 
    26      1   -11.6725533605   0.000008524609       0.0019  ACA (T) ACA (T) ACA (T) ACA (T) ACA (T) TCA (S) TCA (S) TCA (S) TCA (S) TCA (S) 
    27      1   -12.7957084969   0.000002772646       0.0006  ACA (T) ACA (T) ACA (T) ACA (T) AGC (S) AGC (S) AGC (S) AGC (S) AGC (S) AGC (S) 
    28      1   -16.6609858090   0.000000058107       0.0000  ACA (T) ACA (T) ACA (T) ACA (T) GCA (A) GCG (A) GCA (A) GCA (A) GCG (A) GCG (A) 
    29      1   -14.0742681830   0.000000772010       0.0002  ACA (T) ACA (T) ACG (T) ACG (T) ACA (T) ACA (T) ACA (T) ACA (T) ACA (T) ACA (T) 
    30      1   -12.2221879838   0.000004920069       0.0011  ACA (T) ACC (T) ACC (T) ACC (T) ACT (T) ACC (T) ACC (T) ACC (T) ACC (T) ACC (T) 
    31      1    -9.2376418621   0.000097306783       0.0217  ACA (T) ACG (T) ACG (T) ACG (T) ACG (T) ACG (T) ACG (T) ACG (T) ACG (T) ACG (T) 
    32      1   -16.3498109996   0.000000079317       0.0000  ACC (T) ACC (T) ACC (T) --- (-) ACT (T) AAG (K) ACC (T) ACC (T) ACC (T) ACC (T) 
    33      1    -7.6341056449   0.000483670995       0.1079  ACC (T) ACC (T) ACC (T) ACC (T) ACA (T) ACA (T) ACA (T) ACA (T) ACA (T) ACA (T) 
    34      1   -21.5568752108   0.000000000434       0.0000  ACG (T) ACG (T) ACG (T) --- (-) AAG (K) CAA (Q) ACG (T) ACG (T) ACG (T) ACG (T) 
    35      1   -12.4608637929   0.000003875392       0.0009  ACG (T) ACG (T) ACG (T) ACG (T) GTG (V) GTG (V) GTG (V) GTG (V) GTG (V) GTG (V) 
    36      1    -5.7410439258   0.003211414047       0.7161  ACT (T) ACT (T) ACT (T) ACT (T) ACT (T) ACT (T) ACT (T) ACT (T) ACT (T) ACT (T) 
    37      1    -5.6325834654   0.003579316332       0.7982  AGA (R) AGA (R) AGA (R) AGA (R) AGA (R) AGA (R) AGA (R) AGA (R) AGA (R) AGA (R) 
    38      1    -7.2822792191   0.000687616548       0.1533  AGA (R) AGA (R) AGA (R) AGA (R) AGG (R) AGG (R) AGG (R) AGG (R) AGG (R) AGG (R) 
    39      2    -5.0988943930   0.006103490899       1.3611  AGC (S) AGC (S) AGC (S) --- (-) AGC (S) AGC (S) AGC (S) AGC (S) AGC (S) AGC (S) 
    40      1   -17.5742172594   0.000000023314       0.0000  AGC (S) AGC (S) AGC (S) --- (-) AGT (S) ACC (T) ACC (T) ACA (T) ACC (T) ACC (T) 
    41      1    -5.0988958949   0.006103481732       1.3611  AGC (S) AGC (S) AGC (S) AGC (S) AGC (S) AGC (S) AGC (S) AGC (S) AGC (S) AGC (S) 
    42      1   -12.3806164378   0.000004199200       0.0009  AGG (R) AGG (R) AGG (R) --- (-) CGA (R) --- (-) CGG (R) CGG (R) CGG (R) CGG (R) 
    43      1    -9.0763992181   0.000114332554       0.0255  AGG (R) AGG (R) AGG (R) AGG (R) AAG (K) AAG (K) AAG (K) AAG (K) AAG (K) AAG (K) 
    44      1    -9.2277272496   0.000098276340       0.0219  AGG (R) AGG (R) AGG (R) AGG (R) AGG (R) CGG (R) AGG (R) AGG (R) AGG (R) AGG (R) 
    45      1   -12.1089008569   0.000005510248       0.0012  AGG (R) AGG (R) AGG (R) AGG (R) CGG (R) CGA (R) CGA (R) CGA (R) CGA (R) CGA (R) 
    46      1    -7.8743581852   0.000380373009       0.0848  AGT (S) AGT (S) AGT (S) --- (-) AGT (S) AGC (S) AGC (S) AGC (S) AGC (S) AGC (S) 
    47      4    -5.4770508940   0.004181643642       0.9325  ATA (I) ATA (I) ATA (I) ATA (I) ATA (I) ATA (I) ATA (I) ATA (I) ATA (I) ATA (I) 
    48      1   -13.0570781839   0.000002134927       0.0005  ATA (I) ATT (I) ATT (I) ATT (I) ATT (I) ATC (I) ATC (I) ATT (I) ATC (I) ATC (I) 
    49      1    -5.1460099334   0.005822590964       1.2984  ATC (I) ATC (I) ATC (I) --- (-) ATC (I) ATC (I) ATC (I) ATC (I) ATC (I) ATC (I) 
    50      1   -13.0297116148   0.000002194159       0.0005  ATC (I) ATC (I) ATC (I) --- (-) ATT (I) ATC (I) GTC (V) ATC (I) ATC (I) ATC (I) 
    51      1   -16.4626965340   0.000000070850       0.0000  ATC (I) ATC (I) ATC (I) --- (-) TTC (F) ATA (I) TTC (F) TTC (F) TTC (F) TTC (F) 
    52      1    -8.4243563234   0.000219456544       0.0489  ATC (I) ATC (I) ATC (I) ATC (I) ATC (I) ATC (I) ATT (I) ATC (I) ATC (I) ATC (I) 
    53      1   -11.2509639007   0.000012994766       0.0029  ATC (I) ATC (I) ATT (I) ATT (I) ATC (I) ATC (I) ATC (I) ATC (I) ATC (I) ATC (I) 
    54      1    -8.0430719149   0.000321320364       0.0717  ATC (I) ATT (I) ATT (I) ATT (I) ATT (I) ATT (I) ATT (I) ATT (I) ATT (I) ATT (I) 
    55      1   -13.8109088700   0.000001004612       0.0002  ATG (M) ATG (M) ATG (M) --- (-) ATG (M) AGA (R) ATG (M) ATG (M) ATG (M) ATG (M) 
    56      4    -3.8566951779   0.021137740690       4.7137  ATG (M) ATG (M) ATG (M) ATG (M) ATG (M) ATG (M) ATG (M) ATG (M) ATG (M) ATG (M) 
    57      1    -6.8109978284   0.001101593150       0.2457  ATT (I) ATT (I) ATT (I) --- (-) ATT (I) ATC (I) ATC (I) ATC (I) ATC (I) ATC (I) 
    58      1   -10.1891543463   0.000037575649       0.0084  ATT (I) ATT (I) ATT (I) ATT (I) ACC (T) ACC (T) ACC (T) ACC (T) ACC (T) ACC (T) 
    59      1    -5.5294541242   0.003968154618       0.8849  ATT (I) ATT (I) ATT (I) ATT (I) ATT (I) ATT (I) ATT (I) ATT (I) ATT (I) ATT (I) 
    60      1   -16.7520328565   0.000000053050       0.0000  ATT (I) ATT (I) ATT (I) ATT (I) GTT (V) GTT (V) ATT (I) ATC (I) ATT (I) ATT (I) 
    61      1   -12.7665010969   0.000002854822       0.0006  ATT (I) GTT (V) GTT (V) GTT (V) GTG (V) GTG (V) GTG (V) GTG (V) GTG (V) GTG (V) 
    62      1   -31.2748281222   0.000000000000       0.0000  CAA (Q) CAC (H) CAC (H) --- (-) AGT (S) ATA (I) CAG (Q) CAG (Q) CAG (Q) CAG (Q) 
    63      1    -8.8704603494   0.000140477904       0.0313  CAC (H) CAC (H) CAC (H) --- (-) TAC (Y) --- (-) TAC (Y) TAC (Y) TAC (Y) TAC (Y) 
    64      1   -13.8695462336   0.000000947398       0.0002  CAG (Q) CAG (Q) CAG (Q) --- (-) CAG (Q) --- (-) CGC (R) CGC (R) CGC (R) CGC (R) 
    65      1   -15.5664499028   0.000000173611       0.0000  CAG (Q) CAG (Q) CAG (Q) --- (-) CAG (Q) CAC (H) CAG (Q) GAG (E) CAG (Q) CAG (Q) 
    66      1   -14.3385401660   0.000000592722       0.0001  CAG (Q) CAG (Q) CAG (Q) --- (-) CAT (H) CAT (H) CAC (H) CAC (H) CAC (H) CAC (H) 
    67      1    -8.6701202707   0.000171638460       0.0383  CAG (Q) CAG (Q) CAG (Q) CAG (Q) CAG (Q) CAG (Q) CAG (Q) CAA (Q) CAG (Q) CAG (Q) 
    68      2    -4.8363350908   0.007936085854       1.7697  CAG (Q) CAG (Q) CAG (Q) CAG (Q) CAG (Q) CAG (Q) CAG (Q) CAG (Q) CAG (Q) CAG (Q) 
    69      1   -15.1524584329   0.000000262646       0.0001  CAT (H) CAC (H) CAC (H) CAC (H) CAT (H) AAC (N) AAC (N) AAC (N) AAC (N) AAC (N) 
    70      1    -6.5307939472   0.001457847936       0.3251  CAT (H) CAT (H) CAT (H) CAT (H) CAC (H) CAC (H) CAC (H) CAC (H) CAC (H) CAC (H) 
    71      1    -9.4381783558   0.000079625326       0.0178  CCA (P) CCA (P) CCA (P) CCA (P) CCG (P) CCA (P) CCA (P) CCA (P) CCA (P) CCA (P) 
    72      1    -8.7091496839   0.000165068555       0.0368  CCA (P) CCA (P) CCA (P) CCA (P) CCT (P) CCT (P) CCT (P) CCT (P) CCT (P) CCT (P) 
    73      1    -5.4326476939   0.004371506056       0.9748  CCC (P) CCC (P) CCC (P) --- (-) CCC (P) --- (-) CCC (P) CCC (P) CCC (P) CCC (P) 
    74      1   -11.6141637314   0.000009037177       0.0020  CCC (P) CCC (P) CCC (P) CCC (P) CCT (P) CCT (P) CCT (P) CCC (P) CCT (P) CCT (P) 
    75      1   -16.6576087489   0.000000058303       0.0000  CCG (P) CCG (P) CCG (P) --- (-) --- (-) --- (-) GGG (G) AGG (R) AGG (R) AGG (R) 
    76      1   -11.0906053411   0.000015254968       0.0034  CCT (P) CCT (P) CCT (P) --- (-) CCA (P) --- (-) CCG (P) CCG (P) CCG (P) CCG (P) 
    77      1    -8.6742535325   0.000170930497       0.0381  CCT (P) CCT (P) CCT (P) CCT (P) CCT (P) CCC (P) CCC (P) CCC (P) CCC (P) CCC (P) 
    78      1   -11.1610661960   0.000014217084       0.0032  CGA (R) CGA (R) CGA (R) CGA (R) CGA (R) CAA (Q) CAA (Q) CAA (Q) CAA (Q) CAA (Q) 
    79      1    -8.1772759776   0.000280966257       0.0627  CGG (R) CGG (R) CGG (R) --- (-) AGG (R) --- (-) AGG (R) AGG (R) AGG (R) AGG (R) 
    80      1   -14.1661467947   0.000000704240       0.0002  CGG (R) CGG (R) CGG (R) CGG (R) CGA (R) CGG (R) CGG (R) CGA (R) CGA (R) CGA (R) 
    81      1   -10.2854041588   0.000034127599       0.0076  CGG (R) CGG (R) CGG (R) CGG (R) CGG (R) CGG (R) CGG (R) AGG (R) CGG (R) CGG (R) 
    82      1    -6.4647360142   0.001557402337       0.3473  CTA (L) CTA (L) CTA (L) CTA (L) CTA (L) CTA (L) CTA (L) CTA (L) CTA (L) CTA (L) 
    83      1    -7.8569269797   0.000387061493       0.0863  CTA (L) CTA (L) CTA (L) CTA (L) CTG (L) CTG (L) CTG (L) CTG (L) CTG (L) CTG (L) 
    84      1   -17.7566807590   0.000000019425       0.0000  CTC (L) CTC (L) CTC (L) --- (-) CTC (L) ACG (T) CTC (L) CTC (L) CTC (L) CTC (L) 
    85      1   -10.1000888454   0.000041075906       0.0092  CTC (L) CTC (L) CTC (L) CTC (L) CTT (L) CTA (L) CTA (L) CTA (L) CTA (L) CTA (L) 
    86      1    -8.7147080858   0.000164153583       0.0366  CTG (L) CTG (L) CTG (L) --- (-) CTG (L) CTC (L) CTC (L) CTC (L) CTC (L) CTC (L) 
    87      1   -15.7311188515   0.000000147252       0.0000  CTG (L) CTG (L) CTG (L) CTG (L) CTG (L) CTT (L) CTT (L) CTT (L) ATT (I) ATT (I) 
    88      1   -10.4473978812   0.000029023698       0.0065  CTT (L) CTT (L) CTT (L) CTT (L) CTT (L) ATT (I) ATT (I) ATT (I) ATT (I) ATT (I) 
    89      1    -7.9002296945   0.000370658392       0.0827  CTT (L) CTT (L) CTT (L) CTT (L) CTT (L) CTC (L) CTC (L) CTC (L) CTC (L) CTC (L) 
    90      1   -13.3317343521   0.000001622189       0.0004  CTT (L) CTT (L) CTT (L) CTT (L) CTT (L) CTG (L) CTT (L) CTT (L) CTG (L) CTG (L) 
    91      2    -5.6965048424   0.003357680595       0.7488  CTT (L) CTT (L) CTT (L) CTT (L) CTT (L) CTT (L) CTT (L) CTT (L) CTT (L) CTT (L) 
    92      1    -6.7442897138   0.001177584805       0.2626  GAA (E) GAA (E) GAA (E) --- (-) GAA (E) GAG (E) GAG (E) GAG (E) GAG (E) GAG (E) 
    93      4    -5.3281703482   0.004852941087       1.0822  GAA (E) GAA (E) GAA (E) GAA (E) GAA (E) GAA (E) GAA (E) GAA (E) GAA (E) GAA (E) 
    94      1    -9.0977359127   0.000111918916       0.0250  GAA (E) GAA (E) GAA (E) GAA (E) GAC (D) GAC (D) GAC (D) GAC (D) GAC (D) GAC (D) 
    95      1    -5.7880694123   0.003063891582       0.6832  GAA (E) GAA (E) GAA (E) GAA (E) GAG (E) GAG (E) GAG (E) GAG (E) GAG (E) GAG (E) 
    96      1   -13.3419123242   0.000001605762       0.0004  GAC (D) GAC (D) GAC (D) --- (-) GAT (D) --- (-) CAC (H) GAC (D) GAC (D) GAC (D) 
    97      4    -4.7466296431   0.008680903698       1.9358  GAC (D) GAC (D) GAC (D) GAC (D) GAC (D) GAC (D) GAC (D) GAC (D) GAC (D) GAC (D) 
    98      1    -5.7301780012   0.003246499301       0.7240  GAC (D) GAC (D) GAC (D) GAC (D) GAT (D) GAT (D) GAT (D) GAT (D) GAT (D) GAT (D) 
    99      1    -6.6637441104   0.001276358585       0.2846  GAG (E) GAG (E) GAG (E) --- (-) GAA (E) GAG (E) GAG (E) GAG (E) GAG (E) GAG (E) 
   100      1    -8.8455817318   0.000144016637       0.0321  GAG (E) GAG (E) GAG (E) --- (-) GAG (E) --- (-) GAC (D) GAC (D) GAC (D) GAC (D) 
   101      1    -4.5462344896   0.010607070312       2.3654  GAG (E) GAG (E) GAG (E) --- (-) GAG (E) GAG (E) GAG (E) GAG (E) GAG (E) GAG (E) 
   102      1    -5.9425358807   0.002625363594       0.5855  GAG (E) GAG (E) GAG (E) GAG (E) GAA (E) GAA (E) GAA (E) GAA (E) GAA (E) GAA (E) 
   103      1   -15.3886268905   0.000000207398       0.0000  GAG (E) GAG (E) GAG (E) GAG (E) GAA (E) GGA (G) GGG (G) GGA (G) GGA (G) GGA (G) 
   104      1    -8.5182901676   0.000199780725       0.0446  GAG (E) GAG (E) GAG (E) GAG (E) GAG (E) AAG (K) AAG (K) AAG (K) AAG (K) AAG (K) 
   105      5    -4.5462371754   0.010607041824       2.3654  GAG (E) GAG (E) GAG (E) GAG (E) GAG (E) GAG (E) GAG (E) GAG (E) GAG (E) GAG (E) 
   106      1    -8.9029474064   0.000135987525       0.0303  GAT (D) GAC (D) GAC (D) --- (-) GAT (D) GAC (D) GAC (D) GAC (D) GAC (D) GAC (D) 
   107      1    -7.7814433468   0.000417409273       0.0931  GAT (D) GAC (D) GAC (D) GAC (D) GAT (D) GAT (D) GAT (D) GAT (D) GAT (D) GAT (D) 
   108      1    -6.4852385266   0.001525796780       0.3403  GAT (D) GAT (D) GAT (D) --- (-) GAT (D) GAC (D) GAC (D) GAC (D) GAC (D) GAC (D) 
   109      2    -5.6509879055   0.003514043517       0.7836  GAT (D) GAT (D) GAT (D) GAT (D) GAC (D) GAC (D) GAC (D) GAC (D) GAC (D) GAC (D) 
   110      1    -6.7132331985   0.001214730304       0.2709  GAT (D) GAT (D) GAT (D) GAT (D) GAC (D) GAT (D) GAT (D) GAT (D) GAT (D) GAT (D) 
   111      1    -6.4852425597   0.001525790626       0.3403  GAT (D) GAT (D) GAT (D) GAT (D) GAT (D) GAC (D) GAC (D) GAC (D) GAC (D) GAC (D) 
   112      1    -9.6380131719   0.000065202472       0.0145  GAT (D) GAT (D) GAT (D) GAT (D) GAT (D) GAC (D) GAC (D) GAC (D) GAT (D) GAT (D) 
   113      1    -9.8976926944   0.000050290584       0.0112  GAT (D) GAT (D) GAT (D) GAT (D) GAT (D) GAC (D) GAT (D) GAT (D) GAC (D) GAC (D) 
   114      4    -5.1163408843   0.005997929910       1.3375  GAT (D) GAT (D) GAT (D) GAT (D) GAT (D) GAT (D) GAT (D) GAT (D) GAT (D) GAT (D) 
   115      1    -6.0732224129   0.002303737643       0.5137  GCA (A) GCA (A) GCA (A) GCA (A) GCA (A) GCA (A) GCA (A) GCA (A) GCA (A) GCA (A) 
   116      1   -17.5254975093   0.000000024478       0.0000  GCC (A) GCC (A) GCC (A) --- (-) ACA (T) ACA (T) GCA (A) GCA (A) GCA (A) GCA (A) 
   117      1   -20.1499151831   0.000000001774       0.0000  GCC (A) GCC (A) GCC (A) --- (-) GCG (A) AAG (K) GCC (A) GCC (A) GCC (A) GCC (A) 
   118      1    -5.4813841710   0.004163562625       0.9285  GCG (A) GCG (A) GCG (A) --- (-) GCG (A) GCG (A) GCG (A) GCG (A) GCG (A) GCG (A) 
   119      1   -15.6606230942   0.000000158008       0.0000  GCT (A) GCC (A) GCT (A) --- (-) GGC (G) --- (-) GGC (G) GGC (G) GGC (G) GGC (G) 
   120      1   -17.8841138294   0.000000017101       0.0000  GCT (A) GCT (A) GCG (A) GCG (A) GCT (A) GCT (A) GCT (A) GCC (A) GCT (A) GCT (A) 
   121      1   -11.2572220927   0.000012913696       0.0029  GCT (A) GCT (A) GCT (A) GCT (A) GCT (A) GCT (A) GCT (A) GCC (A) GCC (A) GCC (A) 
   122      2    -5.7365642307   0.003225832474       0.7194  GCT (A) GCT (A) GCT (A) GCT (A) GCT (A) GCT (A) GCT (A) GCT (A) GCT (A) GCT (A) 
   123      1   -17.9791593901   0.000000015551       0.0000  GGA (G) GGC (G) GGC (G) --- (-) GGT (G) GGC (G) GGC (G) GGA (G) GGC (G) GGC (G) 
   124      1   -12.3519603476   0.000004321274       0.0010  GGC (G) GGC (G) GGC (G) --- (-) TAC (Y) --- (-) TAC (Y) TAC (Y) TAC (Y) TAC (Y) 
   125      1   -11.6371082575   0.000008832184       0.0020  GGC (G) GGC (G) GGC (G) GGC (G) AGT (S) AGT (S) AGT (S) AGT (S) AGT (S) AGT (S) 
   126      1   -12.0614660198   0.000005777925       0.0013  GGC (G) GGC (G) GGC (G) GGC (G) GCT (A) GCT (A) GCT (A) GCT (A) GCT (A) GCT (A) 
   127      1   -20.3176090944   0.000000001500       0.0000  GGC (G) GGG (G) GGG (G) GGG (G) GGC (G) GGA (G) GGA (G) GGC (G) GGG (G) GGG (G) 
   128      1   -12.2442691219   0.000004812619       0.0011  GGC (G) GGT (G) GGC (G) GGC (G) GGG (G) GGG (G) GGG (G) GGG (G) GGG (G) GGG (G) 
   129      1    -8.6973576455   0.000167026572       0.0372  GGG (G) GGG (G) GGG (G) --- (-) GGG (G) GGC (G) GGG (G) GGG (G) GGG (G) GGG (G) 
   130      1   -12.8469233278   0.000002634220       0.0006  GGT (G) GGG (G) GGG (G) --- (-) GGT (G) GGC (G) GGC (G) GGC (G) GGC (G) GGC (G) 
   131      1   -15.5877754238   0.000000169948       0.0000  GGT (G) GGT (G) GGT (G) GGT (G) AAC (N) AAT (N) AAC (N) AAC (N) AAC (N) AAC (N) 
   132      1   -15.2400493659   0.000000240619       0.0001  GGT (G) GGT (G) GGT (G) GGT (G) GGA (G) GGG (G) GGA (G) GGA (G) GGG (G) GGG (G) 
   133      1   -11.3103490830   0.000012245536       0.0027  GTA (V) GTA (V) GTA (V) GTA (V) GTA (V) ATA (I) GTA (V) GTA (V) GTA (V) GTA (V) 
   134      1   -11.4532542936   0.000010614874       0.0024  GTA (V) GTA (V) GTA (V) GTA (V) GTC (V) GTC (V) GTC (V) GTC (V) GTA (V) GTA (V) 
   135      1   -15.5596894165   0.000000174788       0.0000  GTA (V) GTC (V) GTC (V) --- (-) ATC (I) --- (-) ATG (M) ATG (M) ATG (M) ATG (M) 
   136      1    -9.7613596088   0.000057636206       0.0129  GTC (V) GTC (V) GTC (V) --- (-) GTC (V) GTG (V) GTG (V) GTC (V) GTC (V) GTC (V) 
   137      1   -11.8061549578   0.000007458510       0.0017  GTC (V) GTC (V) GTC (V) GTC (V) GTC (V) GTC (V) GTC (V) GCC (A) GTC (V) GTC (V) 
   138      1    -5.7262278709   0.003259348759       0.7268  GTC (V) GTC (V) GTC (V) GTC (V) GTC (V) GTC (V) GTC (V) GTC (V) GTC (V) GTC (V) 
   139      1   -13.3487583908   0.000001594806       0.0004  GTC (V) GTT (V) GTT (V) --- (-) GTC (V) GTG (V) GTG (V) GTC (V) GTG (V) GTG (V) 
   140      1   -13.7458476989   0.000001072147       0.0002  GTG (V) GTG (V) GTG (V) --- (-) GTT (V) CTC (L) GTC (V) GTC (V) GTC (V) GTC (V) 
   141      1    -8.0420575115   0.000321646477       0.0717  GTG (V) GTG (V) GTG (V) GTG (V) ATG (M) ATG (M) ATG (M) ATG (M) ATG (M) ATG (M) 
   142      1    -6.7165804592   0.001210671083       0.2700  GTG (V) GTG (V) GTG (V) GTG (V) GTC (V) GTC (V) GTC (V) GTC (V) GTC (V) GTC (V) 
   143      1   -10.9784195542   0.000017066048       0.0038  GTG (V) GTG (V) GTG (V) GTG (V) GTT (V) GTG (V) GTG (V) GTT (V) GTT (V) GTT (V) 
   144      1   -11.9146305894   0.000006691780       0.0015  GTT (V) GTT (V) GTT (V) GTT (V) ATT (I) ATT (I) ATT (I) ATC (I) ATT (I) ATT (I) 
   145      1    -7.3694493635   0.000630215103       0.1405  GTT (V) GTT (V) GTT (V) GTT (V) GTT (V) GTC (V) GTC (V) GTC (V) GTC (V) GTC (V) 
   146      1    -6.1133745658   0.002213070047       0.4935  GTT (V) GTT (V) GTT (V) GTT (V) GTT (V) GTT (V) GTT (V) GTT (V) GTT (V) GTT (V) 
   147      1   -10.2522672343   0.000035277428       0.0079  TAC (Y) TAC (Y) TAC (Y) --- (-) --- (-) --- (-) --- (-) GAG (E) --- (-) --- (-) 
   148      1    -4.8125309631   0.008127263840       1.8124  TAC (Y) TAC (Y) TAC (Y) TAC (Y) TAC (Y) TAC (Y) TAC (Y) TAC (Y) TAC (Y) TAC (Y) 
   149      1    -5.0941897764   0.006132273135       1.3675  TAT (Y) TAT (Y) TAT (Y) TAT (Y) TAT (Y) TAT (Y) TAT (Y) TAT (Y) TAT (Y) TAT (Y) 
   150      1   -10.6229201435   0.000024351426       0.0054  TCA (S) TCA (S) TCA (S) --- (-) TCT (S) TCC (S) TCC (S) TCC (S) TCC (S) TCC (S) 
   151      1    -5.9737170043   0.002544764916       0.5675  TCA (S) TCA (S) TCA (S) TCA (S) TCA (S) TCA (S) TCA (S) TCA (S) TCA (S) TCA (S) 
   152      1    -9.8723842187   0.000051579605       0.0115  TCA (S) TCG (S) TCG (S) TCG (S) TCG (S) TCG (S) TCG (S) TCG (S) TCG (S) TCG (S) 
   153      1   -28.1804028920   0.000000000001       0.0000  TCC (S) TCC (S) TCC (S) --- (-) TCA (S) GGG (G) TCC (S) GCC (A) GCC (A) GCC (A) 
   154      1    -8.3833882324   0.000228633967       0.0510  TCC (S) TCC (S) TCC (S) --- (-) TCC (S) TCT (S) TCC (S) TCC (S) TCC (S) TCC (S) 
   155      1    -8.2104226499   0.000271805818       0.0606  TCC (S) TCC (S) TCC (S) TCC (S) TCA (S) TCA (S) TCA (S) TCA (S) TCA (S) TCA (S) 
   156      2    -5.4703060341   0.004209943575       0.9388  TCC (S) TCC (S) TCC (S) TCC (S) TCC (S) TCC (S) TCC (S) TCC (S) TCC (S) TCC (S) 
   157      1   -12.6145656789   0.000003323256       0.0007  TCG (S) TCA (S) TCA (S) TCA (S) TCG (S) TCA (S) TCA (S) TCA (S) TCA (S) TCA (S) 
   158      1   -12.5946884694   0.000003389973       0.0008  TCG (S) TCG (S) TCG (S) TCG (S) CCA (P) CCA (P) CCA (P) CCA (P) CCA (P) CCA (P) 
   159      1    -8.3922950802   0.000226606601       0.0505  TCT (S) TCT (S) TCT (S) TCT (S) TCA (S) TCA (S) TCA (S) TCA (S) TCA (S) TCA (S) 
   160      1   -19.6136301214   0.000000003033       0.0000  TGC (C) TGC (C) TGC (C) --- (-) TGC (C) ACA (T) TGC (C) TGC (C) TGC (C) TGC (C) 
   161      1    -5.1822562674   0.005615322442       1.2522  TGG (W) TGG (W) TGG (W) TGG (W) TGG (W) TGG (W) TGG (W) TGG (W) TGG (W) TGG (W) 
   162      1    -7.9160405508   0.000364844052       0.0814  TTA (L) TTA (L) TTA (L) TTA (L) CTA (L) CTA (L) CTA (L) CTA (L) CTA (L) CTA (L) 
   163      1    -5.7019810848   0.003339343378       0.7447  TTA (L) TTA (L) TTA (L) TTA (L) TTA (L) TTA (L) TTA (L) TTA (L) TTA (L) TTA (L) 
   164      2    -4.8471781276   0.007850499430       1.7507  TTC (F) TTC (F) TTC (F) --- (-) TTC (F) TTC (F) TTC (F) TTC (F) TTC (F) TTC (F) 
   165      1    -4.8471803125   0.007850482277       1.7507  TTC (F) TTC (F) TTC (F) TTC (F) TTC (F) TTC (F) TTC (F) TTC (F) TTC (F) TTC (F) 
   166      1    -8.1295640827   0.000294696636       0.0657  TTC (F) TTC (F) TTC (F) TTC (F) TTC (F) TTC (F) TTC (F) TTT (F) TTC (F) TTC (F) 
   167      1    -7.2697153141   0.000696310195       0.1553  TTC (F) TTC (F) TTC (F) TTC (F) TTT (F) TTC (F) TTC (F) TTC (F) TTC (F) TTC (F) 
   168      3    -6.2433394200   0.001943354996       0.4334  TTC (F) TTC (F) TTC (F) TTC (F) TTT (F) TTT (F) TTT (F) TTT (F) TTT (F) TTT (F) 
   169      1   -12.2426673715   0.000004820334       0.0011  TTC (F) TTC (F) TTT (F) TTT (F) TTC (F) TTC (F) TTC (F) TTC (F) TTC (F) TTC (F) 
   170      1   -17.4374520072   0.000000026731       0.0000  TTG (L) CTG (L) CTG (L) --- (-) CTC (L) CTC (L) CTC (L) CTC (L) TTC (F) TTC (F) 
   171      1   -17.6426207226   0.000000021772       0.0000  TTG (L) CTG (L) TTG (L) TTG (L) CTT (L) CTT (L) CTC (L) CTT (L) CTT (L) CTT (L) 
   172      1    -9.4693280518   0.000077183253       0.0172  TTG (L) CTG (L) TTG (L) TTG (L) TTG (L) TTG (L) TTG (L) TTG (L) TTG (L) TTG (L) 
   173      1   -16.0016693524   0.000000112347       0.0000  TTG (L) TTG (L) TTG (L) --- (-) CTA (L) CTC (L) CTG (L) CTC (L) CTC (L) CTC (L) 
   174      1   -10.7906157431   0.000020591839       0.0046  TTG (L) TTG (L) TTG (L) TTG (L) CTG (L) ATG (M) ATG (M) ATG (M) ATG (M) ATG (M) 
   175      1    -5.2601743721   0.005194398881       1.1584  TTG (L) TTG (L) TTG (L) TTG (L) TTG (L) TTG (L) TTG (L) TTG (L) TTG (L) TTG (L) 
   176      1   -10.1004034314   0.000041062986       0.0092  TTT (F) TTC (F) TTC (F) --- (-) TTT (F) TTC (F) TTC (F) TTC (F) TTC (F) TTC (F) 
   177      1   -21.2157671184   0.000000000611       0.0000  TTT (F) TTT (F) TTT (F) TTT (F) ATT (I) GTT (V) GTT (V) ATT (I) GTT (V) ATT (I) 
   178      1    -6.1996960731   0.002030047529       0.4527  TTT (F) TTT (F) TTT (F) TTT (F) TTC (F) TTC (F) TTC (F) TTC (F) TTC (F) TTC (F) 
   179      1    -7.4012578077   0.000610484406       0.1361  TTT (F) TTT (F) TTT (F) TTT (F) TTC (F) TTT (F) TTT (F) TTT (F) TTT (F) TTT (F) 
   180      1    -7.1179018063   0.000810465482       0.1807  TTT (F) TTT (F) TTT (F) TTT (F) TTT (F) TTC (F) TTC (F) TTC (F) TTC (F) TTC (F) 
   181      1   -10.3163944589   0.000033086194       0.0074  TTT (F) TTT (F) TTT (F) TTT (F) TTT (F) TTC (F) TTC (F) TTT (F) TTC (F) TTC (F) 
   182      5    -5.1343892566   0.005890648081       1.3136  TTT (F) TTT (F) TTT (F) TTT (F) TTT (F) TTT (F) TTT (F) TTT (F) TTT (F) TTT (F) 
