# Supplementary material for: Comparative gene retention analysis in barley, wild emmer, and bread wheat pangenome lines reveals factors affecting gene retention following gene duplication
Source: BMC Biol. 2023 Feb 6;21:25. doi: 10.1186/s12915-022-01503-z (PMC9903521; doi:10.1186/s12915-022-01503-z)
Supplement: Supplementary file 12 — Additional file 12. Sequence alignment, phylogenetic trees, and natural selection analyses data for Fig. 5E-O. [file 12915_2022_1503_MOESM12_ESM.zip › Files_S11/HORVU.MOREX.r2.4HG0349080.1/horvu.morex.r2.4hg0349080.1.phy]

(Bradi1g78640.3,(((TraesCS4B02G379200,TraesCSU02G129500),(HORVU.MOREX.r2.4HG0349080.1,(TRIDC5AG077070.1,TraesCS5A02G545500)))'#1',(HORVU.MOREX.r2.1HG0045430.1,(TRIDC1BG037940.1,(TraesCSU02G178500,TraesCS1B02G229300)))));
