# Supplementary material for: Comparative gene retention analysis in barley, wild emmer, and bread wheat pangenome lines reveals factors affecting gene retention following gene duplication
Source: BMC Biol. 2023 Feb 6;21:25. doi: 10.1186/s12915-022-01503-z (PMC9903521; doi:10.1186/s12915-022-01503-z)
Supplement: Supplementary file 12 — Additional file 12. Sequence alignment, phylogenetic trees, and natural selection analyses data for Fig. 5E-O. [file 12915_2022_1503_MOESM12_ESM.zip › Files_S11/HORVU.MOREX.r2.4HG0349080.1/rst1]

	10	223	182	0.4541	0.069	0.080	0.270	0.034	0.247	0.046	0.003	0.092	0.047	0.000	0.010	0.655	0.068	0.055	0.000	0.000	0.040	0.000	1.866	0.817	0.090	0.049	1.000	-2009.931
