# Supplementary material for: Comparative gene retention analysis in barley, wild emmer, and bread wheat pangenome lines reveals factors affecting gene retention following gene duplication
Source: BMC Biol. 2023 Feb 6;21:25. doi: 10.1186/s12915-022-01503-z (PMC9903521; doi:10.1186/s12915-022-01503-z)
Supplement: Supplementary file 12 — Additional file 12. Sequence alignment, phylogenetic trees, and natural selection analyses data for Fig. 5E-O. [file 12915_2022_1503_MOESM12_ESM.zip › Files_S11/HORVU.MOREX.r2.7HG0614570.1/rst]

Supplemental results for CODEML (seqf: HORVU.MOREX.r2.7HG0614570.1.fas  treef: HORVU.MOREX.r2.7HG0614570.1.phy)


dN/dS (w) for site classes (K=4)

site class             0        1       2a       2b
proportion       0.78913  0.13313  0.06652  0.01122
background w     0.05681  1.00000  0.05681  1.00000
foreground w     0.05681  1.00000  2.32516  2.32516

Naive Empirical Bayes (NEB) probabilities for 4 classes
(amino acids refer to 1st sequence: Bradi5g24170.3)

   1 M   0.97253 0.00282 0.02452 0.00013 ( 1)
   2 V   0.33363 0.07108 0.58601 0.00928 ( 3)
   3 G   0.94490 0.01631 0.03789 0.00090 ( 1)
   4 M   0.43146 0.04413 0.51983 0.00459 ( 3)
   5 S   0.93120 0.02249 0.04491 0.00140 ( 1)
   6 G   0.07709 0.67565 0.15287 0.09439 ( 2)
   7 A   0.12924 0.80657 0.00736 0.05683 ( 2)
   8 Y   0.89427 0.04996 0.05233 0.00344 ( 1)
   9 G   0.91356 0.03501 0.04913 0.00230 ( 1)
  10 G   0.94287 0.01744 0.03871 0.00098 ( 1)
  11 S   0.03931 0.88295 0.00331 0.07443 ( 2)
  12 Y   0.00613 0.92884 0.00036 0.06467 ( 2)
  13 -   0.78913 0.13313 0.06652 0.01122 ( 1)
  14 N   0.91385 0.03651 0.04732 0.00233 ( 1)
  15 G   0.94241 0.01790 0.03869 0.00100 ( 1)
  16 V   0.09816 0.64838 0.17020 0.08326 ( 2)
  17 G   0.62014 0.33210 0.02835 0.01940 ( 1)
  18 -   0.11586 0.65712 0.15070 0.07631 ( 2)
  19 -   0.28628 0.22483 0.46015 0.02873 ( 3)
  20 -   0.78913 0.13313 0.06652 0.01122 ( 1)
  21 -   0.36545 0.16106 0.45519 0.01830 ( 3)
  22 -   0.93394 0.02535 0.03925 0.00146 ( 1)
  23 -   0.00807 0.93372 0.00038 0.05783 ( 2)
  24 -   0.05165 0.88023 0.00335 0.06476 ( 2)
  25 -   0.57853 0.36940 0.02845 0.02362 ( 1)
  26 -   0.76233 0.19609 0.03005 0.01152 ( 1)
  27 -   0.93597 0.02408 0.03853 0.00142 ( 1)
  28 -   0.81803 0.10423 0.06895 0.00879 ( 1)
  29 -   0.81341 0.10885 0.06856 0.00917 ( 1)
  30 -   0.81792 0.10434 0.06894 0.00879 ( 1)
  31 -   0.81154 0.11072 0.06841 0.00933 ( 1)
  32 -   0.81524 0.10702 0.06872 0.00902 ( 1)
  33 -   0.81601 0.10626 0.06878 0.00896 ( 1)
  34 -   0.81700 0.10526 0.06887 0.00887 ( 1)
  35 -   0.81897 0.10329 0.06903 0.00871 ( 1)
  36 -   0.26435 0.65791 0.02228 0.05546 ( 2)
  37 V   0.95549 0.00936 0.03465 0.00051 ( 1)
  38 G   0.10606 0.82604 0.00730 0.06061 ( 2)
  39 E   0.79481 0.16569 0.03026 0.00924 ( 1)
  40 S   0.66192 0.28845 0.03168 0.01795 ( 1)
  41 K   0.00513 0.92706 0.00033 0.06748 ( 2)
  42 P   0.70607 0.25074 0.02906 0.01413 ( 1)
  43 -   0.02153 0.90073 0.00182 0.07592 ( 2)
  44 -   0.02314 0.89912 0.00195 0.07579 ( 2)
  45 -   0.03063 0.89163 0.00258 0.07516 ( 2)
  46 -   0.00009 0.92217 0.00001 0.07773 ( 2)
  47 -   0.00338 0.90586 0.00285 0.08790 ( 2)
  48 -   0.00032 0.87395 0.00425 0.12148 ( 2)
  49 A   0.00038 0.91546 0.00031 0.08386 ( 2)
  50 A   0.00001 0.89303 0.00001 0.10695 ( 2)
  51 E   0.00001 0.85966 0.00021 0.14012 ( 2)
  52 V   0.00031 0.92751 0.00002 0.07215 ( 2)
  53 P   0.00732 0.93357 0.00033 0.05878 ( 2)
  54 V   0.19766 0.75129 0.00790 0.04316 ( 2)
  55 L   0.18223 0.76494 0.00726 0.04557 ( 2)
  56 H   0.93953 0.01954 0.03982 0.00111 ( 1)
  57 K   0.95124 0.01261 0.03547 0.00067 ( 1)
  58 V   0.94069 0.01672 0.04158 0.00101 ( 1)
  59 A   0.01838 0.04119 0.93090 0.00953 ( 3)
  60 A   0.95560 0.01035 0.03351 0.00054 ( 1)
  61 Q   0.92834 0.02653 0.04353 0.00160 ( 1)
  62 P   0.94332 0.01705 0.03867 0.00096 ( 1)
  63 A   0.95620 0.00978 0.03351 0.00051 ( 1)
  64 Q   0.92584 0.02897 0.04344 0.00175 ( 1)
  65 S   0.94875 0.01425 0.03624 0.00077 ( 1)
  66 T   0.70640 0.23714 0.03976 0.01670 ( 1)
  67 A   0.95648 0.00951 0.03351 0.00050 ( 1)
  68 S   0.94875 0.01425 0.03624 0.00077 ( 1)
  69 K   0.95124 0.01261 0.03547 0.00067 ( 1)
  70 M   0.97253 0.00282 0.02452 0.00013 ( 1)
  71 K   0.94349 0.01766 0.03786 0.00099 ( 1)
  72 E   0.72568 0.22932 0.03164 0.01336 ( 1)
  73 K   0.95124 0.01261 0.03547 0.00067 ( 1)
  74 V   0.95724 0.00855 0.03376 0.00046 ( 1)
  75 K   0.95124 0.01261 0.03547 0.00067 ( 1)
  76 E   0.95264 0.01192 0.03481 0.00063 ( 1)
  77 T   0.95176 0.01249 0.03508 0.00067 ( 1)
  78 F   0.93945 0.01722 0.04229 0.00104 ( 1)
  79 F   0.95652 0.00996 0.03301 0.00051 ( 1)
  80 P   0.93472 0.02339 0.04053 0.00136 ( 1)
  81 D   0.95484 0.01072 0.03388 0.00056 ( 1)
  82 D   0.95484 0.01072 0.03388 0.00056 ( 1)
  83 P   0.94316 0.01720 0.03867 0.00097 ( 1)
  84 F   0.95652 0.00996 0.03301 0.00051 ( 1)
  85 R   0.91821 0.03321 0.04649 0.00209 ( 1)
  86 S   0.94752 0.01527 0.03639 0.00082 ( 1)
  87 F   0.95652 0.00996 0.03301 0.00051 ( 1)
  88 K   0.95124 0.01261 0.03547 0.00067 ( 1)
  89 G   0.94516 0.01610 0.03785 0.00089 ( 1)
  90 Q   0.92834 0.02653 0.04353 0.00160 ( 1)
  91 P   0.94332 0.01705 0.03867 0.00096 ( 1)
  92 L   0.64554 0.30569 0.03019 0.01858 ( 1)
  93 S   0.00475 0.93564 0.00024 0.05937 ( 2)
  94 A   0.01185 0.05830 0.91209 0.01775 ( 3)
  95 K   0.70769 0.24403 0.03306 0.01522 ( 1)
  96 W   0.54986 0.39564 0.02904 0.02546 ( 1)
  97 L   0.66060 0.27644 0.04297 0.01999 ( 1)
  98 M   0.41501 0.54696 0.01117 0.02686 ( 2)
  99 A   0.79743 0.16534 0.02848 0.00876 ( 1)
 100 V   0.17292 0.76745 0.00941 0.05022 ( 2)
 101 K   0.75070 0.20964 0.02809 0.01157 ( 1)
 102 Y   0.92660 0.02768 0.04404 0.00168 ( 1)
 103 L   0.65942 0.29198 0.03084 0.01776 ( 1)
 104 F   0.80440 0.15772 0.02947 0.00841 ( 1)
 105 P   0.94127 0.01821 0.03949 0.00104 ( 1)
 106 I   0.00053 0.92951 0.00003 0.06992 ( 2)
 107 L   0.09803 0.73047 0.09999 0.07151 ( 2)
 108 E   0.95292 0.01164 0.03482 0.00062 ( 1)
 109 W   0.91127 0.03815 0.04813 0.00246 ( 1)
 110 V   0.16307 0.78607 0.00579 0.04508 ( 2)
 111 P   0.94108 0.01838 0.03950 0.00105 ( 1)
 112 G   0.94289 0.01740 0.03874 0.00098 ( 1)
 113 Y   0.92660 0.02768 0.04404 0.00168 ( 1)
 114 S   0.93787 0.02060 0.04034 0.00118 ( 1)
 115 F   0.55745 0.34905 0.06215 0.03135 ( 1)
 116 S   0.93816 0.02032 0.04035 0.00117 ( 1)
 117 L   0.94702 0.01464 0.03753 0.00081 ( 1)
 118 F   0.95652 0.00996 0.03301 0.00051 ( 1)
 119 K   0.34177 0.09446 0.55217 0.01159 ( 3)
 120 S   0.93816 0.02032 0.04035 0.00117 ( 1)
 121 D   0.93789 0.01808 0.04293 0.00110 ( 1)
 122 L   0.94702 0.01464 0.03753 0.00081 ( 1)
 123 V   0.39782 0.06401 0.53121 0.00697 ( 3)
 124 A   0.95458 0.01047 0.03439 0.00055 ( 1)
 125 G   0.94287 0.01744 0.03871 0.00098 ( 1)
 126 L   0.74575 0.21021 0.03182 0.01222 ( 1)
 127 T   0.95355 0.01115 0.03471 0.00059 ( 1)
 128 I   0.93050 0.02492 0.04309 0.00150 ( 1)
 129 A   0.95458 0.01049 0.03437 0.00056 ( 1)
 130 S   0.94875 0.01425 0.03624 0.00077 ( 1)
 131 L   0.30951 0.08315 0.59586 0.01147 ( 3)
 132 A   0.95458 0.01049 0.03437 0.00056 ( 1)
 133 I   0.95344 0.00931 0.03673 0.00052 ( 1)
 134 P   0.93267 0.02491 0.04096 0.00146 ( 1)
 135 Q   0.92834 0.02653 0.04353 0.00160 ( 1)
 136 G   0.89080 0.05267 0.05290 0.00363 ( 1)
 137 I   0.94365 0.01489 0.04058 0.00088 ( 1)
 138 S   0.94875 0.01425 0.03624 0.00077 ( 1)
 139 Y   0.92660 0.02768 0.04404 0.00168 ( 1)
 140 A   0.95632 0.00964 0.03354 0.00050 ( 1)
 141 K   0.95124 0.01261 0.03547 0.00067 ( 1)
 142 L   0.91099 0.03186 0.05477 0.00238 ( 1)
 143 A   0.93790 0.01853 0.04246 0.00111 ( 1)
 144 N   0.36759 0.08177 0.54109 0.00954 ( 3)
 145 L   0.67580 0.27541 0.03189 0.01691 ( 1)
 146 P   0.91388 0.03300 0.05090 0.00221 ( 1)
 147 P   0.94332 0.01705 0.03867 0.00096 ( 1)
 148 I   0.85328 0.11442 0.02655 0.00575 ( 1)
 149 I   0.71096 0.24759 0.02768 0.01376 ( 1)
 150 G   0.94287 0.01744 0.03871 0.00098 ( 1)
 151 L   0.87554 0.06367 0.05620 0.00459 ( 1)
 152 Y   0.41391 0.52207 0.02649 0.03753 ( 2)
 153 S   0.93516 0.02208 0.04146 0.00129 ( 1)
 154 S   0.94875 0.01425 0.03624 0.00077 ( 1)
 155 F   0.95539 0.01080 0.03326 0.00056 ( 1)
 156 V   0.95724 0.00855 0.03376 0.00046 ( 1)
 157 P   0.94332 0.01705 0.03867 0.00096 ( 1)
 158 P   0.94186 0.01828 0.03883 0.00103 ( 1)
 159 M   0.66150 0.28751 0.03297 0.01802 ( 1)
 160 V   0.95724 0.00855 0.03376 0.00046 ( 1)
 161 Y   0.92507 0.02908 0.04408 0.00177 ( 1)
 162 A   0.73273 0.20856 0.04461 0.01410 ( 1)
 163 V   0.19778 0.74324 0.01066 0.04832 ( 2)
 164 L   0.93020 0.02480 0.04349 0.00150 ( 1)
 165 G   0.94514 0.01612 0.03785 0.00089 ( 1)
 166 S   0.94712 0.01581 0.03622 0.00085 ( 1)
 167 S   0.93571 0.02135 0.04168 0.00126 ( 1)
 168 R   0.49778 0.44064 0.03033 0.03125 ( 1)
 169 D   0.95484 0.01072 0.03388 0.00056 ( 1)
 170 L   0.92915 0.02575 0.04354 0.00156 ( 1)
 171 A   0.95466 0.01122 0.03353 0.00059 ( 1)
 172 V   0.95118 0.01191 0.03624 0.00067 ( 1)
 173 G   0.94237 0.01722 0.03942 0.00099 ( 1)
 174 P   0.94315 0.01722 0.03867 0.00097 ( 1)
 175 V   0.01699 0.06255 0.90598 0.01448 ( 3)
 176 S   0.93240 0.02478 0.04137 0.00145 ( 1)
 177 I   0.96378 0.00596 0.02997 0.00030 ( 1)
 178 A   0.37463 0.07398 0.54283 0.00856 ( 3)
 179 S   0.93516 0.02208 0.04146 0.00129 ( 1)
 180 L   0.93799 0.01980 0.04105 0.00117 ( 1)
 181 I   0.96378 0.00596 0.02997 0.00030 ( 1)
 182 M   0.97253 0.00282 0.02452 0.00013 ( 1)
 183 G   0.94495 0.01626 0.03789 0.00090 ( 1)
 184 S   0.64210 0.30960 0.02957 0.01874 ( 1)
 185 M   0.97253 0.00282 0.02452 0.00013 ( 1)
 186 L   0.93020 0.02480 0.04349 0.00150 ( 1)
 187 R   0.22908 0.19964 0.54045 0.03083 ( 3)
 188 Q   0.29994 0.11629 0.56781 0.01597 ( 3)
 189 A   0.73731 0.20519 0.04272 0.01478 ( 1)
 190 -   0.87128 0.05098 0.07344 0.00430 ( 1)
 191 -   0.02961 0.89265 0.00250 0.07524 ( 2)
 192 V   0.95724 0.00855 0.03376 0.00046 ( 1)
 193 S   0.94875 0.01425 0.03624 0.00077 ( 1)
 194 P   0.93944 0.01937 0.04008 0.00111 ( 1)
 195 S   0.67037 0.28206 0.03062 0.01695 ( 1)
 196 A   0.80889 0.15461 0.02835 0.00815 ( 1)
 197 E   0.16852 0.78364 0.00616 0.04169 ( 2)
 198 P   0.94319 0.01718 0.03867 0.00097 ( 1)
 199 L   0.00005 0.89911 0.00006 0.10078 ( 2)
 200 L   0.92938 0.02545 0.04362 0.00155 ( 1)
 201 F   0.95652 0.00996 0.03301 0.00051 ( 1)
 202 L   0.63150 0.31752 0.03110 0.01988 ( 1)
 203 Q   0.92834 0.02653 0.04353 0.00160 ( 1)
 204 L   0.94366 0.01754 0.03782 0.00098 ( 1)
 205 A   0.95458 0.01049 0.03437 0.00056 ( 1)
 206 F   0.70710 0.24144 0.03570 0.01576 ( 1)
 207 T   0.95368 0.01087 0.03487 0.00058 ( 1)
 208 S   0.93816 0.02032 0.04035 0.00117 ( 1)
 209 T   0.95355 0.01115 0.03471 0.00059 ( 1)
 210 F   0.34349 0.09432 0.55042 0.01177 ( 3)
 211 F   0.95652 0.00996 0.03301 0.00051 ( 1)
 212 A   0.95460 0.01047 0.03438 0.00055 ( 1)
 213 G   0.94292 0.01740 0.03871 0.00098 ( 1)
 214 L   0.94657 0.01507 0.03752 0.00084 ( 1)
 215 V   0.31002 0.09316 0.58428 0.01254 ( 3)
 216 Q   0.91428 0.03378 0.04970 0.00224 ( 1)
 217 A   0.95254 0.01190 0.03493 0.00064 ( 1)
 218 S   0.93746 0.02091 0.04042 0.00120 ( 1)
 219 L   0.94702 0.01464 0.03753 0.00081 ( 1)
 220 G   0.94287 0.01744 0.03871 0.00098 ( 1)
 221 I   0.96378 0.00596 0.02997 0.00030 ( 1)
 222 L   0.94702 0.01464 0.03753 0.00081 ( 1)
 223 R   0.92409 0.03766 0.03619 0.00206 ( 1)
 224 L   0.93031 0.02492 0.04325 0.00152 ( 1)
 225 G   0.90372 0.04007 0.05346 0.00276 ( 1)
 226 F   0.95485 0.01117 0.03340 0.00058 ( 1)
 227 I   0.96378 0.00596 0.02997 0.00030 ( 1)
 228 I   0.96223 0.00684 0.03058 0.00034 ( 1)
 229 D   0.95221 0.01259 0.03454 0.00067 ( 1)
 230 F   0.95620 0.01028 0.03300 0.00053 ( 1)
 231 L   0.93109 0.02415 0.04329 0.00147 ( 1)
 232 S   0.93806 0.02042 0.04035 0.00117 ( 1)
 233 K   0.95124 0.01261 0.03547 0.00067 ( 1)
 234 A   0.95648 0.00951 0.03351 0.00050 ( 1)
 235 T   0.95427 0.01107 0.03408 0.00058 ( 1)
 236 L   0.93020 0.02480 0.04349 0.00150 ( 1)
 237 V   0.30790 0.10050 0.57808 0.01351 ( 3)
 238 G   0.94516 0.01610 0.03785 0.00089 ( 1)
 239 F   0.95652 0.00996 0.03301 0.00051 ( 1)
 240 M   0.91541 0.05881 0.02310 0.00268 ( 1)
 241 A   0.95506 0.01052 0.03386 0.00055 ( 1)
 242 G   0.94166 0.01860 0.03870 0.00104 ( 1)
 243 A   0.95640 0.00959 0.03351 0.00050 ( 1)
 244 A   0.95482 0.01011 0.03453 0.00054 ( 1)
 245 I   0.96378 0.00596 0.02997 0.00030 ( 1)
 246 I   0.96378 0.00596 0.02997 0.00030 ( 1)
 247 V   0.95716 0.00861 0.03377 0.00046 ( 1)
 248 S   0.93533 0.02192 0.04147 0.00128 ( 1)
 249 L   0.92802 0.02688 0.04347 0.00163 ( 1)
 250 Q   0.92834 0.02653 0.04353 0.00160 ( 1)
 251 Q   0.63263 0.31833 0.02979 0.01926 ( 1)
 252 L   0.94687 0.01478 0.03753 0.00082 ( 1)
 253 K   0.95124 0.01261 0.03547 0.00067 ( 1)
 254 A   0.13453 0.54257 0.24962 0.07328 ( 2)
 255 L   0.93020 0.02480 0.04349 0.00150 ( 1)
 256 L   0.93084 0.02417 0.04352 0.00147 ( 1)
 257 G   0.91979 0.02998 0.04829 0.00194 ( 1)
 258 I   0.96378 0.00596 0.02997 0.00030 ( 1)
 259 V   0.19245 0.57790 0.17645 0.05320 ( 2)
 260 H   0.93750 0.02125 0.04003 0.00122 ( 1)
 261 F   0.95652 0.00996 0.03301 0.00051 ( 1)
 262 T   0.92215 0.02614 0.04999 0.00172 ( 1)
 263 T   0.01197 0.05433 0.91736 0.01634 ( 3)
 264 E   0.00763 0.89989 0.00664 0.08583 ( 2)
 265 M   0.97253 0.00282 0.02452 0.00013 ( 1)
 266 G   0.11600 0.61372 0.19308 0.07720 ( 2)
 267 I   0.14819 0.62749 0.15795 0.06636 ( 2)
 268 V   0.95550 0.00935 0.03464 0.00051 ( 1)
 269 P   0.00676 0.92850 0.00041 0.06433 ( 2)
 270 V   0.95542 0.00944 0.03463 0.00051 ( 1)
 271 M   0.97253 0.00282 0.02452 0.00013 ( 1)
 272 A   0.95458 0.01049 0.03437 0.00056 ( 1)
 273 S   0.93816 0.02032 0.04035 0.00117 ( 1)
 274 V   0.95542 0.00944 0.03463 0.00051 ( 1)
 275 F   0.95652 0.00996 0.03301 0.00051 ( 1)
 276 Q   0.92698 0.02786 0.04348 0.00168 ( 1)
 277 H   0.93814 0.02072 0.03995 0.00119 ( 1)
 278 T   0.95318 0.01152 0.03469 0.00061 ( 1)
 279 N   0.36759 0.08177 0.54109 0.00954 ( 3)
 280 E   0.95292 0.01164 0.03482 0.00062 ( 1)
 281 W   0.91127 0.03815 0.04813 0.00246 ( 1)
 282 S   0.93516 0.02208 0.04146 0.00129 ( 1)
 283 W   0.91127 0.03815 0.04813 0.00246 ( 1)
 284 Q   0.92834 0.02653 0.04353 0.00160 ( 1)
 285 T   0.95557 0.01013 0.03377 0.00053 ( 1)
 286 I   0.18402 0.76708 0.00710 0.04181 ( 2)
 287 L   0.93020 0.02480 0.04349 0.00150 ( 1)
 288 M   0.97253 0.00282 0.02452 0.00013 ( 1)
 289 G   0.94281 0.01840 0.03777 0.00102 ( 1)
 290 A   0.95348 0.01115 0.03477 0.00060 ( 1)
 291 C   0.92400 0.02964 0.04455 0.00181 ( 1)
 292 F   0.95652 0.00996 0.03301 0.00051 ( 1)
 293 L   0.93799 0.01980 0.04105 0.00117 ( 1)
 294 L   0.21150 0.73690 0.00841 0.04319 ( 2)
 295 L   0.94604 0.01547 0.03763 0.00086 ( 1)
 296 L   0.93071 0.02433 0.04348 0.00148 ( 1)
 297 L   0.93024 0.02436 0.04391 0.00149 ( 1)
 298 T   0.00399 0.85492 0.00915 0.13194 ( 2)
 299 A   0.95455 0.01048 0.03441 0.00056 ( 1)
 300 R   0.91102 0.03475 0.05189 0.00234 ( 1)
 301 H   0.90012 0.04518 0.05165 0.00305 ( 1)
 302 V   0.95724 0.00855 0.03376 0.00046 ( 1)
 303 S   0.94875 0.01425 0.03624 0.00077 ( 1)
 304 M   0.91510 0.05905 0.02313 0.00272 ( 1)
 305 R   0.89710 0.04818 0.05147 0.00325 ( 1)
 306 W   0.91127 0.03815 0.04813 0.00246 ( 1)
 307 P   0.89460 0.04811 0.05394 0.00335 ( 1)
 308 K   0.10634 0.82825 0.00716 0.05825 ( 2)
 309 F   0.95652 0.00996 0.03301 0.00051 ( 1)
 310 F   0.95652 0.00996 0.03301 0.00051 ( 1)
 311 W   0.91127 0.03815 0.04813 0.00246 ( 1)
 312 I   0.94926 0.01148 0.03859 0.00066 ( 1)
 313 S   0.87768 0.06161 0.05627 0.00443 ( 1)
 314 A   0.93798 0.01882 0.04208 0.00112 ( 1)
 315 C   0.87826 0.06182 0.05552 0.00441 ( 1)
 316 A   0.90607 0.04145 0.04974 0.00274 ( 1)
 317 P   0.94104 0.01843 0.03948 0.00105 ( 1)
 318 L   0.93331 0.02313 0.04219 0.00137 ( 1)
 319 A   0.24951 0.16839 0.55694 0.02516 ( 3)
 320 S   0.90210 0.04068 0.05439 0.00283 ( 1)
 321 V   0.39782 0.06401 0.53121 0.00697 ( 3)
 322 I   0.96245 0.00680 0.03041 0.00034 ( 1)
 323 I   0.11979 0.81948 0.00639 0.05434 ( 2)
 324 S   0.93816 0.02032 0.04035 0.00117 ( 1)
 325 T   0.95357 0.01065 0.03521 0.00058 ( 1)
 326 L   0.30742 0.10227 0.57643 0.01388 ( 3)
 327 L   0.94702 0.01464 0.03753 0.00081 ( 1)
 328 V   0.09193 0.83798 0.00667 0.06342 ( 2)
 329 F   0.20391 0.75045 0.00704 0.03860 ( 2)
 330 L   0.68088 0.27059 0.03177 0.01676 ( 1)
 331 F   0.95652 0.00996 0.03301 0.00051 ( 1)
 332 K   0.90879 0.03979 0.04883 0.00259 ( 1)
 333 A   0.52670 0.40624 0.03610 0.03097 ( 1)
 334 Q   0.09314 0.74440 0.09063 0.07182 ( 2)
 335 D   0.78293 0.17589 0.03138 0.00980 ( 1)
 336 H   0.93148 0.02415 0.04291 0.00145 ( 1)
 337 G   0.08243 0.83329 0.00917 0.07511 ( 2)
 338 I   0.94106 0.01174 0.04641 0.00079 ( 1)
 339 S   0.94875 0.01425 0.03624 0.00077 ( 1)
 340 I   0.27398 0.67989 0.00938 0.03674 ( 2)
 341 I   0.93050 0.02492 0.04309 0.00150 ( 1)
 342 G   0.93748 0.02310 0.03812 0.00129 ( 1)
 343 Q   0.00006 0.88519 0.00014 0.11461 ( 2)
 344 L   0.74289 0.21440 0.03050 0.01222 ( 1)
 345 K   0.90879 0.03979 0.04883 0.00259 ( 1)
 346 C   0.87682 0.06324 0.05543 0.00451 ( 1)
 347 G   0.94287 0.01744 0.03871 0.00098 ( 1)
 348 L   0.93020 0.02480 0.04349 0.00150 ( 1)
 349 N   0.91631 0.03409 0.04744 0.00217 ( 1)
 350 R   0.28901 0.14096 0.55078 0.01925 ( 3)
 351 P   0.12067 0.82276 0.00586 0.05071 ( 2)
 352 S   0.87399 0.06527 0.05604 0.00470 ( 1)
 353 W   0.91127 0.03815 0.04813 0.00246 ( 1)
 354 D   0.95484 0.01072 0.03388 0.00056 ( 1)
 355 K   0.52395 0.42053 0.02815 0.02736 ( 1)
 356 L   0.90891 0.03820 0.05035 0.00255 ( 1)
 357 L   0.94702 0.01464 0.03753 0.00081 ( 1)
 358 F   0.92959 0.02247 0.04653 0.00141 ( 1)
 359 D   0.92323 0.02809 0.04691 0.00177 ( 1)
 360 P   0.55681 0.38677 0.03068 0.02574 ( 1)
 361 T   0.22156 0.19470 0.55243 0.03131 ( 3)
 362 Y   0.87417 0.06519 0.05595 0.00469 ( 1)
 363 L   0.88068 0.05884 0.05625 0.00423 ( 1)
 364 G   0.88973 0.05233 0.05428 0.00366 ( 1)
 365 L   0.94702 0.01464 0.03753 0.00081 ( 1)
 366 T   0.78749 0.17236 0.03061 0.00954 ( 1)
 367 M   0.91842 0.05580 0.02321 0.00257 ( 1)
 368 K   0.95124 0.01261 0.03547 0.00067 ( 1)
 369 T   0.90824 0.03890 0.05028 0.00258 ( 1)
 370 G   0.92872 0.02575 0.04396 0.00157 ( 1)
 371 L   0.94500 0.01620 0.03789 0.00091 ( 1)
 372 V   0.95542 0.00944 0.03463 0.00051 ( 1)
 373 T   0.79182 0.17018 0.02886 0.00913 ( 1)
 374 G   0.89926 0.04710 0.05047 0.00316 ( 1)
 375 I   0.96378 0.00596 0.02997 0.00030 ( 1)
 376 I   0.96378 0.00596 0.02997 0.00030 ( 1)
 377 S   0.93816 0.02032 0.04035 0.00117 ( 1)
 378 L   0.89809 0.04678 0.05195 0.00318 ( 1)
 379 T   0.93634 0.01960 0.04287 0.00119 ( 1)
 380 E   0.91176 0.03770 0.04811 0.00243 ( 1)
 381 G   0.88837 0.05361 0.05427 0.00375 ( 1)
 382 V   0.91328 0.03440 0.05005 0.00228 ( 1)
 383 A   0.90784 0.04009 0.04943 0.00264 ( 1)
 384 V   0.91058 0.03763 0.04932 0.00247 ( 1)
 385 G   0.93346 0.02569 0.03938 0.00147 ( 1)
 386 R   0.94687 0.01524 0.03707 0.00083 ( 1)
 387 T   0.92022 0.02733 0.05064 0.00181 ( 1)
 388 F   0.91982 0.03169 0.04650 0.00199 ( 1)
 389 A   0.90615 0.04137 0.04974 0.00273 ( 1)
 390 S   0.87399 0.06527 0.05604 0.00470 ( 1)
 391 L   0.32630 0.07046 0.59380 0.00945 ( 3)
 392 K   0.75812 0.20248 0.02852 0.01089 ( 1)
 393 D   0.95484 0.01072 0.03388 0.00056 ( 1)
 394 Y   0.92660 0.02768 0.04404 0.00168 ( 1)
 395 Q   0.63495 0.31620 0.02977 0.01908 ( 1)
 396 V   0.95530 0.00977 0.03440 0.00053 ( 1)
 397 D   0.92323 0.02809 0.04691 0.00177 ( 1)
 398 G   0.89926 0.04710 0.05047 0.00316 ( 1)
 399 N   0.95327 0.01160 0.03452 0.00061 ( 1)
 400 K   0.90884 0.03974 0.04883 0.00258 ( 1)
 401 E   0.95292 0.01164 0.03482 0.00062 ( 1)
 402 M   0.97253 0.00282 0.02452 0.00013 ( 1)
 403 M   0.97253 0.00282 0.02452 0.00013 ( 1)
 404 A   0.95458 0.01049 0.03437 0.00056 ( 1)
 405 I   0.93607 0.01950 0.04326 0.00117 ( 1)
 406 G   0.94516 0.01610 0.03785 0.00089 ( 1)
 407 L   0.93207 0.02402 0.04247 0.00144 ( 1)
 408 M   0.97253 0.00282 0.02452 0.00013 ( 1)
 409 N   0.95327 0.01160 0.03452 0.00061 ( 1)
 410 I   0.93050 0.02492 0.04309 0.00150 ( 1)
 411 V   0.95722 0.00856 0.03376 0.00046 ( 1)
 412 G   0.94287 0.01744 0.03871 0.00098 ( 1)
 413 S   0.87399 0.06527 0.05604 0.00470 ( 1)
 414 C   0.87784 0.06223 0.05549 0.00444 ( 1)
 415 T   0.90204 0.04440 0.05059 0.00296 ( 1)
 416 S   0.88452 0.05484 0.05669 0.00395 ( 1)
 417 C   0.92435 0.02930 0.04457 0.00179 ( 1)
 418 Y   0.87417 0.06519 0.05595 0.00469 ( 1)
 419 V   0.94487 0.01606 0.03814 0.00093 ( 1)
 420 T   0.90204 0.04440 0.05059 0.00296 ( 1)
 421 T   0.90204 0.04440 0.05059 0.00296 ( 1)
 422 G   0.88482 0.05712 0.05406 0.00400 ( 1)
 423 A   0.20323 0.20985 0.55148 0.03544 ( 3)
 424 F   0.93945 0.01722 0.04229 0.00104 ( 1)
 425 S   0.88552 0.05663 0.05389 0.00396 ( 1)
 426 R   0.91088 0.03708 0.04960 0.00244 ( 1)
 427 S   0.88552 0.05663 0.05389 0.00396 ( 1)
 428 A   0.90607 0.04145 0.04974 0.00274 ( 1)
 429 V   0.95564 0.01008 0.03375 0.00054 ( 1)
 430 N   0.93599 0.01933 0.04351 0.00118 ( 1)
 431 H   0.93203 0.02518 0.04131 0.00148 ( 1)
 432 N   0.91722 0.03329 0.04737 0.00212 ( 1)
 433 A   0.94618 0.01516 0.03781 0.00086 ( 1)
 434 G   0.94287 0.01744 0.03871 0.00098 ( 1)
 435 C   0.92217 0.03130 0.04461 0.00192 ( 1)
 436 K   0.95124 0.01261 0.03547 0.00067 ( 1)
 437 T   0.95232 0.01208 0.03496 0.00064 ( 1)
 438 A   0.95458 0.01049 0.03437 0.00056 ( 1)
 439 M   0.97253 0.00282 0.02452 0.00013 ( 1)
 440 S   0.93816 0.02032 0.04035 0.00117 ( 1)
 441 N   0.91631 0.03409 0.04744 0.00217 ( 1)
 442 V   0.95724 0.00855 0.03376 0.00046 ( 1)
 443 I   0.80621 0.14166 0.04286 0.00926 ( 1)
 444 M   0.97253 0.00282 0.02452 0.00013 ( 1)
 445 A   0.93510 0.02121 0.04239 0.00130 ( 1)
 446 L   0.92697 0.02757 0.04378 0.00169 ( 1)
 447 T   0.92848 0.02399 0.04602 0.00152 ( 1)
 448 V   0.95542 0.00944 0.03463 0.00051 ( 1)
 449 M   0.97253 0.00282 0.02452 0.00013 ( 1)
 450 V   0.95542 0.00944 0.03463 0.00051 ( 1)
 451 T   0.93634 0.01960 0.04287 0.00119 ( 1)
 452 L   0.93004 0.02496 0.04349 0.00151 ( 1)
 453 L   0.92487 0.02468 0.04880 0.00166 ( 1)
 454 F   0.93945 0.01722 0.04229 0.00104 ( 1)
 455 L   0.94702 0.01464 0.03753 0.00081 ( 1)
 456 M   0.97253 0.00282 0.02452 0.00013 ( 1)
 457 P   0.88661 0.05576 0.05374 0.00389 ( 1)
 458 L   0.93207 0.02402 0.04247 0.00144 ( 1)
 459 F   0.95553 0.01084 0.03308 0.00056 ( 1)
 460 V   0.94783 0.01581 0.03549 0.00087 ( 1)
 461 Y   0.92660 0.02768 0.04404 0.00168 ( 1)
 462 T   0.95303 0.01061 0.03577 0.00058 ( 1)
 463 P   0.94079 0.01902 0.03910 0.00108 ( 1)
 464 N   0.91457 0.03579 0.04735 0.00228 ( 1)
 465 V   0.91481 0.03349 0.04950 0.00220 ( 1)
 466 V   0.95360 0.01066 0.03516 0.00058 ( 1)
 467 L   0.89643 0.04842 0.05185 0.00329 ( 1)
 468 G   0.88482 0.05712 0.05406 0.00400 ( 1)
 469 A   0.93333 0.02351 0.04176 0.00140 ( 1)
 470 I   0.96378 0.00596 0.02997 0.00030 ( 1)
 471 I   0.94502 0.00942 0.04494 0.00062 ( 1)
 472 I   0.72702 0.22425 0.03484 0.01390 ( 1)
 473 A   0.23906 0.19556 0.53608 0.02930 ( 3)
 474 A   0.90787 0.03967 0.04984 0.00262 ( 1)
 475 V   0.95112 0.01270 0.03548 0.00070 ( 1)
 476 I   0.63460 0.31509 0.03078 0.01953 ( 1)
 477 G   0.94287 0.01744 0.03871 0.00098 ( 1)
 478 L   0.93020 0.02480 0.04349 0.00150 ( 1)
 479 I   0.86022 0.10759 0.02677 0.00543 ( 1)
 480 D   0.91736 0.03387 0.04664 0.00214 ( 1)
 481 L   0.00393 0.86892 0.00163 0.12552 ( 2)
 482 P   0.45333 0.48580 0.02717 0.03370 ( 2)
 483 A   0.91194 0.03565 0.05005 0.00235 ( 1)
 484 A   0.90579 0.04109 0.05038 0.00273 ( 1)
 485 Y   0.92660 0.02768 0.04404 0.00168 ( 1)
 486 H   0.68575 0.26444 0.03337 0.01644 ( 1)
 487 I   0.85533 0.11242 0.02661 0.00565 ( 1)
 488 W   0.91127 0.03815 0.04813 0.00246 ( 1)
 489 K   0.95124 0.01261 0.03547 0.00067 ( 1)
 490 M   0.97253 0.00282 0.02452 0.00013 ( 1)
 491 D   0.93137 0.02252 0.04472 0.00140 ( 1)
 492 K   0.95124 0.01261 0.03547 0.00067 ( 1)
 493 M   0.91870 0.05544 0.02325 0.00261 ( 1)
 494 D   0.91736 0.03387 0.04664 0.00214 ( 1)
 495 F   0.95652 0.00996 0.03301 0.00051 ( 1)
 496 L   0.94702 0.01464 0.03753 0.00081 ( 1)
 497 V   0.95724 0.00855 0.03376 0.00046 ( 1)
 498 C   0.87908 0.06100 0.05557 0.00435 ( 1)
 499 L   0.64973 0.30167 0.03021 0.01840 ( 1)
 500 C   0.92435 0.02930 0.04457 0.00179 ( 1)
 501 A   0.90873 0.03847 0.05025 0.00255 ( 1)
 502 F   0.91807 0.03341 0.04641 0.00210 ( 1)
 503 A   0.06256 0.87590 0.00344 0.05811 ( 2)
 504 G   0.89069 0.05279 0.05289 0.00364 ( 1)
 505 V   0.95542 0.00944 0.03463 0.00051 ( 1)
 506 I   0.96378 0.00596 0.02997 0.00030 ( 1)
 507 F   0.95652 0.00996 0.03301 0.00051 ( 1)
 508 I   0.23268 0.70873 0.01125 0.04734 ( 2)
 509 S   0.89310 0.04683 0.05672 0.00336 ( 1)
 510 V   0.94775 0.01291 0.03859 0.00075 ( 1)
 511 Q   0.44440 0.49338 0.02747 0.03475 ( 2)
 512 E   0.49356 0.44328 0.03124 0.03192 ( 1)
 513 G   0.94287 0.01744 0.03871 0.00098 ( 1)
 514 L   0.94425 0.01719 0.03760 0.00096 ( 1)
 515 A   0.95648 0.00951 0.03351 0.00050 ( 1)
 516 I   0.92505 0.02069 0.05277 0.00149 ( 1)
 517 A   0.95648 0.00951 0.03351 0.00050 ( 1)
 518 V   0.91218 0.03607 0.04937 0.00237 ( 1)
 519 G   0.89069 0.05279 0.05289 0.00364 ( 1)
 520 I   0.94851 0.01416 0.03656 0.00077 ( 1)
 521 S   0.89813 0.04434 0.05443 0.00309 ( 1)
 522 I   0.74617 0.21338 0.02878 0.01167 ( 1)
 523 F   0.91807 0.03341 0.04641 0.00210 ( 1)
 524 R   0.94687 0.01524 0.03707 0.00083 ( 1)
 525 V   0.90849 0.03909 0.04983 0.00259 ( 1)
 526 L   0.93282 0.02356 0.04222 0.00140 ( 1)
 527 M   0.97253 0.00282 0.02452 0.00013 ( 1)
 528 Q   0.88361 0.05812 0.05420 0.00407 ( 1)
 529 I   0.86437 0.10338 0.02695 0.00530 ( 1)
 530 T   0.90410 0.04237 0.05071 0.00283 ( 1)
 531 R   0.94507 0.01679 0.03722 0.00092 ( 1)
 532 P   0.88702 0.05539 0.05374 0.00386 ( 1)
 533 R   0.94473 0.01731 0.03702 0.00094 ( 1)
 534 M   0.97253 0.00282 0.02452 0.00013 ( 1)
 535 M   0.42820 0.04962 0.51707 0.00512 ( 3)
 536 I   0.93233 0.02325 0.04302 0.00140 ( 1)
 537 Q   0.89551 0.04656 0.05466 0.00326 ( 1)
 538 G   0.94492 0.01632 0.03785 0.00090 ( 1)
 539 N   0.95278 0.01209 0.03450 0.00063 ( 1)
 540 I   0.92592 0.01983 0.05282 0.00143 ( 1)
 541 K   0.95124 0.01261 0.03547 0.00067 ( 1)
 542 G   0.88482 0.05712 0.05406 0.00400 ( 1)
 543 T   0.91751 0.03334 0.04702 0.00214 ( 1)
 544 D   0.91736 0.03387 0.04664 0.00214 ( 1)
 545 I   0.93044 0.02498 0.04308 0.00150 ( 1)
 546 Y   0.92507 0.02908 0.04408 0.00177 ( 1)
 547 R   0.89307 0.04978 0.05369 0.00346 ( 1)
 548 N   0.95327 0.01160 0.03452 0.00061 ( 1)
 549 L   0.12458 0.57266 0.22655 0.07622 ( 2)
 550 H   0.48049 0.46084 0.02757 0.03110 ( 1)
 551 Q   0.92834 0.02653 0.04353 0.00160 ( 1)
 552 Y   0.88424 0.05634 0.05541 0.00401 ( 1)
 553 K   0.36154 0.08732 0.54086 0.01027 ( 3)
 554 D   0.76924 0.19026 0.02997 0.01052 ( 1)
 555 A   0.91100 0.03659 0.05000 0.00242 ( 1)
 556 Q   0.89423 0.04804 0.05437 0.00336 ( 1)
 557 R   0.89710 0.04818 0.05147 0.00325 ( 1)
 558 V   0.91389 0.03477 0.04906 0.00228 ( 1)
 559 P   0.88908 0.05388 0.05330 0.00373 ( 1)
 560 G   0.89867 0.04344 0.05484 0.00304 ( 1)
 561 F   0.95652 0.00996 0.03301 0.00051 ( 1)
 562 L   0.93331 0.02313 0.04219 0.00137 ( 1)
 563 I   0.94851 0.01416 0.03656 0.00077 ( 1)
 564 L   0.90866 0.03830 0.05048 0.00256 ( 1)
 565 T   0.90204 0.04440 0.05059 0.00296 ( 1)
 566 V   0.06401 0.87285 0.00368 0.05946 ( 2)
 567 E   0.95292 0.01164 0.03482 0.00062 ( 1)
 568 A   0.91480 0.03289 0.05014 0.00217 ( 1)
 569 P   0.89769 0.04538 0.05379 0.00314 ( 1)
 570 I   0.94851 0.01416 0.03656 0.00077 ( 1)
 571 N   0.95327 0.01160 0.03452 0.00061 ( 1)
 572 F   0.92753 0.02479 0.04613 0.00155 ( 1)
 573 A   0.90374 0.04312 0.05027 0.00287 ( 1)
 574 N   0.95327 0.01160 0.03452 0.00061 ( 1)
 575 T   0.78556 0.17642 0.02860 0.00942 ( 1)
 576 N   0.95327 0.01160 0.03452 0.00061 ( 1)
 577 Y   0.88416 0.05657 0.05525 0.00402 ( 1)
 578 L   0.92873 0.02620 0.04348 0.00159 ( 1)
 579 N   0.91647 0.03398 0.04738 0.00216 ( 1)
 580 E   0.91176 0.03770 0.04811 0.00243 ( 1)
 581 R   0.94687 0.01524 0.03707 0.00083 ( 1)
 582 T   0.90437 0.04272 0.05008 0.00283 ( 1)
 583 K   0.91180 0.03693 0.04886 0.00240 ( 1)
 584 R   0.89710 0.04818 0.05147 0.00325 ( 1)
 585 W   0.91127 0.03815 0.04813 0.00246 ( 1)
 586 I   0.71494 0.24404 0.02768 0.01334 ( 1)
 587 E   0.95292 0.01164 0.03482 0.00062 ( 1)
 588 D   0.91736 0.03387 0.04664 0.00214 ( 1)
 589 E   0.91176 0.03770 0.04811 0.00243 ( 1)
 590 S   0.90906 0.03892 0.04947 0.00255 ( 1)
 591 S   0.05050 0.75771 0.08951 0.10227 ( 2)
 592 S   0.87399 0.06527 0.05604 0.00470 ( 1)
 593 G   0.13779 0.81070 0.00567 0.04585 ( 2)
 594 N   0.91457 0.03579 0.04735 0.00228 ( 1)
 595 K   0.90879 0.03979 0.04883 0.00259 ( 1)
 596 Q   0.87785 0.06382 0.05385 0.00448 ( 1)
 597 T   0.00538 0.93712 0.00025 0.05725 ( 2)
 598 E   0.91176 0.03770 0.04811 0.00243 ( 1)
 599 L   0.94702 0.01464 0.03753 0.00081 ( 1)
 600 R   0.87751 0.06142 0.05664 0.00443 ( 1)
 601 C   0.16275 0.78265 0.00708 0.04751 ( 2)
 602 I   0.06462 0.87121 0.00388 0.06029 ( 2)
 603 I   0.96378 0.00596 0.02997 0.00030 ( 1)
 604 L   0.26319 0.18153 0.53124 0.02404 ( 3)
 605 D   0.92002 0.03135 0.04665 0.00198 ( 1)
 606 L   0.87418 0.06497 0.05617 0.00469 ( 1)
 607 S   0.87399 0.06527 0.05604 0.00470 ( 1)
 608 A   0.90607 0.04145 0.04974 0.00274 ( 1)
 609 V   0.95542 0.00944 0.03463 0.00051 ( 1)
 610 P   0.88888 0.05408 0.05329 0.00375 ( 1)
 611 A   0.51131 0.43154 0.02844 0.02870 ( 1)
 612 I   0.93050 0.02492 0.04309 0.00150 ( 1)
 613 D   0.93789 0.01808 0.04293 0.00110 ( 1)
 614 T   0.90204 0.04440 0.05059 0.00296 ( 1)
 615 S   0.90805 0.03983 0.04951 0.00261 ( 1)
 616 G   0.94294 0.01738 0.03871 0.00097 ( 1)
 617 I   0.94851 0.01416 0.03656 0.00077 ( 1)
 618 A   0.93481 0.02256 0.04130 0.00133 ( 1)
 619 F   0.95652 0.00996 0.03301 0.00051 ( 1)
 620 L   0.94702 0.01464 0.03753 0.00081 ( 1)
 621 V   0.09387 0.84607 0.00493 0.05514 ( 2)
 622 D   0.95484 0.01072 0.03388 0.00056 ( 1)
 623 L   0.87413 0.06507 0.05611 0.00469 ( 1)
 624 K   0.95124 0.01261 0.03547 0.00067 ( 1)
 625 K   0.90971 0.03888 0.04888 0.00253 ( 1)
 626 S   0.20370 0.23499 0.52316 0.03815 ( 3)
 627 T   0.51010 0.43242 0.02861 0.02887 ( 1)
 628 E   0.95292 0.01164 0.03482 0.00062 ( 1)
 629 K   0.53907 0.40552 0.02897 0.02645 ( 1)
 630 R   0.04079 0.74945 0.09378 0.11598 ( 2)
 631 G   0.94287 0.01744 0.03871 0.00098 ( 1)
 632 L   0.87413 0.06507 0.05611 0.00469 ( 1)
 633 E   0.95292 0.01164 0.03482 0.00062 ( 1)
 634 L   0.89643 0.04842 0.05185 0.00329 ( 1)
 635 V   0.90701 0.04055 0.04975 0.00268 ( 1)
 636 L   0.89643 0.04842 0.05185 0.00329 ( 1)
 637 V   0.95724 0.00855 0.03376 0.00046 ( 1)
 638 N   0.91457 0.03579 0.04735 0.00228 ( 1)
 639 P   0.88661 0.05576 0.05374 0.00389 ( 1)
 640 T   0.90721 0.03992 0.05023 0.00265 ( 1)
 641 G   0.88482 0.05712 0.05406 0.00400 ( 1)
 642 E   0.95249 0.01207 0.03480 0.00064 ( 1)
 643 V   0.95450 0.01026 0.03469 0.00056 ( 1)
 644 M   0.97253 0.00282 0.02452 0.00013 ( 1)
 645 E   0.95292 0.01164 0.03482 0.00062 ( 1)
 646 K   0.90879 0.03979 0.04883 0.00259 ( 1)
 647 I   0.94851 0.01416 0.03656 0.00077 ( 1)
 648 Q   0.88580 0.05594 0.05433 0.00392 ( 1)
 649 R   0.85372 0.08055 0.05964 0.00609 ( 1)
 650 A   0.95550 0.01033 0.03363 0.00054 ( 1)
 651 I   0.66908 0.28659 0.02732 0.01700 ( 1)
 652 D   0.94242 0.01708 0.03950 0.00099 ( 1)
 653 A   0.00018 0.88327 0.00031 0.11625 ( 2)
 654 H   0.93921 0.01985 0.03981 0.00113 ( 1)
 655 N   0.66946 0.28247 0.03087 0.01720 ( 1)
 656 H   0.89703 0.04824 0.05147 0.00326 ( 1)
 657 F   0.95652 0.00996 0.03301 0.00051 ( 1)
 658 R   0.94687 0.01524 0.03707 0.00083 ( 1)
 659 P   0.07978 0.86173 0.00402 0.05446 ( 2)
 660 D   0.92839 0.02340 0.04674 0.00147 ( 1)
 661 C   0.52394 0.41822 0.02966 0.02817 ( 1)
 662 L   0.94063 0.01842 0.03988 0.00107 ( 1)
 663 Y   0.87417 0.06519 0.05595 0.00469 ( 1)
 664 L   0.93331 0.02313 0.04219 0.00137 ( 1)
 665 T   0.95328 0.01142 0.03470 0.00061 ( 1)
 666 T   0.37628 0.08236 0.53184 0.00953 ( 3)
 667 E   0.72450 0.23046 0.03164 0.01341 ( 1)
 668 E   0.91176 0.03770 0.04811 0.00243 ( 1)
 669 A   0.90374 0.04312 0.05027 0.00287 ( 1)
 670 I   0.94926 0.01148 0.03859 0.00066 ( 1)
 671 A   0.93413 0.02295 0.04156 0.00136 ( 1)
 672 S   0.87568 0.06360 0.05615 0.00458 ( 1)
 673 L   0.89564 0.04922 0.05179 0.00335 ( 1)
 674 S   0.88552 0.05663 0.05389 0.00396 ( 1)
 675 G   0.43746 0.50075 0.02673 0.03506 ( 2)
 676 F   0.00224 0.04502 0.92386 0.02888 ( 3)
 677 A   0.95458 0.01049 0.03437 0.00056 ( 1)
 678 K   0.00621 0.85293 0.01357 0.12729 ( 2)
 679 I   0.91199 0.05732 0.02775 0.00293 ( 1)
 680 T   0.50306 0.43707 0.02974 0.03014 ( 1)
 681 T   0.50611 0.43637 0.02839 0.02914 ( 1)
 682 P   0.88850 0.05459 0.05313 0.00378 ( 1)
 683 -   0.78913 0.13313 0.06652 0.01122 ( 1)


lnL = -6455.028281

Bayes Empirical Bayes (BEB) probabilities for 4 classes (class)
(amino acids refer to 1st sequence: Bradi5g24170.3)

   1 M   0.96560 0.00306 0.03116 0.00018 ( 1)
   2 V   0.32272 0.08534 0.58164 0.01030 ( 3)
   3 G   0.93676 0.01794 0.04413 0.00117 ( 1)
   4 M   0.42840 0.05412 0.51241 0.00507 ( 3)
   5 S   0.92259 0.02478 0.05087 0.00176 ( 1)
   6 G   0.05770 0.71591 0.12693 0.09946 ( 2)
   7 A   0.09453 0.83396 0.00598 0.06554 ( 2)
   8 Y   0.88319 0.05518 0.05741 0.00423 ( 1)
   9 G   0.90388 0.03864 0.05463 0.00285 ( 1)
  10 G   0.93466 0.01919 0.04489 0.00126 ( 1)
  11 S   0.02774 0.88839 0.00252 0.08136 ( 2)
  12 Y   0.00379 0.92484 0.00025 0.07112 ( 2)
  13 -   0.76995 0.14618 0.07044 0.01343 ( 1)
  14 N   0.90403 0.04031 0.05276 0.00290 ( 1)
  15 G   0.93415 0.01970 0.04486 0.00129 ( 1)
  16 V   0.07481 0.69796 0.14010 0.08713 ( 2)
  17 G   0.56361 0.38100 0.02957 0.02582 ( 1)
  18 -   0.08784 0.70334 0.12624 0.08258 ( 2)
  19 -   0.26068 0.25691 0.45040 0.03201 ( 3)
  20 -   0.76995 0.14618 0.07044 0.01343 ( 1)
  21 -   0.34107 0.18799 0.45025 0.02069 ( 3)
  22 -   0.92489 0.02794 0.04530 0.00187 ( 1)
  23 -   0.00500 0.92940 0.00027 0.06533 ( 2)
  24 -   0.03664 0.88872 0.00260 0.07205 ( 2)
  25 -   0.52141 0.41909 0.02908 0.03041 ( 1)
  26 -   0.71887 0.23185 0.03337 0.01590 ( 1)
  27 -   0.92684 0.02652 0.04481 0.00183 ( 1)
  28 -   0.80140 0.11473 0.07333 0.01054 ( 1)
  29 -   0.79635 0.11978 0.07287 0.01101 ( 1)
  30 -   0.80127 0.11485 0.07332 0.01055 ( 1)
  31 -   0.79431 0.12182 0.07268 0.01119 ( 1)
  32 -   0.79835 0.11778 0.07305 0.01082 ( 1)
  33 -   0.79918 0.11695 0.07313 0.01075 ( 1)
  34 -   0.80027 0.11586 0.07323 0.01065 ( 1)
  35 -   0.80242 0.11370 0.07343 0.01045 ( 1)
  36 -   0.22082 0.69531 0.02010 0.06377 ( 2)
  37 V   0.94794 0.01025 0.04114 0.00066 ( 1)
  38 G   0.07696 0.84896 0.00574 0.06834 ( 2)
  39 E   0.75554 0.19736 0.03408 0.01301 ( 1)
  40 S   0.60928 0.33379 0.03322 0.02370 ( 1)
  41 K   0.00317 0.92273 0.00022 0.07388 ( 2)
  42 P   0.65633 0.29283 0.03153 0.01931 ( 1)
  43 -   0.01504 0.90108 0.00137 0.08251 ( 2)
  44 -   0.01618 0.89994 0.00147 0.08240 ( 2)
  45 -   0.02151 0.89461 0.00195 0.08192 ( 2)
  46 -   0.00005 0.91608 0.00000 0.08387 ( 2)
  47 -   0.00209 0.90396 0.00197 0.09198 ( 2)
  48 -   0.00017 0.87200 0.00296 0.12487 ( 2)
  49 A   0.00020 0.91201 0.00019 0.08760 ( 2)
  50 A   0.00001 0.88588 0.00001 0.11411 ( 2)
  51 E   0.00001 0.84935 0.00015 0.15050 ( 2)
  52 V   0.00017 0.92138 0.00001 0.07844 ( 2)
  53 P   0.00453 0.92868 0.00023 0.06656 ( 2)
  54 V   0.14782 0.79213 0.00688 0.05318 ( 2)
  55 L   0.13563 0.80271 0.00628 0.05539 ( 2)
  56 H   0.93114 0.02151 0.04592 0.00143 ( 1)
  57 K   0.94340 0.01385 0.04187 0.00088 ( 1)
  58 V   0.93221 0.01837 0.04812 0.00129 ( 1)
  59 A   0.01576 0.04955 0.92420 0.01049 ( 3)
  60 A   0.94791 0.01135 0.04003 0.00071 ( 1)
  61 Q   0.91939 0.02926 0.04932 0.00202 ( 1)
  62 P   0.93511 0.01876 0.04490 0.00124 ( 1)
  63 A   0.94857 0.01072 0.04004 0.00067 ( 1)
  64 Q   0.91663 0.03196 0.04920 0.00221 ( 1)
  65 S   0.94077 0.01566 0.04257 0.00100 ( 1)
  66 T   0.65895 0.27767 0.04151 0.02187 ( 1)
  67 A   0.94888 0.01042 0.04005 0.00066 ( 1)
  68 S   0.94077 0.01566 0.04257 0.00100 ( 1)
  69 K   0.94340 0.01385 0.04187 0.00088 ( 1)
  70 M   0.96560 0.00306 0.03116 0.00018 ( 1)
  71 K   0.93515 0.01943 0.04414 0.00128 ( 1)
  72 E   0.67842 0.26922 0.03419 0.01817 ( 1)
  73 K   0.94340 0.01385 0.04187 0.00088 ( 1)
  74 V   0.94979 0.00936 0.04025 0.00060 ( 1)
  75 K   0.94340 0.01385 0.04187 0.00088 ( 1)
  76 E   0.94483 0.01309 0.04126 0.00083 ( 1)
  77 T   0.94391 0.01372 0.04150 0.00087 ( 1)
  78 F   0.93124 0.01894 0.04849 0.00132 ( 1)
  79 F   0.94883 0.01092 0.03957 0.00067 ( 1)
  80 P   0.92593 0.02577 0.04656 0.00174 ( 1)
  81 D   0.94712 0.01176 0.04038 0.00073 ( 1)
  82 D   0.94712 0.01176 0.04038 0.00073 ( 1)
  83 P   0.93494 0.01892 0.04490 0.00125 ( 1)
  84 F   0.94883 0.01092 0.03957 0.00067 ( 1)
  85 R   0.90869 0.03665 0.05205 0.00262 ( 1)
  86 S   0.93944 0.01679 0.04270 0.00107 ( 1)
  87 F   0.94883 0.01092 0.03957 0.00067 ( 1)
  88 K   0.94340 0.01385 0.04187 0.00088 ( 1)
  89 G   0.93705 0.01770 0.04410 0.00115 ( 1)
  90 Q   0.91939 0.02926 0.04932 0.00202 ( 1)
  91 P   0.93511 0.01876 0.04490 0.00124 ( 1)
  92 L   0.59155 0.35229 0.03161 0.02455 ( 1)
  93 S   0.00293 0.93047 0.00017 0.06644 ( 2)
  94 A   0.00955 0.06681 0.90409 0.01955 ( 3)
  95 K   0.65902 0.28540 0.03523 0.02035 ( 1)
  96 W   0.49235 0.44625 0.02909 0.03231 ( 1)
  97 L   0.61000 0.32068 0.04365 0.02566 ( 1)
  98 M   0.33401 0.61738 0.01123 0.03739 ( 2)
  99 A   0.75810 0.19697 0.03244 0.01249 ( 1)
 100 V   0.12843 0.80444 0.00780 0.05934 ( 2)
 101 K   0.70541 0.24721 0.03131 0.01607 ( 1)
 102 Y   0.91758 0.03053 0.04978 0.00212 ( 1)
 103 L   0.60643 0.33761 0.03242 0.02354 ( 1)
 104 F   0.76627 0.18827 0.03349 0.01196 ( 1)
 105 P   0.93299 0.02004 0.04564 0.00133 ( 1)
 106 I   0.00029 0.92326 0.00002 0.07643 ( 2)
 107 L   0.07283 0.76769 0.08206 0.07742 ( 2)
 108 E   0.94515 0.01278 0.04126 0.00081 ( 1)
 109 W   0.90134 0.04212 0.05349 0.00305 ( 1)
 110 V   0.12052 0.81945 0.00506 0.05497 ( 2)
 111 P   0.93279 0.02023 0.04564 0.00134 ( 1)
 112 G   0.93467 0.01915 0.04492 0.00126 ( 1)
 113 Y   0.91758 0.03053 0.04978 0.00212 ( 1)
 114 S   0.92941 0.02269 0.04638 0.00151 ( 1)
 115 F   0.50482 0.39807 0.05916 0.03796 ( 1)
 116 S   0.92973 0.02238 0.04639 0.00149 ( 1)
 117 L   0.93901 0.01609 0.04385 0.00105 ( 1)
 118 F   0.94883 0.01092 0.03957 0.00067 ( 1)
 119 K   0.33593 0.11532 0.53610 0.01264 ( 3)
 120 S   0.92973 0.02238 0.04639 0.00149 ( 1)
 121 D   0.92965 0.01989 0.04906 0.00140 ( 1)
 122 L   0.93901 0.01609 0.04385 0.00105 ( 1)
 123 V   0.39180 0.07811 0.52240 0.00770 ( 3)
 124 A   0.94689 0.01148 0.04090 0.00073 ( 1)
 125 G   0.93466 0.01919 0.04489 0.00126 ( 1)
 126 L   0.70067 0.24785 0.03472 0.01676 ( 1)
 127 T   0.94583 0.01223 0.04116 0.00078 ( 1)
 128 I   0.92165 0.02747 0.04899 0.00190 ( 1)
 129 A   0.94689 0.01151 0.04087 0.00073 ( 1)
 130 S   0.94077 0.01566 0.04257 0.00100 ( 1)
 131 L   0.29697 0.09920 0.59110 0.01272 ( 3)
 132 A   0.94689 0.01151 0.04087 0.00073 ( 1)
 133 I   0.94600 0.01021 0.04312 0.00068 ( 1)
 134 P   0.92374 0.02746 0.04694 0.00186 ( 1)
 135 Q   0.91939 0.02926 0.04932 0.00202 ( 1)
 136 G   0.87949 0.05818 0.05788 0.00445 ( 1)
 137 I   0.93577 0.01636 0.04675 0.00112 ( 1)
 138 S   0.94077 0.01566 0.04257 0.00100 ( 1)
 139 Y   0.91758 0.03053 0.04978 0.00212 ( 1)
 140 A   0.94869 0.01057 0.04007 0.00066 ( 1)
 141 K   0.94340 0.01385 0.04187 0.00088 ( 1)
 142 L   0.90052 0.03509 0.06142 0.00298 ( 1)
 143 A   0.92965 0.02039 0.04855 0.00141 ( 1)
 144 N   0.36300 0.10019 0.52638 0.01043 ( 3)
 145 L   0.62420 0.31966 0.03366 0.02248 ( 1)
 146 P   0.90451 0.03642 0.05633 0.00274 ( 1)
 147 P   0.93511 0.01876 0.04490 0.00124 ( 1)
 148 I   0.82226 0.13782 0.03145 0.00847 ( 1)
 149 I   0.66161 0.28916 0.03033 0.01890 ( 1)
 150 G   0.93466 0.01919 0.04489 0.00126 ( 1)
 151 L   0.86313 0.07031 0.06097 0.00560 ( 1)
 152 Y   0.35870 0.57097 0.02511 0.04521 ( 2)
 153 S   0.92658 0.02433 0.04744 0.00165 ( 1)
 154 S   0.94077 0.01566 0.04257 0.00100 ( 1)
 155 F   0.94762 0.01184 0.03981 0.00073 ( 1)
 156 V   0.94979 0.00936 0.04025 0.00060 ( 1)
 157 P   0.93511 0.01876 0.04490 0.00124 ( 1)
 158 P   0.93352 0.02012 0.04503 0.00133 ( 1)
 159 M   0.60906 0.33278 0.03442 0.02375 ( 1)
 160 V   0.94979 0.00936 0.04025 0.00060 ( 1)
 161 Y   0.91589 0.03208 0.04980 0.00223 ( 1)
 162 A   0.68876 0.24607 0.04654 0.01863 ( 1)
 163 V   0.14820 0.78512 0.00895 0.05773 ( 2)
 164 L   0.92137 0.02734 0.04939 0.00190 ( 1)
 165 G   0.93702 0.01773 0.04409 0.00115 ( 1)
 166 S   0.93897 0.01739 0.04253 0.00111 ( 1)
 167 S   0.92688 0.02351 0.04799 0.00162 ( 1)
 168 R   0.44023 0.49102 0.02981 0.03893 ( 2)
 169 D   0.94712 0.01176 0.04038 0.00073 ( 1)
 170 L   0.92022 0.02838 0.04942 0.00198 ( 1)
 171 A   0.94687 0.01231 0.04005 0.00078 ( 1)
 172 V   0.94330 0.01307 0.04276 0.00087 ( 1)
 173 G   0.93371 0.01894 0.04607 0.00128 ( 1)
 174 P   0.93492 0.01894 0.04489 0.00125 ( 1)
 175 V   0.01432 0.07428 0.89548 0.01593 ( 3)
 176 S   0.92353 0.02732 0.04731 0.00185 ( 1)
 177 I   0.95649 0.00651 0.03660 0.00040 ( 1)
 178 A   0.36829 0.09020 0.53210 0.00941 ( 3)
 179 S   0.92658 0.02433 0.04744 0.00165 ( 1)
 180 L   0.92931 0.02179 0.04741 0.00150 ( 1)
 181 I   0.95649 0.00651 0.03660 0.00040 ( 1)
 182 M   0.96560 0.00306 0.03116 0.00018 ( 1)
 183 G   0.93682 0.01788 0.04414 0.00116 ( 1)
 184 S   0.58781 0.35647 0.03098 0.02474 ( 1)
 185 M   0.96560 0.00306 0.03116 0.00018 ( 1)
 186 L   0.92137 0.02734 0.04939 0.00190 ( 1)
 187 R   0.20740 0.22697 0.53158 0.03404 ( 3)
 188 Q   0.28801 0.13912 0.55535 0.01751 ( 3)
 189 A   0.69363 0.24207 0.04485 0.01945 ( 1)
 190 -   0.85988 0.05625 0.07871 0.00517 ( 1)
 191 -   0.02079 0.89534 0.00189 0.08199 ( 2)
 192 V   0.94979 0.00936 0.04025 0.00060 ( 1)
 193 S   0.94077 0.01566 0.04257 0.00100 ( 1)
 194 P   0.93105 0.02133 0.04619 0.00143 ( 1)
 195 S   0.61780 0.32681 0.03262 0.02277 ( 1)
 196 A   0.77119 0.18464 0.03250 0.01167 ( 1)
 197 E   0.12463 0.81838 0.00537 0.05162 ( 2)
 198 P   0.93496 0.01890 0.04489 0.00124 ( 1)
 199 L   0.00002 0.89639 0.00003 0.10355 ( 2)
 200 L   0.92047 0.02806 0.04952 0.00196 ( 1)
 201 F   0.94883 0.01092 0.03957 0.00067 ( 1)
 202 L   0.57691 0.36484 0.03224 0.02602 ( 1)
 203 Q   0.91939 0.02926 0.04932 0.00202 ( 1)
 204 L   0.93532 0.01930 0.04411 0.00127 ( 1)
 205 A   0.94689 0.01151 0.04087 0.00073 ( 1)
 206 F   0.65888 0.28253 0.03770 0.02090 ( 1)
 207 T   0.94595 0.01192 0.04137 0.00076 ( 1)
 208 S   0.92973 0.02238 0.04639 0.00149 ( 1)
 209 T   0.94583 0.01223 0.04116 0.00078 ( 1)
 210 F   0.33699 0.11495 0.53522 0.01284 ( 3)
 211 F   0.94883 0.01092 0.03957 0.00067 ( 1)
 212 A   0.94691 0.01148 0.04088 0.00073 ( 1)
 213 G   0.93471 0.01914 0.04489 0.00126 ( 1)
 214 L   0.93851 0.01657 0.04384 0.00108 ( 1)
 215 V   0.29679 0.11095 0.57836 0.01390 ( 3)
 216 Q   0.90463 0.03728 0.05531 0.00279 ( 1)
 217 A   0.94471 0.01306 0.04140 0.00084 ( 1)
 218 S   0.92895 0.02304 0.04647 0.00154 ( 1)
 219 L   0.93901 0.01609 0.04385 0.00105 ( 1)
 220 G   0.93466 0.01919 0.04489 0.00126 ( 1)
 221 I   0.95649 0.00651 0.03660 0.00040 ( 1)
 222 L   0.93901 0.01609 0.04385 0.00105 ( 1)
 223 R   0.91380 0.04134 0.04219 0.00266 ( 1)
 224 L   0.92141 0.02746 0.04922 0.00192 ( 1)
 225 G   0.89373 0.04424 0.05864 0.00338 ( 1)
 226 F   0.94705 0.01225 0.03994 0.00076 ( 1)
 227 I   0.95649 0.00651 0.03660 0.00040 ( 1)
 228 I   0.95486 0.00748 0.03719 0.00046 ( 1)
 229 D   0.94431 0.01382 0.04100 0.00087 ( 1)
 230 F   0.94847 0.01127 0.03956 0.00070 ( 1)
 231 L   0.92227 0.02661 0.04927 0.00186 ( 1)
 232 S   0.92961 0.02249 0.04639 0.00150 ( 1)
 233 K   0.94340 0.01385 0.04187 0.00088 ( 1)
 234 A   0.94888 0.01042 0.04005 0.00066 ( 1)
 235 T   0.94654 0.01214 0.04055 0.00077 ( 1)
 236 L   0.92137 0.02734 0.04939 0.00190 ( 1)
 237 V   0.29458 0.11969 0.57078 0.01495 ( 3)
 238 G   0.93705 0.01770 0.04410 0.00115 ( 1)
 239 F   0.94883 0.01092 0.03957 0.00067 ( 1)
 240 M   0.89540 0.07158 0.02889 0.00413 ( 1)
 241 A   0.94736 0.01154 0.04037 0.00073 ( 1)
 242 G   0.93332 0.02047 0.04486 0.00134 ( 1)
 243 A   0.94879 0.01051 0.04005 0.00066 ( 1)
 244 A   0.94699 0.01109 0.04121 0.00071 ( 1)
 245 I   0.95649 0.00651 0.03660 0.00040 ( 1)
 246 I   0.95649 0.00651 0.03660 0.00040 ( 1)
 247 V   0.94970 0.00943 0.04027 0.00060 ( 1)
 248 S   0.92677 0.02415 0.04745 0.00163 ( 1)
 249 L   0.91896 0.02963 0.04934 0.00207 ( 1)
 250 Q   0.91939 0.02926 0.04932 0.00202 ( 1)
 251 Q   0.57786 0.36581 0.03101 0.02532 ( 1)
 252 L   0.93885 0.01624 0.04385 0.00106 ( 1)
 253 K   0.94340 0.01385 0.04187 0.00088 ( 1)
 254 A   0.10614 0.60260 0.21244 0.07882 ( 2)
 255 L   0.92137 0.02734 0.04939 0.00190 ( 1)
 256 L   0.92208 0.02664 0.04943 0.00186 ( 1)
 257 G   0.91060 0.03307 0.05391 0.00242 ( 1)
 258 I   0.95649 0.00651 0.03660 0.00040 ( 1)
 259 V   0.15124 0.63866 0.15074 0.05936 ( 2)
 260 H   0.92894 0.02340 0.04610 0.00156 ( 1)
 261 F   0.94883 0.01092 0.03957 0.00067 ( 1)
 262 T   0.91349 0.02883 0.05555 0.00213 ( 1)
 263 T   0.00964 0.06225 0.91011 0.01799 ( 3)
 264 E   0.00476 0.90145 0.00459 0.08920 ( 2)
 265 M   0.96560 0.00306 0.03116 0.00018 ( 1)
 266 G   0.08973 0.66943 0.15970 0.08114 ( 2)
 267 I   0.11366 0.67814 0.13446 0.07375 ( 2)
 268 V   0.94795 0.01025 0.04113 0.00066 ( 1)
 269 P   0.00419 0.92426 0.00028 0.07127 ( 2)
 270 V   0.94787 0.01035 0.04112 0.00067 ( 1)
 271 M   0.96560 0.00306 0.03116 0.00018 ( 1)
 272 A   0.94689 0.01151 0.04087 0.00073 ( 1)
 273 S   0.92973 0.02238 0.04639 0.00149 ( 1)
 274 V   0.94787 0.01035 0.04112 0.00067 ( 1)
 275 F   0.94883 0.01092 0.03957 0.00067 ( 1)
 276 Q   0.91789 0.03073 0.04926 0.00212 ( 1)
 277 H   0.92963 0.02282 0.04603 0.00152 ( 1)
 278 T   0.94541 0.01264 0.04115 0.00080 ( 1)
 279 N   0.36300 0.10019 0.52638 0.01043 ( 3)
 280 E   0.94515 0.01278 0.04126 0.00081 ( 1)
 281 W   0.90134 0.04212 0.05349 0.00305 ( 1)
 282 S   0.92658 0.02433 0.04744 0.00165 ( 1)
 283 W   0.90134 0.04212 0.05349 0.00305 ( 1)
 284 Q   0.91939 0.02926 0.04932 0.00202 ( 1)
 285 T   0.94793 0.01110 0.04027 0.00070 ( 1)
 286 I   0.13689 0.80536 0.00617 0.05158 ( 2)
 287 L   0.92137 0.02734 0.04939 0.00190 ( 1)
 288 M   0.96560 0.00306 0.03116 0.00018 ( 1)
 289 G   0.93444 0.02025 0.04399 0.00132 ( 1)
 290 A   0.94556 0.01223 0.04141 0.00079 ( 1)
 291 C   0.91481 0.03270 0.05021 0.00228 ( 1)
 292 F   0.94883 0.01092 0.03957 0.00067 ( 1)
 293 L   0.92931 0.02179 0.04741 0.00150 ( 1)
 294 L   0.15897 0.78042 0.00736 0.05325 ( 2)
 295 L   0.93794 0.01701 0.04394 0.00112 ( 1)
 296 L   0.92192 0.02682 0.04939 0.00187 ( 1)
 297 L   0.92146 0.02684 0.04982 0.00188 ( 1)
 298 T   0.00248 0.85546 0.00652 0.13554 ( 2)
 299 A   0.94686 0.01150 0.04092 0.00073 ( 1)
 300 R   0.90158 0.03836 0.05718 0.00288 ( 1)
 301 H   0.88957 0.04990 0.05677 0.00376 ( 1)
 302 V   0.94979 0.00936 0.04025 0.00060 ( 1)
 303 S   0.94077 0.01566 0.04257 0.00100 ( 1)
 304 M   0.89505 0.07186 0.02891 0.00418 ( 1)
 305 R   0.88623 0.05321 0.05655 0.00401 ( 1)
 306 W   0.90134 0.04212 0.05349 0.00305 ( 1)
 307 P   0.88376 0.05314 0.05900 0.00411 ( 1)
 308 K   0.07716 0.85137 0.00563 0.06584 ( 2)
 309 F   0.94883 0.01092 0.03957 0.00067 ( 1)
 310 F   0.94883 0.01092 0.03957 0.00067 ( 1)
 311 W   0.90134 0.04212 0.05349 0.00305 ( 1)
 312 I   0.94165 0.01260 0.04490 0.00085 ( 1)
 313 S   0.86552 0.06804 0.06103 0.00541 ( 1)
 314 A   0.92968 0.02071 0.04818 0.00143 ( 1)
 315 C   0.86610 0.06827 0.06026 0.00538 ( 1)
 316 A   0.89575 0.04577 0.05509 0.00339 ( 1)
 317 P   0.93274 0.02029 0.04563 0.00135 ( 1)
 318 L   0.92465 0.02549 0.04811 0.00174 ( 1)
 319 A   0.23073 0.19497 0.54658 0.02772 ( 3)
 320 S   0.89208 0.04493 0.05952 0.00347 ( 1)
 321 V   0.39180 0.07811 0.52240 0.00770 ( 3)
 322 I   0.95508 0.00744 0.03702 0.00046 ( 1)
 323 I   0.08728 0.84476 0.00518 0.06278 ( 2)
 324 S   0.92973 0.02238 0.04639 0.00149 ( 1)
 325 T   0.94559 0.01168 0.04198 0.00076 ( 1)
 326 L   0.29412 0.12184 0.56871 0.01534 ( 3)
 327 L   0.93901 0.01609 0.04385 0.00105 ( 1)
 328 V   0.06638 0.85761 0.00519 0.07081 ( 2)
 329 F   0.15263 0.79224 0.00629 0.04885 ( 2)
 330 L   0.62934 0.31431 0.03385 0.02250 ( 1)
 331 F   0.94883 0.01092 0.03957 0.00067 ( 1)
 332 K   0.89870 0.04394 0.05415 0.00321 ( 1)
 333 A   0.46993 0.45647 0.03529 0.03831 ( 1)
 334 Q   0.06895 0.78002 0.07370 0.07733 ( 2)
 335 D   0.74230 0.20910 0.03492 0.01369 ( 1)
 336 H   0.92274 0.02661 0.04880 0.00184 ( 1)
 337 G   0.05941 0.85221 0.00691 0.08147 ( 2)
 338 I   0.93380 0.01288 0.05233 0.00099 ( 1)
 339 S   0.94077 0.01566 0.04257 0.00100 ( 1)
 340 I   0.21026 0.73392 0.00861 0.04721 ( 2)
 341 I   0.92165 0.02747 0.04899 0.00190 ( 1)
 342 G   0.92862 0.02545 0.04426 0.00167 ( 1)
 343 Q   0.00003 0.88181 0.00008 0.11808 ( 2)
 344 L   0.69717 0.25253 0.03346 0.01684 ( 1)
 345 K   0.89870 0.04394 0.05415 0.00321 ( 1)
 346 C   0.86451 0.06984 0.06015 0.00550 ( 1)
 347 G   0.93466 0.01919 0.04489 0.00126 ( 1)
 348 L   0.92137 0.02734 0.04939 0.00190 ( 1)
 349 N   0.90676 0.03762 0.05292 0.00271 ( 1)
 350 R   0.27637 0.16815 0.53449 0.02098 ( 3)
 351 P   0.08788 0.84792 0.00481 0.05939 ( 2)
 352 S   0.86145 0.07207 0.06075 0.00573 ( 1)
 353 W   0.90134 0.04212 0.05349 0.00305 ( 1)
 354 D   0.94712 0.01176 0.04038 0.00073 ( 1)
 355 K   0.46615 0.47145 0.02796 0.03444 ( 2)
 356 L   0.89884 0.04216 0.05584 0.00316 ( 1)
 357 L   0.93901 0.01609 0.04385 0.00105 ( 1)
 358 F   0.92121 0.02477 0.05227 0.00176 ( 1)
 359 D   0.91428 0.03099 0.05252 0.00221 ( 1)
 360 P   0.49964 0.43705 0.03071 0.03260 ( 1)
 361 T   0.20157 0.22234 0.54165 0.03444 ( 3)
 362 Y   0.86165 0.07199 0.06065 0.00571 ( 1)
 363 L   0.86876 0.06498 0.06110 0.00516 ( 1)
 364 G   0.87848 0.05780 0.05923 0.00448 ( 1)
 365 L   0.93901 0.01609 0.04385 0.00105 ( 1)
 366 T   0.74730 0.20503 0.03428 0.01339 ( 1)
 367 M   0.89907 0.06794 0.02904 0.00395 ( 1)
 368 K   0.94340 0.01385 0.04187 0.00088 ( 1)
 369 T   0.89824 0.04295 0.05562 0.00319 ( 1)
 370 G   0.91984 0.02839 0.04979 0.00199 ( 1)
 371 L   0.93684 0.01782 0.04418 0.00117 ( 1)
 372 V   0.94787 0.01035 0.04112 0.00067 ( 1)
 373 T   0.75184 0.20253 0.03269 0.01294 ( 1)
 374 G   0.88832 0.05201 0.05576 0.00391 ( 1)
 375 I   0.95649 0.00651 0.03660 0.00040 ( 1)
 376 I   0.95649 0.00651 0.03660 0.00040 ( 1)
 377 S   0.92973 0.02238 0.04639 0.00149 ( 1)
 378 L   0.88731 0.05166 0.05711 0.00392 ( 1)
 379 T   0.92780 0.02158 0.04911 0.00151 ( 1)
 380 E   0.90184 0.04162 0.05352 0.00302 ( 1)
 381 G   0.87699 0.05921 0.05921 0.00460 ( 1)
 382 V   0.90368 0.03796 0.05554 0.00282 ( 1)
 383 A   0.89759 0.04426 0.05488 0.00328 ( 1)
 384 V   0.90058 0.04154 0.05481 0.00308 ( 1)
 385 G   0.92439 0.02831 0.04541 0.00188 ( 1)
 386 R   0.93883 0.01676 0.04334 0.00108 ( 1)
 387 T   0.91145 0.03014 0.05617 0.00224 ( 1)
 388 F   0.91047 0.03497 0.05207 0.00249 ( 1)
 389 A   0.89584 0.04568 0.05509 0.00339 ( 1)
 390 S   0.86145 0.07207 0.06075 0.00573 ( 1)
 391 L   0.31541 0.08455 0.58957 0.01048 ( 3)
 392 K   0.71372 0.23919 0.03183 0.01526 ( 1)
 393 D   0.94712 0.01176 0.04038 0.00073 ( 1)
 394 Y   0.91758 0.03053 0.04978 0.00212 ( 1)
 395 Q   0.58030 0.36356 0.03103 0.02511 ( 1)
 396 V   0.94772 0.01071 0.04088 0.00069 ( 1)
 397 D   0.91428 0.03099 0.05252 0.00221 ( 1)
 398 G   0.88832 0.05201 0.05576 0.00391 ( 1)
 399 N   0.94549 0.01274 0.04097 0.00080 ( 1)
 400 K   0.89875 0.04388 0.05416 0.00321 ( 1)
 401 E   0.94515 0.01278 0.04126 0.00081 ( 1)
 402 M   0.96560 0.00306 0.03116 0.00018 ( 1)
 403 M   0.96560 0.00306 0.03116 0.00018 ( 1)
 404 A   0.94689 0.01151 0.04087 0.00073 ( 1)
 405 I   0.92781 0.02147 0.04924 0.00148 ( 1)
 406 G   0.93705 0.01770 0.04410 0.00115 ( 1)
 407 L   0.92330 0.02647 0.04841 0.00182 ( 1)
 408 M   0.96560 0.00306 0.03116 0.00018 ( 1)
 409 N   0.94549 0.01274 0.04097 0.00080 ( 1)
 410 I   0.92165 0.02747 0.04899 0.00190 ( 1)
 411 V   0.94977 0.00938 0.04025 0.00060 ( 1)
 412 G   0.93466 0.01919 0.04489 0.00126 ( 1)
 413 S   0.86145 0.07207 0.06075 0.00573 ( 1)
 414 C   0.86563 0.06873 0.06022 0.00541 ( 1)
 415 T   0.89149 0.04903 0.05582 0.00366 ( 1)
 416 S   0.87306 0.06057 0.06156 0.00481 ( 1)
 417 C   0.91519 0.03232 0.05023 0.00225 ( 1)
 418 Y   0.86165 0.07199 0.06065 0.00571 ( 1)
 419 V   0.93666 0.01765 0.04449 0.00120 ( 1)
 420 T   0.89149 0.04903 0.05582 0.00366 ( 1)
 421 T   0.89149 0.04903 0.05582 0.00366 ( 1)
 422 G   0.87307 0.06309 0.05894 0.00490 ( 1)
 423 A   0.18138 0.23563 0.54380 0.03919 ( 3)
 424 F   0.93124 0.01894 0.04849 0.00132 ( 1)
 425 S   0.87382 0.06255 0.05878 0.00484 ( 1)
 426 R   0.90106 0.04094 0.05497 0.00302 ( 1)
 427 S   0.87382 0.06255 0.05878 0.00484 ( 1)
 428 A   0.89575 0.04577 0.05509 0.00339 ( 1)
 429 V   0.94802 0.01104 0.04023 0.00071 ( 1)
 430 N   0.92762 0.02127 0.04961 0.00150 ( 1)
 431 H   0.92306 0.02775 0.04730 0.00189 ( 1)
 432 N   0.90775 0.03673 0.05287 0.00264 ( 1)
 433 A   0.93813 0.01666 0.04410 0.00110 ( 1)
 434 G   0.93466 0.01919 0.04489 0.00126 ( 1)
 435 C   0.91280 0.03453 0.05025 0.00241 ( 1)
 436 K   0.94340 0.01385 0.04187 0.00088 ( 1)
 437 T   0.94450 0.01327 0.04139 0.00084 ( 1)
 438 A   0.94689 0.01151 0.04087 0.00073 ( 1)
 439 M   0.96560 0.00306 0.03116 0.00018 ( 1)
 440 S   0.92973 0.02238 0.04639 0.00149 ( 1)
 441 N   0.90676 0.03762 0.05292 0.00271 ( 1)
 442 V   0.94979 0.00936 0.04025 0.00060 ( 1)
 443 I   0.77140 0.16967 0.04635 0.01257 ( 1)
 444 M   0.96560 0.00306 0.03116 0.00018 ( 1)
 445 A   0.92661 0.02335 0.04840 0.00164 ( 1)
 446 L   0.91782 0.03039 0.04966 0.00213 ( 1)
 447 T   0.91969 0.02643 0.05197 0.00190 ( 1)
 448 V   0.94787 0.01035 0.04112 0.00067 ( 1)
 449 M   0.96560 0.00306 0.03116 0.00018 ( 1)
 450 V   0.94787 0.01035 0.04112 0.00067 ( 1)
 451 T   0.92780 0.02158 0.04911 0.00151 ( 1)
 452 L   0.92119 0.02751 0.04938 0.00192 ( 1)
 453 L   0.91566 0.02718 0.05507 0.00208 ( 1)
 454 F   0.93124 0.01894 0.04849 0.00132 ( 1)
 455 L   0.93901 0.01609 0.04385 0.00105 ( 1)
 456 M   0.96560 0.00306 0.03116 0.00018 ( 1)
 457 P   0.87497 0.06159 0.05867 0.00477 ( 1)
 458 L   0.92330 0.02647 0.04841 0.00182 ( 1)
 459 F   0.94775 0.01189 0.03963 0.00074 ( 1)
 460 V   0.93959 0.01737 0.04190 0.00114 ( 1)
 461 Y   0.91758 0.03053 0.04978 0.00212 ( 1)
 462 T   0.94494 0.01164 0.04265 0.00077 ( 1)
 463 P   0.93239 0.02094 0.04528 0.00139 ( 1)
 464 N   0.90483 0.03951 0.05281 0.00284 ( 1)
 465 V   0.90526 0.03695 0.05505 0.00274 ( 1)
 466 V   0.94594 0.01169 0.04162 0.00076 ( 1)
 467 L   0.88547 0.05348 0.05699 0.00406 ( 1)
 468 G   0.87307 0.06309 0.05894 0.00490 ( 1)
 469 A   0.92447 0.02590 0.04785 0.00178 ( 1)
 470 I   0.95649 0.00651 0.03660 0.00040 ( 1)
 471 I   0.93802 0.01032 0.05088 0.00078 ( 1)
 472 I   0.68062 0.26353 0.03719 0.01866 ( 1)
 473 A   0.21960 0.22522 0.52306 0.03212 ( 3)
 474 A   0.89774 0.04380 0.05521 0.00325 ( 1)
 475 V   0.94324 0.01394 0.04190 0.00091 ( 1)
 476 I   0.58009 0.36232 0.03198 0.02561 ( 1)
 477 G   0.93466 0.01919 0.04489 0.00126 ( 1)
 478 L   0.92137 0.02734 0.04939 0.00190 ( 1)
 479 I   0.83047 0.12978 0.03176 0.00800 ( 1)
 480 D   0.90778 0.03738 0.05217 0.00267 ( 1)
 481 L   0.00243 0.86521 0.00112 0.13124 ( 2)
 482 P   0.39657 0.53600 0.02619 0.04124 ( 2)
 483 A   0.90225 0.03935 0.05548 0.00292 ( 1)
 484 A   0.89553 0.04537 0.05571 0.00338 ( 1)
 485 Y   0.91758 0.03053 0.04978 0.00212 ( 1)
 486 H   0.63522 0.30782 0.03514 0.02181 ( 1)
 487 I   0.82468 0.13547 0.03153 0.00832 ( 1)
 488 W   0.90134 0.04212 0.05349 0.00305 ( 1)
 489 K   0.94340 0.01385 0.04187 0.00088 ( 1)
 490 M   0.96560 0.00306 0.03116 0.00018 ( 1)
 491 D   0.92282 0.02481 0.05061 0.00176 ( 1)
 492 K   0.94340 0.01385 0.04187 0.00088 ( 1)
 493 M   0.89944 0.06750 0.02908 0.00398 ( 1)
 494 D   0.90778 0.03738 0.05217 0.00267 ( 1)
 495 F   0.94883 0.01092 0.03957 0.00067 ( 1)
 496 L   0.93901 0.01609 0.04385 0.00105 ( 1)
 497 V   0.94979 0.00936 0.04025 0.00060 ( 1)
 498 C   0.86700 0.06737 0.06032 0.00531 ( 1)
 499 L   0.59598 0.34792 0.03174 0.02436 ( 1)
 500 C   0.91519 0.03232 0.05023 0.00225 ( 1)
 501 A   0.89875 0.04247 0.05562 0.00316 ( 1)
 502 F   0.90853 0.03688 0.05197 0.00263 ( 1)
 503 A   0.04457 0.88704 0.00271 0.06568 ( 2)
 504 G   0.87936 0.05830 0.05787 0.00446 ( 1)
 505 V   0.94787 0.01035 0.04112 0.00067 ( 1)
 506 I   0.95649 0.00651 0.03660 0.00040 ( 1)
 507 F   0.94883 0.01092 0.03957 0.00067 ( 1)
 508 I   0.17650 0.75669 0.00966 0.05715 ( 2)
 509 S   0.88247 0.05172 0.06171 0.00409 ( 1)
 510 V   0.93998 0.01418 0.04488 0.00096 ( 1)
 511 Q   0.38801 0.54337 0.02632 0.04229 ( 2)
 512 E   0.43636 0.49398 0.03035 0.03931 ( 2)
 513 G   0.93466 0.01919 0.04489 0.00126 ( 1)
 514 L   0.93597 0.01891 0.04389 0.00124 ( 1)
 515 A   0.94888 0.01042 0.04005 0.00066 ( 1)
 516 I   0.91695 0.02278 0.05843 0.00184 ( 1)
 517 A   0.94888 0.01042 0.04005 0.00066 ( 1)
 518 V   0.90235 0.03981 0.05488 0.00295 ( 1)
 519 G   0.87936 0.05830 0.05787 0.00446 ( 1)
 520 I   0.94055 0.01556 0.04289 0.00100 ( 1)
 521 S   0.88774 0.04897 0.05950 0.00379 ( 1)
 522 I   0.70046 0.25143 0.03188 0.01623 ( 1)
 523 F   0.90853 0.03688 0.05197 0.00263 ( 1)
 524 R   0.93883 0.01676 0.04334 0.00108 ( 1)
 525 V   0.89838 0.04315 0.05526 0.00321 ( 1)
 526 L   0.92411 0.02596 0.04815 0.00178 ( 1)
 527 M   0.96560 0.00306 0.03116 0.00018 ( 1)
 528 Q   0.87178 0.06419 0.05904 0.00499 ( 1)
 529 I   0.83543 0.12480 0.03200 0.00777 ( 1)
 530 T   0.89376 0.04678 0.05596 0.00350 ( 1)
 531 R   0.93687 0.01847 0.04347 0.00119 ( 1)
 532 P   0.87542 0.06117 0.05868 0.00473 ( 1)
 533 R   0.93647 0.01904 0.04326 0.00123 ( 1)
 534 M   0.96560 0.00306 0.03116 0.00018 ( 1)
 535 M   0.42879 0.06139 0.50422 0.00560 ( 3)
 536 I   0.92366 0.02561 0.04896 0.00177 ( 1)
 537 Q   0.88489 0.05143 0.05969 0.00399 ( 1)
 538 G   0.93678 0.01796 0.04409 0.00117 ( 1)
 539 N   0.94495 0.01327 0.04095 0.00083 ( 1)
 540 I   0.91791 0.02183 0.05849 0.00177 ( 1)
 541 K   0.94340 0.01385 0.04187 0.00088 ( 1)
 542 G   0.87307 0.06309 0.05894 0.00490 ( 1)
 543 T   0.90788 0.03678 0.05266 0.00267 ( 1)
 544 D   0.90778 0.03738 0.05217 0.00267 ( 1)
 545 I   0.92158 0.02753 0.04899 0.00190 ( 1)
 546 Y   0.91589 0.03208 0.04980 0.00223 ( 1)
 547 R   0.88201 0.05498 0.05875 0.00425 ( 1)
 548 N   0.94549 0.01274 0.04097 0.00080 ( 1)
 549 L   0.09719 0.62946 0.19173 0.08163 ( 2)
 550 H   0.42307 0.51161 0.02687 0.03846 ( 2)
 551 Q   0.91939 0.02926 0.04932 0.00202 ( 1)
 552 Y   0.87261 0.06222 0.06027 0.00490 ( 1)
 553 K   0.35629 0.10682 0.52567 0.01122 ( 3)
 554 D   0.72653 0.22539 0.03338 0.01470 ( 1)
 555 A   0.90120 0.04039 0.05542 0.00300 ( 1)
 556 Q   0.88343 0.05306 0.05939 0.00411 ( 1)
 557 R   0.88623 0.05321 0.05655 0.00401 ( 1)
 558 V   0.90419 0.03837 0.05461 0.00284 ( 1)
 559 P   0.87763 0.05951 0.05827 0.00458 ( 1)
 560 G   0.88838 0.04798 0.05992 0.00372 ( 1)
 561 F   0.94883 0.01092 0.03957 0.00067 ( 1)
 562 L   0.92465 0.02549 0.04811 0.00174 ( 1)
 563 I   0.94055 0.01556 0.04289 0.00100 ( 1)
 564 L   0.89854 0.04227 0.05601 0.00318 ( 1)
 565 T   0.89149 0.04903 0.05582 0.00366 ( 1)
 566 V   0.04564 0.88445 0.00289 0.06702 ( 2)
 567 E   0.94515 0.01278 0.04126 0.00081 ( 1)
 568 A   0.90541 0.03630 0.05561 0.00269 ( 1)
 569 P   0.88715 0.05012 0.05888 0.00386 ( 1)
 570 I   0.94055 0.01556 0.04289 0.00100 ( 1)
 571 N   0.94549 0.01274 0.04097 0.00080 ( 1)
 572 F   0.91887 0.02733 0.05186 0.00194 ( 1)
 573 A   0.89326 0.04762 0.05557 0.00355 ( 1)
 574 N   0.94549 0.01274 0.04097 0.00080 ( 1)
 575 T   0.74465 0.20965 0.03235 0.01334 ( 1)
 576 N   0.94549 0.01274 0.04097 0.00080 ( 1)
 577 Y   0.87250 0.06248 0.06011 0.00491 ( 1)
 578 L   0.91975 0.02889 0.04935 0.00201 ( 1)
 579 N   0.90693 0.03751 0.05287 0.00270 ( 1)
 580 E   0.90184 0.04162 0.05352 0.00302 ( 1)
 581 R   0.93883 0.01676 0.04334 0.00108 ( 1)
 582 T   0.89395 0.04717 0.05537 0.00351 ( 1)
 583 K   0.90200 0.04077 0.05424 0.00298 ( 1)
 584 R   0.88623 0.05321 0.05655 0.00401 ( 1)
 585 W   0.90134 0.04212 0.05349 0.00305 ( 1)
 586 I   0.66582 0.28538 0.03039 0.01842 ( 1)
 587 E   0.94515 0.01278 0.04126 0.00081 ( 1)
 588 D   0.90778 0.03738 0.05217 0.00267 ( 1)
 589 E   0.90184 0.04162 0.05352 0.00302 ( 1)
 590 S   0.89910 0.04297 0.05477 0.00316 ( 1)
 591 S   0.03680 0.78455 0.07237 0.10627 ( 2)
 592 S   0.86145 0.07207 0.06075 0.00573 ( 1)
 593 G   0.10086 0.83917 0.00479 0.05517 ( 2)
 594 N   0.90483 0.03951 0.05281 0.00284 ( 1)
 595 K   0.89870 0.04394 0.05415 0.00321 ( 1)
 596 Q   0.86543 0.07048 0.05861 0.00548 ( 1)
 597 T   0.00332 0.93160 0.00017 0.06490 ( 2)
 598 E   0.90184 0.04162 0.05352 0.00302 ( 1)
 599 L   0.93901 0.01609 0.04385 0.00105 ( 1)
 600 R   0.86539 0.06783 0.06137 0.00540 ( 1)
 601 C   0.12028 0.81659 0.00602 0.05711 ( 2)
 602 I   0.04609 0.88318 0.00304 0.06769 ( 2)
 603 I   0.95649 0.00651 0.03660 0.00040 ( 1)
 604 L   0.24636 0.21258 0.51475 0.02631 ( 3)
 605 D   0.91071 0.03459 0.05222 0.00247 ( 1)
 606 L   0.86162 0.07173 0.06094 0.00572 ( 1)
 607 S   0.86145 0.07207 0.06075 0.00573 ( 1)
 608 A   0.89575 0.04577 0.05509 0.00339 ( 1)
 609 V   0.94787 0.01035 0.04112 0.00067 ( 1)
 610 P   0.87741 0.05973 0.05826 0.00460 ( 1)
 611 A   0.45356 0.48242 0.02809 0.03593 ( 2)
 612 I   0.92165 0.02747 0.04899 0.00190 ( 1)
 613 D   0.92965 0.01989 0.04906 0.00140 ( 1)
 614 T   0.89149 0.04903 0.05582 0.00366 ( 1)
 615 S   0.89800 0.04398 0.05479 0.00323 ( 1)
 616 G   0.93473 0.01912 0.04489 0.00126 ( 1)
 617 I   0.94055 0.01556 0.04289 0.00100 ( 1)
 618 A   0.92607 0.02485 0.04738 0.00170 ( 1)
 619 F   0.94883 0.01092 0.03957 0.00067 ( 1)
 620 L   0.93901 0.01609 0.04385 0.00105 ( 1)
 621 V   0.06771 0.86500 0.00397 0.06332 ( 2)
 622 D   0.94712 0.01176 0.04038 0.00073 ( 1)
 623 L   0.86157 0.07185 0.06086 0.00572 ( 1)
 624 K   0.94340 0.01385 0.04187 0.00088 ( 1)
 625 K   0.89971 0.04293 0.05422 0.00314 ( 1)
 626 S   0.18223 0.26444 0.51142 0.04191 ( 3)
 627 T   0.45241 0.48332 0.02820 0.03608 ( 2)
 628 E   0.94515 0.01278 0.04126 0.00081 ( 1)
 629 K   0.48146 0.45625 0.02889 0.03340 ( 1)
 630 R   0.02954 0.77235 0.07691 0.12120 ( 2)
 631 G   0.93466 0.01919 0.04489 0.00126 ( 1)
 632 L   0.86157 0.07185 0.06086 0.00572 ( 1)
 633 E   0.94515 0.01278 0.04126 0.00081 ( 1)
 634 L   0.88547 0.05348 0.05699 0.00406 ( 1)
 635 V   0.89675 0.04476 0.05516 0.00333 ( 1)
 636 L   0.88547 0.05348 0.05699 0.00406 ( 1)
 637 V   0.94979 0.00936 0.04025 0.00060 ( 1)
 638 N   0.90483 0.03951 0.05281 0.00284 ( 1)
 639 P   0.87497 0.06159 0.05867 0.00477 ( 1)
 640 T   0.89710 0.04407 0.05555 0.00328 ( 1)
 641 G   0.87307 0.06309 0.05894 0.00490 ( 1)
 642 E   0.94466 0.01325 0.04125 0.00084 ( 1)
 643 V   0.94687 0.01124 0.04116 0.00073 ( 1)
 644 M   0.96560 0.00306 0.03116 0.00018 ( 1)
 645 E   0.94515 0.01278 0.04126 0.00081 ( 1)
 646 K   0.89870 0.04394 0.05415 0.00321 ( 1)
 647 I   0.94055 0.01556 0.04289 0.00100 ( 1)
 648 Q   0.87421 0.06179 0.05920 0.00480 ( 1)
 649 R   0.83969 0.08886 0.06408 0.00737 ( 1)
 650 A   0.94781 0.01133 0.04015 0.00071 ( 1)
 651 I   0.61618 0.33159 0.02942 0.02280 ( 1)
 652 D   0.93418 0.01878 0.04576 0.00128 ( 1)
 653 A   0.00010 0.88144 0.00019 0.11827 ( 2)
 654 H   0.93079 0.02186 0.04590 0.00145 ( 1)
 655 N   0.61704 0.32730 0.03268 0.02298 ( 1)
 656 H   0.88614 0.05329 0.05656 0.00401 ( 1)
 657 F   0.94883 0.01092 0.03957 0.00067 ( 1)
 658 R   0.93883 0.01676 0.04334 0.00108 ( 1)
 659 P   0.05721 0.87697 0.00323 0.06259 ( 2)
 660 D   0.91992 0.02579 0.05245 0.00184 ( 1)
 661 C   0.46629 0.46900 0.02936 0.03535 ( 2)
 662 L   0.93214 0.02027 0.04622 0.00137 ( 1)
 663 Y   0.86165 0.07199 0.06065 0.00571 ( 1)
 664 L   0.92465 0.02549 0.04811 0.00174 ( 1)
 665 T   0.94552 0.01253 0.04115 0.00079 ( 1)
 666 T   0.36797 0.09999 0.52154 0.01050 ( 3)
 667 E   0.67711 0.27049 0.03417 0.01824 ( 1)
 668 E   0.90184 0.04162 0.05352 0.00302 ( 1)
 669 A   0.89326 0.04762 0.05557 0.00355 ( 1)
 670 I   0.94165 0.01260 0.04490 0.00085 ( 1)
 671 A   0.92539 0.02528 0.04759 0.00173 ( 1)
 672 S   0.86330 0.07023 0.06088 0.00558 ( 1)
 673 L   0.88459 0.05436 0.05692 0.00412 ( 1)
 674 S   0.87382 0.06255 0.05878 0.00484 ( 1)
 675 G   0.38122 0.55051 0.02560 0.04266 ( 2)
 676 F   0.00184 0.05373 0.91267 0.03176 ( 3)
 677 A   0.94689 0.01151 0.04087 0.00073 ( 1)
 678 K   0.00389 0.85849 0.00951 0.12810 ( 2)
 679 I   0.89246 0.06979 0.03340 0.00435 ( 1)
 680 T   0.44555 0.48788 0.02913 0.03744 ( 2)
 681 T   0.44841 0.48728 0.02794 0.03637 ( 2)
 682 P   0.87693 0.06029 0.05813 0.00464 ( 1)
 683 -   0.76995 0.14618 0.07044 0.01343 ( 1)
