# Supplementary material for: Comparative gene retention analysis in barley, wild emmer, and bread wheat pangenome lines reveals factors affecting gene retention following gene duplication
Source: BMC Biol. 2023 Feb 6;21:25. doi: 10.1186/s12915-022-01503-z (PMC9903521; doi:10.1186/s12915-022-01503-z)
Supplement: Supplementary file 12 — Additional file 12. Sequence alignment, phylogenetic trees, and natural selection analyses data for Fig. 5E-O. [file 12915_2022_1503_MOESM12_ESM.zip › Files_S11/HORVU.MOREX.r2.7HG0614570.1/HORVU.MOREX.r2.7HG0614570.1.fas]

>Bradi5g24170.3
ATGGTGGGCATGAGCGGCGCTTATGGAGGCAGTTAC---AATGGCGTCGGC---------------------------------------------------------GTCGGCGAGTCCAAGCCT------------------GCGGCAGAGGTGCCGGTACTGCACAAGGTGGCGGCGCAGCCGGCGCAGAGCACGGCGAGCAAGATGAAGGAGAAGGTGAAGGAGACTTTCTTCCCCGACGACCCGTTCCGGAGCTTCAAGGGGCAGCCGCTGAGCGCAAAGTGGCTCATGGCCGTCAAGTACCTGTTCCCCATCCTGGAGTGGGTGCCGGGGTACTCCTTCTCCCTCTTCAAGTCCGACCTCGTCGCCGGCCTCACCATTGCCAGCCTCGCCATCCCCCAGGGTATCAGCTACGCGAAGCTGGCGAACTTGCCTCCGATCATTGGCCTATATTCGAGCTTCGTGCCGCCGATGGTGTACGCGGTGCTGGGGAGCTCGCGGGACCTGGCGGTGGGGCCGGTGTCGATCGCGTCGCTGATCATGGGCTCCATGCTGCGGCAGGCC------GTGAGCCCCTCGGCGGAGCCGCTGCTCTTCCTGCAGCTCGCCTTCACCTCCACCTTCTTCGCCGGCCTCGTCCAGGCATCCCTCGGCATCCTCAGGTTGGGTTTTATCATTGATTTCTTGTCCAAGGCGACGCTGGTGGGGTTCATGGCGGGCGCGGCCATCATCGTGTCGCTGCAGCAGCTCAAGGCGCTGCTGGGGATCGTCCATTTCACTACCGAGATGGGGATCGTCCCCGTCATGGCCTCCGTCTTCCAGCACACCAACGAGTGGTCGTGGCAGACGATACTGATGGGGGCCTGCTTCCTGCTGCTGCTCCTGACAGCGAGACATGTGAGCATGAGATGGCCCAAGTTCTTCTGGATCTCAGCGTGTGCTCCCTTGGCATCTGTCATCATATCCACCCTGCTCGTTTTCCTGTTCAAAGCGCAGGACCATGGCATTAGCATCATTGGGCAGCTCAAATGTGGCCTGAATCGCCCCTCATGGGACAAACTGCTCTTTGATCCTACATATCTAGGCCTCACCATGAAGACTGGCCTTGTCACCGGCATCATCTCCCTTACGGAAGGAGTAGCAGTTGGCAGGACATTTGCTTCACTCAAGGACTACCAGGTAGATGGCAACAAAGAGATGATGGCCATTGGGCTGATGAACATTGTGGGCTCATGTACATCATGCTATGTAACAACAGGAGCATTCTCTCGCTCTGCTGTGAACCACAACGCTGGCTGTAAGACCGCCATGTCCAATGTGATCATGGCATTGACTGTCATGGTCACGCTGCTGTTCCTCATGCCACTGTTCGTCTACACGCCAAATGTTGTTCTTGGAGCAATCATCATTGCTGCTGTAATTGGCCTGATCGATCTCCCTGCTGCATACCACATCTGGAAGATGGACAAGATGGATTTCCTCGTGTGTTTGTGCGCGTTTGCTGGTGTCATCTTCATCTCAGTTCAAGAAGGCCTCGCGATTGCGGTTGGTATATCTATATTTAGGGTATTGATGCAAATCACAAGGCCTAGGATGATGATTCAAGGGAACATTAAGGGAACCGATATTTACCGGAACCTCCATCAGTACAAGGATGCTCAAAGAGTCCCTGGATTCTTGATACTGACAGTTGAGGCTCCTATAAACTTTGCAAACACCAACTACCTGAATGAAAGGACTAAGAGATGGATAGAGGATGAAAGCTCTTCAGGGAATAAACAAACTGAACTCCGTTGCATAATCTTAGACTTATCAGCTGTCCCTGCAATTGACACAAGTGGCATAGCATTCCTCGTTGACCTAAAGAAATCGACAGAGAAACGTGGCCTAGAGCTTGTACTTGTGAATCCAACTGGAGAGGTCATGGAGAAAATACAAAGAGCGATAGATGCACACAATCATTTCAGGCCGGATTGCCTGTATTTGACCACTGAGGAAGCAATCGCTTCACTATCTGGATTTGCCAAGATAACAACACCTTAG
>HORVU.MOREX.r2.2HG0169630.1
ATGGTGGGGATGAGCGGCGCCTACGGCGGCCACCACGGCAATGGCGGCGAGGGCCGGGCGGCTCCCAAGCAGGCCGTGGTA---------------------------GTCGGTGCGCCACCACCGCCGGCAGCGGCCGAGATGGAGATGGAGATTGGGGTGGTGCACAAGGTGGCGGCGCAGCCGGCGCAGAGCACGGCGAGCAAGATGAAGGGGAAGGTGAAGGAGACCTTCTTCCCCGACGACCCGTTCCGGAGCTTCAAGGGGCAGCCGGTGCGGGCGCAGTGGGTGCTGGCGGCCAAGTACCTGTTCCCCGTGCTGGAGTGGGTGCCCGGCTACTCCCTCTCCCTCTTCAAGTCCGACCTCGTCGCCGGCCTCACCATTGCCAGCCTCGCCATCCCCCAGGGTATTAGCTACGCCAAGCTTGCCAACCTGCCGCCGATCATAGGCCTATATTCGAGCTTCGTGCCGCCGCTGGTGTACGCGGTGCTGGGGAGCTCGAGGGACCTGGCGGTGGGGCCGGTGTCGATCGCGTCGCTGATCATGGGGTCGATGCTGCGGCAGGCG------GTGAGCCCGTCGGCGTCGCCGGCGCTGTTCCTGCAGCTGGCCTTCACGTCCACCTTCTTCGCGGGGCTGGTGCAGGCGTCGCTCGGCATCCTCCGCCTGGGATTCATCATCGACTTCCTCTCCAAGGCGACGCTGGTGGGGTTCATGGCCGGCGCCGCCATCATCGTCTCGCTCCAGCAGCTCAAGGCCCTGCTCGGCATCGTCCACTTCACCACCCAGATGGGCATCGTCCCCGTCATGGCCTCCGTCTTCCAACACACCAACGAGTGGTCGTGGCAGACGATACTGATGGGGGCATGCTTCCTGGTGCTCCTGCTAGCGGCCAGGCACGTGAGCATGAGATGGCCGAAGTTCTTCTGGATCTCAGCGTGTGCTCCCTTGGCGTCCGTCATCGTATCCACGCTGCTCGTCTTCCTGTTCAAAGCACAGAACCACGGCATCAGCATCATTGGATCGCTCAAATGTGGCCTGAACCGCCCCTCATGGGACCAACTGCTCTTCGATACCACATATCTTGGACTCACCATGAAGACCGGCCTCGTCACCGGAATCATCTCCCTGACGGAAGGGGTAGCAGTTGGTAGGACGTTCGCATCACTCAAGGACTACCAGGTGGATGGAAACAAAGAGATGATGGCCATTGGGTTGATGAACATTGTGGGCTCATGTACATCATGCTATGTGACAACAGGAGCATTCTCTCGCTCTGCTGTGAACCACAATGCTGGCTGCAAGACCGCCATGTCCAACGTGGTCATGGCACTGACGGTCATGGTCACGCTGCTGTTCCTCATGCCATTGTTCGTATACACGCCGAATGTTGTCCTTGGAGCAATCATCATCGCTGCTGTCATTGGCCTGATCGATCTCCCTGCTGCATACAACATCTGGAAGATGGATAAGATGGATTTCCTCGTGTGCCTTTGCGCATTTGCTGGTGTCATCTTCATCTCGGTCCAGGAAGGCCTCGCGATTGCGGTCGGTATATCCATATTTAGGGTATTGATGCAAATCACAAGGCCAAGGATGATGATTCAGGGGAACATTAAGGGAACAGATATTTACCGGAACCTCCATCAGTATAAGGAGGCTCAAAGAGTTCCTGGATTCTTGATACTGACAATTGAGGCTCCTATAAACTTTGCAAACACCAACTACCTAAATGAAAGGACTAAAAGATGGATAGAGGATGAAAGTTTTTCAGGGAATAAACAAAGTGAACTCCGTGTCGTAATCTTGGATCTATCAGCTGTCCCTGCAATTGACACAAGCGGCATAGCATTCCTCATCGACCTAAAGAAATCAACAGAGAAGCATGGCCTAGAGCTTGTACTTGTGAATCCAACCGGAGAGGTTATGGAGAAAATACAACGAGCGAACGATGCACACAATCATTTCAGGCAGGACTGCCTCTATTTGACCACCGGGGAAGCAATCGCTTCACTTTCTGGATTTGCCAAGATGGCAACACCTTAG
>TRIDC2BG077350.1
ATGGTGGGGATGAGCGGCGCCTATGGCGGCCACAGC---AATGGTGGCGAGAGCCGG---GCGCCCAACGAGGCAGTGGTAGTCAGGGCGCCCAAGGAGGCCGTGGTAGTGGGGGCGCCGCCGTCG------GAGATGGAGATGGCGGGGGCGATGGGGGTGGTGCACAAGGTGGCGGCGCAGCCGGCGCAGAGCACGGCGAGCAAGATGAAGGGCAAGGTGAAGGAGACCTTCTTCCCCGACGACCCGTTCCGGAGCTTCAAGGGGCAGCCGCTGCGGGCGCAGTGGGTGCTGGCGGCCAGGTACCTGTTCCCGGTGCTGGAGTGGTTGCCCGGCTACTCGCTGTCCCTCTTCAAGTCCGACCTCGTCGCCGGCCTCACCATTGCCAGCCTCGCCATCCCCCAGGGTATCAGCTACGCCAAGCTTGCGAACCTGCCGCCGATCATAGGCCTGTATTCGAGCTTCGTGCCGCCGCTGGTGTACGCGGTGCTGGGGAGCTCGCGGGACCTGGCGGTGGGGCCGGTGTCGATCGCGTCGCTGATCATGGGGTCGATGCTGCGGCAGGCG------GTGAGCCCGTCGGCGGAGCCGATGCTGTTCCTGCAGCTGGCCTTCACGTCCACCTTCTTCGCCGGCCTCGTGCAGGCCTCGCTCGGCATCCTCAGGCTGGGGTTCATCATCGATTTTCTGTCCAAGGCGACGCTGGTGGGGTTCATGGCGGGCGCGGCCATCATCGTGTCGCTGCAGCAGCTCAAGGCGCTGCTGGGCATCGTGCACTTCACCACCCAGATGGGCATCGTCCCCGTCATGGCCTCCGTCTTCCAGCACACAAACGAGTGGTCGTGGCAGACGATGCTGATGGGCGCCTGCTTCCTGGTGCTCCTGCTCGCGGCCAGGCATGTGAGCATCAGATGGCCAAAGTTCTTCTGGATCTCAGCGTGTGCTCCCTTGGCATCCGTCATCGTATCCACCCTTCTCGTCTTCCTGTTCAAAGCACAGAACCACGGCATCAGCATTATTGGTTCGCTCAAATGTGGCCTGAATCGCCCCTCATGGGACAAACTGCTCTTCGACCCGACATATCTTGGACTCACCATGAAGACTGGACTCGTCACCGGAATCATCTCCCTTACGGAAGGAGTAGCAGTCGGTAGGACGTTTGCTTCACTCAAGGACTACCAGGTGGACGGAAACAAGGAGATGATGGCCATCGGGTTGATGAACATTGTGGGCTCATGCACATCGTGCTATGTGACAACAGGAGCATTCTCTCGCTCTGCTGTGAACCACAATGCCGGCTGCAAGACCGCCATGTCCAATGTGGTCATGGCGCTGACGGTCATGGTCACGCTGCTGTTCCTCATGCCATTGTTCGTATACACGCCGAATGTTGTCCTTGGAGCAATCATCATCGCTGCTGTCATTGGCCTGATCGATCTCCCTGCTGCATACAACATCTGGAAGATGGACAAGATGGATTTCCTCGTGTGTCTGTGCGCATTTGCTGGTGTCATCTTCATCTCGGTCCAAGAAGGCCTTGCGATTGCGGTTGGTATATCGATATTTAGGGTGTTGATGCAAATCACAAGGCCAAGGATGATGATTCAGGGCAACATTAAGGGAACAGATATTTACCGAAACCTCCATCAGTACAAGGAAGCTCAAAGAGTTCCTGGGTTCTTGATATTGACAATTGAGGCCCCCATAAACTTTGCAAACACCAACTATCTGAATGAAAGGACTAAAAGATGGATAGAGGATGAAAGTTCTTCAGGGAATAAACAAACTGAACTCCGTGTCGTAATCTTGGATCTATCAGCTGTCCCTGCAATTGACACAAGTGGCATAGCATTCCTCATTGACCTAAAGAAGTCAATAGAGAAACATGGCCTAGAGCTTGTACTTGTGAATCCAACTGGAGAGGTCATGGAGAAAATACAACGAGCGAATGACGCGCACAATCATTTCAGGCCGGACTGCCTGTATTTGACCACCGGGGAAGCAATCGCTTCACTTTCTGGATTTGCCAAGATGGCAACACCTTAG
>TraesCS2B02G536100
ATGGTGGGGATGAGCGGCGCCTATGGCGGCCACAGC---AATGGTGGCGAGAGCCGG---GCGCCCAACGAGGCAGTGGTAGTCAGGGCGCCCAAGGAGGCCGTGGTAGTGGGGGCGCCGCCGTCG------GAGATGGAGATGGCGGGGGCGATGGGGGTGGTGCACAAGGTGGCGGCGCAGCCGGCGCAGAGCACGGCGAGCAAGATGAAGGGCAAGGTGAAGGAGACCTTCTTCCCCGACGACCCGTTCCGGAGCTTCAAGGGGCAGCCGCTGCGGGCGCAGTGGGTGCTGGCGGCCAGGTACCTGTTCCCGGTGCTGGAGTGGTTGCCCGGCTACTCGCTGTCCCTCTTCAAGTCCGACCTCGTCGCCGGCCTCACCATTGCCAGCCTCGCCATCCCCCAGGGCATCAGCTACGCCAAGCTTGCGAACCTGCCGCCGATCATAGGCCTGTATTCGAGCTTCGTGCCGCCGCTGGTGTACGCGGTGCTGGGGAGCTCGCGGGACCTGGCGGTGGGGCCGGTGTCGATCGCGTCGCTGATCATGGGGTCGATGCTGCGGCAGGCG------GTGAGCCCGTCGGCGGAGCCGATGCTGTTCCTGCAGCTGGCCTTCACGTCCACCTTCTTCGCCGGCCTCGTGCAGGCCTCGCTCGGCATCCTCAGGCTGGGGTTCATCATCGATTTTCTGTCCAAGGCGACGCTGGTGGGGTTCATGGCGGGCGCGGCCATCATCGTGTCGCTGCAGCAGCTCAAGGCGCTGCTGGGCATCGTGCACTTCACCACCCAGATGGGCATCGTCCCCGTCATGGCCTCCGTCTTCCAGCACACAAACGAGTGGTCGTGGCAGACGATGCTGATGGGCGCCTGCTTCCTGGTGCTCCTGCTCGCGGCCAGGCATGTGAGCATCAGATGGCCAAAGTTCTTCTGGATCTCAGCGTGTGCTCCCTTGGCATCCGTCATCGTATCCACCCTTCTCGTCTTCCTGTTCAAAGCACAGAACCATGGCATCAGCATTATTGGTTCGCTCAAATGTGGCCTGAATCGCCCCTCATGGGACAAACTGCTCTTCGACCCGACATATCTTGGACTCACCATGAAGACTGGACTCGTCACCGGAATCATCTCCCTTACGGAAGGAGTAGCAGTCGGTAGGACGTTTGCTTCACTCAAGGACTACCAGGTGGACGGAAACAAAGAGATGATGGCCATCGGGTTGATGAACATTGTGGGCTCATGCACATCGTGCTATGTGACAACAGGAGCATTCTCTCGCTCTGCTGTGAACCACAATGCCGGCTGCAAGACCGCCATGTCCAATGTGGTCATGGCGCTGACGGTCATGGTCACGCTGCTGTTCCTCATGCCATTGTTCGTATACACGCCGAATGTTGTCCTTGGAGCAATCATCATCGCTGCTGTCATTGGCCTGATCGATCTCCCTGCTGCATACAACATCTGGAAGATGGACAAGATGGATTTCCTCGTGTGTCTGTGCGCATTTGCTGGTGTCATCTTCATCTCGGTCCAAGAAGGCCTTGCGATTGCGGTTGGTATATCGATATTTAGGGTGTTGATGCAAATCACAAGGCCAAGGATGATGATTCAGGGCAACATTAAGGGAACAGATATTTACCGAAACCTCCATCAGTACAAGGAAGCTCAAAGAGTTCCTGGGTTCTTGATATTGACAATTGAGGCCCCCATAAACTTTGCAAACACCAACTATCTGAATGAAAGGACTAAAAGATGGATAGAGGATGAAAGTTCTTCAGGGAATAAACAAACTGAACTCCGTGTCATAATCTTGGATCTATCAGCTGTCCCTGCAATTGACACAAGTGGCATAGCATTCCTCATTGACCTAAAGAAGTCAATAGAGAAACATGGCCTAGAGCTTGTACTTGTGAATCCAACTGGAGAGGTCATGGAGAAAATACAACGAGCGAATGACGCGCACAATCATTTCAGGCCGGACTGCCTGTATTTGACCACCGGGGAAGCAATCGCTTCACTTTCTGGATTTGCCAAGATGGCAACACCTTAG
>TraesCS2D02G508800
ATGGTGGGGATGAGCGGCGCCTACGGCGGCCACAGC---AATGGCGGCGAGAGCCGG---GCGCCCAAGGCGGCCGTGGTA---------------------------GTCGGGGCCCCGCCGCCGGAGATGGAGATGGAGATGGCGGGGGCGATGGGGGTGGTGCACAAGGTGGCGGCGCAGCCGGCGCAGAGCACGGCGAGCAAGATGAAGGGCAAGGTGAAGGAGACCTTCTTCCCGGACGACCCGTTCCGGAGCTTCAAGGGGCAGCCGCTGCGGGCGCAGTGGGTGATGGCAGCCAGGTACCTGTTCCCGGTGCTGGAGTGGTTGCCCGGCTACTCGCTGTCCCTCTTCAAGTCCGACCTCGTCGCCGGCCTCACCATTGCCAGCCTTGCCATCCCCCAGGGTATCAGCTACGCGAAGCTTGCGAACCTGCCGCCGATCATAGGCCTATACTCGAGCTTCGTGCCGCCGCTGGTGTACGCGGTGCTGGGCAGCTCGCGGGACCTGGCGGTGGGGCCGGTGTCGATCGCGTCGCTGATCATGGGGTCGATGCTGCGGCAGGCG------GTGAGCCCGTCGGCGGAGCCCATGCTGTTCCTGCAGCTGGCCTTCACCTCCACCTTCTTCGCCGGCCTCGTGCAGGCCTCGCTCGGCATCCTCAGGCTGGGGTTCATCATCGACTTCCTGTCCAAGGCGACGCTGGTGGGGTTCATGGCGGGCGCGGCCATCATCGTGTCGCTGCAGCAGCTGAAGGCGCTGCTGGGCATCGTGCACTTCACCACCCAGATGGGCATCGTCCCCGTCATGGCCTCCGTCTTCCAGCACACCAACGAGTGGTCGTGGCAGACGATACTGATGGGGGCCTGCTTCCTGGTGCTCCTGCTCACGGCCAGACATGTGAGCATCAGATGGCCAAGGTTCTTCTGGATCTCAGCGTGTGCTCCCTTGGCGTCCGTCATTGTATCCACCCTGCTCGTCTTCCTGTTCAAAGCGCAGAACCACGGCATCAGCATCATTGGTTCGCTCAAATGTGGCCTGAATCGCCCCTCATGGGACAAACTGCTCTTCGACCCGACATATCTTGGACTCACCATGAAGACGGGCCTCGTCACCGGAATCATCTCCCTTACGGAAGGAGTAGCAGTTGGTAGGACGTTTGCTTCACTCAAGGACTACCAGGTGGACGGAAACAAAGAGATGATGGCCATCGGGTTGATGAACATTGTCGGCTCATGTACATCGTGCTATGTGACAACAGGAGCATTCTCTCGCTCTGCTGTGAACCACAATGCCGGCTGCAAGACCGCCATGTCCAATGTGGTCATGGCGCTGACGGTCATGGTCACGTTGCTGTTCCTCATGCCATTGTTCGTATACACGCCGAATGTTGTCCTTGGAGCAATCATCATCGCTGCTGTCATTGGCCTGATCGATCTCCCTGCTGCATACAACATCTGGAAGATGGACAAGATGGATTTCCTCGTGTGTCTGTGCGCATTTGCTGGTGTCATCTTCATCTCTGTCCAAGAAGGCCTTGCGATTGCGGTTGGTATATCAATATTTAGGGTATTGATGCAAATCACAAGACCAAGGATGATGATTCAAGGCAACATTAAGGGAACAGATATTTACCGGAACCTCCATCAGTATAAGGAGGCCCAAAGAGTTCCTGGGTTCTTGATATTGACAGTTGAGGCCCCCATAAACTTTGCAAACACCAACTATCTGAATGAAAGGACTAAAAGATGGATAGAGGATGAAAGTTCTTCAGGGAATAAACAAACAGAACTCCGTGTCGTAATCTTGGATCTATCAGCTGTCCCTGCAATTGACACAAGTGGCATAGCATTCCTCATTGACCTAAAGAAATCAACAGAGAAACATGGCCTAGAGCTTGTACTTGTGAATCCAACTGGAGAGGTCATGGAGAAAATACAACGAGCGAATGACGCACACGATCATTTCAGGCCGGACTGCCTGTATTTGACCACTGGAGAAGCAATCGCTTCACTTTCTGGATTTGCCAAGATGGCAACACCTTAG
>TRIDC2AG071580.1
ATGGTGGGCATGAGCGGCGCCTATGGTGGCCACAGC---AATGGCGGCGAGAGCCGG---GCGCCCAAGGAGGCCGTGGTA---------------------------GTGGGGGCGCCGCCGCCG------GGGCCGCCGGAGATGGAGATGGCGGGGGCGGTGCACAAGGTGGCGGCGCAGCCGGCGCAGAGCACGGCGAGCAAGATGAAGGGCAAGGTGAAGGAGACCTTCTTCCCGGACGACCCGTTCCGGAGCTTCAAGGGGCAGCCGCTGCGGGCGCAGTGGGTGATGGCGGCCAGGTACCTGTTCCCGGTGCTGGAGTGGTTGCCCGGCTACTCCCTCTCCCTCTTCAAGTCCGACCTCGTCGCCGGCCTCACCATTGCCAGCCTCGCCATCCCCCAGGGTATCAGCTACGCGAAGCTTGCGAACCTGCCGCCGATCATAGGCCTATATTCGAGCTTCGTGCCGCCGCTGGTGTACGCGGTGCTGGGGAGTTCGCGGGACCTGGCGGTGGGGCCGGTGTCGATCGCGTCGCTGATCATGGGGTCGATGCTGCGGCAGGCG------GTGAGCCCGTCGGCGGAGCCCATGCTGTTCCTGCAGCTGGCCTTCACGTCCACCTTCTTCGCCGGCCTCGTGCAGGCCTCGCTCGGCATCCTCAGGCTGGGGTTCATCATCGACTTCCTGTCCAAGGCGACGCTGGTGGGGTTCATGGCGGGCGCGGCCATCATCGTGTCGCTGCAGCAGCTCAAGGCGCTGCTGGGCATCGTGCACTTCACCACCCAGATGGGCATCGTCCCCGTCATGGCCTCCGTCTTCCAGCACACCAACGAGTGGTCGTGGCAGACGATACTGATGGGCGCCTGCTTCCTGGCGCTCCTGCTCGCGGCCAGGCACGTGAGCATCAGATGGCCAAGGTTCTTCTGGATCTCAGCGTGCGCTCCCTTGGCGTCCGTCATCGTGTCCACCCTGCTCGTCTTCCTGTTCAAAGCGCAGAACCACGGCATCAGCATCATTGGTTCGCTCAAATGTGGCCTGAATCGCCCCTCATGGGACAAACTGCTCTTCGACCCGACATATCTTGGACTCACCATGAAGACTGGCCTCGTCACCGGAATCATCTCCCTTACGGAAGGAGTAGCGGTTGGTAGGACGTTTGCTTCACTCAAGGACTACCAGGTGGACGGAAACAAAGAGATGATGGCCATCGGGTTGATGAACATTGTGGGCTCATGTACATCGTGCTATGTGACAACAGGAGCATTCTCTCGCTCTGCTGTGAACCACAATGCCGGCTGCAAGACCGCCATGTCCAATGTGGTCATGGCGCTGACGGTCATGGTCACGCTGCTGTTCCTCATGCCATTGTTCGTATACACGCCGAATGTTGTCCTTGGAGCAATCATCATCGCTGCCGTCATTGGCCTGATCGATCTCCCTGCTGCGTACAACATCTGGAAGATGGACAAGATGGATTTCCTCGTGTGTCTGTGCGCATTTGCTGGTGTCATCTTCATCTCGGTCCAAGAAGGCCTCGCGATTGCGGTTGGTATATCGATATTTAGGGTATTGATGCAAATCACGAGGCCAAGGATGATGATTCAGGGCAATATCAAGGGAACAGATATTTACCGGAACCTCCATCAGTATAAGGAGGCCCAAAGAGTTCCTGGGTTCTTGATATTGACAGTTGAGGCCCCCATAAACTTTGCAAACACCAACTATCTGAATGAAAGGACTAAAAGATGGATAGAGGATGAAAGTTCTTCAGGGAATAAACAAAATGAACTCCGTGTTGTAATCTTGGATCTATCAGCTGTCCCTACAATTGACACAAGTGGCATAGCATTCCTCATTGACCTAAAGAAATCAACAGAGAAACATGGCCTAGAGCTTGTACTTGTGAATCCAACTGGAGAGGTCATGGAGAAAATACAACGAGCGAATGATGCACACAATCATTTCAGGCCGGACAGCCTGTATTTGACCACAGGGGAAGCAATCGCTTCACTTTCTGGATTTGCCAAGATGGCAACACCTTAG
>TraesCS2A02G508200
ATGGTGGGCATGAGCGGCGCCTATGGTGGCCACAGC---AATGGCGGCGAGAGCCGG---GCGCCCAAGGAGGCCGTGGTGGTCAGGGCGCCCAAGGAGGCCGTGATAGTGGGTGCGCCGCCGCCG------GGGCCGCCGGAGATGGAGATGGCGGGGGTGGTGCACAAGGTGGCGGCGCAGCCGGCGCAGAGCACGGCGAGCAAGATGAAGGGCAAGGTGAAGGAGACCTTCTTCCCGGACGACCCGTTCCGGAGCTTCAAGGGGCAGCCGCTGCGGGCGCAGTGGGTGATGGCGGCCAGGTACCTGTTCCCGGTGCTGGAGTGGTTGCCCGGCTACTCCCTCTCCCTCTTCAAGTCCGACCTCGTCGCCGGCCTCACCATTGCCAGCCTCGCCATCCCCCAGGGTATCAGCTACGCGAAGCTTGCGAACCTGCCGCCGATCATAGGCCTATATTCGAGCTTCGTGCCGCCGCTGGTGTACGCGGTGCTGGGGAGTTCGCGGGACCTGGCGGTGGGGCCGGTGTCGATCGCGTCGCTGATCATGGGGTCGATGCTGCGGCAGGCG------GTGAGCCCGTCGGCGGAGCCCATGCTGTTCCTGCAGCTGGCCTTCACGTCCACCTTCTTCGCCGGCCTCGTGCAGGCCTCGCTCGGCATCCTCAGGCTGGGGTTCATCATCGACTTCCTGTCCAAGGCGACGCTGGTGGGGTTCATGGCGGGCGCGGCCATCATCGTGTCGCTGCAGCAGCTCAAGGCGCTGCTGGGCATCGTGCACTTCACCACCCAGATGGGCATCGTCCCCGTCATGGCCTCCGTCTTCCAGCACACCAACGAGTGGTCGTGGCAGACGATACTGATGGGCGCCTGCTTCCTGGCGCTCCTGCTCGCGGCCAGGCACGTGAGCATCAGATGGCCAAGGTTCTTCTGGATCTCAGCATGCGCTCCCTTGGCATCCGTCATCGTGTCCACCCTGCTCGTCTTCCTGTTCAAAGCGCAGAACCACGGCATCAGCATCATTGGTTCGCTCAAATGTGGCCTGAATCGCCCCTCATGGGACAAACTGCTCTTCGACCCGACATATCTTGGACTCACCATGAAGACTGGCCTCGTCACCGGAATCATCTCCCTTACGGAAGGAGTAGCGGTTGGTAGGACGTTTGCTTCACTCAAGGACTACCAGGTGGACGGAAACAAAGAGATGATGGCCATCGGGTTGATGAACATTGTGGGCTCATGTACATCGTGCTATGTGACAACAGGAGCATTCTCTCGCTCTGCTGTGAACCACAATGCCGGCTGCAAGACCGCCATGTCCAATGTGGTCATGGCGCTGACGGTCATGGTCACGCTGCTGTTCCTCATGCCATTGTTCGTATACACGCCGAATGTTGTCCTTGGAGCAATCATCATCGCTGCCGTCATTGGCCTGATCGATCTCCCTGCTGCGTACAACATCTGGAAGATGGACAAGATGGATTTCCTCGTGTGTCTGTGCGCATTTGCTGGTGTCATCTTCATCTCGGTCCAAGAAGGCCTCGCGATTGCGGTTGGTATATCGATATTTAGGGTATTGATGCAAATCACGAGGCCAAGGATGATGATTCAGGGCAATATCAAGGGAACAGATATTTACCGGAACCTCCATCAGTATAAGGAGGCCCAAAGAGTTCCTGGGTTCTTGATATTGACAGTTGAGGCCCCCATAAACTTTGCAAACACCAACTATCTGAATGAAAGGACTAAAAGATGGATAGAGGATGAAAGTTCTTCAGGGAATAAACAAAATGAACTCCGTGTTGTAATCTTGGATCTATCAGCTGTCCCTACAATTGACACAAGTGGCATAGCATTCCTCATTGACCTAAAGAAATCAACAGAGAAACATGGCCTAGAGCTTGTACTTGTGAATCCAACTGGAGAGGTCATGGAGAAAATACAACGAGCGAATGATGCACACAATCATTTCAGGCCAGACAGCCTGTATTTGACCACAGGGGAAGCAATCGCTTCACTTTCTGGATTTGCCAAGATGGCAACACCTTAG
>HORVU.MOREX.r2.7HG0614570.1
ATGGAGGGGACGAGTCATGCCTACGGTGGC---CAC---AATGGCAGTGAGATCCTG---CCGCCCAGGCAAGGTATGGTG---------------------------GTCGGGGCGCCACGGCCG------------GCGGAGGTGTCCCCAGTAGGGATGGTGCACAAGGTTATGGCGCAGCCGGCGCAGAGCACGGCGAGCAAGATGAAGGGGAAGGTGAAGGAGACCTTTTTCCCCGACGACCCGTTCCGGAGTTTCAAGGGGCAGCCGCTGCGGAAGAAGTGGTTGATGGCTGCCAAGTACCTGCTCCCCTCCGTGGAGTGGGTGCCCGGCTACTCCTTGTCCCTCTTCAGGTCCGATCTCATCGCGGGCTTCACCATTGCCAGCGTCGCCATTCCCCAGGGTATTAGCTACGCGAAGTTGGCAGACCTGCCGCCGATCATCGGCCTATATTCGAGCTTTGTGCCGCCACTGGTGTATGCAGTGCTGGGGAGCTCCCATGACCTTGCGGTCGGCCCGACGTCGATCACGTCGCTCATCATGGGGTCAATGCTGCAAAAGGCGGTGTTGGTGAGCCCTACCGCGGAGCCGGCGCTGTTCGTTCAGCTCGCCTTCACCTCCACCTTGTTCGCCGGCCTCCTGCAAGCCTCCCTCGGCATCCTCAGGTTGGGTTTCATCATCGACTTCTTGTCCAAGGCGACACTGCTGGGGTTCATGGCAGGCGCGGCGATCATCGTGTCGCTGCAGCAACTCAAGGAGCTGCTGGGTATCATCCACTTCACTGACAAGATGGACCTTGTCGACGTCATGGCCTCCGTCTTCCAGCATACCGACGAGTGGTCGTGGCAGACGATACTGATGGGGGCGTGCTTCCTCGTGCTCCTGCTGTCAGCCAGACATGTGAGCATGAGATGGCCAAAGTTCTTCTGGATTTCAGCATGTGCTCCCTTGGTATCTATCATTATGTCCACGGTGCTCGTTTTCATCTTCAAAGCAGAGAACCATGGCATAAGCGTCATTGGGCATATCAAATGTGGCCTGAATCACCTCTCATGGGACAAACTACTCTTTGATCCAAAATATCTAGGACTCGCCATGAAGACTGGTCTCGTCACCGGTATCATCTCCCTTACAGAAGGAGTAGCTGTTGGCAGGACATTTGCTTCAATCAAAGACTACCAGGTGGATGGTAACAAAGAGATGATGGCCATTGGGTTGATGAACATTGTGGGCTCATGTACATCATGCTATGTGACAACAGGAGGATTTTCTCGTTCTGCTGTGAATCACAATGCCGGCTGCAAGACTGCCATGTCCAATGTGATCATGGCGCTGACAGTCATGGTCACACTGTTGTTTCTCATGCCATTGTTCGTCTACACCCCCAATGTTGTCCTTGGAGCCATCATAACTGTTGCTGTCGTTGGCCTGATCGATGTGCCAGCTGCATACCACATCTGGAAGATGGATAAGATGGATTTCCTCGTGTGTTTGTGCGCATTTGCTGGTGTCATCTTCATCTCAGTTGAAGAAGGCCTCGCGATAGCGGTTGGTATATCTATATTTAGGGTATTGATGCAAATCACAAGACCAAGGATGATAATCCAAGGGAACATAAAGGGAACTGATATTTATCGAAACATCCATCAGTACGAGGAGGCTCAAAGAGTTCCTGGATTCTTGATACTAACAGTTGAGGCTCCTATAAACTTTGCAAACACCAACTATCTGAACGAAAGGACTAAAAGATGGATTGAGGATGAAAGTTTTTCACGGAATAAA---AGCGAACTCCGTTTCGTAATCTTTGATCTATCAGCTGTCCCTGCAATTGATACAAGTGGCATAGCGTTCCTCGTTGACCTAAAGAAACCTACAGAGAAACTTGGCCTAGAGCTTGTACTTGTGAATCCAACTGGAGAGGTCATGGAGAAAATACAACGAGCTAACGACCCACACAACCATTTCAGGCCAGATTGTCTCTATTTGACCATCGGGGAAGCAATTGCCTCACTTTCTGGAGAGGCCAATATGGCAACACCATAA
>TRIDC7BG064220.1
ATGGAGGGGACAAGTGATCGCTACGGTGGC---CAT------GGCAGCGAGATCCTG---CCGCCCAAGCAAGCTGTGGTG---------------------------GTCAAGGCGCCGCAGCCG------------------------------GCGGTGCTGCACAAGGTTATGGCTCAGCCGGCGCAGAGCTCGGCGAGCAAGATGAAAGGGAAGGTGAAGGAGACCTTTTTCCCCGACGACCCGTTCCGGAGCTTCAAGGGGCAGCCGCTGCGGAAGAAGTGGCTGATGGGGGTCAAGTACCTGTTCCCCATCGTGGAGTGGCTTCCGGGCTACTCGTTGTCCCTCTTCAGGTCCGATCTCATCGCCGGCCTCACCATTGCCAGCGTCGCCATTCCTCAGGGTATTAGCTACGCGAAGTTGGCAGACCTGCCTCCGATCATAGGCCTATTTTCGAGCTTCGTGCCGCCGCTCGTGTACACGATGCTGGGGAGTTCCCGTGACCTGGCGGTGGGCCCAACGTCGATCACGTCGCTCATCATGGGGGCCATGCTGCAAAAGGGGGTGCCGGTGAGCCCCTCCGAGGAGCCGACGCTATTCCTGCAGCTCGCCTTAACCTCCACCTTGTTCGCCGGCCTCTTGCAAGCCTCCCTCGGCATCCTCAGGTTGGGTTTCATCATCGACTTCTTGTCGAAGGCGACGCTGCTGGGGTTCATGGCGGGTGCGGCGATCATCGTGTCGCTGCAGCAGCTCAAGGAGCTGCTGGGTATCATCCACTTCACCGACAAGATGGACATTGTCCCCGTCATGGCCTCCGTCTTCCAGCACACCGACGAGTGGTCGTGGCAGACGATGCTGATGGGGGCGTGCTTCCTCGTGCTTCTGCTGTCAGCCAGACATGTGAGCATGAGATGGCCAGAGTTCTTCTGGATTTCGGCATGTGCTCCCTTGGTATCTATCATCATATCCACGGTGCTCGTTTTCCTCTTCAAAGGAGAGAACCACAACATAAGCATCATTGGGCCGCTCAAATGTGGCCTGAATCACCCCTCATGGGACAAACTACTCTTCGATCCAAAATATCTAGGACTCACCATGAAGACTGGCCTCGTCATCGGTATCATCTCCCTTACAGAAGGAGTAGCTGTTGGCAGGACATTTGCTTCAATCAAGGACTACAAGGTGGATGGTAACAAAGAGATGATGGCCATTGGGTTGATGAACATTGTGGGCTCATGTACATCATGCTATGTTACAACAGGAGGATTTTCTCGTTCTGCTGTGAATCATAATGCCGGCTGCAAGACCGCCATGTCCAATGTGATCATGGCGCTGACAGTCATGGTCACACTGTTGTTTCTCATGCCATTGTTTGTCTACACCCCGAATGTTGTCCTTGGAGCCATCATAATTGTTGCTGTCATTGGCCTGCTCGATTTTTCTGCTGCATACCACATCTGGAAGATGGATAAGATAGATTTCCTCGTGTGTTTCTGCGCATTTGCTGGTGTCATCTTCCTCTCAGTCCAACAAGGCCTCGCGATAGCGGTTGGTATATCTGTATTTAGGGTACTGATGCAAGTCACAAGGCCAAGGATGATAATTCAAGGGAACATAAAGGGAACGGATATTTACCGAAACATCCATCAGTATGAGGAGGCTCAGAGAGTTCCTGGGTTCTTGATACTAACAGTTGAGGCTCCTATAAACTTCGCAAACAGCAACTATCTGAATGAAAGGACTAAAAGATGGATAGAGGATGAAAGTTTTTCAGCGAATAAACAAACCGAACTCCGTTTCGTAATCTTTGATCTATCAGCTGTCCCTGCAATTGATACAAGTGGGATAGCGTTCCTCATTGACCTAAAGAAACCAACAGAGAGACTTGGCCTAGAGCTTGTACTTGTGAATCCAACTGGAGAGGTCATGGAGAAAATACAGCGAGCGAACGACGCACACAACCATTTCAGGCCAGATTGTCTCTATTTGACCATCGGGGAAGCAATTGCCTCACTTTCTGGAGAGGCCAGTATGGCAACACCATAG
>TraesCS7B02G406100
ATGGAGGGGACGAGTGATCGCTACGGTGGC---CAC---AATGGCAGCGAGATCCTG---CCGCCCAAGCAAGCTGTGGTG---------------------------GTCAAGGCGCCGCAGCCG------------------------------GCGGTGCTGCACAAGGTTATGGCTCAGCCGGCGCAGAGCTCGGCGAGCAAGATGAAAGGGAAGGTGAAGGAGACCTTTTTCCCTGACGACCCATTCCGGAGCTTCAAGGGGCAGCCGCTGCGGAAGAAGTGGCTGATGGCGGTCAAGTACCTGTTCCCCATCGTGGAGTGGCTTCCCGGCTACTCGTTGTCCCTCTTCAGGTCCGATCTCATCGCCGGCCTCACCATTGCCAGCGTCGCCATTCCTCAGGGTATTAGCTACGCGAAGTTGGCAGACCTGCCTCCGATCATAGGCCTATTTTCGAGCTTCGTGCCGCCGCTCGTGTACACGATGCTGGGGAGTTCCCGTGACCTGGCGGTTGGCCCGACGTCGATCACGTCGCTCATCATGGGGGCCATGCTGCAAAAGGGGGTGCCGGTGAGCCCCTCCGAGGAGCCGACGCTATTCCTGCAGCTCGCCTTAACCTCCACCTTGTTCGCCGGCCTCTTGCAAGCCTCCCTCGGCATCCTCAGGTTGGGTTTCATCATCGACTTCTTGTCGAAGGCGACGCTGCTGGGGTTCATGGCGGGTGCGGCGATCATCGTGTCGCTGCAGCAGCTCAAGGAGCTGCTGGGTATCATCCACTTCACTGACAAGATGGACATTGTCCCCGTCATGGCCTCCGTCTTCCAGCACACCGACGAGTGGTCGTGGCAGACGATGCTGATGGGGGCGTGCTTCCTCGTGCTCCTGCTGTCAGCCAGACATGTGAGCATGAGATGGCCAGAGTTCTTCTGGATTTCGGCATGTGCTCCCTTGGTATCTATCATCATATCCACGGTGCTCATTTTCCTCTTCAAAGGAGAGAACCACAACATAAGCATAATTGGGCCGCTCAAATGTGGCCTGAATCACCCCTCATGGGACAAACTACTCTTTGATCCAAAATATCTAGGACTCACCATGAAGACTGGCCTCGTCATCGGTATCATCTCCCTTACAGAAGGAGTAGCTGTTGGCAGGACATTTGCTTCAATCAAGGACTACAAGGTGGATGGTAACAAAGAGATGATGGCCATTGGGTTGATGAACATTGTGGGCTCATGTACATCATGCTATGTTACAACAGGAGGATTTTCTCGTTCTGCTGTGAATCATAATGCCGGCTGCAAGACCGCCATGTCCAATGTGATCATGGCGCTGACAGTCATGGTCACACTGTTGTTTCTCATGCCATTGTTTGTCTACACCCCGAATGTTGTCCTTGGAGCCATCATAATTGTTGCTGTCATTGGCCTGCTCGATTTTTCTGCTGCATACCACATCTGGAAGATGGATAAGATAGATTTCCTCGTGTGTTTCTGCGCATTTGCTGGTGTCATCTTCCTCTCAGTCCAACAAGGCCTCGCGATAGCGGTTGGTATATCTGTATTTAGGGTACTGATGCAAGTCACAAGGCCAAGGATGATAATTCAAGGGAACATAAAGGGAACGGATATTTACCGAAACATCCATCAGTATGAGGAGGCTCAGAGAGTTCCTGGGTTCTTGATACTAACAGTTGAGGCTCCTATAAACTTCGCAAACAGCAACTATCTGAATGAAAGGACTAAAAGATGGATAGAGGATGAAAGTTTTTCAGCGAATAAACAAACCGAACTCCGTTTCGTAATCTTTGATCTATCAGCTGTCCCTGCAATTGATACAAGTGGGATAGCGTTCCTCATTGACCTAAAGAAACCAACAGAGAGACTTGGCCTAGAGCTTGTACTTGTGAATCCAACTGGAGAGGTCATGGAGAAAATACAGCGAGCGAACGACACACACAACCATTTCAGGGCAGATTGTCTCTATTTGACCATCGGGGAAGCAATTGCCTCACTTTCTGGAGAGGCCAGTATGGCAACACCATAG
>TRIDC7AG069780.1
ATGGAGGGGACGAGCGATCCCTATGGTGGC---CAC---AATGGCAGCGAGATCCTG---CCGCCCATGCAAGCTGTGGTG---------------------------GTCGAGGCGCCGCAGCCG------------------------------GCAGTGGTGCACAAGGTTATGGCGCAGCCGGCGCAAAGCTCAGCGAGCAAGATGAAAGGGAAGGTGAAGGAGACCTTTTTCCCTGACGACCCGTTCCGGAGCTTCAAGGGGCAGCCGCTGCAGAAGAAGTGCCTGATGGCGGTCAAGTACGTGTTCCCCGTCCTGGAGTGGGTGCCCGGCTACTCCTTGTCCCTCTTCAGGTCCGATCTCATCGCCGGCCTCACCATTGCCAGCGTCGCCATCCCTCAGGGTATTAGCTACGCGAAGTTGGCCGACATGCCTCCGCTCACAGGCCTATATTCGAGCTTCGTGCCGCCGTTGGTGTACACGCTGCTGGGGAGCTCCCGTGACCTGGCAGTAGGTCCGACGTCAATCACGTCGCTCATCATGGGGTCAATGCTGCAAAAGGGGGTGTCAGTGAGCCCCTCCGCGGAGCCGACGCTGTTCCTGCAGCTCGCCTTAACCTCCACCTTGTTCGCCGGCCTCCTGCAGGCCTCCCTCGGCATCCTCAGGCTGGGTTTCATCATCGATTTCTTGTCCAAGGCGACGCTGCTAGGGTTCAAGGCGGGCGCGGCGATCATCGTGTCCCTACAGGAGCTCAAGGACCTGCTGGGTATCGTCCACTTCACCGACGAAATGAACCTCGTGACCGTCATGGCCTCCGTCTTCCAGCACACCGACGAGTGGTCGTGGCAGACGATACTGATGGGTGCGTGCTTCCTCGTGCTCCTGCTCTCAGCCAGACATGTGAGCATGAGATGGCCAGAGTTCTTCTGGATTTCAGCATGTGCTCCCTTGGTATCTATCATCATATCCACGGTGCTCATTGACCTCTTCAAAGGACAGAACCACAACATAAGCACCATTGGGCATCTCAAATGTGGCCTGAATCACCCGTCATGGGACAAACTACTCTTTGATCCCAAATATCTAGGACTCACCGTGAAGACTGGTCTCGTCACTGGTATCATCTCCCTTACAGAAGGAGTGGCTGTTGGCAGGACATTTGCTTCAATCAGGGACTACCAGGTGGATGGTAACAAAGAGATGATGGCCATTGGGTTGATGAACATTGTGGGCTCATGTACATCATGCTATGTTACAACAGGAGGATTTTCTCGCTCTGCTGTTAATCATAATGCCGGCTGCAAGACCGCCATGTCCAATGTGATCATGGCACTTACAGTCATGGTCACACTGTTGTTTCTCATGCCATTGTTTGTCTACACCCCGAATGTCGTCCTTGGAGCCATCATAATTGTTGCTGTAATTGGCCTGATCGATGTGCCTGCGGCATACCATCTCTGGAAGATGGATAAGATGGATTTCCTCGTGTGTTTGTGCGCATTTATTGGTGTCATCTTCTTCTCAGTCCAACAAGGCCTCGCGATAGCGGTTGGTATATCTATATTTAGGGTATTGATGCAAATCACAAGGCCAAGAATGATAATTCAAGGGAACATAAAGGGAACTGATATATACCGCAACGTCCATCAGTATGAGGAGGCTCAGAGAGTTCCCGGATTCTTGATACTAACAGTTGAGGCTCCTATAAACTTCGCAAACACCAACTATCTGAATGAAAGGACTAAAAGATGGTTAGAGGATGAAAGTTTTTCAGGGAATAAACAAACCGAACTCCGCTTCGTAATCTTTGACCTATCAGCTGTCCCTGCAATTGATACAAGTGGCATAGCGTTCCTCATTGACCTAAAGAAACCAACAGAGAAACTTGGCCTAGAGCTTGTACTTGTGAATCCAACAGGAGAAGTCATGGAGAAAATACAACGAGCGAACGACACACACAACCATTTCAGGCCAGATTGTCTCTATTTGACCATTGGGGAAGCAATTGCGTCGCTTTCTGAAGAGGCCAATATGGCAATACCATAG
>TraesCS7A02G499000
ATGGAGGGGACGAGCGATCCGTATGGTGGC---CAC---AATGGCAGCGAGATCCTG---CCGCCCATGCAAGCTGTGGTG---------------------------GTCGAGGCGCCGCAGCCG------------------------------GCAGTGGTGCACAAGGTTATGGCGCAGCCGGCGCAAAGCTCAGCGAGCAAGATGAAAGGGAAGGTGAAGGAGACCTTTTTCCCTGACGACCCGTTCCGGAGCTTCAAGGGGCAGCCGCTGCAGAAGAAGTGCCTGATGGCGGTCAAGTACGTGTTCCCCGTCCTGGAGTGGGTGCCCGGCTACTCCTTGTCCCTCTTCAGGTCCGATCTCATCGCCGGCCTCACCATTGCCAGCGTCGCCATCCCTCAGGGTATTAGCTACGCGAAGTTGGCCGACATGCCTCCGCTCACAGGCCTATATTCGAGCTTCGTGCCGCCGTTGGTGTACACGCTGCTGGGGAGCTCCCGTGACCTGGCAGTAGGTCCGACGTCAATCACGTCGCTCATCATGGGGTCAATGCTGCAAAAGGGGGTGTCAGTGAGCCCCTCCGCGGAGCCGACGCTGTTCCTGCAGCTCGCCTTAACCTCCACCTTGTTCGCCGGCCTCCTGCAGGCCTCCCTCGGCATCCTCAGGCTGGGTTTCATCATCGACTTCTTGTCCAAGGCGACGCTGCTAGGGTTCAAGGCGGGCGCGGCGATCATCGTGTCCCTACAGGAGCTCAAGGACCTGCTGGGTATCGTCCACTTCACCGACGAAATGAACCTCGTGACCGTCATGGCCTCCGTCTTCCAGCACACCGACGAGTGGTCGTGGCAGACGATACTGATGGGTGCGTGCTTCCTCGTGCTCCTGCTCTCAGCCAGACATGTGAGCATGAGATGGCCAGAGTTCTTCTGGATTTCAGCATGTGCTCCCTTGGTATCTATCATCATATCCACGGTGCTCATTGACCTCTTCAAAGGACAGAACCACAACATAAGCACCATTGGGCATCTCAAATGTGGCCTGAATCACCCGTCATGGGACAAACTACTCTTTGATCCCAAATATCTAGGACTCACCGTGAAGACTGGTCTCGTCACTGGTATCATCTCCCTTACAGAAGGAGTGGCTGTTGGCAGGACATTTGCTTCAATCAGGGACTACCAGGTGGATGGTAACAAAGAGATGATGGCCATTGGGTTGATGAACATTGTGGGCTCATGTACATCATGCTATGTTACAACAGGAGGATTTTCTCGCTCTGCTGTTAATCATAATGCCGGCTGCAAGACCGCCATGTCCAATGTGATCATGGCACTTACAGTCATGGTCACACTGTTGTTTCTCATGCCATTGTTCGTGTACACCCCGAATGTCGTCCTTGGAGCCATCATAATTGTTGCTGTAATTGGCCTGATCGATGTGCCTGCGGCATACCATCTCTGGAAGATGGATAAGATGGATTTCCTCGTGTGTTTGTGCGCATTTATTGGTGTCATCTTCTTCTCAGTCCAACAAGGCCTCGCGATAGCGGTTGGTATATCTATATTTAGGGTATTGATGCAAATCACAAGGCCAAGAATGATAATTCAAGGGAACATAAAGGGAACTGATATATACCGCAACGTCCATCAGTATGAGGAGGCTCAGAGAGTTCCTGGATTCTTGATACTAACAGTTGAGGCTCCTATAAACTTCGCAAACACCAACTATCTGAATGAAAGGACTAAAAGATGGTTAGAGGATGAAAGTTTTTCAGGGAATAAACAAACCGAACTCCGCTTCGTAATCTTTGATCTATCAGCTGTCCCTGCAATTGATACAAGTGGCATAGCGTTCCTCATTGACCTAAAGAAACCAACAGAGAAACTTGGCCTAGAGCTTGTACTTGTGAATCCAACAGGAGAAGTCATGGAGAAAATACAACGAGCGAACGACACACACAACCATTTCAGGCCAGATTGTCTCTATTTGACCATCGGGGAAGCAATTGCGTCGCTTTCTGAAGAGGCCAATATGGCAATACCATAG
>TraesCS7D02G486000
ATGGAGGGGACGAGTGATCCCTATGGTGGC---CAC---AATGGCAGCGAGATCCTG---CCGCCCATGCAAGCTGTGGTG---------------------------GTCGAGGCGCCGCAGCCG------------------------------GCAGTGGTGCACAAGGTTATGGCGCAGCCGGCACAAAGCTCAGCGAGCAAGATGAAAGGGAAGGTGAAGGAAACCTTTTTCCCTGACGACCCGTTCCGGAGCTTCAAGGGGCAGCCGCTGAAGAAGAAGTGCCTGATGGCGGTCAAGTACGTGTTCCCCGTCCTGGAGTGGGTGCCCGGCTACTCCTTGTCCCTCTTCAGGTCCGATCTCATCGCCGGCCTCACCATTGCCAGCGTCGCCATCCCTCAGGGTATTAGCTACGCGAAGTTGGCAGACATGCCTCCGCTTACAGGCCTATATTCGAGCTTCGTGCCGCCGCTGGTGTACACGCTGCTGGGGAGCTCCCGTGACCTGGCAGTAGGCCCGACGTCAATCACGTCGCTCATCATGGGGTCCATGCTGCAAAAGGGGGTGTCAGTGAGCCCCTCCGCGGAGCCGACGCTGTTCCTGCAGCTCGCCTTAACCTCCACCTTGTTCGCCGGCCTCCTGCAGGCCTCCCTCGGCATCCTCAGGCTGGGCTTCATCATCGACTTCTTGTCCAAGGCGACGCTGCTAGGGTTCAAGGCGGGCGCGGCGATCATCGTGTCCCTACAGGAGCTCAAGGACCTGCTGGGAATCGTCCACTTCACTGACGAAATGAACCTCGTGACCGTCATGGCCTCCGTCTTCCAGCACACCGACGAGTGGTCGTGGCAGACGATACTGATGGGTGCGTGTTTCCTCGTGCTCCTACTGTCAGCCAGACATGTGAGCATGAGATGGCCAGAGTTCTTCTGGATTTCAGCATGTGCTCCCTTGGTATCTATCATCATATCCACGGTGCTCATTGACCTCTTCAAAGGACAGAACCACAACATAAGCACCATTGGGCATCTCAAATGTGGCCTGAATCACCTGTCATGGGACAAACTACTCTTTGATCCAAAATATCTAGGACTCACTGTGAAGACTGGTCTCGTCACCGGTATCATCTCCCTTACAGAAGGAGTGGCTGTTGGCAGGACATTTGCTTCAATCAAGGACTACCAGGTGGATGGTAACAAAGAGATGATGGCCATTGGGTTGATGAACATTGTGGGCTCATGTACATCATGCTATGTTACAACAGGAGGATTTTCTCGCTCTGCTGTTAATCATAATGCCGGCTGCAAGACCGCCATGTCCAATGTGATCATGGCACTAACAGTCATGGTCACACTGTTGTTTCTCATGCCATTGTTCGTCTACACCCCGAATGTCGTCCTTGGAGCCATCATAATTGTTGCTGTAATTGGCCTGATCGATTTGCCCGCGGCATACCATCTCTGGAAGATGGATAAGATGGATTTCCTCGTGTGTTTGTGCGCATTTATTGGTGTCATCTTCTTCTCAGTCCAACAAGGCCTCGCGATAGCGGTTGGTATATCTATATTTAGGGTATTGATGCAAATCACAAGGCCAAGAATGATAATTCAAGGGAACATAAAGGGAACTGATATTTACCGAAACGTCCTTCAGTATGAGGAGGCTCAGAGAGTTCCTGGATTCTTGATACTAACAGTTGAGGCTCCTATAAACTTCGCAAACACCAACTATCTGAATGAAAGGACTAAAAGATGGTTAGAGGATGAAAGTTTTTCAGGGAATAAACAAACTGAACTCCGCTTTGTAATCTTTGATCTATCAGCTGTCCCTGCAATTGATACAAGTGGCATAGCGTTCCTCATTGACCTAAAGAAACCAACAGAGAAACTTGGCCTAGAGCTTGTACTTGTGAATCCAACTGGAGAGGTCATGGAGAAAATACAACGAGCGAACGACAAACATAACCATTTCAGGCCAGATTGTCTCTATTTGACTATCGGGGAAGCAATTGCCTCACTTTCTGGAGAGGCCAGTATGGCAACACCATAG
