# Supplementary material for: Comparative gene retention analysis in barley, wild emmer, and bread wheat pangenome lines reveals factors affecting gene retention following gene duplication
Source: BMC Biol. 2023 Feb 6;21:25. doi: 10.1186/s12915-022-01503-z (PMC9903521; doi:10.1186/s12915-022-01503-z)
Supplement: Supplementary file 12 — Additional file 12. Sequence alignment, phylogenetic trees, and natural selection analyses data for Fig. 5E-O. [file 12915_2022_1503_MOESM12_ESM.zip › Files_S11/HORVU.MOREX.r2.7HG0614570.1/2NG.dN]

    13
Bradi5g24170.3       
HORVU.MOREX.r2.2HG0169630.1   0.0421
TRIDC2BG077350.1       0.0376  0.0205
TraesCS2B02G536100     0.0369  0.0212  0.0007
TraesCS2D02G508800     0.0351  0.0251  0.0067  0.0074
TRIDC2AG071580.1       0.0408  0.0267  0.0176  0.0182  0.0152
TraesCS2A02G508200     0.0401  0.0260  0.0173  0.0180  0.0145  0.0007
HORVU.MOREX.r2.7HG0614570.1   0.0781  0.0808  0.0818  0.0825  0.0799  0.0807  0.0800
TRIDC7BG064220.1       0.0802  0.0826  0.0791  0.0799  0.0784  0.0817  0.0815  0.0488
TraesCS7B02G406100     0.0812  0.0836  0.0801  0.0808  0.0794  0.0827  0.0825  0.0494  0.0027
TRIDC7AG069780.1       0.0821  0.0830  0.0814  0.0822  0.0792  0.0826  0.0822  0.0502  0.0413  0.0398
TraesCS7A02G499000     0.0821  0.0830  0.0814  0.0822  0.0792  0.0826  0.0822  0.0502  0.0413  0.0398  0.0000
TraesCS7D02G486000     0.0817  0.0842  0.0827  0.0834  0.0804  0.0838  0.0834  0.0506  0.0399  0.0384  0.0061  0.0061
