# Supplementary material for: Comparative gene retention analysis in barley, wild emmer, and bread wheat pangenome lines reveals factors affecting gene retention following gene duplication
Source: BMC Biol. 2023 Feb 6;21:25. doi: 10.1186/s12915-022-01503-z (PMC9903521; doi:10.1186/s12915-022-01503-z)
Supplement: Supplementary file 12 — Additional file 12. Sequence alignment, phylogenetic trees, and natural selection analyses data for Fig. 5E-O. [file 12915_2022_1503_MOESM12_ESM.zip › Files_S11/HORVU.MOREX.r2.7HG0614570.1/lnf]

    -1    683    458


 1

     1      1    -3.7819720095   0.022777729208      15.5572  --- (-) --- (-) --- (-) --- (-) --- (-) --- (-) --- (-) GTG (V) GTG (V) GTG (V) GTG (V) GTG (V) GTG (V) 
     2      1   -16.5425248872   0.000000065414       0.0000  --- (-) --- (-) --- (-) --- (-) --- (-) --- (-) --- (-) TTG (L) CCG (P) CCG (P) TCA (S) TCA (S) TCA (S) 
     3      1    -3.8387159555   0.021521217813      14.6990  --- (-) --- (-) AAG (K) AAG (K) --- (-) --- (-) AAG (K) --- (-) --- (-) --- (-) --- (-) --- (-) --- (-) 
     4      1    -4.1744552073   0.015383570229      10.5070  --- (-) --- (-) AGG (R) AGG (R) --- (-) --- (-) AGG (R) --- (-) --- (-) --- (-) --- (-) --- (-) --- (-) 
     5      1    -4.0952860904   0.016650981915      11.3726  --- (-) --- (-) CCC (P) CCC (P) --- (-) --- (-) CCC (P) --- (-) --- (-) --- (-) --- (-) --- (-) --- (-) 
     6      1    -3.7580414209   0.023329388109      15.9340  --- (-) --- (-) GAG (E) GAG (E) --- (-) --- (-) GAG (E) --- (-) --- (-) --- (-) --- (-) --- (-) --- (-) 
     7      1    -3.7248471740   0.024116785816      16.4718  --- (-) --- (-) GCC (A) GCC (A) --- (-) --- (-) GCC (A) --- (-) --- (-) --- (-) --- (-) --- (-) --- (-) 
     8      1    -3.6869191631   0.025049055342      17.1085  --- (-) --- (-) GCG (A) GCG (A) --- (-) --- (-) GCG (A) --- (-) --- (-) --- (-) --- (-) --- (-) --- (-) 
     9      1    -8.9225773131   0.000133344132       0.0911  --- (-) --- (-) GTA (V) GTA (V) --- (-) --- (-) ATA (I) --- (-) --- (-) --- (-) --- (-) --- (-) --- (-) 
    10      1    -3.3732079319   0.034279494490      23.4129  --- (-) --- (-) GTC (V) GTC (V) --- (-) --- (-) GTC (V) --- (-) --- (-) --- (-) --- (-) --- (-) --- (-) 
    11      1    -3.3342918868   0.035639814302      24.3420  --- (-) --- (-) GTG (V) GTG (V) --- (-) --- (-) GTG (V) --- (-) --- (-) --- (-) --- (-) --- (-) --- (-) 
    12      1   -18.8966695533   0.000000006213       0.0000  --- (-) AAG (K) AAC (N) AAC (N) AAG (K) AAG (K) AAG (K) AGG (R) AAG (K) AAG (K) ATG (M) ATG (M) ATG (M) 
    13      1   -17.7685836382   0.000000019196       0.0000  --- (-) ATG (M) ATG (M) ATG (M) ATG (M) GAG (E) GAG (E) GAG (E) --- (-) --- (-) --- (-) --- (-) --- (-) 
    14      1   -19.2048909837   0.000000004565       0.0000  --- (-) CAG (Q) GAG (E) GAG (E) GCG (A) GAG (E) GAG (E) CAA (Q) CAA (Q) CAA (Q) CAA (Q) CAA (Q) CAA (Q) 
    15      1    -4.7892070359   0.008319051477       5.6819  --- (-) CCC (P) CCC (P) CCC (P) CCC (P) CCC (P) CCC (P) CCC (P) CCC (P) CCC (P) CCC (P) CCC (P) CCC (P) 
    16      1   -11.9411000323   0.000006516976       0.0045  --- (-) CCG (P) --- (-) --- (-) GAG (E) --- (-) --- (-) --- (-) --- (-) --- (-) --- (-) --- (-) --- (-) 
    17      1    -9.8433878575   0.000053097121       0.0363  --- (-) CGG (R) CGG (R) CGG (R) CGG (R) CGG (R) CGG (R) CTG (L) CTG (L) CTG (L) CTG (L) CTG (L) CTG (L) 
    18      1   -18.0610949741   0.000000014327       0.0000  --- (-) GAG (E) GAG (E) GAG (E) GAG (E) CCG (P) CCG (P) GCG (A) --- (-) --- (-) --- (-) --- (-) --- (-) 
    19      1   -12.3988108627   0.000004123489       0.0028  --- (-) GCA (A) --- (-) --- (-) ATG (M) --- (-) --- (-) --- (-) --- (-) --- (-) --- (-) --- (-) --- (-) 
    20      1   -20.5092628952   0.000000001239       0.0000  --- (-) GCC (A) ATG (M) ATG (M) ATG (M) CCG (P) CCG (P) --- (-) --- (-) --- (-) --- (-) --- (-) --- (-) 
    21      1   -19.2884335576   0.000000004199       0.0000  --- (-) GCC (A) GCA (A) GCA (A) GCC (A) GCC (A) GCC (A) GGT (G) GCT (A) GCT (A) GCT (A) GCT (A) GCT (A) 
    22      1    -3.5466727387   0.028820373213      19.6843  --- (-) GCG (A) --- (-) --- (-) --- (-) --- (-) --- (-) --- (-) --- (-) --- (-) --- (-) --- (-) --- (-) 
    23      1   -12.9252231394   0.000002435830       0.0017  --- (-) GCG (A) GAG (E) GAG (E) GAG (E) GGG (G) GGG (G) --- (-) --- (-) --- (-) --- (-) --- (-) --- (-) 
    24      1   -13.3424781518   0.000001604853       0.0011  --- (-) GCT (A) GCG (A) GCG (A) GCG (A) GCG (A) GCG (A) CCG (P) CCG (P) CCG (P) CCG (P) CCG (P) CCG (P) 
    25      1    -4.0464503503   0.017484327858      11.9418  --- (-) GGC (G) --- (-) --- (-) --- (-) --- (-) --- (-) --- (-) --- (-) --- (-) --- (-) --- (-) --- (-) 
    26      1   -13.7146872262   0.000001106081       0.0008  --- (-) GGC (G) AGC (S) AGC (S) AGC (S) AGC (S) AGC (S) ATC (I) ATC (I) ATC (I) ATC (I) ATC (I) ATC (I) 
    27      1   -11.7505114239   0.000007885291       0.0054  --- (-) GTA (V) GTA (V) GTA (V) GTA (V) GTA (V) GTG (V) GTG (V) GTG (V) GTG (V) GTG (V) GTG (V) GTG (V) 
    28      1    -9.2307396557   0.000097980737       0.0669  --- (-) GTG (V) GTG (V) GTG (V) GTG (V) GTG (V) GTG (V) ATG (M) GTG (V) GTG (V) GTG (V) GTG (V) GTG (V) 
    29      1    -0.0000000000   1.000000000000     683.0000  ??? (-) ??? (-) ??? (-) ??? (-) ??? (-) ??? (-) ??? (-) ??? (-) ??? (-) ??? (-) ??? (-) ??? (-) ??? (-) 
    30      4    -5.5122912434   0.004036847379       2.7572  AAA (K) AAA (K) AAA (K) AAA (K) AAA (K) AAA (K) AAA (K) AAA (K) AAA (K) AAA (K) AAA (K) AAA (K) AAA (K) 
    31      1   -12.5491977737   0.000003547747       0.0024  AAA (K) AAA (K) AAG (K) AAA (K) AAA (K) AAA (K) AAA (K) AAA (K) AAA (K) AAA (K) AAA (K) AAA (K) AAA (K) 
    32      1    -9.2305061320   0.000098003621       0.0669  AAA (K) AAA (K) AAG (K) AAG (K) AAA (K) AAA (K) AAA (K) AAA (K) AAA (K) AAA (K) AAA (K) AAA (K) AAA (K) 
    33      1   -14.7015957061   0.000000412267       0.0003  AAA (K) AAG (K) AAA (K) AAA (K) AAA (K) AAA (K) AAA (K) AAA (K) AGA (R) AGA (R) AAA (K) AAA (K) AAA (K) 
    34      1   -12.4785053359   0.000003807623       0.0026  AAA (K) CAA (Q) AAA (K) AAA (K) AAA (K) AAA (K) AAA (K) AAA (K) AAA (K) AAA (K) AAA (K) AAA (K) AAA (K) 
    35      6    -4.4590069470   0.011573851030       7.9049  AAC (N) AAC (N) AAC (N) AAC (N) AAC (N) AAC (N) AAC (N) AAC (N) AAC (N) AAC (N) AAC (N) AAC (N) AAC (N) 
    36      1    -7.6011477442   0.000499877373       0.3414  AAC (N) AAC (N) AAC (N) AAC (N) AAC (N) AAC (N) AAC (N) AAT (N) AAT (N) AAT (N) AAT (N) AAT (N) AAT (N) 
    37      2    -8.6316827882   0.000178364243       0.1218  AAC (N) AAC (N) AAC (N) AAC (N) AAC (N) AAC (N) AAC (N) GAC (D) GAC (D) GAC (D) GAC (D) GAC (D) GAC (D) 
    38      1    -8.6615421568   0.000173117127       0.1182  AAC (N) AAC (N) AAC (N) AAC (N) AAC (N) AAT (N) AAT (N) AAC (N) AAC (N) AAC (N) AAC (N) AAC (N) AAC (N) 
    39      1    -7.7127257450   0.000447101131       0.3054  AAC (N) AAT (N) AAT (N) AAT (N) AAT (N) AAT (N) AAT (N) AAT (N) AAT (N) AAT (N) AAT (N) AAT (N) AAT (N) 
    40      1    -7.7199038761   0.000443903272       0.3032  AAG (K) AAA (K) AAA (K) AAA (K) AAA (K) AAA (K) AAA (K) AAA (K) AAA (K) AAA (K) AAA (K) AAA (K) AAA (K) 
    41      1   -14.7232560999   0.000000403433       0.0003  AAG (K) AAG (K) AAG (K) AAG (K) AAG (K) AAG (K) AAG (K) AAA (K) AAG (K) AAG (K) AGG (R) AGG (R) AAG (K) 
    42      1    -8.8419921473   0.000144534526       0.0987  AAG (K) AAG (K) AAG (K) AAG (K) AAG (K) AAG (K) AAG (K) AAG (K) AAA (K) AAA (K) AAA (K) AAA (K) AAA (K) 
    43     14    -4.4036674548   0.012232395779       8.3547  AAG (K) AAG (K) AAG (K) AAG (K) AAG (K) AAG (K) AAG (K) AAG (K) AAG (K) AAG (K) AAG (K) AAG (K) AAG (K) 
    44      1   -20.8390393806   0.000000000891       0.0000  AAG (K) AAG (K) AAG (K) AAG (K) AAG (K) AAG (K) AAG (K) AAT (N) AGT (S) AGT (S) AAT (N) AAT (N) AGT (S) 
    45      1    -8.8954643630   0.000137008942       0.0936  AAG (K) AAG (K) AAG (K) AAG (K) AAG (K) AAG (K) AAG (K) AGG (R) AGG (R) AGG (R) AGG (R) AGG (R) AGG (R) 
    46      1    -8.5241054833   0.000198622309       0.1357  AAG (K) AAG (K) AAG (K) AAG (K) AAG (K) AAG (K) AAG (K) GAG (E) GAG (E) GAG (E) GAG (E) GAG (E) GAG (E) 
    47      1   -17.3876456132   0.000000028096       0.0000  AAG (K) AAG (K) AAG (K) AAG (K) AGG (R) AGG (R) AGG (R) AAG (K) GAG (E) GAG (E) GAG (E) GAG (E) GAG (E) 
    48      1   -10.8757905871   0.000018910550       0.0129  AAG (K) AAG (K) AGG (R) AGG (R) AGG (R) AGG (R) AGG (R) AAG (K) AAG (K) AAG (K) AAG (K) AAG (K) AAG (K) 
    49      1   -11.0784408417   0.000015441670       0.0105  AAG (K) CAG (Q) CAG (Q) CAG (Q) CAG (Q) CAG (Q) CAG (Q) AAG (K) AAG (K) AAG (K) AAG (K) AAG (K) AAG (K) 
    50      1   -22.1556132768   0.000000000239       0.0000  AAG (K) CCA (P) CCG (P) CCG (P) CCG (P) CCG (P) CCG (P) CGG (R) CAG (Q) CAG (Q) CAG (Q) CAG (Q) CAG (Q) 
    51      2    -8.1242683045   0.000296261424       0.2023  AAT (N) AAC (N) AAT (N) AAT (N) AAT (N) AAT (N) AAT (N) AAT (N) AAT (N) AAT (N) AAT (N) AAT (N) AAT (N) 
    52      1    -8.0671288324   0.000313682625       0.2142  AAT (N) AAT (N) AAT (N) AAT (N) AAT (N) AAT (N) AAT (N) AAC (N) AAT (N) AAT (N) AAT (N) AAT (N) AAT (N) 
    53      1    -5.4543771350   0.004277540282       2.9216  AAT (N) AAT (N) AAT (N) AAT (N) AAT (N) AAT (N) AAT (N) AAT (N) --- (-) AAT (N) AAT (N) AAT (N) AAT (N) 
    54      3    -5.4659739809   0.004228220834       2.8879  AAT (N) AAT (N) AAT (N) AAT (N) AAT (N) AAT (N) AAT (N) AAT (N) AAT (N) AAT (N) AAT (N) AAT (N) AAT (N) 
    55      1   -14.6374494397   0.000000439579       0.0003  AAT (N) AAT (N) AAT (N) AAT (N) GAT (D) AAT (N) AAT (N) AAC (N) AAC (N) AAC (N) AAC (N) AAC (N) AAC (N) 
    56      1   -11.1429066591   0.000014477618       0.0099  ACA (T) ACA (T) ACA (T) ACA (T) ACA (T) ACA (T) ACA (T) AAA (K) AAA (K) AAA (K) AAA (K) AAA (K) AAA (K) 
    57      5    -5.9412401830   0.002628767476       1.7954  ACA (T) ACA (T) ACA (T) ACA (T) ACA (T) ACA (T) ACA (T) ACA (T) ACA (T) ACA (T) ACA (T) ACA (T) ACA (T) 
    58      1   -12.4636428670   0.000003864637       0.0026  ACA (T) ACA (T) ACA (T) ACA (T) ACA (T) ACA (T) ACA (T) ACA (T) ACA (T) ACA (T) ATA (I) ATA (I) ACA (T) 
    59      1    -9.1971824611   0.000101324486       0.0692  ACA (T) ACA (T) ACA (T) ACA (T) ACA (T) ACG (T) ACG (T) ACA (T) ACA (T) ACA (T) ACA (T) ACA (T) ACA (T) 
    60      1   -12.2600261714   0.000004737381       0.0032  ACA (T) ACA (T) ATA (I) ATA (I) ACA (T) ACA (T) ACA (T) ACA (T) ACA (T) ACA (T) ACA (T) ACA (T) ACA (T) 
    61      1    -8.5273384139   0.000197981213       0.1352  ACA (T) ACG (T) ACG (T) ACG (T) ACG (T) ACG (T) ACG (T) ACA (T) ACA (T) ACA (T) ACA (T) ACA (T) ACA (T) 
    62      1   -11.1911701824   0.000013795471       0.0094  ACA (T) GCA (A) GCA (A) GCA (A) GCA (A) GCA (A) GCA (A) GCA (A) GCA (A) GCA (A) GCA (A) GCA (A) GCA (A) 
    63      1   -21.4790570861   0.000000000470       0.0000  ACA (T) GCG (A) GCG (A) GCG (A) ACG (T) GCG (A) GCG (A) TCA (S) TCA (S) TCA (S) TCA (S) TCA (S) TCA (S) 
    64      1   -15.0937359679   0.000000278531       0.0002  ACC (T) ACA (T) ACA (T) ACA (T) ACA (T) ACA (T) ACA (T) ACT (T) ACG (T) ACG (T) ACT (T) ACT (T) ACT (T) 
    65      1   -10.1293553102   0.000039891180       0.0272  ACC (T) ACC (T) ACA (T) ACA (T) ACC (T) ACC (T) ACC (T) ACC (T) ACC (T) ACC (T) ACC (T) ACC (T) ACC (T) 
    66      2    -4.8559733632   0.007781755192       5.3149  ACC (T) ACC (T) ACC (T) ACC (T) ACC (T) ACC (T) ACC (T) ACC (T) ACC (T) ACC (T) ACC (T) ACC (T) ACC (T) 
    67      1    -9.5435314932   0.000071663322       0.0489  ACC (T) ACC (T) ACC (T) ACC (T) ACC (T) ACC (T) ACC (T) ACC (T) ACC (T) ACC (T) ACC (T) ACC (T) ACT (T) 
    68      1   -11.7973528998   0.000007524450       0.0051  ACC (T) ACC (T) ACC (T) ACC (T) ACC (T) ACC (T) ACC (T) ACC (T) AGC (S) AGC (S) ACC (T) ACC (T) ACC (T) 
    69      1   -14.6778522149   0.000000422172       0.0003  ACC (T) ACC (T) ACC (T) ACC (T) ACC (T) ACC (T) ACC (T) ACC (T) ATC (I) ATC (I) ACT (T) ACT (T) ACC (T) 
    70      1    -8.0844234878   0.000308304235       0.2106  ACC (T) ACC (T) ACC (T) ACC (T) ACC (T) ACC (T) ACC (T) ACT (T) ACC (T) ACC (T) ACC (T) ACC (T) ACC (T) 
    71      1   -11.3195158746   0.000012133797       0.0083  ACC (T) ACC (T) ACC (T) ACC (T) ACC (T) ACC (T) ACC (T) GAC (D) GAC (D) GAC (D) GAC (D) GAC (D) GAC (D) 
    72      1   -14.6356145523   0.000000440386       0.0003  ACC (T) ACC (T) ACC (T) ACC (T) ACC (T) ACC (T) ACC (T) GCC (A) ACC (T) ACC (T) ACC (T) ACC (T) ACT (T) 
    73      1   -10.7814022277   0.000020782439       0.0142  ACC (T) ACG (T) ACC (T) ACC (T) ACC (T) ACC (T) ACC (T) ACG (T) ACG (T) ACG (T) ACG (T) ACG (T) ACG (T) 
    74      1   -12.8644276217   0.000002588511       0.0018  ACC (T) ACG (T) ACG (T) ACG (T) ACC (T) ACG (T) ACG (T) ACC (T) ACC (T) ACC (T) ACC (T) ACC (T) ACC (T) 
    75      2    -7.8574462486   0.000386860557       0.2642  ACG (T) ACG (T) ACG (T) ACG (T) ACG (T) ACG (T) ACG (T) ACA (T) ACA (T) ACA (T) ACA (T) ACA (T) ACA (T) 
    76      1    -8.0695492345   0.000312924305       0.2137  ACG (T) ACG (T) ACG (T) ACG (T) ACG (T) ACG (T) ACG (T) ACA (T) ACG (T) ACG (T) ACG (T) ACG (T) ACG (T) 
    77      1    -7.7882249078   0.000414588163       0.2832  ACG (T) ACG (T) ACG (T) ACG (T) ACG (T) ACG (T) ACG (T) ACC (T) ACC (T) ACC (T) ACC (T) ACC (T) ACC (T) 
    78      1    -4.8071485237   0.008171126282       5.5809  ACG (T) ACG (T) ACG (T) ACG (T) ACG (T) ACG (T) ACG (T) ACG (T) ACG (T) ACG (T) ACG (T) ACG (T) ACG (T) 
    79      1   -16.5465061875   0.000000065154       0.0000  ACG (T) ACG (T) ACG (T) ACG (T) ACG (T) ACG (T) ACG (T) ACG (T) TCG (S) TCG (S) TCA (S) TCA (S) TCA (S) 
    80      1    -7.7285720426   0.000440072073       0.3006  ACT (T) ACC (T) ACC (T) ACC (T) ACC (T) ACC (T) ACC (T) ACC (T) ACC (T) ACC (T) ACC (T) ACC (T) ACC (T) 
    81      1   -16.8377560769   0.000000048692       0.0000  ACT (T) ACC (T) ACC (T) ACC (T) ACC (T) ACC (T) ACC (T) ACT (T) ACC (T) ACT (T) ACC (T) ACC (T) ACT (T) 
    82      1   -26.0831496363   0.000000000005       0.0000  ACT (T) ACC (T) ACC (T) ACC (T) ACT (T) ACA (T) ACA (T) ATC (I) ATC (I) ATC (I) ATT (I) ATC (I) ATC (I) 
    83      1   -12.8472796220   0.000002633282       0.0018  ACT (T) ACC (T) ACT (T) ACT (T) ACG (T) ACT (T) ACT (T) ACT (T) ACT (T) ACT (T) ACT (T) ACT (T) ACT (T) 
    84      1   -13.8757560343   0.000000941533       0.0006  ACT (T) ACC (T) ACT (T) ACT (T) ACT (T) ACT (T) ACT (T) ACT (T) ACT (T) ACT (T) ACA (T) ACA (T) ACT (T) 
    85      1   -11.0746982930   0.000015499570       0.0106  ACT (T) ACG (T) ACG (T) ACG (T) ACG (T) ACG (T) ACG (T) ACA (T) ACA (T) ACA (T) ACA (T) ACA (T) ACA (T) 
    86      1    -5.8906111539   0.002765286165       1.8887  ACT (T) ACT (T) ACT (T) ACT (T) ACT (T) ACT (T) ACT (T) ACT (T) ACT (T) ACT (T) ACT (T) ACT (T) ACT (T) 
    87      1   -34.7032657798   0.000000000000       0.0000  ACT (T) AGT (S) ACT (T) ACT (T) ACA (T) AAT (N) AAT (N) AGC (S) ACC (T) ACC (T) ACC (T) ACC (T) ACT (T) 
    88      3    -5.6910479642   0.003376053132       2.3058  AGA (R) AGA (R) AGA (R) AGA (R) AGA (R) AGA (R) AGA (R) AGA (R) AGA (R) AGA (R) AGA (R) AGA (R) AGA (R) 
    89      1   -13.6998922977   0.000001122567       0.0008  AGA (R) AGG (R) AGG (R) AGG (R) AGA (R) AGG (R) AGG (R) AGA (R) AGA (R) AGA (R) AGA (R) AGA (R) AGA (R) 
    90      1   -10.3006273362   0.000033612003       0.0230  AGA (R) CGA (R) CGA (R) CGA (R) CGA (R) CGA (R) CGA (R) CGA (R) CGA (R) CGA (R) CGA (R) CGA (R) CGA (R) 
    91      8    -4.6872500825   0.009211983552       6.2918  AGC (S) AGC (S) AGC (S) AGC (S) AGC (S) AGC (S) AGC (S) AGC (S) AGC (S) AGC (S) AGC (S) AGC (S) AGC (S) 
    92      1    -8.3945964130   0.000226085703       0.1544  AGC (S) AGC (S) AGC (S) AGC (S) AGC (S) AGC (S) AGC (S) AGT (S) AGC (S) AGC (S) AGC (S) AGC (S) AGC (S) 
    93      1   -12.4192638145   0.000004040008       0.0028  AGC (S) AGC (S) AGC (S) AGC (S) AGC (S) AGC (S) AGC (S) AGT (S) AGT (S) AGT (S) AGC (S) AGC (S) AGT (S) 
    94      1   -13.4092390282   0.000001501210       0.0010  AGC (S) AGC (S) AGC (S) AGC (S) AGC (S) AGT (S) AGT (S) AGC (S) AGT (S) AGT (S) AGC (S) AGC (S) AGC (S) 
    95      1    -8.1839012783   0.000279110924       0.1906  AGC (S) AGT (S) AGT (S) AGT (S) AGT (S) AGT (S) AGT (S) AGT (S) AGT (S) AGT (S) AGT (S) AGT (S) AGT (S) 
    96      1   -23.7229762950   0.000000000050       0.0000  AGC (S) CGG (R) CGG (R) CGG (R) CGG (R) CGG (R) CGG (R) CGG (R) CGG (R) CGG (R) CAG (Q) CAG (Q) AAG (K) 
    97      1   -13.4182517667   0.000001487741       0.0010  AGG (R) AGG (R) AGG (R) AGG (R) AGA (R) AGG (R) AGG (R) AGA (R) AGG (R) AGG (R) AGG (R) AGG (R) AGG (R) 
    98      1    -8.8289806617   0.000146427423       0.1000  AGG (R) AGG (R) AGG (R) AGG (R) AGG (R) AGG (R) AGG (R) AGG (R) AGG (R) AGG (R) AGA (R) AGA (R) AGA (R) 
    99      4    -4.7894160948   0.008317312486       5.6807  AGG (R) AGG (R) AGG (R) AGG (R) AGG (R) AGG (R) AGG (R) AGG (R) AGG (R) AGG (R) AGG (R) AGG (R) AGG (R) 
   100      1   -13.7957597135   0.000001019947       0.0007  AGG (R) CGC (R) AGG (R) AGG (R) AGG (R) AGG (R) AGG (R) AGG (R) AGG (R) AGG (R) AGG (R) AGG (R) AGG (R) 
   101      1    -8.5897222549   0.000186007743       0.1270  AGT (S) AGC (S) AGT (S) AGT (S) AGT (S) AGT (S) AGT (S) AGT (S) AGT (S) AGT (S) AGT (S) AGT (S) AGT (S) 
   102      1   -15.8108195285   0.000000135972       0.0001  AGT (S) CAC (H) CAC (H) CAC (H) CAC (H) CAC (H) CAC (H) --- (-) --- (-) --- (-) --- (-) --- (-) --- (-) 
   103      1   -17.8398953582   0.000000017874       0.0000  ATA (I) AAC (N) AAT (N) AAT (N) AAT (N) AAT (N) AAT (N) AAC (N) AAC (N) AAC (N) AAC (N) AAC (N) AAC (N) 
   104      5    -5.1067224057   0.006055899212       4.1362  ATA (I) ATA (I) ATA (I) ATA (I) ATA (I) ATA (I) ATA (I) ATA (I) ATA (I) ATA (I) ATA (I) ATA (I) ATA (I) 
   105      1   -11.0930108906   0.000015218315       0.0104  ATA (I) ATA (I) ATA (I) ATA (I) ATA (I) ATA (I) ATA (I) ATA (I) GTA (V) GTA (V) ATA (I) ATA (I) ATA (I) 
   106      1   -15.9723579993   0.000000115689       0.0001  ATA (I) ATA (I) ATA (I) ATA (I) ATA (I) ATA (I) ATA (I) ATT (I) ATA (I) ATA (I) TTA (L) TTA (L) TTA (L) 
   107      1   -14.8905486455   0.000000341285       0.0002  ATA (I) ATA (I) ATG (M) ATG (M) ATA (I) ATA (I) ATA (I) ATA (I) ATG (M) ATG (M) ATA (I) ATA (I) ATA (I) 
   108      1    -9.0768520863   0.000114280788       0.0781  ATA (I) ATG (M) ATG (M) ATG (M) ATG (M) ATG (M) ATG (M) ATG (M) ATG (M) ATG (M) ATG (M) ATG (M) ATG (M) 
   109      1   -18.0420750253   0.000000014602       0.0000  ATA (I) GTA (V) GTA (V) ATA (I) GTA (V) GTA (V) GTA (V) GTA (V) GTA (V) GTA (V) GTA (V) GTA (V) GTA (V) 
   110      1   -17.1220214040   0.000000036644       0.0000  ATA (I) GTA (V) GTA (V) GTA (V) GTA (V) GTG (V) GTG (V) ATG (M) ATA (I) ATA (I) ATA (I) ATA (I) ATA (I) 
   111      1    -7.7307317205   0.000439122684       0.2999  ATC (I) ATC (I) ATC (I) ATC (I) ATC (I) ATC (I) ATC (I) ATA (I) ATA (I) ATA (I) ATA (I) ATA (I) ATA (I) 
   112     12    -4.4078755487   0.012181028864       8.3196  ATC (I) ATC (I) ATC (I) ATC (I) ATC (I) ATC (I) ATC (I) ATC (I) ATC (I) ATC (I) ATC (I) ATC (I) ATC (I) 
   113      1   -10.7454564812   0.000021543068       0.0147  ATC (I) ATC (I) ATC (I) ATC (I) ATC (I) ATC (I) ATC (I) ATC (I) ATC (I) ATC (I) CTC (L) CTC (L) CTC (L) 
   114      1   -15.3693918196   0.000000211426       0.0001  ATC (I) ATC (I) ATC (I) ATC (I) ATC (I) ATC (I) ATC (I) ATC (I) ATC (I) ATC (I) CTC (L) CTC (L) CTT (L) 
   115      1   -10.9356379332   0.000017812004       0.0122  ATC (I) ATC (I) ATC (I) ATC (I) ATC (I) ATC (I) ATC (I) ATC (I) CTC (L) CTC (L) ATC (I) ATC (I) ATC (I) 
   116      1   -15.1574974925   0.000000261326       0.0002  ATC (I) ATC (I) ATC (I) ATC (I) ATC (I) ATC (I) ATC (I) ATC (I) CTC (L) CTC (L) TTC (F) TTC (F) TTC (F) 
   117      1    -9.6951576768   0.000061580969       0.0421  ATC (I) ATC (I) ATC (I) ATC (I) ATC (I) ATC (I) ATC (I) ATC (I) GTC (V) GTC (V) ATC (I) ATC (I) ATC (I) 
   118      1    -9.1572378335   0.000105453777       0.0720  ATC (I) ATC (I) ATC (I) ATC (I) ATC (I) ATC (I) ATC (I) ATT (I) ATT (I) ATT (I) ATC (I) ATC (I) ATC (I) 
   119      2    -7.0862684331   0.000836513053       0.5713  ATC (I) ATC (I) ATC (I) ATC (I) ATC (I) ATC (I) ATC (I) ATT (I) ATT (I) ATT (I) ATT (I) ATT (I) ATT (I) 
   120      1   -20.1447874919   0.000000001783       0.0000  ATC (I) ATC (I) ATC (I) ATC (I) ATC (I) ATC (I) ATC (I) CTT (L) ATT (I) ATT (I) CTC (L) CTC (L) CTC (L) 
   121      1   -11.2384395632   0.000013158540       0.0090  ATC (I) ATC (I) ATC (I) ATC (I) ATT (I) ATC (I) ATC (I) ATT (I) ATC (I) ATC (I) ATC (I) ATC (I) ATC (I) 
   122      1   -24.3023518012   0.000000000028       0.0000  ATC (I) ATC (I) ATT (I) ATT (I) ATC (I) ATC (I) ATC (I) GTC (V) ATC (I) ATA (I) ACC (T) ACC (T) ACC (T) 
   123      1    -9.4485426746   0.000078804325       0.0538  ATC (I) ATT (I) ATC (I) ATC (I) ATC (I) ATC (I) ATC (I) ATT (I) ATT (I) ATT (I) ATT (I) ATT (I) ATT (I) 
   124      1    -9.6473350500   0.000064597487       0.0441  ATC (I) GTC (V) GTC (V) GTC (V) GTC (V) GTC (V) GTC (V) ATC (I) ATC (I) ATC (I) ATC (I) ATC (I) ATC (I) 
   125      1   -22.1827785480   0.000000000232       0.0000  ATC (I) GTG (V) GTG (V) GTG (V) GTG (V) GTG (V) GTG (V) TCC (S) ATC (I) ATC (I) GTC (V) GTC (V) GTC (V) 
   126      1   -10.4706528696   0.000028356540       0.0194  ATG (M) ATG (M) ATC (I) ATC (I) ATC (I) ATC (I) ATC (I) ATG (M) ATG (M) ATG (M) ATG (M) ATG (M) ATG (M) 
   127      1   -13.5270340161   0.000001334393       0.0009  ATG (M) ATG (M) ATG (M) ATG (M) ATG (M) ATG (M) ATG (M) ACG (T) ACA (T) ACG (T) ACG (T) ACG (T) ACG (T) 
   128      1    -8.5797528289   0.000187871408       0.1283  ATG (M) ATG (M) ATG (M) ATG (M) ATG (M) ATG (M) ATG (M) ATA (I) ATA (I) ATA (I) ATA (I) ATA (I) ATA (I) 
   129      1    -9.9087384439   0.000049738144       0.0340  ATG (M) ATG (M) ATG (M) ATG (M) ATG (M) ATG (M) ATG (M) ATG (M) ATA (I) ATA (I) ATG (M) ATG (M) ATG (M) 
   130      1   -10.2712125074   0.000034615379       0.0236  ATG (M) ATG (M) ATG (M) ATG (M) ATG (M) ATG (M) ATG (M) ATG (M) ATG (M) ATG (M) AAG (K) AAG (K) AAG (K) 
   131     18    -3.7011700948   0.024694614520      16.8664  ATG (M) ATG (M) ATG (M) ATG (M) ATG (M) ATG (M) ATG (M) ATG (M) ATG (M) ATG (M) ATG (M) ATG (M) ATG (M) 
   132      1    -8.9078947608   0.000135316408       0.0924  ATG (M) ATG (M) ATG (M) ATG (M) ATG (M) ATG (M) ATG (M) ATG (M) ATG (M) ATG (M) GTG (V) GTG (V) GTG (V) 
   133      1   -16.1787071241   0.000000094119       0.0001  ATG (M) CTG (L) CTG (L) CTG (L) ATG (M) ATG (M) ATG (M) ATG (M) ATG (M) ATG (M) ATG (M) ATG (M) ATG (M) 
   134      1   -17.9077239901   0.000000016702       0.0000  ATG (M) CTG (L) CTG (L) CTG (L) CTG (L) CTG (L) CTG (L) CTG (L) CTC (L) CTC (L) TTG (L) TTG (L) CTG (L) 
   135      1   -17.5541457334   0.000000023787       0.0000  ATT (I) ATA (I) ATA (I) ATA (I) ATA (I) ATA (I) ATA (I) ATC (I) ATA (I) ATA (I) ACA (T) ACA (T) ACA (T) 
   136      1   -13.6160400326   0.000001220756       0.0008  ATT (I) ATC (I) ATC (I) ATC (I) ATC (I) ATC (I) ATC (I) ACT (T) ATT (I) ATT (I) ATT (I) ATT (I) ATT (I) 
   137      1    -9.7781728227   0.000056675257       0.0387  ATT (I) ATC (I) ATC (I) ATC (I) ATC (I) ATC (I) ATC (I) ATA (I) ATA (I) ATA (I) ATA (I) ATA (I) ATA (I) 
   138      1    -6.8872608521   0.001020705880       0.6971  ATT (I) ATC (I) ATC (I) ATC (I) ATC (I) ATC (I) ATC (I) ATC (I) ATC (I) ATC (I) ATC (I) ATC (I) ATC (I) 
   139      1    -8.4782030707   0.000207952042       0.1420  ATT (I) ATT (I) ATC (I) ATC (I) ATC (I) ATC (I) ATC (I) ATT (I) ATT (I) ATT (I) ATT (I) ATT (I) ATT (I) 
   140      1   -11.6320385975   0.000008877074       0.0061  ATT (I) ATT (I) ATT (I) ATT (I) ATT (I) ATC (I) ATC (I) ATA (I) ATA (I) ATA (I) ATA (I) ATA (I) ATA (I) 
   141      1    -8.7387084684   0.000160260736       0.1095  ATT (I) ATT (I) ATT (I) ATT (I) ATT (I) ATT (I) ATT (I) ATA (I) ATA (I) ATA (I) ATA (I) ATA (I) ATA (I) 
   142      1    -7.7004556510   0.000452620899       0.3091  ATT (I) ATT (I) ATT (I) ATT (I) ATT (I) ATT (I) ATT (I) ATC (I) ATT (I) ATT (I) ATT (I) ATT (I) ATT (I) 
   143      1   -10.7110259450   0.000022297724       0.0152  ATT (I) ATT (I) ATT (I) ATT (I) ATT (I) ATT (I) ATT (I) ATT (I) ATT (I) ATT (I) ATA (I) ATA (I) ATT (I) 
   144      4    -5.6519667884   0.003510605363       2.3977  ATT (I) ATT (I) ATT (I) ATT (I) ATT (I) ATT (I) ATT (I) ATT (I) ATT (I) ATT (I) ATT (I) ATT (I) ATT (I) 
   145      1   -10.9437140374   0.000017668732       0.0121  ATT (I) ATT (I) ATT (I) ATT (I) ATT (I) ATT (I) ATT (I) GTT (V) ATT (I) ATT (I) ATT (I) ATT (I) ATT (I) 
   146      1    -5.5263425091   0.003980521217       2.7187  CAA (Q) CAA (Q) CAA (Q) CAA (Q) CAA (Q) CAA (Q) CAA (Q) --- (-) CAA (Q) CAA (Q) CAA (Q) CAA (Q) CAA (Q) 
   147      1    -5.5929412732   0.003724058267       2.5435  CAA (Q) CAA (Q) CAA (Q) CAA (Q) CAA (Q) CAA (Q) CAA (Q) CAA (Q) CAA (Q) CAA (Q) CAA (Q) CAA (Q) CAA (Q) 
   148      1    -8.9719325895   0.000126922666       0.0867  CAA (Q) CAA (Q) CAA (Q) CAA (Q) CAA (Q) CAA (Q) CAA (Q) CAA (Q) CAG (Q) CAG (Q) CAA (Q) CAA (Q) CAA (Q) 
   149      1    -9.5781404459   0.000069225557       0.0473  CAA (Q) CAA (Q) CAA (Q) CAA (Q) CAA (Q) CAA (Q) CAA (Q) CAA (Q) CAG (Q) CAG (Q) CAG (Q) CAG (Q) CAG (Q) 
   150      1   -14.9344077154   0.000000326640       0.0002  CAA (Q) CAG (Q) CAA (Q) CAA (Q) CAA (Q) CAA (Q) CAA (Q) GAA (E) CAA (Q) CAA (Q) CAA (Q) CAA (Q) CAA (Q) 
   151      1   -13.5530145661   0.000001300171       0.0009  CAA (Q) CAG (Q) CAG (Q) CAG (Q) CAA (Q) CAG (Q) CAG (Q) CAA (Q) CAA (Q) CAA (Q) CAA (Q) CAA (Q) CAA (Q) 
   152      1   -15.1091374220   0.000000274274       0.0002  CAC (H) AAC (N) AAC (N) AAC (N) AAC (N) AAC (N) AAC (N) CAC (H) CAC (H) CAC (H) CAT (H) CAT (H) CAT (H) 
   153      1    -4.6522527729   0.009540086058       6.5159  CAC (H) CAC (H) CAC (H) CAC (H) CAC (H) CAC (H) CAC (H) CAC (H) CAC (H) CAC (H) CAC (H) CAC (H) CAC (H) 
   154      1    -9.8218534885   0.000054252934       0.0371  CAC (H) CAC (H) CAC (H) CAC (H) CAC (H) CAC (H) CAC (H) CAC (H) CAC (H) CAC (H) CAC (H) CAC (H) CAT (H) 
   155      1    -9.4479176814   0.000078853593       0.0539  CAC (H) CAC (H) CAC (H) CAC (H) CAC (H) CAC (H) CAC (H) CAC (H) CAT (H) CAT (H) CAT (H) CAT (H) CAT (H) 
   156      1    -8.3533843893   0.000235597813       0.1609  CAC (H) CAC (H) CAC (H) CAC (H) CAC (H) CAC (H) CAC (H) CAT (H) CAC (H) CAC (H) CAC (H) CAC (H) CAC (H) 
   157      1    -8.3681285554   0.000232149603       0.1586  CAG (Q) CAA (Q) CAG (Q) CAG (Q) CAG (Q) CAG (Q) CAG (Q) CAG (Q) CAG (Q) CAG (Q) CAG (Q) CAG (Q) CAG (Q) 
   158      1    -9.5224937872   0.000073186924       0.0500  CAG (Q) CAG (Q) CAG (Q) CAG (Q) CAG (Q) CAG (Q) CAG (Q) AAG (K) AAG (K) AAG (K) AAG (K) AAG (K) AAG (K) 
   159      1   -11.0090278912   0.000016551598       0.0113  CAG (Q) CAG (Q) CAG (Q) CAG (Q) CAG (Q) CAG (Q) CAG (Q) CAA (Q) CAA (Q) CAA (Q) CAG (Q) CAG (Q) CAG (Q) 
   160      1   -14.4729102099   0.000000518197       0.0004  CAG (Q) CAG (Q) CAG (Q) CAG (Q) CAG (Q) CAG (Q) CAG (Q) CAA (Q) CAG (Q) CAG (Q) GAG (E) GAG (E) GAG (E) 
   161      1   -11.0032848552   0.000016646928       0.0114  CAG (Q) CAG (Q) CAG (Q) CAG (Q) CAG (Q) CAG (Q) CAG (Q) CAG (Q) AAG (K) AAG (K) CAG (Q) CAG (Q) CAG (Q) 
   162      1    -8.6191941276   0.000180605741       0.1234  CAG (Q) CAG (Q) CAG (Q) CAG (Q) CAG (Q) CAG (Q) CAG (Q) CAG (Q) CAG (Q) CAG (Q) CAA (Q) CAA (Q) CAA (Q) 
   163      7    -4.5754609729   0.010301549348       7.0360  CAG (Q) CAG (Q) CAG (Q) CAG (Q) CAG (Q) CAG (Q) CAG (Q) CAG (Q) CAG (Q) CAG (Q) CAG (Q) CAG (Q) CAG (Q) 
   164      1   -14.5298440752   0.000000489518       0.0003  CAG (Q) CAG (Q) CAG (Q) CAG (Q) CAG (Q) CAG (Q) CAG (Q) GAG (E) GAG (E) GAG (E) CAG (Q) CAG (Q) CAG (Q) 
   165      1   -28.3703151690   0.000000000000       0.0000  CAG (Q) TCG (S) TCG (S) TCG (S) TCG (S) TCG (S) TCG (S) CAT (H) CCG (P) CCG (P) CAT (H) CAT (H) CAT (H) 
   166      1    -8.0044002373   0.000333989756       0.2281  CAT (H) CAC (H) CAC (H) CAC (H) CAC (H) CAC (H) CAC (H) CAC (H) CAC (H) CAC (H) CAC (H) CAC (H) CAC (H) 
   167      1   -18.5191717460   0.000000009062       0.0000  CAT (H) CAC (H) CAC (H) CAT (H) CAC (H) CAC (H) CAC (H) CAT (H) CAC (H) CAC (H) CAC (H) CAC (H) CAC (H) 
   168      1   -12.3159148154   0.000004479878       0.0031  CAT (H) CAC (H) CAT (H) CAT (H) CAT (H) CAC (H) CAC (H) CAT (H) CAT (H) CAT (H) CAT (H) CAT (H) CAT (H) 
   169      1    -5.5680173374   0.003818042824       2.6077  CAT (H) CAT (H) CAT (H) CAT (H) CAT (H) CAT (H) CAT (H) CAT (H) CAT (H) CAT (H) CAT (H) CAT (H) CAT (H) 
   170      1   -13.3695424450   0.000001562002       0.0011  CAT (H) CAT (H) CAT (H) CAT (H) CAT (H) CAT (H) CAT (H) CAT (H) CAT (H) CAT (H) CAT (H) CAT (H) CTT (L) 
   171      2    -5.8845427428   0.002782118078       1.9002  CCA (P) CCA (P) CCA (P) CCA (P) CCA (P) CCA (P) CCA (P) CCA (P) CCA (P) CCA (P) CCA (P) CCA (P) CCA (P) 
   172      1   -11.7395725014   0.000007972021       0.0054  CCA (P) CCG (P) CCG (P) CCG (P) CCG (P) CCG (P) CCG (P) CCC (P) CCG (P) CCG (P) CCG (P) CCG (P) CCG (P) 
   173      1    -4.9078974631   0.007388005567       5.0460  CCC (P) CCC (P) CCC (P) CCC (P) CCC (P) CCC (P) CCC (P) CCC (P) CCC (P) CCC (P) CCC (P) CCC (P) CCC (P) 
   174      1    -9.5401897984   0.000071903199       0.0491  CCC (P) CCC (P) CCC (P) CCC (P) CCC (P) CCC (P) CCC (P) CCC (P) CCT (P) CCT (P) CCT (P) CCT (P) CCT (P) 
   175      1   -18.8384558876   0.000000006585       0.0000  CCC (P) CCC (P) CCC (P) CCC (P) CCC (P) CCC (P) CCC (P) CTC (L) CCC (P) CCC (P) CCG (P) CCG (P) CTG (L) 
   176      1   -19.1437847048   0.000000004852       0.0000  CCC (P) CCC (P) CCC (P) CCC (P) CCC (P) CCC (P) CCC (P) GAC (D) CCC (P) CCC (P) ACC (T) ACC (T) ACC (T) 
   177      1   -20.3151166802   0.000000001504       0.0000  CCC (P) CCC (P) CCC (P) CCC (P) CCG (P) CCG (P) CCG (P) CCC (P) CCC (P) CCT (P) CCT (P) CCT (P) CCT (P) 
   178      1    -9.4134476524   0.000081619068       0.0557  CCC (P) CCC (P) CCG (P) CCG (P) CCG (P) CCG (P) CCG (P) CCC (P) CCC (P) CCC (P) CCC (P) CCC (P) CCC (P) 
   179      1   -11.9405219190   0.000006520745       0.0045  CCC (P) CCG (P) CCA (P) CCA (P) CCA (P) CCA (P) CCA (P) CCA (P) CCA (P) CCA (P) CCA (P) CCA (P) CCA (P) 
   180      1   -12.3372575237   0.000004385278       0.0030  CCC (P) CCG (P) CCG (P) CCG (P) CCG (P) CCG (P) CCG (P) CCT (P) CCC (P) CCC (P) CCC (P) CCC (P) CCC (P) 
   181      1   -28.8047337810   0.000000000000       0.0000  CCG (P) CAG (Q) CCG (P) CCG (P) CCG (P) CCG (P) CCA (P) CCA (P) CCA (P) GCA (A) CCA (P) CCA (P) CCA (P) 
   182      1   -13.8255913195   0.000000989970       0.0007  CCG (P) CCC (P) CCC (P) CCC (P) CCC (P) CCC (P) CCC (P) CCC (P) CCG (P) CCC (P) CCC (P) CCC (P) CCC (P) 
   183      1   -11.1768083210   0.000013995030       0.0096  CCG (P) CCG (P) CCG (P) CCG (P) CCC (P) CCC (P) CCC (P) CCG (P) CCG (P) CCG (P) CCG (P) CCG (P) CCG (P) 
   184      1    -8.4589358165   0.000211997555       0.1448  CCG (P) CCG (P) CCG (P) CCG (P) CCG (P) CCG (P) CCG (P) CCA (P) CCG (P) CCG (P) CCG (P) CCG (P) CCG (P) 
   185      1   -10.4924914843   0.000027743985       0.0189  CCG (P) CCG (P) CCG (P) CCG (P) CCG (P) CCG (P) CCG (P) CCG (P) CCA (P) CCG (P) CCG (P) CCG (P) CCG (P) 
   186      1   -11.2949788296   0.000012435207       0.0085  CCG (P) CCG (P) CCG (P) CCG (P) CCG (P) CCG (P) CCG (P) CCG (P) CCG (P) CCA (P) CCG (P) CCG (P) CCG (P) 
   187      4    -4.8636217680   0.007722464207       5.2744  CCG (P) CCG (P) CCG (P) CCG (P) CCG (P) CCG (P) CCG (P) CCG (P) CCG (P) CCG (P) CCG (P) CCG (P) CCG (P) 
   188      1   -22.4133523914   0.000000000185       0.0000  CCG (P) GGG (G) GGG (G) GGG (G) GGG (G) GGG (G) GGG (G) GGG (G) GCG (A) GCG (A) GCA (A) GCA (A) GCA (A) 
   189      1   -25.6465952428   0.000000000007       0.0000  CCT (P) ACC (T) CCG (P) CCG (P) CCG (P) CCG (P) CCG (P) CCA (P) CCA (P) CCA (P) CCC (P) CCC (P) CCA (P) 
   190      1    -9.8950507279   0.000050423626       0.0344  CCT (P) CCA (P) CCA (P) CCA (P) CCA (P) CCA (P) CCA (P) CCA (P) CCA (P) CCA (P) CCA (P) CCA (P) CCA (P) 
   191      1   -13.0852648579   0.000002075591       0.0014  CCT (P) CCG (P) CCG (P) CCG (P) CCG (P) CCG (P) CCG (P) CCG (P) CCT (P) CCT (P) CCT (P) CCT (P) CCT (P) 
   192      1   -15.6123870818   0.000000165816       0.0001  CCT (P) CCG (P) TCG (S) TCG (S) CCG (P) CCG (P) CCG (P) CCG (P) CCG (P) CCG (P) CCG (P) CCG (P) CCG (P) 
   193      1    -9.4987054976   0.000074948789       0.0512  CCT (P) CCT (P) CCC (P) CCC (P) CCC (P) CCC (P) CCC (P) CCT (P) CCT (P) CCT (P) CCT (P) CCT (P) CCT (P) 
   194      1    -9.9341479132   0.000048490245       0.0331  CCT (P) CCT (P) CCT (P) CCT (P) CCT (P) CCT (P) CCT (P) CCA (P) CCA (P) CCA (P) CCA (P) CCA (P) CCA (P) 
   195      1   -21.0020429915   0.000000000757       0.0000  CCT (P) CCT (P) CCT (P) CCT (P) CCT (P) CCT (P) CCT (P) CCA (P) TCT (S) TCT (S) CCT (P) CCT (P) CCC (P) 
   196      1   -11.4444839012   0.000010708380       0.0073  CCT (P) CCT (P) CCT (P) CCT (P) CCT (P) CCT (P) CCT (P) CCT (P) CCT (P) CCT (P) CCC (P) CCT (P) CCT (P) 
   197      1    -5.8396113065   0.002909973494       1.9875  CCT (P) CCT (P) CCT (P) CCT (P) CCT (P) CCT (P) CCT (P) CCT (P) CCT (P) CCT (P) CCT (P) CCT (P) CCT (P) 
   198      1    -9.4044818403   0.000082354139       0.0562  CGC (R) CGC (R) CGC (R) CGC (R) CGC (R) CGC (R) CGC (R) CAC (H) CAC (H) CAC (H) CAC (H) CAC (H) CAC (H) 
   199      1   -12.1606205493   0.000005232504       0.0036  CGC (R) CGC (R) CGC (R) CGC (R) CGC (R) CGC (R) CGC (R) CGT (R) CGT (R) CGT (R) CGC (R) CGC (R) CGC (R) 
   200      1   -19.5748909654   0.000000003153       0.0000  CGG (R) AGG (R) CGG (R) CGG (R) CGG (R) CGG (R) CGG (R) CAT (H) CGT (R) CGT (R) CGT (R) CGT (R) CGT (R) 
   201      1   -19.6539983504   0.000000002913       0.0000  CGG (R) CGG (R) CGA (R) CGA (R) CGG (R) CGG (R) CGG (R) CGA (R) CGA (R) CGA (R) CGC (R) CGC (R) CGA (R) 
   202      1   -13.1381627499   0.000001968650       0.0013  CGG (R) CGG (R) CGG (R) CGG (R) CGG (R) CGG (R) CGG (R) CAA (Q) CAA (Q) CAA (Q) CAA (Q) CAA (Q) CAA (Q) 
   203      1    -5.2522217951   0.005235872431       3.5761  CGG (R) CGG (R) CGG (R) CGG (R) CGG (R) CGG (R) CGG (R) CGG (R) CGG (R) CGG (R) CGG (R) CGG (R) CGG (R) 
   204      1   -15.5258253212   0.000000180809       0.0001  CGT (R) CAT (H) CAT (H) CAT (H) CAT (H) CAT (H) CAT (H) CTT (L) CTT (L) CTT (L) CTT (L) CTT (L) CTT (L) 
   205      1    -9.4971081849   0.000075068601       0.0513  CGT (R) CGT (R) CGT (R) CGT (R) CGT (R) CGT (R) CGT (R) CGT (R) CGT (R) CGT (R) CGC (R) CGC (R) CGC (R) 
   206      2    -6.2064414748   0.002016400123       1.3772  CTA (L) CTA (L) CTA (L) CTA (L) CTA (L) CTA (L) CTA (L) CTA (L) CTA (L) CTA (L) CTA (L) CTA (L) CTA (L) 
   207      1    -9.7275552313   0.000059617868       0.0407  CTA (L) CTA (L) CTG (L) CTG (L) CTA (L) CTA (L) CTA (L) CTA (L) CTA (L) CTA (L) CTA (L) CTA (L) CTA (L) 
   208      1   -10.4011473087   0.000030397588       0.0208  CTA (L) CTT (L) CTT (L) CTT (L) CTT (L) CTT (L) CTT (L) CTA (L) CTA (L) CTA (L) CTA (L) CTA (L) CTA (L) 
   209      1    -9.5192274834   0.000073426366       0.0502  CTA (L) CTT (L) CTT (L) CTT (L) CTT (L) CTT (L) CTT (L) CTT (L) CTT (L) CTT (L) CTT (L) CTT (L) CTT (L) 
   210      1    -9.2393137151   0.000097144236       0.0663  CTC (L) CTC (L) CTC (L) CTC (L) CTC (L) CTC (L) CTC (L) ATC (I) ATC (I) ATC (I) ATC (I) ATC (I) ATC (I) 
   211      1   -13.5054975004   0.000001363443       0.0009  CTC (L) CTC (L) CTC (L) CTC (L) CTC (L) CTC (L) CTC (L) ATC (I) ATC (I) ATC (I) GTC (V) GTC (V) GTC (V) 
   212      1   -10.3983256704   0.000030483480       0.0208  CTC (L) CTC (L) CTC (L) CTC (L) CTC (L) CTC (L) CTC (L) ATC (I) CTC (L) CTC (L) CTC (L) CTC (L) CTC (L) 
   213     11    -4.8204076427   0.008063499443       5.5074  CTC (L) CTC (L) CTC (L) CTC (L) CTC (L) CTC (L) CTC (L) CTC (L) CTC (L) CTC (L) CTC (L) CTC (L) CTC (L) 
   214      1   -25.0781622422   0.000000000013       0.0000  CTC (L) CTC (L) CTC (L) CTC (L) CTC (L) CTC (L) CTC (L) GTG (V) TTT (F) TTT (F) GTG (V) GTG (V) TTG (L) 
   215      1   -10.0516808216   0.000043113222       0.0294  CTC (L) CTC (L) CTC (L) CTC (L) CTC (L) CTC (L) CTC (L) TTC (F) CTC (L) CTC (L) CTC (L) CTC (L) CTC (L) 
   216      1    -9.2112337067   0.000099910706       0.0682  CTC (L) CTC (L) CTC (L) CTC (L) CTG (L) CTC (L) CTC (L) CTC (L) CTC (L) CTC (L) CTC (L) CTC (L) CTC (L) 
   217      1   -13.6717759905   0.000001154578       0.0008  CTC (L) CTC (L) CTC (L) CTC (L) CTT (L) CTC (L) CTC (L) GTC (V) GTC (V) GTC (V) GTC (V) GTC (V) GTC (V) 
   218      1   -11.8214432331   0.000007345349       0.0050  CTC (L) CTC (L) CTT (L) CTT (L) CTT (L) CTC (L) CTC (L) CTC (L) CTC (L) CTC (L) CTC (L) CTC (L) CTC (L) 
   219      1    -8.1078580131   0.000301163271       0.2057  CTC (L) CTG (L) CTC (L) CTC (L) CTC (L) CTC (L) CTC (L) CTC (L) CTC (L) CTC (L) CTC (L) CTC (L) CTC (L) 
   220      1    -8.4862603606   0.000206283244       0.1409  CTC (L) CTG (L) CTG (L) CTG (L) CTG (L) CTG (L) CTG (L) CTC (L) CTC (L) CTC (L) CTC (L) CTC (L) CTC (L) 
   221      1   -11.8453479173   0.000007171843       0.0049  CTC (L) CTG (L) CTG (L) CTG (L) CTG (L) CTG (L) CTG (L) CTG (L) CTA (L) CTA (L) CTG (L) CTG (L) CTG (L) 
   222      1   -12.8407015221   0.000002650661       0.0018  CTC (L) CTG (L) CTG (L) CTG (L) CTG (L) CTG (L) CTG (L) CTG (L) CTG (L) CTG (L) CTG (L) CTG (L) CTA (L) 
   223      1   -16.3565325322   0.000000078786       0.0001  CTC (L) GTG (V) GTG (V) GTG (V) GTG (V) GTG (V) GTG (V) TTG (L) CTG (L) CTG (L) CTG (L) CTG (L) CTG (L) 
   224      1   -16.2724763516   0.000000085695       0.0001  CTG (L) CTA (L) CTC (L) CTC (L) CTC (L) CTC (L) CTC (L) CTG (L) CTG (L) CTG (L) CTC (L) CTC (L) CTG (L) 
   225      1    -8.6154908151   0.000181275821       0.1238  CTG (L) CTA (L) CTG (L) CTG (L) CTG (L) CTG (L) CTG (L) CTG (L) CTG (L) CTG (L) CTG (L) CTG (L) CTG (L) 
   226      1   -12.8902369885   0.000002522558       0.0017  CTG (L) CTC (L) CTC (L) CTC (L) CTC (L) CTC (L) CTC (L) CTC (L) CTT (L) CTC (L) CTC (L) CTC (L) CTC (L) 
   227      1   -10.8749896953   0.000018925701       0.0129  CTG (L) CTC (L) CTG (L) CTG (L) CTG (L) CTG (L) CTG (L) CTC (L) CTC (L) CTC (L) CTC (L) CTC (L) CTC (L) 
   228      1   -12.1183207373   0.000005458586       0.0037  CTG (L) CTC (L) CTG (L) CTG (L) CTG (L) CTG (L) CTG (L) CTG (L) CTG (L) CTG (L) CTA (L) CTA (L) CTA (L) 
   229      1    -8.6448333631   0.000176034006       0.1202  CTG (L) CTC (L) CTG (L) CTG (L) CTG (L) CTG (L) CTG (L) CTG (L) CTG (L) CTG (L) CTG (L) CTG (L) CTG (L) 
   230      1   -13.5276854447   0.000001333524       0.0009  CTG (L) CTG (L) CTG (L) CTG (L) CTG (L) CTG (L) CTG (L) ATC (I) CTC (L) CTC (L) CTC (L) CTC (L) CTC (L) 
   231      1    -8.2195626248   0.000269332839       0.1840  CTG (L) CTG (L) CTG (L) CTG (L) CTG (L) CTG (L) CTG (L) CTA (L) CTA (L) CTA (L) CTA (L) CTA (L) CTA (L) 
   232      2    -8.0236191447   0.000327632126       0.2238  CTG (L) CTG (L) CTG (L) CTG (L) CTG (L) CTG (L) CTG (L) CTC (L) CTC (L) CTC (L) CTC (L) CTC (L) CTC (L) 
   233      7    -5.3829787921   0.004594116609       3.1378  CTG (L) CTG (L) CTG (L) CTG (L) CTG (L) CTG (L) CTG (L) CTG (L) CTG (L) CTG (L) CTG (L) CTG (L) CTG (L) 
   234      1   -10.9930670655   0.000016817895       0.0115  CTG (L) CTG (L) CTG (L) CTG (L) CTG (L) CTG (L) CTG (L) CTG (L) CTG (L) CTG (L) GTG (V) GTG (V) GTG (V) 
   235      1    -9.3362235618   0.000088171783       0.0602  CTG (L) CTG (L) CTG (L) CTG (L) CTG (L) CTG (L) CTG (L) CTT (L) CTG (L) CTG (L) CTG (L) CTG (L) CTG (L) 
   236      1   -14.1807740058   0.000000694014       0.0005  CTG (L) CTG (L) CTG (L) CTG (L) CTG (L) CTG (L) CTG (L) GTG (V) GTG (V) GTG (V) CTG (L) CTG (L) CTG (L) 
   237      1   -14.6681887843   0.000000426272       0.0003  CTG (L) CTG (L) CTG (L) CTG (L) CTG (L) CTG (L) CTG (L) GTT (V) CTG (L) CTG (L) CTG (L) CTG (L) CTG (L) 
   238      1    -7.4237206418   0.000596924068       0.4077  CTG (L) CTG (L) CTG (L) CTG (L) CTG (L) CTG (L) CTG (L) TTG (L) TTG (L) TTG (L) TTG (L) TTG (L) TTG (L) 
   239      1    -9.1075450403   0.000110826456       0.0757  CTG (L) CTG (L) CTG (L) CTG (L) TTG (L) CTG (L) CTG (L) CTG (L) CTG (L) CTG (L) CTG (L) CTG (L) CTG (L) 
   240      1   -14.7090725909   0.000000409196       0.0003  CTG (L) CTG (L) CTT (L) CTT (L) CTG (L) CTG (L) CTG (L) GTG (V) GTG (V) GTG (V) GTG (V) GTG (V) GTG (V) 
   241      1   -11.5025023275   0.000010104776       0.0069  CTG (L) CTG (L) TTG (L) TTG (L) TTG (L) TTG (L) TTG (L) CTA (L) CTA (L) CTA (L) CTA (L) CTA (L) CTA (L) 
   242      1   -11.6663282041   0.000008577842       0.0059  CTG (L) CTT (L) CTT (L) CTT (L) CTT (L) CTT (L) CTT (L) TTG (L) TTG (L) TTG (L) TTG (L) TTG (L) TTG (L) 
   243      1   -20.3239890497   0.000000001491       0.0000  CTG (L) GCG (A) ATG (M) ATG (M) ATG (M) ATG (M) ATG (M) GCG (A) ACG (T) ACG (T) ACG (T) ACG (T) ACG (T) 
   244      1   -10.7322233060   0.000021830045       0.0149  CTG (L) GTG (V) CTG (L) CTG (L) CTG (L) CTG (L) CTG (L) CTG (L) CTG (L) CTG (L) CTG (L) CTG (L) CTG (L) 
   245      1   -15.0906941378   0.000000279380       0.0002  CTG (L) GTG (V) GTG (V) GTG (V) GTG (V) GCG (A) GCG (A) GTG (V) GTG (V) GTG (V) GTG (V) GTG (V) GTG (V) 
   246      1   -15.4846794783   0.000000188404       0.0001  CTG (L) GTG (V) GTG (V) GTG (V) GTG (V) GTG (V) GTG (V) GTG (V) CTG (L) CTG (L) GTG (V) GTG (V) GTG (V) 
   247      2    -7.2251433024   0.000728048201       0.4973  CTG (L) TTG (L) TTG (L) TTG (L) TTG (L) TTG (L) TTG (L) TTG (L) TTG (L) TTG (L) TTG (L) TTG (L) TTG (L) 
   248      1    -7.6220787656   0.000489523169       0.3343  CTT (L) CTC (L) CTC (L) CTC (L) CTC (L) CTC (L) CTC (L) CTC (L) CTC (L) CTC (L) CTC (L) CTC (L) CTC (L) 
   249      1    -9.1478835511   0.000106444850       0.0727  CTT (L) CTG (L) CTT (L) CTT (L) CTT (L) CTT (L) CTT (L) CTT (L) CTT (L) CTT (L) CTT (L) CTT (L) CTT (L) 
   250      3    -5.8927387262   0.002759409073       1.8847  CTT (L) CTT (L) CTT (L) CTT (L) CTT (L) CTT (L) CTT (L) CTT (L) CTT (L) CTT (L) CTT (L) CTT (L) CTT (L) 
   251      1   -13.5915754268   0.000001250990       0.0009  GAA (E) GAA (E) GAA (E) GAA (E) GAA (E) GAA (E) GAA (E) GAA (E) CAA (Q) CAA (Q) CAA (Q) CAA (Q) CAA (Q) 
   252      5    -5.4950968479   0.004106858706       2.8050  GAA (E) GAA (E) GAA (E) GAA (E) GAA (E) GAA (E) GAA (E) GAA (E) GAA (E) GAA (E) GAA (E) GAA (E) GAA (E) 
   253      1    -9.3325521660   0.000088496092       0.0604  GAC (D) AAC (N) AAC (N) AAC (N) AAC (N) AAC (N) AAC (N) AAC (N) AAC (N) AAC (N) AAC (N) AAC (N) AAC (N) 
   254      6    -4.4076093250   0.012184272174       8.3219  GAC (D) GAC (D) GAC (D) GAC (D) GAC (D) GAC (D) GAC (D) GAC (D) GAC (D) GAC (D) GAC (D) GAC (D) GAC (D) 
   255      2    -7.4740433392   0.000567628536       0.3877  GAC (D) GAC (D) GAC (D) GAC (D) GAC (D) GAC (D) GAC (D) GAT (D) GAT (D) GAT (D) GAT (D) GAT (D) GAT (D) 
   256      1   -10.2351178999   0.000035887630       0.0245  GAC (D) GAT (D) GAC (D) GAC (D) GAC (D) GAC (D) GAC (D) GAT (D) GAT (D) GAT (D) GAT (D) GAT (D) GAT (D) 
   257      1   -12.9276626182   0.000002429895       0.0017  GAC (D) GAT (D) GAT (D) GAT (D) GAT (D) GAT (D) GAT (D) GAT (D) GAT (D) GAT (D) GAC (D) GAT (D) GAT (D) 
   258      1   -19.9899537665   0.000000002082       0.0000  GAG (E) CAG (Q) CAG (Q) CAG (Q) CAG (Q) CAG (Q) CAG (Q) AAG (K) AAG (K) AAG (K) GAA (E) GAA (E) GAA (E) 
   259      1    -8.9937842626   0.000124179276       0.0848  GAG (E) GAG (E) GAG (E) GAG (E) GAG (E) GAG (E) GAG (E) GAG (E) GAG (E) GAG (E) GAA (E) GAA (E) GAG (E) 
   260      1    -9.1219763326   0.000109238572       0.0746  GAG (E) GAG (E) GAG (E) GAG (E) GAG (E) GAG (E) GAG (E) GAG (E) GAG (E) GAG (E) GAG (E) GAG (E) GAA (E) 
   261      8    -4.3515464601   0.012886868136       8.8017  GAG (E) GAG (E) GAG (E) GAG (E) GAG (E) GAG (E) GAG (E) GAG (E) GAG (E) GAG (E) GAG (E) GAG (E) GAG (E) 
   262      1   -25.1356251850   0.000000000012       0.0000  GAG (E) GAG (E) GCG (A) GCG (A) GCG (A) ATG (M) ATG (M) CCA (P) --- (-) --- (-) --- (-) --- (-) --- (-) 
   263      1   -14.8600560129   0.000000351852       0.0002  GAG (E) GCG (A) GCG (A) GCG (A) GCC (A) GCG (A) GCG (A) GCG (A) GCG (A) GCG (A) GCG (A) GCG (A) GCG (A) 
   264      1   -14.2417214021   0.000000652979       0.0004  GAG (E) GGG (G) GGC (G) GGC (G) GGC (G) GGC (G) GGC (G) GGG (G) GGG (G) GGG (G) GGG (G) GGG (G) GGG (G) 
   265      1   -14.4470365160   0.000000531780       0.0004  GAG (E) GGG (G) GGG (G) GGG (G) GGA (G) GGG (G) GGG (G) GGG (G) GGG (G) GGG (G) GGG (G) GGG (G) GGG (G) 
   266      1   -16.2600937329   0.000000086762       0.0001  GAG (E) TCG (S) GAG (E) GAG (E) GAG (E) GAG (E) GAG (E) GAG (E) GAG (E) GAG (E) GAG (E) GAG (E) GAG (E) 
   267      1    -8.1354618747   0.000292963692       0.2001  GAT (D) GAC (D) GAC (D) GAC (D) GAC (D) GAC (D) GAC (D) GAT (D) GAT (D) GAT (D) GAT (D) GAT (D) GAT (D) 
   268      1   -17.8293677508   0.000000018064       0.0000  GAT (D) GAC (D) GAT (D) GAT (D) GAC (D) GAC (D) GAC (D) GAC (D) GAC (D) GAC (D) GAT (D) GAC (D) GAC (D) 
   269      1   -15.2430715508   0.000000239893       0.0002  GAT (D) GAG (E) GAA (E) GAA (E) GAG (E) GAG (E) GAG (E) GAG (E) GAG (E) GAG (E) GAG (E) GAG (E) GAG (E) 
   270      2    -8.7925807230   0.000151855564       0.1037  GAT (D) GAT (D) GAC (D) GAC (D) GAC (D) GAC (D) GAC (D) GAT (D) GAT (D) GAT (D) GAT (D) GAT (D) GAT (D) 
   271      1   -13.8260514791   0.000000989514       0.0007  GAT (D) GAT (D) GAC (D) GAC (D) GAC (D) GAT (D) GAT (D) GAC (D) GAC (D) GAC (D) GAC (D) GAC (D) GAC (D) 
   272      4    -5.4463496306   0.004312016449       2.9451  GAT (D) GAT (D) GAT (D) GAT (D) GAT (D) GAT (D) GAT (D) GAT (D) GAT (D) GAT (D) GAT (D) GAT (D) GAT (D) 
   273      1   -26.9061358790   0.000000000002       0.0000  GCA (A) ATG (M) GGG (G) GGG (G) GGG (G) GAG (E) GAG (E) TCC (S) --- (-) --- (-) --- (-) --- (-) --- (-) 
   274      1   -12.3669445091   0.000004257006       0.0029  GCA (A) GCA (A) GCA (A) GCA (A) GCA (A) ACA (T) ACA (T) GCA (A) GCA (A) GCA (A) GCA (A) GCA (A) GCA (A) 
   275      2    -5.9710664467   0.002551518909       1.7427  GCA (A) GCA (A) GCA (A) GCA (A) GCA (A) GCA (A) GCA (A) GCA (A) GCA (A) GCA (A) GCA (A) GCA (A) GCA (A) 
   276      1    -8.7033623097   0.000166026638       0.1134  GCA (A) GCA (A) GCA (A) GCA (A) GCA (A) GCA (A) GCA (A) GCC (A) GCC (A) GCC (A) GCC (A) GCC (A) GCC (A) 
   277      1    -7.8480657433   0.000390506578       0.2667  GCA (A) GCA (A) GCA (A) GCA (A) GCA (A) GCA (A) GCA (A) GCG (A) GCG (A) GCG (A) GCG (A) GCG (A) GCG (A) 
   278      1   -11.3489433108   0.000011781933       0.0080  GCA (A) GCA (A) GCA (A) GCA (A) GCA (A) GCA (A) GCA (A) GGA (G) GGA (G) GGA (G) GGA (G) GGA (G) GGA (G) 
   279      1    -9.1405810269   0.000107225011       0.0732  GCA (A) GCA (A) GCA (A) GCA (A) GCA (A) GCG (A) GCG (A) GCA (A) GCA (A) GCA (A) GCA (A) GCA (A) GCA (A) 
   280      1   -12.7300586561   0.000002960777       0.0020  GCA (A) GCA (A) GCA (A) GCA (A) GCA (A) GCG (A) GCG (A) GCT (A) GCT (A) GCT (A) GCT (A) GCT (A) GCT (A) 
   281      1   -30.3835528834   0.000000000000       0.0000  GCA (A) GCA (A) GCG (A) GCG (A) GCA (A) GCA (A) GCA (A) CCA (P) GCA (A) ACA (T) ACA (T) ACA (T) AAA (K) 
   282      1   -13.3217846010   0.000001638410       0.0011  GCA (A) GCA (A) GCG (A) GCG (A) GCG (A) GCG (A) GCG (A) GCG (A) GCG (A) GCG (A) GCA (A) GCA (A) GCA (A) 
   283      1   -22.0052819150   0.000000000277       0.0000  GCA (A) GCG (A) GCA (A) GCA (A) GCG (A) GCG (A) GCA (A) GTA (V) GTA (V) GTA (V) GTA (V) GTA (V) GTA (V) 
   284      1   -11.6261807649   0.000008929227       0.0061  GCA (A) GCG (A) GCC (A) GCC (A) GCC (A) GCC (A) GCC (A) GCC (A) GCC (A) GCC (A) GCC (A) GCC (A) GCC (A) 
   285      1   -14.0649730486   0.000000779220       0.0005  GCA (A) GCG (A) GCG (A) GCG (A) GCG (A) GCG (A) GCG (A) AAG (K) AAG (K) AAG (K) AAG (K) AAG (K) AAG (K) 
   286      1   -11.6533755218   0.000008689671       0.0059  GCC (A) GCA (A) GCC (A) GCC (A) GCC (A) GCC (A) GCC (A) GCG (A) GCG (A) GCG (A) GCG (A) GCG (A) GCG (A) 
   287      7    -4.8481937411   0.007842530404       5.3564  GCC (A) GCC (A) GCC (A) GCC (A) GCC (A) GCC (A) GCC (A) GCC (A) GCC (A) GCC (A) GCC (A) GCC (A) GCC (A) 
   288      1    -8.0282257683   0.000326126320       0.2227  GCC (A) GCC (A) GCC (A) GCC (A) GCC (A) GCC (A) GCC (A) GCG (A) GCC (A) GCC (A) GCC (A) GCC (A) GCC (A) 
   289      1    -7.6906454766   0.000457083040       0.3122  GCC (A) GCC (A) GCC (A) GCC (A) GCC (A) GCC (A) GCC (A) GCG (A) GCG (A) GCG (A) GCG (A) GCG (A) GCG (A) 
   290      1    -8.0876520052   0.000307310474       0.2099  GCC (A) GCG (A) GCC (A) GCC (A) GCC (A) GCC (A) GCC (A) GCC (A) GCC (A) GCC (A) GCC (A) GCC (A) GCC (A) 
   291      1   -24.3320538322   0.000000000027       0.0000  GCC (A) GCG (A) GCG (A) GCG (A) GCA (A) GCG (A) GCG (A) GCT (A) GGG (G) GCG (A) GCG (A) GCG (A) GCG (A) 
   292      1   -15.1622967037   0.000000260075       0.0002  GCC (A) GCG (A) GCG (A) GCG (A) GCG (A) GCG (A) GCG (A) GCG (A) GGG (G) GGG (G) GGG (G) GGG (G) GGG (G) 
   293      1   -18.5688026012   0.000000008623       0.0000  GCG (A) GAG (E) GCG (A) GCG (A) GCG (A) ATG (M) ATG (M) GTG (V) --- (-) --- (-) --- (-) --- (-) --- (-) 
   294      1    -7.9385052403   0.000356739320       0.2437  GCG (A) GCA (A) GCA (A) GCA (A) GCA (A) GCA (A) GCA (A) GCA (A) GCA (A) GCA (A) GCA (A) GCA (A) GCA (A) 
   295      1   -20.7166735081   0.000000001007       0.0000  GCG (A) GCA (A) GCA (A) GCA (A) GCG (A) GCG (A) GCG (A) GCA (A) GGA (G) GGA (G) GGA (G) GGA (G) GGA (G) 
   296      1    -7.6605830103   0.000471032714       0.3217  GCG (A) GCC (A) GCC (A) GCC (A) GCC (A) GCC (A) GCC (A) GCC (A) GCC (A) GCC (A) GCC (A) GCC (A) GCC (A) 
   297      1   -12.3053170061   0.000004527607       0.0031  GCG (A) GCC (A) GCC (A) GCC (A) GCG (A) GCG (A) GCG (A) GCG (A) GCG (A) GCG (A) GCG (A) GCG (A) GCG (A) 
   298      1   -18.3405633092   0.000000010834       0.0000  GCG (A) GCC (A) GCG (A) GCG (A) GCG (A) GCG (A) GCG (A) GAG (E) GAG (E) GAG (E) GAC (D) GAC (D) GAC (D) 
   299      1   -15.5903361747   0.000000169513       0.0001  GCG (A) GCC (A) GCG (A) GCG (A) GCG (A) GCG (A) GCG (A) GCA (A) GCA (A) GCA (A) GCC (A) GCC (A) GCA (A) 
   300      1   -11.2490833355   0.000013019226       0.0089  GCG (A) GCC (A) GCG (A) GCG (A) GCG (A) GCG (A) GCG (A) GCA (A) GCG (A) GCG (A) GCG (A) GCG (A) GCG (A) 
   301      1    -8.0755800497   0.000311042795       0.2124  GCG (A) GCC (A) GCG (A) GCG (A) GCG (A) GCG (A) GCG (A) GCG (A) GCG (A) GCG (A) GCG (A) GCG (A) GCG (A) 
   302      1   -13.8833652580   0.000000934396       0.0006  GCG (A) GCG (A) GCG (A) GCG (A) GCG (A) GCG (A) GCA (A) GCA (A) GCA (A) GCA (A) GCA (A) GCA (A) GCA (A) 
   303      1    -8.8565899479   0.000142439965       0.0973  GCG (A) GCG (A) GCG (A) GCG (A) GCG (A) GCG (A) GCG (A) ACG (T) ACG (T) ACG (T) ACG (T) ACG (T) ACG (T) 
   304      1    -9.9203645794   0.000049163230       0.0336  GCG (A) GCG (A) GCG (A) GCG (A) GCG (A) GCG (A) GCG (A) ATG (M) ATG (M) ATG (M) ATG (M) ATG (M) ATG (M) 
   305      1   -14.3128050092   0.000000608174       0.0004  GCG (A) GCG (A) GCG (A) GCG (A) GCG (A) GCG (A) GCG (A) GCA (A) ACG (T) ACG (T) ACG (T) ACG (T) ACG (T) 
   306      1   -11.3135495143   0.000012206408       0.0083  GCG (A) GCG (A) GCG (A) GCG (A) GCG (A) GCG (A) GCG (A) GCG (A) GAG (E) GAG (E) GCG (A) GCG (A) GCG (A) 
   307      1    -8.2939035623   0.000250036522       0.1708  GCG (A) GCG (A) GCG (A) GCG (A) GCG (A) GCG (A) GCG (A) GCG (A) GCG (A) GCG (A) GCA (A) GCA (A) GCA (A) 
   308      1    -9.4259179427   0.000080607574       0.0551  GCG (A) GCG (A) GCG (A) GCG (A) GCG (A) GCG (A) GCG (A) GCG (A) GCG (A) GCG (A) GCG (A) GCG (A) GCA (A) 
   309      4    -4.7976565079   0.008249056013       5.6341  GCG (A) GCG (A) GCG (A) GCG (A) GCG (A) GCG (A) GCG (A) GCG (A) GCG (A) GCG (A) GCG (A) GCG (A) GCG (A) 
   310      1    -9.2758944388   0.000093654841       0.0640  GCG (A) GCG (A) GCG (A) GCG (A) GCG (A) GCG (A) GCG (A) GCG (A) GCT (A) GCT (A) GCG (A) GCG (A) GCG (A) 
   311      1    -8.7693018917   0.000155432051       0.1062  GCG (A) GCG (A) GCG (A) GCG (A) GCG (A) GCG (A) GCG (A) GCT (A) GCG (A) GCG (A) GCG (A) GCG (A) GCG (A) 
   312      1    -9.9490715527   0.000047771967       0.0326  GCT (A) GCA (A) GCT (A) GCT (A) GCT (A) GCT (A) GCT (A) GCT (A) GCT (A) GCT (A) GCT (A) GCT (A) GCT (A) 
   313      1   -28.2218413495   0.000000000001       0.0000  GCT (A) GCC (A) GCC (A) GCC (A) GCC (A) GCC (A) GCC (A) GCC (A) CGC (R) CGC (R) CCC (P) CCG (P) CCC (P) 
   314      1   -10.2909451414   0.000033939021       0.0232  GCT (A) GCT (A) GCC (A) GCC (A) GCC (A) GCC (A) GCC (A) GCC (A) GCC (A) GCC (A) GCC (A) GCC (A) GCC (A) 
   315      1    -9.1144671164   0.000110061956       0.0752  GCT (A) GCT (A) GCC (A) GCC (A) GCC (A) GCC (A) GCC (A) GCT (A) GCT (A) GCT (A) GCT (A) GCT (A) GCT (A) 
   316      1   -10.7865263641   0.000020676219       0.0141  GCT (A) GCT (A) GCT (A) GCT (A) GCC (A) GCC (A) GCC (A) GCT (A) GCT (A) GCT (A) GCT (A) GCT (A) GCT (A) 
   317      1    -9.1263323021   0.000108763767       0.0743  GCT (A) GCT (A) GCT (A) GCT (A) GCT (A) GCC (A) GCC (A) GCT (A) GCT (A) GCT (A) GCT (A) GCT (A) GCT (A) 
   318      1   -12.3942511988   0.000004142334       0.0028  GCT (A) GCT (A) GCT (A) GCT (A) GCT (A) GCT (A) GCT (A) GCC (A) GCC (A) GCC (A) GCG (A) GCG (A) GCC (A) 
   319      1   -15.4262978009   0.000000199730       0.0001  GCT (A) GCT (A) GCT (A) GCT (A) GCT (A) GCT (A) GCT (A) GCT (A) GCT (A) GCT (A) ATT (I) ATT (I) ATT (I) 
   320      1    -9.3627016442   0.000085867801       0.0586  GCT (A) GCT (A) GCT (A) GCT (A) GCT (A) GCT (A) GCT (A) GCT (A) GCT (A) GCT (A) GCG (A) GCG (A) GCG (A) 
   321      3    -5.9185301420   0.002689149942       1.8367  GCT (A) GCT (A) GCT (A) GCT (A) GCT (A) GCT (A) GCT (A) GCT (A) GCT (A) GCT (A) GCT (A) GCT (A) GCT (A) 
   322      1   -10.2097354657   0.000036810204       0.0251  GCT (A) GCT (A) GCT (A) GCT (A) GCT (A) GCT (A) GCT (A) GTT (V) GTT (V) GTT (V) GTT (V) GTT (V) GTT (V) 
   323      1   -12.7330020397   0.000002952076       0.0020  GGA (G) GGA (G) GGA (G) GGA (G) GGA (G) GGA (G) GGA (G) GGA (G) GGA (G) GGA (G) GAA (E) GAA (E) GGA (G) 
   324      4    -5.8866196403   0.002776345900       1.8962  GGA (G) GGA (G) GGA (G) GGA (G) GGA (G) GGA (G) GGA (G) GGA (G) GGA (G) GGA (G) GGA (G) GGA (G) GGA (G) 
   325      1   -12.8620763945   0.000002594605       0.0018  GGA (G) GGA (G) GGG (G) GGG (G) GGG (G) GGG (G) GGG (G) GGA (G) GGG (G) GGG (G) GGA (G) GGA (G) GGA (G) 
   326      1   -16.3488148817   0.000000079396       0.0001  GGA (G) GGC (G) GGC (G) GGC (G) GGC (G) GGT (G) GGT (G) GGT (G) GGT (G) GGT (G) GGT (G) GGT (G) GGT (G) 
   327      1    -8.7556403670   0.000157570061       0.1076  GGA (G) GGG (G) GGA (G) GGA (G) GGA (G) GGA (G) GGA (G) GGA (G) GGA (G) GGA (G) GGA (G) GGA (G) GGA (G) 
   328      1   -13.2856007670   0.000001698779       0.0012  GGC (G) GAG (E) GAG (E) GAG (E) GAG (E) GAG (E) GAG (E) GAG (E) GAG (E) GAG (E) GAG (E) GAG (E) GAG (E) 
   329      1    -9.2054907474   0.000100486140       0.0686  GGC (G) GGA (G) GGA (G) GGA (G) GGA (G) GGA (G) GGA (G) GGA (G) GGA (G) GGA (G) GGA (G) GGA (G) GGA (G) 
   330      2   -12.1582698388   0.000005244819       0.0036  GGC (G) GGA (G) GGA (G) GGA (G) GGA (G) GGA (G) GGA (G) GGT (G) GGT (G) GGT (G) GGT (G) GGT (G) GGT (G) 
   331      1   -16.9346799746   0.000000044194       0.0000  GGC (G) GGC (G) GGA (G) GGA (G) GGC (G) GGC (G) GGC (G) GGT (G) GGC (G) GGC (G) GGT (G) GGT (G) GGT (G) 
   332      1   -18.3838559443   0.000000010375       0.0000  GGC (G) GGC (G) GGC (G) GGC (G) GGC (G) GGC (G) GGC (G) CAT (H) GAT (D) GAT (D) GAT (D) GAT (D) GAT (D) 
   333      1   -16.1022284143   0.000000101599       0.0001  GGC (G) GGC (G) GGC (G) GGC (G) GGC (G) GGC (G) GGC (G) GGC (G) AAC (N) AAC (N) AAC (N) AAC (N) AAC (N) 
   334     10    -4.9349562225   0.007190775733       4.9113  GGC (G) GGC (G) GGC (G) GGC (G) GGC (G) GGC (G) GGC (G) GGC (G) GGC (G) GGC (G) GGC (G) GGC (G) GGC (G) 
   335      1    -9.0913874327   0.000112631691       0.0769  GGC (G) GGC (G) GGC (G) GGC (G) GGC (G) GGC (G) GGC (G) GGC (G) GGG (G) GGG (G) GGC (G) GGC (G) GGC (G) 
   336      1    -9.0334067455   0.000119355187       0.0815  GGC (G) GGC (G) GGC (G) GGC (G) GGC (G) GGC (G) GGC (G) GGC (G) GGT (G) GGT (G) GGC (G) GGC (G) GGC (G) 
   337      1    -9.7025466671   0.000061127625       0.0418  GGC (G) GGC (G) GGT (G) GGT (G) GGC (G) GGC (G) GGC (G) GGC (G) GGC (G) GGC (G) GGC (G) GGC (G) GGC (G) 
   338      1    -8.6560812631   0.000174065087       0.1189  GGC (G) GGG (G) GGC (G) GGC (G) GGC (G) GGC (G) GGC (G) GGC (G) GGC (G) GGC (G) GGC (G) GGC (G) GGC (G) 
   339      1   -12.7718262333   0.000002839660       0.0019  GGC (G) GGG (G) GGG (G) GGG (G) GGG (G) GGC (G) GGC (G) GGG (G) GGG (G) GGG (G) GGG (G) GGG (G) GGG (G) 
   340      1    -8.2358409252   0.000264984049       0.1810  GGC (G) GGG (G) GGG (G) GGG (G) GGG (G) GGG (G) GGG (G) GGG (G) GGG (G) GGG (G) GGG (G) GGG (G) GGG (G) 
   341      1   -30.4498867136   0.000000000000       0.0000  GGC (G) GGT (G) GGG (G) GGG (G) GGG (G) GGG (G) GGT (G) GGG (G) AAG (K) AAG (K) GAG (E) GAG (E) GAG (E) 
   342      1    -8.8382647383   0.000145074270       0.0991  GGC (G) GGT (G) GGT (G) GGT (G) GGT (G) GGT (G) GGT (G) GGC (G) GGC (G) GGC (G) GGC (G) GGC (G) GGC (G) 
   343      1   -13.0643347670   0.000002119491       0.0014  GGG (G) GGA (G) GGT (G) GGT (G) GGT (G) GGT (G) GGT (G) GGG (G) GGG (G) GGG (G) GGG (G) GGG (G) GGG (G) 
   344      1   -16.9620666698   0.000000043000       0.0000  GGG (G) GGC (G) GGC (G) GGC (G) GGC (G) GGC (G) GGC (G) GAC (D) GAC (D) GAC (D) AAC (N) AAC (N) AAC (N) 
   345      1    -8.2412864885   0.000263544984       0.1800  GGG (G) GGC (G) GGC (G) GGC (G) GGC (G) GGC (G) GGC (G) GGC (G) GGC (G) GGC (G) GGC (G) GGC (G) GGC (G) 
   346      1   -17.1037263264   0.000000037320       0.0000  GGG (G) GGC (G) GGC (G) GGC (G) GGC (G) GGC (G) GGC (G) GGT (G) GGT (G) GGT (G) GGT (G) GGT (G) GGA (G) 
   347      1    -9.4903212305   0.000075579821       0.0516  GGG (G) GGG (G) GGC (G) GGC (G) GGC (G) GGC (G) GGC (G) GGG (G) GGG (G) GGG (G) GGG (G) GGG (G) GGG (G) 
   348      1   -18.3876347166   0.000000010336       0.0000  GGG (G) GGG (G) GGC (G) GGC (G) GGG (G) GGC (G) GGC (G) GGG (G) GGG (G) GGG (G) GGT (G) GGT (G) GGT (G) 
   349      1    -9.7625297073   0.000057568806       0.0393  GGG (G) GGG (G) GGG (G) GGG (G) GGC (G) GGG (G) GGG (G) GGG (G) GGG (G) GGG (G) GGG (G) GGG (G) GGG (G) 
   350      1   -16.5175274829   0.000000067070       0.0000  GGG (G) GGG (G) GGG (G) GGG (G) GGG (G) GGG (G) GGG (G) CGG (R) GCG (A) GCG (A) GGG (G) GGG (G) GGG (G) 
   351      1   -13.2251523944   0.000001804635       0.0012  GGG (G) GGG (G) GGG (G) GGG (G) GGG (G) GGG (G) GGG (G) GGC (G) GGC (G) GGC (G) GGT (G) GGT (G) GGC (G) 
   352      3    -4.8915325410   0.007509904415       5.1293  GGG (G) GGG (G) GGG (G) GGG (G) GGG (G) GGG (G) GGG (G) GGG (G) GGG (G) GGG (G) GGG (G) GGG (G) GGG (G) 
   353      1   -17.3664120780   0.000000028699       0.0000  GGT (G) GGA (G) GGG (G) GGG (G) GGG (G) GGG (G) GGG (G) GGT (G) GGT (G) GGT (G) GGT (G) GGT (G) GGC (G) 
   354      1   -12.0802963525   0.000005670142       0.0039  GGT (G) GGT (G) GGT (G) GGC (G) GGT (G) GGT (G) GGT (G) GGT (G) GGT (G) GGT (G) GGT (G) GGT (G) GGT (G) 
   355      2    -5.8497256955   0.002880689236       1.9675  GGT (G) GGT (G) GGT (G) GGT (G) GGT (G) GGT (G) GGT (G) GGT (G) GGT (G) GGT (G) GGT (G) GGT (G) GGT (G) 
   356      1    -6.2386123065   0.001952563203       1.3336  GTA (V) GTA (V) GTA (V) GTA (V) GTA (V) GTA (V) GTA (V) GTA (V) GTA (V) GTA (V) GTA (V) GTA (V) GTA (V) 
   357      1    -8.4152738649   0.000221458828       0.1513  GTA (V) GTA (V) GTA (V) GTA (V) GTA (V) GTA (V) GTA (V) GTA (V) GTA (V) GTA (V) GTG (V) GTG (V) GTG (V) 
   358      1    -9.3318949451   0.000088554273       0.0605  GTA (V) GTA (V) GTG (V) GTG (V) GTA (V) GTA (V) GTA (V) GTA (V) GTA (V) GTA (V) GTA (V) GTA (V) GTA (V) 
   359      1   -11.9686821410   0.000006339681       0.0043  GTA (V) GTC (V) GTC (V) GTC (V) GTC (V) GTC (V) GTC (V) GTC (V) GTC (V) GTC (V) GTA (V) GTA (V) GTA (V) 
   360      1   -19.8427045906   0.000000002412       0.0000  GTA (V) GTG (V) GTG (V) GTG (V) GTG (V) GCG (A) GTG (V) ATG (M) GTG (V) GTG (V) GTG (V) GTG (V) GTG (V) 
   361      1    -7.2324788219   0.000722727129       0.4936  GTA (V) GTG (V) GTG (V) GTG (V) GTG (V) GTG (V) GTG (V) GTG (V) GTG (V) GTG (V) GTG (V) GTG (V) GTG (V) 
   362      1   -11.7804601705   0.000007652638       0.0052  GTA (V) GTG (V) GTG (V) GTG (V) GTG (V) GTG (V) GTG (V) GTG (V) GTT (V) GTT (V) GTT (V) GTT (V) GTT (V) 
   363      1   -13.2679632049   0.000001729007       0.0012  GTC (V) GCC (A) GCC (A) GCC (A) GCC (A) GCC (A) GCC (A) GCC (A) GTC (V) GTC (V) GTC (V) GTC (V) GTC (V) 
   364      1   -17.2262442554   0.000000033017       0.0000  GTC (V) GGC (G) GGC (G) GGC (G) GGC (G) GGC (G) GGC (G) AGT (S) AGC (S) AGC (S) AGC (S) AGC (S) AGC (S) 
   365      1   -15.3573375462   0.000000213990       0.0001  GTC (V) GTA (V) GTA (V) GTA (V) GTA (V) GTA (V) GTA (V) GTC (V) GTC (V) GTC (V) GTC (V) GTG (V) GTC (V) 
   366      2    -8.4304298734   0.000218127703       0.1490  GTC (V) GTC (V) GTC (V) GTC (V) GTC (V) GTC (V) GTC (V) ATC (I) ATC (I) ATC (I) ATC (I) ATC (I) ATC (I) 
   367      7    -4.8830061520   0.007574210541       5.1732  GTC (V) GTC (V) GTC (V) GTC (V) GTC (V) GTC (V) GTC (V) GTC (V) GTC (V) GTC (V) GTC (V) GTC (V) GTC (V) 
   368      1    -7.9489709743   0.000353025250       0.2411  GTC (V) GTC (V) GTC (V) GTC (V) GTC (V) GTC (V) GTC (V) GTC (V) GTC (V) GTC (V) GTG (V) GTG (V) GTG (V) 
   369      1   -11.7857522363   0.000007612246       0.0052  GTC (V) GTC (V) GTG (V) GTG (V) GTC (V) GTG (V) GTG (V) GTC (V) GTC (V) GTC (V) GTC (V) GTC (V) GTC (V) 
   370      1   -16.1523065505   0.000000096637       0.0001  GTC (V) GTC (V) GTG (V) GTG (V) GTG (V) GTG (V) GTG (V) ATC (I) ATC (I) ATC (I) GTC (V) GTC (V) GTC (V) 
   371      1   -14.8858017157   0.000000342909       0.0002  GTC (V) GTG (V) GTG (V) GTG (V) GTG (V) GTG (V) GTG (V) CTG (L) TTG (L) TTG (L) CTG (L) CTG (L) CTG (L) 
   372      1    -7.6787205198   0.000462566365       0.3159  GTC (V) GTT (V) GTC (V) GTC (V) GTC (V) GTC (V) GTC (V) GTC (V) GTC (V) GTC (V) GTC (V) GTC (V) GTC (V) 
   373      1    -7.7466701104   0.000432179256       0.2952  GTC (V) GTT (V) GTT (V) GTT (V) GTT (V) GTT (V) GTT (V) GTT (V) GTT (V) GTT (V) GTT (V) GTT (V) GTT (V) 
   374      1   -21.8108778396   0.000000000337       0.0000  GTG (V) ATT (I) ATG (M) ATG (M) ATG (M) GCG (A) GCG (A) GTA (V) --- (-) --- (-) --- (-) --- (-) --- (-) 
   375      1    -7.6792799200   0.000462307677       0.3158  GTG (V) GTC (V) GTG (V) GTG (V) GTG (V) GTG (V) GTG (V) GTG (V) GTG (V) GTG (V) GTG (V) GTG (V) GTG (V) 
   376      1    -8.8210020103   0.000147600389       0.1008  GTG (V) GTG (V) GTG (V) GTG (V) GTC (V) GTG (V) GTG (V) GTG (V) GTG (V) GTG (V) GTG (V) GTG (V) GTG (V) 
   377      1   -10.3477254891   0.000032065641       0.0219  GTG (V) GTG (V) GTG (V) GTG (V) GTG (V) GTG (V) GTG (V) ACG (T) ACG (T) ACG (T) ACG (T) ACG (T) ACG (T) 
   378      1   -13.0126549146   0.000002231905       0.0015  GTG (V) GTG (V) GTG (V) GTG (V) GTG (V) GTG (V) GTG (V) CTG (L) CTG (L) CTG (L) CTA (L) CTA (L) CTA (L) 
   379      1    -9.2725501947   0.000093968570       0.0642  GTG (V) GTG (V) GTG (V) GTG (V) GTG (V) GTG (V) GTG (V) GAG (E) GAG (E) GAG (E) GAG (E) GAG (E) GAG (E) 
   380      1   -16.6254582344   0.000000060208       0.0000  GTG (V) GTG (V) GTG (V) GTG (V) GTG (V) GTG (V) GTG (V) GTC (V) GTG (V) GTT (V) GTA (V) GTA (V) GTA (V) 
   381      1   -14.4816672190   0.000000513679       0.0004  GTG (V) GTG (V) GTG (V) GTG (V) GTG (V) GTG (V) GTG (V) GTG (V) ATG (M) ATG (M) CTG (L) CTG (L) CTG (L) 
   382      8    -4.8221536054   0.008049433156       5.4978  GTG (V) GTG (V) GTG (V) GTG (V) GTG (V) GTG (V) GTG (V) GTG (V) GTG (V) GTG (V) GTG (V) GTG (V) GTG (V) 
   383      1    -8.7202233499   0.000163250725       0.1115  GTG (V) GTG (V) GTG (V) GTG (V) GTG (V) GTG (V) GTG (V) GTG (V) GTG (V) GTG (V) GTT (V) GTT (V) GTT (V) 
   384      1    -8.2250784853   0.000267851326       0.1829  GTG (V) GTG (V) GTG (V) GTG (V) GTG (V) GTG (V) GTG (V) GTT (V) GTT (V) GTT (V) GTT (V) GTT (V) GTT (V) 
   385      1   -21.4616317513   0.000000000478       0.0000  GTG (V) GTG (V) TTG (L) TTG (L) TTG (L) TTG (L) TTG (L) GTG (V) CTT (L) CTT (L) GTG (V) GTG (V) GTG (V) 
   386      1   -16.3857252497   0.000000076519       0.0001  GTT (V) ATC (I) ATT (I) ATT (I) ATT (I) ATT (I) ATT (I) GTT (V) ATT (I) ATT (I) ATT (I) ATT (I) ATT (I) 
   387      1   -15.9563773182   0.000000117553       0.0001  GTT (V) ATT (I) ATT (I) ATT (I) GTT (V) GTT (V) GTT (V) GTT (V) GTT (V) GTT (V) GTT (V) GTT (V) GTT (V) 
   388      1    -7.2577092052   0.000704720558       0.4813  GTT (V) GTC (V) GTC (V) GTC (V) GTC (V) GTC (V) GTC (V) GTC (V) GTC (V) GTC (V) GTC (V) GTC (V) GTC (V) 
   389      1    -9.7618132857   0.000057610064       0.0393  GTT (V) GTC (V) GTC (V) GTC (V) GTC (V) GTC (V) GTC (V) GTT (V) GTC (V) GTC (V) GTC (V) GTC (V) GTC (V) 
   390      1   -19.7113680313   0.000000002751       0.0000  GTT (V) GTC (V) GTC (V) GTC (V) GTC (V) GTC (V) GTC (V) GTT (V) GTT (V) ATT (I) ATT (I) ATT (I) ATT (I) 
   391      1    -8.1823051025   0.000279556790       0.1909  GTT (V) GTC (V) GTT (V) GTT (V) GTT (V) GTT (V) GTT (V) GTT (V) GTT (V) GTT (V) GTT (V) GTT (V) GTT (V) 
   392      1    -9.3058759526   0.000090888602       0.0621  GTT (V) GTT (V) GTC (V) GTC (V) GTT (V) GTT (V) GTT (V) GTT (V) GTT (V) GTT (V) GTT (V) GTT (V) GTT (V) 
   393      1    -8.3929462967   0.000226459079       0.1547  GTT (V) GTT (V) GTT (V) GTT (V) GTT (V) GTT (V) GTT (V) GTT (V) GTT (V) GTT (V) GTC (V) GTC (V) GTC (V) 
   394      1   -25.3145253104   0.000000000010       0.0000  TAC (Y) CAC (H) AGC (S) AGC (S) AGC (S) AGC (S) AGC (S) CAC (H) CAT (H) CAC (H) CAC (H) CAC (H) CAC (H) 
   395      6    -4.7817657491   0.008381186821       5.7244  TAC (Y) TAC (Y) TAC (Y) TAC (Y) TAC (Y) TAC (Y) TAC (Y) TAC (Y) TAC (Y) TAC (Y) TAC (Y) TAC (Y) TAC (Y) 
   396      2    -8.6912852465   0.000168043910       0.1148  TAC (Y) TAC (Y) TAC (Y) TAC (Y) TAC (Y) TAC (Y) TAC (Y) TAT (Y) TAC (Y) TAC (Y) TAC (Y) TAC (Y) TAC (Y) 
   397      1   -11.4690671118   0.000010448343       0.0071  TAC (Y) TAC (Y) TAT (Y) TAT (Y) TAT (Y) TAT (Y) TAT (Y) TAT (Y) TAT (Y) TAT (Y) TAT (Y) TAT (Y) TAT (Y) 
   398      1   -15.8086177699   0.000000136271       0.0001  TAC (Y) TAT (Y) TAC (Y) TAC (Y) TAT (Y) TAT (Y) TAT (Y) TAC (Y) TAT (Y) TAT (Y) TAT (Y) TAT (Y) TAT (Y) 
   399      1   -19.2166630933   0.000000004511       0.0000  TAT (Y) TAC (Y) TAT (Y) TAT (Y) TAC (Y) TAT (Y) TAT (Y) TAC (Y) TAC (Y) TAC (Y) TAT (Y) TAT (Y) TAT (Y) 
   400      1   -16.8138651955   0.000000049869       0.0000  TAT (Y) TAT (Y) TAT (Y) TAT (Y) TAC (Y) TAT (Y) TAT (Y) TAT (Y) TTT (F) TTT (F) TAT (Y) TAT (Y) TAT (Y) 
   401      3    -5.6391204054   0.003555994865       2.4287  TAT (Y) TAT (Y) TAT (Y) TAT (Y) TAT (Y) TAT (Y) TAT (Y) TAT (Y) TAT (Y) TAT (Y) TAT (Y) TAT (Y) TAT (Y) 
   402      5    -5.8958128947   0.002750939210       1.8789  TCA (S) TCA (S) TCA (S) TCA (S) TCA (S) TCA (S) TCA (S) TCA (S) TCA (S) TCA (S) TCA (S) TCA (S) TCA (S) 
   403      1   -10.2205236833   0.000036415222       0.0249  TCA (S) TCA (S) TCA (S) TCA (S) TCA (S) TCA (S) TCA (S) TCA (S) TCA (S) TCA (S) TCG (S) TCG (S) TCA (S) 
   404      1    -9.3526764229   0.000086732974       0.0592  TCA (S) TCA (S) TCA (S) TCA (S) TCA (S) TCA (S) TCA (S) TCA (S) TCG (S) TCG (S) TCA (S) TCA (S) TCA (S) 
   405      1    -9.7439287218   0.000058649663       0.0401  TCA (S) TCA (S) TCG (S) TCG (S) TCG (S) TCG (S) TCG (S) TCA (S) TCA (S) TCA (S) TCA (S) TCA (S) TCA (S) 
   406      1   -14.9158840845   0.000000332747       0.0002  TCA (S) TCG (S) TCG (S) TCG (S) TCT (S) TCG (S) TCG (S) TCA (S) TCA (S) TCA (S) TCA (S) TCA (S) TCA (S) 
   407      1   -20.4752685796   0.000000001281       0.0000  TCC (S) CCA (P) CCG (P) CCG (P) CCG (P) CCG (P) CCG (P) CCA (P) CCG (P) CCG (P) CCG (P) CCG (P) CCG (P) 
   408      7    -4.9937447914   0.006780226358       4.6309  TCC (S) TCC (S) TCC (S) TCC (S) TCC (S) TCC (S) TCC (S) TCC (S) TCC (S) TCC (S) TCC (S) TCC (S) TCC (S) 
   409      1    -9.3086190348   0.000090639629       0.0619  TCC (S) TCC (S) TCC (S) TCC (S) TCC (S) TCC (S) TCC (S) TCC (S) TCG (S) TCG (S) TCC (S) TCC (S) TCC (S) 
   410      1   -18.2719219110   0.000000011604       0.0000  TCC (S) TCC (S) TCG (S) TCG (S) TCG (S) TCC (S) TCC (S) TCC (S) TCG (S) TCG (S) TCC (S) TCC (S) TCC (S) 
   411      1   -25.8021702701   0.000000000006       0.0000  TCC (S) TCG (S) TCG (S) TCG (S) TCG (S) TCG (S) TCG (S) TCA (S) GCC (A) GCC (A) TCA (S) TCA (S) TCC (S) 
   412      1    -9.1292505358   0.000108446832       0.0741  TCC (S) TCG (S) TCG (S) TCG (S) TCG (S) TCG (S) TCG (S) TCC (S) TCC (S) TCC (S) TCC (S) TCC (S) TCC (S) 
   413      1   -17.6695211239   0.000000021195       0.0000  TCG (S) TCA (S) TCA (S) TCA (S) TCA (S) TCA (S) TCA (S) CCT (P) CCA (P) CCA (P) CCA (P) CCA (P) CCA (P) 
   414      1   -14.3990807514   0.000000557903       0.0004  TCG (S) TCG (S) TCG (S) TCG (S) TCG (S) TCG (S) TCG (S) ACC (T) TCC (S) TCC (S) TCC (S) TCC (S) TCC (S) 
   415      1    -8.4911871664   0.000205269426       0.1402  TCG (S) TCG (S) TCG (S) TCG (S) TCG (S) TCG (S) TCG (S) TCC (S) TCC (S) TCC (S) TCC (S) TCC (S) TCC (S) 
   416      1    -9.0495042119   0.000117449252       0.0802  TCG (S) TCG (S) TCG (S) TCG (S) TCG (S) TCG (S) TCG (S) TCG (S) TCG (S) TCG (S) TCA (S) TCA (S) TCA (S) 
   417      1    -9.1009630807   0.000111558317       0.0762  TCG (S) TCG (S) TCG (S) TCG (S) TCG (S) TCG (S) TCG (S) TCG (S) TCG (S) TCG (S) TCC (S) TCC (S) TCC (S) 
   418      3    -4.9362955196   0.007181151594       4.9047  TCG (S) TCG (S) TCG (S) TCG (S) TCG (S) TCG (S) TCG (S) TCG (S) TCG (S) TCG (S) TCG (S) TCG (S) TCG (S) 
   419      1    -9.1467137297   0.000106569444       0.0728  TCT (S) TCC (S) TCC (S) TCC (S) TCC (S) TCC (S) TCC (S) TCT (S) TCT (S) TCT (S) TCT (S) TCT (S) TCT (S) 
   420      1   -17.6754438099   0.000000021069       0.0000  TCT (S) TCC (S) TCG (S) TCG (S) TCA (S) TCG (S) TCG (S) TCT (S) TCT (S) TCT (S) TCT (S) TCT (S) TCT (S) 
   421      3    -5.8718047789   0.002817783266       1.9245  TCT (S) TCT (S) TCT (S) TCT (S) TCT (S) TCT (S) TCT (S) TCT (S) TCT (S) TCT (S) TCT (S) TCT (S) TCT (S) 
   422      1   -15.0082576369   0.000000303387       0.0002  TCT (S) TTT (F) TCT (S) TCT (S) TCT (S) TCT (S) TCT (S) TTT (F) TTT (F) TTT (F) TTT (F) TTT (F) TTT (F) 
   423      1   -24.4307228356   0.000000000025       0.0000  TGC (C) GTC (V) GTC (V) GTC (V) GTC (V) GTT (V) GTT (V) TTC (F) TTC (F) TTC (F) TTC (F) TTC (F) TTT (F) 
   424      1   -15.9692680016   0.000000116047       0.0001  TGC (C) TGC (C) TGC (C) TGC (C) TGC (C) AGC (S) AGC (S) TGT (C) TGT (C) TGT (C) TGT (C) TGT (C) TGT (C) 
   425      2    -5.0563080599   0.006369030238       4.3500  TGC (C) TGC (C) TGC (C) TGC (C) TGC (C) TGC (C) TGC (C) TGC (C) TGC (C) TGC (C) TGC (C) TGC (C) TGC (C) 
   426      1   -10.7822315567   0.000020765210       0.0142  TGC (C) TGC (C) TGC (C) TGC (C) TGC (C) TGC (C) TGC (C) TGC (C) TGC (C) TGC (C) TGC (C) TGC (C) TGT (C) 
   427      1   -11.8755985269   0.000006958139       0.0048  TGG (W) TGG (W) TGG (W) TGG (W) TGG (W) TGG (W) TGG (W) TGG (W) TGG (W) TGG (W) TGC (C) TGC (C) TGC (C) 
   428      8    -4.8547705630   0.007791120720       5.3213  TGG (W) TGG (W) TGG (W) TGG (W) TGG (W) TGG (W) TGG (W) TGG (W) TGG (W) TGG (W) TGG (W) TGG (W) TGG (W) 
   429      1    -8.9534828578   0.000129286090       0.0883  TGT (C) TGC (C) TGC (C) TGC (C) TGC (C) TGC (C) TGC (C) TGC (C) TGC (C) TGC (C) TGC (C) TGC (C) TGC (C) 
   430      1    -9.4044627154   0.000082355714       0.0562  TGT (C) TGC (C) TGT (C) TGT (C) TGT (C) TGT (C) TGT (C) TGT (C) TGT (C) TGT (C) TGT (C) TGT (C) TGT (C) 
   431      1   -10.4925586728   0.000027742121       0.0189  TGT (C) TGT (C) TGC (C) TGC (C) TGT (C) TGT (C) TGT (C) TGT (C) TGT (C) TGT (C) TGT (C) TGT (C) TGT (C) 
   432      1   -10.1666324103   0.000038431527       0.0262  TGT (C) TGT (C) TGT (C) TGT (C) TGT (C) TGC (C) TGC (C) TGT (C) TGT (C) TGT (C) TGT (C) TGT (C) TGT (C) 
   433      1    -5.8648620437   0.002837414458       1.9380  TGT (C) TGT (C) TGT (C) TGT (C) TGT (C) TGT (C) TGT (C) TGT (C) TGT (C) TGT (C) TGT (C) TGT (C) TGT (C) 
   434      1    -9.2203836288   0.000099000701       0.0676  TTA (L) CTA (L) CTA (L) CTA (L) CTA (L) CTA (L) CTA (L) CTA (L) CTA (L) CTA (L) CTA (L) CTA (L) CTA (L) 
   435      1   -13.1105027038   0.000002023863       0.0014  TTA (L) TTG (L) TTG (L) TTG (L) TTG (L) TTG (L) TTG (L) TTT (F) TTT (F) TTT (F) TTT (F) TTT (F) TTT (F) 
   436      1   -20.4958888657   0.000000001255       0.0000  TTC (F) CTC (L) CTG (L) CTG (L) CTG (L) CTC (L) CTC (L) TTG (L) TTG (L) TTG (L) TTG (L) TTG (L) TTG (L) 
   437      1    -9.6268794050   0.000065932478       0.0450  TTC (F) TTC (F) TTC (F) TTC (F) TTC (F) TTC (F) TTC (F) CTC (L) TTC (F) TTC (F) TTC (F) TTC (F) TTC (F) 
   438      1   -12.7665619174   0.000002854648       0.0019  TTC (F) TTC (F) TTC (F) TTC (F) TTC (F) TTC (F) TTC (F) TTC (F) TTA (L) TTA (L) TTA (L) TTA (L) TTA (L) 
   439      1   -15.9709903211   0.000000115848       0.0001  TTC (F) TTC (F) TTC (F) TTC (F) TTC (F) TTC (F) TTC (F) TTC (F) TTC (F) TTC (F) GAC (D) GAC (D) GAC (D) 
   440     18    -4.4772543969   0.011364572965       7.7620  TTC (F) TTC (F) TTC (F) TTC (F) TTC (F) TTC (F) TTC (F) TTC (F) TTC (F) TTC (F) TTC (F) TTC (F) TTC (F) 
   441      1   -14.5018505522   0.000000503415       0.0003  TTC (F) TTC (F) TTC (F) TTC (F) TTC (F) TTC (F) TTC (F) TTC (F) TTT (F) TTT (F) TTT (F) TTC (F) TTC (F) 
   442      1    -9.7700228102   0.000057139049       0.0390  TTC (F) TTC (F) TTC (F) TTC (F) TTC (F) TTC (F) TTC (F) TTG (L) TTG (L) TTG (L) TTG (L) TTG (L) TTG (L) 
   443      1    -7.8565231332   0.000387217838       0.2645  TTC (F) TTC (F) TTC (F) TTC (F) TTC (F) TTC (F) TTC (F) TTT (F) TTC (F) TTC (F) TTC (F) TTC (F) TTC (F) 
   444      3    -7.6240992749   0.000488535081       0.3337  TTC (F) TTC (F) TTC (F) TTC (F) TTC (F) TTC (F) TTC (F) TTT (F) TTT (F) TTT (F) TTT (F) TTT (F) TTT (F) 
   445      1    -9.0069076679   0.000122560268       0.0837  TTC (F) TTC (F) TTT (F) TTT (F) TTC (F) TTC (F) TTC (F) TTC (F) TTC (F) TTC (F) TTC (F) TTC (F) TTC (F) 
   446      1   -11.1519329499   0.000014347527       0.0098  TTG (L) CTC (L) CTG (L) CTG (L) CTG (L) CTG (L) CTG (L) TTG (L) TTG (L) TTG (L) TTG (L) TTG (L) TTG (L) 
   447      1   -13.1414806777   0.000001962129       0.0013  TTG (L) CTG (L) CTG (L) CTG (L) CTG (L) CTG (L) CTG (L) CTG (L) CTG (L) CTG (L) ATG (M) ATG (M) ATG (M) 
   448      1   -15.8805006661   0.000000126820       0.0001  TTG (L) CTG (L) CTG (L) CTG (L) CTG (L) CTG (L) CTG (L) CTG (L) CTG (L) CTG (L) CTT (L) CTT (L) CTA (L) 
   449      1   -10.4947481442   0.000027681447       0.0189  TTG (L) CTG (L) CTG (L) CTG (L) CTG (L) CTG (L) CTG (L) TTG (L) TTG (L) TTG (L) CTG (L) CTG (L) CTG (L) 
   450      1   -18.3316820023   0.000000010931       0.0000  TTG (L) CTT (L) CTG (L) CTG (L) CTG (L) CTG (L) CTG (L) TTG (L) TTC (F) TTC (F) TTG (L) TTG (L) TTG (L) 
   451      1    -8.0501089283   0.000319067165       0.2179  TTG (L) TTG (L) TTG (L) TTG (L) TTG (L) TTG (L) TTG (L) TTG (L) CTG (L) CTG (L) TTG (L) TTG (L) TTG (L) 
   452      3    -5.1876929496   0.005584876556       3.8145  TTG (L) TTG (L) TTG (L) TTG (L) TTG (L) TTG (L) TTG (L) TTG (L) TTG (L) TTG (L) TTG (L) TTG (L) TTG (L) 
   453      1    -7.5058646887   0.000549850195       0.3755  TTT (F) TTC (F) TTC (F) TTC (F) TTC (F) TTC (F) TTC (F) TTC (F) TTC (F) TTC (F) TTC (F) TTC (F) TTC (F) 
   454      1   -12.9350100123   0.000002412107       0.0016  TTT (F) TTC (F) TTC (F) TTC (F) TTC (F) TTC (F) TTC (F) TTT (F) TTC (F) TTT (F) TTT (F) TTT (F) TTT (F) 
   455      1    -8.1429972727   0.000290764391       0.1986  TTT (F) TTC (F) TTT (F) TTT (F) TTT (F) TTT (F) TTT (F) TTT (F) TTT (F) TTT (F) TTT (F) TTT (F) TTT (F) 
   456      1   -15.6991675764   0.000000152033       0.0001  TTT (F) TTT (F) TTT (F) TTT (F) TTT (F) TTT (F) TTT (F) GAG (E) GAG (E) GAG (E) GAG (E) GAG (E) GAG (E) 
   457      1    -9.1026183078   0.000111373815       0.0761  TTT (F) TTT (F) TTT (F) TTT (F) TTT (F) TTT (F) TTT (F) TTT (F) TTC (F) TTC (F) TTC (F) TTC (F) TTC (F) 
   458      2    -5.4767414011   0.004182938031       2.8569  TTT (F) TTT (F) TTT (F) TTT (F) TTT (F) TTT (F) TTT (F) TTT (F) TTT (F) TTT (F) TTT (F) TTT (F) TTT (F) 
