# Supplementary material for: Comparative gene retention analysis in barley, wild emmer, and bread wheat pangenome lines reveals factors affecting gene retention following gene duplication
Source: BMC Biol. 2023 Feb 6;21:25. doi: 10.1186/s12915-022-01503-z (PMC9903521; doi:10.1186/s12915-022-01503-z)
Supplement: Supplementary file 12 — Additional file 12. Sequence alignment, phylogenetic trees, and natural selection analyses data for Fig. 5E-O. [file 12915_2022_1503_MOESM12_ESM.zip › Files_S11/HORVU.MOREX.r2.7HG0614570.1/HORVU.MOREX.r2.7HG0614570.1_modelA]

CODONML (in paml version 4.8a, August 2014)  HORVU.MOREX.r2.7HG0614570.1.fas
Model: several dN/dS ratios for branches for branches, 
Codon frequency model: F3x4
Site-class models:  PositiveSelection
ns =  13  ls = 683

Codon usage in sequences
--------------------------------------------------------------------------------------------------------------------------------------
Phe TTT   7   5   6   6   5   5 | Ser TCT   6   3   4   4   5   4 | Tyr TAT   5   5   6   6   5   7 | Cys TGT   5   3   3   3   4   3
    TTC  29  31  29  29  30  30 |     TCC  12  11   9   9   9  10 |     TAC  11  10   9   9  10   8 |     TGC   5   6   6   6   5   5
Leu TTA   2   0   0   0   0   0 |     TCA   9   9   8   8   9   8 | *** TAA   0   0   0   0   0   0 | *** TGA   0   0   0   0   0   0
    TTG   9   7   9   9  10   9 |     TCG   8  12  15  15  12  13 |     TAG   0   0   0   0   0   0 | Trp TGG   9   9   9   9   9   9
--------------------------------------------------------------------------------------------------------------------------------------
Leu CTT   5   7   9   9   9   7 | Pro CCT   9   5   4   4   4   4 | His CAT   5   3   4   5   4   3 | Arg CGT   2   1   1   1   1   1
    CTC  24  26  22  22  20  24 |     CCC   8   8   9   9   8   8 |     CAC   5   9   7   6   7   8 |     CGC   2   3   2   2   2   2
    CTA   5   6   3   3   4   4 |     CCA   3   5   4   4   4   4 | Gln CAA   6   6   5   5   6   5 |     CGA   0   1   2   2   1   1
    CTG  32  29  34  34  33  32 |     CCG  11  14  16  16  17  19 |     CAG  15  19  17  17  16  17 |     CGG   4   5   5   5   6   6
--------------------------------------------------------------------------------------------------------------------------------------
Ile ATT  14  13  12  12  11   9 | Thr ACT   8   1   4   4   3   3 | Asn AAT   8   7  10  10   9  12 | Ser AGT   2   2   2   2   2   3
    ATC  27  28  29  29  29  31 |     ACC  12  15  12  12  13  12 |     AAC  11  15  13  13  12  11 |     AGC  13  12  13  13  13  13
    ATA  12   9   9  10   9   9 |     ACA  12  10  10  10  11  11 | Lys AAA   8   7   7   8   9   9 | Arg AGA   5   3   3   3   5   3
Met ATG  26  27  29  29  30  28 |     ACG   6  10   9   9  10  10 |     AAG  24  23  23  22  20  20 |     AGG   7   8  10  10   8  10
--------------------------------------------------------------------------------------------------------------------------------------
Val GTT   8   4   3   3   5   6 | Ala GCT  13  12  10  10   9   8 | Asp GAT  10   9   6   6   6   6 | Gly GGT   4   5   6   5   5   6
    GTC  18  20  19  19  19  16 |     GCC  13  19  19  19  20  20 |     GAC  11  10  13  13  14  13 |     GGC  25  23  23  24  25  25
    GTA   7   7   7   6   7   6 |     GCA  14  16  13  13  12   8 | Glu GAA   6   6   7   7   6   6 |     GGA   8  11  10  10  10   9
    GTG  19  27  30  30  26  27 |     GCG  22  24  28  28  27  32 |     GAG  16  15  16  16  16  16 |     GGG  12  15  14  14  13  13
--------------------------------------------------------------------------------------------------------------------------------------

--------------------------------------------------------------------------------------------------------------------------------------
Phe TTT   5  11  11  12  10   9 | Ser TCT   4   5   6   6   5   5 | Tyr TAT   7   7   5   5   7   7 | Cys TGT   3   5   5   5   5   5
    TTC  30  25  27  26  25  26 |     TCC  10  13  10  10  13  13 |     TAC   8   8   9   9   8   8 |     TGC   5   4   4   4   5   5
Leu TTA   0   0   1   1   2   2 |     TCA   8  11   9   9  13  13 | *** TAA   0   0   0   0   0   0 | *** TGA   0   0   0   0   0   0
    TTG   9  15  12  12  13  13 |     TCG  13   5   9   9   4   4 |     TAG   0   0   0   0   0   0 | Trp TGG   9   9   9   9   8   8
--------------------------------------------------------------------------------------------------------------------------------------
Leu CTT   7   8   8   7   7   7 | Pro CCT   4   5   5   6   6   7 | His CAT   3   8   5   4   6   6 | Arg CGT   1   2   3   3   1   1
    CTC  24  22  25  26  27  27 |     CCC   9   7   7   7   8   6 |     CAC   8   7   7   8   7   7 |     CGC   2   0   1   1   3   3
    CTA   4   7   8   8   9   9 |     CCA   5  12   9   8   7   7 | Gln CAA   5   8   8   8   9   9 |     CGA   1   2   2   2   1   1
    CTG  32  22  24  24  21  21 |     CCG  18  10  14  13  13  14 |     CAG  17  10  13  13  14  14 |     CGG   6   4   2   2   1   1
--------------------------------------------------------------------------------------------------------------------------------------
Ile ATT   9  12  15  16  15  14 | Thr ACT   3   7   3   4   4   4 | Asn AAT  12   9   8   9  10  10 | Ser AGT   3   5   5   5   2   2
    ATC  31  30  27  26  22  23 |     ACC  12  10  11  10  14  14 |     AAC  11  11  11  11  12  12 |     AGC  13  10  11  11  12  12
    ATA  10  12  14  15  15  15 |     ACA  11  13  13  13  14  14 | Lys AAA   9  11  10  10  11  11 | Arg AGA   3   5   5   5   5   5
Met ATG  28  28  26  26  25  25 |     ACG  10   6   8   9   8   8 |     AAG  21  21  23  23  19  19 |     AGG  11   8   8   8   8   8
--------------------------------------------------------------------------------------------------------------------------------------
Val GTT   6  12   9   9   8   8 | Ala GCT   8  12  12  12   9   9 | Asp GAT   6  11  12  12  12  12 | Gly GGT   7  10   9   9  11  11
    GTC  17  16  17  17  18  17 |     GCC  21  16  15  15  14  14 |     GAC  13  13  12  12  13  13 |     GGC  25  18  16  16  16  16
    GTA   5   6   6   6   6   6 |     GCA  10  11   9   9  10  10 | Glu GAA   6   7   5   5   8   8 |     GGA   9   9   9   9   9   9
    GTG  30  23  20  19  24  25 |     GCG  30  19  17  18  18  18 |     GAG  17  19  20  20  18  18 |     GGG  12  13  15  14  12  12
--------------------------------------------------------------------------------------------------------------------------------------

------------------------------------------------------
Phe TTT  10 | Ser TCT   5 | Tyr TAT   7 | Cys TGT   6
    TTC  25 |     TCC  14 |     TAC   8 |     TGC   4
Leu TTA   2 |     TCA  13 | *** TAA   0 | *** TGA   0
    TTG  13 |     TCG   3 |     TAG   0 | Trp TGG   8
------------------------------------------------------
Leu CTT   8 | Pro CCT   6 | His CAT   6 | Arg CGT   1
    CTC  25 |     CCC   7 |     CAC   6 |     CGC   2
    CTA  11 |     CCA   8 | Gln CAA   9 |     CGA   2
    CTG  23 |     CCG  12 |     CAG  13 |     CGG   1
------------------------------------------------------
Ile ATT  15 | Thr ACT   8 | Asn AAT   9 | Ser AGT   4
    ATC  23 |     ACC  11 |     AAC  12 |     AGC  11
    ATA  13 |     ACA  13 | Lys AAA  12 | Arg AGA   5
Met ATG  25 |     ACG   8 |     AAG  21 |     AGG   7
------------------------------------------------------
Val GTT   8 | Ala GCT   9 | Asp GAT  12 | Gly GGT   8
    GTC  18 |     GCC  14 |     GAC  13 |     GGC  18
    GTA   6 |     GCA  12 | Glu GAA   7 |     GGA  11
    GTG  23 |     GCG  16 |     GAG  18 |     GGG  12
------------------------------------------------------

Codon position x base (3x4) table for each sequence.

#1: Bradi5g24170.3 
position  1:    T:0.17890    C:0.20795    A:0.29817    G:0.31498
position  2:    T:0.37309    C:0.25382    A:0.21560    G:0.15749
position  3:    T:0.16972    C:0.34557    A:0.14832    G:0.33639
Average         T:0.24057    C:0.26911    A:0.22069    G:0.26962

#2: HORVU.MOREX.r2.2HG0169630.1
position  1:    T:0.16542    C:0.21908    A:0.28316    G:0.33234
position  2:    T:0.36662    C:0.25931    A:0.21461    G:0.15946
position  3:    T:0.12668    C:0.36662    A:0.14307    G:0.36364
Average         T:0.21957    C:0.28167    A:0.21361    G:0.28515

#3: TRIDC2BG077350.1
position  1:    T:0.16716    C:0.21302    A:0.28846    G:0.33136
position  2:    T:0.36982    C:0.25740    A:0.21154    G:0.16124
position  3:    T:0.13314    C:0.34615    A:0.13018    G:0.39053
Average         T:0.22337    C:0.27219    A:0.21006    G:0.29438

#4: TraesCS2B02G536100
position  1:    T:0.16716    C:0.21302    A:0.28994    G:0.32988
position  2:    T:0.36982    C:0.25740    A:0.21154    G:0.16124
position  3:    T:0.13314    C:0.34615    A:0.13166    G:0.38905
Average         T:0.22337    C:0.27219    A:0.21105    G:0.29339

#5: TraesCS2D02G508800
position  1:    T:0.16891    C:0.21226    A:0.28999    G:0.32885
position  2:    T:0.36921    C:0.25859    A:0.20927    G:0.16293
position  3:    T:0.13004    C:0.35277    A:0.13901    G:0.37818
Average         T:0.22272    C:0.27454    A:0.21276    G:0.28999

#6: TRIDC2AG071580.1
position  1:    T:0.16642    C:0.21739    A:0.29085    G:0.32534
position  2:    T:0.36432    C:0.26087    A:0.21139    G:0.16342
position  3:    T:0.13043    C:0.35382    A:0.12444    G:0.39130
Average         T:0.22039    C:0.27736    A:0.20890    G:0.29335

#7: TraesCS2A02G508200
position  1:    T:0.16420    C:0.21598    A:0.29142    G:0.32840
position  2:    T:0.36538    C:0.26036    A:0.21154    G:0.16272
position  3:    T:0.13018    C:0.35355    A:0.12722    G:0.38905
Average         T:0.21992    C:0.27663    A:0.21006    G:0.29339

#8: HORVU.MOREX.r2.7HG0614570.1
position  1:    T:0.17744    C:0.20150    A:0.29774    G:0.32331
position  2:    T:0.37444    C:0.24361    A:0.22556    G:0.15639
position  3:    T:0.19398    C:0.31579    A:0.17143    G:0.31880
Average         T:0.24862    C:0.25363    A:0.23158    G:0.26617

#9: TRIDC7BG064220.1
position  1:    T:0.17754    C:0.21396    A:0.30046    G:0.30804
position  2:    T:0.37936    C:0.23824    A:0.22458    G:0.15781
position  3:    T:0.18361    C:0.31866    A:0.16388    G:0.33384
Average         T:0.24684    C:0.25695    A:0.22964    G:0.26657

#10: TraesCS7B02G406100
position  1:    T:0.17727    C:0.21212    A:0.30455    G:0.30606
position  2:    T:0.37879    C:0.23939    A:0.22576    G:0.15606
position  3:    T:0.18788    C:0.31667    A:0.16364    G:0.33182
Average         T:0.24798    C:0.25606    A:0.23131    G:0.26465

#11: TRIDC7AG069780.1
position  1:    T:0.17879    C:0.21212    A:0.29697    G:0.31212
position  2:    T:0.37424    C:0.24242    A:0.23333    G:0.15000
position  3:    T:0.17879    C:0.32879    A:0.18030    G:0.31212
Average         T:0.24394    C:0.26111    A:0.23687    G:0.25808

#12: TraesCS7A02G499000
position  1:    T:0.17879    C:0.21212    A:0.29697    G:0.31212
position  2:    T:0.37424    C:0.24242    A:0.23333    G:0.15000
position  3:    T:0.17727    C:0.32727    A:0.18030    G:0.31515
Average         T:0.24343    C:0.26061    A:0.23687    G:0.25909

#13: TraesCS7D02G486000
position  1:    T:0.17879    C:0.21212    A:0.29848    G:0.31061
position  2:    T:0.37576    C:0.24091    A:0.23182    G:0.15152
position  3:    T:0.18485    C:0.31970    A:0.18788    G:0.30758
Average         T:0.24646    C:0.25758    A:0.23939    G:0.25657

Sums of codon usage counts
------------------------------------------------------------------------------
Phe F TTT     102 | Ser S TCT      62 | Tyr Y TAT      79 | Cys C TGT      55
      TTC     362 |       TCC     143 |       TAC     115 |       TGC      64
Leu L TTA      10 |       TCA     127 | *** * TAA       0 | *** * TGA       0
      TTG     140 |       TCG     122 |       TAG       0 | Trp W TGG     114
------------------------------------------------------------------------------
Leu L CTT      98 | Pro P CCT      69 | His H CAT      62 | Arg R CGT      19
      CTC     314 |       CCC     101 |       CAC      92 |       CGC      25
      CTA      81 |       CCA      80 | Gln Q CAA      89 |       CGA      18
      CTG     361 |       CCG     187 |       CAG     195 |       CGG      48
------------------------------------------------------------------------------
Ile I ATT     167 | Thr T ACT      56 | Asn N AAT     123 | Ser S AGT      39
      ATC     355 |       ACC     158 |       AAC     155 |       AGC     157
      ATA     152 |       ACA     155 | Lys K AAA     122 | Arg R AGA      55
Met M ATG     352 |       ACG     111 |       AAG     279 |       AGG     111
------------------------------------------------------------------------------
Val V GTT      89 | Ala A GCT     133 | Asp D GAT     120 | Gly G GGT      96
      GTC     231 |       GCC     219 |       GAC     163 |       GGC     270
      GTA      81 |       GCA     147 | Glu E GAA      84 |       GGA     123
      GTG     323 |       GCG     297 |       GAG     225 |       GGG     171
------------------------------------------------------------------------------

(Ambiguity data are not used in the counts.)


Codon position x base (3x4) table, overall

position  1:    T:0.17277    C:0.21253    A:0.29435    G:0.32035
position  2:    T:0.37189    C:0.25043    A:0.21992    G:0.15775
position  3:    T:0.15821    C:0.33792    A:0.15301    G:0.35086
Average         T:0.23429    C:0.26696    A:0.22243    G:0.27632


Nei & Gojobori 1986. dN/dS (dN, dS)
(Pairwise deletion)
(Note: This matrix is not used in later ML. analysis.
Use runmode = -2 for ML pairwise comparison.)

Bradi5g24170.3      
HORVU.MOREX.r2.2HG0169630.1 0.1219 (0.0421 0.3457)
TRIDC2BG077350.1     0.1153 (0.0376 0.3265) 0.0993 (0.0205 0.2066)
TraesCS2B02G536100   0.1141 (0.0369 0.3235) 0.1013 (0.0212 0.2093) 0.1115 (0.0007 0.0059)
TraesCS2D02G508800   0.1114 (0.0351 0.3155) 0.1219 (0.0251 0.2062) 0.0687 (0.0067 0.0976) 0.0738 (0.0074 0.0999)
TRIDC2AG071580.1     0.1302 (0.0408 0.3135) 0.1381 (0.0267 0.1935) 0.1980 (0.0176 0.0887) 0.2005 (0.0182 0.0909) 0.1878 (0.0152 0.0808)
TraesCS2A02G508200   0.1267 (0.0401 0.3166) 0.1293 (0.0260 0.2013) 0.1844 (0.0173 0.0939) 0.1870 (0.0180 0.0962) 0.1576 (0.0145 0.0919) 0.0666 (0.0007 0.0100)
HORVU.MOREX.r2.7HG0614570.1 0.1966 (0.0781 0.3970) 0.1911 (0.0808 0.4231) 0.1973 (0.0818 0.4145) 0.2007 (0.0825 0.4111) 0.2042 (0.0799 0.3914) 0.1955 (0.0807 0.4129) 0.1988 (0.0800 0.4024)
TRIDC7BG064220.1     0.2133 (0.0802 0.3759) 0.2115 (0.0826 0.3906) 0.2124 (0.0791 0.3725) 0.2124 (0.0799 0.3760) 0.2186 (0.0784 0.3587) 0.2242 (0.0817 0.3645) 0.2312 (0.0815 0.3524) 0.3155 (0.0488 0.1548)
TraesCS7B02G406100   0.2150 (0.0812 0.3775) 0.2113 (0.0836 0.3957) 0.2141 (0.0801 0.3740) 0.2141 (0.0808 0.3776) 0.2204 (0.0794 0.3602) 0.2259 (0.0827 0.3660) 0.2330 (0.0825 0.3539) 0.3419 (0.0494 0.1446) 0.1161 (0.0027 0.0231)
TRIDC7AG069780.1     0.2087 (0.0821 0.3934) 0.1979 (0.0830 0.4192) 0.1943 (0.0814 0.4192) 0.1943 (0.0822 0.4229) 0.1925 (0.0792 0.4115) 0.2010 (0.0826 0.4107) 0.2062 (0.0822 0.3985) 0.2361 (0.0502 0.2125) 0.2532 (0.0413 0.1632) 0.2604 (0.0398 0.1529)
TraesCS7A02G499000   0.2050 (0.0821 0.4004) 0.2048 (0.0830 0.4051) 0.1977 (0.0814 0.4121) 0.1977 (0.0822 0.4158) 0.1959 (0.0792 0.4045) 0.2063 (0.0826 0.4002) 0.2117 (0.0822 0.3881) 0.2456 (0.0502 0.2044) 0.2572 (0.0413 0.1606) 0.2648 (0.0398 0.1504)-1.0000 (0.0000 0.0146)
TraesCS7D02G486000   0.2017 (0.0817 0.4049) 0.1956 (0.0842 0.4302) 0.1938 (0.0827 0.4266) 0.1938 (0.0834 0.4304) 0.1888 (0.0804 0.4260) 0.2038 (0.0838 0.4110) 0.2091 (0.0834 0.3988) 0.2569 (0.0506 0.1970) 0.2534 (0.0399 0.1576) 0.2699 (0.0384 0.1424) 0.0825 (0.0061 0.0734) 0.0908 (0.0061 0.0666)


TREE #  1:  (1, ((2, ((3, 4), (5, (6, 7)))), (8, ((9, 10), (13, (11, 12))))));   MP score: -1
This is a rooted tree.  Please check!
check convergence..
lnL(ntime: 24  np: 29):  -6455.028281      +0.000000
  14..1    14..15   15..16   16..2    16..17   17..18   18..3    18..4    17..19   19..5    19..20   20..6    20..7    15..21   21..8    21..22   22..23   23..9    23..10   22..24   24..13   24..25   25..11   25..12 
 0.087714 0.098789 0.091409 0.125803 0.053041 0.042567 0.001506 0.004617 0.008620 0.042274 0.058973 0.002227 0.007186 0.233719 0.132771 0.035888 0.081935 0.017457 0.007269 0.098952 0.029633 0.034394 0.008191 0.003256 2.367873 0.789133 0.133128 0.056810 2.325158

Note: Branch length is defined as number of nucleotide substitutions per codon (not per neucleotide site).

tree length =   1.30819

(1: 0.087714, ((2: 0.125803, ((3: 0.001506, 4: 0.004617): 0.042567, (5: 0.042274, (6: 0.002227, 7: 0.007186): 0.058973): 0.008620): 0.053041): 0.091409, (8: 0.132771, ((9: 0.017457, 10: 0.007269): 0.081935, (13: 0.029633, (11: 0.008191, 12: 0.003256): 0.034394): 0.098952): 0.035888): 0.233719): 0.098789);

(Bradi5g24170.3: 0.087714, ((HORVU.MOREX.r2.2HG0169630.1: 0.125803, ((TRIDC2BG077350.1: 0.001506, TraesCS2B02G536100: 0.004617): 0.042567, (TraesCS2D02G508800: 0.042274, (TRIDC2AG071580.1: 0.002227, TraesCS2A02G508200: 0.007186): 0.058973): 0.008620): 0.053041): 0.091409, (HORVU.MOREX.r2.7HG0614570.1: 0.132771, ((TRIDC7BG064220.1: 0.017457, TraesCS7B02G406100: 0.007269): 0.081935, (TraesCS7D02G486000: 0.029633, (TRIDC7AG069780.1: 0.008191, TraesCS7A02G499000: 0.003256): 0.034394): 0.098952): 0.035888): 0.233719): 0.098789);

Detailed output identifying parameters

kappa (ts/tv) =  2.36787


dN/dS (w) for site classes (K=4)

site class             0        1       2a       2b
proportion       0.78913  0.13313  0.06652  0.01122
background w     0.05681  1.00000  0.05681  1.00000
foreground w     0.05681  1.00000  2.32516  2.32516


Naive Empirical Bayes (NEB) analysis (please use the BEB results.)
Positive sites for foreground lineages Prob(w>1):

     2 V 0.595
     4 M 0.524
    59 A 0.940
    94 A 0.930
   119 K 0.564
   123 V 0.538
   131 L 0.607
   144 N 0.551
   175 V 0.920
   178 A 0.551
   187 R 0.571
   188 Q 0.584
   210 F 0.562
   215 V 0.597
   237 V 0.592
   263 T 0.934
   279 N 0.551
   319 A 0.582
   321 V 0.538
   326 L 0.590
   350 R 0.570
   361 T 0.584
   391 L 0.603
   423 A 0.587
   473 A 0.565
   535 M 0.522
   553 K 0.551
   604 L 0.555
   626 S 0.561
   666 T 0.541
   676 F 0.953*

Bayes Empirical Bayes (BEB) analysis (Yang, Wong & Nielsen 2005. Mol. Biol. Evol. 22:1107-1118)
Positive sites for foreground lineages Prob(w>1):
     2 V 0.592
     4 M 0.517
    59 A 0.935
    94 A 0.924
   119 K 0.549
   123 V 0.530
   131 L 0.604
   144 N 0.537
   175 V 0.911
   178 A 0.542
   187 R 0.566
   188 Q 0.573
   210 F 0.548
   215 V 0.592
   237 V 0.586
   263 T 0.928
   279 N 0.537
   319 A 0.574
   321 V 0.530
   326 L 0.584
   350 R 0.555
   361 T 0.576
   391 L 0.600
   423 A 0.583
   473 A 0.555
   535 M 0.510
   553 K 0.537
   604 L 0.541
   626 S 0.553
   666 T 0.532
   676 F 0.944


The grid (see ternary graph for p0-p1)

w0:   0.050  0.150  0.250  0.350  0.450  0.550  0.650  0.750  0.850  0.950
w2:   1.500  2.500  3.500  4.500  5.500  6.500  7.500  8.500  9.500 10.500


Posterior on the grid

w0:   1.000  0.000  0.000  0.000  0.000  0.000  0.000  0.000  0.000  0.000
w2:   0.397  0.223  0.161  0.093  0.055  0.032  0.019  0.011  0.006  0.004

Posterior for p0-p1 (see the ternary graph)

 0.000
 0.000 0.000 0.000
 0.000 0.000 0.000 0.000 0.000
 0.000 0.000 0.000 0.000 0.000 0.000 0.000
 0.000 0.000 0.000 0.000 0.000 0.000 0.000 0.000 0.000
 0.000 0.000 0.000 0.000 0.000 0.000 0.000 0.000 0.000 0.000 0.000
 0.000 0.000 0.000 0.000 0.000 0.000 0.000 0.000 0.000 0.000 0.000 0.000 0.000
 0.000 0.000 0.000 0.000 0.000 0.000 0.000 0.000 0.000 0.000 0.000 0.000 0.000 0.000 0.000
 0.000 0.000 0.000 0.000 0.000 0.000 0.000 0.000 0.000 0.000 0.000 0.000 0.000 0.003 0.373 0.382 0.241
 0.000 0.000 0.000 0.000 0.000 0.000 0.000 0.000 0.000 0.000 0.000 0.000 0.000 0.000 0.000 0.000 0.000 0.000 0.000

sum of density on p0-p1 =   1.000000

Time used:  2:51
