# Supplementary material for: Comparative gene retention analysis in barley, wild emmer, and bread wheat pangenome lines reveals factors affecting gene retention following gene duplication
Source: BMC Biol. 2023 Feb 6;21:25. doi: 10.1186/s12915-022-01503-z (PMC9903521; doi:10.1186/s12915-022-01503-z)
Supplement: Supplementary file 12 — Additional file 12. Sequence alignment, phylogenetic trees, and natural selection analyses data for Fig. 5E-O. [file 12915_2022_1503_MOESM12_ESM.zip › Files_S11/HORVU.MOREX.r2.7HG0614570.1/HORVU.MOREX.r2.7HG0614570.1.phy]

(Bradi5g24170.3,((HORVU.MOREX.r2.2HG0169630.1,((TRIDC2BG077350.1,TraesCS2B02G536100),(TraesCS2D02G508800,(TRIDC2AG071580.1,TraesCS2A02G508200)))),(HORVU.MOREX.r2.7HG0614570.1,((TRIDC7BG064220.1,TraesCS7B02G406100),(TraesCS7D02G486000,(TRIDC7AG069780.1,TraesCS7A02G499000))))'#1'));
