# Supplementary material for: Comparative gene retention analysis in barley, wild emmer, and bread wheat pangenome lines reveals factors affecting gene retention following gene duplication
Source: BMC Biol. 2023 Feb 6;21:25. doi: 10.1186/s12915-022-01503-z (PMC9903521; doi:10.1186/s12915-022-01503-z)
Supplement: Supplementary file 12 — Additional file 12. Sequence alignment, phylogenetic trees, and natural selection analyses data for Fig. 5E-O. [file 12915_2022_1503_MOESM12_ESM.zip › Files_S11/HORVU.MOREX.r2.7HG0614570.1/rst1]

	13	683	458	0.5433	0.088	0.099	0.091	0.126	0.053	0.043	0.002	0.005	0.009	0.042	0.059	0.002	0.007	0.234	0.133	0.036	0.082	0.017	0.007	0.099	0.030	0.034	0.008	0.003	2.368	0.789	0.133	0.057	2.325	-6455.028
