# Supplementary material for: Comparative gene retention analysis in barley, wild emmer, and bread wheat pangenome lines reveals factors affecting gene retention following gene duplication
Source: BMC Biol. 2023 Feb 6;21:25. doi: 10.1186/s12915-022-01503-z (PMC9903521; doi:10.1186/s12915-022-01503-z)
Supplement: Supplementary file 12 — Additional file 12. Sequence alignment, phylogenetic trees, and natural selection analyses data for Fig. 5E-O. [file 12915_2022_1503_MOESM12_ESM.zip › Files_S11/HORVU.MOREX.r2.7HG0614570.1/2NG.dS]

    13
Bradi5g24170.3       
HORVU.MOREX.r2.2HG0169630.1   0.3457
TRIDC2BG077350.1       0.3265  0.2066
TraesCS2B02G536100     0.3235  0.2093  0.0059
TraesCS2D02G508800     0.3155  0.2062  0.0976  0.0999
TRIDC2AG071580.1       0.3135  0.1935  0.0887  0.0909  0.0808
TraesCS2A02G508200     0.3166  0.2013  0.0939  0.0962  0.0919  0.0100
HORVU.MOREX.r2.7HG0614570.1   0.3970  0.4231  0.4145  0.4111  0.3914  0.4129  0.4024
TRIDC7BG064220.1       0.3759  0.3906  0.3725  0.3760  0.3587  0.3645  0.3524  0.1548
TraesCS7B02G406100     0.3775  0.3957  0.3740  0.3776  0.3602  0.3660  0.3539  0.1446  0.0231
TRIDC7AG069780.1       0.3934  0.4192  0.4192  0.4229  0.4115  0.4107  0.3985  0.2125  0.1632  0.1529
TraesCS7A02G499000     0.4004  0.4051  0.4121  0.4158  0.4045  0.4002  0.3881  0.2044  0.1606  0.1504  0.0146
TraesCS7D02G486000     0.4049  0.4302  0.4266  0.4304  0.4260  0.4110  0.3988  0.1970  0.1576  0.1424  0.0734  0.0666
