# Supplementary material for: Comparative gene retention analysis in barley, wild emmer, and bread wheat pangenome lines reveals factors affecting gene retention following gene duplication
Source: BMC Biol. 2023 Feb 6;21:25. doi: 10.1186/s12915-022-01503-z (PMC9903521; doi:10.1186/s12915-022-01503-z)
Supplement: Supplementary file 12 — Additional file 12. Sequence alignment, phylogenetic trees, and natural selection analyses data for Fig. 5E-O. [file 12915_2022_1503_MOESM12_ESM.zip › Files_S11/HORVU.MOREX.r2.7HG0614570.1/2NG.t]

    13
Bradi5g24170.3       
HORVU.MOREX.r2.2HG0169630.1   0.3538
TRIDC2BG077350.1       0.3298  0.2016
TraesCS2B02G536100     0.3259  0.2051  0.0059
TraesCS2D02G508800     0.3160  0.2118  0.0886  0.0918
TRIDC2AG071580.1       0.3267  0.2057  0.1062  0.1094  0.0950
TraesCS2A02G508200     0.3274  0.2100  0.1097  0.1129  0.1018  0.0090
HORVU.MOREX.r2.7HG0614570.1   0.4703  0.4969  0.4930  0.4921  0.4719  0.4891  0.4796
TRIDC7BG064220.1       0.4591  0.4775  0.4560  0.4603  0.4443  0.4558  0.4462  0.2242
TraesCS7B02G406100     0.4622  0.4831  0.4591  0.4633  0.4474  0.4588  0.4493  0.2181  0.0230
TRIDC7AG069780.1       0.4765  0.4995  0.4961  0.5005  0.4856  0.4921  0.4821  0.2697  0.2135  0.2024
TraesCS7A02G499000     0.4817  0.4889  0.4908  0.4952  0.4804  0.4843  0.4744  0.2637  0.2116  0.2006  0.0107
TraesCS7D02G486000     0.4847  0.5111  0.5050  0.5094  0.4998  0.4957  0.4857  0.2595  0.2065  0.1918  0.0678  0.0628
