# Supplementary material for: Comparative gene retention analysis in barley, wild emmer, and bread wheat pangenome lines reveals factors affecting gene retention following gene duplication
Source: BMC Biol. 2023 Feb 6;21:25. doi: 10.1186/s12915-022-01503-z (PMC9903521; doi:10.1186/s12915-022-01503-z)
Supplement: Supplementary file 12 — Additional file 12. Sequence alignment, phylogenetic trees, and natural selection analyses data for Fig. 5E-O. [file 12915_2022_1503_MOESM12_ESM.zip › Files_S11/HORVU.MOREX.r2.6HG0521420.1/rst]

Supplemental results for CODEML (seqf: HORVU.MOREX.r2.6HG0521420.1.fas  treef: HORVU.MOREX.r2.6HG0521420.1.phy)


dN/dS (w) for site classes (K=4)

site class             0        1       2a       2b
proportion       0.85077  0.14923  0.00000  0.00000
background w     0.10465  1.00000  0.10465  1.00000
foreground w     0.10465  1.00000  1.00000  1.00000

Naive Empirical Bayes (NEB) probabilities for 4 classes
(amino acids refer to 1st sequence: TRIDC6AG056700.1)

   1 -   0.85077 0.14923 0.00000 0.00000 ( 1)
   2 -   0.76258 0.23742 0.00000 0.00000 ( 1)
   3 -   0.60176 0.39824 0.00000 0.00000 ( 1)
   4 -   0.00248 0.99752 0.00000 0.00000 ( 2)
   5 -   0.92878 0.07122 0.00000 0.00000 ( 1)
   6 -   0.08174 0.91826 0.00000 0.00000 ( 2)
   7 -   0.01801 0.98199 0.00000 0.00000 ( 2)
   8 -   0.25862 0.74138 0.00000 0.00000 ( 2)
   9 M   0.99988 0.00012 0.00000 0.00000 ( 1)
  10 A   0.01889 0.98111 0.00000 0.00000 ( 2)
  11 S   0.99828 0.00172 0.00000 0.00000 ( 1)
  12 Y   0.09774 0.90226 0.00000 0.00000 ( 2)
  13 S   0.66944 0.33056 0.00000 0.00000 ( 1)
  14 E   0.01119 0.98881 0.00000 0.00000 ( 2)
  15 K   0.01121 0.98879 0.00000 0.00000 ( 2)
  16 Q   0.44438 0.55562 0.00000 0.00000 ( 2)
  17 A   0.01533 0.98467 0.00000 0.00000 ( 2)
  18 N   0.98699 0.01301 0.00000 0.00000 ( 1)
  19 D   0.20053 0.79947 0.00000 0.00000 ( 2)
  20 K   0.00479 0.99521 0.00000 0.00000 ( 2)
  21 G   0.00534 0.99466 0.00000 0.00000 ( 2)
  22 E   0.99995 0.00005 0.00000 0.00000 ( 1)
  23 -   0.03678 0.96322 0.00000 0.00000 ( 2)
  24 -   0.72832 0.27168 0.00000 0.00000 ( 1)
  25 -   0.96293 0.03707 0.00000 0.00000 ( 1)
  26 K   0.66225 0.33775 0.00000 0.00000 ( 1)
  27 H   0.09271 0.90729 0.00000 0.00000 ( 2)
  28 H   0.98206 0.01794 0.00000 0.00000 ( 1)
  29 E   0.92838 0.07162 0.00000 0.00000 ( 1)
  30 L   0.90307 0.09693 0.00000 0.00000 ( 1)
  31 V   0.99998 0.00002 0.00000 0.00000 ( 1)
  32 C   0.99955 0.00045 0.00000 0.00000 ( 1)
  33 V   1.00000 0.00000 0.00000 0.00000 ( 1)
  34 T   0.99996 0.00004 0.00000 0.00000 ( 1)
  35 G   0.99980 0.00020 0.00000 0.00000 ( 1)
  36 A   0.99979 0.00021 0.00000 0.00000 ( 1)
  37 G   0.99461 0.00539 0.00000 0.00000 ( 1)
  38 G   1.00000 0.00000 0.00000 0.00000 ( 1)
  39 F   1.00000 0.00000 0.00000 0.00000 ( 1)
  40 I   0.99988 0.00012 0.00000 0.00000 ( 1)
  41 G   0.99999 0.00001 0.00000 0.00000 ( 1)
  42 S   0.99239 0.00761 0.00000 0.00000 ( 1)
  43 W   0.99992 0.00008 0.00000 0.00000 ( 1)
  44 V   1.00000 0.00000 0.00000 0.00000 ( 1)
  45 V   1.00000 0.00000 0.00000 0.00000 ( 1)
  46 K   1.00000 0.00000 0.00000 0.00000 ( 1)
  47 A   0.99849 0.00151 0.00000 0.00000 ( 1)
  48 L   1.00000 0.00000 0.00000 0.00000 ( 1)
  49 L   1.00000 0.00000 0.00000 0.00000 ( 1)
  50 L   0.99991 0.00009 0.00000 0.00000 ( 1)
  51 H   0.99488 0.00512 0.00000 0.00000 ( 1)
  52 G   1.00000 0.00000 0.00000 0.00000 ( 1)
  53 Y   1.00000 0.00000 0.00000 0.00000 ( 1)
  54 R   0.99988 0.00012 0.00000 0.00000 ( 1)
  55 V   0.99999 0.00001 0.00000 0.00000 ( 1)
  56 R   0.99985 0.00015 0.00000 0.00000 ( 1)
  57 G   0.99160 0.00840 0.00000 0.00000 ( 1)
  58 T   0.99997 0.00003 0.00000 0.00000 ( 1)
  59 A   1.00000 0.00000 0.00000 0.00000 ( 1)
  60 R   0.99969 0.00031 0.00000 0.00000 ( 1)
  61 D   0.99879 0.00121 0.00000 0.00000 ( 1)
  62 P   0.99999 0.00001 0.00000 0.00000 ( 1)
  63 A   0.99300 0.00700 0.00000 0.00000 ( 1)
  64 D   0.99999 0.00001 0.00000 0.00000 ( 1)
  65 H   0.92913 0.07087 0.00000 0.00000 ( 1)
  66 K   1.00000 0.00000 0.00000 0.00000 ( 1)
  67 N   1.00000 0.00000 0.00000 0.00000 ( 1)
  68 A   0.99739 0.00261 0.00000 0.00000 ( 1)
  69 H   1.00000 0.00000 0.00000 0.00000 ( 1)
  70 L   0.99985 0.00015 0.00000 0.00000 ( 1)
  71 L   0.99498 0.00502 0.00000 0.00000 ( 1)
  72 T   0.95240 0.04760 0.00000 0.00000 ( 1)
  73 L   0.99368 0.00632 0.00000 0.00000 ( 1)
  74 E   1.00000 0.00000 0.00000 0.00000 ( 1)
  75 G   0.99979 0.00021 0.00000 0.00000 ( 1)
  76 A   1.00000 0.00000 0.00000 0.00000 ( 1)
  77 Q   0.84940 0.15060 0.00000 0.00000 ( 1)
  78 E   0.99999 0.00001 0.00000 0.00000 ( 1)
  79 R   0.99999 0.00001 0.00000 0.00000 ( 1)
  80 L   0.99982 0.00018 0.00000 0.00000 ( 1)
  81 A   0.99754 0.00246 0.00000 0.00000 ( 1)
  82 L   0.99745 0.00255 0.00000 0.00000 ( 1)
  83 C   0.99998 0.00002 0.00000 0.00000 ( 1)
  84 R   1.00000 0.00000 0.00000 0.00000 ( 1)
  85 A   1.00000 0.00000 0.00000 0.00000 ( 1)
  86 D   0.99999 0.00001 0.00000 0.00000 ( 1)
  87 L   0.99999 0.00001 0.00000 0.00000 ( 1)
  88 L   0.99999 0.00001 0.00000 0.00000 ( 1)
  89 D   1.00000 0.00000 0.00000 0.00000 ( 1)
  90 R   0.99534 0.00466 0.00000 0.00000 ( 1)
  91 D   0.99991 0.00009 0.00000 0.00000 ( 1)
  92 N   0.99994 0.00006 0.00000 0.00000 ( 1)
  93 L   1.00000 0.00000 0.00000 0.00000 ( 1)
  94 C   0.44022 0.55978 0.00000 0.00000 ( 2)
  95 S   0.99735 0.00265 0.00000 0.00000 ( 1)
  96 V   0.99999 0.00001 0.00000 0.00000 ( 1)
  97 F   1.00000 0.00000 0.00000 0.00000 ( 1)
  98 S   0.00744 0.99256 0.00000 0.00000 ( 2)
  99 G   0.99999 0.00001 0.00000 0.00000 ( 1)
 100 C   1.00000 0.00000 0.00000 0.00000 ( 1)
 101 H   0.99973 0.00027 0.00000 0.00000 ( 1)
 102 G   1.00000 0.00000 0.00000 0.00000 ( 1)
 103 V   1.00000 0.00000 0.00000 0.00000 ( 1)
 104 F   0.99998 0.00002 0.00000 0.00000 ( 1)
 105 H   0.99997 0.00003 0.00000 0.00000 ( 1)
 106 V   0.99993 0.00007 0.00000 0.00000 ( 1)
 107 A   1.00000 0.00000 0.00000 0.00000 ( 1)
 108 S   0.99989 0.00011 0.00000 0.00000 ( 1)
 109 P   0.99949 0.00051 0.00000 0.00000 ( 1)
 110 I   0.99997 0.00003 0.00000 0.00000 ( 1)
 111 S   0.99995 0.00005 0.00000 0.00000 ( 1)
 112 E   0.99941 0.00059 0.00000 0.00000 ( 1)
 113 T   0.99661 0.00339 0.00000 0.00000 ( 1)
 114 D   1.00000 0.00000 0.00000 0.00000 ( 1)
 115 P   0.99801 0.00199 0.00000 0.00000 ( 1)
 116 E   0.99994 0.00006 0.00000 0.00000 ( 1)
 117 L   0.99999 0.00001 0.00000 0.00000 ( 1)
 118 M   0.99978 0.00022 0.00000 0.00000 ( 1)
 119 V   0.99664 0.00336 0.00000 0.00000 ( 1)
 120 V   1.00000 0.00000 0.00000 0.00000 ( 1)
 121 A   1.00000 0.00000 0.00000 0.00000 ( 1)
 122 V   0.99996 0.00004 0.00000 0.00000 ( 1)
 123 E   1.00000 0.00000 0.00000 0.00000 ( 1)
 124 G   0.99898 0.00102 0.00000 0.00000 ( 1)
 125 T   0.99999 0.00001 0.00000 0.00000 ( 1)
 126 R   0.99073 0.00927 0.00000 0.00000 ( 1)
 127 N   1.00000 0.00000 0.00000 0.00000 ( 1)
 128 V   0.99999 0.00001 0.00000 0.00000 ( 1)
 129 I   1.00000 0.00000 0.00000 0.00000 ( 1)
 130 N   0.98365 0.01635 0.00000 0.00000 ( 1)
 131 A   0.99999 0.00001 0.00000 0.00000 ( 1)
 132 A   0.99995 0.00005 0.00000 0.00000 ( 1)
 133 A   0.99981 0.00019 0.00000 0.00000 ( 1)
 134 D   1.00000 0.00000 0.00000 0.00000 ( 1)
 135 A   0.99990 0.00010 0.00000 0.00000 ( 1)
 136 G   1.00000 0.00000 0.00000 0.00000 ( 1)
 137 V   0.99999 0.00001 0.00000 0.00000 ( 1)
 138 R   0.99602 0.00398 0.00000 0.00000 ( 1)
 139 R   0.99994 0.00006 0.00000 0.00000 ( 1)
 140 V   0.99991 0.00009 0.00000 0.00000 ( 1)
 141 V   0.99999 0.00001 0.00000 0.00000 ( 1)
 142 F   1.00000 0.00000 0.00000 0.00000 ( 1)
 143 T   0.99939 0.00061 0.00000 0.00000 ( 1)
 144 S   0.99999 0.00001 0.00000 0.00000 ( 1)
 145 S   0.99997 0.00003 0.00000 0.00000 ( 1)
 146 Y   1.00000 0.00000 0.00000 0.00000 ( 1)
 147 G   1.00000 0.00000 0.00000 0.00000 ( 1)
 148 A   0.99999 0.00001 0.00000 0.00000 ( 1)
 149 V   0.99999 0.00001 0.00000 0.00000 ( 1)
 150 H   1.00000 0.00000 0.00000 0.00000 ( 1)
 151 M   1.00000 0.00000 0.00000 0.00000 ( 1)
 152 D   0.99999 0.00001 0.00000 0.00000 ( 1)
 153 P   1.00000 0.00000 0.00000 0.00000 ( 1)
 154 N   1.00000 0.00000 0.00000 0.00000 ( 1)
 155 R   0.99999 0.00001 0.00000 0.00000 ( 1)
 156 S   0.99987 0.00013 0.00000 0.00000 ( 1)
 157 P   0.99687 0.00313 0.00000 0.00000 ( 1)
 158 D   1.00000 0.00000 0.00000 0.00000 ( 1)
 159 T   0.99723 0.00277 0.00000 0.00000 ( 1)
 160 V   1.00000 0.00000 0.00000 0.00000 ( 1)
 161 V   0.99968 0.00032 0.00000 0.00000 ( 1)
 162 D   0.99916 0.00084 0.00000 0.00000 ( 1)
 163 E   1.00000 0.00000 0.00000 0.00000 ( 1)
 164 T   0.49158 0.50842 0.00000 0.00000 ( 2)
 165 C   0.99999 0.00001 0.00000 0.00000 ( 1)
 166 W   0.99991 0.00009 0.00000 0.00000 ( 1)
 167 S   1.00000 0.00000 0.00000 0.00000 ( 1)
 168 D   1.00000 0.00000 0.00000 0.00000 ( 1)
 169 Y   1.00000 0.00000 0.00000 0.00000 ( 1)
 170 D   0.99668 0.00332 0.00000 0.00000 ( 1)
 171 F   0.99965 0.00035 0.00000 0.00000 ( 1)
 172 C   1.00000 0.00000 0.00000 0.00000 ( 1)
 173 K   0.99941 0.00059 0.00000 0.00000 ( 1)
 174 E   0.98005 0.01995 0.00000 0.00000 ( 1)
 175 T   0.99186 0.00814 0.00000 0.00000 ( 1)
 176 E   0.99973 0.00027 0.00000 0.00000 ( 1)
 177 H   0.99620 0.00380 0.00000 0.00000 ( 1)
 178 V   0.01541 0.98459 0.00000 0.00000 ( 2)
 179 -   0.99995 0.00005 0.00000 0.00000 ( 1)
 180 -   0.99985 0.00015 0.00000 0.00000 ( 1)
 181 -   0.99979 0.00021 0.00000 0.00000 ( 1)
 182 -   0.99691 0.00309 0.00000 0.00000 ( 1)
 183 -   0.99989 0.00011 0.00000 0.00000 ( 1)
 184 L   0.88968 0.11032 0.00000 0.00000 ( 1)
 185 L   0.99992 0.00008 0.00000 0.00000 ( 1)
 186 L   0.99843 0.00157 0.00000 0.00000 ( 1)
 187 E   1.00000 0.00000 0.00000 0.00000 ( 1)
 188 D   0.97204 0.02796 0.00000 0.00000 ( 1)
 189 N   0.98440 0.01560 0.00000 0.00000 ( 1)
 190 G   0.99974 0.00026 0.00000 0.00000 ( 1)
 191 G   0.00662 0.99338 0.00000 0.00000 ( 2)
 192 D   0.99997 0.00003 0.00000 0.00000 ( 1)
 193 H   0.99975 0.00025 0.00000 0.00000 ( 1)
 194 G   0.99977 0.00023 0.00000 0.00000 ( 1)
 195 E   0.99988 0.00012 0.00000 0.00000 ( 1)
 196 G   0.46376 0.53624 0.00000 0.00000 ( 2)
 197 G   0.99817 0.00183 0.00000 0.00000 ( 1)
 198 G   0.99998 0.00002 0.00000 0.00000 ( 1)
 199 G   0.97859 0.02141 0.00000 0.00000 ( 1)
 200 Q   0.99820 0.00180 0.00000 0.00000 ( 1)
 201 Q   0.99533 0.00467 0.00000 0.00000 ( 1)
 202 G   0.90330 0.09670 0.00000 0.00000 ( 1)
 203 A   0.99976 0.00024 0.00000 0.00000 ( 1)
 204 -   0.99985 0.00015 0.00000 0.00000 ( 1)
 205 -   0.99819 0.00181 0.00000 0.00000 ( 1)
 206 -   0.99964 0.00036 0.00000 0.00000 ( 1)
 207 -   0.99874 0.00126 0.00000 0.00000 ( 1)
 208 -   0.99654 0.00346 0.00000 0.00000 ( 1)
 209 -   0.99995 0.00005 0.00000 0.00000 ( 1)
 210 -   0.99731 0.00269 0.00000 0.00000 ( 1)
 211 G   0.99996 0.00004 0.00000 0.00000 ( 1)
 212 P   0.99999 0.00001 0.00000 0.00000 ( 1)
 213 G   0.90469 0.09531 0.00000 0.00000 ( 1)
 214 S   0.96476 0.03524 0.00000 0.00000 ( 1)
 215 G   0.97105 0.02895 0.00000 0.00000 ( 1)
 216 G   0.13404 0.86596 0.00000 0.00000 ( 2)
 217 A   0.00001 0.99999 0.00000 0.00000 ( 2)
 218 V   0.99995 0.00005 0.00000 0.00000 ( 1)
 219 D   0.99839 0.00161 0.00000 0.00000 ( 1)
 220 D   0.02546 0.97454 0.00000 0.00000 ( 2)
 221 -   0.85077 0.14923 0.00000 0.00000 ( 1)
 222 -   0.85077 0.14923 0.00000 0.00000 ( 1)
 223 -   0.85077 0.14923 0.00000 0.00000 ( 1)
 224 D   0.97608 0.02392 0.00000 0.00000 ( 1)
 225 R   0.71870 0.28130 0.00000 0.00000 ( 1)
 226 P   0.00146 0.99854 0.00000 0.00000 ( 2)
 227 R   0.84160 0.15840 0.00000 0.00000 ( 1)
 228 A   0.99875 0.00125 0.00000 0.00000 ( 1)
 229 A   0.37423 0.62577 0.00000 0.00000 ( 2)
 230 A   0.88863 0.11137 0.00000 0.00000 ( 1)
 231 E   0.99962 0.00038 0.00000 0.00000 ( 1)
 232 A   0.98651 0.01349 0.00000 0.00000 ( 1)
 233 Q   0.99691 0.00309 0.00000 0.00000 ( 1)
 234 S   0.99984 0.00016 0.00000 0.00000 ( 1)
 235 G   0.99836 0.00164 0.00000 0.00000 ( 1)
 236 H   0.98922 0.01078 0.00000 0.00000 ( 1)
 237 R   0.05451 0.94549 0.00000 0.00000 ( 2)
 238 L   0.17168 0.82832 0.00000 0.00000 ( 2)
 239 Y   0.99402 0.00598 0.00000 0.00000 ( 1)
 240 Q   0.99044 0.00956 0.00000 0.00000 ( 1)
 241 P   0.96688 0.03312 0.00000 0.00000 ( 1)
 242 L   0.99834 0.00166 0.00000 0.00000 ( 1)
 243 P   0.99760 0.00240 0.00000 0.00000 ( 1)
 244 H   0.95472 0.04528 0.00000 0.00000 ( 1)
 245 G   0.99997 0.00003 0.00000 0.00000 ( 1)
 246 R   0.99979 0.00021 0.00000 0.00000 ( 1)
 247 Q   0.04843 0.95157 0.00000 0.00000 ( 2)
 248 E   1.00000 0.00000 0.00000 0.00000 ( 1)
 249 -   0.99999 0.00001 0.00000 0.00000 ( 1)
 250 -   0.99955 0.00045 0.00000 0.00000 ( 1)
 251 -   0.99945 0.00055 0.00000 0.00000 ( 1)
 252 -   0.99999 0.00001 0.00000 0.00000 ( 1)
 253 -   0.99999 0.00001 0.00000 0.00000 ( 1)
 254 -   0.99990 0.00010 0.00000 0.00000 ( 1)
 255 -   0.99998 0.00002 0.00000 0.00000 ( 1)
 256 -   0.99999 0.00001 0.00000 0.00000 ( 1)
 257 -   0.97975 0.02025 0.00000 0.00000 ( 1)
 258 -   0.99199 0.00801 0.00000 0.00000 ( 1)
 259 -   0.99983 0.00017 0.00000 0.00000 ( 1)
 260 -   0.99996 0.00004 0.00000 0.00000 ( 1)
 261 D   0.99998 0.00002 0.00000 0.00000 ( 1)
 262 L   0.99491 0.00509 0.00000 0.00000 ( 1)
 263 -   0.85077 0.14923 0.00000 0.00000 ( 1)
 264 P   0.97331 0.02669 0.00000 0.00000 ( 1)
 265 Q   0.95546 0.04454 0.00000 0.00000 ( 1)
 266 R   0.82202 0.17798 0.00000 0.00000 ( 1)
 267 R   0.64304 0.35696 0.00000 0.00000 ( 1)
 268 G   1.00000 0.00000 0.00000 0.00000 ( 1)
 269 -   0.28010 0.71990 0.00000 0.00000 ( 2)
 270 R   0.99993 0.00007 0.00000 0.00000 ( 1)
 271 -   0.99939 0.00061 0.00000 0.00000 ( 1)
 272 -   0.98994 0.01006 0.00000 0.00000 ( 1)
 273 -   0.99994 0.00006 0.00000 0.00000 ( 1)
 274 -   0.99927 0.00073 0.00000 0.00000 ( 1)
 275 -   0.99568 0.00432 0.00000 0.00000 ( 1)
 276 -   0.99994 0.00006 0.00000 0.00000 ( 1)
 277 -   0.99994 0.00006 0.00000 0.00000 ( 1)
 278 L   0.99616 0.00384 0.00000 0.00000 ( 1)
 279 H   1.00000 0.00000 0.00000 0.00000 ( 1)
 280 R   0.99998 0.00002 0.00000 0.00000 ( 1)
 281 R   0.15173 0.84827 0.00000 0.00000 ( 2)
 282 -   0.33784 0.66216 0.00000 0.00000 ( 2)
 283 -   0.99945 0.00055 0.00000 0.00000 ( 1)
 284 -   0.99804 0.00196 0.00000 0.00000 ( 1)
 285 -   0.98579 0.01421 0.00000 0.00000 ( 1)
 286 -   0.99992 0.00008 0.00000 0.00000 ( 1)
 287 -   0.99962 0.00038 0.00000 0.00000 ( 1)
 288 -   0.50617 0.49383 0.00000 0.00000 ( 1)
 289 -   0.99998 0.00002 0.00000 0.00000 ( 1)
 290 -   0.99997 0.00003 0.00000 0.00000 ( 1)
 291 -   0.99955 0.00045 0.00000 0.00000 ( 1)
 292 -   0.99210 0.00790 0.00000 0.00000 ( 1)
 293 -   0.01000 0.99000 0.00000 0.00000 ( 2)
 294 -   0.99924 0.00076 0.00000 0.00000 ( 1)
 295 -   0.50578 0.49422 0.00000 0.00000 ( 1)
 296 -   0.98863 0.01137 0.00000 0.00000 ( 1)
 297 P   0.99906 0.00094 0.00000 0.00000 ( 1)
 298 R   0.51266 0.48734 0.00000 0.00000 ( 1)
 299 R   0.94234 0.05766 0.00000 0.00000 ( 1)
 300 C   0.99783 0.00217 0.00000 0.00000 ( 1)
 301 P   0.02899 0.97101 0.00000 0.00000 ( 2)
 302 R   0.00199 0.99801 0.00000 0.00000 ( 2)
 303 P   0.99965 0.00035 0.00000 0.00000 ( 1)
 304 R   0.99994 0.00006 0.00000 0.00000 ( 1)
 305 R   0.17188 0.82812 0.00000 0.00000 ( 2)
 306 -   0.85077 0.14923 0.00000 0.00000 ( 1)
 307 L   0.99928 0.00072 0.00000 0.00000 ( 1)
 308 R   0.99189 0.00811 0.00000 0.00000 ( 1)
 309 A   0.99296 0.00704 0.00000 0.00000 ( 1)
 310 P   0.99976 0.00024 0.00000 0.00000 ( 1)
 311 G   0.99957 0.00043 0.00000 0.00000 ( 1)
 312 R   0.99947 0.00053 0.00000 0.00000 ( 1)
 313 T   0.99952 0.00048 0.00000 0.00000 ( 1)
 314 R   0.98638 0.01362 0.00000 0.00000 ( 1)
 315 Q   0.99997 0.00003 0.00000 0.00000 ( 1)
 316 V   0.02604 0.97396 0.00000 0.00000 ( 2)
 317 P   0.99823 0.00177 0.00000 0.00000 ( 1)
 318 L   0.99996 0.00004 0.00000 0.00000 ( 1)
 319 H   0.96724 0.03276 0.00000 0.00000 ( 1)
 320 G   0.97748 0.02252 0.00000 0.00000 ( 1)
 321 R   0.99850 0.00150 0.00000 0.00000 ( 1)
 322 R   0.99942 0.00058 0.00000 0.00000 ( 1)
 323 A   0.95828 0.04172 0.00000 0.00000 ( 1)
 324 A   0.99958 0.00042 0.00000 0.00000 ( 1)
 325 P   0.99958 0.00042 0.00000 0.00000 ( 1)
 326 C   0.57194 0.42806 0.00000 0.00000 ( 1)
 327 P   0.99979 0.00021 0.00000 0.00000 ( 1)
 328 F   0.99911 0.00089 0.00000 0.00000 ( 1)
 329 P   0.00005 0.99995 0.00000 0.00000 ( 2)
 330 P   0.00772 0.99228 0.00000 0.00000 ( 2)
 331 A   0.34672 0.65328 0.00000 0.00000 ( 2)
 332 -   0.99811 0.00189 0.00000 0.00000 ( 1)
 333 -   0.99938 0.00062 0.00000 0.00000 ( 1)
 334 -   0.99963 0.00037 0.00000 0.00000 ( 1)
 335 -   0.95357 0.04643 0.00000 0.00000 ( 1)
 336 -   0.99993 0.00007 0.00000 0.00000 ( 1)
 337 -   0.21168 0.78832 0.00000 0.00000 ( 2)
 338 -   0.99915 0.00085 0.00000 0.00000 ( 1)
 339 -   0.99884 0.00116 0.00000 0.00000 ( 1)
 340 -   0.99847 0.00153 0.00000 0.00000 ( 1)
 341 -   0.83315 0.16685 0.00000 0.00000 ( 1)
 342 -   0.09620 0.90380 0.00000 0.00000 ( 2)
 343 A   0.99715 0.00285 0.00000 0.00000 ( 1)
 344 P   0.99947 0.00053 0.00000 0.00000 ( 1)
 345 R   0.99142 0.00858 0.00000 0.00000 ( 1)
 346 P   0.01578 0.98422 0.00000 0.00000 ( 2)
 347 F   0.86599 0.13401 0.00000 0.00000 ( 1)
 348 P   0.03235 0.96765 0.00000 0.00000 ( 2)
 349 A   0.00000 1.00000 0.00000 0.00000 ( 2)
 350 V   0.00118 0.99882 0.00000 0.00000 ( 2)
 351 P   0.99980 0.00020 0.00000 0.00000 ( 1)
 352 H   0.00147 0.99853 0.00000 0.00000 ( 2)
 353 H   0.00064 0.99936 0.00000 0.00000 ( 2)
 354 R   0.04067 0.95933 0.00000 0.00000 ( 2)
 355 Q   0.69422 0.30578 0.00000 0.00000 ( 1)
 356 A   0.05494 0.94506 0.00000 0.00000 ( 2)
 357 -   0.85077 0.14923 0.00000 0.00000 ( 1)
 358 -   0.05649 0.94351 0.00000 0.00000 ( 2)
 359 -   0.99826 0.00174 0.00000 0.00000 ( 1)
 360 -   0.85077 0.14923 0.00000 0.00000 ( 1)


lnL = -7547.036282

Bayes Empirical Bayes (BEB) probabilities for 4 classes (class)
(amino acids refer to 1st sequence: TRIDC6AG056700.1)

   1 -   0.83355 0.13263 0.02920 0.00462 ( 1)
   2 -   0.78173 0.17501 0.03730 0.00595 ( 1)
   3 -   0.70326 0.25631 0.03174 0.00868 ( 1)
   4 -   0.00947 0.94375 0.00262 0.04416 ( 2)
   5 -   0.90204 0.05339 0.04290 0.00167 ( 1)
   6 -   0.15563 0.79604 0.01639 0.03194 ( 2)
   7 -   0.05414 0.88465 0.02238 0.03883 ( 2)
   8 -   0.37835 0.51454 0.08667 0.02044 ( 2)
   9 M   0.98466 0.00010 0.01524 0.00000 ( 1)
  10 A   0.08619 0.88868 0.00176 0.02337 ( 2)
  11 S   0.98233 0.00115 0.01649 0.00003 ( 1)
  12 Y   0.26922 0.69955 0.00825 0.02298 ( 2)
  13 S   0.85891 0.11674 0.02065 0.00370 ( 1)
  14 E   0.07040 0.88198 0.00877 0.03886 ( 2)
  15 K   0.07623 0.89418 0.00201 0.02758 ( 2)
  16 Q   0.73104 0.22874 0.02935 0.01087 ( 1)
  17 A   0.12060 0.84487 0.00523 0.02930 ( 2)
  18 N   0.96657 0.00463 0.02865 0.00014 ( 1)
  19 D   0.57878 0.39481 0.01448 0.01193 ( 1)
  20 K   0.04519 0.92683 0.00104 0.02694 ( 2)
  21 G   0.03354 0.93842 0.00085 0.02719 ( 2)
  22 E   0.98584 0.00004 0.01411 0.00000 ( 1)
  23 -   0.12085 0.84534 0.00427 0.02955 ( 2)
  24 -   0.81466 0.15065 0.03009 0.00461 ( 1)
  25 -   0.95279 0.02231 0.02426 0.00065 ( 1)
  26 K   0.82809 0.14057 0.02728 0.00406 ( 1)
  27 H   0.35671 0.61869 0.00829 0.01631 ( 2)
  28 H   0.97378 0.00914 0.01684 0.00024 ( 1)
  29 E   0.96104 0.02442 0.01395 0.00059 ( 1)
  30 L   0.91967 0.05715 0.02162 0.00155 ( 1)
  31 V   0.98218 0.00003 0.01778 0.00000 ( 1)
  32 C   0.97327 0.00054 0.02617 0.00002 ( 1)
  33 V   0.98383 0.00000 0.01617 0.00000 ( 1)
  34 T   0.98279 0.00006 0.01714 0.00000 ( 1)
  35 G   0.97234 0.00027 0.02739 0.00001 ( 1)
  36 A   0.97258 0.00027 0.02714 0.00001 ( 1)
  37 G   0.96680 0.00581 0.02722 0.00017 ( 1)
  38 G   0.98210 0.00000 0.01789 0.00000 ( 1)
  39 F   0.98617 0.00000 0.01382 0.00000 ( 1)
  40 I   0.98214 0.00012 0.01773 0.00000 ( 1)
  41 G   0.98314 0.00002 0.01684 0.00000 ( 1)
  42 S   0.96944 0.00625 0.02413 0.00018 ( 1)
  43 W   0.98002 0.00010 0.01987 0.00000 ( 1)
  44 V   0.98383 0.00000 0.01617 0.00000 ( 1)
  45 V   0.98384 0.00001 0.01615 0.00000 ( 1)
  46 K   0.98498 0.00000 0.01501 0.00000 ( 1)
  47 A   0.97989 0.00094 0.01914 0.00003 ( 1)
  48 L   0.98554 0.00000 0.01446 0.00000 ( 1)
  49 L   0.98563 0.00000 0.01437 0.00000 ( 1)
  50 L   0.98467 0.00008 0.01525 0.00000 ( 1)
  51 H   0.96846 0.00433 0.02708 0.00013 ( 1)
  52 G   0.98691 0.00000 0.01309 0.00000 ( 1)
  53 Y   0.98575 0.00000 0.01425 0.00000 ( 1)
  54 R   0.98040 0.00015 0.01944 0.00000 ( 1)
  55 V   0.98607 0.00001 0.01392 0.00000 ( 1)
  56 R   0.98306 0.00016 0.01677 0.00000 ( 1)
  57 G   0.96380 0.00875 0.02719 0.00026 ( 1)
  58 T   0.98391 0.00004 0.01605 0.00000 ( 1)
  59 A   0.98665 0.00000 0.01334 0.00000 ( 1)
  60 R   0.97772 0.00038 0.02189 0.00001 ( 1)
  61 D   0.97798 0.00104 0.02095 0.00003 ( 1)
  62 P   0.98428 0.00001 0.01571 0.00000 ( 1)
  63 A   0.97027 0.00607 0.02349 0.00017 ( 1)
  64 D   0.98588 0.00001 0.01411 0.00000 ( 1)
  65 H   0.94377 0.02667 0.02866 0.00090 ( 1)
  66 K   0.98498 0.00000 0.01501 0.00000 ( 1)
  67 N   0.98788 0.00000 0.01212 0.00000 ( 1)
  68 A   0.98101 0.00158 0.01737 0.00004 ( 1)
  69 H   0.98688 0.00000 0.01312 0.00000 ( 1)
  70 L   0.97917 0.00020 0.02063 0.00000 ( 1)
  71 L   0.97532 0.00428 0.02028 0.00011 ( 1)
  72 T   0.96149 0.02000 0.01797 0.00054 ( 1)
  73 L   0.97635 0.00432 0.01923 0.00011 ( 1)
  74 E   0.98611 0.00000 0.01389 0.00000 ( 1)
  75 G   0.97237 0.00027 0.02735 0.00001 ( 1)
  76 A   0.98478 0.00000 0.01521 0.00000 ( 1)
  77 Q   0.93104 0.04710 0.02070 0.00117 ( 1)
  78 E   0.98603 0.00001 0.01396 0.00000 ( 1)
  79 R   0.98332 0.00001 0.01667 0.00000 ( 1)
  80 L   0.97987 0.00024 0.01989 0.00001 ( 1)
  81 A   0.78856 0.00121 0.21017 0.00005 ( 1)
  82 L   0.97726 0.00226 0.02042 0.00006 ( 1)
  83 C   0.98441 0.00002 0.01557 0.00000 ( 1)
  84 R   0.98551 0.00000 0.01448 0.00000 ( 1)
  85 A   0.98690 0.00000 0.01310 0.00000 ( 1)
  86 D   0.98502 0.00002 0.01497 0.00000 ( 1)
  87 L   0.97472 0.00001 0.02527 0.00000 ( 1)
  88 L   0.98348 0.00001 0.01651 0.00000 ( 1)
  89 D   0.98796 0.00000 0.01204 0.00000 ( 1)
  90 R   0.70238 0.00226 0.29523 0.00013 ( 1)
  91 D   0.98748 0.00007 0.01245 0.00000 ( 1)
  92 N   0.94172 0.00005 0.05823 0.00000 ( 1)
  93 L   0.98553 0.00000 0.01446 0.00000 ( 1)
  94 C   0.74329 0.23682 0.01397 0.00592 ( 1)
  95 S   0.98514 0.00156 0.01327 0.00004 ( 1)
  96 V   0.97101 0.00002 0.02898 0.00000 ( 1)
  97 F   0.98617 0.00000 0.01382 0.00000 ( 1)
  98 S   0.06427 0.88652 0.01184 0.03737 ( 2)
  99 G   0.98577 0.00002 0.01421 0.00000 ( 1)
 100 C   0.98490 0.00000 0.01510 0.00000 ( 1)
 101 H   0.98608 0.00022 0.01369 0.00001 ( 1)
 102 G   0.98723 0.00000 0.01277 0.00000 ( 1)
 103 V   0.98636 0.00000 0.01364 0.00000 ( 1)
 104 F   0.98497 0.00003 0.01500 0.00000 ( 1)
 105 H   0.98182 0.00004 0.01814 0.00000 ( 1)
 106 V   0.97255 0.00007 0.02738 0.00000 ( 1)
 107 A   0.98689 0.00000 0.01311 0.00000 ( 1)
 108 S   0.97246 0.00015 0.02738 0.00000 ( 1)
 109 P   0.97433 0.00065 0.02500 0.00002 ( 1)
 110 I   0.97681 0.00003 0.02316 0.00000 ( 1)
 111 S   0.98472 0.00006 0.01522 0.00000 ( 1)
 112 E   0.98703 0.00038 0.01259 0.00001 ( 1)
 113 T   0.96225 0.00394 0.03368 0.00014 ( 1)
 114 D   0.98769 0.00000 0.01231 0.00000 ( 1)
 115 P   0.98179 0.00144 0.01674 0.00003 ( 1)
 116 E   0.84315 0.00005 0.15680 0.00000 ( 1)
 117 L   0.98265 0.00001 0.01734 0.00000 ( 1)
 118 M   0.81527 0.00016 0.18457 0.00001 ( 1)
 119 V   0.96299 0.00246 0.03446 0.00009 ( 1)
 120 V   0.98394 0.00001 0.01605 0.00000 ( 1)
 121 A   0.98677 0.00000 0.01323 0.00000 ( 1)
 122 V   0.98378 0.00005 0.01617 0.00000 ( 1)
 123 E   0.98573 0.00000 0.01426 0.00000 ( 1)
 124 G   0.97521 0.00123 0.02352 0.00004 ( 1)
 125 T   0.98338 0.00001 0.01661 0.00000 ( 1)
 126 R   0.97834 0.00486 0.01669 0.00011 ( 1)
 127 N   0.98788 0.00000 0.01212 0.00000 ( 1)
 128 V   0.98384 0.00001 0.01615 0.00000 ( 1)
 129 I   0.98607 0.00000 0.01393 0.00000 ( 1)
 130 N   0.98016 0.00741 0.01226 0.00016 ( 1)
 131 A   0.98389 0.00001 0.01610 0.00000 ( 1)
 132 A   0.98400 0.00006 0.01594 0.00000 ( 1)
 133 A   0.98365 0.00020 0.01615 0.00000 ( 1)
 134 D   0.98796 0.00000 0.01204 0.00000 ( 1)
 135 A   0.98258 0.00009 0.01733 0.00000 ( 1)
 136 G   0.98722 0.00000 0.01278 0.00000 ( 1)
 137 V   0.98384 0.00001 0.01615 0.00000 ( 1)
 138 R   0.97851 0.00281 0.01861 0.00007 ( 1)
 139 R   0.98424 0.00008 0.01568 0.00000 ( 1)
 140 V   0.98246 0.00010 0.01744 0.00000 ( 1)
 141 V   0.98380 0.00001 0.01619 0.00000 ( 1)
 142 F   0.98618 0.00000 0.01381 0.00000 ( 1)
 143 T   0.97269 0.00073 0.02656 0.00002 ( 1)
 144 S   0.98469 0.00001 0.01530 0.00000 ( 1)
 145 S   0.98429 0.00003 0.01568 0.00000 ( 1)
 146 Y   0.98563 0.00000 0.01437 0.00000 ( 1)
 147 G   0.98696 0.00000 0.01304 0.00000 ( 1)
 148 A   0.98634 0.00002 0.01364 0.00000 ( 1)
 149 V   0.98382 0.00001 0.01617 0.00000 ( 1)
 150 H   0.98692 0.00000 0.01308 0.00000 ( 1)
 151 M   0.98575 0.00000 0.01425 0.00000 ( 1)
 152 D   0.98632 0.00001 0.01367 0.00000 ( 1)
 153 P   0.98558 0.00000 0.01442 0.00000 ( 1)
 154 N   0.98764 0.00000 0.01236 0.00000 ( 1)
 155 R   0.97984 0.00002 0.02014 0.00000 ( 1)
 156 S   0.98678 0.00009 0.01313 0.00000 ( 1)
 157 P   0.98372 0.00181 0.01443 0.00004 ( 1)
 158 D   0.98796 0.00000 0.01204 0.00000 ( 1)
 159 T   0.98180 0.00129 0.01687 0.00003 ( 1)
 160 V   0.98430 0.00001 0.01569 0.00000 ( 1)
 161 V   0.98510 0.00027 0.01462 0.00001 ( 1)
 162 D   0.98581 0.00055 0.01362 0.00001 ( 1)
 163 E   0.98606 0.00000 0.01394 0.00000 ( 1)
 164 T   0.77354 0.20916 0.01239 0.00492 ( 1)
 165 C   0.98483 0.00001 0.01515 0.00000 ( 1)
 166 W   0.98001 0.00011 0.01987 0.00000 ( 1)
 167 S   0.98682 0.00000 0.01318 0.00000 ( 1)
 168 D   0.98796 0.00000 0.01204 0.00000 ( 1)
 169 Y   0.98575 0.00001 0.01424 0.00000 ( 1)
 170 D   0.97754 0.00206 0.02034 0.00005 ( 1)
 171 F   0.98597 0.00023 0.01380 0.00000 ( 1)
 172 C   0.98490 0.00000 0.01510 0.00000 ( 1)
 173 K   0.97583 0.00058 0.02358 0.00002 ( 1)
 174 E   0.96549 0.01060 0.02362 0.00029 ( 1)
 175 T   0.96356 0.00846 0.02772 0.00026 ( 1)
 176 E   0.98701 0.00020 0.01279 0.00000 ( 1)
 177 H   0.98300 0.00217 0.01478 0.00005 ( 1)
 178 V   0.08744 0.88679 0.00216 0.02361 ( 2)
 179 -   0.98551 0.00007 0.01441 0.00000 ( 1)
 180 -   0.98458 0.00019 0.01523 0.00000 ( 1)
 181 -   0.98364 0.00027 0.01608 0.00001 ( 1)
 182 -   0.87186 0.00241 0.12563 0.00010 ( 1)
 183 -   0.98464 0.00014 0.01522 0.00000 ( 1)
 184 L   0.92381 0.05209 0.02250 0.00159 ( 1)
 185 L   0.98547 0.00009 0.01444 0.00000 ( 1)
 186 L   0.98256 0.00117 0.01624 0.00003 ( 1)
 187 E   0.98573 0.00001 0.01426 0.00000 ( 1)
 188 D   0.97184 0.01193 0.01593 0.00030 ( 1)
 189 N   0.97304 0.00984 0.01690 0.00023 ( 1)
 190 G   0.98347 0.00027 0.01625 0.00001 ( 1)
 191 G   0.04233 0.92751 0.00178 0.02839 ( 2)
 192 D   0.98570 0.00004 0.01426 0.00000 ( 1)
 193 H   0.98553 0.00021 0.01426 0.00000 ( 1)
 194 G   0.98350 0.00024 0.01626 0.00001 ( 1)
 195 E   0.98443 0.00013 0.01544 0.00000 ( 1)
 196 G   0.72640 0.21466 0.05252 0.00641 ( 1)
 197 G   0.98134 0.00172 0.01690 0.00004 ( 1)
 198 G   0.98396 0.00003 0.01602 0.00000 ( 1)
 199 G   0.96704 0.01352 0.01910 0.00034 ( 1)
 200 Q   0.98452 0.00119 0.01427 0.00003 ( 1)
 201 Q   0.97643 0.00404 0.01943 0.00010 ( 1)
 202 G   0.93631 0.04683 0.01571 0.00115 ( 1)
 203 A   0.98322 0.00025 0.01652 0.00001 ( 1)
 204 -   0.98327 0.00020 0.01652 0.00000 ( 1)
 205 -   0.98181 0.00165 0.01650 0.00004 ( 1)
 206 -   0.98180 0.00044 0.01775 0.00001 ( 1)
 207 -   0.98344 0.00115 0.01539 0.00003 ( 1)
 208 -   0.98306 0.00236 0.01453 0.00005 ( 1)
 209 -   0.98433 0.00007 0.01559 0.00000 ( 1)
 210 -   0.94082 0.00177 0.05737 0.00005 ( 1)
 211 G   0.97832 0.00006 0.02162 0.00000 ( 1)
 212 P   0.98527 0.00001 0.01472 0.00000 ( 1)
 213 G   0.58115 0.02285 0.39488 0.00112 ( 1)
 214 S   0.95919 0.02130 0.01898 0.00053 ( 1)
 215 G   0.96924 0.01400 0.01644 0.00032 ( 1)
 216 G   0.40603 0.57351 0.00702 0.01344 ( 2)
 217 A   0.00016 0.95875 0.00002 0.04107 ( 2)
 218 V   0.98523 0.00006 0.01471 0.00000 ( 1)
 219 D   0.98598 0.00095 0.01305 0.00002 ( 1)
 220 D   0.12808 0.82818 0.01423 0.02951 ( 2)
 221 -   0.83355 0.13263 0.02920 0.00462 ( 1)
 222 -   0.83355 0.13263 0.02920 0.00462 ( 1)
 223 -   0.83355 0.13263 0.02920 0.00462 ( 1)
 224 D   0.91940 0.00934 0.07097 0.00029 ( 1)
 225 R   0.83072 0.08689 0.07947 0.00292 ( 1)
 226 P   0.01467 0.95052 0.00250 0.03231 ( 2)
 227 R   0.92978 0.05577 0.01308 0.00137 ( 1)
 228 A   0.92124 0.00071 0.07803 0.00002 ( 1)
 229 A   0.51999 0.18154 0.29016 0.00831 ( 1)
 230 A   0.94234 0.04238 0.01431 0.00096 ( 1)
 231 E   0.98529 0.00030 0.01441 0.00001 ( 1)
 232 A   0.97463 0.00703 0.01816 0.00018 ( 1)
 233 Q   0.98092 0.00213 0.01691 0.00005 ( 1)
 234 S   0.98665 0.00014 0.01321 0.00000 ( 1)
 235 G   0.98539 0.00099 0.01360 0.00002 ( 1)
 236 H   0.97902 0.00554 0.01531 0.00012 ( 1)
 237 R   0.20261 0.72638 0.03813 0.03288 ( 2)
 238 L   0.51965 0.45877 0.00974 0.01184 ( 1)
 239 Y   0.96443 0.00361 0.03187 0.00009 ( 1)
 240 Q   0.97690 0.00595 0.01700 0.00015 ( 1)
 241 P   0.97419 0.01285 0.01268 0.00029 ( 1)
 242 L   0.98496 0.00099 0.01403 0.00002 ( 1)
 243 P   0.98447 0.00142 0.01407 0.00004 ( 1)
 244 H   0.95449 0.01765 0.02736 0.00051 ( 1)
 245 G   0.98619 0.00003 0.01378 0.00000 ( 1)
 246 R   0.98541 0.00017 0.01441 0.00000 ( 1)
 247 Q   0.23272 0.74296 0.00361 0.02071 ( 2)
 248 E   0.98738 0.00000 0.01261 0.00000 ( 1)
 249 -   0.98595 0.00002 0.01404 0.00000 ( 1)
 250 -   0.98398 0.00056 0.01545 0.00001 ( 1)
 251 -   0.98535 0.00057 0.01407 0.00002 ( 1)
 252 -   0.98593 0.00002 0.01406 0.00000 ( 1)
 253 -   0.98638 0.00001 0.01361 0.00000 ( 1)
 254 -   0.98503 0.00013 0.01483 0.00000 ( 1)
 255 -   0.98621 0.00003 0.01376 0.00000 ( 1)
 256 -   0.98654 0.00002 0.01344 0.00000 ( 1)
 257 -   0.97474 0.01051 0.01447 0.00027 ( 1)
 258 -   0.97941 0.00532 0.01515 0.00013 ( 1)
 259 -   0.98482 0.00018 0.01500 0.00000 ( 1)
 260 -   0.98553 0.00005 0.01441 0.00000 ( 1)
 261 D   0.98572 0.00002 0.01426 0.00000 ( 1)
 262 L   0.98238 0.00277 0.01479 0.00006 ( 1)
 263 -   0.83355 0.13263 0.02920 0.00462 ( 1)
 264 P   0.97272 0.01238 0.01461 0.00028 ( 1)
 265 Q   0.97204 0.01471 0.01287 0.00038 ( 1)
 266 R   0.89713 0.08495 0.01565 0.00227 ( 1)
 267 R   0.85715 0.12693 0.01299 0.00292 ( 1)
 268 G   0.98625 0.00000 0.01374 0.00000 ( 1)
 269 -   0.39348 0.57271 0.01384 0.01998 ( 2)
 270 R   0.97883 0.00010 0.02106 0.00000 ( 1)
 271 -   0.91556 0.00043 0.08400 0.00001 ( 1)
 272 -   0.97748 0.00600 0.01638 0.00015 ( 1)
 273 -   0.98469 0.00008 0.01523 0.00000 ( 1)
 274 -   0.98626 0.00055 0.01318 0.00001 ( 1)
 275 -   0.98291 0.00305 0.01397 0.00008 ( 1)
 276 -   0.98609 0.00007 0.01384 0.00000 ( 1)
 277 -   0.98338 0.00008 0.01653 0.00000 ( 1)
 278 L   0.97719 0.00337 0.01936 0.00008 ( 1)
 279 H   0.98656 0.00000 0.01344 0.00000 ( 1)
 280 R   0.98518 0.00003 0.01479 0.00000 ( 1)
 281 R   0.42130 0.55262 0.00974 0.01634 ( 2)
 282 -   0.64349 0.30892 0.03835 0.00924 ( 1)
 283 -   0.98492 0.00053 0.01454 0.00001 ( 1)
 284 -   0.98259 0.00179 0.01557 0.00004 ( 1)
 285 -   0.97428 0.00899 0.01652 0.00021 ( 1)
 286 -   0.98301 0.00010 0.01688 0.00000 ( 1)
 287 -   0.98477 0.00037 0.01484 0.00001 ( 1)
 288 -   0.69594 0.27374 0.02009 0.01023 ( 1)
 289 -   0.98705 0.00003 0.01292 0.00000 ( 1)
 290 -   0.98515 0.00005 0.01480 0.00000 ( 1)
 291 -   0.98538 0.00043 0.01417 0.00001 ( 1)
 292 -   0.97498 0.00657 0.01829 0.00016 ( 1)
 293 -   0.06062 0.91516 0.00117 0.02305 ( 2)
 294 -   0.98361 0.00072 0.01565 0.00002 ( 1)
 295 -   0.75146 0.23157 0.01137 0.00560 ( 1)
 296 -   0.97391 0.00964 0.01621 0.00025 ( 1)
 297 P   0.98516 0.00071 0.01411 0.00002 ( 1)
 298 R   0.79382 0.15892 0.04239 0.00488 ( 1)
 299 R   0.95700 0.02748 0.01491 0.00061 ( 1)
 300 C   0.98076 0.00185 0.01735 0.00004 ( 1)
 301 P   0.12217 0.85119 0.00299 0.02365 ( 2)
 302 R   0.01777 0.95727 0.00034 0.02462 ( 2)
 303 P   0.98709 0.00023 0.01268 0.00001 ( 1)
 304 R   0.98654 0.00005 0.01341 0.00000 ( 1)
 305 R   0.41342 0.56749 0.00646 0.01263 ( 2)
 306 -   0.83355 0.13263 0.02920 0.00462 ( 1)
 307 L   0.98502 0.00054 0.01443 0.00001 ( 1)
 308 R   0.97911 0.00431 0.01647 0.00011 ( 1)
 309 A   0.98091 0.00372 0.01528 0.00008 ( 1)
 310 P   0.98035 0.00031 0.01933 0.00001 ( 1)
 311 G   0.98525 0.00034 0.01441 0.00001 ( 1)
 312 R   0.98259 0.00055 0.01685 0.00001 ( 1)
 313 T   0.98565 0.00036 0.01398 0.00001 ( 1)
 314 R   0.97218 0.00872 0.01889 0.00022 ( 1)
 315 Q   0.98752 0.00003 0.01245 0.00000 ( 1)
 316 V   0.11445 0.86346 0.00197 0.02013 ( 2)
 317 P   0.98156 0.00161 0.01679 0.00004 ( 1)
 318 L   0.98314 0.00006 0.01680 0.00000 ( 1)
 319 H   0.96330 0.01961 0.01664 0.00045 ( 1)
 320 G   0.97585 0.00956 0.01433 0.00025 ( 1)
 321 R   0.97717 0.00139 0.02139 0.00004 ( 1)
 322 R   0.98304 0.00058 0.01637 0.00001 ( 1)
 323 A   0.95371 0.02545 0.02020 0.00064 ( 1)
 324 A   0.98473 0.00033 0.01493 0.00001 ( 1)
 325 P   0.98557 0.00033 0.01409 0.00001 ( 1)
 326 C   0.70141 0.27131 0.01928 0.00800 ( 1)
 327 P   0.97527 0.00028 0.02445 0.00001 ( 1)
 328 F   0.97971 0.00086 0.01941 0.00002 ( 1)
 329 P   0.00074 0.97406 0.00002 0.02518 ( 2)
 330 P   0.04675 0.92708 0.00094 0.02523 ( 2)
 331 A   0.56109 0.41297 0.01436 0.01158 ( 1)
 332 -   0.97711 0.00213 0.02071 0.00005 ( 1)
 333 -   0.98478 0.00059 0.01462 0.00001 ( 1)
 334 -   0.96675 0.00033 0.03291 0.00001 ( 1)
 335 -   0.93814 0.03518 0.02562 0.00106 ( 1)
 336 -   0.98337 0.00010 0.01653 0.00000 ( 1)
 337 -   0.41619 0.53196 0.03238 0.01947 ( 2)
 338 -   0.98392 0.00079 0.01527 0.00002 ( 1)
 339 -   0.97913 0.00135 0.01949 0.00003 ( 1)
 340 -   0.98194 0.00138 0.01665 0.00003 ( 1)
 341 -   0.87812 0.09796 0.02116 0.00276 ( 1)
 342 -   0.26973 0.56172 0.14425 0.02431 ( 2)
 343 A   0.97255 0.00252 0.02485 0.00007 ( 1)
 344 P   0.98572 0.00042 0.01385 0.00001 ( 1)
 345 R   0.97349 0.00711 0.01923 0.00018 ( 1)
 346 P   0.05742 0.91213 0.00170 0.02875 ( 2)
 347 F   0.91589 0.06398 0.01845 0.00168 ( 1)
 348 P   0.12357 0.84632 0.00345 0.02666 ( 2)
 349 A   0.00005 0.96984 0.00000 0.03011 ( 2)
 350 V   0.00661 0.95816 0.00058 0.03464 ( 2)
 351 P   0.98198 0.00026 0.01775 0.00001 ( 1)
 352 H   0.00767 0.94869 0.00092 0.04272 ( 2)
 353 H   0.00565 0.95611 0.00076 0.03749 ( 2)
 354 R   0.13286 0.84123 0.00290 0.02302 ( 2)
 355 Q   0.80589 0.11890 0.07136 0.00385 ( 1)
 356 A   0.16831 0.80290 0.00475 0.02404 ( 2)
 357 -   0.83355 0.13263 0.02920 0.00462 ( 1)
 358 -   0.19664 0.75667 0.02115 0.02553 ( 2)
 359 -   0.97857 0.00204 0.01933 0.00005 ( 1)
 360 -   0.83355 0.13263 0.02920 0.00462 ( 1)
