# Supplementary material for: Comparative gene retention analysis in barley, wild emmer, and bread wheat pangenome lines reveals factors affecting gene retention following gene duplication
Source: BMC Biol. 2023 Feb 6;21:25. doi: 10.1186/s12915-022-01503-z (PMC9903521; doi:10.1186/s12915-022-01503-z)
Supplement: Supplementary file 12 — Additional file 12. Sequence alignment, phylogenetic trees, and natural selection analyses data for Fig. 5E-O. [file 12915_2022_1503_MOESM12_ESM.zip › Files_S11/HORVU.MOREX.r2.6HG0521420.1/2NG.dN]

    19
TRIDC6AG056700.1     
Bradi3g54971.2         0.4822
TRIDC5AG059430.1       0.2075  0.1974
Bradi3g54950.1         0.4811  0.1437  0.1515
TraesCS6B02G420300     1.4637  0.2761  0.7256  0.2234
TRIDC6AG056740.1       0.2450  0.2203  0.2119  0.1793  0.3321
TraesCS6D02G366200     0.4678  0.1646  0.1749  0.1301  0.0647  0.1009
TraesCS6A02G381400     0.4790  0.1763  0.1941  0.1307  0.0650  0.0584  0.0417
TraesCS6A02G381300     0.6392  0.2562  0.2528  0.2238  0.0850  0.1483  0.0484  0.0363
HORVU.MOREX.r2.6HG0521410.1   0.4779  0.1572  0.1780  0.1215  0.0663  0.0935  0.0381  0.0358  0.0550
TraesCS6B02G420200     0.4774  0.1761  0.1733  0.1259  0.0593  0.1037  0.0442  0.0364  0.0331  0.0385
TraesCS6D02G365700     0.4817  0.1595  0.1718  0.1197  0.0548  0.0914  0.0373  0.0377  0.0484  0.0343  0.0289
TRIDC6BG066300.1       0.4775  0.1701  0.2192  0.1294  0.0576  0.1015  0.0431  0.0370  0.0484  0.0350  0.0336  0.0281
TraesCS6B02G420000     0.4775  0.1701  0.1870  0.1294  0.0576  0.0914  0.0431  0.0370  0.0484  0.0350  0.0336  0.0281  0.0000
HORVU.MOREX.r2.6HG0521420.1   0.4433  0.1982  0.2300  0.1916  0.2525  0.2241  0.1762  0.1707  0.1900  0.1706  0.1775  0.1705  0.1732  0.1732
TraesCS6A02G380800     0.3424  0.1987  0.2099  0.1802  0.2793  0.2321  0.1750  0.1827  0.2316  0.1739  0.1846  0.1750  0.1786  0.1786  0.1243
TraesCS6D02G369500     0.3828  0.1990  0.2179  0.1710  0.2662  0.2217  0.1685  0.1639  0.2065  0.1668  0.1633  0.1607  0.1675  0.1675  0.1110  0.1010
TRIDC6BG066360.1       0.4151  0.1708  0.1868  0.1569  0.1814  0.1704  0.1341  0.1313  0.1434  0.1349  0.1301  0.1260  0.1375  0.1375  0.1173  0.1082  0.0438
TraesCS6B02G420900     0.4114  0.1877  0.2225  0.1699  0.2504  0.2120  0.1657  0.1591  0.2073  0.1642  0.1591  0.1566  0.1657  0.1657  0.1131  0.1199  0.0417  0.0153
