# Supplementary material for: Comparative gene retention analysis in barley, wild emmer, and bread wheat pangenome lines reveals factors affecting gene retention following gene duplication
Source: BMC Biol. 2023 Feb 6;21:25. doi: 10.1186/s12915-022-01503-z (PMC9903521; doi:10.1186/s12915-022-01503-z)
Supplement: Supplementary file 12 — Additional file 12. Sequence alignment, phylogenetic trees, and natural selection analyses data for Fig. 5E-O. [file 12915_2022_1503_MOESM12_ESM.zip › Files_S11/HORVU.MOREX.r2.6HG0521420.1/lnf]

    -1    360    351


 1

     1      1    -3.8728492555   0.020799023189       7.4876  --- (-) --- (-) --- (-) --- (-) --- (-) --- (-) --- (-) --- (-) --- (-) --- (-) --- (-) --- (-) --- (-) --- (-) CCG (P) --- (-) --- (-) --- (-) --- (-) 
     2      2    -3.3208921907   0.036120590918      13.0034  --- (-) --- (-) --- (-) --- (-) --- (-) --- (-) --- (-) --- (-) --- (-) --- (-) --- (-) --- (-) --- (-) --- (-) GTG (V) --- (-) --- (-) --- (-) --- (-) 
     3      1    -3.1161429116   0.044327815410      15.9580  --- (-) --- (-) --- (-) GCC (A) --- (-) --- (-) --- (-) --- (-) --- (-) --- (-) --- (-) --- (-) --- (-) --- (-) --- (-) --- (-) --- (-) --- (-) --- (-) 
     4      1   -10.3781690058   0.000031104159       0.0112  --- (-) --- (-) AAC (N) --- (-) --- (-) ATC (I) --- (-) --- (-) --- (-) --- (-) --- (-) --- (-) ACC (T) --- (-) --- (-) --- (-) --- (-) --- (-) --- (-) 
     5      1   -13.4265851257   0.000001475395       0.0005  --- (-) --- (-) AAG (K) --- (-) --- (-) TTC (F) --- (-) --- (-) --- (-) --- (-) --- (-) --- (-) TCC (S) --- (-) --- (-) --- (-) --- (-) --- (-) --- (-) 
     6      1    -8.6088563034   0.000182482496       0.0657  --- (-) --- (-) CAA (Q) --- (-) --- (-) CAC (H) --- (-) --- (-) --- (-) --- (-) --- (-) --- (-) CAC (H) --- (-) --- (-) --- (-) --- (-) --- (-) --- (-) 
     7      1    -3.3026010275   0.036787357926      13.2434  --- (-) --- (-) CAC (H) --- (-) --- (-) --- (-) --- (-) --- (-) --- (-) --- (-) --- (-) --- (-) --- (-) --- (-) --- (-) --- (-) --- (-) --- (-) --- (-) 
     8      1   -19.3239751903   0.000000004052       0.0000  --- (-) --- (-) CCA (P) --- (-) --- (-) AAA (K) --- (-) --- (-) --- (-) --- (-) --- (-) --- (-) GGA (G) --- (-) --- (-) --- (-) --- (-) --- (-) --- (-) 
     9      1    -6.4771661756   0.001538163394       0.5537  --- (-) --- (-) GGC (G) --- (-) --- (-) --- (-) --- (-) --- (-) --- (-) --- (-) --- (-) --- (-) GTC (V) --- (-) --- (-) --- (-) --- (-) --- (-) --- (-) 
    10      1   -14.5189600661   0.000000494875       0.0002  --- (-) --- (-) GGC (G) --- (-) --- (-) CGA (R) --- (-) --- (-) --- (-) --- (-) --- (-) --- (-) CAA (Q) --- (-) --- (-) --- (-) --- (-) --- (-) --- (-) 
    11      1   -14.2373658780   0.000000655829       0.0002  --- (-) --- (-) TTG (L) --- (-) --- (-) ACT (T) --- (-) --- (-) --- (-) --- (-) --- (-) --- (-) ACC (T) --- (-) --- (-) --- (-) --- (-) --- (-) --- (-) 
    12      1   -26.1495390864   0.000000000004       0.0000  --- (-) AAC (N) --- (-) TAC (Y) AAG (K) --- (-) AAG (K) AAG (K) AAG (K) AAG (K) AAG (K) AAG (K) AAG (K) AAG (K) CAG (Q) CAT (H) CAG (Q) CAG (Q) CAG (Q) 
    13      1    -9.3357977110   0.000088209339       0.0318  --- (-) AAG (K) --- (-) AAG (K) --- (-) --- (-) AAG (K) AAG (K) --- (-) AAG (K) AAG (K) AAA (K) AAG (K) AAG (K) AAG (K) AAG (K) AAG (K) AAG (K) AAG (K) 
    14      1   -23.6291024240   0.000000000055       0.0000  --- (-) AAG (K) --- (-) ATC (I) CAG (Q) CAG (Q) AAG (K) CAG (Q) CAG (Q) CAG (Q) CAG (Q) AAG (K) CAG (Q) CAG (Q) --- (-) --- (-) --- (-) --- (-) --- (-) 
    15      1   -30.1589082925   0.000000000000       0.0000  --- (-) ACA (T) --- (-) ACG (T) ACG (T) --- (-) ACG (T) ACG (T) ACC (T) ACG (T) ACA (T) ACA (T) ACA (T) ACA (T) ACG (T) ATG (M) ACA (T) ACA (T) ACA (T) 
    16      1   -16.4581552973   0.000000071173       0.0000  --- (-) ACG (T) --- (-) ACC (T) ACC (T) --- (-) ACC (T) ACC (T) --- (-) ACG (T) ACC (T) ACC (T) ACC (T) ACC (T) ACC (T) ACG (T) ACG (T) ACG (T) ACG (T) 
    17      1   -37.9828330744   0.000000000000       0.0000  --- (-) AGG (R) --- (-) AAA (K) GGC (G) --- (-) GGC (G) GGC (G) GGC (G) GGC (G) GGC (G) GGC (G) GGC (G) GGC (G) CGA (R) CGA (R) GGC (G) GGT (G) GGT (G) 
    18      1   -20.2171043566   0.000000001659       0.0000  --- (-) ATC (I) --- (-) GTC (V) ATA (I) --- (-) ATA (I) ATA (I) ATA (I) ATA (I) ATA (I) ATA (I) ATA (I) ATA (I) ATT (I) ATC (I) ATA (I) ATA (I) ATA (I) 
    19      1   -12.1680789528   0.000005193623       0.0019  --- (-) CAC (H) --- (-) CAC (H) CAC (H) --- (-) CAT (H) CAC (H) --- (-) CAC (H) CAT (H) CAC (H) CAC (H) CAC (H) CAC (H) CAC (H) CAC (H) CAC (H) CAC (H) 
    20      1   -20.4010681245   0.000000001380       0.0000  --- (-) CAG (Q) --- (-) CAG (Q) CAG (Q) --- (-) CAG (Q) CAG (Q) CAA (Q) CAG (Q) GAG (E) CAG (Q) CAG (Q) CAG (Q) CAG (Q) CAG (Q) CAG (Q) AAG (K) AAG (K) 
    21      1   -12.7820225086   0.000002810853       0.0010  --- (-) CAG (Q) --- (-) CAG (Q) CAG (Q) --- (-) CAG (Q) CAG (Q) CAG (Q) CAG (Q) CAG (Q) CAG (Q) CAG (Q) CAG (Q) CAG (Q) CAG (Q) CAG (Q) CAG (Q) GAG (E) 
    22      1   -21.3572162952   0.000000000530       0.0000  --- (-) CAG (Q) AAG (K) AAG (K) CGG (R) CGG (R) CGG (R) CGG (R) AGG (R) CGG (R) AGG (R) CGG (R) CGG (R) CGG (R) --- (-) --- (-) --- (-) --- (-) --- (-) 
    23      1   -16.7043420293   0.000000055641       0.0000  --- (-) CAG (Q) CAG (Q) CAG (Q) CAG (Q) CGG (R) CAG (Q) CGG (R) CAG (Q) CAG (Q) CAG (Q) CAG (Q) CAG (Q) CAG (Q) --- (-) --- (-) --- (-) --- (-) AGG (R) 
    24      1   -30.2885999425   0.000000000000       0.0000  --- (-) CCC (P) --- (-) CCC (P) AAC (N) --- (-) CAC (H) CAC (H) CAC (H) CAC (H) CAC (H) AAC (N) AAC (N) AAC (N) CCC (P) CCC (P) CAG (Q) CAG (Q) CAG (Q) 
    25      1   -11.8108814281   0.000007423340       0.0027  --- (-) CCG (P) --- (-) CCG (P) CCG (P) --- (-) CCG (P) CCG (P) --- (-) CCG (P) CCG (P) CCG (P) CCG (P) CCG (P) CCG (P) CCG (P) CCT (P) CCG (P) CCG (P) 
    26      1   -27.3913069710   0.000000000001       0.0000  --- (-) CCG (P) --- (-) CCG (P) CCT (P) --- (-) CCG (P) TCG (S) CCG (P) CCG (P) CCG (P) CCT (P) CCT (P) CCT (P) CCA (P) CCG (P) CCC (P) CCC (P) CCC (P) 
    27      1   -22.5806382843   0.000000000156       0.0000  --- (-) CGA (R) --- (-) CAA (Q) AAG (K) --- (-) AAA (K) AAA (K) AAA (K) AAA (K) AAA (K) AAA (K) AAA (K) AAA (K) CAG (Q) CAG (Q) CAG (Q) CAG (Q) CAG (Q) 
    28      1   -35.4427274581   0.000000000000       0.0000  --- (-) CGC (R) --- (-) AGC (S) CAC (H) --- (-) CAC (H) CAT (H) CAC (H) CAC (H) TAC (Y) CAC (H) CAT (H) CAT (H) CAC (H) CAT (H) GAC (D) GAC (D) GAC (D) 
    29      1   -10.6903360819   0.000022763866       0.0082  --- (-) CGC (R) --- (-) CAA (Q) --- (-) --- (-) --- (-) --- (-) --- (-) --- (-) --- (-) --- (-) --- (-) --- (-) --- (-) --- (-) --- (-) --- (-) --- (-) 
    30      1   -19.9418356550   0.000000002185       0.0000  --- (-) CGC (R) --- (-) CGC (R) CGC (R) --- (-) CGT (R) CGT (R) --- (-) CGC (R) CGG (R) CGC (R) CGC (R) CGC (R) CGT (R) CGC (R) CGC (R) CGC (R) CGC (R) 
    31      1   -19.9464792828   0.000000002174       0.0000  --- (-) CGC (R) --- (-) CGC (R) CGT (R) --- (-) CGC (R) CGC (R) --- (-) CGC (R) CGT (R) CGT (R) CGT (R) CGT (R) CGC (R) CGC (R) CGC (R) CGT (R) CGT (R) 
    32      1   -34.9147130229   0.000000000000       0.0000  --- (-) CGT (R) --- (-) TAC (Y) TAC (Y) --- (-) TAC (Y) TAC (Y) TAC (Y) TAC (Y) TAC (Y) TAC (Y) TAC (Y) TAC (Y) CGC (R) --- (-) CGC (R) GAT (D) CGC (R) 
    33      1   -25.3007387429   0.000000000010       0.0000  --- (-) CTA (L) --- (-) CTC (L) CTT (L) --- (-) CTC (L) CTC (L) --- (-) CTC (L) CTC (L) CTC (L) TTC (F) TTC (F) CTT (L) GTC (V) CTC (L) CTC (L) CTC (L) 
    34      1    -9.3659892969   0.000085585961       0.0308  --- (-) CTC (L) --- (-) CTC (L) CTC (L) --- (-) CTC (L) CTC (L) CTC (L) CTC (L) CTC (L) CTC (L) CTC (L) CTC (L) CTC (L) CTT (L) CTC (L) CTC (L) CTC (L) 
    35      1   -25.6862945459   0.000000000007       0.0000  --- (-) CTC (L) --- (-) CTC (L) CTC (L) --- (-) CTC (L) CTG (L) CTC (L) CTT (L) CTC (L) CTT (L) CTT (L) CTT (L) CTC (L) CTC (L) GTG (V) GTG (V) GTG (V) 
    36      1   -17.7641201818   0.000000019281       0.0000  --- (-) CTC (L) --- (-) CTC (L) GTC (V) --- (-) CTC (L) CTC (L) CTC (L) CTC (L) CTT (L) CTC (L) CTC (L) CTC (L) CTT (L) CTC (L) CTC (L) CTC (L) CTC (L) 
    37      1   -15.7828837012   0.000000139824       0.0001  --- (-) CTC (L) --- (-) CTG (L) CTC (L) --- (-) CTC (L) CTG (L) CTC (L) CTC (L) CTC (L) CTC (L) CTC (L) CTC (L) CTG (L) CTG (L) CTC (L) CTC (L) CTC (L) 
    38      1   -29.7257194124   0.000000000000       0.0000  --- (-) CTC (L) AAA (K) CTC (L) CTT (L) --- (-) CTT (L) CTC (L) CTT (L) CTC (L) CTC (L) CTC (L) CTC (L) CTC (L) CTC (L) CTC (L) CTC (L) CTC (L) CTC (L) 
    39      1   -24.3536930185   0.000000000027       0.0000  --- (-) CTG (L) --- (-) CTG (L) TTG (L) --- (-) TTG (L) TTG (L) TTG (L) TTG (L) TTG (L) TTA (L) TTG (L) TTG (L) CTC (L) --- (-) CTC (L) TTG (L) CTC (L) 
    40      1    -9.7317002903   0.000059371260       0.0214  --- (-) CTG (L) --- (-) CTG (L) TTG (L) --- (-) TTG (L) TTG (L) TTG (L) TTG (L) TTG (L) TTG (L) TTG (L) TTG (L) CTG (L) CTG (L) CTG (L) CTG (L) CTG (L) 
    41      1   -11.2751978847   0.000012683636       0.0046  --- (-) GAC (D) --- (-) GAA (E) GAC (D) --- (-) GAC (D) GAC (D) GAC (D) GAC (D) GAC (D) GAC (D) GAC (D) GAC (D) GAC (D) GAC (D) GAC (D) GAC (D) GAC (D) 
    42      1   -17.8761002631   0.000000017239       0.0000  --- (-) GAC (D) --- (-) GAC (D) GAC (D) --- (-) GAT (D) GAT (D) --- (-) GAC (D) GAC (D) GAT (D) GAT (D) GAT (D) GAC (D) GAC (D) GAG (E) GAG (E) GAG (E) 
    43      1   -27.5497695339   0.000000000001       0.0000  --- (-) GAC (D) --- (-) GGC (G) GGC (G) --- (-) GGC (G) GGT (G) GGT (G) GGC (G) GGC (G) GGG (G) GGT (G) GGT (G) TGC (C) GGC (G) GGC (G) GGC (G) GGC (G) 
    44      1   -11.7586950458   0.000007821024       0.0028  --- (-) GAG (E) --- (-) GAG (E) GAG (E) --- (-) GAG (E) GAG (E) GAG (E) GAG (E) GAG (E) GAG (E) GAG (E) GAG (E) GAG (E) GAC (D) GAC (D) GAC (D) GAC (D) 
    45      1   -28.5952845911   0.000000000000       0.0000  --- (-) GAT (D) --- (-) CAG (Q) CAC (H) --- (-) CAG (Q) CAG (Q) CAG (Q) CAG (Q) CAG (Q) CAG (Q) CAG (Q) CAG (Q) TAC (Y) CAG (Q) GAG (E) GAG (E) GAG (E) 
    46      1    -6.8942484534   0.001013598455       0.3649  --- (-) GCC (A) --- (-) GCC (A) GCC (A) --- (-) GCC (A) GCC (A) --- (-) GCC (A) GCC (A) GCC (A) GCC (A) GCC (A) GCC (A) GCC (A) GCC (A) GCC (A) GCC (A) 
    47      1   -10.7671137654   0.000021081519       0.0076  --- (-) GCC (A) --- (-) GCC (A) GCC (A) --- (-) GCC (A) GCC (A) GCC (A) GCC (A) GCC (A) GCC (A) GCC (A) GCC (A) GAC (D) GCC (A) GCC (A) GCC (A) GCC (A) 
    48      1   -23.2374094000   0.000000000081       0.0000  --- (-) GCC (A) --- (-) GCC (A) GCC (A) --- (-) GCG (A) GCA (A) --- (-) GCC (A) GCC (A) GCG (A) GCG (A) GCG (A) GCC (A) GCC (A) GCC (A) GCA (A) GCA (A) 
    49      1   -21.7810209904   0.000000000347       0.0000  --- (-) GCG (A) --- (-) GCG (A) --- (-) --- (-) GCA (A) GCG (A) --- (-) GCC (A) GCC (A) GCG (A) GCC (A) GCC (A) TCG (S) TCG (S) TCG (S) TCG (S) TCG (S) 
    50      1   -17.7284743511   0.000000019981       0.0000  --- (-) GTC (V) --- (-) ATC (I) ATC (I) --- (-) ATC (I) ATC (I) ATC (I) ATC (I) ATC (I) ATC (I) ATC (I) ATC (I) ATC (I) ATG (M) ATT (I) ATC (I) ATC (I) 
    51      1   -14.8205408971   0.000000366034       0.0001  --- (-) GTC (V) --- (-) ATG (M) ATG (M) --- (-) ATG (M) ATG (M) --- (-) ATG (M) ATG (M) ATG (M) ATG (M) ATG (M) ATC (I) ATC (I) ATC (I) ATC (I) ATC (I) 
    52      1   -14.7051159478   0.000000410818       0.0001  --- (-) GTC (V) --- (-) GCA (A) GTC (V) --- (-) GTC (V) GTC (V) --- (-) GTC (V) GTC (V) GTC (V) GTC (V) GTC (V) GTC (V) GTC (V) GTC (V) GTC (V) GTC (V) 
    53      1   -30.0172928287   0.000000000000       0.0000  --- (-) GTC (V) --- (-) GTC (V) GTC (V) --- (-) GCT (A) ATT (I) --- (-) GTC (V) GTC (V) GTC (V) GTC (V) GTC (V) ATC (I) GTC (V) GTC (V) GTT (V) GTT (V) 
    54      1   -14.2866056503   0.000000624318       0.0002  --- (-) GTC (V) --- (-) GTC (V) GTC (V) --- (-) GTA (V) GTC (V) --- (-) GTC (V) GTC (V) GTC (V) GTC (V) GTC (V) GTC (V) GTC (V) GTG (V) GTC (V) GTC (V) 
    55      1   -10.0617910892   0.000042679532       0.0154  --- (-) GTC (V) --- (-) GTC (V) GTT (V) --- (-) GTC (V) GTC (V) --- (-) GTC (V) GTC (V) GTC (V) GTC (V) GTC (V) GTC (V) GTC (V) GTC (V) GTC (V) GTC (V) 
    56      1    -9.1349049963   0.000107835354       0.0388  --- (-) GTC (V) --- (-) GTG (V) GTG (V) --- (-) GTG (V) GTG (V) GTG (V) GTG (V) GTG (V) GTG (V) GTG (V) GTG (V) GTG (V) GTG (V) GTG (V) GTG (V) GTG (V) 
    57      1   -36.0860585765   0.000000000000       0.0000  --- (-) GTG (V) --- (-) ATG (M) ACT (T) --- (-) ACG (T) ACA (T) ACG (T) ACG (T) ACG (T) ATG (M) ATG (M) ATG (M) TTA (L) GTA (V) GTA (V) GTA (V) GTA (V) 
    58      1   -13.1599843450   0.000001926156       0.0007  --- (-) GTG (V) --- (-) ATG (M) ATG (M) --- (-) ATG (M) ATG (M) --- (-) ATG (M) ATG (M) ATG (M) ATG (M) ATG (M) ATG (M) ATG (M) ATG (M) GTG (V) GTG (V) 
    59      1   -13.4153432054   0.000001492074       0.0005  --- (-) GTG (V) --- (-) GTG (V) --- (-) --- (-) GTG (V) GTG (V) --- (-) GTG (V) GTG (V) GTG (V) GTG (V) GTG (V) GTG (V) GTG (V) CTG (L) GTG (V) GTG (V) 
    60      1    -7.3861324832   0.000619788366       0.2231  --- (-) GTG (V) --- (-) GTG (V) --- (-) --- (-) GTG (V) GTG (V) --- (-) GTG (V) GTG (V) GTG (V) GTG (V) GTG (V) GTG (V) GTG (V) GTG (V) GTG (V) GTG (V) 
    61      1    -9.7560411687   0.000057943557       0.0209  --- (-) GTG (V) --- (-) GTG (V) GTG (V) --- (-) GTG (V) GTG (V) GTG (V) GTG (V) GTG (V) GTG (V) GTG (V) GTG (V) GTG (V) GTG (V) GTC (V) GTC (V) GTC (V) 
    62      1    -5.3519550564   0.004738877165       1.7060  --- (-) TAC (Y) --- (-) TAC (Y) --- (-) --- (-) TAC (Y) TAC (Y) --- (-) TAC (Y) TAC (Y) TAC (Y) TAC (Y) TAC (Y) TAC (Y) TAC (Y) TAC (Y) TAC (Y) TAC (Y) 
    63      1   -16.8572668226   0.000000047751       0.0000  --- (-) TAC (Y) --- (-) TAC (Y) TAC (Y) --- (-) TAC (Y) TAT (Y) TAC (Y) TAC (Y) TAC (Y) TAC (Y) TAC (Y) TAC (Y) CAC (H) TAC (Y) TAT (Y) TAT (Y) TAT (Y) 
    64      1    -9.2681622478   0.000094381805       0.0340  --- (-) TAC (Y) --- (-) TAC (Y) TAT (Y) --- (-) TAC (Y) TAC (Y) --- (-) TAC (Y) TAC (Y) TAC (Y) TAC (Y) TAC (Y) TAC (Y) TAC (Y) TAC (Y) TAC (Y) TAC (Y) 
    65      1   -17.0480865279   0.000000039456       0.0000  --- (-) TAT (Y) --- (-) TTC (F) TAC (Y) --- (-) TAC (Y) TAC (Y) TAC (Y) TAC (Y) TAC (Y) TAC (Y) TAC (Y) TAC (Y) TAT (Y) TAC (Y) TAC (Y) TAC (Y) TAC (Y) 
    66      1   -14.6029694432   0.000000455000       0.0002  --- (-) TCC (S) --- (-) TCC (S) TGC (C) --- (-) TGC (C) TGC (C) TGC (C) TGC (C) TGC (C) TGC (C) TGC (C) TGC (C) TCC (S) TCC (S) TCG (S) TCG (S) TCG (S) 
    67      1   -22.0464727663   0.000000000266       0.0000  --- (-) TGC (C) --- (-) TCC (S) TCC (S) --- (-) TCC (S) TCC (S) --- (-) TCC (S) TCT (S) TCC (S) TCC (S) TCC (S) TCC (S) TCG (S) TCC (S) TCG (S) TCG (S) 
    68      1   -14.3710113175   0.000000573785       0.0002  --- (-) TGC (C) --- (-) TGC (C) --- (-) --- (-) TGT (C) TGC (C) --- (-) TGC (C) TGC (C) TGT (C) TGC (C) TGC (C) TGC (C) TGC (C) TGC (C) TGC (C) TGC (C) 
    69      1    -5.6052315242   0.003678568768       1.3243  --- (-) TGC (C) --- (-) TGC (C) TGC (C) --- (-) TGC (C) TGC (C) TGC (C) TGC (C) TGC (C) TGC (C) TGC (C) TGC (C) TGC (C) TGC (C) TGC (C) TGC (C) TGC (C) 
    70      1   -17.9435762158   0.000000016114       0.0000  --- (-) TGC (C) --- (-) TTC (F) TTC (F) --- (-) TTC (F) TTC (F) TTC (F) TTC (F) TTC (F) TTT (F) TTT (F) TTT (F) TTC (F) TTC (F) TTC (F) TTC (F) TTC (F) 
    71      1   -13.5607952602   0.000001290094       0.0005  --- (-) TGT (C) --- (-) TGC (C) --- (-) --- (-) TGC (C) TGC (C) --- (-) TGC (C) TGC (C) TGT (C) TGC (C) TGC (C) TGC (C) TGC (C) TGC (C) TGC (C) TGC (C) 
    72      1   -14.7202255326   0.000000404657       0.0001  --- (-) TTC (F) --- (-) TTC (F) TTC (F) --- (-) TTC (F) TTC (F) TTC (F) TTC (F) TTC (F) TTC (F) TTC (F) TTC (F) TTT (F) TTC (F) TTG (L) TTG (L) TTG (L) 
    73      1   -15.0778951382   0.000000282978       0.0001  --- (-) TTC (F) TAC (Y) TTC (F) TAC (Y) --- (-) TAC (Y) TAC (Y) TAC (Y) TAC (Y) TAC (Y) TAC (Y) TAC (Y) TAC (Y) TAC (Y) TAC (Y) TAC (Y) TAC (Y) TAC (Y) 
    74      1    -9.1557894941   0.000105606621       0.0380  --- (-) TTG (L) --- (-) TTG (L) TTG (L) --- (-) TTG (L) TTG (L) TTG (L) TTG (L) TTG (L) TTG (L) TTG (L) TTG (L) CTG (L) TTG (L) TTG (L) TTG (L) TTG (L) 
    75      3     0.0000000000   1.000000000000     360.0000  ??? (-) ??? (-) ??? (-) ??? (-) ??? (-) ??? (-) ??? (-) ??? (-) ??? (-) ??? (-) ??? (-) ??? (-) ??? (-) ??? (-) ??? (-) ??? (-) ??? (-) ??? (-) ??? (-) 
    76      1   -39.1586062955   0.000000000000       0.0000  AAA (K) CAG (Q) CGA (R) CAG (Q) CCA (P) CCG (P) CCG (P) CCG (P) CCG (P) CCG (P) CCG (P) CCG (P) CCG (P) CCG (P) AAG (K) AAA (K) AAA (K) --- (-) CAG (Q) 
    77      1   -15.9802285543   0.000000114782       0.0000  AAC (N) AAC (N) AAC (N) AAA (K) --- (-) AAC (N) AAC (N) AAC (N) --- (-) AAC (N) AAC (N) AAC (N) AAC (N) AAC (N) AAT (N) AAC (N) AAC (N) AAC (N) AAC (N) 
    78      2    -6.6051360649   0.001353399011       0.4872  AAC (N) AAC (N) AAC (N) AAC (N) --- (-) AAC (N) AAC (N) AAC (N) --- (-) AAC (N) AAC (N) AAC (N) AAC (N) AAC (N) AAC (N) AAC (N) AAC (N) AAC (N) AAC (N) 
    79      1   -27.1995555383   0.000000000002       0.0000  AAC (N) AAC (N) AAC (N) AAC (N) --- (-) AGA (R) AGC (S) AGA (R) --- (-) AGA (R) AGA (R) AGA (R) AGA (R) AGA (R) CAC (H) AAC (N) AAC (N) AAC (N) AAC (N) 
    80      1   -17.1741546750   0.000000034782       0.0000  AAC (N) AGC (S) AGC (S) GGC (G) --- (-) GGC (G) GGC (G) GGC (G) --- (-) GGC (G) GGC (G) GGC (G) GGC (G) GGC (G) AAC (N) AAC (N) AAC (N) AAC (N) AAC (N) 
    81      1   -36.0239483539   0.000000000000       0.0000  AAC (N) TCG (S) AAC (N) GGC (G) AAC (N) AAC (N) AAC (N) AAC (N) AAC (N) GAC (D) AAC (N) AAC (N) AAC (N) AAC (N) AAC (N) AAC (N) AAC (N) AAT (N) AAC (N) 
    82      1   -20.5028051760   0.000000001247       0.0000  AAG (K) AAA (K) AAA (K) AAA (K) --- (-) AAG (K) AAA (K) AAG (K) --- (-) AAG (K) AAA (K) AAA (K) AAA (K) AAA (K) AAG (K) AAG (K) GAG (E) AAG (K) AAG (K) 
    83      1    -6.2193172501   0.001990603838       0.7166  AAG (K) AAG (K) AAG (K) AAG (K) --- (-) AAG (K) AAG (K) AAG (K) --- (-) AAG (K) AAG (K) AAG (K) AAG (K) AAG (K) AAG (K) AAG (K) AAG (K) AAG (K) AAG (K) 
    84      1    -6.2564684735   0.001918007344       0.6905  AAG (K) AAG (K) AAG (K) AAG (K) --- (-) AAG (K) AAG (K) AAG (K) AAG (K) AAG (K) AAG (K) AAG (K) AAG (K) AAG (K) AAG (K) AAG (K) AAG (K) AAG (K) AAG (K) 
    85      1   -44.2330798999   0.000000000000       0.0000  AAG (K) AGC (S) ATG (M) AAG (K) GTC (V) GCC (A) GCC (A) GCC (A) GCC (A) GCC (A) GCC (A) GCC (A) GCC (A) GCC (A) ACC (T) AAG (K) AAG (K) --- (-) ACC (T) 
    86      1   -46.5139999934   0.000000000000       0.0000  AAG (K) CAT (H) AGC (S) AAC (N) GAG (E) GAG (E) GAG (E) GAG (E) GAG (E) GAG (E) GAG (E) GAG (E) GAG (E) GAG (E) AAT (N) AAG (K) ATT (I) GAG (E) AAT (N) 
    87      1   -24.9136957880   0.000000000015       0.0000  AAT (N) GCG (A) --- (-) ACG (T) --- (-) --- (-) ACG (T) ACT (T) --- (-) ACG (T) ACG (T) ACG (T) ACG (T) ACG (T) ACG (T) ACG (T) ACG (T) ACC (T) ACC (T) 
    88      1   -10.8516693690   0.000019372241       0.0070  ACC (T) --- (-) --- (-) --- (-) --- (-) --- (-) --- (-) --- (-) --- (-) --- (-) --- (-) --- (-) --- (-) --- (-) ACT (T) ACC (T) ACG (T) ACG (T) ACG (T) 
    89      1   -33.9995658775   0.000000000000       0.0000  ACC (T) ACG (T) ACC (T) ACG (T) --- (-) ACC (T) ACA (T) ACC (T) ACT (T) ACC (T) ACA (T) ACT (T) ACG (T) ACG (T) ACG (T) ACC (T) ACC (T) ACC (T) ACC (T) 
    90      1   -39.7746192033   0.000000000000       0.0000  ACC (T) TCA (S) ACC (T) GCG (A) --- (-) GCG (A) GCC (A) GCG (A) --- (-) GCG (A) GCG (A) GCT (A) GCG (A) GCG (A) GAC (D) ACC (T) GCT (A) GCT (A) GCT (A) 
    91      1   -55.0451426129   0.000000000000       0.0000  ACG (T) ACC (T) ACA (T) TCC (S) --- (-) TCC (S) ACC (T) TCC (S) --- (-) GCC (A) ACG (T) ACT (T) TCG (S) TCG (S) ACG (T) ACG (T) TCG (S) TCA (S) TCA (S) 
    92      1   -30.2993560313   0.000000000000       0.0000  ACG (T) GCC (A) ACC (T) GCC (A) --- (-) GCC (A) ACC (T) GCC (A) --- (-) GCC (A) GTC (V) GCC (A) GCA (A) GCA (A) GCC (A) ACG (T) GCC (A) GCC (A) GCC (A) 
    93      1   -20.0547591463   0.000000001951       0.0000  ACG (T) TTC (F) --- (-) TTC (F) TTC (F) --- (-) TTC (F) TTC (F) TTC (F) TTC (F) TTC (F) TTC (F) TTC (F) TTC (F) TTC (F) TTC (F) TTC (F) TTC (F) TTT (F) 
    94      1   -17.1034452109   0.000000037331       0.0000  ACT (T) ACA (T) ACA (T) ACC (T) --- (-) ACA (T) ACA (T) ACA (T) --- (-) ACA (T) ACA (T) ACA (T) ACA (T) ACA (T) ACA (T) ACT (T) ACA (T) ACA (T) ACA (T) 
    95      1   -13.1301349070   0.000001984517       0.0007  ACT (T) ACC (T) ACG (T) ACC (T) --- (-) ACC (T) ACC (T) ACC (T) ACC (T) ACC (T) ACC (T) ACC (T) ACC (T) ACC (T) ACT (T) ACT (T) ACT (T) ACT (T) ACT (T) 
    96      1   -19.7884067081   0.000000002547       0.0000  ACT (T) ACG (T) ACG (T) ACG (T) --- (-) ACC (T) ACG (T) ACC (T) ACG (T) ACG (T) ACG (T) ACG (T) ACG (T) ACG (T) ACC (T) ACT (T) ACT (T) ACC (T) ACC (T) 
    97      1   -25.2023712958   0.000000000011       0.0000  ACT (T) ACT (T) ACT (T) ACT (T) --- (-) ACG (T) ACG (T) ACG (T) --- (-) ACG (T) ACT (T) ACG (T) ACT (T) ACT (T) ACC (T) ACT (T) ACC (T) ACC (T) ACC (T) 
    98      1   -32.2113869162   0.000000000000       0.0000  AGA (R) AGG (R) AGA (R) AGG (R) --- (-) AGG (R) AGG (R) CGA (R) AGG (R) CGA (R) AGG (R) AGG (R) AGG (R) AGG (R) AGA (R) AGA (R) AGA (R) AGA (R) AGA (R) 
    99      1   -23.9467706627   0.000000000040       0.0000  AGA (R) CTG (L) --- (-) CTG (L) CTG (L) --- (-) TTG (L) CTT (L) CTG (L) CTG (L) CTG (L) CTG (L) CTG (L) CTG (L) CTG (L) CTG (L) CTG (L) CTG (L) CTG (L) 
   100      1   -10.3851123599   0.000030888940       0.0111  AGC (S) AGC (S) AGC (S) AGC (S) --- (-) AGC (S) AGC (S) AGC (S) --- (-) AGC (S) AGC (S) AGC (S) AGC (S) AGC (S) AGC (S) AGC (S) AGT (S) AGT (S) AGT (S) 
   101      1   -20.4884666925   0.000000001265       0.0000  AGC (S) AGC (S) AGC (S) AGC (S) --- (-) GGC (G) AGC (S) GGC (G) --- (-) AGC (S) AGC (S) AGC (S) AGG (R) AGG (R) AAC (N) AGC (S) AGC (S) AGC (S) AGC (S) 
   102      1   -42.6367044787   0.000000000000       0.0000  AGC (S) GCC (A) GAC (D) GCC (A) --- (-) CGC (R) TGC (C) CGC (R) --- (-) TGC (C) CGC (R) CAT (H) CGC (R) CGC (R) AGA (R) AGC (S) AGC (S) AGC (S) AGC (S) 
   103      1   -27.9859667303   0.000000000001       0.0000  AGG (R) AGG (R) AGA (R) AGG (R) --- (-) AAG (K) AGG (R) AAG (K) --- (-) AGG (R) AGA (R) AAG (K) AGG (R) AGG (R) AGG (R) AGG (R) AAG (K) AAG (K) AAG (K) 
   104      1    -7.3599342916   0.000636240265       0.2290  AGG (R) AGG (R) AGG (R) AGG (R) --- (-) AGG (R) AGG (R) AGG (R) --- (-) AGG (R) AGG (R) AGG (R) AGG (R) AGG (R) AGG (R) AGG (R) AGG (R) AGG (R) AGG (R) 
   105      1   -18.5406711346   0.000000008869       0.0000  AGG (R) CGC (R) AGA (R) CGC (R) --- (-) CGC (R) CGC (R) CGC (R) --- (-) CGC (R) CGC (R) CGC (R) CGC (R) CGC (R) CGG (R) AGG (R) CGG (R) CGG (R) CGG (R) 
   106      1   -28.3043437466   0.000000000001       0.0000  AGT (S) CTG (L) --- (-) CTC (L) CTG (L) CTG (L) CTG (L) CTG (L) --- (-) CTG (L) CTG (L) CTA (L) CTG (L) CTG (L) CTT (L) CTG (L) CTG (L) CTG (L) CTG (L) 
   107      1   -10.8658801104   0.000019098894       0.0069  ATC (I) ATC (I) GTG (V) ATC (I) --- (-) ATC (I) ATC (I) ATC (I) --- (-) ATC (I) ATC (I) ATC (I) ATC (I) ATC (I) ATC (I) ATC (I) ATC (I) ATC (I) ATC (I) 
   108      1   -20.6971558199   0.000000001026       0.0000  ATC (I) GTC (V) GTG (V) GTC (V) --- (-) GTC (V) GTC (V) GTC (V) --- (-) GTG (V) GTC (V) GTC (V) GTC (V) GTC (V) ATG (M) ATC (I) ATC (I) ATC (I) ATC (I) 
   109      1   -13.0867373069   0.000002072537       0.0007  ATG (M) --- (-) CAG (Q) ATG (M) ATG (M) ATG (M) ATG (M) ATG (M) ATG (M) ATG (M) ATG (M) ATG (M) ATG (M) ATG (M) ATG (M) ATG (M) ATG (M) --- (-) ATG (M) 
   110      1    -5.7991325885   0.003030182021       1.0909  ATG (M) ATG (M) ATG (M) ATG (M) --- (-) ATG (M) ATG (M) ATG (M) --- (-) ATG (M) ATG (M) ATG (M) ATG (M) ATG (M) ATG (M) ATG (M) ATG (M) ATG (M) ATG (M) 
   111      1   -22.2148744587   0.000000000225       0.0000  ATG (M) GTT (V) ATG (M) GCG (A) --- (-) GTG (V) GTG (V) GTG (V) --- (-) GTG (V) GTG (V) GTA (V) GTG (V) GTG (V) ATG (M) ATG (M) ATG (M) ATG (M) ATG (M) 
   112      1   -14.7625233435   0.000000387898       0.0001  ATT (I) GTC (V) ATT (I) ATC (I) --- (-) ATC (I) ATC (I) ATC (I) ATC (I) ATC (I) ATC (I) ATC (I) ATC (I) ATC (I) ATT (I) ATT (I) ATT (I) ATT (I) ATT (I) 
   113      1   -29.2107708120   0.000000000000       0.0000  CAA (Q) AAG (K) --- (-) AAG (K) AAG (K) --- (-) AAG (K) AAG (K) AAG (K) AAG (K) AAG (K) AAG (K) AAG (K) AAG (K) GAG (E) CGC (R) GAA (E) --- (-) GAG (E) 
   114      1   -28.3441126530   0.000000000000       0.0000  CAA (Q) ACG (T) --- (-) ACG (T) ACC (T) --- (-) ACA (T) ACC (T) --- (-) ACC (T) ACC (T) ACC (T) ACC (T) ACC (T) ACG (T) ACG (T) ACT (T) ACG (T) ACG (T) 
   115      1   -36.2623901971   0.000000000000       0.0000  CAA (Q) CCG (P) --- (-) CCG (P) CCC (P) --- (-) CCC (P) CCG (P) --- (-) CCC (P) CCT (P) CCC (P) CCG (P) CCG (P) CCT (P) CCC (P) CGC (R) CCC (P) CCC (P) 
   116      1   -36.2068682476   0.000000000000       0.0000  CAA (Q) GAC (D) --- (-) GCC (A) GAC (D) GAT (D) GAC (D) AAC (N) AAC (N) GAC (D) AAC (N) GAT (D) GAC (D) GAC (D) GAT (D) GAC (D) GAC (D) GAC (D) GAC (D) 
   117      1   -16.2378321359   0.000000088715       0.0000  CAA (Q) GAG (E) --- (-) GAG (E) --- (-) --- (-) GAG (E) GAG (E) --- (-) GAG (E) GAG (E) GAG (E) GAG (E) GAG (E) GAG (E) GAC (D) GAG (E) GAG (E) GAG (E) 
   118      1   -28.3574280939   0.000000000000       0.0000  CAA (Q) GTC (V) --- (-) GTC (V) ACC (T) --- (-) ACC (T) ACC (T) --- (-) ACC (T) ACC (T) ACC (T) ACC (T) ACC (T) GTC (V) ACC (T) GTC (V) GTC (V) GTC (V) 
   119      1    -6.0388711586   0.002384248834       0.8583  CAC (H) CAC (H) --- (-) CAC (H) CAC (H) --- (-) CAC (H) CAC (H) CAC (H) CAC (H) CAC (H) CAC (H) CAC (H) CAC (H) CAC (H) CAC (H) CAC (H) CAC (H) CAC (H) 
   120      1    -6.3809894856   0.001693446486       0.6096  CAC (H) CAC (H) CAC (H) CAC (H) --- (-) CAC (H) CAC (H) CAC (H) --- (-) CAC (H) CAC (H) CAC (H) CAC (H) CAC (H) CAC (H) CAC (H) CAC (H) CAC (H) CAC (H) 
   121      1   -15.0843433516   0.000000281160       0.0001  CAC (H) CAC (H) CAC (H) CAC (H) --- (-) CAC (H) CAC (H) CAT (H) --- (-) CAC (H) CAC (H) CAC (H) CAC (H) CAC (H) TAC (Y) CAC (H) CAC (H) CAC (H) CAC (H) 
   122      1   -41.6788772089   0.000000000000       0.0000  CAC (H) CGG (R) CGC (R) CGG (R) --- (-) CGC (R) TGC (C) CGC (R) CGA (R) CGC (R) CGC (R) CGC (R) CAA (Q) CAA (Q) AAC (N) CAC (H) CAC (H) CAC (H) CAC (H) 
   123      1   -10.8710182336   0.000019001014       0.0068  CAC (H) GAG (E) --- (-) GAG (E) --- (-) --- (-) GAG (E) GAG (E) --- (-) GAG (E) GAG (E) GAG (E) GAG (E) GAG (E) GAG (E) GAG (E) GAG (E) GAG (E) GAG (E) 
   124      1   -28.0693770739   0.000000000001       0.0000  CAC (H) GCC (A) --- (-) GCC (A) GCC (A) --- (-) GCT (A) GCC (A) --- (-) GCC (A) GCT (A) GCC (A) GCC (A) GCC (A) ACC (T) GCC (A) ACC (T) GCC (A) GCC (A) 
   125      1   -42.1749997515   0.000000000000       0.0000  CAC (H) GTG (V) --- (-) GCG (A) GCA (A) --- (-) ACA (T) ACA (T) GTA (V) GCA (A) GCA (A) GCA (A) GCA (A) GCA (A) GGG (G) GGT (G) GGC (G) --- (-) GGG (G) 
   126      1   -11.8096093091   0.000007432790       0.0027  CAG (Q) AAC (N) --- (-) AAC (N) AAC (N) --- (-) AAC (N) AAC (N) AAC (N) AAC (N) AAC (N) AAC (N) AAC (N) AAC (N) AAC (N) AAC (N) AAC (N) AAC (N) AAC (N) 
   127      1   -27.6041519176   0.000000000001       0.0000  CAG (Q) AAG (K) GAT (D) GAG (E) --- (-) GAG (E) CAG (Q) GAG (E) --- (-) GAG (E) GAG (E) GAG (E) GAG (E) GAG (E) AAG (K) CAG (Q) AAG (K) AAG (K) AAG (K) 
   128      1   -23.3522772478   0.000000000072       0.0000  CAG (Q) CTG (L) --- (-) CTG (L) --- (-) --- (-) CTG (L) CTT (L) --- (-) CTG (L) CTG (L) CTG (L) CTA (L) CTA (L) CTG (L) CTG (L) CTA (L) CTA (L) CTA (L) 
   129      1   -35.6622014438   0.000000000000       0.0000  CAG (Q) GCC (A) GCC (A) GCC (A) ACC (T) ACC (T) ACC (T) ACC (T) ACC (T) ACC (T) ACC (T) ACC (T) ACC (T) ACC (T) AAG (K) CAG (Q) CAG (Q) --- (-) AGG (R) 
   130      1   -29.0074028867   0.000000000000       0.0000  CAT (H) --- (-) --- (-) GTG (V) ATG (M) --- (-) ATA (I) ATA (I) ATA (I) GTA (V) ATA (I) ATA (I) ATA (I) ATA (I) --- (-) GAT (D) --- (-) --- (-) --- (-) 
   131      1   -24.6476687849   0.000000000020       0.0000  CAT (H) AAC (N) GGA (G) AAC (N) --- (-) --- (-) AAC (N) AAC (N) --- (-) AAC (N) AAC (N) AAC (N) AAC (N) AAC (N) AAT (N) AAC (N) AAT (N) AAT (N) AAT (N) 
   132      1   -22.1847059312   0.000000000232       0.0000  CAT (H) AGA (R) --- (-) AAG (K) AGG (R) --- (-) AGG (R) AGG (R) AGG (R) AGG (R) AGG (R) AGG (R) AGG (R) AGG (R) AGG (R) AGG (R) AGG (R) AGG (R) AGG (R) 
   133      1   -21.1702541391   0.000000000640       0.0000  CAT (H) AGG (R) --- (-) AAG (K) AAG (K) --- (-) AAG (K) AAG (K) --- (-) AAG (K) AAA (K) AAG (K) AAG (K) AAG (K) AAG (K) AAG (K) AAG (K) AAG (K) AAG (K) 
   134      1   -24.8960347035   0.000000000015       0.0000  CAT (H) CAC (H) CAT (H) CAC (H) --- (-) CAG (Q) CAC (H) CAG (Q) --- (-) CAC (H) CAT (H) CAC (H) CAC (H) CAC (H) AAC (N) CAT (H) CAC (H) CAC (H) CAC (H) 
   135      1   -15.0845538596   0.000000281100       0.0001  CAT (H) CAC (H) CAT (H) CAC (H) --- (-) CAT (H) CAC (H) CAT (H) --- (-) CAC (H) CAC (H) CAC (H) CAC (H) CAC (H) CAT (H) CAT (H) CAT (H) CAT (H) CAT (H) 
   136      1   -28.5321302856   0.000000000000       0.0000  CAT (H) CAG (Q) CAG (Q) AAA (K) CAG (Q) CAG (Q) CAG (Q) CAG (Q) CAG (Q) CAG (Q) CAG (Q) CAG (Q) CAG (Q) CAG (Q) CAG (Q) CAT (H) CAT (H) CAG (Q) CAG (Q) 
   137      1   -36.2974977906   0.000000000000       0.0000  CAT (H) CAG (Q) GCG (A) CAG (Q) GAG (E) GAG (E) GAG (E) GAG (E) GAG (E) GAG (E) GAG (E) GAG (E) GAG (E) GAG (E) GAA (E) CAT (H) CAT (H) CAG (Q) CAG (Q) 
   138      1   -22.0531674345   0.000000000265       0.0000  CAT (H) CGT (R) CGT (R) CGT (R) --- (-) CGC (R) CGC (R) CGC (R) CGT (R) CGC (R) CGT (R) CGC (R) CGC (R) CGC (R) CGT (R) CAT (H) CGT (R) CGT (R) CGT (R) 
   139      1   -27.1597692471   0.000000000002       0.0000  CCA (P) CCT (P) --- (-) CCT (P) CCA (P) --- (-) CCT (P) CCG (P) CCG (P) CCG (P) CCG (P) CCG (P) CCG (P) CCG (P) CCA (P) CCC (P) CCC (P) CCC (P) CCC (P) 
   140      1   -39.7572653745   0.000000000000       0.0000  CCA (P) GAA (E) --- (-) GAG (E) GGA (G) --- (-) GAA (E) GAA (E) CAA (Q) GAA (E) CAA (Q) CAA (Q) GAA (E) GAA (E) GAG (E) GAG (E) CAG (Q) CAG (Q) CAG (Q) 
   141      1   -27.1463570364   0.000000000002       0.0000  CCA (P) GAC (D) --- (-) GAC (D) GAC (D) GGA (G) GAC (D) GAC (D) GAC (D) GAC (D) GAC (D) GAT (D) GAC (D) GAC (D) GAC (D) GAC (D) GAC (D) GAC (D) GAC (D) 
   142      1   -17.6885544745   0.000000020795       0.0000  CCC (P) --- (-) --- (-) CCC (P) CCC (P) --- (-) CCT (P) CCC (P) CCC (P) CCC (P) CCC (P) CCC (P) CCC (P) CCC (P) CCA (P) CCA (P) CCA (P) --- (-) CCG (P) 
   143      1   -37.9910616387   0.000000000000       0.0000  CCC (P) AGA (R) --- (-) GGC (G) AGC (S) --- (-) AGC (S) AGC (S) --- (-) AGC (S) AGC (S) AGC (S) AGC (S) AGC (S) GTC (V) GCC (A) AGT (S) ACT (T) ACT (T) 
   144      1   -36.9220614191   0.000000000000       0.0000  CCC (P) CAT (H) --- (-) CTG (L) CCC (P) --- (-) CCC (P) CCC (P) CCC (P) CCC (P) CCC (P) CCC (P) CCC (P) CCC (P) CCT (P) GTT (V) CCC (P) --- (-) CCT (P) 
   145      1   -37.0455381420   0.000000000000       0.0000  CCC (P) CCC (P) --- (-) GCC (A) CCC (P) GAA (E) CCC (P) CCC (P) --- (-) CCC (P) CCC (P) CCT (P) CCG (P) CCG (P) CCC (P) CCG (P) CCC (P) CCC (P) CCC (P) 
   146      1   -17.2670041331   0.000000031698       0.0000  CCC (P) CCC (P) CCA (P) CCC (P) --- (-) CCC (P) CCC (P) CCC (P) CCC (P) CCC (P) CCC (P) CCC (P) CCC (P) CCC (P) CCT (P) CCC (P) CCC (P) CCT (P) CCT (P) 
   147      1    -7.7711902222   0.000421711038       0.1518  CCC (P) CCC (P) CCC (P) CCC (P) --- (-) CCC (P) CCC (P) CCC (P) --- (-) CCC (P) CCC (P) CCC (P) CCC (P) CCC (P) CCC (P) CCC (P) CCC (P) CCC (P) CCC (P) 
   148      1   -22.1617769686   0.000000000237       0.0000  CCC (P) CCG (P) --- (-) CCG (P) CCG (P) --- (-) CCG (P) CCG (P) CCG (P) CCG (P) CCT (P) CCG (P) CCA (P) CCA (P) CCA (P) CCG (P) CCA (P) CCA (P) CCA (P) 
   149      1   -29.9700276515   0.000000000000       0.0000  CCG (P) AAA (K) --- (-) CAA (Q) GAA (E) GAC (D) GAA (E) GAA (E) GAA (E) GAA (E) GAA (E) GAA (E) GAA (E) GAA (E) GAG (E) GAA (E) GAA (E) GAA (E) GAA (E) 
   150      1   -28.4037835201   0.000000000000       0.0000  CCG (P) AAC (N) --- (-) GAC (D) ACC (T) --- (-) AAC (N) AAC (N) --- (-) AAC (N) AAC (N) AAT (N) AAT (N) AAT (N) AAC (N) AAC (N) AAC (N) AAC (N) AAC (N) 
   151      1   -26.9379365819   0.000000000002       0.0000  CCG (P) CAC (H) --- (-) CAC (H) CAC (H) --- (-) CAC (H) CAC (H) CAT (H) CAC (H) CAC (H) CAT (H) TAT (Y) TAT (Y) CAC (H) CAC (H) CAC (H) CAC (H) CAC (H) 
   152      1   -23.0956228545   0.000000000093       0.0000  CCG (P) CCC (P) --- (-) ACC (T) ACC (T) --- (-) ACC (T) ACT (T) ACC (T) ACC (T) ACC (T) ACC (T) ACC (T) ACC (T) ACC (T) ACC (T) ACT (T) ACT (T) ACT (T) 
   153      1   -29.9598030477   0.000000000000       0.0000  CCG (P) CCC (P) CCC (P) CCC (P) --- (-) CCT (P) GCC (A) CCT (P) --- (-) CCC (P) CCG (P) CCC (P) CCC (P) CCC (P) CTC (L) CCG (P) TCC (S) TCC (S) TCC (S) 
   154      1   -31.4155696963   0.000000000000       0.0000  CCG (P) CCG (P) CCA (P) CCC (P) --- (-) CCG (P) CCA (P) CCG (P) --- (-) CCG (P) CCT (P) CCT (P) CCA (P) CCA (P) CCA (P) CCG (P) CCG (P) CCG (P) CCG (P) 
   155      1   -16.1475623304   0.000000097096       0.0000  CCG (P) TTC (F) --- (-) TTC (F) TTC (F) --- (-) TTC (F) TTC (F) TTC (F) TTC (F) TTC (F) TTC (F) TTC (F) TTC (F) TTC (F) TTC (F) TTT (F) TTT (F) TTT (F) 
   156      1   -14.8816056687   0.000000344351       0.0001  CCT (P) AGG (R) --- (-) AGG (R) AGG (R) --- (-) AGG (R) AGG (R) AGG (R) AGG (R) AGG (R) AGG (R) AGG (R) AGG (R) AGG (R) AGG (R) AGG (R) AGG (R) AGG (R) 
   157      1   -16.1015202506   0.000000101671       0.0000  CCT (P) CCC (P) --- (-) CCC (P) CCC (P) CCT (P) CCC (P) CCC (P) --- (-) CCC (P) CCC (P) CCC (P) CCC (P) CCC (P) CCC (P) CCC (P) CCC (P) CCG (P) CCG (P) 
   158      1   -29.5961050457   0.000000000000       0.0000  CCT (P) CCC (P) GTT (V) CCC (P) --- (-) CCT (P) CCC (P) CCT (P) --- (-) CCC (P) CCC (P) CCC (P) CCG (P) CCG (P) CCC (P) CCT (P) CCG (P) CCG (P) CCG (P) 
   159      1   -35.3560054206   0.000000000000       0.0000  CCT (P) CCG (P) --- (-) CCG (P) CCT (P) --- (-) CCT (P) CCT (P) CCT (P) CCT (P) CGT (R) CCT (P) CCT (P) CCT (P) GAT (D) CCT (P) CTT (L) CTT (L) CTT (L) 
   160      1   -39.8978003343   0.000000000000       0.0000  CCT (P) GAG (E) --- (-) AGG (R) TGG (W) --- (-) AGG (R) AGG (R) AGG (R) AAG (K) AGG (R) AAA (K) AGG (R) AGG (R) AAG (K) AAG (K) AGG (R) AGG (R) AGG (R) 
   161      1   -22.5774793835   0.000000000157       0.0000  CCT (P) GTC (V) --- (-) GTC (V) GTC (V) --- (-) GTC (V) GTC (V) --- (-) GTC (V) GTC (V) GTC (V) GTC (V) GTC (V) GTC (V) GTG (V) ATC (I) GTC (V) GTC (V) 
   162      1   -33.9254574086   0.000000000000       0.0000  CGA (R) ACC (T) --- (-) GCC (A) GCC (A) GAT (D) GCC (A) GCC (A) GCC (A) GCC (A) GCC (A) GCC (A) GCC (A) GCC (A) GAC (D) GAC (D) GCC (A) GCC (A) GCC (A) 
   163      1   -40.8161943078   0.000000000000       0.0000  CGA (R) CCC (P) --- (-) CCG (P) ACA (T) --- (-) CAA (Q) CAA (Q) CAG (Q) CAA (Q) CAG (Q) CAG (Q) CAG (Q) CAG (Q) CCA (P) CCA (P) CCA (P) --- (-) CCA (P) 
   164      1   -17.4551094455   0.000000026263       0.0000  CGA (R) CGC (R) --- (-) CGC (R) CGC (R) --- (-) CGA (R) CGC (R) CGC (R) CGC (R) CGC (R) CGC (R) CGC (R) CGC (R) CGC (R) CGT (R) CGC (R) CGC (R) CGC (R) 
   165      1   -24.5602891596   0.000000000022       0.0000  CGA (R) GCG (A) --- (-) GCG (A) GCG (A) --- (-) GCG (A) GCG (A) GCG (A) GCG (A) GCG (A) GCG (A) GCC (A) GCC (A) GTC (V) GCC (A) GCC (A) GCC (A) GCC (A) 
   166      1   -37.1315031234   0.000000000000       0.0000  CGC (R) ACG (T) --- (-) GCG (A) CCC (P) --- (-) CCC (P) CCC (P) --- (-) TCA (S) CCC (P) CCC (P) CCC (P) CCC (P) AAG (K) AAG (K) AAG (K) AAG (K) AAG (K) 
   167      1   -13.5014422363   0.000001368983       0.0005  CGC (R) AGG (R) --- (-) AGG (R) AAG (K) --- (-) AAG (K) AAG (K) AAG (K) AAG (K) AAG (K) AAG (K) AAG (K) AAG (K) AGG (R) AGG (R) AGG (R) AGG (R) AGG (R) 
   168      1   -31.1838216869   0.000000000000       0.0000  CGC (R) CGC (R) --- (-) CAC (H) CAC (H) --- (-) CAC (H) CAT (H) --- (-) CAC (H) CAC (H) CAC (H) CAC (H) CAC (H) CAC (H) TTT (F) CAC (H) CAC (H) CAC (H) 
   169      1   -11.2200002361   0.000013403426       0.0048  CGC (R) CGC (R) CGC (R) CGC (R) --- (-) CGC (R) CGC (R) CGC (R) --- (-) CGC (R) CGC (R) CGC (R) CGG (R) CGG (R) CGC (R) CGC (R) CGC (R) CGC (R) CGC (R) 
   170      1   -43.9914926178   0.000000000000       0.0000  CGC (R) GAT (D) --- (-) GTC (V) GAG (E) AGA (R) GAC (D) GAC (D) GAT (D) GAG (E) GAT (D) GAC (D) GAC (D) GAC (D) GAT (D) GAT (D) GAT (D) GAT (D) GAT (D) 
   171      1   -44.6689377976   0.000000000000       0.0000  CGC (R) GCC (A) --- (-) GCC (A) GCA (A) GAT (D) GCT (A) GCG (A) GCG (A) GCG (A) GCA (A) GCC (A) GCG (A) GCG (A) GCA (A) GCA (A) GCG (A) GCG (A) GCG (A) 
   172      1   -10.5880259021   0.000025216150       0.0091  CGC (R) TAC (Y) --- (-) TAC (Y) TAC (Y) --- (-) TAC (Y) TAC (Y) --- (-) TAC (Y) TAC (Y) TAC (Y) TAC (Y) TAC (Y) TAC (Y) TAC (Y) TAC (Y) TAC (Y) TAC (Y) 
   173      1   -23.3386784201   0.000000000073       0.0000  CGC (R) TTG (L) --- (-) TTG (L) CTA (L) --- (-) CTG (L) CTG (L) CTG (L) CTG (L) CTG (L) CTG (L) CTC (L) CTC (L) CTG (L) CTC (L) CTG (L) CTG (L) CTG (L) 
   174      1   -24.9140420337   0.000000000015       0.0000  CGG (R) AAC (N) --- (-) AGC (S) AGC (S) --- (-) AGC (S) AGC (S) --- (-) AGC (S) AGC (S) AGC (S) AGC (S) AGC (S) ACC (T) ATC (I) ATC (I) ATC (I) ATC (I) 
   175      1   -25.2353250705   0.000000000011       0.0000  CGG (R) AGT (S) AGG (R) AGG (R) --- (-) AGG (R) AGG (R) AGG (R) AGG (R) AGG (R) AGA (R) AGG (R) AGG (R) AGG (R) AGG (R) CGG (R) CGG (R) AGG (R) AGG (R) 
   176      1   -30.5939442386   0.000000000000       0.0000  CGG (R) CGG (R) CGC (R) CGG (R) --- (-) AGG (R) CGT (R) AGG (R) --- (-) CGG (R) CAG (Q) CGG (R) CGG (R) CGG (R) CGG (R) CGG (R) CAG (Q) CAA (Q) CAA (Q) 
   177      1   -34.4067272964   0.000000000000       0.0000  CGG (R) CGT (R) AGA (R) CGC (R) CGC (R) --- (-) CGC (R) CGC (R) CGC (R) CGC (R) CGG (R) CGG (R) CGC (R) CGC (R) CGA (R) AGG (R) CGC (R) CGC (R) CGC (R) 
   178      1   -30.8880481397   0.000000000000       0.0000  CGG (R) TCG (S) --- (-) TCG (S) TCG (S) --- (-) TCT (S) TCA (S) TCA (S) TCC (S) TCA (S) TCG (S) TCG (S) TCG (S) TCC (S) TCC (S) TCC (S) TCC (S) TCC (S) 
   179      1   -27.3167997145   0.000000000001       0.0000  CGT (R) AAG (K) --- (-) AAG (K) AAG (K) CAC (H) AAG (K) AAG (K) AAG (K) AAG (K) AAG (K) AAG (K) AAG (K) AAG (K) AAG (K) AAG (K) AAA (K) AAA (K) AAA (K) 
   180      1   -38.7356860826   0.000000000000       0.0000  CGT (R) AAG (K) --- (-) GAG (E) AAA (K) CGC (R) AAG (K) AAG (K) AAG (K) AAG (K) AAG (K) AAG (K) AAT (N) AAT (N) AAG (K) AAG (K) AAG (K) AAG (K) AAG (K) 
   181      1   -47.4197891939   0.000000000000       0.0000  CGT (R) CAA (Q) --- (-) GCA (A) GCC (A) --- (-) GCC (A) GCA (A) GCG (A) ACC (T) GCA (A) GCG (A) GCG (A) GCG (A) GCC (A) GCC (A) GCC (A) GCC (A) GCC (A) 
   182      1   -40.3354261005   0.000000000000       0.0000  CGT (R) CGC (R) --- (-) AAC (N) CAC (H) GGC (G) CGA (R) CGT (R) CGC (R) CGC (R) CAC (H) CGC (R) CGC (R) CGC (R) CGC (R) CGC (R) CGC (R) CGC (R) CGC (R) 
   183      1   -22.8201418778   0.000000000123       0.0000  CGT (R) CGC (R) CGC (R) CGC (R) --- (-) CGT (R) CGC (R) CGT (R) --- (-) CGC (R) CGC (R) CGT (R) CGC (R) CGC (R) CGC (R) CGT (R) CGT (R) CGC (R) CGC (R) 
   184      1   -12.5349700543   0.000003598584       0.0013  CGT (R) CGC (R) CGT (R) CGC (R) --- (-) CGC (R) CGC (R) CGC (R) CGC (R) CGC (R) CGC (R) CGC (R) CGC (R) CGC (R) CGT (R) CGT (R) CGT (R) CGT (R) CGT (R) 
   185      1   -19.5353237508   0.000000003280       0.0000  CGT (R) GGC (G) --- (-) GGG (G) GGC (G) GGC (G) GGC (G) GGC (G) GGC (G) GGC (G) GGC (G) GGC (G) GAC (D) GAC (D) GGC (G) GGC (G) GGC (G) GGC (G) GGC (G) 
   186      1   -24.9831978694   0.000000000014       0.0000  CGT (R) GGG (G) --- (-) GGG (G) GGA (G) --- (-) GGA (G) GGG (G) GGG (G) GGA (G) GGG (G) GGG (G) GGA (G) GGA (G) GGG (G) GGG (G) GGC (G) GGC (G) GGC (G) 
   187      1   -26.2459564420   0.000000000004       0.0000  CGT (R) TAC (Y) TGC (C) TAC (Y) --- (-) TAT (Y) TAC (Y) TAT (Y) --- (-) TAC (Y) TAC (Y) TAC (Y) TAC (Y) TAC (Y) CGT (R) CGT (R) CGC (R) CGC (R) CGC (R) 
   188      1   -16.7533129064   0.000000052982       0.0000  CTA (L) ATG (M) --- (-) ATG (M) ATG (M) --- (-) ATG (M) ATG (M) ACG (T) ATG (M) ATG (M) ATG (M) ATG (M) ATG (M) ATG (M) ATG (M) ATG (M) ATG (M) ATG (M) 
   189      1   -26.5708014020   0.000000000003       0.0000  CTA (L) CTG (L) --- (-) CTG (L) CTG (L) --- (-) CTG (L) CTA (L) CTA (L) CTG (L) CTA (L) CTG (L) CTG (L) CTG (L) CTG (L) CTG (L) GTC (V) GTT (V) GTT (V) 
   190      1   -28.8920840202   0.000000000000       0.0000  CTA (L) GCC (A) --- (-) GCC (A) GCA (A) --- (-) GCC (A) GCC (A) --- (-) GCG (A) GCC (A) GCG (A) GCC (A) GCC (A) GTC (V) GCC (A) GCC (A) GCC (A) GCC (A) 
   191      1   -28.5103295625   0.000000000000       0.0000  CTA (L) TTG (L) CTA (L) CTG (L) CAG (Q) CTG (L) CTG (L) CTG (L) CTG (L) CTG (L) CTG (L) CTG (L) CTG (L) CTG (L) CTA (L) CTA (L) CTA (L) CAA (Q) CAA (Q) 
   192      1   -16.5842876961   0.000000062739       0.0000  CTC (L) CTC (L) CAC (H) CTC (L) --- (-) CTC (L) CTC (L) CTC (L) CTC (L) CTC (L) CTC (L) CTC (L) CTC (L) CTC (L) CTC (L) CTC (L) CTC (L) ATC (I) ATC (I) 
   193      1   -14.3796167867   0.000000568868       0.0002  CTC (L) CTC (L) CTC (L) CTC (L) --- (-) CTC (L) CTC (L) CTC (L) --- (-) CTC (L) CTT (L) CTC (L) CTC (L) CTC (L) CTT (L) CTC (L) CTC (L) CTC (L) CTC (L) 
   194      1    -8.0577922040   0.000316625078       0.1140  CTC (L) CTC (L) CTC (L) CTC (L) --- (-) CTC (L) CTC (L) CTC (L) CTC (L) CTC (L) CTC (L) CTC (L) CTC (L) CTC (L) CTC (L) CTC (L) CTC (L) CTC (L) CTC (L) 
   195      1   -10.6170758397   0.000024494160       0.0088  CTC (L) CTC (L) CTC (L) CTG (L) --- (-) CTC (L) CTC (L) CTC (L) CTC (L) CTC (L) CTC (L) CTC (L) CTC (L) CTC (L) CTC (L) CTC (L) CTC (L) CTC (L) CTC (L) 
   196      1   -22.1140146085   0.000000000249       0.0000  CTC (L) CTG (L) CTC (L) TTG (L) --- (-) CTT (L) CTC (L) CTT (L) --- (-) CTC (L) CTC (L) CTT (L) CTC (L) CTC (L) CTC (L) CTC (L) CTC (L) CTC (L) CTC (L) 
   197      1   -20.2055635803   0.000000001678       0.0000  CTC (L) GCG (A) --- (-) GCG (A) --- (-) --- (-) GCG (A) GCG (A) --- (-) GCG (A) GCG (A) GCT (A) GCG (A) GCG (A) GCG (A) GCG (A) GCG (A) GCC (A) GCC (A) 
   198      1   -16.3214781701   0.000000081597       0.0000  CTC (L) GTC (V) GTC (V) GTC (V) --- (-) GTC (V) GTC (V) GTC (V) --- (-) GTC (V) GTC (V) GTC (V) GTT (V) GTT (V) CTC (L) CTC (L) CTC (L) CTC (L) CTC (L) 
   199      1   -22.3149685278   0.000000000204       0.0000  CTG (L) ATG (M) --- (-) ATG (M) --- (-) --- (-) ATG (M) ATG (M) --- (-) ATG (M) ATG (M) ATG (M) ATG (M) ATG (M) ATG (M) ATA (I) ATA (I) ATG (M) ATG (M) 
   200      1    -8.7601653286   0.000156858673       0.0565  CTG (L) ATG (M) --- (-) ATG (M) --- (-) --- (-) ATG (M) ATG (M) --- (-) ATG (M) ATG (M) ATG (M) ATG (M) ATG (M) ATG (M) ATG (M) ATG (M) ATG (M) ATG (M) 
   201      1   -19.3169584595   0.000000004081       0.0000  CTG (L) CGC (R) --- (-) CGC (R) CAC (H) --- (-) AAC (N) CAC (H) --- (-) CAC (H) CAC (H) CAC (H) CAC (H) CAC (H) CGC (R) CGC (R) CGC (R) CGC (R) CGC (R) 
   202      1   -15.4426320238   0.000000196494       0.0001  CTG (L) CTC (L) CTG (L) CTC (L) --- (-) CTC (L) CTC (L) CTC (L) --- (-) CTC (L) CTC (L) CTC (L) CTT (L) CTT (L) CTG (L) CTG (L) CTG (L) CTG (L) CTG (L) 
   203      1   -22.6578007838   0.000000000144       0.0000  CTG (L) CTG (L) --- (-) CTC (L) CTG (L) --- (-) CTC (L) CTG (L) TTG (L) CTG (L) CTG (L) CTC (L) CTG (L) CTG (L) CTC (L) CTG (L) CTC (L) CTC (L) CTC (L) 
   204      1   -24.4369296786   0.000000000024       0.0000  CTG (L) CTG (L) TTG (L) CTG (L) --- (-) CTG (L) CTG (L) CTG (L) --- (-) CTG (L) GTG (V) CTG (L) ATG (M) ATG (M) CTG (L) CTG (L) CTG (L) CTC (L) CTC (L) 
   205      1   -15.0115694210   0.000000302384       0.0001  CTG (L) TTG (L) TTG (L) TTG (L) --- (-) CTG (L) CTG (L) CTG (L) --- (-) CTG (L) CTG (L) TTG (L) CTG (L) CTG (L) TTG (L) CTG (L) TTG (L) TTG (L) TTG (L) 
   206      1   -22.8059058943   0.000000000125       0.0000  CTT (L) CTG (L) CAA (Q) CTG (L) --- (-) CTC (L) CTG (L) CTC (L) --- (-) CTG (L) CTG (L) CTG (L) CTG (L) CTG (L) CTT (L) CTT (L) CTT (L) CTT (L) CTT (L) 
   207      1   -29.4965862791   0.000000000000       0.0000  CTT (L) TTC (F) --- (-) GCC (A) ACC (T) --- (-) ACC (T) ACC (T) --- (-) ATC (I) ACC (T) ACC (T) ACC (T) ACC (T) ACC (T) ACC (T) ACC (T) ACC (T) ACC (T) 
   208      1   -10.0023334556   0.000045294115       0.0163  GAA (E) GAC (D) --- (-) GAC (D) GAC (D) --- (-) GAC (D) GAC (D) --- (-) GAC (D) GAC (D) GAC (D) GAC (D) GAC (D) GAC (D) GAC (D) GAC (D) GAC (D) GAC (D) 
   209      1   -26.8803388172   0.000000000002       0.0000  GAA (E) GAC (D) AAC (N) AAC (N) --- (-) AAC (N) AAC (N) AAC (N) --- (-) AAC (N) AAC (N) AAT (N) AAC (N) AAC (N) AAC (N) GAA (E) AAT (N) AAT (N) AAT (N) 
   210      1    -7.4393943870   0.000587640973       0.2116  GAA (E) GAG (E) --- (-) GAG (E) --- (-) --- (-) GAG (E) GAG (E) --- (-) GAG (E) GAG (E) GAG (E) GAG (E) GAG (E) GAG (E) GAG (E) GAG (E) GAG (E) GAG (E) 
   211      1   -19.4848003800   0.000000003450       0.0000  GAA (E) GCG (A) --- (-) GCG (A) --- (-) --- (-) GCC (A) GCT (A) --- (-) GCC (A) GCC (A) GCC (A) GCC (A) GCC (A) GCC (A) GCC (A) GCC (A) GCC (A) GCC (A) 
   212      1   -30.8982030993   0.000000000000       0.0000  GAA (E) GGC (G) GGC (G) GGC (G) --- (-) GAA (E) GGG (G) GGC (G) --- (-) GGC (G) GGG (G) GGC (G) GGG (G) GGG (G) GGC (G) GGC (G) GGC (G) --- (-) GGC (G) 
   213      1   -12.8240990957   0.000002695036       0.0010  GAA (E) TAC (Y) --- (-) TAC (Y) TAC (Y) --- (-) TAC (Y) TAC (Y) --- (-) TAC (Y) TAC (Y) TAC (Y) TAC (Y) TAC (Y) TAC (Y) TAC (Y) TAC (Y) TAC (Y) TAC (Y) 
   214      1   -25.2583194875   0.000000000011       0.0000  GAC (D) GAA (E) GAA (E) GAA (E) --- (-) GAC (D) GAC (D) GAC (D) --- (-) GAC (D) GAG (E) GAG (E) GAG (E) GAG (E) GAG (E) GAC (D) GAG (E) GAG (E) GAG (E) 
   215      4    -6.7180766424   0.001208861052       0.4352  GAC (D) GAC (D) GAC (D) GAC (D) --- (-) GAC (D) GAC (D) GAC (D) --- (-) GAC (D) GAC (D) GAC (D) GAC (D) GAC (D) GAC (D) GAC (D) GAC (D) GAC (D) GAC (D) 
   216      1    -8.5230690706   0.000198828270       0.0716  GAC (D) GAC (D) GAT (D) GAC (D) --- (-) GAC (D) GAC (D) GAC (D) --- (-) GAC (D) GAC (D) GAC (D) GAC (D) GAC (D) GAC (D) GAC (D) GAC (D) GAC (D) GAC (D) 
   217      1    -8.0484875607   0.000319584910       0.1151  GAC (D) GAG (E) --- (-) GAG (E) GAG (E) --- (-) GAG (E) GAG (E) --- (-) GAG (E) GAG (E) GAG (E) GAG (E) GAG (E) GAG (E) GAG (E) GAG (E) GAG (E) GAG (E) 
   218      1   -32.8423218947   0.000000000000       0.0000  GAC (D) GCG (A) --- (-) TTC (F) TTC (F) --- (-) TTC (F) TTT (F) --- (-) TTC (F) TTC (F) TTC (F) TTC (F) TTC (F) GTG (V) CTG (L) CTG (L) CTG (L) CTG (L) 
   219      1   -20.2300291382   0.000000001638       0.0000  GAC (D) GGC (G) GAC (D) GAC (D) --- (-) GAA (E) GAC (D) GAC (D) --- (-) GAC (D) AAC (N) GAC (D) GAC (D) GAC (D) GAC (D) GAC (D) GAC (D) GAC (D) GAC (D) 
   220      1   -29.2937885201   0.000000000000       0.0000  GAC (D) GTT (V) GAC (D) GAT (D) --- (-) GAC (D) GAC (D) GAT (D) GAC (D) GAT (D) GAC (D) GAC (D) GAC (D) GAC (D) GAT (D) GAC (D) GAT (D) GAG (E) GAG (E) 
   221      1   -47.9943563262   0.000000000000       0.0000  GAC (D) TCG (S) AGC (S) AAC (N) GGA (G) GGC (G) GGC (G) GGC (G) GGC (G) GGC (G) GGC (G) GGC (G) GGC (G) GGC (G) GGC (G) GAC (D) GGC (G) GGT (G) AGC (S) 
   222      1   -24.6114735499   0.000000000020       0.0000  GAG (E) CAA (Q) CAG (Q) CAA (Q) --- (-) AAC (N) AAC (N) AAC (N) --- (-) AAC (N) AAC (N) AAC (N) AAC (N) AAC (N) CAA (Q) GAG (E) CAA (Q) CAA (Q) CAA (Q) 
   223      1   -36.2336968795   0.000000000000       0.0000  GAG (E) CAG (Q) GAG (E) GAG (E) CAG (Q) GAG (E) GAG (E) GAG (E) GAG (E) GAG (E) GAG (E) GAG (E) GAG (E) GAG (E) CAA (Q) GAG (E) GAT (D) CAG (Q) CAG (Q) 
   224      1    -8.9087050195   0.000135206811       0.0487  GAG (E) GAA (E) GAG (E) GAG (E) --- (-) GAG (E) GAG (E) GAG (E) --- (-) GAG (E) GAG (E) GAG (E) GAG (E) GAG (E) GAG (E) GAG (E) GAG (E) GAG (E) GAG (E) 
   225      1   -18.5179041326   0.000000009074       0.0000  GAG (E) GAC (D) GAA (E) GAC (D) --- (-) GAC (D) GAC (D) GAC (D) --- (-) GAC (D) GAC (D) GAC (D) GAC (D) GAC (D) GAA (E) GAG (E) GAC (D) GAC (D) GAC (D) 
   226      1   -10.1563884227   0.000038827243       0.0140  GAG (E) GAG (E) GAG (E) GAG (E) --- (-) GAG (E) GAG (E) GAG (E) --- (-) GAG (E) GAG (E) GAG (E) GAG (E) GAG (E) GAG (E) GAG (E) GAA (E) GAG (E) GAG (E) 
   227      1    -6.3380189078   0.001767800947       0.6364  GAG (E) GAG (E) GAG (E) GAG (E) --- (-) GAG (E) GAG (E) GAG (E) --- (-) GAG (E) GAG (E) GAG (E) GAG (E) GAG (E) GAG (E) GAG (E) GAG (E) GAG (E) GAG (E) 
   228      1   -16.7882598646   0.000000051162       0.0000  GAG (E) GAG (E) GAG (E) GAG (E) AAG (K) AAG (K) AAG (K) AAG (K) AAG (K) AAG (K) AAG (K) AAG (K) AAG (K) AAG (K) GAG (E) GAG (E) GAG (E) CAG (Q) GAG (E) 
   229      1   -14.8420644417   0.000000358239       0.0001  GAG (E) GAG (E) GAG (E) GCG (A) --- (-) GAG (E) GAG (E) GAG (E) --- (-) GAA (E) GAG (E) GAG (E) GAG (E) GAG (E) GAG (E) GAG (E) GAG (E) GAG (E) GAG (E) 
   230      1   -42.8343900503   0.000000000000       0.0000  GAG (E) TCC (S) TCC (S) ACC (T) AAG (K) AAG (K) AAG (K) AAG (K) AAG (K) GTG (V) AAG (K) AAG (K) AAG (K) AAG (K) GAG (E) GAG (E) GAG (E) --- (-) GAA (E) 
   231      1   -21.7438291405   0.000000000360       0.0000  GAT (D) AAC (N) --- (-) AAC (N) AAC (N) --- (-) AAC (N) AAC (N) --- (-) AAC (N) AAC (N) AAC (N) AAC (N) AAC (N) AGG (R) AAT (N) AAC (N) AAC (N) AAC (N) 
   232      1   -29.0137425699   0.000000000000       0.0000  GAT (D) AAG (K) --- (-) ATA (I) --- (-) --- (-) ATT (I) ATC (I) --- (-) ATC (I) ATC (I) ATC (I) ATC (I) ATC (I) ATC (I) ATC (I) ATC (I) ATC (I) ATC (I) 
   233      1   -26.9098136591   0.000000000002       0.0000  GAT (D) AGC (S) --- (-) AGC (S) AGC (S) --- (-) AGC (S) AGC (S) --- (-) AGC (S) AGT (S) AGC (S) AGC (S) AGC (S) TCC (S) GGC (G) GGC (G) GGC (G) GGC (G) 
   234      1   -17.1410770229   0.000000035952       0.0000  GAT (D) GAC (D) AAC (N) GAC (D) --- (-) AAC (N) GAC (D) AAC (N) --- (-) GAC (D) GAC (D) GAC (D) GAC (D) GAC (D) GAC (D) GAT (D) GAC (D) GAC (D) GAC (D) 
   235      1   -26.5626199742   0.000000000003       0.0000  GAT (D) GAC (D) GAC (D) GAC (D) --- (-) GAC (D) GAC (D) GAC (D) --- (-) GAC (D) GAC (D) AAC (N) GAC (D) GAC (D) GAT (D) GAT (D) GAC (D) CAG (Q) CAG (Q) 
   236      1   -15.7114474898   0.000000150178       0.0001  GAT (D) GAC (D) GAC (D) GAC (D) --- (-) GAC (D) GAC (D) GAC (D) GGC (G) GAC (D) GAC (D) GAC (D) GAC (D) GAC (D) GAT (D) GAT (D) GAT (D) GAT (D) GAT (D) 
   237      1   -20.5982583190   0.000000001133       0.0000  GAT (D) GAC (D) GAT (D) GAC (D) --- (-) GAC (D) GAC (D) GAC (D) --- (-) GAC (D) GAC (D) GAC (D) GAC (D) GAC (D) GAC (D) GAT (D) AAT (N) GAC (D) GAC (D) 
   238      1    -9.4674378402   0.000077329284       0.0278  GAT (D) GAG (E) --- (-) GAG (E) --- (-) --- (-) GAG (E) GAG (E) --- (-) GAG (E) GAG (E) GAG (E) GAG (E) GAG (E) GAG (E) GAG (E) GAG (E) GAG (E) GAG (E) 
   239      1   -23.6862589782   0.000000000052       0.0000  GCA (A) ATC (I) --- (-) CGC (R) CGC (R) --- (-) CGC (R) CGC (R) --- (-) CGC (R) CGC (R) CGC (R) CGC (R) CGC (R) CGC (R) CGC (R) CGC (R) CGC (R) CGC (R) 
   240      1   -40.3778914923   0.000000000000       0.0000  GCA (A) CGT (R) --- (-) CGT (R) CGT (R) --- (-) CGT (R) CGT (R) CGC (R) CGC (R) CGC (R) CGC (R) CGT (R) CGT (R) CGT (R) CTC (L) CGT (R) TGG (W) CGT (R) 
   241      1   -17.4561323000   0.000000026236       0.0000  GCA (A) GAA (E) --- (-) GAG (E) GAG (E) --- (-) GAG (E) GAG (E) GAG (E) GAG (E) GAG (E) GAG (E) GAG (E) GAG (E) GAC (D) GAG (E) GAG (E) GAG (E) GAG (E) 
   242      1   -14.7493083893   0.000000393058       0.0001  GCA (A) GCA (A) GCA (A) GCA (A) --- (-) GCC (A) GCC (A) GCC (A) GCC (A) GCC (A) GCC (A) GCC (A) GCC (A) GCC (A) GCA (A) GCA (A) GCA (A) GCA (A) GCA (A) 
   243      1   -35.5892885545   0.000000000000       0.0000  GCA (A) GCC (A) --- (-) GCG (A) GCG (A) --- (-) GCG (A) GCC (A) --- (-) GCC (A) GCC (A) GCC (A) GCC (A) GCC (A) AGC (S) AAC (N) ATC (I) ATC (I) ATC (I) 
   244      1   -46.9238926006   0.000000000000       0.0000  GCA (A) GGT (G) --- (-) CCT (P) ATT (I) --- (-) GTT (V) GTT (V) GTT (V) GTT (V) ATT (I) ATT (I) GTT (V) GTT (V) GTG (V) CCG (P) GCG (A) --- (-) GCG (A) 
   245      1   -44.7670137910   0.000000000000       0.0000  GCC (A) ACG (T) --- (-) CAG (Q) CCG (P) --- (-) GCG (A) ACG (T) --- (-) TCT (S) TCA (S) TCG (S) TCG (S) TCG (S) AAG (K) AAG (K) AAG (K) AAG (K) AAG (K) 
   246      1   -43.7719246643   0.000000000000       0.0000  GCC (A) CTG (L) AAT (N) AGC (S) GAC (D) GAC (D) GAC (D) GAC (D) GAC (D) GAA (E) GAC (D) GAC (D) GAC (D) GAC (D) GCC (A) GCC (A) GCC (A) --- (-) TCC (S) 
   247      1   -21.3196770270   0.000000000551       0.0000  GCC (A) GCC (A) GCA (A) GCC (A) --- (-) ACC (T) GCC (A) ACC (T) --- (-) GCC (A) GCC (A) GCC (A) GCC (A) GCC (A) GCT (A) GCC (A) GCC (A) GCG (A) GCG (A) 
   248      1   -11.2420548201   0.000013111055       0.0047  GCC (A) GCC (A) GCA (A) GCC (A) --- (-) GCC (A) GCC (A) GCC (A) --- (-) GCC (A) GCC (A) GCC (A) GCC (A) GCC (A) GCC (A) GCC (A) GCC (A) GCC (A) GCC (A) 
   249      1    -8.6951644676   0.000167393293       0.0603  GCC (A) GCC (A) GCC (A) GCC (A) --- (-) GCC (A) GCC (A) GCC (A) --- (-) GCC (A) GCC (A) GCC (A) GCC (A) GCC (A) GCC (A) GCC (A) GCC (A) GCC (A) GCC (A) 
   250      1   -14.2837059383   0.000000626131       0.0002  GCC (A) GCC (A) GCC (A) GCC (A) --- (-) GCC (A) GCG (A) GCC (A) --- (-) GCC (A) GCC (A) GCG (A) GCC (A) GCC (A) GCC (A) GCC (A) GCC (A) GCC (A) GCC (A) 
   251      1   -15.7403900673   0.000000145893       0.0001  GCC (A) GCC (A) GCT (A) GCC (A) --- (-) GCC (A) GCC (A) GCC (A) ACC (T) GCC (A) GCC (A) GCC (A) GCC (A) GCC (A) GCC (A) GCC (A) GCC (A) GCC (A) GCC (A) 
   252      1   -23.3885001327   0.000000000070       0.0000  GCC (A) GCC (A) TCC (S) ACG (T) --- (-) ACC (T) ACC (T) ACC (T) --- (-) ACC (T) ACC (T) ACC (T) ACC (T) ACC (T) TCC (S) GCC (A) TCC (S) TCC (S) TCC (S) 
   253      1   -18.1435032560   0.000000013194       0.0000  GCC (A) GCG (A) GCC (A) GCG (A) --- (-) GCC (A) GCC (A) GCC (A) --- (-) GCC (A) GCG (A) GCC (A) GCC (A) GCC (A) GCA (A) GCC (A) GCC (A) GCC (A) GCC (A) 
   254      1   -16.0662836706   0.000000105318       0.0000  GCG (A) AAG (K) --- (-) AAG (K) AAG (K) --- (-) AAG (K) AAG (K) AAG (K) AAG (K) AAG (K) AAG (K) AAG (K) AAG (K) AAG (K) AAG (K) AGG (R) AGG (R) AGG (R) 
   255      1   -20.2890595104   0.000000001544       0.0000  GCG (A) GAG (E) GAG (E) GAG (E) --- (-) GAG (E) GAG (E) GAG (E) GAG (E) GAG (E) GAG (E) GAG (E) GAG (E) GAG (E) GTG (V) GCG (A) GCG (A) GAG (E) GAG (E) 
   256      1   -31.8628015380   0.000000000000       0.0000  GCG (A) GAG (E) GTC (V) GCG (A) --- (-) GCG (A) GCG (A) GCC (A) --- (-) GCG (A) GCG (A) GCG (A) GCA (A) GCA (A) TCC (S) GCG (A) GCC (A) GCC (A) GCC (A) 
   257      1   -27.4690942314   0.000000000001       0.0000  GCG (A) GCC (A) ATG (M) GCC (A) --- (-) GCC (A) GCT (A) GCC (A) --- (-) GCC (A) GCG (A) GCC (A) GCG (A) GCG (A) GCC (A) GCG (A) GCG (A) GCG (A) GCG (A) 
   258      1   -18.1891625837   0.000000012605       0.0000  GCG (A) GCG (A) GCC (A) GCG (A) --- (-) GCG (A) GCG (A) GCG (A) --- (-) GTG (V) GCA (A) GCG (A) GCG (A) GCG (A) GCG (A) GCG (A) GCG (A) GCG (A) GCG (A) 
   259      1   -14.4542951071   0.000000527934       0.0002  GCG (A) GCG (A) GCT (A) GCG (A) --- (-) GCG (A) GCG (A) GCG (A) --- (-) GCG (A) GCG (A) GCG (A) GCG (A) GCG (A) GCA (A) GCG (A) GCG (A) GCG (A) GCG (A) 
   260      1   -30.3207989361   0.000000000000       0.0000  GCT (A) AGT (S) --- (-) AGT (S) AGT (S) --- (-) AGT (S) AGT (S) AGC (S) AGT (S) AGC (S) AGC (S) AGC (S) AGC (S) AGT (S) AGT (S) ACT (T) ACT (T) ACT (T) 
   261      1   -42.8019152652   0.000000000000       0.0000  GCT (A) ATG (M) CCA (P) CCG (P) CCG (P) CCG (P) CCG (P) CCG (P) CCG (P) CCG (P) CCG (P) CCG (P) CCG (P) CCG (P) CGT (R) GCT (A) GCT (A) --- (-) TCT (S) 
   262      1   -24.7444196908   0.000000000018       0.0000  GCT (A) CTG (L) --- (-) CTG (L) CTC (L) --- (-) CTC (L) CTC (L) --- (-) CTC (L) CTC (L) CTC (L) CTC (L) CTC (L) CTC (L) CTC (L) GTG (V) GTG (V) GTG (V) 
   263      1   -28.5869119024   0.000000000000       0.0000  GCT (A) GCG (A) GCG (A) GCC (A) --- (-) GCT (A) GCT (A) GCT (A) GGG (G) GCT (A) GCT (A) GCT (A) GCT (A) GCT (A) GCG (A) GCT (A) GCT (A) GCT (A) GCT (A) 
   264      1   -21.5209250702   0.000000000450       0.0000  GCT (A) GCG (A) GCG (A) GCG (A) --- (-) GCG (A) GCG (A) GCG (A) --- (-) GCG (A) GCG (A) GGG (G) GCG (A) GCG (A) GCA (A) GCT (A) GCG (A) GCG (A) GCG (A) 
   265      1   -23.3838093261   0.000000000070       0.0000  GCT (A) GGC (G) --- (-) GGT (G) GGC (G) --- (-) GGC (G) GGC (G) GGC (G) GGC (G) GGT (G) GGT (G) GGC (G) GGC (G) GGT (G) GGT (G) GGT (G) GGT (G) GGT (G) 
   266      1   -23.3692017247   0.000000000071       0.0000  GCT (A) GTC (V) --- (-) GTG (V) GTC (V) --- (-) GTC (V) GTC (V) --- (-) GTC (V) GTC (V) GTG (V) GTG (V) GTG (V) ATC (I) ATC (I) ATC (I) ATC (I) ATC (I) 
   267      1   -12.4797553489   0.000003802867       0.0014  GCT (A) GTG (V) --- (-) GTG (V) --- (-) --- (-) GTG (V) GTG (V) --- (-) GTG (V) GTG (V) GTG (V) GTG (V) GTG (V) GTG (V) GTG (V) GTG (V) GTG (V) GTG (V) 
   268      1   -26.4228125402   0.000000000003       0.0000  GCT (A) TTG (L) --- (-) CTG (L) TTG (L) --- (-) TTA (L) TTG (L) TTG (L) TTG (L) TTG (L) TTG (L) TTA (L) TTA (L) TTG (L) TTG (L) TTG (L) TTG (L) TTG (L) 
   269      1   -24.3884371915   0.000000000026       0.0000  GGA (G) AGG (R) --- (-) AGG (R) --- (-) --- (-) AAG (K) AAG (K) --- (-) AAG (K) AAG (K) AAG (K) AAG (K) AAG (K) AAG (K) AAC (N) AAG (K) AAG (K) AAG (K) 
   270      1   -21.0968522478   0.000000000688       0.0000  GGA (G) AGG (R) --- (-) CGC (R) --- (-) --- (-) AGG (R) AGG (R) --- (-) AGG (R) AGG (R) AGG (R) AGG (R) AGG (R) AGA (R) AGG (R) AGG (R) AGG (R) AGG (R) 
   271      1   -36.1994496304   0.000000000000       0.0000  GGA (G) ATG (M) --- (-) ACG (T) --- (-) --- (-) ATG (M) ACA (T) --- (-) ACG (T) GCA (A) ACG (T) ACG (T) ACG (T) ACG (T) AAG (K) AAG (K) AAG (K) AAG (K) 
   272      1   -15.3744734512   0.000000210354       0.0001  GGA (G) GGA (G) GGA (G) GGA (G) --- (-) GGA (G) GGA (G) GGA (G) GGA (G) GGA (G) GGG (G) GGA (G) GGA (G) GGA (G) GGA (G) GGA (G) GGA (G) GGA (G) GGA (G) 
   273      1   -19.3768816085   0.000000003844       0.0000  GGA (G) GGA (G) GGG (G) GGA (G) --- (-) GGA (G) GGA (G) GGA (G) GGA (G) GGA (G) GGA (G) GGA (G) GGG (G) GGA (G) GGA (G) GGA (G) GGA (G) GGA (G) GGA (G) 
   274      1   -17.1572906279   0.000000035374       0.0000  GGA (G) GGA (G) GGG (G) GGA (G) --- (-) GGC (G) GGC (G) GGC (G) --- (-) GGC (G) GGG (G) GGC (G) GGC (G) GGC (G) GGA (G) GGA (G) GGA (G) GGA (G) GGA (G) 
   275      1   -13.2555828266   0.000001750546       0.0006  GGA (G) GGC (G) GGC (G) GGC (G) --- (-) GGC (G) GGC (G) GGC (G) --- (-) GGC (G) GGC (G) GGC (G) GGC (G) GGC (G) GGA (G) GGA (G) GGA (G) GGA (G) GGA (G) 
   276      1   -25.2915037724   0.000000000010       0.0000  GGA (G) GGG (G) GGG (G) GGG (G) --- (-) GGA (G) GGC (G) GGA (G) GGA (G) GGC (G) GGC (G) GGA (G) GGG (G) GGG (G) GGA (G) GGA (G) GGA (G) GGA (G) GGA (G) 
   277      1   -17.4711937157   0.000000025844       0.0000  GGA (G) GGT (G) --- (-) GGC (G) GGC (G) --- (-) GGC (G) GGC (G) --- (-) GGC (G) GGC (G) GGC (G) GGC (G) GGC (G) GGT (G) GGC (G) GGT (G) GGC (G) GGC (G) 
   278      1   -13.9924989385   0.000000837790       0.0003  GGA (G) TAC (Y) --- (-) TAC (Y) TAC (Y) --- (-) TAC (Y) TAC (Y) TAC (Y) TAC (Y) TAC (Y) TAC (Y) TAC (Y) TAC (Y) TAC (Y) TAC (Y) TAC (Y) TAC (Y) TAC (Y) 
   279      1   -31.8050224443   0.000000000000       0.0000  GGC (G) ATG (M) --- (-) ATG (M) ATG (M) CTA (L) ATG (M) ATG (M) --- (-) ATG (M) ATG (M) ATG (M) ATG (M) ATG (M) GCG (A) GCG (A) GCC (A) GCT (A) GCT (A) 
   280      1   -17.1647037118   0.000000035113       0.0000  GGC (G) CTG (L) --- (-) CTG (L) --- (-) --- (-) CTC (L) CTG (L) --- (-) CTG (L) CTG (L) CTG (L) CTG (L) CTG (L) CTG (L) CTG (L) CTG (L) CTG (L) CTG (L) 
   281      1   -16.1122853233   0.000000100583       0.0000  GGC (G) GCG (A) --- (-) GCG (A) --- (-) --- (-) GCG (A) GCC (A) --- (-) GCG (A) GCG (A) GCC (A) GCG (A) GCG (A) GCG (A) GCG (A) GCG (A) GCG (A) GCG (A) 
   282      1   -11.2305005794   0.000013263421       0.0048  GGC (G) GCG (A) --- (-) GCG (A) --- (-) --- (-) GCG (A) GCG (A) --- (-) GCG (A) GCG (A) GCG (A) GCG (A) GCG (A) GCG (A) GCG (A) GCG (A) GCG (A) GCG (A) 
   283      1   -16.0964951999   0.000000102184       0.0000  GGC (G) GGC (G) --- (-) GGA (G) GGC (G) GGA (G) GGC (G) GGC (G) GGC (G) GGC (G) GGC (G) GGC (G) GGC (G) GGC (G) GGC (G) GGC (G) GGC (G) GGC (G) GGC (G) 
   284      1   -12.4301321028   0.000003996338       0.0014  GGC (G) GGC (G) GGC (G) GGA (G) --- (-) GGC (G) GGC (G) GGC (G) GGC (G) GGC (G) GGC (G) GGC (G) GGC (G) GGC (G) GGC (G) GGC (G) GGC (G) GGC (G) GGC (G) 
   285      1    -8.4848501298   0.000206574357       0.0744  GGC (G) GGC (G) GGC (G) GGC (G) --- (-) GGC (G) GGC (G) GGC (G) --- (-) GGC (G) GGC (G) GGC (G) GGC (G) GGC (G) GGC (G) GGC (G) GGC (G) GGC (G) GGC (G) 
   286      1   -11.7883674041   0.000007592365       0.0027  GGC (G) GGC (G) GGC (G) GGC (G) --- (-) GGC (G) GGC (G) GGC (G) --- (-) GGC (G) GGC (G) GGC (G) GGC (G) GGC (G) GGC (G) GGC (G) GGT (G) GGT (G) GGT (G) 
   287      1   -15.1473762063   0.000000263984       0.0001  GGC (G) GGC (G) GGC (G) GGC (G) --- (-) GGC (G) GGT (G) GGC (G) --- (-) GGC (G) GGT (G) GGC (G) GGC (G) GGC (G) GGC (G) GGC (G) GGC (G) GGC (G) GGC (G) 
   288      1   -18.2811251832   0.000000011498       0.0000  GGC (G) GGG (G) --- (-) GGG (G) --- (-) --- (-) GGG (G) GGC (G) --- (-) GGG (G) GGC (G) GGT (G) GGC (G) GGC (G) GGG (G) GGG (G) GGG (G) GGG (G) GGG (G) 
   289      1   -15.9546890900   0.000000117752       0.0000  GGC (G) GGT (G) GGC (G) GGG (G) --- (-) GGC (G) GGC (G) GGC (G) GGC (G) GGC (G) GGC (G) GGC (G) GGC (G) GGC (G) GGT (G) GGC (G) GGC (G) GGC (G) GGC (G) 
   290      1   -27.0149150830   0.000000000002       0.0000  GGG (G) GAC (D) --- (-) GAT (D) GAC (D) --- (-) GAC (D) GAG (E) GAG (E) GAG (E) GAG (E) GAC (D) GAG (E) GAG (E) GAC (D) GAC (D) GAC (D) GAC (D) GAC (D) 
   291      1   -24.2329862187   0.000000000030       0.0000  GGG (G) GCC (A) --- (-) GCC (A) GCC (A) --- (-) ACC (T) GCC (A) --- (-) GCC (A) GCC (A) GTC (V) GCA (A) GCA (A) GCC (A) GCC (A) GCC (A) GCC (A) GCC (A) 
   292      1   -18.0755251600   0.000000014122       0.0000  GGG (G) GCC (A) --- (-) GCC (A) GCG (A) --- (-) GCC (A) GCC (A) --- (-) GCC (A) GCC (A) GCC (A) GCC (A) GCC (A) GCT (A) GGC (G) GCC (A) GCC (A) GCC (A) 
   293      1   -31.5734364293   0.000000000000       0.0000  GGG (G) GCG (A) --- (-) GCG (A) --- (-) --- (-) GCC (A) GCA (A) --- (-) GCG (A) GCA (A) GCG (A) GCG (A) GCG (A) TCG (S) GCA (A) GCG (A) GTG (V) GTG (V) 
   294      1   -23.0121684760   0.000000000101       0.0000  GGG (G) GGA (G) GGA (G) GGA (G) --- (-) GGG (G) GGC (G) GGG (G) GGG (G) GGG (G) GGG (G) GGC (G) GGG (G) GGG (G) GGT (G) GGG (G) GGA (G) GGA (G) GGA (G) 
   295      1   -19.0078438691   0.000000005559       0.0000  GGT (G) CAG (Q) --- (-) CAG (Q) CAG (Q) CTG (L) CAG (Q) CAG (Q) --- (-) CAG (Q) CAG (Q) CAG (Q) CAG (Q) CAG (Q) CAG (Q) CAG (Q) CAG (Q) CAG (Q) CAG (Q) 
   296      1   -28.7390351007   0.000000000000       0.0000  GGT (G) CCG (P) --- (-) CAG (Q) CAG (Q) CGC (R) CAG (Q) CAG (Q) --- (-) CAG (Q) CAG (Q) CAG (Q) CAG (Q) CAG (Q) CAC (H) CAG (Q) CAG (Q) CAG (Q) CAG (Q) 
   297      1   -19.1591391016   0.000000004779       0.0000  GGT (G) GGG (G) GGG (G) GGG (G) --- (-) GGC (G) GGC (G) GGC (G) GGC (G) GGC (G) GGC (G) GGC (G) GGC (G) GGC (G) GGT (G) GGT (G) GGG (G) GGT (G) GGT (G) 
   298      1   -47.2705293738   0.000000000000       0.0000  GGT (G) GGT (G) GCT (A) GGC (G) ATG (M) ATG (M) ATG (M) ATG (M) CTG (L) ATG (M) CTG (L) ATG (M) ATG (M) ATG (M) CGT (R) GGT (G) GGT (G) AGG (R) GGT (G) 
   299      1   -41.9322978672   0.000000000000       0.0000  GTA (V) ATG (M) TTT (F) CTG (L) --- (-) --- (-) TTG (L) CTC (L) --- (-) CTG (L) CTG (L) TTG (L) ATG (M) ATG (M) ATG (M) ATG (M) CTG (L) CTG (L) CTG (L) 
   300      1   -42.7590718287   0.000000000000       0.0000  GTA (V) CAG (Q) --- (-) CAG (Q) CGG (R) --- (-) ATG (M) CTG (L) CTG (L) CGA (R) CTG (L) CAA (Q) CGG (R) CGG (R) CAG (Q) CAG (Q) CAG (Q) CAG (Q) CAG (Q) 
   301      1   -37.1493859183   0.000000000000       0.0000  GTA (V) CCG (P) --- (-) GCT (A) GTT (V) --- (-) CTT (L) GTT (V) GTT (V) GTT (V) GTT (V) GTT (V) GTT (V) GTT (V) GTT (V) GGG (G) GTT (V) --- (-) GTT (V) 
   302      1    -9.7553628801   0.000057982873       0.0209  GTC (V) CTC (L) --- (-) CTC (L) CTC (L) --- (-) CTC (L) CTC (L) --- (-) CTC (L) CTC (L) CTC (L) CTC (L) CTC (L) CTC (L) CTC (L) CTC (L) CTC (L) CTC (L) 
   303      1   -21.4628536435   0.000000000477       0.0000  GTC (V) GTC (V) GTA (V) GTC (V) --- (-) GTC (V) GTC (V) GTC (V) GCC (A) GTC (V) GTG (V) GTC (V) GTC (V) GTC (V) GTT (V) GTC (V) GTC (V) GTC (V) GTC (V) 
   304      1   -18.1601881696   0.000000012976       0.0000  GTC (V) GTC (V) GTC (V) GTC (V) --- (-) GTC (V) GTC (V) GTC (V) --- (-) GTC (V) GTT (V) GTC (V) GTC (V) GTC (V) ATC (I) GTC (V) ATC (I) ATC (I) ATC (I) 
   305      1   -13.7114955727   0.000001109617       0.0004  GTC (V) GTC (V) GTG (V) GTC (V) --- (-) GTG (V) GTG (V) GTG (V) --- (-) GTG (V) GTG (V) GTG (V) GTG (V) GTG (V) GTG (V) GTC (V) GTG (V) GTG (V) GTG (V) 
   306      1   -14.8837642233   0.000000343608       0.0001  GTC (V) GTG (V) GTC (V) GTG (V) --- (-) GTC (V) GTC (V) GTC (V) --- (-) GTC (V) GTC (V) GTC (V) GTC (V) GTC (V) GTC (V) GTC (V) GTT (V) GTT (V) GTT (V) 
   307      1   -21.4091602940   0.000000000504       0.0000  GTG (V) CCG (P) CCG (P) CCG (P) --- (-) CCA (P) CCG (P) CCA (P) --- (-) CCG (P) CCG (P) CCG (P) CCG (P) CCG (P) GTG (V) GTG (V) GTG (V) GTG (V) GTG (V) 
   308      1   -14.4581138095   0.000000525922       0.0002  GTG (V) GCC (A) GCC (A) GCC (A) --- (-) GCC (A) GCC (A) GCC (A) --- (-) GCC (A) GCC (A) GCC (A) GCC (A) GCC (A) GTG (V) GTG (V) GTG (V) GTG (V) GTG (V) 
   309      1   -21.0982660644   0.000000000687       0.0000  GTG (V) GTC (V) CTA (L) CTC (L) --- (-) CTC (L) CTC (L) CTC (L) --- (-) CTC (L) CTC (L) CTC (L) CTC (L) CTC (L) CTC (L) GTG (V) CTC (L) CTC (L) CTC (L) 
   310      1   -11.1096856069   0.000014966658       0.0054  GTG (V) GTC (V) GTG (V) GTG (V) --- (-) GTG (V) GTG (V) GTG (V) --- (-) GTG (V) GTG (V) GTG (V) GTG (V) GTG (V) GTG (V) GTG (V) GTG (V) GTG (V) GTG (V) 
   311      1   -15.9371887850   0.000000119830       0.0000  GTG (V) GTG (V) CTT (L) GTG (V) --- (-) GTG (V) GTG (V) GTG (V) --- (-) GTG (V) GTG (V) GTG (V) GTG (V) GTG (V) GTG (V) GTG (V) GTG (V) GTG (V) GTG (V) 
   312      1   -26.3168068888   0.000000000004       0.0000  GTG (V) GTG (V) GTG (V) GTG (V) --- (-) GTC (V) ATA (I) GTC (V) --- (-) GTC (V) GTT (V) GTC (V) GTG (V) GTG (V) GTG (V) GTG (V) GTG (V) GTG (V) GTG (V) 
   313      2   -11.3376934690   0.000011915226       0.0043  GTG (V) GTG (V) GTG (V) GTG (V) --- (-) GTC (V) GTC (V) GTC (V) GTC (V) GTC (V) GTC (V) GTC (V) GTC (V) GTC (V) GTG (V) GTG (V) GTG (V) GTG (V) GTG (V) 
   314      1   -14.7982095270   0.000000374300       0.0001  GTG (V) GTG (V) GTG (V) GTG (V) --- (-) GTC (V) GTG (V) GTC (V) GTC (V) GTG (V) GTG (V) GTG (V) GTG (V) GTG (V) GTG (V) GTG (V) GTG (V) GTG (V) GTG (V) 
   315      2    -9.6937191978   0.000061669616       0.0222  GTG (V) GTG (V) GTG (V) GTG (V) --- (-) GTG (V) GTG (V) GTG (V) --- (-) GTG (V) GTG (V) GTG (V) GTG (V) GTG (V) GTG (V) GTG (V) GTG (V) GTG (V) GTG (V) 
   316      1   -11.7983480247   0.000007516966       0.0027  GTG (V) GTG (V) GTT (V) GTG (V) --- (-) GTG (V) GTG (V) GTG (V) --- (-) GTG (V) GTG (V) GTG (V) GTG (V) GTG (V) GTG (V) GTG (V) GTG (V) GTG (V) GTG (V) 
   317      1   -12.4881067982   0.000003771240       0.0014  GTT (V) GTC (V) GTC (V) GTC (V) --- (-) GTC (V) GTC (V) GTC (V) --- (-) GTC (V) GTC (V) GTC (V) GTC (V) GTC (V) GTC (V) GTT (V) GTC (V) GTC (V) GTC (V) 
   318      1   -14.4827547780   0.000000513121       0.0002  GTT (V) GTC (V) GTT (V) GTC (V) --- (-) GTC (V) GTC (V) GTC (V) GTC (V) GTC (V) GTC (V) GTC (V) GTC (V) GTC (V) GTT (V) GTT (V) GTT (V) GTT (V) GTT (V) 
   319      1    -9.7283707412   0.000059569269       0.0214  TAC (Y) TAC (Y) TAC (Y) TAC (Y) --- (-) TAC (Y) TAC (Y) TAC (Y) TAC (Y) TAC (Y) TAC (Y) TAC (Y) TAC (Y) TAC (Y) TAT (Y) TAC (Y) TAC (Y) TAC (Y) TAC (Y) 
   320      1   -13.0605158663   0.000002127600       0.0008  TAC (Y) TAC (Y) TAT (Y) TAC (Y) --- (-) TAC (Y) TAC (Y) TAC (Y) --- (-) TAC (Y) TAC (Y) TAC (Y) TAT (Y) TAT (Y) TAC (Y) TAC (Y) TAC (Y) TAC (Y) TAC (Y) 
   321      1   -35.1941244487   0.000000000000       0.0000  TAT (Y) ATG (M) ATT (I) ATC (I) ATT (I) ATT (I) ATT (I) ATT (I) ATC (I) ATT (I) ATC (I) ATT (I) ATT (I) ATT (I) TAT (Y) TAT (Y) TAT (Y) --- (-) CAT (H) 
   322      1   -22.2988690975   0.000000000207       0.0000  TAT (Y) TAC (Y) --- (-) TAC (Y) TAC (Y) --- (-) TAC (Y) TAC (Y) --- (-) TAC (Y) TAC (Y) TAC (Y) TAC (Y) TAC (Y) TGC (C) TGC (C) TAT (Y) TAT (Y) TAT (Y) 
   323      1   -14.2992710503   0.000000616461       0.0002  TAT (Y) TAC (Y) TAC (Y) TAC (Y) --- (-) TAC (Y) TAC (Y) TAC (Y) --- (-) TAC (Y) TAC (Y) TAC (Y) TAT (Y) TAT (Y) TAC (Y) TAT (Y) TAC (Y) TAC (Y) TAC (Y) 
   324      1   -29.3752972573   0.000000000000       0.0000  TCA (S) GCC (A) GCC (A) GCC (A) --- (-) GCC (A) GCC (A) GCC (A) --- (-) GCC (A) GCC (A) GCC (A) ACC (T) ACC (T) GGG (G) TCA (S) GCC (A) GCC (A) GCC (A) 
   325      1   -19.2995228689   0.000000004153       0.0000  TCA (S) GCG (A) TCA (S) TCG (S) --- (-) TCC (S) TCC (S) TCC (S) TCC (S) TCC (S) TCC (S) TCC (S) TCC (S) TCC (S) TCA (S) TCA (S) TCA (S) TCA (S) TCA (S) 
   326      1   -17.0572629831   0.000000039095       0.0000  TCC (S) TCC (S) ACG (T) TCC (S) --- (-) TCC (S) TCT (S) TCC (S) --- (-) TCC (S) TCC (S) TCC (S) TCC (S) TCC (S) TCC (S) TCC (S) TCC (S) TCC (S) TCC (S) 
   327      1   -36.1562871879   0.000000000000       0.0000  TCC (S) TCC (S) GAA (E) TCG (S) TCG (S) TCG (S) TCC (S) TCG (S) TCG (S) TCG (S) TCG (S) TCC (S) TCC (S) TCC (S) TCC (S) TCC (S) TCA (S) --- (-) TCC (S) 
   328      1   -17.3310084839   0.000000029733       0.0000  TCC (S) TCC (S) TCT (S) TCC (S) --- (-) TCG (S) TCA (S) TCG (S) --- (-) TCG (S) TCG (S) TCG (S) TCG (S) TCG (S) TCC (S) TCC (S) TCC (S) TCC (S) TCC (S) 
   329      1   -26.9721521733   0.000000000002       0.0000  TCC (S) TCT (S) TCT (S) TCT (S) --- (-) TCC (S) TCG (S) TCC (S) --- (-) TCG (S) TCC (S) TCC (S) TCG (S) TCG (S) TCC (S) TCC (S) TCA (S) TCA (S) TCA (S) 
   330      1   -42.4701360612   0.000000000000       0.0000  TCG (S) CCG (P) GAT (D) GCC (A) GAC (D) GGC (G) GAC (D) GGC (G) GAC (D) GAC (D) GAC (D) GAC (D) GAC (D) GAC (D) TCA (S) TCG (S) TCA (S) --- (-) TCC (S) 
   331      1   -16.9870209835   0.000000041940       0.0000  TCG (S) TCC (S) TCT (S) TCC (S) --- (-) TCC (S) TCC (S) TCC (S) --- (-) TCC (S) TCC (S) TCC (S) TCC (S) TCC (S) TTC (F) TCG (S) TCC (S) TCC (S) TCC (S) 
   332      1   -16.5787783877   0.000000063085       0.0000  TCT (S) GGC (G) --- (-) GGC (G) GGC (G) --- (-) GGC (G) GGC (G) --- (-) GGC (G) GGC (G) GGC (G) GGC (G) GGC (G) GGC (G) GGC (G) GGC (G) GGC (G) GGC (G) 
   333      1   -16.8638684667   0.000000047437       0.0000  TGC (C) ACT (T) --- (-) ACT (T) ACT (T) --- (-) ACT (T) ACT (T) ACT (T) ACT (T) ACT (T) ACT (T) ACT (T) ACT (T) ACT (T) ACT (T) ACT (T) ACT (T) ACT (T) 
   334      1   -22.1861110347   0.000000000232       0.0000  TGC (C) TGC (C) --- (-) TGC (C) TGC (C) TGC (C) TGT (C) TGC (C) TGC (C) TGC (C) TGC (C) TGC (C) TGC (C) TGC (C) TGT (C) CGT (R) TGT (C) TGT (C) TGT (C) 
   335      1   -13.7809419685   0.000001035173       0.0004  TGC (C) TGC (C) CGC (R) TGC (C) --- (-) TGT (C) TGC (C) TGT (C) --- (-) TGC (C) TGC (C) TGC (C) TGC (C) TGC (C) TGC (C) TGC (C) TGC (C) TGC (C) TGC (C) 
   336      1    -6.3190198534   0.001801708580       0.6486  TGC (C) TGC (C) TGC (C) TGC (C) --- (-) TGC (C) TGC (C) TGC (C) --- (-) TGC (C) TGC (C) TGC (C) TGC (C) TGC (C) TGC (C) TGC (C) TGC (C) TGC (C) TGC (C) 
   337      1   -10.5857136676   0.000025274523       0.0091  TGC (C) TGC (C) TGC (C) TGC (C) --- (-) TGC (C) TGC (C) TGC (C) --- (-) TGC (C) TGT (C) TGC (C) TGC (C) TGC (C) TGC (C) TGC (C) TGC (C) TGC (C) TGC (C) 
   338      1   -11.0195826398   0.000016377819       0.0059  TGC (C) TTC (F) TGC (C) TGC (C) --- (-) TGC (C) TGC (C) TGC (C) --- (-) TGC (C) TGC (C) TGC (C) TGC (C) TGC (C) TGC (C) TGC (C) TGC (C) TGC (C) TGC (C) 
   339      1    -5.6472385495   0.003527243647       1.2698  TGG (W) TGG (W) TGG (W) TGG (W) --- (-) TGG (W) TGG (W) TGG (W) --- (-) TGG (W) TGG (W) TGG (W) TGG (W) TGG (W) TGG (W) TGG (W) TGG (W) TGG (W) TGG (W) 
   340      1    -5.6617305403   0.003476495474       1.2515  TGG (W) TGG (W) TGG (W) TGG (W) --- (-) TGG (W) TGG (W) TGG (W) TGG (W) TGG (W) TGG (W) TGG (W) TGG (W) TGG (W) TGG (W) TGG (W) TGG (W) TGG (W) TGG (W) 
   341      1   -35.6636503101   0.000000000000       0.0000  TGT (C) CGC (R) CGT (R) CGC (R) --- (-) CAC (H) CGC (R) CAC (H) --- (-) CGC (R) CGC (R) CGC (R) CGC (R) CGC (R) AAC (N) TGT (C) ATC (I) ATC (I) ATC (I) 
   342      1   -12.3705526106   0.000004241674       0.0015  TGT (C) TGT (C) TGT (C) TGC (C) --- (-) TGC (C) TGC (C) TGC (C) TGC (C) TGC (C) TGC (C) TGC (C) TGC (C) TGC (C) TGT (C) TGT (C) TGT (C) TGT (C) TGT (C) 
   343      1   -16.7903200240   0.000000051057       0.0000  TTA (L) CTC (L) CTA (L) CTC (L) --- (-) CTC (L) CTC (L) CTC (L) --- (-) CTC (L) CTC (L) CTC (L) CTC (L) CTC (L) CTA (L) TTA (L) CTA (L) CTA (L) CTA (L) 
   344      1   -26.1526984757   0.000000000004       0.0000  TTA (L) CTG (L) TTG (L) CTG (L) --- (-) CTG (L) CTG (L) CTG (L) --- (-) CTG (L) TTG (L) TTG (L) CTG (L) CTG (L) GTG (V) TTA (L) CTG (L) CTG (L) CTG (L) 
   345      1   -22.3503015484   0.000000000197       0.0000  TTC (F) TTC (F) TTC (F) TTC (F) --- (-) TTC (F) TTC (F) TTC (F) --- (-) TTC (F) TAC (Y) TAC (Y) TAC (Y) TAC (Y) TTC (F) TTC (F) TTC (F) TTC (F) TTC (F) 
   346      1    -9.8843323782   0.000050966991       0.0183  TTC (F) TTC (F) TTC (F) TTC (F) --- (-) TTC (F) TTC (F) TTC (F) --- (-) TTC (F) TTC (F) TTC (F) TTC (F) TTC (F) TTT (F) TTC (F) TTC (F) TTC (F) TTC (F) 
   347      1    -9.9219525111   0.000049085224       0.0177  TTC (F) TTC (F) TTC (F) TTC (F) --- (-) TTC (F) TTC (F) TTC (F) TTC (F) TTC (F) TTC (F) TTC (F) TTC (F) TTC (F) TTT (F) TTC (F) TTC (F) TTC (F) TTC (F) 
   348      1   -27.8572956380   0.000000000001       0.0000  TTT (F) CTG (L) --- (-) CTG (L) CTA (L) --- (-) TTG (L) TTG (L) CTG (L) TTG (L) CTG (L) TTG (L) TTG (L) TTG (L) CTG (L) CTC (L) CTC (L) CTC (L) CTC (L) 
   349      1   -39.7888395520   0.000000000000       0.0000  TTT (F) CTT (L) --- (-) CAG (Q) CTG (L) --- (-) CTG (L) CTG (L) CTC (L) CTC (L) CTC (L) CTC (L) CTC (L) CTC (L) CTG (L) GTT (V) CTG (L) CTG (L) CTG (L) 
   350      1   -10.1546347977   0.000038895391       0.0140  TTT (F) TTC (F) TTC (F) TTC (F) --- (-) TTC (F) TTC (F) TTC (F) --- (-) TTC (F) TTC (F) TTC (F) TTC (F) TTC (F) TTC (F) TTT (F) TTC (F) TTC (F) TTC (F) 
   351      1   -10.3445310575   0.000032168236       0.0116  TTT (F) TTC (F) TTC (F) TTC (F) --- (-) TTC (F) TTC (F) TTC (F) --- (-) TTC (F) TTC (F) TTC (F) TTC (F) TTC (F) TTT (F) TTT (F) TTT (F) TTT (F) TTT (F) 
