# Supplementary material for: Comparative gene retention analysis in barley, wild emmer, and bread wheat pangenome lines reveals factors affecting gene retention following gene duplication
Source: BMC Biol. 2023 Feb 6;21:25. doi: 10.1186/s12915-022-01503-z (PMC9903521; doi:10.1186/s12915-022-01503-z)
Supplement: Supplementary file 12 — Additional file 12. Sequence alignment, phylogenetic trees, and natural selection analyses data for Fig. 5E-O. [file 12915_2022_1503_MOESM12_ESM.zip › Files_S11/HORVU.MOREX.r2.6HG0521420.1/HORVU.MOREX.r2.6HG0521420.1.phy]

(Bradi3g54971.2,((Bradi3g54950.1,(TraesCS6D02G365700,((TraesCS6B02G420300,(((TRIDC6AG056740.1,TraesCS6A02G381400),(TraesCS6A02G381300,TraesCS6B02G420200)),(TraesCS6D02G366200,HORVU.MOREX.r2.6HG0521410.1))),(TRIDC6BG066300.1,TraesCS6B02G420000)))),(TRIDC5AG059430.1,(HORVU.MOREX.r2.6HG0521420.1,((TraesCS6D02G369500,(TRIDC6BG066360.1,TraesCS6B02G420900)),(TRIDC6AG056700.1,TraesCS6A02G380800))))'#1'));
