# Supplementary material for: Comparative gene retention analysis in barley, wild emmer, and bread wheat pangenome lines reveals factors affecting gene retention following gene duplication
Source: BMC Biol. 2023 Feb 6;21:25. doi: 10.1186/s12915-022-01503-z (PMC9903521; doi:10.1186/s12915-022-01503-z)
Supplement: Supplementary file 12 — Additional file 12. Sequence alignment, phylogenetic trees, and natural selection analyses data for Fig. 5E-O. [file 12915_2022_1503_MOESM12_ESM.zip › Files_S11/HORVU.MOREX.r2.6HG0521420.1/HORVU.MOREX.r2.6HG0521420.1_modelA]

CODONML (in paml version 4.8a, August 2014)  HORVU.MOREX.r2.6HG0521420.1.fas
Model: several dN/dS ratios for branches for branches, 
Codon frequency model: F3x4
Site-class models:  PositiveSelection
ns =  19  ls = 360

Codon usage in sequences
--------------------------------------------------------------------------------------------------------------------------------------
Phe TTT   4   0   1   0   0   0 | Ser TCT   1   1   3   1   0   0 | Tyr TAT   3   1   1   0   1   1 | Cys TGT   2   2   1   0   0   1
    TTC   3  11   5  12   5   6 |     TCC   4   6   2   6   1   5 |     TAC   2  11   3  13   8   3 |     TGC   6   8   4   9   3   5
Leu TTA   2   0   0   0   0   0 |     TCA   2   1   1   0   0   0 | *** TAA   0   0   0   0   0   0 | *** TGA   0   0   0   0   0   0
    TTG   0   5   4   4   4   0 |     TCG   2   3   0   3   2   2 |     TAG   0   0   0   0   0   0 | Trp TGG   2   2   2   2   1   2
--------------------------------------------------------------------------------------------------------------------------------------
Leu CTT   2   1   1   0   2   1 | Pro CCT   6   1   0   2   2   3 | His CAT   9   2   2   0   0   1 | Arg CGT   9   4   3   2   2   1
    CTC   7  12   4  14   5   8 |     CCC   7   9   2   8   6   2 |     CAC   7   7   4   8   8   5 |     CGC   8  13   5  12   4   8
    CTA   4   1   3   0   2   1 |     CCA   3   0   4   0   2   1 | Gln CAA   6   2   2   4   0   0 |     CGA   4   1   1   0   0   1
    CTG   7  15   1  17   5   6 |     CCG   7  10   1   8   4   3 |     CAG   4  10   4  11   9   3 |     CGG   5   2   0   2   2   2
--------------------------------------------------------------------------------------------------------------------------------------
Ile ATT   1   0   2   0   2   1 | Thr ACT   4   2   1   2   2   1 | Asn AAT   1   0   1   0   0   0 | Ser AGT   1   2   0   1   1   0
    ATC   2   3   0   5   1   3 |     ACC   3   3   3   5   7   6 |     AAC   6  10   8  10   4   7 |     AGC   3   5   5   6   3   1
    ATA   0   0   0   1   1   0 |     ACA   0   2   2   0   1   1 | Lys AAA   1   2   2   4   1   1 | Arg AGA   2   2   4   0   0   2
Met ATG   3   9   4   9   7   3 |     ACG   3   6   3   7   1   1 |     AAG   5  10   4  10   9   6 |     AGG   3   9   2   8   2   4
--------------------------------------------------------------------------------------------------------------------------------------
Val GTT   2   2   3   0   2   0 | Ala GCT   9   0   3   1   0   1 | Asp GAT   8   2   4   2   0   3 | Gly GGT   4   4   0   1   0   0
    GTC   5  20   5  14   7  11 |     GCC   9  21   7  26   7  11 |     GAC  11  18   9  15   8  13 |     GGC  11  11   9  12   7  14
    GTA   3   0   1   0   0   0 |     GCA   6   1   3   3   3   0 | Glu GAA   6   4   3   2   1   3 |     GGA  10   4   3   6   3   5
    GTG  12  16  10  17   2   7 |     GCG   6  15   3  18   3   5 |     GAG   9  13   7  16   6   9 |     GGG   5   4   4   6   0   1
--------------------------------------------------------------------------------------------------------------------------------------

--------------------------------------------------------------------------------------------------------------------------------------
Phe TTT   0   1   0   0   0   1 | Ser TCT   2   0   0   1   1   0 | Tyr TAT   0   2   0   0   0   0 | Cys TGT   2   1   0   0   1   2
    TTC  10   9   5  10   9   8 |     TCC   4   6   1   5   4   6 |     TAC  14  12   6  14  16  15 |     TGC  10   9   4  11   9   8
Leu TTA   1   0   0   0   0   1 |     TCA   1   1   1   1   2   0 | *** TAA   0   0   0   0   0   0 | *** TGA   0   0   0   0   0   0
    TTG   6   5   5   5   5   7 |     TCG   1   3   1   3   2   3 |     TAG   0   0   0   0   0   0 | Trp TGG   2   2   1   2   2   2
--------------------------------------------------------------------------------------------------------------------------------------
Leu CTT   2   3   1   1   2   2 | Pro CCT   3   3   1   1   3   4 | His CAT   1   4   1   0   2   2 | Arg CGT   3   4   1   0   3   2
    CTC  17  15   8  16  15  16 |     CCC   8   7   3   9   8   9 |     CAC   9   7   3  11   9   9 |     CGC   9  10   5  14  10  11
    CTA   0   1   1   0   1   1 |     CCA   1   1   0   0   0   0 | Gln CAA   1   1   2   1   1   2 |     CGA   2   1   1   2   0   0
    CTG  10  12   6  13  13   8 |     CCG   6   7   5   8   7   6 |     CAG   8   8   6   8   9   8 |     CGG   1   2   0   2   2   3
--------------------------------------------------------------------------------------------------------------------------------------
Ile ATT   2   2   0   1   1   2 | Thr ACT   1   3   2   1   2   3 | Asn AAT   0   0   0   0   0   2 | Ser AGT   1   1   0   1   1   0
    ATC   3   4   3   5   5   4 |     ACC  10  10   5   8   8   8 |     AAC  11  12   3   9  12  10 |     AGC   6   4   1   5   5   6
    ATA   3   2   2   1   2   2 |     ACA   4   4   0   1   3   2 | Lys AAA   2   1   1   1   3   4 | Arg AGA   0   1   0   1   3   1
Met ATG  11   9   1   9   8  10 |     ACG   5   3   3   7   4   4 |     AAG  14  15   9  14  12  14 |     AGG   8   7   6   6   7   6
--------------------------------------------------------------------------------------------------------------------------------------
Val GTT   1   2   2   2   3   1 | Ala GCT   5   2   0   1   2   3 | Asp GAT   1   2   1   1   1   3 | Gly GGT   1   1   1   0   2   2
    GTC  13  16   4  15  14  16 |     GCC  19  21   5  23  19  20 |     GAC  21  16   5  19  17  17 |     GGC  18  20   9  19  16  17
    GTA   1   0   1   1   0   1 |     GCA   1   3   0   1   6   1 | Glu GAA   2   2   1   4   1   1 |     GGA   3   3   3   3   1   3
    GTG  13  12   2  16  15  13 |     GCG  12   9   3  11  10  11 |     GAG  15  17   7  17  19  17 |     GGG   2   2   3   2   5   3
--------------------------------------------------------------------------------------------------------------------------------------

--------------------------------------------------------------------------------------------------------------------------------------
Phe TTT   1   1   4   3   2   2 | Ser TCT   0   0   0   0   0   0 | Tyr TAT   3   3   3   2   3   2 | Cys TGT   0   0   2   2   2   2
    TTC   9   9   6   7   6   6 |     TCC   6   5  10   6   7   6 |     TAC  13  13  10  10  10  10 |     TGC  10  10   9   8   7   7
Leu TTA   1   1   1   2   0   0 |     TCA   0   0   2   2   4   3 | *** TAA   0   0   0   0   0   0 | *** TGA   0   0   0   0   0   0
    TTG   4   4   2   2   4   5 |     TCG   5   5   2   4   3   3 |     TAG   0   0   0   0   0   0 | Trp TGG   2   2   2   2   2   3
--------------------------------------------------------------------------------------------------------------------------------------
Leu CTT   2   2   5   2   2   2 | Pro CCT   2   2   3   2   1   1 | His CAT   1   1   1   7   3   1 | Arg CGT   2   2   7   5   4   3
    CTC  15  15  14  14  16  15 |     CCC   7   7   5   6   7   5 |     CAC   9   8   9   6   8   8 |     CGC  11  11   8   7  11   9
    CTA   1   1   2   1   3   2 |     CCA   2   2   6   2   3   1 | Gln CAA   2   1   2   0   1   3 |     CGA   0   0   2   1   0   0
    CTG   9   9  12  12  12  10 |     CCG   8   8   2   7   2   4 |     CAG   9   9   7   9  11  13 |     CGG   4   4   2   2   2   1
--------------------------------------------------------------------------------------------------------------------------------------
Ile ATT   1   1   2   1   3   1 | Thr ACT   2   2   3   5   6   5 | Asn AAT   2   2   3   1   3   3 | Ser AGT   0   0   1   1   2   1
    ATC   4   4   7   7  10  11 |     ACC  11   9   8   6   4   5 |     AAC  10  10  11  11   9   8 |     AGC   5   5   2   3   2   2
    ATA   2   2   0   1   2   1 |     ACA   2   2   1   0   2   2 | Lys AAA   2   2   0   1   2   1 | Arg AGA   1   1   3   1   1   1
Met ATG  12  12   9   9   6   5 |     ACG   4   4   6   5   3   3 |     AAG  12  12  15  14  12  13 |     AGG   9   9   7   8   7   9
--------------------------------------------------------------------------------------------------------------------------------------
Val GTT   3   3   3   4   3   4 | Ala GCT   1   1   2   3   3   3 | Asp GAT   1   1   6   6   4   3 | Gly GGT   1   1   5   4   4   5
    GTC  14  13  10   9   8   8 |     GCC  19  19  12  18  21  19 |     GAC  20  20  17  18  16  16 |     GGC  16  16   9  13  14  11
    GTA   0   0   0   1   1   1 |     GCA   4   4   5   3   1   2 | Glu GAA   2   2   2   2   3   1 |     GGA   3   3   5   5   6   6
    GTG  15  15  23  18  18  20 |     GCG  12  12   6   9  11   8 |     GAG  18  18  16  15  15  16 |     GGG   4   3   4   4   2   1
--------------------------------------------------------------------------------------------------------------------------------------

------------------------------------------------------
Phe TTT   3 | Ser TCT   1 | Tyr TAT   2 | Cys TGT   2
    TTC   5 |     TCC   9 |     TAC  10 |     TGC   7
Leu TTA   0 |     TCA   3 | *** TAA   0 | *** TGA   0
    TTG   4 |     TCG   3 |     TAG   0 | Trp TGG   2
------------------------------------------------------
Leu CTT   2 | Pro CCT   2 | His CAT   2 | Arg CGT   4
    CTC  16 |     CCC   5 |     CAC   8 |     CGC  10
    CTA   2 |     CCA   2 | Gln CAA   3 |     CGA   0
    CTG  10 |     CCG   5 |     CAG  12 |     CGG   1
------------------------------------------------------
Ile ATT   1 | Thr ACT   5 | Asn AAT   3 | Ser AGT   1
    ATC  11 |     ACC   6 |     AAC   9 |     AGC   3
    ATA   1 |     ACA   2 | Lys AAA   1 | Arg AGA   1
Met ATG   6 |     ACG   3 |     AAG  13 |     AGG  10
------------------------------------------------------
Val GTT   5 | Ala GCT   3 | Asp GAT   2 | Gly GGT   5
    GTC   8 |     GCC  19 |     GAC  16 |     GGC  12
    GTA   1 |     GCA   2 | Glu GAA   2 |     GGA   6
    GTG  20 |     GCG   9 |     GAG  18 |     GGG   2
------------------------------------------------------

Codon position x base (3x4) table for each sequence.

#1: TRIDC6AG056700.1
position  1:    T:0.11702    C:0.33688    A:0.13475    G:0.41135
position  2:    T:0.20213    C:0.25532    A:0.27660    G:0.26596
position  3:    T:0.23404    C:0.33333    A:0.17376    G:0.25887
Average         T:0.18440    C:0.30851    A:0.19504    G:0.31206

#2: Bradi3g54971.2 
position  1:    T:0.14956    C:0.26393    A:0.19062    G:0.39589
position  2:    T:0.27859    C:0.23754    A:0.26979    G:0.21408
position  3:    T:0.07038    C:0.49267    A:0.05865    G:0.37830
Average         T:0.16618    C:0.33138    A:0.17302    G:0.32942

#3: TRIDC5AG059430.1
position  1:    T:0.15084    C:0.20670    A:0.22905    G:0.41341
position  2:    T:0.24581    C:0.21229    A:0.30168    G:0.24022
position  3:    T:0.14525    C:0.41899    A:0.16201    G:0.27374
Average         T:0.18063    C:0.27933    A:0.23091    G:0.30912

#4: Bradi3g54950.1 
position  1:    T:0.14493    C:0.25507    A:0.19710    G:0.40290
position  2:    T:0.26957    C:0.26087    A:0.27536    G:0.19420
position  3:    T:0.03478    C:0.50725    A:0.05797    G:0.40000
Average         T:0.14976    C:0.34106    A:0.17681    G:0.33237

#5: TraesCS6B02G420300
position  1:    T:0.14793    C:0.31361    A:0.24852    G:0.28994
position  2:    T:0.26627    C:0.24260    A:0.32544    G:0.16568
position  3:    T:0.08284    C:0.49704    A:0.08284    G:0.33728
Average         T:0.16568    C:0.35108    A:0.21893    G:0.26430

#6: TRIDC6AG056740.1
position  1:    T:0.13089    C:0.24084    A:0.19372    G:0.43455
position  2:    T:0.24607    C:0.21990    A:0.28796    G:0.24607
position  3:    T:0.07330    C:0.56545    A:0.07853    G:0.28272
Average         T:0.15009    C:0.34206    A:0.18674    G:0.32112

#7: TraesCS6D02G366200
position  1:    T:0.15452    C:0.23615    A:0.23615    G:0.37318
position  2:    T:0.27114    C:0.24198    A:0.28863    G:0.19825
position  3:    T:0.07289    C:0.53061    A:0.06414    G:0.33236
Average         T:0.16618    C:0.33625    A:0.19631    G:0.30126

#8: TraesCS6A02G381400
position  1:    T:0.14869    C:0.25073    A:0.22741    G:0.37318
position  2:    T:0.27114    C:0.24198    A:0.28863    G:0.19825
position  3:    T:0.09038    C:0.51895    A:0.06122    G:0.32945
Average         T:0.17007    C:0.33722    A:0.19242    G:0.30029

#9: TraesCS6A02G381300
position  1:    T:0.15894    C:0.29139    A:0.23841    G:0.31126
position  2:    T:0.27152    C:0.19868    A:0.29801    G:0.23179
position  3:    T:0.06623    C:0.46358    A:0.08609    G:0.38411
Average         T:0.16556    C:0.31788    A:0.20751    G:0.30905

#10: HORVU.MOREX.r2.6HG0521410.1
position  1:    T:0.15160    C:0.25073    A:0.20408    G:0.39359
position  2:    T:0.27697    C:0.23615    A:0.28863    G:0.19825
position  3:    T:0.02915    C:0.56268    A:0.04956    G:0.35860
Average         T:0.15258    C:0.34985    A:0.18076    G:0.31681

#11: TraesCS6B02G420200
position  1:    T:0.14869    C:0.24781    A:0.22157    G:0.38192
position  2:    T:0.27114    C:0.23615    A:0.29738    G:0.19534
position  3:    T:0.06997    C:0.51312    A:0.06706    G:0.34985
Average         T:0.16327    C:0.33236    A:0.19534    G:0.30904

#12: TraesCS6D02G365700
position  1:    T:0.15452    C:0.24198    A:0.22741    G:0.37609
position  2:    T:0.27114    C:0.23324    A:0.30321    G:0.19242
position  3:    T:0.08455    C:0.52478    A:0.05539    G:0.33528
Average         T:0.17007    C:0.33333    A:0.19534    G:0.30126

#13: TRIDC6BG066300.1
position  1:    T:0.15429    C:0.24000    A:0.22571    G:0.38000
position  2:    T:0.26571    C:0.24286    A:0.29714    G:0.19429
position  3:    T:0.06286    C:0.51143    A:0.06286    G:0.36286
Average         T:0.16095    C:0.33143    A:0.19524    G:0.31238

#14: TraesCS6B02G420000
position  1:    T:0.15452    C:0.23907    A:0.22449    G:0.38192
position  2:    T:0.26822    C:0.23907    A:0.29738    G:0.19534
position  3:    T:0.06414    C:0.50729    A:0.06122    G:0.36735
Average         T:0.16229    C:0.32847    A:0.19436    G:0.31487

#15: HORVU.MOREX.r2.6HG0521420.1
position  1:    T:0.15452    C:0.25364    A:0.22741    G:0.36443
position  2:    T:0.29155    C:0.21283    A:0.29738    G:0.19825
position  3:    T:0.14577    C:0.42857    A:0.09038    G:0.33528
Average         T:0.19728    C:0.29835    A:0.20505    G:0.29932

#16: TraesCS6A02G380800
position  1:    T:0.14749    C:0.24484    A:0.21829    G:0.38938
position  2:    T:0.27434    C:0.23009    A:0.30088    G:0.19469
position  3:    T:0.14159    C:0.43953    A:0.06490    G:0.35398
Average         T:0.18781    C:0.30482    A:0.19469    G:0.31268

#17: TraesCS6D02G369500
position  1:    T:0.14706    C:0.25294    A:0.21765    G:0.38235
position  2:    T:0.28235    C:0.22941    A:0.29412    G:0.19412
position  3:    T:0.13235    C:0.45882    A:0.08529    G:0.32353
Average         T:0.18725    C:0.31373    A:0.19902    G:0.30000

#18: TRIDC6BG066360.1
position  1:    T:0.15217    C:0.24224    A:0.22050    G:0.38509
position  2:    T:0.28882    C:0.21739    A:0.30435    G:0.18944
position  3:    T:0.11801    C:0.45342    A:0.07453    G:0.35404
Average         T:0.18634    C:0.30435    A:0.19979    G:0.30952

#19: TraesCS6B02G420900
position  1:    T:0.14956    C:0.24633    A:0.22287    G:0.38123
position  2:    T:0.27859    C:0.23167    A:0.29619    G:0.19355
position  3:    T:0.12610    C:0.45161    A:0.07625    G:0.34604
Average         T:0.18475    C:0.30987    A:0.19844    G:0.30694

Sums of codon usage counts
------------------------------------------------------------------------------
Phe F TTT      23 | Ser S TCT      11 | Tyr Y TAT      27 | Cys C TGT      22
      TTC     141 |       TCC      99 |       TAC     193 |       TGC     144
Leu L TTA       9 |       TCA      24 | *** * TAA       0 | *** * TGA       0
      TTG      75 |       TCG      50 |       TAG       0 | Trp W TGG      37
------------------------------------------------------------------------------
Leu L CTT      35 | Pro P CCT      42 | His H CAT      40 | Arg R CGT      61
      CTC     242 |       CCC     120 |       CAC     143 |       CGC     176
      CTA      27 |       CCA      30 | Gln Q CAA      34 |       CGA      16
      CTG     187 |       CCG     108 |       CAG     158 |       CGG      39
------------------------------------------------------------------------------
Ile I ATT      24 | Thr T ACT      52 | Asn N AAT      21 | Ser S AGT      15
      ATC      92 |       ACC     125 |       AAC     170 |       AGC      72
      ATA      23 |       ACA      31 | Lys K AAA      32 | Arg R AGA      25
Met M ATG     142 |       ACG      75 |       AAG     213 |       AGG     127
------------------------------------------------------------------------------
Val V GTT      45 | Ala A GCT      43 | Asp D GAT      51 | Gly G GGT      41
      GTC     210 |       GCC     315 |       GAC     292 |       GGC     254
      GTA      12 |       GCA      49 | Glu E GAA      44 |       GGA      81
      GTG     264 |       GCG     173 |       GAG     268 |       GGG      57
------------------------------------------------------------------------------

(Ambiguity data are not used in the counts.)


Codon position x base (3x4) table, overall

position  1:    T:0.14867    C:0.25352    A:0.21544    G:0.38237
position  2:    T:0.26969    C:0.23422    A:0.29317    G:0.20292
position  3:    T:0.09616    C:0.48479    A:0.07599    G:0.34307
Average         T:0.17151    C:0.32418    A:0.19486    G:0.30945


Nei & Gojobori 1986. dN/dS (dN, dS)
(Pairwise deletion)
(Note: This matrix is not used in later ML. analysis.
Use runmode = -2 for ML pairwise comparison.)

TRIDC6AG056700.1    
Bradi3g54971.2       0.3102 (0.4822 1.5544)
TRIDC5AG059430.1     0.2277 (0.2075 0.9113) 0.2425 (0.1974 0.8138)
Bradi3g54950.1       0.2798 (0.4811 1.7194) 0.5995 (0.1437 0.2398) 0.1561 (0.1515 0.9706)
TraesCS6B02G420300   0.7840 (1.4637 1.8670) 0.4648 (0.2761 0.5940) 0.5106 (0.7256 1.4209) 0.4324 (0.2234 0.5167)
TRIDC6AG056740.1     0.2895 (0.2450 0.8465) 0.3912 (0.2203 0.5632) 0.2053 (0.2119 1.0323) 0.3326 (0.1793 0.5389) 0.6441 (0.3321 0.5155)
TraesCS6D02G366200   0.3166 (0.4678 1.4779) 0.3372 (0.1646 0.4880) 0.1890 (0.1749 0.9250) 0.2782 (0.1301 0.4675) 0.1821 (0.0647 0.3555) 0.3199 (0.1009 0.3155)
TraesCS6A02G381400   0.3865 (0.4790 1.2393) 0.3148 (0.1763 0.5602) 0.1779 (0.1941 1.0905) 0.2481 (0.1307 0.5268) 0.1612 (0.0650 0.4035) 0.5590 (0.0584 0.1046) 0.1134 (0.0417 0.3678)
TraesCS6A02G381300   0.3110 (0.6392 2.0550) 0.3925 (0.2562 0.6527) 0.1634 (0.2528 1.5471) 0.3830 (0.2238 0.5844) 0.2122 (0.0850 0.4004) 0.5879 (0.1483 0.2523) 0.1294 (0.0484 0.3745) 0.1128 (0.0363 0.3221)
HORVU.MOREX.r2.6HG0521410.1 0.3620 (0.4779 1.3203) 0.4108 (0.1572 0.3827) 0.1906 (0.1780 0.9340) 0.3158 (0.1215 0.3846) 0.2452 (0.0663 0.2706) 0.4103 (0.0935 0.2279) 0.1543 (0.0381 0.2468) 0.1444 (0.0358 0.2477) 0.2018 (0.0550 0.2727)
TraesCS6B02G420200   0.3300 (0.4774 1.4464) 0.3426 (0.1761 0.5141) 0.1660 (0.1733 1.0441) 0.2568 (0.1259 0.4903) 0.1414 (0.0593 0.4195) 0.2618 (0.1037 0.3962) 0.1194 (0.0442 0.3701) 0.0876 (0.0364 0.4157) 0.1645 (0.0331 0.2013) 0.1337 (0.0385 0.2876)
TraesCS6D02G365700   0.3618 (0.4817 1.3314) 0.3022 (0.1595 0.5278) 0.1605 (0.1718 1.0701) 0.2307 (0.1197 0.5188) 0.1136 (0.0548 0.4828) 0.3414 (0.0914 0.2677) 0.1049 (0.0373 0.3552) 0.0925 (0.0377 0.4073) 0.1583 (0.0484 0.3056) 0.1252 (0.0343 0.2737) 0.0737 (0.0289 0.3918)
TRIDC6BG066300.1     0.3491 (0.4775 1.3677) 0.3298 (0.1701 0.5156) 0.2589 (0.2192 0.8468) 0.2665 (0.1294 0.4853) 0.1468 (0.0576 0.3926) 0.2795 (0.1015 0.3632) 0.1316 (0.0431 0.3277) 0.0981 (0.0370 0.3771) 0.1656 (0.0484 0.2922) 0.1377 (0.0350 0.2539) 0.0961 (0.0336 0.3494) 0.1003 (0.0281 0.2805)
TraesCS6B02G420000   0.3567 (0.4775 1.3387) 0.3350 (0.1701 0.5077) 0.2070 (0.1870 0.9034) 0.2708 (0.1294 0.4778) 0.1468 (0.0576 0.3926) 0.2575 (0.0914 0.3549) 0.1342 (0.0431 0.3215) 0.0998 (0.0370 0.3705) 0.1735 (0.0484 0.2790) 0.1408 (0.0350 0.2483) 0.0979 (0.0336 0.3430) 0.1024 (0.0281 0.2746)-1.0000 (0.0000 0.0040)
HORVU.MOREX.r2.6HG0521420.1 0.4198 (0.4433 1.0560) 0.3376 (0.1982 0.5870) 0.2368 (0.2300 0.9713) 0.3141 (0.1916 0.6099) 0.4223 (0.2525 0.5980) 0.2379 (0.2241 0.9423) 0.2370 (0.1762 0.7434) 0.2249 (0.1707 0.7591) 0.1421 (0.1900 1.3367) 0.2754 (0.1706 0.6196) 0.2310 (0.1775 0.7682) 0.2119 (0.1705 0.8044) 0.2082 (0.1732 0.8318) 0.2114 (0.1732 0.8195)
TraesCS6A02G380800   0.7099 (0.3424 0.4823) 0.3178 (0.1987 0.6253) 0.2446 (0.2099 0.8581) 0.2610 (0.1802 0.6907) 0.4662 (0.2793 0.5991) 0.2867 (0.2321 0.8097) 0.2266 (0.1750 0.7722) 0.2680 (0.1827 0.6819) 0.2317 (0.2316 0.9995) 0.2986 (0.1739 0.5822) 0.2560 (0.1846 0.7210) 0.2139 (0.1750 0.8181) 0.2427 (0.1786 0.7359) 0.2464 (0.1786 0.7250) 0.2766 (0.1243 0.4493)
TraesCS6D02G369500   0.4209 (0.3828 0.9094) 0.3392 (0.1990 0.5867) 0.2844 (0.2179 0.7664) 0.2622 (0.1710 0.6524) 0.3912 (0.2662 0.6805) 0.3053 (0.2217 0.7261) 0.2405 (0.1685 0.7007) 0.2587 (0.1639 0.6336) 0.1900 (0.2065 1.0871) 0.3182 (0.1668 0.5243) 0.2040 (0.1633 0.8005) 0.2173 (0.1607 0.7397) 0.2477 (0.1675 0.6763) 0.2514 (0.1675 0.6664) 0.2771 (0.1110 0.4007) 0.2452 (0.1010 0.4121)
TRIDC6BG066360.1     0.3746 (0.4151 1.1079) 0.2927 (0.1708 0.5834) 0.2561 (0.1868 0.7291) 0.2367 (0.1569 0.6628) 0.2704 (0.1814 0.6709) 0.2339 (0.1704 0.7284) 0.1933 (0.1341 0.6939) 0.2078 (0.1313 0.6321) 0.1441 (0.1434 0.9957) 0.2508 (0.1349 0.5381) 0.1674 (0.1301 0.7770) 0.1686 (0.1260 0.7475) 0.2079 (0.1375 0.6613) 0.2112 (0.1375 0.6509) 0.2638 (0.1173 0.4447) 0.2284 (0.1082 0.4736) 0.3085 (0.0438 0.1419)
TraesCS6B02G420900   0.3745 (0.4114 1.0986) 0.3100 (0.1877 0.6057) 0.2955 (0.2225 0.7530) 0.2518 (0.1699 0.6748) 0.3536 (0.2504 0.7081) 0.2952 (0.2120 0.7181) 0.2383 (0.1657 0.6952) 0.2494 (0.1591 0.6381) 0.1933 (0.2073 1.0729) 0.2939 (0.1642 0.5588) 0.1950 (0.1591 0.8156) 0.2107 (0.1566 0.7429) 0.2458 (0.1657 0.6742) 0.2495 (0.1657 0.6643) 0.2833 (0.1131 0.3994) 0.2482 (0.1199 0.4830) 0.2676 (0.0417 0.1559) 0.6015 (0.0153 0.0254)


TREE #  1:  (2, ((4, (12, ((5, (((6, 8), (9, 11)), (7, 10))), (13, 14)))), (3, (15, ((17, (18, 19)), (1, 16))))));   MP score: -1
This is a rooted tree.  Please check!
lnL(ntime: 36  np: 41):  -7547.036282      +0.000000
  20..2    20..21   21..22   22..4    22..23   23..12   23..24   24..25   25..5    25..26   26..27   27..28   28..6    28..8    27..29   29..9    29..11   26..30   30..7    30..10   24..31   31..13   31..14   21..32   32..3    32..33   33..15   33..34   34..35   35..17   35..36   36..18   36..19   34..37   37..1    37..16 
 0.202674 0.213922 0.019044 0.304026 0.346456 0.161607 0.020589 0.031785 0.230093 0.012144 0.029092 0.174877 0.231446 0.025369 0.089023 0.105784 0.123251 0.017939 0.198296 0.104404 0.142815 0.003207 0.000004 0.163505 0.949312 0.297205 0.350239 0.016102 0.212693 0.089026 0.137208 0.052082 0.011598 0.350349 1.757286 0.035463 2.142719 0.850769 0.149231 0.104653 1.000000

Note: Branch length is defined as number of nucleotide substitutions per codon (not per neucleotide site).

tree length =   7.20991

(2: 0.202674, ((4: 0.304026, (12: 0.161607, ((5: 0.230093, (((6: 0.231446, 8: 0.025369): 0.174877, (9: 0.105784, 11: 0.123251): 0.089023): 0.029092, (7: 0.198296, 10: 0.104404): 0.017939): 0.012144): 0.031785, (13: 0.003207, 14: 0.000004): 0.142815): 0.020589): 0.346456): 0.019044, (3: 0.949312, (15: 0.350239, ((17: 0.089026, (18: 0.052082, 19: 0.011598): 0.137208): 0.212693, (1: 1.757286, 16: 0.035463): 0.350349): 0.016102): 0.297205): 0.163505): 0.213922);

(Bradi3g54971.2: 0.202674, ((Bradi3g54950.1: 0.304026, (TraesCS6D02G365700: 0.161607, ((TraesCS6B02G420300: 0.230093, (((TRIDC6AG056740.1: 0.231446, TraesCS6A02G381400: 0.025369): 0.174877, (TraesCS6A02G381300: 0.105784, TraesCS6B02G420200: 0.123251): 0.089023): 0.029092, (TraesCS6D02G366200: 0.198296, HORVU.MOREX.r2.6HG0521410.1: 0.104404): 0.017939): 0.012144): 0.031785, (TRIDC6BG066300.1: 0.003207, TraesCS6B02G420000: 0.000004): 0.142815): 0.020589): 0.346456): 0.019044, (TRIDC5AG059430.1: 0.949312, (HORVU.MOREX.r2.6HG0521420.1: 0.350239, ((TraesCS6D02G369500: 0.089026, (TRIDC6BG066360.1: 0.052082, TraesCS6B02G420900: 0.011598): 0.137208): 0.212693, (TRIDC6AG056700.1: 1.757286, TraesCS6A02G380800: 0.035463): 0.350349): 0.016102): 0.297205): 0.163505): 0.213922);

Detailed output identifying parameters

kappa (ts/tv) =  2.14272


dN/dS (w) for site classes (K=4)

site class             0        1       2a       2b
proportion       0.85077  0.14923  0.00000  0.00000
background w     0.10465  1.00000  0.10465  1.00000
foreground w     0.10465  1.00000  1.00000  1.00000


Bayes Empirical Bayes (BEB) analysis (Yang, Wong & Nielsen 2005. Mol. Biol. Evol. 22:1107-1118)
Positive sites for foreground lineages Prob(w>1):


The grid (see ternary graph for p0-p1)

w0:   0.050  0.150  0.250  0.350  0.450  0.550  0.650  0.750  0.850  0.950
w2:   1.500  2.500  3.500  4.500  5.500  6.500  7.500  8.500  9.500 10.500


Posterior on the grid

w0:   0.000  1.000  0.000  0.000  0.000  0.000  0.000  0.000  0.000  0.000
w2:   0.422  0.200  0.116  0.075  0.053  0.039  0.031  0.025  0.021  0.018

Posterior for p0-p1 (see the ternary graph)

 0.000
 0.000 0.000 0.000
 0.000 0.000 0.000 0.000 0.000
 0.000 0.000 0.000 0.000 0.000 0.000 0.000
 0.000 0.000 0.000 0.000 0.000 0.000 0.000 0.000 0.000
 0.000 0.000 0.000 0.000 0.000 0.000 0.000 0.000 0.000 0.000 0.000
 0.000 0.000 0.000 0.000 0.000 0.000 0.000 0.000 0.000 0.000 0.000 0.000 0.000
 0.000 0.000 0.000 0.000 0.000 0.000 0.000 0.000 0.000 0.000 0.000 0.000 0.000 0.000 0.000
 0.000 0.000 0.000 0.000 0.000 0.000 0.000 0.000 0.000 0.000 0.000 0.000 0.000 0.000 0.000 0.002 0.986
 0.000 0.000 0.000 0.000 0.000 0.000 0.000 0.000 0.000 0.000 0.000 0.000 0.000 0.000 0.000 0.000 0.000 0.011 0.000

sum of density on p0-p1 =   1.000000

Time used:  8:22
