# Supplementary material for: Comparative gene retention analysis in barley, wild emmer, and bread wheat pangenome lines reveals factors affecting gene retention following gene duplication
Source: BMC Biol. 2023 Feb 6;21:25. doi: 10.1186/s12915-022-01503-z (PMC9903521; doi:10.1186/s12915-022-01503-z)
Supplement: Supplementary file 12 — Additional file 12. Sequence alignment, phylogenetic trees, and natural selection analyses data for Fig. 5E-O. [file 12915_2022_1503_MOESM12_ESM.zip › Files_S11/HORVU.MOREX.r2.6HG0521420.1/2NG.dS]

    19
TRIDC6AG056700.1     
Bradi3g54971.2         1.5544
TRIDC5AG059430.1       0.9113  0.8138
Bradi3g54950.1         1.7194  0.2398  0.9706
TraesCS6B02G420300     1.8670  0.5940  1.4209  0.5167
TRIDC6AG056740.1       0.8465  0.5632  1.0323  0.5389  0.5155
TraesCS6D02G366200     1.4779  0.4880  0.9250  0.4675  0.3555  0.3155
TraesCS6A02G381400     1.2393  0.5602  1.0905  0.5268  0.4035  0.1046  0.3678
TraesCS6A02G381300     2.0550  0.6527  1.5471  0.5844  0.4004  0.2523  0.3745  0.3221
HORVU.MOREX.r2.6HG0521410.1   1.3203  0.3827  0.9340  0.3846  0.2706  0.2279  0.2468  0.2477  0.2727
TraesCS6B02G420200     1.4464  0.5141  1.0441  0.4903  0.4195  0.3962  0.3701  0.4157  0.2013  0.2876
TraesCS6D02G365700     1.3314  0.5278  1.0701  0.5188  0.4828  0.2677  0.3552  0.4073  0.3056  0.2737  0.3918
TRIDC6BG066300.1       1.3677  0.5156  0.8468  0.4853  0.3926  0.3632  0.3277  0.3771  0.2922  0.2539  0.3494  0.2805
TraesCS6B02G420000     1.3387  0.5077  0.9034  0.4778  0.3926  0.3549  0.3215  0.3705  0.2790  0.2483  0.3430  0.2746  0.0040
HORVU.MOREX.r2.6HG0521420.1   1.0560  0.5870  0.9713  0.6099  0.5980  0.9423  0.7434  0.7591  1.3367  0.6196  0.7682  0.8044  0.8318  0.8195
TraesCS6A02G380800     0.4823  0.6253  0.8581  0.6907  0.5991  0.8097  0.7722  0.6819  0.9995  0.5822  0.7210  0.8181  0.7359  0.7250  0.4493
TraesCS6D02G369500     0.9094  0.5867  0.7664  0.6524  0.6805  0.7261  0.7007  0.6336  1.0871  0.5243  0.8005  0.7397  0.6763  0.6664  0.4007  0.4121
TRIDC6BG066360.1       1.1079  0.5834  0.7291  0.6628  0.6709  0.7284  0.6939  0.6321  0.9957  0.5381  0.7770  0.7475  0.6613  0.6509  0.4447  0.4736  0.1419
TraesCS6B02G420900     1.0986  0.6057  0.7530  0.6748  0.7081  0.7181  0.6952  0.6381  1.0729  0.5588  0.8156  0.7429  0.6742  0.6643  0.3994  0.4830  0.1559  0.0254
