# Supplementary material for: Comparative gene retention analysis in barley, wild emmer, and bread wheat pangenome lines reveals factors affecting gene retention following gene duplication
Source: BMC Biol. 2023 Feb 6;21:25. doi: 10.1186/s12915-022-01503-z (PMC9903521; doi:10.1186/s12915-022-01503-z)
Supplement: Supplementary file 12 — Additional file 12. Sequence alignment, phylogenetic trees, and natural selection analyses data for Fig. 5E-O. [file 12915_2022_1503_MOESM12_ESM.zip › Files_S11/HORVU.MOREX.r2.6HG0521420.1/2NG.t]

    19
TRIDC6AG056700.1     
Bradi3g54971.2         2.2742
TRIDC5AG059430.1       1.1359  1.0467
Bradi3g54950.1         2.4051  0.5038  1.0617
TraesCS6B02G420300     4.7053  1.0629  2.6011  0.8825
TRIDC6AG056740.1       1.1878  0.9209  1.2413  0.8101  1.1192
TraesCS6D02G366200     2.1720  0.7340  1.0734  0.6405  0.4009  0.4634
TraesCS6A02G381400     2.0223  0.8177  1.2480  0.6895  0.4390  0.2102  0.3655
TraesCS6A02G381300     3.0798  1.0703  1.7577  0.9451  0.4779  0.5247  0.3870  0.3258
HORVU.MOREX.r2.6HG0521410.1   2.0842  0.6410  1.0955  0.5620  0.3453  0.3822  0.2681  0.2655  0.3290
TraesCS6B02G420200     2.1785  0.7820  1.1629  0.6508  0.4367  0.5303  0.3722  0.3916  0.2255  0.3009
TraesCS6D02G365700     2.0937  0.7522  1.1744  0.6553  0.4668  0.4060  0.3433  0.3856  0.3352  0.2794  0.3536
TRIDC6BG066300.1       2.1133  0.7671  1.1185  0.6524  0.4096  0.5005  0.3367  0.3619  0.3253  0.2664  0.3331  0.2683
TraesCS6B02G420000     2.0913  0.7613  1.0863  0.6468  0.4096  0.4715  0.3322  0.3571  0.3156  0.2623  0.3285  0.2641  0.0029
HORVU.MOREX.r2.6HG0521420.1   1.7988  0.8864  1.2290  0.8881  1.0104  1.2045  0.9450  0.9490  1.4422  0.8456  0.9714  0.9773  1.0038  0.9948
TraesCS6A02G380800     1.1342  0.9153  1.0994  0.9221  1.0691  1.1258  0.9625  0.9181  1.2719  0.8247  0.9515  0.9964  0.9446  0.9367  0.6132
TraesCS6D02G369500     1.5549  0.8908  1.0566  0.8769  1.1032  1.0425  0.9001  0.8437  1.2953  0.7686  0.9676  0.9116  0.8801  0.8728  0.5499  0.5353
TRIDC6BG066360.1       1.7770  0.8222  0.9553  0.8491  0.9011  0.9254  0.8133  0.7653  1.0706  0.7041  0.8713  0.8350  0.7974  0.7899  0.5944  0.5949  0.2048
TraesCS6B02G420900     1.7615  0.8784  1.0518  0.8895  1.0881  1.0110  0.8876  0.8353  1.2763  0.7872  0.9672  0.9025  0.8727  0.8654  0.5529  0.6296  0.2110  0.0535
