# Supplementary material for: Comparative gene retention analysis in barley, wild emmer, and bread wheat pangenome lines reveals factors affecting gene retention following gene duplication
Source: BMC Biol. 2023 Feb 6;21:25. doi: 10.1186/s12915-022-01503-z (PMC9903521; doi:10.1186/s12915-022-01503-z)
Supplement: Supplementary file 12 — Additional file 12. Sequence alignment, phylogenetic trees, and natural selection analyses data for Fig. 5E-O. [file 12915_2022_1503_MOESM12_ESM.zip › Files_S11/HORVU.MOREX.r2.6HG0521420.1/HORVU.MOREX.r2.6HG0521420.1.fas]

>TRIDC6AG056700.1
------------------------ATGGCTTCCTATTCGGAGAAGCAGGCCAACGACAAGGGTGAG---------AAACATCATGAGCTAGTTTGTGTGACTGGGGCAGGAGGCTTCATTGGTTCATGGGTGGTGAAGGCGCTCCTCCTCCATGGCTACCGTGTCCGGGGAACTGCCAGAGACCCCGCTGATCACAAGAACGCGCACCTGCTTACCCTGGAGGGAGCCCAGGAGAGGTTAGCCTTATGCCGCGCCGATCTCCTGGACCGTGACAACCTCTGTTCAGTGTTCAGCGGATGCCATGGCGTTTTTCATGTCGCCTCCCCGATCTCGGAAACCGACCCTGAGCTCATGGTGGTCGCCGTGGAGGGAACCAGGAACGTGATCAACGCGGCGGCTGACGCGGGCGTGCGGCGTGTGGTGTTTACTTCCTCCTACGGCGCCGTGCACATGGATCCCAACAGGAGCCCGGACACGGTCGTGGATGAGACGTGCTGGAGCGACTATGACTTCTGCAAGGAGACTGAACATGTA---------------CTGCTGCTCGAAGATAATGGCGGAGATCACGGCGAAGGAGGAGGCGGCCAACAGGGGGCT---------------------GGACCTGGCAGTGGTGGTGCCGTCGATGAC---------GATCGGCCCCGCGCTGCAGCAGAAGCTCAATCTGGGCATCGCCTTTATCAACCGCTACCTCACGGGCGCCAAGAA------------------------------------GACCTG---CCCCAACGCCGTGGC---CGG---------------------CTACACCGACGT---------------------------------------------CCGCGACGTTGCCCGCGCCCACGTCGTCGTCTACGAGCGCCCGGACGCACGCGGCAGGTACCTCTGCATGGGCGCCGTGCTGCACCGTGCCCATTTCCTCCAGCT---------------------------------GCTCCGAGACCTTTTCCCGCAGTACCCCATCACCGACAAGCATGA---------
>Bradi3g54971.2
---------------------------ATGTCCATGCCGTCCAGCGCCCTGTCGTCGCATGGTGAGAAGCAGCAGCAGCAGCAGCAGTTGGTCTGTGTGACGGGAGCAGGAGGTTTCGTCGGGGCGTGGGTGGTGAAGGAGCTCCTCCTCCGTGGCTACCGCGTCAGTGGAACCGCCAGGGTTCCCGCGGACCGGAAGAACGAGCACTTGCTGTCACTGGAGGGAGCGAAGGAGAGGCTCGCCCTGTGCCGCGCCGACGTCCTCGACTACGGCAGCCTCCGCGCCGCCTTCGCCGGCTGCCACGGCGTCTTCCACGTCGCCTCTCCGGTCTCCGAC---GACCCCGACCTGGTTCCGGTGGCCGTGGAAGGGACGAGGAACGTGATCAACGCGGCGGCGGACGCCGGCGTGCGGCGCGTGGTGTTCACTTCCTCCTACGGCGCCGTCCACATGGACCCCAACCGCAGCCCCGACGCCGTCGTCGACGAGACCTTCTGGAGCGACTACGAATTCTGCAAACAAACAGGCAACATGTACTGCTGTGCGAAGATGATGGCGGAGAAGGCGGCGATGGAGGAGGCGGCGAGGAGGGGGCTGGAGCTGGCGGTGGTGGTGCCGTGCGTGACGGTCGGTCCCATGCTGCAGCCGACGCTCAACGCG---------AGCAACAGACGCGTCGCCATCTACCTGACGGGCGCCAGGACGTTCTACCCGAACGCCGTCGCCGCCTACGTCGACGTCCGCGACGTCGCCCGCGCCCACGTCCTAGTCTACGAGCGC---CCCGACGCCCGCGGCCGCCGTTTCCTCTGCGTCGACGCCGTGCTGCACCGCCAACGCTTCCTCCAGCTCCTCAGGGACCTCTGCCCGGATTATCCCATCCCCACCAAGTGCAAAGATGACGGCAAGCCGATGGCGAAGCCGTACAGGTTCTCGAACCAGAGGCTGAGAGACTTGGGGTTGGAATTCACTCCTCTGGAGGAAAGTTTGTACGAGACAGTCGTGTCCCTGCAGCGAAACGGCCACCTGCCGCTTCATGGTCCG------GTGCCCAAGCGTTCGCGTCTGTGA
>TRIDC5AG059430.1
CACGGCAACCCACAAGGCAAGTTGCAGCCAGAAATTGATTCCATGGCCAATAACAGCAGCGCTGAG---AAGCAGCGAGCGCAGGAGCTAGTTTGTGTGACGGGAGCAGGGGGCTTCATTGGGTCATGGGTGGTGAAGGAGCTCCTCCACCGTGGCTACCGTGTAAGGGGAACGGCTAGAGACCCAGCGGACCGCAAGAACGTCCACTTGCAAACCTTGGAGGGGGCCGATGAGAGGCTATCCTTGCGCCGCGCCGATGTCCTGGACTGCGACAGCCTCCGTGCCGCCTTCGACGGCTGCCATGGCGTCTTCCATGTCGCCTCTCCAGTGTCTAAC---GATGTTGAACTCATGCCGGTCGCAGTGGAGGGGACCAGAAACGTGGTGAACGCTGCCGCGGACATGGGCGTGCGCCGCCTTGTTTTCACTTCTACGTATGGCGCAGTGCACATGAACCCCAACAGAAGCCCCGACACCGTGCTAGACGAGACATGCTGGAGCGACTACGAATTCTGCAAACAGACAGGCGGATTT---------------------------------------------------------------------------------------------------------------------------------------------------------------------------------------------------------------------------------------------------------------------------------AGATACAAA------------------------------------------------------------------------------------------------------------------------------------------------------------------------------------------------------------------------------------------------------------------------
>Bradi3g54950.1
------------------------ATGCCGTCGATCGCCACCAAGGCCAGCGGCAACAACGGCGAGATCAAGCAGCAGCAGAAAGAGCTGGTCTGCGTGACGGGAGCAGGAGGGTTCATCGGGTCGTGGGTGGTGAAGGAGCTGCTCCTCCGTGGATACCGCGTCAGGGGAACCGCCAGGGATCCCGCCGACCGGAAGAACGCGCACTTGCTGGCGCTGGAGGGAGCGGAGGCGAGGCTCACGCTGTGCCGCGCCGACGTCCTCGACTACGACGGCCTCCGCGCCGCCTTCGCCGGCTGCCACGGCGTCTTCCACGTCGCCTCTCCCGTCTCCAAC---GACCCCGACTTGGCGCCGGTGGCCGTGGAGGGGACGAGGAACGTGATCAACGCGGCGGCGGACGCCGGCGTGCGGCGCGTGGTGTTCACTTCCTCCTACGGCGCCGTGCACATGGACCCCAAACGCAGCCCCGACGCCGTCCTCGACGAGTCCTGCTGGAGCGACTACGAATTCTGCAAACAAACCGGCAACCTGTACTGCTGCGCGAAGATGATGGCGGAGATAACGGCGACGGAGGAGGCGGCGAGGCGCGGGCTGGAGCTGGCGGTGGTGGTGCCGTCCATGACCATGGGCCCCATGCTCCAGCAGCAGCTCAACTTC---------AGCAGCGGCCACGTGGCGCGCTACCTGACGGGCGCCAAGGCGGCCTACCCGGACGCCGTCGCCGCCTACGTCGACGTCCGCGACGTCGCCCGCGCCCACGTCCTCGCATACGAGCGCGCCGCCGCCGCCAACGGACAACGCTTCCTCTGCATCGGCGCCGTGCTGCACCGCGCAAGCTTCCTCCAGCTGCTCAAAGAACTCTTCCCGCAGTTCCCCGTCACCGCCAAGTGCCAAGTCGACGGGGAGCCGATGGCGAAGCCGTACAGGTTCTCGAACCAGAGGCTCAAGGATTTGGGGCTGGAGTTCACTCCTCTGAGGGAGAGTTTGTACGAGACGGTGATGTCCCTGCAGCAATACGGTCACCTGCCGCAGCTGCCTGCTCCCGTGGCGCCGAAGCGTGCGTACCTGTAA
>TraesCS6B02G420300
------------------------ATGCCGTCGATTGACAAGGTCACCGACAACGGAGAGATGAAGCAGCGGCAGCCAGAGCAGCAGCAG---------------------------------------------------------------------------------------------------------------------------------------------------------------------------------------------------------------------------------------------------------------------------------------------------------------------------------------------------------------------------------------------------------------------------------------------------------------------------------------------------------------------------------------------CCGTCCATGACCATGGGCCCCATGCTGCAGCAGCCGCTCAACTTC---------AGCAGCAGCCACGTCGCGCGCTACCTCACCGGCGCCAAGCCCACCTACCCCACCGCAGTCGCCGCGTACACCGACGTTCGTGACGTCGCCCGCGCCCACGTCCTTGTCTATGAGCAC---CCCGACGCACACGGC---CGCTACCTTTGCATCGGCGCCGTGCTGCACCGCGCCCACTTCCTCCAGCTCGTCGGCGACCTCTTCCCTCACTACAACATAACCGCCAAGTGCGAAGAGGACGGCAAACCCATGGCGAAGCCGTACAAGTTCTCGAACCGGAGGCTGAGGGACCTAGGATTGGAGTTCACTCCACTATGGGGAAGTTTGTACGAGACGGTGACTTGCTTGCAGAAGAAGGGCCACCTGCCTCTGCCCATTGTTCCCATGGCAACAAAGCGTGCCTACTTGTAA
>TRIDC6AG056740.1
------ATCAAACACCGATTCACTATGCCGTCGATTGGCAAGGCCACCGACAACGGCGAGATGAAGCAGCGGCGGCCGGAGCAGGAGCTGGTCTGCGTCACCGGGGCCGGAGGCTTCATCGGCTCCTGGGTCGTCAAGGAGCTCCTCCTCCGCGGCTACCGCGTCAGGGGAACCGCCAGGGACCCCGCTGACCGCAAGAACGCGCACCTGCTCGCGCTGGAGGGCGCCGAGGAGAGGCTCACCCTGTGTCGCGCCGACGTCCTCGACTATGAAGGCCTCCACGCCGCCTTCCGCGGCTGCCAGGGCGTCTTCCATGTCGCCTCCCCGGTCTCCAAC---GACCCTGACCTTGTGCCAGTCGCCGTCGAGGGAACCAAGAACGTGATCAGAGCGGCGGCGGACGCCGGCGTGAGGCGTGTGGTGTTCACGTCGTCCTACGGCACCGTGCACATGAACCCCAACCGCGGCCCTGACGCCGTGCTCGACGAGTCCTGCTGGAGCGACTACGACTTCTGCAAGAACACAGAA---------------------------------------------------------------------------------------------------------CCTCTACTGCTGCGC---------------------------------------------------------------------------------------------------------------------------------------------GAAGATGATGGCGGA---------------------------------------------------------------------------------------GATCACTGCGACAGAGGAGGCCGCTAA------------------------------------------------------------------------------------------------------------------------------------------------------------------
>TraesCS6D02G366200
------------------------ATGCCGTCCATTGACAAGGCCACCGACAACGGCGAGATGAAGAAGCGGCAGCCGGAGCAGGAGCTGGTCTGCGTCACGGGCGCCGGAGGCTTCATCGGCTCCTGGGTCGTGAAGGAGCTCCTCCTCCGCGGCTACCGCGTCAGGGGAACCGCCAGGGACCCCGCTGACTGCAAGAACGCGCACCTGCTGGCCCTGGAGGGCGCCCAGGAGAGGCTCACCCTGTGCCGCGCCGACGTCCTCGACTACGACGGCCTCCGCGCCGCCTTCTGCGGCTGCCACGGCGTCTTCCACGTCGCGTCGCCAGTCTCCAAC---GACCCCGACCTCGTGCCGGTCGCCATAGAGGGCACAAGGAACGTGATCAGCGCGGCGGCGGACGCTGGTGTGCGTCGCGTGGTGTTCACGTCATCTTACGGCGCCGTGCACATGGACCCCAACCGCAGCGCCGACACCGTGCTCGACGAGACCTGCTGGAGCGACTACGACTTCTGCAAAAACACAGGGAACTTGTACTGTTGCGCAAAGATGATGGCGGAGATTACGGCGATGGAGGAGGCGGCCAAGAGGGGGCTCGAGCTGGCCGTGGTGGTGCCGTCCATGACCATGGGCCCCATGCTGCAGCAGGCGCTCAACTTC---------AGCAGCAGCCACGTCGCGCGCTACCTCACAGGCACCAAGCCCACCTACCCCAACGCCGTCGCTGCCTACACCGACGTCCGCGATGTAGCCCGTGCGCATGCTCTCGTCTACGAGAAC---CCCGACGCTCGAGGC---CGCTACCTTTGCATCGGCGCCGTGCTGCACCGAGCCCACTTCCTCCAGCTCCTCGGCGACCTCTTCCCGCAGTACCACATAACCGCCAAGTGTGAAGACGACGGCAAGCCCATGGCGAAGCCGTACAAGTTCTCTAACATGAGGCTCAGGGACCTGGGATTAGAGTTCACTCCTTTGAGGGAAAGTTTGTACGAGACGGTGACGTGCTTGCAGAAAAAGGGCCACTTGCCTCTGCCCGTTCTTCCTATAACACAAAAGCGTGCCTACTTGTAA
>TraesCS6A02G381400
------------------------ATGCCGTCGATTGGCAAGGCCACCGACAACGGCGAGATGAAGCAGCGGCGGCCGGAGCAGGAGCTGGTCTGCGTCACCGGGGCCGGAGGCTTCATCGGCTCCTGGGTCGTCAAGGAGCTCCTCCTCCGCGGCTACCGCGTCAGGGGAACCGCCCGAGATCCCGCTGACCGCAAGAACGCCCATCTGCTCGCGCTGGAGGGCGCCGAGGAGAGGCTCACCCTGTGTCGCGCCGACGTCCTCGACTATGACGGCCTCCACGCCGCCTTCCGCGGCTGCCAGGGCGTCTTCCATGTCGCCTCCCCGGTCTCCAAC---GACCCTGACCTTGTGCCAGTCGCCGTCGAGGGAACCAAGAACGTGATCAGAGCGGCGGCGGACGCCGGCGTGAGGCGTGTGGTGTTCACGTCGTCCTACGGCACCGTGCACATGAACCCCAACCGCGGCCCTGACGCCGTGCTCGACGAGTCCTGCTGGAGCGACTACGACTTCTGCAAGAACACAGGCAACCTCTACTGCTGCGCGAAGATGATGGCGGAGATCACTGCGACAGAGGAGGCCGCTAAGAGGGGCCTGGAGCTTGCAGTGGTGGTGCCGTCCATGACCATGGGCCCCATGCTGCAGCAGACGCTCAACTTT---------AGCAGCAGCCATGTCGCCCGCTACCTCACCGGCGCCAAGCCCACCTACCCGAACGCCGTCGCCGCCTACACCGACGTCCGCGATGTCGCCCGTGCACACATTCTCGTCTACGAGCAC---CCCAACGCGCGTGGC---CGCTACCTCTGCATCGGTGCCGTGCTACACCGCGCACATTTCCTGCAGCTGCTCGGCGACCTCTTCTCGCAGTACCACATAACTGCCAAGTGCGAAGACGACGGCAAGCCCATGGCGAAGCCGTACAAGTTCTCAAACCTGAGGCTGAGGGAGCTGGGGTTGGAGTTCACTCCGTTGAGGGAAAGTTTGTATGAGACGGTGACATGCTTGCAGAAAAAGGGCCACCTTCCTCTGCCCGTTGTTCCCATAACACAAAAGCGTGCCTACTTGTAA
>TraesCS6A02G381300
------------------------ATGCCGTCGATCGACAAGGCCACCGACAACGGCGAGCTGAAGCAGAGGCAGCCGGAGCAGGAGCTGGTCTGCGTCACGGGGGCCGGAGGCTTCATCGGCTCCTGGGTCGTCAAGGAGCTCCTCCTCCGTGGCTACCGCGCCAGGGGAACCACCAGGGACCCCGGGGGCCGA------------------------------------------------------------------------------------------------------------------------------------------------------------------------------GGAACT---------------------------------------------------------------------------------------------------------------------------------------------------------------------------------------------------------------------------------------------------------------------------------------------------------------------------------------------------------------------------------------------------------------------------------AACGCGCGCGGC---CGCTACCTTTGCATCGGTGCCGTGCTACACCGCGCGCACTTCCTCCAACTCCTCGGCGACCTCTTCCCGCAGTACCACATAACCGCCAAGTGCGAAGATGACGGCAAGCCCACGGCGAAGCCGTACAAGTTCTCAAACCTGAGGTTGAGGGAGCTGGGGTTGGAGTTCACTCCGCTGAGGCAAAGCTTGTACGAGACCGTGACGTGCTTGCAGAAAAAGGGCCATCTGCCTCTCCCCGTTGTTCCCATAGTACAGAAGCGCGCGTACTTGTAA
>HORVU.MOREX.r2.6HG0521410.1
------------------------ATGCCGTCGATTGACGTGGCCACCGAAGACGGCGAGATGAAGCAGCGGCAGCCGGAGCAGGAGCTGGTCTGCGTCACGGGGGCCGGAGGCTTCATCGGCTCCTGGGTCGTGAAGGAGCTCCTCCTCCGCGGCTACCGCGTCAGGGGAACCGCCCGAGATCCCGCTGACCGCAAGAACGCGCACCTGCTGGCGCTGGAGGGCGCCGAGGAAAGGCTCACCCTGTGCCGCGCCGACGTCCTCGACTACGACGGCCTCCGCGCCGCCTTCTGCGGCTGCCACGGCGTCTTCCACGTCGCCTCGCCGGTGTCCAAC---GACCCCGACCTCGTGCCGGTCGCCGTCGAGGGCACCAGGAACGTGATCAGAGCGGTGGCGGACGCCGGCGTGCGGCGCGTGGTGTTCACGTCGTCCTACGGCGCCGTGCACATGGACCCCAACCGCAGCCCCGACGCCGTGCTCGACGAGGCCTGCTGGAGCGACTACGACTTCTGCAAGAACACAGGCAACCTGTACTGCTGCGCCAAGATGATGGCGGAGATCACGGCGACGGAGGAGGCGGCCAAGAGGGGGCTGGAGCTGGCGGTGGTGGTGCCGTCCATGACGATGGGCCCCATGCTGCAGCAGTCTCTCAACTTC---------AGCAGCAGCCACGTCGCCCGCTACCTCACCGGCGCCAAGTCAATCTACCCCAACGCGGTCGCCGCCTACACCGACGTCCGCGACGTCGCCCGCGCCCACGTCCTCGTCTACGAGCAC---CCCGACGCGCGCGGC---CGCTACCTCTGCATCGGCGCCGTGCTGCACCGCACCCACTTCCTTCAGCTCCTCGGCGACCTCTTCCCGCAGTACCACATAACCGCCAAGTGCGAAGAGGACGGCAAGCCCATGGCGAAGCCGTACAAGTTCTCCAACCGAAGGCTGAGGGAGCTGGGATTGGAGTTCACTCCGTTGAAGGAAAGTTTGTACGAGACGGTGACGTGCTTGCAGAAAAAGGGCCACCTGCCTCTCCCCGTTGTTCCCGTAGCACAAAAGCGCGCCTACTTGTAA
>TraesCS6B02G420200
------------------------ATGCCGTCGATCGACAAGGCCACCGACAACGGCGAGCTGAAGCAGAGGCAGCCGGAGCAGGAGCTGGTCTGCGTCACGGGGGCCGGAGGCTTCATCGGCTCCTGGGTCGTGAAGGAGCTCCTCCTCCGTGGCTACCGCGTGAGAGGGACCGCCAGGGACCCCGCTGACCGCAAGAACGCGCACCTGCTGGCGGTGGAGGGGGCGGAGGAGAGGCTCACCTTGTGCCGCGCCGACGTCCTCGACTACAACGGCCTTCGCGCCGCCTTCCGCGGCTGCCATGGCGTCTTCCACGTTGCCTCCCCTGTCTCCAAC---GACCCCGACCTCGTGCCGGTCGCCGTTGAGGGCACAAGAAACGTGATCAGAGCGGCAGCGGACGCGGGTGTGCAGCGCGTGGTGTTCACTTCGTCCTACGGCGCCGTGCACATGGACCCCAACCGCAGCCCGGACGTCGTGCTCGACGAGACGTGCTGGAGCGACTACGAGTACTGTAAAAACACAGGGAACCTGTACTGCTGCGCCAAGATGATGGCGGAGATCACGGCGGCAGAGGAGGCGGCCAAGAGGGGCCTGGAGCTGGCAGTGGTGGTGCCGTCTATGACCATGGGCCCCATGCTGCAGCAGTCACTCAACTTC---------AGTAGCAGCCACGTCGCCCGCTACCTCACCGGCGCCAAACCCACCTACCCTAACGCCGTCGCTGCCTACACCGACGTCCGTGACGTCGCCCGGGCCCATGTCCTCGTCTACGAGCAC---CCCAACGCACACGGC---CGGTACCTCTGCATCGGCGCCGTGCTACACCGCGCATACTTCCTCGAGCTCCTTGGCGACCTCTTCCCGCAGTACCACATAACCGCCAAGTGCGAAGATGACGGCAAGCCCATGGCGAAGCCTTACAAGTTCTCAAACCTGAGGCTGAGGGAGCTGGGGTTGGAGTTCACTCCGCTGAGGCAAAGCTTGTACGAGACAGTGACGTGCTTGCAGAAAAAGGGTCACCTGCGTCTCCCCATTGTTCCCATAGCACAGAAGCGCGCGTACTTGTAA
>TraesCS6D02G365700
------------------------ATGCCGTCCATTGACAAGGCCACCGACAACGGCGAGATGAAGAAGCGGCAGCCGGAGCAGGAGCTGGTCTGCGTCACGGGCGCCGGAGGCTTCATCGGCTCCTGGGTCGTGAAGGAGCTCCTCCTCCGCGGCTACCGCGTCAGGGGAACCGCCAGGGACCCCGCTGACCGCAAGAACGCGCACTTGCTGGCTCTGGAGGGCGCCGAGGAGAGGCTCACCTTGTGCCGCGCCGACGTCCTCGACTACGACGGCCTCCGCGCCGCCTTCCATGGCTGCCACGGCGTCTTCCACGTCGCGTCCCCTGTCTCCAAT---GACCCCGACCTTGTACCGGTCGCCGTCGAGGGAACTAAGAACGTGATCAGAGCGGCGGGGGACGCCGGCGTGCGGCGTGTGGTGTTCACGTCGTCCTACGGCGCCGTGCACATGGACCCCAACCGCAGCCCCGACGCCGTGCTCAACGAGACTTGCTGGAGCGACTACGAGTACTGCAAAAACACAGGCAACTTGTACTGTTGTGCGAAAATGATGGCTGAGATCACGGCGACGGAGGAGGCCGCCAAGAGGGGTCTGGAGCTGGCGGTGGTGGTGCCGTCCATGACCATGGGCCCCATGCTACAGCAGTCGCTCAACTTC---------AGCAGCAGCCACGTGGCCCGCTACCTCACCGGCGTCAAGCCCACCTACCCCAATGCGGTCGCCGCCTACACCGACGTCCGTGATGTCGCCCGCGCGCACGTCCTCGTCTACGAGCAC---CCTGATGCCCGCGGC---CGGTACCTCTGCATCGGGGCCGTGCTGCACCGCGCGCACTTCCTTCAGCTCCTCGGCGACCTCTTTCCTCAGTACAACATAACCGCCAAGTGCGAAGACGATGGCAAGCCCATGGCGAAGCCGTACAAGTTCTCGAACCAAAGGCTCAGGGACCTGGGGTTGGAGTTCACTCCGTTGAAACAAAGCTTGTACGAGACAGTGATGTGCTTGCAGAAAAAGGGTCATCTGCCTCTCCCCATTGTTCCCATAGCACAGAAGCGCGCGTACTTATAA
>TRIDC6BG066300.1
---GTCACCGGACACCAATCCACCATGCCGTCCATTGACAAGGCCACCGACAACGGCGAGATGAAGCAGCGGCAGCCGGAGCAGGAGCTGGTCTGCGTCACGGGGGCCGGGGGCTTCATCGGCTCCTGGGTCGTGAAGGAGCTCCTCCTCCGCGGCTACCGCGTCAGGGGAACCGCCAGGGACCCCGCTGACCAAAAGAACGCACACCTGCTGGCGATGGAGGGCGCCGAGGAGAGGCTCACCCTGTGCCGGGCCGACGTTCTTGACTACGACGGCCTCCGCACCGCCTTCCGCGGCTGCCACGGCGTCTTCCACGTCGCCTCGCCAGTCTCCAAC---GACCCGGACCTCGTGCCGGTCGCCGTGGAGGGGACGAGGAACGTGATCAGAGCGGCGGCGGACGCGGGCGTGCGGCGCGTGGTGTTCACTTCGTCCTATGGCGCCGTGCACATGGACCCCAACCGCAGGCCCGACGCAGTGCTCGACGAGTCGTGCTGGAGCGACTATGAGTACTGCAAAAACACAGGGAACATGTACTGCTGCGCCAAGATGATGGCGGAGATCACGGCGACGGAGGAGGCGGCCAAGAGGGGCCTGGAGCTAGCGGTGGTGGTGCCGTCCATGACCATGGGCCCCATGCTGCAGCAGTCGCTCAACTTC---------AGCAGCAGCCACGTGGCCCGCTACCTCACCGGCGCAAAGCCCACCTACCCGAATGCCGTCGCCGCCTACACCGACGTCCGTGATGTCGCCCGCGCGCACGTCTTCGTCTACGAGCAC---CCGGACGCGCGCGGC---CGCTACCTCTGCATCGGTGCCGTGCTGCACCGCGCGCATTTCCTTCAGCTCCTCGGCGACCTCTTTCCTCAGTACAACATAACCGCCAAGTGCGAAGACGACGACAATTCCATGGCCAAGCCATACAAGTTCTCGAACCGGAGGCTGAGGGAGCTCGGATTAGAGTTCACTCCGTTGAGGGAAAGCTTGTACGAGACAGTGATGTGCTTGCAGAAAAAGGGCTATCTGCCTCTCCCCGTTGTTCCCATAGCACAGAAGCGTGCGTACTTGTAA
>TraesCS6B02G420000
------------------------ATGCCGTCCATTGACAAGGCCACCGACAACGGCGAGATGAAGCAGCGGCAGCCGGAGCAGGAGCTGGTCTGCGTCACGGGGGCCGGAGGCTTCATCGGCTCCTGGGTCGTGAAGGAGCTCCTCCTCCGCGGCTACCGCGTCAGGGGAACCGCCAGGGACCCCGCTGACCAAAAGAACGCACACCTGCTGGCGATGGAGGGCGCCGAGGAGAGGCTCACCCTGTGCCGGGCCGACGTTCTTGACTACGACGGCCTCCGCACCGCCTTCCGCGGCTGCCACGGCGTCTTCCACGTCGCCTCGCCAGTCTCCAAC---GACCCGGACCTCGTGCCGGTCGCCGTGGAGGGGACGAGGAACGTGATCAGAGCGGCGGCGGACGCGGGCGTGCGGCGCGTGGTGTTCACTTCGTCCTATGGCGCCGTGCACATGGACCCCAACCGCAGGCCCGACGCAGTGCTCGACGAGTCGTGCTGGAGCGACTATGAGTACTGCAAAAACACAGGGAACATGTACTGCTGCGCCAAGATGATGGCGGAGATCACGGCGACGGAGGAGGCGGCCAAGAGGGGCCTGGAGCTAGCGGTGGTGGTGCCGTCCATGACCATGGGCCCCATGCTGCAGCAGTCGCTCAACTTC---------AGCAGCAGCCACGTGGCCCGCTACCTCACCGGCGCAAAGCCCACCTACCCGAATGCCGTCGCCGCCTACACCGACGTCCGTGATGTCGCCCGCGCGCACGTCTTCGTCTACGAGCAC---CCGGACGCGCGCGGC---CGCTACCTCTGCATCGGTGCCGTGCTGCACCGCGCGCATTTCCTTCAGCTCCTCGGCGACCTCTTTCCTCAGTACAACATAACCGCCAAGTGCGAAGACGACGACAATTCCATGGCCAAGCCATACAAGTTCTCGAACCGGAGGCTGAGGGAGCTCGGATTAGAGTTCACTCCGTTGAGGGAAAGCTTGTACGAGACAGTGATGTGCTTGCAGAAAAAGGGCTATCTGCCTCTCCCCGTTGTTCCCATAGCACAGAAGCGTGCGTACTTGTAA
>HORVU.MOREX.r2.6HG0521420.1
------------------------ATGCGTTCCTATTCAGAGACCAAGGCCAACGGCAATCGTGAG---------AAGGAACAGCAACTAGTTTGTGTGACCGGTGCAGGAGGTTTTATTGGTTCATGGGTGGTGAAGGTGCTCCTCCTCCGTGGCTATCGTGTTAGGGGAACTGCCAGAGATCCTGCGGATAACAAGAACTCCTACTTGCTTGACCTGGAGGGAGCAAAGGAGAGGCTATCCGTGTGCCGCGCCGACCTCCTGGACCGTGACAACCTTAACGGGGTGTTTAGAGGATGCAACGGCGTCTTTCATATCGCCTCCCCAATGTTCAACACTGACCCCGAACTCATGGTGGTCGCCGTGGAGGGAACGAGGAACGTGATCCACGCAGCGGCAGACGCCGGCGTGCGGCGCGTGGTGTTCACCTCCTCCTACGGCGCTGTGCACATGGACCCCAATCGGAACCTCGACGCCGTGCTCGATGAGACGTGCTGGAGCGACTACGAGTTCTGCAAGCAAACAGGCAATATGTACTGCTGCTCGAAGATGATGGCGGAGATCACGGCGACGGAGGAGGCGGCCAAGAGAGGGCTGGAGCTGTCGGTGGTGGTGCCGTCCATGACCATCGGTCCCGCGCTTCAGCACAAGCTCAGGGTGGTGGTGCCGTCCACCGTCCACATCAGCCGCTACCTCACGGGCGCCAAGAAGACCTGCCCTAACGTCGTCACCGCTTACGTCGACGTCCGCGACGTCGCCCGTGCCCACATCCTTGTCTACGAGCGC---CCCGATGCACGCGGC---CGATACCTCTGCATCTGCGACGTGCTGCACCGCGCCCACTTTCTCCAGCTGCTTCGAGACCTCTTCCCATACTATCCCATTACCGACAAGTGTGAGGATGACGGCAAGCCGATGGTCAAGCCATACAGGTTCTCCAACCAGAGGCTCAGGGACCTGGGGTTGGACTTCACTCCACTGAAGGAGAGTCTGCACGAGACGGTGTTATCCCTGCAGCAGCAGGGTCACCTGGATCTGCCTGTGGTTCCA---GGGCCAGAGCGTGCACGCCTCTAA
>TraesCS6A02G380800
------------------------ATGGCTTCCTATTCGGAGAAGCAGGCCAACGACAAGGGTGAG---------AAACATCATGAGCTAGTTTGTGTGACTGGGGCAGGAGGCTTCATTGGTTCATGGGTGGTGAAGGCGCTCCTCCTCCATGGCTACCGTGTCCGGGGAACTGCCAGAGACCCCGCTGATCACAAGAACGCGCACCTGCTTACCCTGGAGGGAGCCCAGGAGAGGTTAGCCTTATGCCGCGCCGATCTCCTGGACCGTGACAACCTCTGTTCAGTGTTCAGCGGATGCCATGGCGTTTTTCATGTCGCCTCCCCGATCTCGGAAACCGACCCTGAGCTCATGGTGGTCGCCGTGGAGGGAACCAGGAACGTGATCAACGCGGCGGCTGACGCGGGCGTGCGGCGTGTGGTGTTTACTTCCTCCTACGGCGCCGTGCACATGGATCCCAACAGGAGCCCGGACACGGTCGTGGATGAGACGTGCTGGAGCGACTATGACTTCTGCAAGGAGACTGGCAACATGTACTGCTGCTCGAAGATAATGGCGGAGATCACGGCGAAGGAGGAGGCGGCCAACAGGGGGCTGGACCTGGCAGTGGTGGTGCCGTCGATGACGATCGGCCCCGCGCTGCAGCAGAAGCTCAATCTG---------GGCATCGCCTTTATCAACCGCTACCTCACGGGCGCCAAGAAGACCTGCCCCAACGCCGTGGCCGGCTACACCGACGTCCGCGACGTCGCCCGCGCCCACGTCGTCGTCTACGAGCGC---CCGGACGCACGCGGC---AGGTACCTCTGCATGGGCGCCGTGCTGCACCGTGCCCATTTCCTCCAGCTGCTCCGAGACCTTTTCCCGCAGTACCCCATCACCGACAAGCGTGAAGATGACGGCAAGCCGATGGCCAAGCCGTACAGGTTCTCCAACCAGAGGCTGAGGGACCTCGGGTTGGAGTTCACTCCCCTCAAGGAGAGTTTGTACGACATGGTGGTATCCCTGCAGCAGCATGGTCACCTGCCTGTTGTTCCGGGGCCAGATGGTCCACGCCTCTAA---------
>TraesCS6D02G369500
------------------------ATGGCTTCATATTCAGAGAAGCAGGCCAACGGCATTGGTGAG---------AAACATCATGATCTAGTTTGTGTGACTGGAGCAGGAGGCTTCATTGGGTCATGGGTGGTGAAGGCGCTCCTCCTCCGTGGCTACCGTGTCCGGGGAACTGCCAGAGATCCCGCTGATCACAAGAACGCCCACTTGCTTGCTCTGGAGGGAGCCAAGGAGAGGCTATCCCTGTGCCGCGCCAATCTCCTGGACCGCGACAACCTCATCGCCGTGTTCAGCGGATGCCACGGCGTCTTTCATATCGCCTCACCGATCTCCAATACGGACCCGGACCTCATGGTGGTTGCCGTGGAGGGAACCAAGAACGTGATCAACGCGGCGGCGGACGCGGGCGTGCAGCGTGTGGTGTTCACCTCCTCCTACGGTGCCGTGCACATGGACCCCAACCGGAGCTCCGACGCCGTGCTCGACGAATCGTGCTGGAGTGACTACGAGTTCTGCGAGCAAACAGGCAATCTGTACTGCTGCTCGAAGATAATGGCGGAGATCACGGCGAAGGAGGAGGCGGCCAAGAGGGGGCTGGAGCTAGCGGTGGTGCTGCCTTCCATGACGATCGGTCCCGCCCTGCAGCAGAAGCTCAACCTG---------GGCATCAGTCACATCATCCGCTACGTGACTGGCGCCAAGAAGACCTATCGCAACGCCATCACCGCCTACGTCGACGTCCGCGAGGTGGCCCGCGCCCACGTCCTCGTCTACGAGCGC---CCCGACGCGCGCGGC---CGCTACCTCTGCATTGGCGCCGTCGTCCACCGCGCCGACTTGGTGCAGCTCCTCGGCGACCTCTTCCCCGAGTACCAGATAACTGCCAAATGTGAAGATGACGGCAAGCCTATGGCCAGGCCATACAGGTTCTCCAACCAGAGGCTCAGGGACCTGGGCTTGGAGTTTACTCCCCTCAGGCAGACTTTGTATGACACAGTGGTATCGCTGCAGCAGCAGGGTCACCTGCTTCTGCCCGCGGTTCCA---GGCCCAGAACGTGCACGCCTCTAA
>TRIDC6BG066360.1
---------------------------------------------------AATGGTGAGAGGCAG------------CAGCAGCAGCAAGTTTGTGTGACCGGAGCAGGAGGCTTCATTGGTTCATGGGTGGTGAAGGAGCTCCTCATCCGTGGCTACCGTGTCAGGGGAACTGCCAGAGAGCCTGCTGATCACAAGAACGCCCACTTGCTTGCTCTCGAGGGAGCCAAGGAGAGGCTATCCCTGTGCCGCGCCGACCTCCTGGACCGCGACAACCTCATCGCCGTGTTCAGCGGATGCCACGGCGTCTTTCATATCGCCTCACCGATCTCCAATACGGACCCGGACCTCATGGTGGTTGCCGTGGAGGGAACCAAGAACGTGATCAACGCGGCGGCGGACGCGGGCGTGCAACGCGTGGTGTTCACCTCCTCCTACGGTGCGGTGCACATGGACCCCAACCGGAGCTCCGACGCCGTGCTCCAGGAGTCATGCTGGAGTGACTACGAGTTCTGCAAGCAAACA---AATCTGTACTGCTGCTCGAAGATGATGGCCGAGATCACCGCGAAGGAGGAGGCGGCCAAGAGGGGGCTGGAGCTAGTGGTGGTGGTGCCGTCGGTGACGATCGGCCCGGCTCTGCAGCAGAAGCTCAACCTG---------GGCATCACTCACATCATCCGCTACGTGACGGGCGCCAAGAAGACCTATCCCAACGCCGTCGCCGCCTACGTCGACGTCCGTGAGGTCGCCCGCGCACACGTTCTCGTCTACGAGCGC---CCCGACGCGCGCGGC---CGCTACCTCTGCATCGGCGCCGTCGTTCACCGCGCCGACTTGGTGAAGCTCCTCGGTGACCTCTTCCCCGAGTACCAGATAACTGCCAAATGTGAAGATGACGGCAAGCCTATGGCCAGGCCATACAGGTTCTCCAACCAGAGGCTCAGGGACCTGGGCTTGGAGTTTACTCCCCTCAGGCAGACTTTGTATGACACAGTGGTATCGCTGCAGCAGCAGGGTCACCTGCTTCTG------------------------TGGTCAGATTTGTAG
>TraesCS6B02G420900
------------------------ATGTCTTCCCATTCCGAAACCAGGTCCAACAGCAATGGTGAG------AGGCAGCAGCAGCAGCAAGTTTGTGTGACCGGAGCAGGAGGCTTCATTGGTTCATGGGTGGTGAAGGAGCTCCTCATCCGTGGCTACCGTGTCAGGGGAACTGCCAGAGAGCCTGCTGATCACAAGAACGCCCACTTGCTTGCTCTCGAGGGAGCCAAGGAGAGGCTATCCCTGTGCCGCGCCGACCTCCTGGACCGCGACAACCTCATCGCCGTGTTCAGCGGATGCCACGGCGTCTTTCATATCGCCTCACCGATCTCCAATACGGACCCGGACCTCATGGTGGTTGCCGTGGAGGGAACCAAGAACGTGATCAACGCGGCGGCGGACGCGGGCGTGCAACGCGTGGTGTTCACCTCCTCCTACGGTGCGGTGCACATGGACCCCAACCGGAGCTCCGACGCCGTGCTCCAGGAGTCATGCTGGAGTGACTACGAGTTCTGCAAGCAAACAGGCAATCTGTACTGCTGCTCGAAGATGATGGCCGAGATCACCGCGAAGGAGGAGGCGGCCAAGAGGGGGCTGGAGCTAGTGGTGGTGGTGCCGTCGGTGACGATCGGCCCGGCTCTGCAGCAGAAGCTCAACCTG---------GGCATCACTCACATCATCCGCTACGTGACGGGCGCCAAGAAGACCTATCCCAACGCCGTCGCCGCCTACGTCGACGTCCGTGAGGTCGCCCGCGCACACGTTCTCGTCTACGAGCGC---CCCGACGCGCGCGGC---CGCTACCTCTGCATCGGCGCCGTCGTTCACCGCGCCGACTTGGTGAAGCTCCTCGGTGACCTCTTCCCCGAGTACCAGATAACTGCCAAATGTGAAGATGACGGCAAGCCTATGGCCAGGCCATACAGGTTTTCCAACCAGAGGCTCAGGGACCTGGGCTTGGAGTTTACTCCCCTCAGGCAGACTTTGTATGACACAGTGGTATCGCTGGAGCAGCAGGGTCACCTGCTTCTGCCTGCGGTTCCG---GGGCCAGAGCGTGCACGCCTCTAA
