# Supplementary material for: Comparative gene retention analysis in barley, wild emmer, and bread wheat pangenome lines reveals factors affecting gene retention following gene duplication
Source: BMC Biol. 2023 Feb 6;21:25. doi: 10.1186/s12915-022-01503-z (PMC9903521; doi:10.1186/s12915-022-01503-z)
Supplement: Supplementary file 12 — Additional file 12. Sequence alignment, phylogenetic trees, and natural selection analyses data for Fig. 5E-O. [file 12915_2022_1503_MOESM12_ESM.zip › Files_S11/HORVU.MOREX.r2.2HG0165250.1/rst]

Supplemental results for CODEML (seqf: HORVU.MOREX.r2.2HG0165250.1.fas  treef: HORVU.MOREX.r2.2HG0165250.1.phy)


dN/dS (w) for site classes (K=4)

site class             0        1       2a       2b
proportion       0.67922  0.19369  0.09889  0.02820
background w     0.07475  1.00000  0.07475  1.00000
foreground w     0.07475  1.00000  2.26162  2.26162

Naive Empirical Bayes (NEB) probabilities for 4 classes
(amino acids refer to 1st sequence: TRIDC7AG078380.1)

   1 -   0.67922 0.19369 0.09889 0.02820 ( 1)
   2 -   0.67922 0.19369 0.09889 0.02820 ( 1)
   3 -   0.67922 0.19369 0.09889 0.02820 ( 1)
   4 -   0.67922 0.19369 0.09889 0.02820 ( 1)
   5 -   0.67922 0.19369 0.09889 0.02820 ( 1)
   6 -   0.67922 0.19369 0.09889 0.02820 ( 1)
   7 -   0.67922 0.19369 0.09889 0.02820 ( 1)
   8 -   0.67922 0.19369 0.09889 0.02820 ( 1)
   9 -   0.67922 0.19369 0.09889 0.02820 ( 1)
  10 -   0.67922 0.19369 0.09889 0.02820 ( 1)
  11 -   0.67922 0.19369 0.09889 0.02820 ( 1)
  12 -   0.67922 0.19369 0.09889 0.02820 ( 1)
  13 -   0.67922 0.19369 0.09889 0.02820 ( 1)
  14 -   0.67922 0.19369 0.09889 0.02820 ( 1)
  15 -   0.67922 0.19369 0.09889 0.02820 ( 1)
  16 -   0.67922 0.19369 0.09889 0.02820 ( 1)
  17 -   0.67922 0.19369 0.09889 0.02820 ( 1)
  18 -   0.81970 0.12023 0.04849 0.01158 ( 1)
  19 -   0.00256 0.61618 0.16470 0.21656 ( 2)
  20 -   0.00001 0.84313 0.00002 0.15685 ( 2)
  21 -   0.00017 0.76608 0.00117 0.23257 ( 2)
  22 -   0.00140 0.82330 0.00915 0.16615 ( 2)
  23 -   0.00682 0.89153 0.00061 0.10104 ( 2)
  24 -   0.04844 0.85553 0.00383 0.09219 ( 2)
  25 -   0.13549 0.72394 0.05068 0.08989 ( 2)
  26 -   0.00010 0.88133 0.00005 0.11851 ( 2)
  27 -   0.18586 0.71959 0.01428 0.08028 ( 2)
  28 -   0.00044 0.89621 0.00013 0.10321 ( 2)
  29 -   0.00046 0.89107 0.00005 0.10841 ( 2)
  30 -   0.00559 0.88091 0.00056 0.11295 ( 2)
  31 -   0.89591 0.04844 0.05123 0.00443 ( 1)
  32 -   0.11401 0.78141 0.01139 0.09319 ( 2)
  33 -   0.01691 0.88450 0.00138 0.09721 ( 2)
  34 -   0.09598 0.80098 0.00942 0.09362 ( 2)
  35 -   0.00717 0.80568 0.01483 0.17232 ( 2)
  36 -   0.12837 0.76381 0.01362 0.09419 ( 2)
  37 -   0.00530 0.86761 0.00077 0.12632 ( 2)
  38 -   0.00000 0.88994 0.00000 0.11006 ( 2)
  39 -   0.00004 0.89393 0.00000 0.10603 ( 2)
  40 -   0.00000 0.88331 0.00000 0.11669 ( 2)
  41 -   0.00002 0.88484 0.00000 0.11514 ( 2)
  42 -   0.00008 0.88488 0.00001 0.11503 ( 2)
  43 -   0.00006 0.89549 0.00001 0.10444 ( 2)
  44 -   0.00232 0.86025 0.00032 0.13711 ( 2)
  45 -   0.00736 0.84642 0.01201 0.13421 ( 2)
  46 -   0.00000 0.89179 0.00000 0.10821 ( 2)
  47 -   0.00000 0.83470 0.00000 0.16530 ( 2)
  48 -   0.00000 0.80841 0.00000 0.19158 ( 2)
  49 -   0.67922 0.19369 0.09889 0.02820 ( 1)
  50 -   0.67922 0.19369 0.09889 0.02820 ( 1)
  51 -   0.67922 0.19369 0.09889 0.02820 ( 1)
  52 -   0.67922 0.19369 0.09889 0.02820 ( 1)
  53 -   0.67922 0.19369 0.09889 0.02820 ( 1)
  54 -   0.67922 0.19369 0.09889 0.02820 ( 1)
  55 -   0.67922 0.19369 0.09889 0.02820 ( 1)
  56 -   0.67922 0.19369 0.09889 0.02820 ( 1)
  57 -   0.67922 0.19369 0.09889 0.02820 ( 1)
  58 -   0.01958 0.85333 0.00285 0.12424 ( 2)
  59 -   0.00008 0.88357 0.00001 0.11635 ( 2)
  60 -   0.00241 0.87050 0.00035 0.12674 ( 2)
  61 -   0.00199 0.87092 0.00029 0.12680 ( 2)
  62 -   0.05875 0.81416 0.00855 0.11854 ( 2)
  63 -   0.03141 0.84150 0.00457 0.12252 ( 2)
  64 -   0.00004 0.84864 0.00008 0.15124 ( 2)
  65 -   0.00006 0.89445 0.00001 0.10548 ( 2)
  66 -   0.67731 0.23618 0.06006 0.02645 ( 1)
  67 -   0.25668 0.06552 0.66315 0.01465 ( 3)
  68 -   0.43465 0.45658 0.04542 0.06336 ( 2)
  69 -   0.01031 0.04248 0.92778 0.01942 ( 3)
  70 -   0.00047 0.85371 0.00129 0.14453 ( 2)
  71 -   0.00003 0.81437 0.00009 0.18551 ( 2)
  72 -   0.14985 0.76013 0.01003 0.07998 ( 2)
  73 -   0.86698 0.04768 0.07992 0.00541 ( 1)
  74 -   0.92066 0.02471 0.05240 0.00224 ( 1)
  75 -   0.46670 0.44430 0.03968 0.04933 ( 1)
  76 -   0.81945 0.10508 0.06441 0.01105 ( 1)
  77 -   0.86306 0.04162 0.09029 0.00503 ( 1)
  78 -   0.82803 0.09632 0.06557 0.01008 ( 1)
  79 -   0.93786 0.00354 0.05826 0.00034 ( 1)
  80 -   0.93706 0.00357 0.05903 0.00034 ( 1)
  81 -   0.95001 0.00121 0.04867 0.00011 ( 1)
  82 -   0.27769 0.27052 0.40568 0.04611 ( 3)
  83 -   0.93249 0.00473 0.06232 0.00045 ( 1)
  84 -   0.92283 0.00814 0.06822 0.00081 ( 1)
  85 -   0.93759 0.00332 0.05878 0.00031 ( 1)
  86 -   0.83810 0.08700 0.06581 0.00909 ( 1)
  87 -   0.89390 0.02553 0.07776 0.00281 ( 1)
  88 -   0.70743 0.16548 0.10300 0.02409 ( 1)
  89 -   0.67922 0.19369 0.09889 0.02820 ( 1)
  90 -   0.72159 0.15132 0.10506 0.02203 ( 1)
  91 -   0.72307 0.14984 0.10527 0.02182 ( 1)
  92 -   0.72307 0.14984 0.10527 0.02182 ( 1)
  93 -   0.01880 0.85411 0.00274 0.12435 ( 2)
  94 -   0.00000 0.87291 0.00000 0.12709 ( 2)
  95 -   0.01040 0.88808 0.00095 0.10056 ( 2)
  96 -   0.00252 0.87709 0.00032 0.12007 ( 2)
  97 -   0.16548 0.35202 0.40693 0.07557 ( 3)
  98 -   0.02324 0.87479 0.00203 0.09994 ( 2)
  99 -   0.91694 0.00985 0.07218 0.00102 ( 1)
 100 -   0.94415 0.00194 0.05373 0.00018 ( 1)
 101 -   0.93649 0.00394 0.05920 0.00037 ( 1)
 102 -   0.79945 0.12485 0.06243 0.01327 ( 1)
 103 -   0.93156 0.00420 0.06383 0.00041 ( 1)
 104 -   0.72528 0.19338 0.06059 0.02075 ( 1)
 105 -   0.87529 0.06042 0.05851 0.00578 ( 1)
 106 -   0.87973 0.04945 0.06572 0.00510 ( 1)
 107 -   0.91371 0.01207 0.07296 0.00125 ( 1)
 108 -   0.80489 0.10898 0.07355 0.01257 ( 1)
 109 -   0.51651 0.35640 0.07520 0.05189 ( 1)
 110 -   0.88111 0.04841 0.06555 0.00493 ( 1)
 111 -   0.94481 0.00219 0.05281 0.00019 ( 1)
 112 -   0.29597 0.02474 0.67408 0.00522 ( 3)
 113 -   0.93198 0.00497 0.06257 0.00047 ( 1)
 114 -   0.85905 0.06470 0.06944 0.00682 ( 1)
 115 -   0.92878 0.00657 0.06401 0.00064 ( 1)
 116 -   0.94415 0.00194 0.05373 0.00018 ( 1)
 117 -   0.93649 0.00394 0.05920 0.00037 ( 1)
 118 -   0.87041 0.05684 0.06685 0.00590 ( 1)
 119 -   0.91371 0.01207 0.07296 0.00125 ( 1)
 120 -   0.52706 0.40221 0.03330 0.03743 ( 1)
 121 -   0.89945 0.00861 0.09081 0.00113 ( 1)
 122 -   0.93147 0.00429 0.06382 0.00042 ( 1)
 123 -   0.07327 0.83250 0.00511 0.08912 ( 2)
 124 -   0.93676 0.00368 0.05922 0.00034 ( 1)
 125 -   0.93415 0.00338 0.06214 0.00033 ( 1)
 126 -   0.93759 0.00332 0.05878 0.00031 ( 1)
 127 -   0.03058 0.72771 0.07890 0.16281 ( 2)
 128 -   0.90621 0.00930 0.08344 0.00106 ( 1)
 129 -   0.93160 0.00698 0.06074 0.00067 ( 1)
 130 -   0.91356 0.00857 0.07693 0.00093 ( 1)
 131 -   0.13066 0.32965 0.45493 0.08476 ( 3)
 132 -   0.91371 0.01207 0.07296 0.00125 ( 1)
 133 -   0.91792 0.00956 0.07153 0.00099 ( 1)
 134 -   0.90454 0.01447 0.07939 0.00160 ( 1)
 135 -   0.92817 0.00651 0.06468 0.00064 ( 1)
 136 -   0.93528 0.00390 0.06045 0.00037 ( 1)
 137 -   0.88065 0.04856 0.06579 0.00501 ( 1)
 138 -   0.93249 0.00473 0.06232 0.00045 ( 1)
 139 -   0.86942 0.05732 0.06716 0.00611 ( 1)
 140 -   0.93759 0.00332 0.05878 0.00031 ( 1)
 141 -   0.51576 0.40753 0.03553 0.04118 ( 1)
 142 -   0.93249 0.00473 0.06232 0.00045 ( 1)
 143 -   0.92115 0.00951 0.06839 0.00095 ( 1)
 144 -   0.43368 0.48015 0.03330 0.05286 ( 2)
 145 -   0.93506 0.00491 0.05957 0.00047 ( 1)
 146 -   0.87442 0.06045 0.05926 0.00587 ( 1)
 147 -   0.92935 0.01975 0.04922 0.00168 ( 1)
 148 -   0.95001 0.00121 0.04867 0.00011 ( 1)
 149 -   0.93649 0.00394 0.05920 0.00037 ( 1)
 150 -   0.39518 0.52011 0.02961 0.05511 ( 2)
 151 -   0.91141 0.00973 0.07779 0.00107 ( 1)
 152 -   0.90486 0.01092 0.08300 0.00123 ( 1)
 153 -   0.29621 0.37435 0.27676 0.05268 ( 2)
 154 -   0.00022 0.88969 0.00002 0.11007 ( 2)
 155 -   0.00349 0.90128 0.00025 0.09497 ( 2)
 156 -   0.00318 0.89160 0.00027 0.10494 ( 2)
 157 -   0.67922 0.19369 0.09889 0.02820 ( 1)
 158 -   0.67922 0.19369 0.09889 0.02820 ( 1)
 159 -   0.19019 0.68272 0.02769 0.09940 ( 2)
 160 -   0.18933 0.68358 0.02756 0.09952 ( 2)
 161 -   0.01742 0.85549 0.00254 0.12455 ( 2)
 162 -   0.19045 0.68246 0.02773 0.09936 ( 2)
 163 -   0.03265 0.84026 0.00475 0.12234 ( 2)
 164 -   0.03482 0.83809 0.00507 0.12202 ( 2)
 165 -   0.00018 0.87273 0.00003 0.12706 ( 2)
 166 -   0.00482 0.86809 0.00070 0.12639 ( 2)
 167 -   0.00033 0.87258 0.00005 0.12704 ( 2)
 168 -   0.33829 0.53462 0.04925 0.07784 ( 2)
 169 -   0.00027 0.80992 0.00300 0.18681 ( 2)
 170 -   0.00336 0.89250 0.00030 0.10384 ( 2)
 171 -   0.50370 0.40594 0.04457 0.04578 ( 1)
 172 -   0.87869 0.04677 0.06956 0.00498 ( 1)
 173 -   0.49879 0.41632 0.04014 0.04475 ( 1)
 174 -   0.86880 0.04674 0.07915 0.00531 ( 1)
 175 -   0.66408 0.24935 0.05891 0.02765 ( 1)
 176 -   0.74895 0.16303 0.06958 0.01844 ( 1)
 177 -   0.93249 0.00473 0.06232 0.00045 ( 1)
 178 -   0.90681 0.03224 0.05788 0.00308 ( 1)
 179 -   0.93053 0.00533 0.06361 0.00052 ( 1)
 180 -   0.75400 0.16544 0.06301 0.01755 ( 1)
 181 -   0.91371 0.01207 0.07296 0.00125 ( 1)
 182 -   0.94235 0.00230 0.05514 0.00021 ( 1)
 183 -   0.73009 0.18647 0.06306 0.02038 ( 1)
 184 -   0.92947 0.01387 0.05534 0.00132 ( 1)
 185 -   0.92666 0.00726 0.06537 0.00071 ( 1)
 186 -   0.94235 0.00230 0.05514 0.00021 ( 1)
 187 -   0.94284 0.00254 0.05439 0.00023 ( 1)
 188 -   0.93757 0.00333 0.05878 0.00031 ( 1)
 189 -   0.85764 0.06358 0.07184 0.00693 ( 1)
 190 -   0.92993 0.00575 0.06376 0.00056 ( 1)
 191 -   0.34382 0.57504 0.02447 0.05667 ( 2)
 192 -   0.92904 0.00583 0.06456 0.00057 ( 1)
 193 -   0.29187 0.05356 0.64409 0.01048 ( 3)
 194 -   0.20854 0.29737 0.43707 0.05701 ( 3)
 195 -   0.28433 0.03684 0.67106 0.00777 ( 3)
 196 -   0.93498 0.00232 0.06248 0.00023 ( 1)
 197 -   0.93034 0.00603 0.06304 0.00060 ( 1)
 198 -   0.95114 0.00098 0.04780 0.00009 ( 1)
 199 -   0.00693 0.75062 0.04631 0.19615 ( 2)
 200 -   0.30216 0.02335 0.66977 0.00472 ( 3)
 201 -   0.47523 0.43892 0.03888 0.04697 ( 1)
 202 -   0.93649 0.00394 0.05920 0.00037 ( 1)
 203 -   0.82945 0.09931 0.06132 0.00992 ( 1)
 204 -   0.91371 0.01207 0.07296 0.00125 ( 1)
 205 -   0.92306 0.00688 0.06935 0.00071 ( 1)
 206 -   0.92904 0.00583 0.06456 0.00057 ( 1)
 207 -   0.93584 0.00454 0.05919 0.00043 ( 1)
 208 -   0.86750 0.06582 0.06028 0.00640 ( 1)
 209 -   0.94827 0.00140 0.05022 0.00012 ( 1)
 210 -   0.87609 0.05533 0.06298 0.00560 ( 1)
 211 -   0.93759 0.00332 0.05878 0.00031 ( 1)
 212 -   0.30805 0.04016 0.64394 0.00785 ( 3)
 213 -   0.93688 0.00350 0.05929 0.00033 ( 1)
 214 -   0.74346 0.12945 0.10824 0.01885 ( 1)
 215 -   0.93691 0.00357 0.05920 0.00033 ( 1)
 216 -   0.93122 0.00561 0.06263 0.00054 ( 1)
 217 -   0.92581 0.00656 0.06696 0.00066 ( 1)
 218 -   0.91371 0.01207 0.07296 0.00125 ( 1)
 219 -   0.81389 0.11973 0.05484 0.01154 ( 1)
 220 -   0.72618 0.21268 0.04150 0.01964 ( 1)
 221 -   0.93759 0.00332 0.05878 0.00031 ( 1)
 222 -   0.95008 0.00112 0.04870 0.00010 ( 1)
 223 -   0.02961 0.77829 0.06150 0.13061 ( 2)
 224 -   0.93122 0.00561 0.06263 0.00054 ( 1)
 225 -   0.87911 0.05833 0.05698 0.00558 ( 1)
 226 -   0.93759 0.00332 0.05878 0.00031 ( 1)
 227 -   0.87548 0.06070 0.05796 0.00586 ( 1)
 228 -   0.94827 0.00140 0.05022 0.00012 ( 1)
 229 -   0.93691 0.00357 0.05920 0.00033 ( 1)
 230 -   0.92475 0.02014 0.05324 0.00187 ( 1)
 231 -   0.93619 0.00421 0.05921 0.00040 ( 1)
 232 -   0.04133 0.84502 0.00453 0.10912 ( 2)
 233 -   0.94827 0.00140 0.05022 0.00012 ( 1)
 234 -   0.83319 0.09523 0.06184 0.00973 ( 1)
 235 -   0.93745 0.00341 0.05882 0.00032 ( 1)
 236 -   0.92345 0.00772 0.06806 0.00077 ( 1)
 237 -   0.92336 0.00609 0.06991 0.00063 ( 1)
 238 -   0.84707 0.08281 0.06132 0.00879 ( 1)
 239 -   0.92735 0.00640 0.06562 0.00063 ( 1)
 240 -   0.91807 0.01358 0.06700 0.00136 ( 1)
 241 -   0.91371 0.01207 0.07296 0.00125 ( 1)
 242 -   0.91797 0.02362 0.05624 0.00218 ( 1)
 243 -   0.83128 0.04163 0.12103 0.00606 ( 1)
 244 -   0.44160 0.47531 0.03350 0.04959 ( 2)
 245 -   0.93090 0.00504 0.06356 0.00049 ( 1)
 246 -   0.95114 0.00098 0.04780 0.00009 ( 1)
 247 -   0.89765 0.02158 0.07841 0.00236 ( 1)
 248 -   0.91845 0.01067 0.06977 0.00111 ( 1)
 249 -   0.92717 0.00705 0.06509 0.00069 ( 1)
 250 -   0.93063 0.00525 0.06361 0.00051 ( 1)
 251 -   0.92579 0.01673 0.05589 0.00159 ( 1)
 252 -   0.91371 0.01207 0.07296 0.00125 ( 1)
 253 -   0.24291 0.18482 0.53849 0.03379 ( 3)
 254 -   0.32173 0.01168 0.66438 0.00220 ( 3)
 255 -   0.93759 0.00332 0.05878 0.00031 ( 1)
 256 -   0.42635 0.47252 0.04280 0.05833 ( 2)
 257 -   0.01600 0.01250 0.96729 0.00420 ( 3)
 258 -   0.94284 0.00254 0.05439 0.00023 ( 1)
 259 -   0.93439 0.00446 0.06073 0.00043 ( 1)
 260 -   0.93122 0.00561 0.06263 0.00054 ( 1)
 261 -   0.92907 0.00631 0.06401 0.00062 ( 1)
 262 -   0.90332 0.01583 0.07908 0.00177 ( 1)
 263 -   0.93122 0.00561 0.06263 0.00054 ( 1)
 264 -   0.93291 0.00477 0.06186 0.00046 ( 1)
 265 -   0.91371 0.01207 0.07296 0.00125 ( 1)
 266 -   0.91680 0.02570 0.05510 0.00240 ( 1)
 267 -   0.36731 0.01152 0.61938 0.00179 ( 3)
 268 -   0.87822 0.05137 0.06518 0.00524 ( 1)
 269 -   0.92903 0.00634 0.06401 0.00062 ( 1)
 270 -   0.45123 0.46942 0.03271 0.04664 ( 2)
 271 -   0.93122 0.00561 0.06263 0.00054 ( 1)
 272 -   0.92516 0.00818 0.06585 0.00081 ( 1)
 273 -   0.92890 0.00639 0.06409 0.00062 ( 1)
 274 -   0.93088 0.00631 0.06221 0.00061 ( 1)
 275 -   0.91371 0.01207 0.07296 0.00125 ( 1)
 276 -   0.05242 0.77655 0.05546 0.11557 ( 2)
 277 -   0.93667 0.00380 0.05918 0.00035 ( 1)
 278 -   0.92642 0.00808 0.06470 0.00080 ( 1)
 279 -   0.04598 0.79485 0.04644 0.11273 ( 2)
 280 -   0.94235 0.00230 0.05514 0.00021 ( 1)
 281 -   0.94424 0.00237 0.05316 0.00022 ( 1)
 282 -   0.92188 0.01180 0.06515 0.00118 ( 1)
 283 -   0.92512 0.00597 0.06831 0.00060 ( 1)
 284 -   0.93715 0.00366 0.05885 0.00034 ( 1)
 285 -   0.92017 0.01226 0.06634 0.00123 ( 1)
 286 -   0.93569 0.00392 0.06002 0.00036 ( 1)
 287 -   0.92198 0.01123 0.06568 0.00111 ( 1)
 288 -   0.89047 0.02479 0.08195 0.00279 ( 1)
 289 -   0.07616 0.75811 0.06077 0.10496 ( 2)
 290 -   0.00013 0.88968 0.00001 0.11017 ( 2)
 291 -   0.20053 0.31365 0.42758 0.05824 ( 3)
 292 -   0.93321 0.00560 0.06065 0.00054 ( 1)
 293 -   0.73982 0.17859 0.06230 0.01928 ( 1)
 294 -   0.92168 0.00980 0.06754 0.00098 ( 1)
 295 -   0.93287 0.00546 0.06115 0.00052 ( 1)
 296 -   0.25661 0.65139 0.02165 0.07035 ( 2)
 297 -   0.33453 0.01904 0.64319 0.00324 ( 3)
 298 -   0.85907 0.01384 0.12507 0.00202 ( 1)
 299 -   0.85780 0.01511 0.12489 0.00220 ( 1)
 300 -   0.86090 0.01201 0.12534 0.00175 ( 1)
 301 -   0.29472 0.02311 0.67744 0.00473 ( 3)
 302 -   0.73697 0.19803 0.04562 0.01938 ( 1)
 303 -   0.93967 0.00302 0.05702 0.00029 ( 1)
 304 -   0.89820 0.02105 0.07842 0.00232 ( 1)
 305 -   0.93691 0.00357 0.05920 0.00033 ( 1)
 306 -   0.68123 0.24298 0.05101 0.02477 ( 1)
 307 -   0.93433 0.00486 0.06035 0.00046 ( 1)
 308 -   0.88752 0.05154 0.05610 0.00484 ( 1)
 309 -   0.92880 0.00581 0.06481 0.00057 ( 1)
 310 -   0.89926 0.02058 0.07791 0.00225 ( 1)
 311 -   0.90606 0.01700 0.07512 0.00182 ( 1)
 312 -   0.94745 0.00224 0.05010 0.00020 ( 1)
 313 -   0.00339 0.86952 0.00049 0.12660 ( 2)
 314 -   0.00005 0.87286 0.00001 0.12708 ( 2)
 315 -   0.00020 0.87271 0.00003 0.12706 ( 2)
 316 -   0.00373 0.86918 0.00054 0.12655 ( 2)
 317 -   0.00098 0.87193 0.00014 0.12695 ( 2)
 318 -   0.00009 0.87283 0.00001 0.12708 ( 2)
 319 -   0.00009 0.87282 0.00001 0.12708 ( 2)
 320 -   0.67922 0.19369 0.09889 0.02820 ( 1)
 321 -   0.00016 0.87275 0.00002 0.12706 ( 2)
 322 -   0.00022 0.87269 0.00003 0.12706 ( 2)
 323 -   0.00618 0.86673 0.00090 0.12619 ( 2)
 324 -   0.01278 0.86013 0.00186 0.12523 ( 2)
 325 -   0.03409 0.83882 0.00496 0.12213 ( 2)
 326 -   0.00336 0.86955 0.00049 0.12660 ( 2)
 327 -   0.00089 0.84203 0.00084 0.15624 ( 2)
 328 -   0.01220 0.89347 0.00096 0.09337 ( 2)
 329 -   0.00071 0.90219 0.00005 0.09705 ( 2)
 330 -   0.89019 0.02726 0.07956 0.00300 ( 1)
 331 -   0.22029 0.69088 0.01693 0.07189 ( 2)
 332 -   0.01147 0.24687 0.65477 0.08689 ( 3)
 333 -   0.00691 0.37672 0.45022 0.16615 ( 3)
 334 -   0.38469 0.01886 0.59360 0.00285 ( 3)
 335 -   0.13193 0.76261 0.01360 0.09186 ( 2)
 336 -   0.22696 0.05268 0.70752 0.01284 ( 3)
 337 -   0.10620 0.49289 0.28418 0.11673 ( 2)
 338 -   0.75457 0.17210 0.05590 0.01743 ( 1)
 339 -   0.00039 0.72729 0.02002 0.25231 ( 2)
 340 -   0.66581 0.25935 0.04790 0.02693 ( 1)
 341 -   0.00009 0.87832 0.00005 0.12154 ( 2)
 342 -   0.00004 0.85537 0.00004 0.14454 ( 2)
 343 -   0.02544 0.61730 0.23093 0.12634 ( 2)
 344 -   0.00106 0.89590 0.00010 0.10294 ( 2)
 345 -   0.68646 0.18645 0.09994 0.02715 ( 1)
 346 -   0.92283 0.00814 0.06822 0.00081 ( 1)
 347 -   0.00180 0.90585 0.00012 0.09222 ( 2)
 348 -   0.91655 0.01122 0.07104 0.00119 ( 1)
 349 -   0.93550 0.01523 0.04795 0.00132 ( 1)
 350 -   0.08377 0.55333 0.24223 0.12068 ( 2)
 351 -   0.34890 0.01675 0.63140 0.00294 ( 3)
 352 -   0.20816 0.29292 0.44239 0.05654 ( 3)
 353 -   0.33897 0.01874 0.63916 0.00313 ( 3)
 354 -   0.75415 0.15885 0.06919 0.01780 ( 1)
 355 -   0.89078 0.02447 0.08200 0.00275 ( 1)
 356 -   0.79795 0.12675 0.06223 0.01307 ( 1)
 357 -   0.00003 0.90006 0.00000 0.09991 ( 2)
 358 -   0.57980 0.35283 0.03413 0.03324 ( 1)
 359 -   0.94335 0.00114 0.05540 0.00010 ( 1)
 360 -   0.74755 0.12536 0.10884 0.01825 ( 1)
 361 -   0.31046 0.60099 0.02514 0.06341 ( 2)
 362 -   0.18811 0.71350 0.01751 0.08088 ( 2)
 363 -   0.89748 0.02183 0.07829 0.00240 ( 1)
 364 -   0.92669 0.00750 0.06508 0.00074 ( 1)
 365 -   0.91581 0.00746 0.07593 0.00080 ( 1)
 366 -   0.92813 0.00616 0.06511 0.00060 ( 1)
 367 -   0.26681 0.05935 0.66106 0.01278 ( 3)
 368 -   0.92871 0.00394 0.06697 0.00039 ( 1)
 369 -   0.94168 0.00245 0.05564 0.00022 ( 1)
 370 -   0.89510 0.02094 0.08160 0.00236 ( 1)
 371 -   0.30274 0.04025 0.64975 0.00727 ( 3)
 372 -   0.93412 0.00462 0.06083 0.00044 ( 1)
 373 -   0.94053 0.00300 0.05620 0.00027 ( 1)
 374 -   0.00042 0.82906 0.00102 0.16951 ( 2)
 375 -   0.00255 0.60242 0.16925 0.22578 ( 2)
 376 -   0.02018 0.30354 0.59058 0.08569 ( 3)
 377 -   0.33848 0.02698 0.62990 0.00465 ( 3)
 378 -   0.92775 0.00663 0.06496 0.00066 ( 1)
 379 -   0.00006 0.83195 0.00012 0.16787 ( 2)
 380 -   0.02654 0.71597 0.07497 0.18252 ( 2)
 381 -   0.82828 0.04463 0.12059 0.00650 ( 1)
 382 -   0.76672 0.10619 0.11163 0.01546 ( 1)
 383 -   0.02022 0.85269 0.00294 0.12415 ( 2)
 384 -   0.00094 0.84400 0.00120 0.15386 ( 2)
 385 -   0.00978 0.88080 0.00095 0.10847 ( 2)
 386 -   0.08765 0.68233 0.10726 0.12276 ( 2)
 387 -   0.00081 0.78637 0.00276 0.21006 ( 2)
 388 -   0.00010 0.89333 0.00001 0.10655 ( 2)
 389 -   0.00072 0.87408 0.00010 0.12510 ( 2)
 390 -   0.00000 0.76436 0.00000 0.23564 ( 2)
 391 -   0.00000 0.73835 0.00000 0.26165 ( 2)
 392 -   0.00017 0.89486 0.00002 0.10495 ( 2)
 393 -   0.00189 0.89860 0.00015 0.09936 ( 2)
 394 -   0.00898 0.76945 0.02564 0.19594 ( 2)
 395 -   0.00000 0.65736 0.00125 0.34138 ( 2)
 396 -   0.00237 0.90037 0.00020 0.09705 ( 2)
 397 -   0.60949 0.31281 0.04595 0.03175 ( 1)
 398 -   0.00535 0.90019 0.00042 0.09403 ( 2)
 399 -   0.00089 0.84305 0.00050 0.15557 ( 2)
 400 -   0.00241 0.89632 0.00021 0.10106 ( 2)
 401 -   0.79054 0.08237 0.11510 0.01199 ( 1)
 402 -   0.79375 0.07916 0.11556 0.01152 ( 1)
 403 -   0.67922 0.19369 0.09889 0.02820 ( 1)
 404 -   0.67922 0.19369 0.09889 0.02820 ( 1)
 405 -   0.67922 0.19369 0.09889 0.02820 ( 1)
 406 -   0.28676 0.61191 0.03023 0.07111 ( 2)
 407 -   0.75197 0.16771 0.06247 0.01785 ( 1)
 408 -   0.00123 0.76056 0.02737 0.21084 ( 2)
 409 -   0.02653 0.30201 0.58202 0.08944 ( 3)
 410 -   0.03223 0.78801 0.04860 0.13116 ( 2)
 411 -   0.85153 0.07551 0.06524 0.00772 ( 1)
 412 -   0.93041 0.00344 0.06582 0.00034 ( 1)
 413 -   0.93123 0.00284 0.06565 0.00028 ( 1)
 414 -   0.93897 0.00159 0.05930 0.00015 ( 1)
 415 -   0.94495 0.00093 0.05404 0.00008 ( 1)
 416 -   0.93450 0.00271 0.06254 0.00026 ( 1)
 417 -   0.93073 0.00344 0.06549 0.00034 ( 1)
 418 -   0.93143 0.00338 0.06486 0.00033 ( 1)
 419 -   0.93745 0.00240 0.05992 0.00022 ( 1)
 420 -   0.91317 0.00896 0.07691 0.00096 ( 1)
 421 -   0.91103 0.00926 0.07870 0.00101 ( 1)
 422 -   0.94321 0.00101 0.05570 0.00009 ( 1)
 423 -   0.94703 0.00067 0.05224 0.00006 ( 1)
 424 -   0.94542 0.00076 0.05375 0.00007 ( 1)
 425 -   0.93576 0.00269 0.06130 0.00026 ( 1)
 426 -   0.93134 0.00325 0.06510 0.00032 ( 1)
 427 -   0.90852 0.01170 0.07851 0.00127 ( 1)
 428 -   0.33066 0.00525 0.66309 0.00101 ( 3)
 429 -   0.79079 0.14944 0.04632 0.01345 ( 1)
 430 -   0.93676 0.01054 0.05177 0.00092 ( 1)
 431 -   0.00275 0.80645 0.00854 0.18226 ( 2)
 432 -   0.06628 0.66231 0.16522 0.10618 ( 2)
 433 -   0.02961 0.84987 0.00659 0.11393 ( 2)
 434 -   0.01225 0.87019 0.00155 0.11602 ( 2)
 435 -   0.26688 0.03579 0.68911 0.00822 ( 3)
 436 -   0.23437 0.64699 0.02975 0.08890 ( 2)
 437 -   0.00059 0.63587 0.04347 0.32008 ( 2)
 438 -   0.07919 0.81923 0.00765 0.09393 ( 2)
 439 -   0.03936 0.84705 0.00611 0.10747 ( 2)
 440 -   0.17034 0.21572 0.55370 0.06023 ( 3)
 441 -   0.61033 0.03224 0.34722 0.01021 ( 1)
 442 -   0.72300 0.14991 0.10526 0.02183 ( 1)
 443 -   0.71048 0.19202 0.07411 0.02339 ( 1)
 444 -   0.29140 0.01719 0.68776 0.00365 ( 3)
 445 -   0.93722 0.01012 0.05178 0.00088 ( 1)
 446 -   0.89047 0.03059 0.07579 0.00314 ( 1)
 447 Q   0.00001 0.77526 0.00049 0.22423 ( 2)
 448 S   0.00778 0.85916 0.00706 0.12599 ( 2)
 449 R   0.81093 0.12960 0.04757 0.01190 ( 1)
 450 G   0.90139 0.03657 0.05861 0.00343 ( 1)
 451 G   0.11484 0.54566 0.23376 0.10574 ( 2)
 452 R   0.39887 0.51997 0.02940 0.05177 ( 2)
 453 R   0.93805 0.00248 0.05924 0.00023 ( 1)
 454 P   0.91080 0.00714 0.08127 0.00079 ( 1)
 455 L   0.38877 0.51691 0.03589 0.05842 ( 2)
 456 S   0.71997 0.21961 0.04093 0.01949 ( 1)
 457 I   0.60371 0.31601 0.04736 0.03293 ( 1)
 458 P   0.67922 0.19369 0.09889 0.02820 ( 1)
 459 L   0.87658 0.05111 0.06712 0.00519 ( 1)
 460 V   0.90922 0.02010 0.06863 0.00205 ( 1)
 461 A   0.28951 0.62676 0.02134 0.06240 ( 2)
 462 S   0.61468 0.31298 0.04210 0.03024 ( 1)
 463 H   0.94556 0.00058 0.05381 0.00005 ( 1)
 464 S   0.90419 0.01760 0.07618 0.00203 ( 1)
 465 T   0.93658 0.01083 0.05167 0.00093 ( 1)
 466 A   0.26527 0.64892 0.02008 0.06574 ( 2)
 467 E   0.92479 0.01375 0.06016 0.00130 ( 1)
 468 L   0.90722 0.01231 0.07912 0.00135 ( 1)
 469 -   0.94918 0.00052 0.05026 0.00004 ( 1)
 470 -   0.93065 0.00320 0.06584 0.00031 ( 1)
 471 -   0.84129 0.06973 0.08095 0.00803 ( 1)
 472 -   0.90357 0.01593 0.07876 0.00174 ( 1)
 473 -   0.91746 0.00367 0.07847 0.00041 ( 1)
 474 -   0.90210 0.01455 0.08173 0.00162 ( 1)
 475 -   0.89725 0.01709 0.08372 0.00194 ( 1)
 476 -   0.94321 0.00101 0.05570 0.00009 ( 1)
 477 R   0.93947 0.00110 0.05933 0.00010 ( 1)
 478 Y   0.93572 0.00161 0.06252 0.00015 ( 1)
 479 T   0.90803 0.00719 0.08397 0.00081 ( 1)
 480 V   0.91526 0.00689 0.07710 0.00074 ( 1)
 481 G   0.91870 0.00814 0.07232 0.00085 ( 1)
 482 K   0.34496 0.00433 0.64993 0.00079 ( 3)
 483 I   0.92477 0.00371 0.07114 0.00038 ( 1)
 484 T   0.92639 0.00527 0.06781 0.00053 ( 1)
 485 P   0.92216 0.00534 0.07195 0.00055 ( 1)
 486 I   0.92433 0.00411 0.07114 0.00042 ( 1)
 487 Q   0.93291 0.00208 0.06481 0.00020 ( 1)
 488 A   0.00721 0.63956 0.19003 0.16320 ( 2)
 489 R   0.90548 0.01158 0.08165 0.00129 ( 1)
 490 E   0.90068 0.03194 0.06425 0.00313 ( 1)
 491 M   0.90948 0.02437 0.06372 0.00243 ( 1)
 492 R   0.69531 0.19925 0.08002 0.02543 ( 1)
 493 T   0.86897 0.05198 0.07341 0.00565 ( 1)
 494 S   0.90143 0.01279 0.08433 0.00145 ( 1)
 495 D   0.93761 0.00130 0.06096 0.00012 ( 1)
 496 Y   0.84773 0.06391 0.08101 0.00735 ( 1)
 497 G   0.94003 0.00099 0.05889 0.00009 ( 1)
 498 P   0.92981 0.00272 0.06720 0.00027 ( 1)
 499 R   0.86436 0.04423 0.08624 0.00517 ( 1)
 500 A   0.90861 0.00877 0.08164 0.00098 ( 1)
 501 C   0.25421 0.16204 0.54956 0.03419 ( 3)
 502 F   0.93812 0.00148 0.06026 0.00014 ( 1)
 503 W   0.92060 0.00534 0.07351 0.00055 ( 1)
 504 M   0.94937 0.00033 0.05027 0.00003 ( 1)
 505 N   0.95104 0.00024 0.04869 0.00002 ( 1)
 506 F   0.93845 0.00125 0.06019 0.00012 ( 1)
 507 P   0.92981 0.00272 0.06720 0.00027 ( 1)
 508 I   0.34248 0.54787 0.03824 0.07140 ( 2)
 509 T   0.07538 0.65730 0.13749 0.12982 ( 2)
 510 G   0.90403 0.01050 0.08428 0.00119 ( 1)
 511 S   0.62471 0.27136 0.06987 0.03406 ( 1)
 512 R   0.25014 0.03207 0.70988 0.00791 ( 3)
 513 L   0.90481 0.01189 0.08198 0.00132 ( 1)
 514 T   0.91228 0.00805 0.07880 0.00087 ( 1)
 515 P   0.90272 0.01274 0.08310 0.00143 ( 1)
 516 A   0.20028 0.55760 0.15904 0.08309 ( 2)
 517 H   0.92996 0.00159 0.06829 0.00016 ( 1)
 518 H   0.80026 0.11476 0.07219 0.01279 ( 1)
 519 A   0.91572 0.00623 0.07738 0.00067 ( 1)
 520 V   0.16857 0.25739 0.51269 0.06135 ( 3)
 521 D   0.93761 0.00130 0.06096 0.00012 ( 1)
 522 F   0.92297 0.00493 0.07158 0.00051 ( 1)
 523 K   0.94374 0.00076 0.05544 0.00007 ( 1)
 524 W   0.92060 0.00534 0.07351 0.00055 ( 1)
 525 K   0.94365 0.00085 0.05542 0.00008 ( 1)
 526 D   0.95199 0.00022 0.04777 0.00002 ( 1)
 527 Y   0.93515 0.00207 0.06258 0.00020 ( 1)
 528 C   0.91722 0.00589 0.07626 0.00063 ( 1)
 529 P   0.89347 0.01686 0.08771 0.00196 ( 1)
 530 M   0.93539 0.00959 0.05414 0.00088 ( 1)
 531 V   0.91924 0.00347 0.07692 0.00037 ( 1)
 532 F   0.93845 0.00125 0.06019 0.00012 ( 1)
 533 R   0.91364 0.00944 0.07592 0.00100 ( 1)
 534 N   0.93602 0.00129 0.06256 0.00012 ( 1)
 535 L   0.91272 0.00829 0.07810 0.00089 ( 1)
 536 R   0.93931 0.00120 0.05938 0.00011 ( 1)
 537 D   0.93789 0.00792 0.05347 0.00071 ( 1)
 538 M   0.94937 0.00033 0.05027 0.00003 ( 1)
 539 F   0.93845 0.00125 0.06019 0.00012 ( 1)
 540 K   0.94413 0.00062 0.05520 0.00006 ( 1)
 541 I   0.84814 0.07850 0.06531 0.00806 ( 1)
 542 D   0.93766 0.00125 0.06097 0.00012 ( 1)
 543 T   0.90191 0.01293 0.08371 0.00146 ( 1)
 544 T   0.77857 0.13502 0.07117 0.01523 ( 1)
 545 D   0.93761 0.00130 0.06096 0.00012 ( 1)
 546 Y   0.93338 0.00294 0.06340 0.00028 ( 1)
 547 M   0.94937 0.00033 0.05027 0.00003 ( 1)
 548 I   0.87079 0.05638 0.06705 0.00577 ( 1)
 549 S   0.92790 0.00320 0.06858 0.00032 ( 1)
 550 I   0.92433 0.00411 0.07114 0.00042 ( 1)
 551 C   0.16851 0.29264 0.46578 0.07307 ( 3)
 552 G   0.90026 0.01414 0.08400 0.00160 ( 1)
 553 S   0.92973 0.00277 0.06723 0.00027 ( 1)
 554 D   0.93798 0.00095 0.06099 0.00009 ( 1)
 555 A   0.90507 0.01103 0.08266 0.00124 ( 1)
 556 L   0.90481 0.01189 0.08198 0.00132 ( 1)
 557 R   0.93864 0.00175 0.05944 0.00016 ( 1)
 558 E   0.94569 0.00049 0.05377 0.00004 ( 1)
 559 L   0.89309 0.01286 0.09250 0.00155 ( 1)
 560 S   0.90020 0.01398 0.08424 0.00158 ( 1)
 561 S   0.89939 0.01477 0.08416 0.00167 ( 1)
 562 P   0.90523 0.01040 0.08320 0.00117 ( 1)
 563 G   0.90026 0.01414 0.08400 0.00160 ( 1)
 564 K   0.94413 0.00062 0.05520 0.00006 ( 1)
 565 S   0.92978 0.00272 0.06723 0.00027 ( 1)
 566 G   0.91639 0.01033 0.07221 0.00107 ( 1)
 567 S   0.93029 0.00223 0.06726 0.00022 ( 1)
 568 I   0.89723 0.01945 0.08098 0.00235 ( 1)
 569 F   0.91828 0.00617 0.07491 0.00065 ( 1)
 570 L   0.65712 0.27214 0.04454 0.02620 ( 1)
 571 L   0.63591 0.26656 0.06562 0.03191 ( 1)
 572 S   0.90915 0.01050 0.07921 0.00115 ( 1)
 573 Q   0.91416 0.00772 0.07729 0.00083 ( 1)
 574 D   0.93778 0.00113 0.06098 0.00011 ( 1)
 575 D   0.95115 0.00021 0.04862 0.00002 ( 1)
 576 R   0.28248 0.01900 0.69440 0.00412 ( 3)
 577 F   0.92114 0.00343 0.07507 0.00036 ( 1)
 578 M   0.94937 0.00033 0.05027 0.00003 ( 1)
 579 I   0.94355 0.00067 0.05572 0.00006 ( 1)
 580 K   0.94413 0.00062 0.05520 0.00006 ( 1)
 581 T   0.91163 0.00868 0.07874 0.00094 ( 1)
 582 L   0.90481 0.01189 0.08198 0.00132 ( 1)
 583 R   0.91666 0.00611 0.07658 0.00065 ( 1)
 584 K   0.92819 0.00310 0.06841 0.00031 ( 1)
 585 S   0.88089 0.02161 0.09484 0.00266 ( 1)
 586 E   0.93089 0.00247 0.06640 0.00024 ( 1)
 587 A   0.90305 0.03070 0.06318 0.00307 ( 1)
 588 K   0.90798 0.02635 0.06312 0.00256 ( 1)
 589 V   0.91526 0.00689 0.07710 0.00074 ( 1)
 590 L   0.90481 0.01189 0.08198 0.00132 ( 1)
 591 L   0.90260 0.00854 0.08783 0.00102 ( 1)
 592 R   0.90548 0.01158 0.08165 0.00129 ( 1)
 593 M   0.94937 0.00033 0.05027 0.00003 ( 1)
 594 L   0.90481 0.01189 0.08198 0.00132 ( 1)
 595 P   0.66708 0.24317 0.06197 0.02779 ( 1)
 596 Y   0.23354 0.49352 0.20699 0.06595 ( 2)
 597 Y   0.91042 0.00924 0.07933 0.00101 ( 1)
 598 Y   0.91409 0.00570 0.07960 0.00062 ( 1)
 599 H   0.51203 0.39785 0.04567 0.04445 ( 1)
 600 H   0.92841 0.00306 0.06823 0.00030 ( 1)
 601 V   0.93845 0.00115 0.06030 0.00011 ( 1)
 602 H   0.92881 0.00270 0.06822 0.00027 ( 1)
 603 T   0.82749 0.09601 0.06638 0.01013 ( 1)
 604 Y   0.91042 0.00924 0.07933 0.00101 ( 1)
 605 E   0.93101 0.01005 0.05799 0.00095 ( 1)
 606 N   0.94135 0.00032 0.05830 0.00003 ( 1)
 607 T   0.90229 0.01256 0.08373 0.00142 ( 1)
 608 L   0.91479 0.00457 0.08014 0.00050 ( 1)
 609 V   0.91124 0.00588 0.08222 0.00066 ( 1)
 610 T   0.91276 0.00763 0.07878 0.00083 ( 1)
 611 K   0.92826 0.00303 0.06841 0.00030 ( 1)
 612 F   0.91861 0.00584 0.07494 0.00061 ( 1)
 613 F   0.91850 0.00594 0.07493 0.00062 ( 1)
 614 G   0.93971 0.00116 0.05902 0.00011 ( 1)
 615 I   0.90176 0.03132 0.06383 0.00308 ( 1)
 616 H   0.94561 0.00053 0.05382 0.00005 ( 1)
 617 R   0.93688 0.00273 0.06013 0.00026 ( 1)
 618 V   0.93271 0.00203 0.06506 0.00020 ( 1)
 619 K   0.28618 0.01686 0.69329 0.00367 ( 3)
 620 P   0.90222 0.01324 0.08306 0.00149 ( 1)
 621 S   0.92715 0.00390 0.06857 0.00039 ( 1)
 622 S   0.94514 0.00094 0.05383 0.00008 ( 1)
 623 G   0.91922 0.00418 0.07616 0.00044 ( 1)
 624 R   0.02810 0.87501 0.00238 0.09451 ( 2)
 625 K   0.93712 0.00743 0.05479 0.00066 ( 1)
 626 F   0.92522 0.00160 0.07302 0.00017 ( 1)
 627 L   0.74331 0.15626 0.08099 0.01944 ( 1)
 628 F   0.91898 0.00548 0.07497 0.00057 ( 1)
 629 V   0.90583 0.01079 0.08217 0.00121 ( 1)
 630 V   0.93242 0.00189 0.06551 0.00019 ( 1)
 631 M   0.94942 0.00028 0.05027 0.00002 ( 1)
 632 G   0.93745 0.00220 0.06015 0.00021 ( 1)
 633 N   0.95108 0.00021 0.04869 0.00002 ( 1)
 634 M   0.94942 0.00028 0.05027 0.00002 ( 1)
 635 F   0.93841 0.00123 0.06025 0.00011 ( 1)
 636 Y   0.91494 0.02152 0.06149 0.00205 ( 1)
 637 T   0.90183 0.01300 0.08371 0.00147 ( 1)
 638 E   0.89830 0.03427 0.06408 0.00336 ( 1)
 639 L   0.90559 0.01112 0.08205 0.00124 ( 1)
 640 R   0.91684 0.00633 0.07616 0.00067 ( 1)
 641 V   0.90929 0.02005 0.06860 0.00207 ( 1)
 642 H   0.92870 0.00277 0.06825 0.00028 ( 1)
 643 R   0.50937 0.38649 0.05610 0.04803 ( 1)
 644 R   0.91684 0.00633 0.07616 0.00067 ( 1)
 645 F   0.92077 0.00373 0.07510 0.00039 ( 1)
 646 D   0.93791 0.00103 0.06097 0.00010 ( 1)
 647 L   0.91212 0.00862 0.07833 0.00093 ( 1)
 648 K   0.92848 0.00281 0.06843 0.00028 ( 1)
 649 G   0.91717 0.00609 0.07610 0.00065 ( 1)
 650 S   0.88036 0.03039 0.08572 0.00353 ( 1)
 651 S   0.90505 0.00924 0.08466 0.00105 ( 1)
 652 L   0.90972 0.01113 0.07796 0.00120 ( 1)
 653 G   0.94013 0.00088 0.05890 0.00008 ( 1)
 654 R   0.89834 0.01864 0.08094 0.00208 ( 1)
 655 S   0.89822 0.01592 0.08405 0.00180 ( 1)
 656 N   0.84333 0.08418 0.06391 0.00858 ( 1)
 657 E   0.51246 0.03767 0.44482 0.00505 ( 1)
 658 K   0.92868 0.00262 0.06844 0.00026 ( 1)
 659 I   0.86044 0.06205 0.07084 0.00667 ( 1)
 660 E   0.86394 0.04936 0.08126 0.00543 ( 1)
 661 I   0.94164 0.00112 0.05714 0.00010 ( 1)
 662 D   0.94985 0.00024 0.04989 0.00002 ( 1)
 663 V   0.83213 0.11045 0.04737 0.01005 ( 1)
 664 N   0.95033 0.00022 0.04944 0.00002 ( 1)
 665 T   0.93028 0.00264 0.06682 0.00026 ( 1)
 666 T   0.90850 0.00673 0.08401 0.00076 ( 1)
 667 F   0.83280 0.08588 0.07197 0.00935 ( 1)
 668 K   0.92848 0.00281 0.06843 0.00028 ( 1)
 669 D   0.95195 0.00018 0.04785 0.00002 ( 1)
 670 L   0.91117 0.00972 0.07806 0.00105 ( 1)
 671 D   0.93784 0.00107 0.06098 0.00010 ( 1)
 672 L   0.91283 0.00758 0.07877 0.00082 ( 1)
 673 N   0.95108 0.00021 0.04869 0.00002 ( 1)
 674 Y   0.91355 0.00619 0.07958 0.00068 ( 1)
 675 S   0.86600 0.03459 0.09513 0.00429 ( 1)
 676 F   0.92109 0.00380 0.07472 0.00040 ( 1)
 677 H   0.82156 0.09625 0.07164 0.01054 ( 1)
 678 L   0.93111 0.00267 0.06596 0.00026 ( 1)
 679 E   0.94572 0.00046 0.05377 0.00004 ( 1)
 680 P   0.76947 0.14353 0.07085 0.01615 ( 1)
 681 T   0.75612 0.15549 0.07076 0.01764 ( 1)
 682 W   0.92105 0.00490 0.07354 0.00051 ( 1)
 683 R   0.91754 0.00409 0.07792 0.00045 ( 1)
 684 D   0.93776 0.00115 0.06097 0.00011 ( 1)
 685 A   0.82590 0.09375 0.07016 0.01019 ( 1)
 686 L   0.91333 0.00768 0.07816 0.00083 ( 1)
 687 L   0.90901 0.00793 0.08218 0.00088 ( 1)
 688 K   0.94421 0.00054 0.05520 0.00005 ( 1)
 689 Q   0.93264 0.00219 0.06495 0.00021 ( 1)
 690 I   0.92531 0.00318 0.07118 0.00032 ( 1)
 691 G   0.91972 0.01133 0.06774 0.00121 ( 1)
 692 T   0.90461 0.01664 0.07700 0.00176 ( 1)
 693 D   0.95195 0.00018 0.04785 0.00002 ( 1)
 694 S   0.94733 0.00038 0.05226 0.00003 ( 1)
 695 E   0.93149 0.00186 0.06647 0.00018 ( 1)
 696 F   0.91877 0.00568 0.07495 0.00060 ( 1)
 697 L   0.88845 0.01670 0.09284 0.00201 ( 1)
 698 R   0.92363 0.01125 0.06401 0.00111 ( 1)
 699 N   0.92642 0.01543 0.05670 0.00145 ( 1)
 700 Q   0.34452 0.00794 0.64599 0.00155 ( 3)
 701 G   0.24605 0.13894 0.58499 0.03002 ( 3)
 702 I   0.92513 0.00365 0.07084 0.00037 ( 1)
 703 M   0.94942 0.00028 0.05027 0.00002 ( 1)
 704 D   0.93834 0.00056 0.06105 0.00005 ( 1)
 705 Y   0.93592 0.00141 0.06253 0.00013 ( 1)
 706 S   0.94696 0.00048 0.05252 0.00004 ( 1)
 707 L   0.91299 0.00802 0.07813 0.00087 ( 1)
 708 L   0.90559 0.01112 0.08205 0.00124 ( 1)
 709 L   0.90683 0.01009 0.08196 0.00112 ( 1)
 710 G   0.91746 0.00580 0.07612 0.00062 ( 1)
 711 L   0.91626 0.02273 0.05887 0.00213 ( 1)
 712 H   0.92887 0.00261 0.06826 0.00026 ( 1)
 713 Y   0.93538 0.00185 0.06259 0.00018 ( 1)
 714 R   0.91381 0.00854 0.07673 0.00092 ( 1)
 715 A   0.81763 0.10194 0.06940 0.01103 ( 1)
 716 R   0.90840 0.00876 0.08187 0.00097 ( 1)
 717 Q   0.20954 0.34882 0.37219 0.06946 ( 3)
 718 S   0.53242 0.03604 0.42661 0.00494 ( 1)
 719 -   0.67922 0.19369 0.09889 0.02820 ( 1)
 720 L   0.69214 0.20878 0.07364 0.02545 ( 1)
 721 K   0.00020 0.87731 0.00013 0.12236 ( 2)
 722 R   0.26141 0.02460 0.70801 0.00598 ( 3)
 723 G   0.90197 0.01246 0.08416 0.00141 ( 1)
 724 A   0.15435 0.25892 0.51529 0.07143 ( 3)
 725 S   0.87197 0.02869 0.09579 0.00356 ( 1)
 726 C   0.38895 0.51561 0.03603 0.05941 ( 2)
 727 H   0.78970 0.11597 0.08065 0.01369 ( 1)
 728 E   0.93114 0.00222 0.06642 0.00022 ( 1)
 729 S   0.29758 0.62978 0.01672 0.05592 ( 2)
 730 L   0.86777 0.05933 0.06682 0.00609 ( 1)
 731 V   0.81673 0.09339 0.07931 0.01057 ( 1)
 732 P   0.74668 0.15924 0.07521 0.01887 ( 1)
 733 D   0.93804 0.00088 0.06100 0.00008 ( 1)
 734 -   0.84068 0.03223 0.12240 0.00469 ( 1)
 735 K   0.88819 0.04201 0.06556 0.00424 ( 1)
 736 L   0.88123 0.02371 0.09220 0.00286 ( 1)
 737 A   0.49304 0.13373 0.35528 0.01795 ( 1)
 738 I   0.04534 0.85748 0.00383 0.09335 ( 2)
 739 L   0.90559 0.01112 0.08205 0.00124 ( 1)
 740 T   0.74319 0.17085 0.06686 0.01909 ( 1)
 741 E   0.93124 0.00212 0.06643 0.00021 ( 1)
 742 -   0.00070 0.71126 0.02301 0.26502 ( 2)
 743 D   0.93776 0.00115 0.06097 0.00011 ( 1)
 744 S   0.91600 0.02253 0.05932 0.00214 ( 1)
 745 M   0.02700 0.05687 0.89932 0.01681 ( 3)
 746 E   0.94536 0.00053 0.05407 0.00005 ( 1)
 747 E   0.76955 0.16161 0.05187 0.01698 ( 1)
 748 K   0.72839 0.20436 0.04754 0.01971 ( 1)
 749 A   0.45119 0.46826 0.03352 0.04703 ( 2)
 750 S   0.48466 0.42503 0.04295 0.04736 ( 1)
 751 C   0.80931 0.10822 0.07059 0.01188 ( 1)
 752 N   0.95101 0.00021 0.04876 0.00002 ( 1)
 753 -   0.77149 0.10142 0.11232 0.01477 ( 1)
 754 Y   0.91450 0.00530 0.07963 0.00058 ( 1)
 755 R   0.89056 0.01192 0.09605 0.00147 ( 1)
 756 E   0.28625 0.11981 0.56983 0.02411 ( 3)
 757 G   0.93442 0.00156 0.06387 0.00015 ( 1)
 758 L   0.91144 0.00882 0.07878 0.00096 ( 1)
 759 V   0.27761 0.02893 0.68709 0.00637 ( 3)
 760 L   0.91315 0.00786 0.07814 0.00085 ( 1)
 761 V   0.93293 0.00182 0.06507 0.00018 ( 1)
 762 Q   0.93025 0.00308 0.06636 0.00030 ( 1)
 763 R   0.86811 0.03227 0.09561 0.00401 ( 1)
 764 G   0.93822 0.00165 0.05997 0.00015 ( 1)
 765 S   0.93361 0.00056 0.06578 0.00006 ( 1)
 766 D   0.51260 0.42326 0.02588 0.03825 ( 1)
 767 Q   0.27175 0.02643 0.69559 0.00624 ( 3)
 768 K   0.17221 0.72798 0.01671 0.08311 ( 2)
 769 G   0.84683 0.07493 0.07026 0.00797 ( 1)
 770 E   0.00205 0.48906 0.21628 0.29261 ( 2)
 771 I   0.28847 0.07814 0.61683 0.01656 ( 3)
 772 V   0.37996 0.52711 0.03387 0.05905 ( 2)
 773 V   0.92538 0.00261 0.07174 0.00027 ( 1)
 774 S   0.92876 0.01171 0.05842 0.00111 ( 1)
 775 P   0.91137 0.01038 0.07714 0.00112 ( 1)
 776 H   0.94568 0.00046 0.05382 0.00004 ( 1)
 777 I   0.88023 0.04753 0.06741 0.00483 ( 1)
 778 R   0.93687 0.00284 0.06002 0.00027 ( 1)
 779 G   0.93367 0.00219 0.06393 0.00021 ( 1)
 780 S   0.94733 0.00038 0.05226 0.00003 ( 1)
 781 P   0.88929 0.04394 0.06246 0.00431 ( 1)
 782 L   0.91240 0.00799 0.07873 0.00087 ( 1)
 783 G   0.80253 0.11309 0.07179 0.01259 ( 1)
 784 L   0.03173 0.70882 0.08571 0.17374 ( 2)
 785 S   0.26579 0.03689 0.68874 0.00858 ( 3)
 786 S   0.90525 0.01158 0.08188 0.00129 ( 1)
 787 A   0.34441 0.55110 0.03661 0.06788 ( 2)
 788 C   0.82034 0.09872 0.07029 0.01066 ( 1)
 789 F   0.90156 0.03349 0.06170 0.00325 ( 1)
 790 E   0.94559 0.00047 0.05389 0.00004 ( 1)
 791 E   0.93114 0.00222 0.06642 0.00022 ( 1)
 792 V   0.91560 0.00386 0.08012 0.00043 ( 1)
 793 D   0.93778 0.00114 0.06097 0.00011 ( 1)
 794 L   0.91118 0.00592 0.08224 0.00066 ( 1)
 795 L   0.91182 0.00846 0.07880 0.00092 ( 1)
 796 I   0.28485 0.62007 0.02581 0.06927 ( 2)
 797 P   0.89144 0.01885 0.08751 0.00219 ( 1)
 798 C   0.92474 0.01573 0.05804 0.00149 ( 1)
 799 T   0.90183 0.01300 0.08371 0.00147 ( 1)
 800 A   0.22595 0.04489 0.71729 0.01187 ( 3)
 801 R   0.93960 0.00097 0.05934 0.00009 ( 1)
 802 S   0.75344 0.17013 0.05886 0.01757 ( 1)
 803 F   0.00551 0.86580 0.00484 0.12384 ( 2)
 804 I   0.94359 0.00064 0.05572 0.00006 ( 1)
 805 N   0.62523 0.30198 0.04354 0.02925 ( 1)
 806 L   0.87614 0.02870 0.09169 0.00346 ( 1)
 807 C   0.88752 0.04727 0.06065 0.00456 ( 1)
 808 -   0.67922 0.19369 0.09889 0.02820 ( 1)
 809 -   0.95095 0.00033 0.04869 0.00003 ( 1)
 810 -   0.94925 0.00045 0.05026 0.00004 ( 1)
 811 -   0.92159 0.00588 0.07192 0.00060 ( 1)
 812 -   0.92998 0.00381 0.06584 0.00038 ( 1)
 813 -   0.91508 0.00805 0.07601 0.00085 ( 1)
 814 -   0.92017 0.00781 0.07122 0.00081 ( 1)
 815 -   0.93581 0.00986 0.05343 0.00090 ( 1)
 816 -   0.92749 0.00378 0.06835 0.00038 ( 1)
 817 -   0.07963 0.83229 0.00568 0.08240 ( 2)
 818 -   0.90983 0.03204 0.05510 0.00304 ( 1)
 819 -   0.33760 0.49196 0.11292 0.05752 ( 2)
 820 -   0.63294 0.28056 0.05532 0.03117 ( 1)
 821 -   0.80331 0.12083 0.06204 0.01382 ( 1)
 822 -   0.05084 0.82207 0.00740 0.11969 ( 2)
 823 -   0.89100 0.02521 0.08097 0.00282 ( 1)
 824 -   0.92141 0.01904 0.05778 0.00177 ( 1)
 825 -   0.00029 0.87708 0.00030 0.12233 ( 2)
 826 -   0.92749 0.00378 0.06835 0.00038 ( 1)
 827 -   0.66738 0.23422 0.06984 0.02856 ( 1)
 828 -   0.89256 0.04017 0.06329 0.00398 ( 1)
 829 -   0.02539 0.74023 0.06411 0.17027 ( 2)
 830 -   0.87464 0.03991 0.08100 0.00445 ( 1)
 831 -   0.85563 0.04249 0.09673 0.00515 ( 1)
 832 -   0.91431 0.00573 0.07934 0.00062 ( 1)
 833 -   0.93770 0.00120 0.06098 0.00011 ( 1)
 834 -   0.93220 0.00253 0.06502 0.00025 ( 1)
 835 -   0.93169 0.00291 0.06512 0.00028 ( 1)
 836 -   0.92735 0.00602 0.06602 0.00061 ( 1)
 837 -   0.93533 0.00199 0.06250 0.00019 ( 1)
 838 -   0.92414 0.00462 0.07077 0.00047 ( 1)
 839 -   0.93375 0.00224 0.06380 0.00022 ( 1)
 840 -   0.94334 0.00088 0.05570 0.00008 ( 1)
 841 -   0.92618 0.00248 0.07109 0.00025 ( 1)
 842 -   0.93809 0.00081 0.06103 0.00008 ( 1)
 843 -   0.92560 0.00293 0.07117 0.00030 ( 1)
 844 -   0.91121 0.00918 0.07861 0.00100 ( 1)
 845 -   0.93179 0.00303 0.06489 0.00029 ( 1)
 846 -   0.24873 0.52586 0.15944 0.06597 ( 2)
 847 -   0.93488 0.00234 0.06256 0.00022 ( 1)
 848 -   0.93686 0.00663 0.05587 0.00064 ( 1)
 849 -   0.94925 0.00045 0.05026 0.00004 ( 1)
 850 -   0.23637 0.14377 0.58929 0.03057 ( 3)
 851 -   0.94393 0.00081 0.05519 0.00007 ( 1)
 852 -   0.94393 0.00081 0.05519 0.00007 ( 1)
 853 -   0.85261 0.06878 0.07114 0.00747 ( 1)
 854 -   0.94468 0.00072 0.05454 0.00006 ( 1)
 855 -   0.92918 0.00231 0.06827 0.00023 ( 1)
 856 -   0.91071 0.00576 0.08289 0.00064 ( 1)
 857 -   0.93491 0.00231 0.06256 0.00022 ( 1)
 858 -   0.94393 0.00081 0.05519 0.00007 ( 1)
 859 -   0.92719 0.00389 0.06853 0.00039 ( 1)
 860 -   0.74758 0.18523 0.04907 0.01811 ( 1)
 861 -   0.91226 0.02989 0.05475 0.00310 ( 1)
 862 -   0.84993 0.06806 0.07430 0.00770 ( 1)
 863 -   0.94388 0.00086 0.05518 0.00008 ( 1)
 864 -   0.91524 0.00614 0.07795 0.00066 ( 1)
 865 -   0.94485 0.00533 0.04935 0.00047 ( 1)
 866 -   0.92918 0.00333 0.06716 0.00033 ( 1)
 867 -   0.30832 0.59983 0.02655 0.06531 ( 2)
 868 -   0.87612 0.02476 0.09604 0.00307 ( 1)
 869 -   0.92394 0.00482 0.07075 0.00049 ( 1)
 870 -   0.90445 0.00999 0.08443 0.00113 ( 1)
 871 -   0.06877 0.77630 0.04552 0.10940 ( 2)
 872 -   0.91837 0.00429 0.07688 0.00046 ( 1)
 873 -   0.91131 0.02299 0.06341 0.00229 ( 1)
 874 -   0.90837 0.00893 0.08171 0.00099 ( 1)
 875 -   0.31945 0.58665 0.02838 0.06553 ( 2)
 876 -   0.91728 0.02188 0.05883 0.00202 ( 1)
 877 -   0.93533 0.00199 0.06250 0.00019 ( 1)
 878 -   0.69060 0.22456 0.06028 0.02455 ( 1)
 879 -   0.94553 0.00066 0.05376 0.00006 ( 1)
 880 -   0.93156 0.00281 0.06535 0.00027 ( 1)
 881 -   0.93810 0.00159 0.06017 0.00015 ( 1)
 882 -   0.93098 0.00288 0.06586 0.00028 ( 1)
 883 -   0.76700 0.17133 0.04542 0.01624 ( 1)
 884 -   0.93699 0.00172 0.06113 0.00016 ( 1)
 885 -   0.34174 0.00678 0.65020 0.00128 ( 3)
 886 -   0.05224 0.54799 0.23558 0.16419 ( 2)
 887 -   0.93606 0.00190 0.06186 0.00018 ( 1)
 888 -   0.28342 0.11701 0.57689 0.02267 ( 3)
 889 -   0.93771 0.00187 0.06024 0.00017 ( 1)
 890 -   0.89459 0.01582 0.08775 0.00184 ( 1)
 891 -   0.84134 0.07688 0.07339 0.00839 ( 1)
 892 -   0.95095 0.00033 0.04869 0.00003 ( 1)
 893 -   0.58027 0.31749 0.06303 0.03922 ( 1)
 894 -   0.67922 0.19369 0.09889 0.02820 ( 1)
 895 -   0.67922 0.19369 0.09889 0.02820 ( 1)
 896 -   0.89216 0.02904 0.07563 0.00317 ( 1)
 897 -   0.67922 0.19369 0.09889 0.02820 ( 1)


lnL = -12081.738078

Bayes Empirical Bayes (BEB) probabilities for 4 classes (class)
(amino acids refer to 1st sequence: TRIDC7AG078380.1)

   1 -   0.63259 0.23072 0.10044 0.03625 ( 1)
   2 -   0.63259 0.23072 0.10044 0.03625 ( 1)
   3 -   0.63259 0.23072 0.10044 0.03625 ( 1)
   4 -   0.63259 0.23072 0.10044 0.03625 ( 1)
   5 -   0.63259 0.23072 0.10044 0.03625 ( 1)
   6 -   0.63259 0.23072 0.10044 0.03625 ( 1)
   7 -   0.63259 0.23072 0.10044 0.03625 ( 1)
   8 -   0.63259 0.23072 0.10044 0.03625 ( 1)
   9 -   0.63259 0.23072 0.10044 0.03625 ( 1)
  10 -   0.63259 0.23072 0.10044 0.03625 ( 1)
  11 -   0.63259 0.23072 0.10044 0.03625 ( 1)
  12 -   0.63259 0.23072 0.10044 0.03625 ( 1)
  13 -   0.63259 0.23072 0.10044 0.03625 ( 1)
  14 -   0.63259 0.23072 0.10044 0.03625 ( 1)
  15 -   0.63259 0.23072 0.10044 0.03625 ( 1)
  16 -   0.63259 0.23072 0.10044 0.03625 ( 1)
  17 -   0.63259 0.23072 0.10044 0.03625 ( 1)
  18 -   0.73945 0.18825 0.05139 0.02092 ( 1)
  19 -   0.00068 0.67232 0.09436 0.23263 ( 2)
  20 -   0.00000 0.83626 0.00000 0.16373 ( 2)
  21 -   0.00003 0.76556 0.00029 0.23413 ( 2)
  22 -   0.00024 0.82274 0.00322 0.17380 ( 2)
  23 -   0.00166 0.88507 0.00017 0.11310 ( 2)
  24 -   0.01295 0.87812 0.00118 0.10774 ( 2)
  25 -   0.05619 0.80267 0.03061 0.11053 ( 2)
  26 -   0.00001 0.87119 0.00001 0.12879 ( 2)
  27 -   0.07706 0.81346 0.00679 0.10268 ( 2)
  28 -   0.00005 0.88519 0.00002 0.11474 ( 2)
  29 -   0.00005 0.88048 0.00001 0.11946 ( 2)
  30 -   0.00098 0.87475 0.00011 0.12416 ( 2)
  31 -   0.85565 0.07829 0.05772 0.00833 ( 1)
  32 -   0.04534 0.83788 0.00512 0.11166 ( 2)
  33 -   0.00425 0.88501 0.00040 0.11034 ( 2)
  34 -   0.03746 0.84736 0.00417 0.11101 ( 2)
  35 -   0.00179 0.81266 0.00560 0.17995 ( 2)
  36 -   0.05188 0.82835 0.00619 0.11358 ( 2)
  37 -   0.00129 0.86202 0.00021 0.13648 ( 2)
  38 -   0.00000 0.87892 0.00000 0.12108 ( 2)
  39 -   0.00000 0.88281 0.00000 0.11718 ( 2)
  40 -   0.00000 0.87303 0.00000 0.12697 ( 2)
  41 -   0.00000 0.87448 0.00000 0.12552 ( 2)
  42 -   0.00001 0.87455 0.00000 0.12544 ( 2)
  43 -   0.00001 0.88422 0.00000 0.11577 ( 2)
  44 -   0.00053 0.85346 0.00008 0.14593 ( 2)
  45 -   0.00132 0.85088 0.00340 0.14441 ( 2)
  46 -   0.00000 0.88072 0.00000 0.11928 ( 2)
  47 -   0.00000 0.82856 0.00000 0.17144 ( 2)
  48 -   0.00000 0.80446 0.00000 0.19554 ( 2)
  49 -   0.63259 0.23072 0.10044 0.03625 ( 1)
  50 -   0.63259 0.23072 0.10044 0.03625 ( 1)
  51 -   0.63259 0.23072 0.10044 0.03625 ( 1)
  52 -   0.63259 0.23072 0.10044 0.03625 ( 1)
  53 -   0.63259 0.23072 0.10044 0.03625 ( 1)
  54 -   0.63259 0.23072 0.10044 0.03625 ( 1)
  55 -   0.63259 0.23072 0.10044 0.03625 ( 1)
  56 -   0.63259 0.23072 0.10044 0.03625 ( 1)
  57 -   0.63259 0.23072 0.10044 0.03625 ( 1)
  58 -   0.00693 0.85638 0.00111 0.13558 ( 2)
  59 -   0.00001 0.87319 0.00000 0.12680 ( 2)
  60 -   0.00057 0.86274 0.00009 0.13660 ( 2)
  61 -   0.00047 0.86284 0.00008 0.13661 ( 2)
  62 -   0.02214 0.84117 0.00355 0.13314 ( 2)
  63 -   0.01131 0.85200 0.00181 0.13488 ( 2)
  64 -   0.00000 0.84152 0.00001 0.15846 ( 2)
  65 -   0.00001 0.88327 0.00000 0.11672 ( 2)
  66 -   0.55476 0.34603 0.05573 0.04348 ( 1)
  67 -   0.18567 0.08409 0.71145 0.01878 ( 3)
  68 -   0.23842 0.63702 0.02774 0.09682 ( 2)
  69 -   0.00541 0.05939 0.91192 0.02328 ( 3)
  70 -   0.00007 0.84712 0.00031 0.15250 ( 2)
  71 -   0.00000 0.80941 0.00001 0.19058 ( 2)
  72 -   0.06156 0.83340 0.00482 0.10021 ( 2)
  73 -   0.84789 0.05696 0.08794 0.00721 ( 1)
  74 -   0.89580 0.03987 0.06011 0.00421 ( 1)
  75 -   0.26113 0.63411 0.02534 0.07941 ( 2)
  76 -   0.74675 0.16635 0.06709 0.01981 ( 1)
  77 -   0.84522 0.04970 0.09845 0.00663 ( 1)
  78 -   0.75964 0.15345 0.06871 0.01819 ( 1)
  79 -   0.92860 0.00396 0.06699 0.00044 ( 1)
  80 -   0.92742 0.00400 0.06815 0.00044 ( 1)
  81 -   0.94117 0.00131 0.05738 0.00014 ( 1)
  82 -   0.16296 0.40609 0.35864 0.07231 ( 2)
  83 -   0.92253 0.00536 0.07153 0.00059 ( 1)
  84 -   0.91212 0.00936 0.07746 0.00107 ( 1)
  85 -   0.92800 0.00371 0.06789 0.00040 ( 1)
  86 -   0.77489 0.13910 0.06955 0.01647 ( 1)
  87 -   0.87966 0.03011 0.08652 0.00371 ( 1)
  88 -   0.66530 0.19801 0.10559 0.03110 ( 1)
  89 -   0.63259 0.23072 0.10044 0.03625 ( 1)
  90 -   0.68189 0.18142 0.10820 0.02849 ( 1)
  91 -   0.68363 0.17968 0.10848 0.02821 ( 1)
  92 -   0.68363 0.17968 0.10848 0.02821 ( 1)
  93 -   0.00664 0.85667 0.00106 0.13563 ( 2)
  94 -   0.00000 0.86331 0.00000 0.13669 ( 2)
  95 -   0.00258 0.88426 0.00027 0.11290 ( 2)
  96 -   0.00043 0.86913 0.00006 0.13038 ( 2)
  97 -   0.08722 0.48275 0.32433 0.10570 ( 2)
  98 -   0.00593 0.88021 0.00059 0.11327 ( 2)
  99 -   0.90589 0.01137 0.08140 0.00134 ( 1)
 100 -   0.93493 0.00213 0.06271 0.00023 ( 1)
 101 -   0.92678 0.00443 0.06830 0.00048 ( 1)
 102 -   0.71667 0.19582 0.06396 0.02355 ( 1)
 103 -   0.92171 0.00473 0.07304 0.00053 ( 1)
 104 -   0.61437 0.29181 0.05846 0.03536 ( 1)
 105 -   0.82739 0.09761 0.06424 0.01076 ( 1)
 106 -   0.83874 0.08003 0.07185 0.00938 ( 1)
 107 -   0.90218 0.01403 0.08214 0.00165 ( 1)
 108 -   0.73044 0.17221 0.07519 0.02215 ( 1)
 109 -   0.38259 0.48073 0.06095 0.07574 ( 2)
 110 -   0.84075 0.07831 0.07186 0.00908 ( 1)
 111 -   0.93549 0.00242 0.06183 0.00025 ( 1)
 112 -   0.21901 0.03158 0.74272 0.00668 ( 3)
 113 -   0.92192 0.00564 0.07183 0.00062 ( 1)
 114 -   0.80870 0.10431 0.07455 0.01244 ( 1)
 115 -   0.91849 0.00750 0.07318 0.00084 ( 1)
 116 -   0.93493 0.00213 0.06271 0.00023 ( 1)
 117 -   0.92678 0.00443 0.06830 0.00048 ( 1)
 118 -   0.82482 0.09185 0.07252 0.01082 ( 1)
 119 -   0.90218 0.01403 0.08214 0.00165 ( 1)
 120 -   0.31070 0.60100 0.02311 0.06519 ( 2)
 121 -   0.88940 0.00985 0.09933 0.00142 ( 1)
 122 -   0.92159 0.00483 0.07303 0.00054 ( 1)
 123 -   0.02026 0.87172 0.00165 0.10637 ( 2)
 124 -   0.92703 0.00413 0.06840 0.00044 ( 1)
 125 -   0.92450 0.00379 0.07129 0.00042 ( 1)
 126 -   0.92800 0.00371 0.06789 0.00040 ( 1)
 127 -   0.00845 0.77920 0.03335 0.17900 ( 2)
 128 -   0.89523 0.01072 0.09269 0.00136 ( 1)
 129 -   0.92134 0.00796 0.06982 0.00088 ( 1)
 130 -   0.90279 0.00986 0.08614 0.00121 ( 1)
 131 -   0.06885 0.45616 0.35763 0.11736 ( 2)
 132 -   0.90218 0.01403 0.08214 0.00165 ( 1)
 133 -   0.90691 0.01103 0.08076 0.00129 ( 1)
 134 -   0.89255 0.01688 0.08848 0.00209 ( 1)
 135 -   0.91791 0.00742 0.07384 0.00084 ( 1)
 136 -   0.92553 0.00438 0.06961 0.00048 ( 1)
 137 -   0.84022 0.07859 0.07198 0.00921 ( 1)
 138 -   0.92253 0.00536 0.07153 0.00059 ( 1)
 139 -   0.82368 0.09253 0.07265 0.01114 ( 1)
 140 -   0.92800 0.00371 0.06789 0.00040 ( 1)
 141 -   0.30159 0.60424 0.02413 0.07004 ( 2)
 142 -   0.92253 0.00536 0.07153 0.00059 ( 1)
 143 -   0.91018 0.01097 0.07759 0.00125 ( 1)
 144 -   0.23429 0.66253 0.02068 0.08250 ( 2)
 145 -   0.92519 0.00555 0.06866 0.00061 ( 1)
 146 -   0.82641 0.09773 0.06494 0.01091 ( 1)
 147 -   0.90765 0.03188 0.05726 0.00321 ( 1)
 148 -   0.94117 0.00131 0.05738 0.00014 ( 1)
 149 -   0.92678 0.00443 0.06830 0.00048 ( 1)
 150 -   0.20542 0.69317 0.01779 0.08363 ( 2)
 151 -   0.90046 0.01122 0.08694 0.00138 ( 1)
 152 -   0.89355 0.01264 0.09222 0.00159 ( 1)
 153 -   0.16205 0.52825 0.22977 0.07993 ( 2)
 154 -   0.00003 0.87904 0.00000 0.12093 ( 2)
 155 -   0.00060 0.89189 0.00005 0.10746 ( 2)
 156 -   0.00055 0.88281 0.00005 0.11659 ( 2)
 157 -   0.63259 0.23072 0.10044 0.03625 ( 1)
 158 -   0.63259 0.23072 0.10044 0.03625 ( 1)
 159 -   0.11021 0.75310 0.01763 0.11906 ( 2)
 160 -   0.10964 0.75367 0.01754 0.11915 ( 2)
 161 -   0.00614 0.85717 0.00098 0.13571 ( 2)
 162 -   0.11039 0.75292 0.01766 0.11903 ( 2)
 163 -   0.01184 0.85147 0.00190 0.13479 ( 2)
 164 -   0.01266 0.85065 0.00203 0.13466 ( 2)
 165 -   0.00003 0.86328 0.00000 0.13668 ( 2)
 166 -   0.00117 0.86214 0.00019 0.13650 ( 2)
 167 -   0.00005 0.86326 0.00001 0.13668 ( 2)
 168 -   0.21871 0.64460 0.03493 0.10176 ( 2)
 169 -   0.00004 0.80676 0.00102 0.19217 ( 2)
 170 -   0.00079 0.88361 0.00008 0.11552 ( 2)
 171 -   0.36214 0.53383 0.03641 0.06763 ( 2)
 172 -   0.85976 0.05591 0.07761 0.00672 ( 1)
 173 -   0.35636 0.54446 0.03288 0.06630 ( 2)
 174 -   0.84985 0.05591 0.08716 0.00708 ( 1)
 175 -   0.53843 0.36224 0.05417 0.04516 ( 1)
 176 -   0.65019 0.25007 0.06812 0.03163 ( 1)
 177 -   0.92253 0.00536 0.07153 0.00059 ( 1)
 178 -   0.87694 0.05214 0.06518 0.00574 ( 1)
 179 -   0.92048 0.00605 0.07280 0.00068 ( 1)
 180 -   0.65081 0.25644 0.06196 0.03079 ( 1)
 181 -   0.90218 0.01403 0.08214 0.00165 ( 1)
 182 -   0.93300 0.00255 0.06419 0.00027 ( 1)
 183 -   0.62236 0.28193 0.06102 0.03468 ( 1)
 184 -   0.91186 0.02218 0.06352 0.00244 ( 1)
 185 -   0.91618 0.00831 0.07458 0.00093 ( 1)
 186 -   0.93300 0.00255 0.06419 0.00027 ( 1)
 187 -   0.93344 0.00282 0.06344 0.00030 ( 1)
 188 -   0.92798 0.00373 0.06789 0.00040 ( 1)
 189 -   0.80794 0.10264 0.07684 0.01259 ( 1)
 190 -   0.91980 0.00654 0.07293 0.00073 ( 1)
 191 -   0.16916 0.73340 0.01403 0.08341 ( 2)
 192 -   0.91882 0.00664 0.07380 0.00074 ( 1)
 193 -   0.21281 0.06888 0.70464 0.01367 ( 3)
 194 -   0.11608 0.42892 0.37043 0.08457 ( 2)
 195 -   0.20880 0.04725 0.73394 0.01001 ( 3)
 196 -   0.92547 0.00256 0.07169 0.00029 ( 1)
 197 -   0.92021 0.00686 0.07215 0.00078 ( 1)
 198 -   0.94232 0.00105 0.05653 0.00011 ( 1)
 199 -   0.00172 0.77464 0.01801 0.20562 ( 2)
 200 -   0.22380 0.02976 0.74038 0.00606 ( 3)
 201 -   0.26798 0.63029 0.02516 0.07657 ( 2)
 202 -   0.92678 0.00443 0.06830 0.00048 ( 1)
 203 -   0.75935 0.15800 0.06461 0.01804 ( 1)
 204 -   0.90218 0.01403 0.08214 0.00165 ( 1)
 205 -   0.91271 0.00785 0.07851 0.00092 ( 1)
 206 -   0.91882 0.00664 0.07380 0.00074 ( 1)
 207 -   0.92604 0.00512 0.06829 0.00056 ( 1)
 208 -   0.81630 0.10620 0.06564 0.01185 ( 1)
 209 -   0.93909 0.00153 0.05922 0.00015 ( 1)
 210 -   0.83146 0.08944 0.06878 0.01032 ( 1)
 211 -   0.92800 0.00371 0.06789 0.00040 ( 1)
 212 -   0.22697 0.05180 0.71100 0.01023 ( 3)
 213 -   0.92725 0.00392 0.06841 0.00043 ( 1)
 214 -   0.70776 0.15555 0.11227 0.02442 ( 1)
 215 -   0.92719 0.00400 0.06838 0.00043 ( 1)
 216 -   0.92109 0.00638 0.07182 0.00070 ( 1)
 217 -   0.91547 0.00748 0.07619 0.00086 ( 1)
 218 -   0.90218 0.01403 0.08214 0.00165 ( 1)
 219 -   0.73219 0.18945 0.05731 0.02104 ( 1)
 220 -   0.53629 0.38590 0.03623 0.04157 ( 1)
 221 -   0.92800 0.00371 0.06789 0.00040 ( 1)
 222 -   0.94114 0.00121 0.05753 0.00012 ( 1)
 223 -   0.00795 0.82001 0.02597 0.14607 ( 2)
 224 -   0.92109 0.00638 0.07182 0.00070 ( 1)
 225 -   0.83262 0.09419 0.06281 0.01039 ( 1)
 226 -   0.92800 0.00371 0.06789 0.00040 ( 1)
 227 -   0.82747 0.09798 0.06365 0.01089 ( 1)
 228 -   0.93909 0.00153 0.05922 0.00015 ( 1)
 229 -   0.92719 0.00400 0.06838 0.00043 ( 1)
 230 -   0.90304 0.03237 0.06110 0.00349 ( 1)
 231 -   0.92644 0.00474 0.06831 0.00051 ( 1)
 232 -   0.01096 0.86435 0.00135 0.12335 ( 2)
 233 -   0.93909 0.00153 0.05922 0.00015 ( 1)
 234 -   0.76524 0.15183 0.06527 0.01765 ( 1)
 235 -   0.92784 0.00381 0.06794 0.00041 ( 1)
 236 -   0.91284 0.00885 0.07730 0.00101 ( 1)
 237 -   0.91309 0.00693 0.07916 0.00082 ( 1)
 238 -   0.78620 0.13254 0.06534 0.01593 ( 1)
 239 -   0.91703 0.00730 0.07485 0.00082 ( 1)
 240 -   0.90636 0.01579 0.07604 0.00180 ( 1)
 241 -   0.90218 0.01403 0.08214 0.00165 ( 1)
 242 -   0.89361 0.03819 0.06411 0.00410 ( 1)
 243 -   0.81360 0.04971 0.12889 0.00780 ( 1)
 244 -   0.24000 0.66035 0.02102 0.07863 ( 2)
 245 -   0.92091 0.00570 0.07275 0.00064 ( 1)
 246 -   0.94232 0.00105 0.05653 0.00011 ( 1)
 247 -   0.88415 0.02542 0.08730 0.00312 ( 1)
 248 -   0.90743 0.01235 0.07876 0.00146 ( 1)
 249 -   0.91676 0.00805 0.07429 0.00091 ( 1)
 250 -   0.92059 0.00595 0.07280 0.00067 ( 1)
 251 -   0.90622 0.02689 0.06395 0.00295 ( 1)
 252 -   0.90218 0.01403 0.08214 0.00165 ( 1)
 253 -   0.16494 0.22884 0.56321 0.04300 ( 3)
 254 -   0.23987 0.01452 0.74282 0.00279 ( 3)
 255 -   0.92800 0.00371 0.06789 0.00040 ( 1)
 256 -   0.23059 0.65383 0.02603 0.08955 ( 2)
 257 -   0.00819 0.01623 0.97062 0.00496 ( 3)
 258 -   0.93344 0.00282 0.06344 0.00030 ( 1)
 259 -   0.92457 0.00503 0.06985 0.00055 ( 1)
 260 -   0.92109 0.00638 0.07182 0.00070 ( 1)
 261 -   0.91884 0.00719 0.07317 0.00081 ( 1)
 262 -   0.89117 0.01839 0.08813 0.00231 ( 1)
 263 -   0.92109 0.00638 0.07182 0.00070 ( 1)
 264 -   0.92296 0.00539 0.07105 0.00059 ( 1)
 265 -   0.90218 0.01403 0.08214 0.00165 ( 1)
 266 -   0.89126 0.04148 0.06278 0.00448 ( 1)
 267 -   0.27545 0.01440 0.70781 0.00233 ( 3)
 268 -   0.83601 0.08310 0.07124 0.00965 ( 1)
 269 -   0.91880 0.00723 0.07316 0.00081 ( 1)
 270 -   0.24675 0.65730 0.02078 0.07517 ( 2)
 271 -   0.92109 0.00638 0.07182 0.00070 ( 1)
 272 -   0.91451 0.00939 0.07503 0.00106 ( 1)
 273 -   0.91866 0.00728 0.07325 0.00082 ( 1)
 274 -   0.92066 0.00718 0.07137 0.00079 ( 1)
 275 -   0.90218 0.01403 0.08214 0.00165 ( 1)
 276 -   0.01464 0.82857 0.02369 0.13309 ( 2)
 277 -   0.92691 0.00427 0.06836 0.00046 ( 1)
 278 -   0.91588 0.00926 0.07381 0.00105 ( 1)
 279 -   0.01262 0.83864 0.01956 0.12918 ( 2)
 280 -   0.93300 0.00255 0.06419 0.00027 ( 1)
 281 -   0.93529 0.00261 0.06181 0.00028 ( 1)
 282 -   0.91062 0.01365 0.07417 0.00156 ( 1)
 283 -   0.91488 0.00678 0.07756 0.00078 ( 1)
 284 -   0.92750 0.00410 0.06796 0.00045 ( 1)
 285 -   0.90879 0.01421 0.07537 0.00163 ( 1)
 286 -   0.92585 0.00442 0.06926 0.00047 ( 1)
 287 -   0.91078 0.01300 0.07475 0.00147 ( 1)
 288 -   0.87627 0.02930 0.09075 0.00368 ( 1)
 289 -   0.02202 0.82619 0.02699 0.12480 ( 2)
 290 -   0.00001 0.87898 0.00000 0.12100 ( 2)
 291 -   0.10999 0.44700 0.35740 0.08560 ( 2)
 292 -   0.92320 0.00635 0.06975 0.00070 ( 1)
 293 -   0.63491 0.27123 0.06084 0.03303 ( 1)
 294 -   0.91069 0.01131 0.07670 0.00129 ( 1)
 295 -   0.92285 0.00620 0.07027 0.00068 ( 1)
 296 -   0.11681 0.77667 0.01130 0.09522 ( 2)
 297 -   0.24898 0.02413 0.72267 0.00422 ( 3)
 298 -   0.84723 0.01608 0.13417 0.00252 ( 1)
 299 -   0.84573 0.01758 0.13393 0.00276 ( 1)
 300 -   0.84942 0.01389 0.13451 0.00218 ( 1)
 301 -   0.21802 0.02926 0.74669 0.00603 ( 3)
 302 -   0.55384 0.36489 0.04010 0.04117 ( 1)
 303 -   0.93060 0.00337 0.06566 0.00038 ( 1)
 304 -   0.88492 0.02471 0.08732 0.00306 ( 1)
 305 -   0.92719 0.00400 0.06838 0.00043 ( 1)
 306 -   0.48217 0.42646 0.04168 0.04969 ( 1)
 307 -   0.92443 0.00548 0.06948 0.00060 ( 1)
 308 -   0.84520 0.08338 0.06235 0.00907 ( 1)
 309 -   0.91867 0.00660 0.07399 0.00075 ( 1)
 310 -   0.88599 0.02421 0.08683 0.00297 ( 1)
 311 -   0.89358 0.01991 0.08411 0.00240 ( 1)
 312 -   0.93849 0.00246 0.05878 0.00026 ( 1)
 313 -   0.00059 0.86272 0.00009 0.13660 ( 2)
 314 -   0.00001 0.86330 0.00000 0.13669 ( 2)
 315 -   0.00003 0.86328 0.00001 0.13668 ( 2)
 316 -   0.00089 0.86242 0.00014 0.13655 ( 2)
 317 -   0.00016 0.86315 0.00003 0.13666 ( 2)
 318 -   0.00001 0.86330 0.00000 0.13669 ( 2)
 319 -   0.00001 0.86330 0.00000 0.13669 ( 2)
 320 -   0.63259 0.23072 0.10044 0.03625 ( 1)
 321 -   0.00003 0.86329 0.00000 0.13669 ( 2)
 322 -   0.00004 0.86327 0.00001 0.13668 ( 2)
 323 -   0.00152 0.86179 0.00024 0.13645 ( 2)
 324 -   0.00320 0.86011 0.00051 0.13618 ( 2)
 325 -   0.01239 0.85092 0.00199 0.13470 ( 2)
 326 -   0.00080 0.86251 0.00013 0.13656 ( 2)
 327 -   0.00015 0.83599 0.00019 0.16367 ( 2)
 328 -   0.00299 0.89032 0.00027 0.10643 ( 2)
 329 -   0.00011 0.89073 0.00001 0.10915 ( 2)
 330 -   0.86311 0.04410 0.08734 0.00545 ( 1)
 331 -   0.09663 0.79955 0.00859 0.09523 ( 2)
 332 -   0.00435 0.36189 0.51347 0.12029 ( 3)
 333 -   0.00227 0.49100 0.30368 0.20306 ( 2)
 334 -   0.28817 0.02415 0.68387 0.00381 ( 3)
 335 -   0.05342 0.82896 0.00621 0.11141 ( 2)
 336 -   0.16452 0.06751 0.75172 0.01625 ( 3)
 337 -   0.04901 0.60684 0.19830 0.14585 ( 2)
 338 -   0.65156 0.26251 0.05557 0.03036 ( 1)
 339 -   0.00006 0.73849 0.00724 0.25421 ( 2)
 340 -   0.53655 0.37461 0.04457 0.04428 ( 1)
 341 -   0.00001 0.86855 0.00001 0.13143 ( 2)
 342 -   0.00000 0.84747 0.00001 0.15252 ( 2)
 343 -   0.00746 0.70311 0.14079 0.14865 ( 2)
 344 -   0.00017 0.88538 0.00002 0.11442 ( 2)
 345 -   0.64093 0.22238 0.10176 0.03493 ( 1)
 346 -   0.91212 0.00936 0.07746 0.00107 ( 1)
 347 -   0.00030 0.89486 0.00002 0.10481 ( 2)
 348 -   0.90554 0.01299 0.07991 0.00156 ( 1)
 349 -   0.91705 0.02439 0.05607 0.00249 ( 1)
 350 -   0.03704 0.65441 0.16228 0.14627 ( 2)
 351 -   0.26113 0.02126 0.71380 0.00382 ( 3)
 352 -   0.11643 0.42379 0.37586 0.08392 ( 2)
 353 -   0.25234 0.02369 0.71989 0.00408 ( 3)
 354 -   0.65704 0.24424 0.06806 0.03066 ( 1)
 355 -   0.87664 0.02892 0.09081 0.00363 ( 1)
 356 -   0.71429 0.19862 0.06380 0.02328 ( 1)
 357 -   0.00000 0.88831 0.00000 0.11168 ( 2)
 358 -   0.35933 0.55488 0.02500 0.06079 ( 2)
 359 -   0.93416 0.00124 0.06448 0.00013 ( 1)
 360 -   0.71267 0.15064 0.11304 0.02365 ( 1)
 361 -   0.14831 0.74795 0.01382 0.08992 ( 2)
 362 -   0.08026 0.80812 0.00850 0.10313 ( 2)
 363 -   0.88403 0.02564 0.08716 0.00317 ( 1)
 364 -   0.91620 0.00858 0.07426 0.00096 ( 1)
 365 -   0.90521 0.00855 0.08522 0.00103 ( 1)
 366 -   0.91785 0.00702 0.07434 0.00079 ( 1)
 367 -   0.19374 0.07651 0.71325 0.01650 ( 3)
 368 -   0.91881 0.00443 0.07626 0.00050 ( 1)
 369 -   0.93226 0.00272 0.06473 0.00029 ( 1)
 370 -   0.88178 0.02464 0.09049 0.00310 ( 1)
 371 -   0.22194 0.05155 0.71700 0.00951 ( 3)
 372 -   0.92424 0.00521 0.06997 0.00057 ( 1)
 373 -   0.93103 0.00335 0.06527 0.00036 ( 1)
 374 -   0.00005 0.82441 0.00018 0.17535 ( 2)
 375 -   0.00052 0.67790 0.07396 0.24762 ( 2)
 376 -   0.00743 0.42868 0.44612 0.11778 ( 3)
 377 -   0.25153 0.03448 0.70788 0.00610 ( 3)
 378 -   0.91746 0.00756 0.07412 0.00087 ( 1)
 379 -   0.00001 0.82556 0.00002 0.17441 ( 2)
 380 -   0.00730 0.76321 0.03128 0.19821 ( 2)
 381 -   0.80998 0.05333 0.12833 0.00836 ( 1)
 382 -   0.73550 0.12781 0.11663 0.02006 ( 1)
 383 -   0.00717 0.85614 0.00115 0.13554 ( 2)
 384 -   0.00016 0.83819 0.00030 0.16135 ( 2)
 385 -   0.00242 0.87699 0.00027 0.12032 ( 2)
 386 -   0.03586 0.75508 0.06573 0.14333 ( 2)
 387 -   0.00014 0.78586 0.00070 0.21330 ( 2)
 388 -   0.00001 0.88215 0.00000 0.11784 ( 2)
 389 -   0.00012 0.86474 0.00002 0.13512 ( 2)
 390 -   0.00000 0.76350 0.00000 0.23650 ( 2)
 391 -   0.00000 0.73891 0.00000 0.26109 ( 2)
 392 -   0.00002 0.88381 0.00000 0.11617 ( 2)
 393 -   0.00032 0.88829 0.00003 0.11136 ( 2)
 394 -   0.00220 0.78498 0.00957 0.20324 ( 2)
 395 -   0.00000 0.66888 0.00021 0.33092 ( 2)
 396 -   0.00040 0.89044 0.00004 0.10912 ( 2)
 397 -   0.39630 0.51000 0.03448 0.05923 ( 2)
 398 -   0.00092 0.89220 0.00008 0.10679 ( 2)
 399 -   0.00014 0.83717 0.00009 0.16261 ( 2)
 400 -   0.00041 0.88670 0.00004 0.11285 ( 2)
 401 -   0.76418 0.09913 0.12114 0.01555 ( 1)
 402 -   0.76807 0.09524 0.12175 0.01494 ( 1)
 403 -   0.63259 0.23072 0.10044 0.03625 ( 1)
 404 -   0.63259 0.23072 0.10044 0.03625 ( 1)
 405 -   0.63259 0.23072 0.10044 0.03625 ( 1)
 406 -   0.13507 0.75107 0.01607 0.09780 ( 2)
 407 -   0.65075 0.25677 0.06159 0.03089 ( 1)
 408 -   0.00015 0.77492 0.00730 0.21763 ( 2)
 409 -   0.00992 0.42966 0.43722 0.12319 ( 3)
 410 -   0.00867 0.82512 0.02007 0.14614 ( 2)
 411 -   0.79462 0.12149 0.06978 0.01412 ( 1)
 412 -   0.92059 0.00386 0.07512 0.00043 ( 1)
 413 -   0.92163 0.00316 0.07485 0.00036 ( 1)
 414 -   0.92955 0.00174 0.06853 0.00019 ( 1)
 415 -   0.93586 0.00100 0.06304 0.00010 ( 1)
 416 -   0.92486 0.00302 0.07179 0.00033 ( 1)
 417 -   0.92094 0.00386 0.07477 0.00043 ( 1)
 418 -   0.92164 0.00378 0.07416 0.00042 ( 1)
 419 -   0.92797 0.00266 0.06908 0.00029 ( 1)
 420 -   0.90227 0.01032 0.08616 0.00125 ( 1)
 421 -   0.90005 0.01068 0.08796 0.00130 ( 1)
 422 -   0.93398 0.00109 0.06482 0.00011 ( 1)
 423 -   0.93790 0.00072 0.06131 0.00007 ( 1)
 424 -   0.93635 0.00081 0.06276 0.00008 ( 1)
 425 -   0.92622 0.00299 0.07046 0.00033 ( 1)
 426 -   0.92162 0.00363 0.07434 0.00041 ( 1)
 427 -   0.89710 0.01355 0.08770 0.00166 ( 1)
 428 -   0.24767 0.00643 0.74465 0.00125 ( 3)
 429 -   0.63359 0.29188 0.04378 0.03075 ( 1)
 430 -   0.92115 0.01683 0.06029 0.00173 ( 1)
 431 -   0.00048 0.80890 0.00227 0.18835 ( 2)
 432 -   0.02642 0.74128 0.10550 0.12680 ( 2)
 433 -   0.00748 0.86370 0.00188 0.12694 ( 2)
 434 -   0.00306 0.86907 0.00043 0.12744 ( 2)
 435 -   0.19590 0.04596 0.74766 0.01048 ( 3)
 436 -   0.10579 0.76416 0.01489 0.11515 ( 2)
 437 -   0.00007 0.66683 0.01161 0.32148 ( 2)
 438 -   0.02202 0.86398 0.00242 0.11157 ( 2)
 439 -   0.01045 0.86557 0.00210 0.12187 ( 2)
 440 -   0.10023 0.32732 0.48194 0.09052 ( 3)
 441 -   0.60863 0.03850 0.34084 0.01202 ( 1)
 442 -   0.68355 0.17976 0.10846 0.02823 ( 1)
 443 -   0.60231 0.28866 0.07015 0.03888 ( 1)
 444 -   0.21622 0.02178 0.75737 0.00463 ( 3)
 445 -   0.92187 0.01615 0.06033 0.00165 ( 1)
 446 -   0.86114 0.04967 0.08340 0.00579 ( 1)
 447 Q   0.00000 0.77471 0.00008 0.22521 ( 2)
 448 S   0.00138 0.86014 0.00191 0.13656 ( 2)
 449 R   0.66752 0.25867 0.04614 0.02767 ( 1)
 450 G   0.86801 0.05980 0.06571 0.00649 ( 1)
 451 G   0.03964 0.69649 0.12391 0.13996 ( 2)
 452 R   0.20624 0.69632 0.01764 0.07979 ( 2)
 453 R   0.92855 0.00271 0.06845 0.00029 ( 1)
 454 P   0.90021 0.00818 0.09059 0.00102 ( 1)
 455 L   0.20129 0.68991 0.02110 0.08770 ( 2)
 456 S   0.52251 0.40051 0.03520 0.04178 ( 1)
 457 I   0.38889 0.51494 0.03507 0.06110 ( 2)
 458 P   0.63259 0.23072 0.10044 0.03625 ( 1)
 459 L   0.83447 0.08275 0.07321 0.00956 ( 1)
 460 V   0.88713 0.03243 0.07668 0.00376 ( 1)
 461 A   0.13097 0.76954 0.01122 0.08827 ( 2)
 462 S   0.40009 0.51094 0.03191 0.05706 ( 2)
 463 H   0.93641 0.00062 0.06291 0.00006 ( 1)
 464 S   0.88413 0.02834 0.08387 0.00366 ( 1)
 465 T   0.92071 0.01734 0.06020 0.00176 ( 1)
 466 A   0.12078 0.77808 0.01059 0.09056 ( 2)
 467 E   0.90700 0.02198 0.06862 0.00240 ( 1)
 468 L   0.89565 0.01431 0.08829 0.00176 ( 1)
 469 -   0.94011 0.00055 0.05929 0.00005 ( 1)
 470 -   0.92088 0.00358 0.07514 0.00040 ( 1)
 471 -   0.78863 0.11189 0.08513 0.01435 ( 1)
 472 -   0.89129 0.01861 0.08782 0.00229 ( 1)
 473 -   0.90775 0.00412 0.08762 0.00051 ( 1)
 474 -   0.89004 0.01699 0.09085 0.00212 ( 1)
 475 -   0.88470 0.02002 0.09275 0.00253 ( 1)
 476 -   0.93398 0.00109 0.06482 0.00011 ( 1)
 477 R   0.93011 0.00119 0.06857 0.00013 ( 1)
 478 Y   0.92624 0.00177 0.07180 0.00019 ( 1)
 479 T   0.89741 0.00824 0.09331 0.00104 ( 1)
 480 V   0.90475 0.00789 0.08641 0.00095 ( 1)
 481 G   0.90801 0.00936 0.08153 0.00110 ( 1)
 482 K   0.25957 0.00531 0.73414 0.00098 ( 3)
 483 I   0.91484 0.00417 0.08051 0.00048 ( 1)
 484 T   0.91625 0.00599 0.07708 0.00068 ( 1)
 485 P   0.91193 0.00607 0.08129 0.00071 ( 1)
 486 I   0.91433 0.00463 0.08050 0.00054 ( 1)
 487 Q   0.92331 0.00230 0.07413 0.00026 ( 1)
 488 A   0.00146 0.72802 0.08303 0.18749 ( 2)
 489 R   0.89402 0.01345 0.09086 0.00167 ( 1)
 490 E   0.87075 0.05180 0.07163 0.00582 ( 1)
 491 M   0.88460 0.03946 0.07145 0.00450 ( 1)
 492 R   0.58528 0.29824 0.07469 0.04179 ( 1)
 493 T   0.82629 0.08424 0.07917 0.01030 ( 1)
 494 S   0.88972 0.01489 0.09351 0.00188 ( 1)
 495 D   0.92821 0.00142 0.07021 0.00015 ( 1)
 496 Y   0.79796 0.10323 0.08558 0.01323 ( 1)
 497 G   0.93076 0.00107 0.06806 0.00011 ( 1)
 498 P   0.92007 0.00304 0.07655 0.00034 ( 1)
 499 R   0.82665 0.07177 0.09226 0.00932 ( 1)
 500 A   0.89770 0.01011 0.09093 0.00126 ( 1)
 501 C   0.16102 0.26038 0.52311 0.05549 ( 3)
 502 F   0.92865 0.00162 0.06955 0.00017 ( 1)
 503 W   0.91034 0.00607 0.08287 0.00071 ( 1)
 504 M   0.94032 0.00035 0.05930 0.00003 ( 1)
 505 N   0.94218 0.00025 0.05754 0.00003 ( 1)
 506 F   0.92900 0.00137 0.06948 0.00015 ( 1)
 507 P   0.92007 0.00304 0.07655 0.00034 ( 1)
 508 I   0.17068 0.70670 0.02127 0.10135 ( 2)
 509 T   0.02298 0.75720 0.06480 0.15503 ( 2)
 510 G   0.89280 0.01215 0.09351 0.00154 ( 1)
 511 S   0.49630 0.38825 0.06175 0.05369 ( 1)
 512 R   0.18353 0.04110 0.76539 0.00998 ( 3)
 513 L   0.89328 0.01381 0.09118 0.00172 ( 1)
 514 T   0.90152 0.00925 0.08810 0.00113 ( 1)
 515 P   0.89102 0.01483 0.09229 0.00186 ( 1)
 516 A   0.09365 0.68588 0.11035 0.11013 ( 2)
 517 H   0.92038 0.00175 0.07767 0.00020 ( 1)
 518 H   0.72262 0.18114 0.07362 0.02261 ( 1)
 519 A   0.90532 0.00711 0.08672 0.00086 ( 1)
 520 V   0.09563 0.37948 0.43417 0.09072 ( 3)
 521 D   0.92821 0.00142 0.07021 0.00015 ( 1)
 522 F   0.91301 0.00559 0.08073 0.00066 ( 1)
 523 K   0.93459 0.00081 0.06452 0.00009 ( 1)
 524 W   0.91034 0.00607 0.08287 0.00071 ( 1)
 525 K   0.93449 0.00091 0.06450 0.00010 ( 1)
 526 D   0.94323 0.00022 0.05652 0.00002 ( 1)
 527 Y   0.92561 0.00229 0.07185 0.00025 ( 1)
 528 C   0.90689 0.00671 0.08559 0.00081 ( 1)
 529 P   0.88092 0.01976 0.09677 0.00255 ( 1)
 530 M   0.92041 0.01528 0.06268 0.00163 ( 1)
 531 V   0.90933 0.00389 0.08631 0.00047 ( 1)
 532 F   0.92900 0.00137 0.06948 0.00015 ( 1)
 533 R   0.90264 0.01088 0.08518 0.00130 ( 1)
 534 N   0.92658 0.00141 0.07185 0.00015 ( 1)
 535 L   0.90191 0.00953 0.08740 0.00116 ( 1)
 536 R   0.92994 0.00131 0.06862 0.00014 ( 1)
 537 D   0.92407 0.01255 0.06206 0.00132 ( 1)
 538 M   0.94032 0.00035 0.05930 0.00003 ( 1)
 539 F   0.92900 0.00137 0.06948 0.00015 ( 1)
 540 K   0.93498 0.00066 0.06429 0.00007 ( 1)
 541 I   0.78962 0.12603 0.06965 0.01471 ( 1)
 542 D   0.92827 0.00136 0.07022 0.00015 ( 1)
 543 T   0.89018 0.01505 0.09288 0.00190 ( 1)
 544 T   0.69151 0.21059 0.07133 0.02657 ( 1)
 545 D   0.92821 0.00142 0.07021 0.00015 ( 1)
 546 Y   0.92370 0.00328 0.07266 0.00036 ( 1)
 547 M   0.94032 0.00035 0.05930 0.00003 ( 1)
 548 I   0.82549 0.09113 0.07278 0.01060 ( 1)
 549 S   0.91805 0.00359 0.07795 0.00041 ( 1)
 550 I   0.91433 0.00463 0.08050 0.00054 ( 1)
 551 C   0.09272 0.41947 0.38305 0.10477 ( 2)
 552 G   0.88831 0.01648 0.09313 0.00208 ( 1)
 553 S   0.91997 0.00309 0.07660 0.00035 ( 1)
 554 D   0.92862 0.00102 0.07024 0.00011 ( 1)
 555 A   0.89373 0.01278 0.09189 0.00160 ( 1)
 556 L   0.89328 0.01381 0.09118 0.00172 ( 1)
 557 R   0.92920 0.00192 0.06867 0.00021 ( 1)
 558 E   0.93664 0.00052 0.06278 0.00005 ( 1)
 559 L   0.88139 0.01495 0.10167 0.00199 ( 1)
 560 S   0.88824 0.01632 0.09339 0.00206 ( 1)
 561 S   0.88727 0.01726 0.09328 0.00218 ( 1)
 562 P   0.89400 0.01204 0.09246 0.00151 ( 1)
 563 G   0.88831 0.01648 0.09313 0.00208 ( 1)
 564 K   0.93498 0.00066 0.06429 0.00007 ( 1)
 565 S   0.92002 0.00304 0.07660 0.00034 ( 1)
 566 G   0.90528 0.01194 0.08137 0.00141 ( 1)
 567 S   0.92061 0.00247 0.07663 0.00028 ( 1)
 568 I   0.87621 0.03129 0.08833 0.00417 ( 1)
 569 F   0.90785 0.00704 0.08427 0.00083 ( 1)
 570 L   0.44870 0.46419 0.03546 0.05165 ( 2)
 571 L   0.50761 0.38289 0.05865 0.05085 ( 1)
 572 S   0.89791 0.01215 0.08845 0.00149 ( 1)
 573 Q   0.90344 0.00887 0.08662 0.00107 ( 1)
 574 D   0.92841 0.00123 0.07023 0.00013 ( 1)
 575 D   0.94239 0.00022 0.05737 0.00002 ( 1)
 576 R   0.20925 0.02412 0.76141 0.00522 ( 3)
 577 F   0.91119 0.00385 0.08450 0.00046 ( 1)
 578 M   0.94032 0.00035 0.05930 0.00003 ( 1)
 579 I   0.93436 0.00072 0.06485 0.00008 ( 1)
 580 K   0.93498 0.00066 0.06429 0.00007 ( 1)
 581 T   0.90075 0.01000 0.08803 0.00122 ( 1)
 582 L   0.89328 0.01381 0.09118 0.00172 ( 1)
 583 R   0.90628 0.00697 0.08591 0.00084 ( 1)
 584 K   0.91837 0.00347 0.07776 0.00039 ( 1)
 585 S   0.86739 0.02547 0.10369 0.00345 ( 1)
 586 E   0.92121 0.00274 0.07574 0.00031 ( 1)
 587 A   0.87402 0.04976 0.07054 0.00569 ( 1)
 588 K   0.88164 0.04275 0.07085 0.00476 ( 1)
 589 V   0.90475 0.00789 0.08641 0.00095 ( 1)
 590 L   0.89328 0.01381 0.09118 0.00172 ( 1)
 591 L   0.89199 0.00983 0.09688 0.00131 ( 1)
 592 R   0.89402 0.01345 0.09086 0.00167 ( 1)
 593 M   0.94032 0.00035 0.05930 0.00003 ( 1)
 594 L   0.89329 0.01381 0.09118 0.00172 ( 1)
 595 P   0.54301 0.35473 0.05693 0.04533 ( 1)
 596 Y   0.09000 0.68765 0.12212 0.10023 ( 2)
 597 Y   0.89942 0.01067 0.08861 0.00131 ( 1)
 598 Y   0.90375 0.00649 0.08897 0.00079 ( 1)
 599 H   0.30096 0.59385 0.03052 0.07467 ( 2)
 600 H   0.91859 0.00343 0.07759 0.00039 ( 1)
 601 V   0.92915 0.00124 0.06947 0.00014 ( 1)
 602 H   0.91907 0.00300 0.07759 0.00034 ( 1)
 603 T   0.75928 0.15299 0.06947 0.01826 ( 1)
 604 Y   0.89942 0.01067 0.08861 0.00131 ( 1)
 605 E   0.91576 0.01598 0.06651 0.00175 ( 1)
 606 N   0.93244 0.00033 0.06719 0.00004 ( 1)
 607 T   0.89064 0.01460 0.09292 0.00184 ( 1)
 608 L   0.90468 0.00517 0.08952 0.00064 ( 1)
 609 V   0.90087 0.00670 0.09159 0.00084 ( 1)
 610 T   0.90208 0.00875 0.08810 0.00107 ( 1)
 611 K   0.91846 0.00339 0.07777 0.00038 ( 1)
 612 F   0.90825 0.00666 0.08431 0.00079 ( 1)
 613 F   0.90812 0.00678 0.08429 0.00080 ( 1)
 614 G   0.93042 0.00126 0.06819 0.00014 ( 1)
 615 I   0.87218 0.05085 0.07124 0.00573 ( 1)
 616 H   0.93646 0.00057 0.06291 0.00006 ( 1)
 617 R   0.92733 0.00303 0.06931 0.00033 ( 1)
 618 V   0.92318 0.00224 0.07433 0.00025 ( 1)
 619 K   0.21222 0.02137 0.76177 0.00464 ( 3)
 620 P   0.89042 0.01542 0.09223 0.00193 ( 1)
 621 S   0.91719 0.00439 0.07792 0.00050 ( 1)
 622 S   0.93600 0.00102 0.06287 0.00011 ( 1)
 623 G   0.90918 0.00471 0.08554 0.00057 ( 1)
 624 R   0.00725 0.88357 0.00070 0.10847 ( 2)
 625 K   0.92351 0.01176 0.06350 0.00123 ( 1)
 626 F   0.91576 0.00176 0.08227 0.00021 ( 1)
 627 L   0.64831 0.24020 0.07858 0.03292 ( 1)
 628 F   0.90868 0.00624 0.08435 0.00074 ( 1)
 629 V   0.89455 0.01250 0.09140 0.00156 ( 1)
 630 V   0.92290 0.00208 0.07478 0.00023 ( 1)
 631 M   0.94037 0.00030 0.05930 0.00003 ( 1)
 632 G   0.92800 0.00244 0.06930 0.00026 ( 1)
 633 N   0.94222 0.00021 0.05754 0.00002 ( 1)
 634 M   0.94037 0.00030 0.05930 0.00003 ( 1)
 635 F   0.92897 0.00134 0.06955 0.00014 ( 1)
 636 Y   0.89176 0.03487 0.06954 0.00383 ( 1)
 637 T   0.89008 0.01514 0.09288 0.00191 ( 1)
 638 E   0.86677 0.05567 0.07131 0.00626 ( 1)
 639 L   0.89422 0.01290 0.09128 0.00161 ( 1)
 640 R   0.90640 0.00723 0.08551 0.00087 ( 1)
 641 V   0.88724 0.03235 0.07662 0.00378 ( 1)
 642 H   0.91893 0.00310 0.07762 0.00035 ( 1)
 643 R   0.37017 0.51376 0.04550 0.07056 ( 2)
 644 R   0.90640 0.00723 0.08551 0.00087 ( 1)
 645 F   0.91076 0.00421 0.08453 0.00050 ( 1)
 646 D   0.92855 0.00111 0.07022 0.00012 ( 1)
 647 L   0.90128 0.00990 0.08762 0.00120 ( 1)
 648 K   0.91872 0.00314 0.07779 0.00036 ( 1)
 649 G   0.90680 0.00694 0.08543 0.00083 ( 1)
 650 S   0.86496 0.03609 0.09430 0.00465 ( 1)
 651 S   0.89403 0.01067 0.09396 0.00135 ( 1)
 652 L   0.89838 0.01289 0.08717 0.00157 ( 1)
 653 G   0.93088 0.00095 0.06807 0.00010 ( 1)
 654 R   0.88590 0.02144 0.08999 0.00267 ( 1)
 655 S   0.88587 0.01863 0.09314 0.00235 ( 1)
 656 N   0.78088 0.13544 0.06794 0.01574 ( 1)
 657 E   0.39716 0.06946 0.52344 0.00994 ( 3)
 658 K   0.91895 0.00292 0.07781 0.00033 ( 1)
 659 I   0.81157 0.10030 0.07597 0.01215 ( 1)
 660 E   0.82272 0.08020 0.08719 0.00989 ( 1)
 661 I   0.93241 0.00121 0.06625 0.00013 ( 1)
 662 D   0.94106 0.00025 0.05866 0.00003 ( 1)
 663 V   0.70367 0.22510 0.04733 0.02390 ( 1)
 664 N   0.94146 0.00023 0.05829 0.00002 ( 1)
 665 T   0.92059 0.00294 0.07614 0.00033 ( 1)
 666 T   0.89796 0.00770 0.09337 0.00097 ( 1)
 667 F   0.77030 0.13745 0.07543 0.01682 ( 1)
 668 K   0.91872 0.00314 0.07779 0.00036 ( 1)
 669 D   0.94320 0.00018 0.05660 0.00002 ( 1)
 670 L   0.90011 0.01121 0.08732 0.00136 ( 1)
 671 D   0.92848 0.00116 0.07023 0.00013 ( 1)
 672 L   0.90217 0.00869 0.08808 0.00106 ( 1)
 673 N   0.94222 0.00021 0.05754 0.00002 ( 1)
 674 Y   0.90313 0.00707 0.08894 0.00087 ( 1)
 675 S   0.84971 0.04117 0.10351 0.00561 ( 1)
 676 F   0.91113 0.00427 0.08410 0.00051 ( 1)
 677 H   0.75330 0.15344 0.07438 0.01888 ( 1)
 678 L   0.92141 0.00297 0.07528 0.00033 ( 1)
 679 E   0.93668 0.00049 0.06278 0.00005 ( 1)
 680 P   0.67862 0.22284 0.07049 0.02805 ( 1)
 681 T   0.66028 0.23971 0.06962 0.03038 ( 1)
 682 W   0.91086 0.00556 0.08292 0.00065 ( 1)
 683 R   0.90758 0.00459 0.08726 0.00057 ( 1)
 684 D   0.92838 0.00126 0.07023 0.00014 ( 1)
 685 A   0.75901 0.14953 0.07316 0.01829 ( 1)
 686 L   0.90264 0.00882 0.08747 0.00107 ( 1)
 687 L   0.89825 0.00911 0.09150 0.00113 ( 1)
 688 K   0.93507 0.00057 0.06429 0.00006 ( 1)
 689 Q   0.92303 0.00243 0.07427 0.00027 ( 1)
 690 I   0.91546 0.00356 0.08056 0.00041 ( 1)
 691 G   0.90380 0.01807 0.07596 0.00217 ( 1)
 692 T   0.88448 0.02688 0.08543 0.00321 ( 1)
 693 D   0.94320 0.00018 0.05660 0.00002 ( 1)
 694 S   0.93823 0.00040 0.06133 0.00004 ( 1)
 695 E   0.92192 0.00204 0.07581 0.00023 ( 1)
 696 F   0.90843 0.00648 0.08433 0.00077 ( 1)
 697 L   0.87595 0.01956 0.10188 0.00261 ( 1)
 698 R   0.90734 0.01801 0.07262 0.00203 ( 1)
 699 N   0.90777 0.02472 0.06482 0.00269 ( 1)
 700 Q   0.25927 0.00997 0.72879 0.00196 ( 3)
 701 G   0.15894 0.22678 0.56495 0.04933 ( 3)
 702 I   0.91520 0.00411 0.08022 0.00047 ( 1)
 703 M   0.94037 0.00030 0.05930 0.00003 ( 1)
 704 D   0.92906 0.00060 0.07027 0.00007 ( 1)
 705 Y   0.92646 0.00155 0.07182 0.00017 ( 1)
 706 S   0.93786 0.00051 0.06159 0.00005 ( 1)
 707 L   0.90224 0.00921 0.08743 0.00112 ( 1)
 708 L   0.89422 0.01290 0.09128 0.00161 ( 1)
 709 L   0.89566 0.01168 0.09121 0.00145 ( 1)
 710 G   0.90714 0.00661 0.08546 0.00079 ( 1)
 711 L   0.89235 0.03681 0.06685 0.00399 ( 1)
 712 H   0.91912 0.00291 0.07764 0.00033 ( 1)
 713 Y   0.92587 0.00204 0.07187 0.00022 ( 1)
 714 R   0.90299 0.00982 0.08600 0.00119 ( 1)
 715 A   0.74640 0.16194 0.07192 0.01974 ( 1)
 716 R   0.89748 0.01009 0.09117 0.00125 ( 1)
 717 Q   0.11293 0.48822 0.29880 0.10006 ( 2)
 718 S   0.41855 0.06741 0.50419 0.00985 ( 3)
 719 -   0.63259 0.23072 0.10044 0.03625 ( 1)
 720 L   0.57830 0.31111 0.06866 0.04193 ( 1)
 721 K   0.00002 0.86779 0.00002 0.13216 ( 2)
 722 R   0.19270 0.03145 0.76831 0.00754 ( 3)
 723 G   0.89035 0.01448 0.09334 0.00183 ( 1)
 724 A   0.08700 0.37967 0.42975 0.10359 ( 3)
 725 S   0.85694 0.03403 0.10439 0.00464 ( 1)
 726 C   0.20148 0.68844 0.02117 0.08891 ( 2)
 727 H   0.71225 0.18252 0.08133 0.02390 ( 1)
 728 E   0.92150 0.00247 0.07576 0.00028 ( 1)
 729 S   0.10503 0.80363 0.00705 0.08428 ( 2)
 730 L   0.82047 0.09599 0.07234 0.01120 ( 1)
 731 V   0.75075 0.14858 0.08188 0.01878 ( 1)
 732 P   0.64967 0.24486 0.07327 0.03220 ( 1)
 733 D   0.92870 0.00095 0.07025 0.00010 ( 1)
 734 -   0.82506 0.03825 0.13069 0.00600 ( 1)
 735 K   0.85167 0.06825 0.07223 0.00785 ( 1)
 736 L   0.86727 0.02800 0.10100 0.00373 ( 1)
 737 A   0.35169 0.23591 0.37829 0.03411 ( 3)
 738 I   0.01205 0.87824 0.00117 0.10855 ( 2)
 739 L   0.89422 0.01290 0.09128 0.00161 ( 1)
 740 T   0.64120 0.26090 0.06522 0.03268 ( 1)
 741 E   0.92162 0.00235 0.07577 0.00026 ( 1)
 742 -   0.00012 0.72506 0.00814 0.26669 ( 2)
 743 D   0.92838 0.00126 0.07023 0.00014 ( 1)
 744 S   0.89231 0.03645 0.06724 0.00400 ( 1)
 745 M   0.01313 0.10041 0.85866 0.02780 ( 3)
 746 E   0.93632 0.00056 0.06307 0.00006 ( 1)
 747 E   0.60582 0.30999 0.04721 0.03698 ( 1)
 748 K   0.54171 0.37523 0.04127 0.04179 ( 1)
 749 A   0.24685 0.65621 0.02125 0.07569 ( 2)
 750 S   0.27655 0.61798 0.02790 0.07758 ( 2)
 751 C   0.73486 0.17142 0.07259 0.02114 ( 1)
 752 N   0.94215 0.00022 0.05761 0.00002 ( 1)
 753 -   0.74140 0.12191 0.11756 0.01913 ( 1)
 754 Y   0.90423 0.00602 0.08902 0.00074 ( 1)
 755 R   0.87905 0.01384 0.10522 0.00188 ( 1)
 756 E   0.19007 0.19964 0.56961 0.04068 ( 3)
 757 G   0.92496 0.00171 0.07314 0.00019 ( 1)
 758 L   0.90056 0.01015 0.08805 0.00124 ( 1)
 759 V   0.20455 0.03702 0.75030 0.00813 ( 3)
 760 L   0.90242 0.00903 0.08745 0.00110 ( 1)
 761 V   0.92342 0.00200 0.07435 0.00022 ( 1)
 762 Q   0.92053 0.00345 0.07563 0.00039 ( 1)
 763 R   0.85238 0.03830 0.10409 0.00523 ( 1)
 764 G   0.92885 0.00181 0.06914 0.00020 ( 1)
 765 S   0.92447 0.00060 0.07486 0.00007 ( 1)
 766 D   0.23454 0.67906 0.01424 0.07216 ( 2)
 767 Q   0.20049 0.03387 0.75774 0.00791 ( 3)
 768 K   0.05336 0.83363 0.00588 0.10712 ( 2)
 769 G   0.79040 0.12055 0.07457 0.01448 ( 1)
 770 E   0.00042 0.58237 0.09298 0.32423 ( 2)
 771 I   0.19950 0.13334 0.63865 0.02851 ( 3)
 772 V   0.19487 0.69732 0.01978 0.08803 ( 2)
 773 V   0.91573 0.00290 0.08103 0.00034 ( 1)
 774 S   0.91233 0.01874 0.06688 0.00205 ( 1)
 775 P   0.90014 0.01202 0.08638 0.00145 ( 1)
 776 H   0.93654 0.00049 0.06292 0.00005 ( 1)
 777 I   0.84017 0.07719 0.07371 0.00893 ( 1)
 778 R   0.92730 0.00315 0.06921 0.00034 ( 1)
 779 G   0.92412 0.00242 0.07319 0.00027 ( 1)
 780 S   0.93823 0.00040 0.06133 0.00004 ( 1)
 781 P   0.85161 0.07128 0.06909 0.00802 ( 1)
 782 L   0.90166 0.00919 0.08803 0.00112 ( 1)
 783 G   0.72591 0.17845 0.07339 0.02225 ( 1)
 784 L   0.00882 0.76442 0.03626 0.19049 ( 2)
 785 S   0.19501 0.04744 0.74660 0.01095 ( 3)
 786 S   0.89376 0.01345 0.09112 0.00168 ( 1)
 787 A   0.17149 0.71085 0.02045 0.09720 ( 2)
 788 C   0.75071 0.15720 0.07298 0.01911 ( 1)
 789 F   0.87056 0.05441 0.06896 0.00607 ( 1)
 790 E   0.93655 0.00050 0.06290 0.00005 ( 1)
 791 E   0.92150 0.00247 0.07576 0.00028 ( 1)
 792 V   0.90562 0.00434 0.08950 0.00054 ( 1)
 793 D   0.92839 0.00124 0.07023 0.00013 ( 1)
 794 L   0.90079 0.00675 0.09162 0.00084 ( 1)
 795 L   0.90101 0.00972 0.08808 0.00119 ( 1)
 796 I   0.13313 0.75767 0.01374 0.09546 ( 2)
 797 P   0.87848 0.02216 0.09650 0.00286 ( 1)
 798 C   0.90564 0.02528 0.06631 0.00277 ( 1)
 799 T   0.89008 0.01514 0.09288 0.00191 ( 1)
 800 A   0.16450 0.05779 0.76277 0.01494 ( 3)
 801 R   0.93026 0.00105 0.06858 0.00011 ( 1)
 802 S   0.65009 0.26107 0.05819 0.03065 ( 1)
 803 F   0.00097 0.86345 0.00129 0.13430 ( 2)
 804 I   0.93440 0.00068 0.06485 0.00007 ( 1)
 805 N   0.41218 0.49866 0.03339 0.05577 ( 2)
 806 L   0.86112 0.03403 0.10032 0.00453 ( 1)
 807 C   0.84751 0.07689 0.06706 0.00854 ( 1)
 808 -   0.63259 0.23072 0.10044 0.03625 ( 1)
 809 -   0.94208 0.00035 0.05753 0.00003 ( 1)
 810 -   0.94019 0.00047 0.05929 0.00005 ( 1)
 811 -   0.91126 0.00671 0.08125 0.00078 ( 1)
 812 -   0.92014 0.00428 0.07510 0.00048 ( 1)
 813 -   0.90432 0.00926 0.08531 0.00111 ( 1)
 814 -   0.90957 0.00896 0.08043 0.00105 ( 1)
 815 -   0.92076 0.01569 0.06188 0.00167 ( 1)
 816 -   0.91757 0.00425 0.07769 0.00048 ( 1)
 817 -   0.02210 0.87586 0.00184 0.10019 ( 2)
 818 -   0.88029 0.05174 0.06229 0.00567 ( 1)
 819 -   0.17403 0.65573 0.08475 0.08549 ( 2)
 820 -   0.50076 0.39964 0.04970 0.04990 ( 1)
 821 -   0.72303 0.18926 0.06351 0.02420 ( 1)
 822 -   0.01892 0.84439 0.00303 0.13366 ( 2)
 823 -   0.86546 0.04077 0.08867 0.00510 ( 1)
 824 -   0.90011 0.03070 0.06588 0.00331 ( 1)
 825 -   0.00003 0.86784 0.00005 0.13207 ( 2)
 826 -   0.91757 0.00425 0.07769 0.00048 ( 1)
 827 -   0.54663 0.34317 0.06391 0.04629 ( 1)
 828 -   0.85725 0.06525 0.07010 0.00740 ( 1)
 829 -   0.00687 0.78254 0.02651 0.18407 ( 2)
 830 -   0.83953 0.06473 0.08766 0.00808 ( 1)
 831 -   0.81889 0.06888 0.10302 0.00921 ( 1)
 832 -   0.90397 0.00652 0.08871 0.00080 ( 1)
 833 -   0.92833 0.00131 0.07022 0.00014 ( 1)
 834 -   0.92260 0.00281 0.07428 0.00031 ( 1)
 835 -   0.92202 0.00324 0.07437 0.00036 ( 1)
 836 -   0.91723 0.00675 0.07525 0.00078 ( 1)
 837 -   0.92579 0.00220 0.07177 0.00024 ( 1)
 838 -   0.91405 0.00523 0.08012 0.00060 ( 1)
 839 -   0.92419 0.00248 0.07305 0.00027 ( 1)
 840 -   0.93412 0.00095 0.06483 0.00010 ( 1)
 841 -   0.91645 0.00276 0.08048 0.00032 ( 1)
 842 -   0.92879 0.00087 0.07025 0.00009 ( 1)
 843 -   0.91581 0.00327 0.08055 0.00038 ( 1)
 844 -   0.90025 0.01058 0.08788 0.00129 ( 1)
 845 -   0.92205 0.00339 0.07419 0.00038 ( 1)
 846 -   0.09348 0.71601 0.09155 0.09896 ( 2)
 847 -   0.92529 0.00260 0.07183 0.00028 ( 1)
 848 -   0.92402 0.01043 0.06438 0.00116 ( 1)
 849 -   0.94019 0.00047 0.05929 0.00005 ( 1)
 850 -   0.15149 0.23318 0.56526 0.05007 ( 3)
 851 -   0.93476 0.00087 0.06427 0.00009 ( 1)
 852 -   0.93476 0.00087 0.06427 0.00009 ( 1)
 853 -   0.79962 0.11110 0.07571 0.01358 ( 1)
 854 -   0.93561 0.00077 0.06354 0.00008 ( 1)
 855 -   0.91948 0.00257 0.07765 0.00029 ( 1)
 856 -   0.90035 0.00655 0.09227 0.00082 ( 1)
 857 -   0.92533 0.00256 0.07183 0.00028 ( 1)
 858 -   0.93476 0.00087 0.06427 0.00009 ( 1)
 859 -   0.91723 0.00439 0.07788 0.00050 ( 1)
 860 -   0.57029 0.34703 0.04361 0.03906 ( 1)
 861 -   0.89781 0.03523 0.06281 0.00415 ( 1)
 862 -   0.82639 0.08169 0.08160 0.01031 ( 1)
 863 -   0.93471 0.00092 0.06427 0.00010 ( 1)
 864 -   0.90488 0.00699 0.08728 0.00085 ( 1)
 865 -   0.93290 0.00835 0.05789 0.00086 ( 1)
 866 -   0.91934 0.00374 0.07649 0.00042 ( 1)
 867 -   0.14749 0.74597 0.01453 0.09201 ( 2)
 868 -   0.86194 0.02928 0.10479 0.00399 ( 1)
 869 -   0.91380 0.00547 0.08009 0.00063 ( 1)
 870 -   0.89329 0.01156 0.09370 0.00146 ( 1)
 871 -   0.01946 0.83318 0.01930 0.12806 ( 2)
 872 -   0.90832 0.00484 0.08625 0.00058 ( 1)
 873 -   0.88740 0.03713 0.07124 0.00423 ( 1)
 874 -   0.89743 0.01029 0.09099 0.00128 ( 1)
 875 -   0.15433 0.73716 0.01563 0.09287 ( 2)
 876 -   0.89387 0.03545 0.06688 0.00379 ( 1)
 877 -   0.92579 0.00220 0.07177 0.00024 ( 1)
 878 -   0.56999 0.33258 0.05649 0.04094 ( 1)
 879 -   0.93646 0.00070 0.06276 0.00007 ( 1)
 880 -   0.92184 0.00314 0.07467 0.00035 ( 1)
 881 -   0.92861 0.00175 0.06946 0.00019 ( 1)
 882 -   0.92125 0.00321 0.07517 0.00036 ( 1)
 883 -   0.59671 0.32591 0.04158 0.03579 ( 1)
 884 -   0.92749 0.00189 0.07041 0.00020 ( 1)
 885 -   0.25679 0.00842 0.73318 0.00161 ( 3)
 886 -   0.01687 0.66794 0.11402 0.20116 ( 2)
 887 -   0.92657 0.00209 0.07111 0.00023 ( 1)
 888 -   0.18877 0.19453 0.57831 0.03839 ( 3)
 889 -   0.92819 0.00207 0.06952 0.00022 ( 1)
 890 -   0.88226 0.01851 0.09684 0.00239 ( 1)
 891 -   0.78377 0.12366 0.07740 0.01517 ( 1)
 892 -   0.94208 0.00035 0.05753 0.00003 ( 1)
 893 -   0.44505 0.44082 0.05395 0.06018 ( 1)
 894 -   0.63259 0.23072 0.10044 0.03625 ( 1)
 895 -   0.63259 0.23072 0.10044 0.03625 ( 1)
 896 -   0.87709 0.03443 0.08425 0.00422 ( 1)
 897 -   0.63259 0.23072 0.10044 0.03625 ( 1)
