# Supplementary material for: Comparative gene retention analysis in barley, wild emmer, and bread wheat pangenome lines reveals factors affecting gene retention following gene duplication
Source: BMC Biol. 2023 Feb 6;21:25. doi: 10.1186/s12915-022-01503-z (PMC9903521; doi:10.1186/s12915-022-01503-z)
Supplement: Supplementary file 12 — Additional file 12. Sequence alignment, phylogenetic trees, and natural selection analyses data for Fig. 5E-O. [file 12915_2022_1503_MOESM12_ESM.zip › Files_S11/HORVU.MOREX.r2.2HG0165250.1/HORVU.MOREX.r2.2HG0165250.1_modelA]

CODONML (in paml version 4.8a, August 2014)  HORVU.MOREX.r2.2HG0165250.1.fas
Model: several dN/dS ratios for branches for branches, 
Codon frequency model: F3x4
Site-class models:  PositiveSelection
ns =  15  ls = 897

Codon usage in sequences
--------------------------------------------------------------------------------------------------------------------------------------
Phe TTT  11  11   7   8   5   6 | Ser TCT   7  12  11  15  11  11 | Tyr TAT   9  15   9   8   8   8 | Cys TGT   4   4   3   5   4   3
    TTC   7  10  23  20  26  25 |     TCC   4   5  22  16  19  20 |     TAC   4   7  27  29  29  29 |     TGC   4   5   7   8   7   8
Leu TTA   5   3   1   3   3   2 |     TCA   6   8   9  20  15  17 | *** TAA   0   0   0   0   0   0 | *** TGA   0   0   0   0   0   0
    TTG   9  11   9  10   6   6 |     TCG   3   3  11  11  10  10 |     TAG   0   0   0   0   0   0 | Trp TGG   3   3  15  15  14  14
--------------------------------------------------------------------------------------------------------------------------------------
Leu CTT  13  14  15  20  15  15 | Pro CCT   5   6  13  12  11  11 | His CAT   9   9  10   9   6   6 | Arg CGT   6   7   4   5   7   7
    CTC   5  10  21  22  25  25 |     CCC   3   5  13   9  11  11 |     CAC   3   5  13  13  15  15 |     CGC   1   2  11  13  11  11
    CTA   1   4   5   3   3   3 |     CCA   6   8  11   7   9   9 | Gln CAA   4  12   9  15  14  14 |     CGA   3   3   4   4   3   3
    CTG   6   8  17  18  19  20 |     CCG   1   1   5   6   6   6 |     CAG   4   5  29  24  21  22 |     CGG   5   5  12   6   9   9
--------------------------------------------------------------------------------------------------------------------------------------
Ile ATT  10  13   6   6   5   5 | Thr ACT   6   6   7   5   3   3 | Asn AAT   3   3   5   6   6   5 | Ser AGT   4   6   7   6   6   6
    ATC   4   9  18  19  22  22 |     ACC   1   2  12  13  18  17 |     AAC   7  15  21  28  23  23 |     AGC   9  13  18  21  19  20
    ATA   5   8   8   8   4   4 |     ACA  11  12  14  17  12  12 | Lys AAA  10  17  16  18  17  17 | Arg AGA   8   9  11  13  12  12
Met ATG  11  15  22  23  23  23 |     ACG   1   2   8   9  12  12 |     AAG   9  20  28  30  25  26 |     AGG   6   9  20  18  22  22
--------------------------------------------------------------------------------------------------------------------------------------
Val GTT   6   9   9   6   9   9 | Ala GCT   4   6  12  12  11  12 | Asp GAT  13  20  19  22  21  20 | Gly GGT   7  10  12   5   7   7
    GTC   3   4  18  17  13  13 |     GCC   2   1  23  19  21  22 |     GAC   7   7  27  29  28  29 |     GGC   4   5  40  40  43  44
    GTA   3   6   0   3   2   2 |     GCA   6   9   8  13  14  11 | Glu GAA  11  17  17  11  12  11 |     GGA   8  10  10   9  10   9
    GTG   6   8  18  20  19  20 |     GCG   3   7   8   6   8   8 |     GAG   7  12  26  27  30  30 |     GGG   3   6  21  22  19  19
--------------------------------------------------------------------------------------------------------------------------------------

--------------------------------------------------------------------------------------------------------------------------------------
Phe TTT   8   9  15  10   6   8 | Ser TCT  12  15  18  13   4   4 | Tyr TAT   8   9  20  10   7  10 | Cys TGT   5   3   6   5   2   2
    TTC  22  23  17  16   6   6 |     TCC  20  17  13  17   2   3 |     TAC  28  28  17  25   6   7 |     TGC   8   8   4   3   1   1
Leu TTA   2   2   5   1   1   0 |     TCA  13  14  17   8   9   7 | *** TAA   0   0   0   0   0   0 | *** TGA   0   0   0   0   0   0
    TTG  13  10  13  11   7   8 |     TCG  10  10   6  13   3   4 |     TAG   0   0   0   0   0   0 | Trp TGG  14  15  14  13   1   1
--------------------------------------------------------------------------------------------------------------------------------------
Leu CTT  18  18  21  14   8   8 | Pro CCT  10  11  10  10   3   4 | His CAT   6   7  12   9   4   6 | Arg CGT   4   6   8   7   3   5
    CTC  17  18  11  22   4   6 |     CCC  13  14   4  10   1   2 |     CAC  15  13   9  10   3   4 |     CGC   7  11   7   7   2   1
    CTA   6   5  10   7   4   4 |     CCA   7   5  11   6   3   4 | Gln CAA  17  17  15  11   6   6 |     CGA   3   4   8   7   4   5
    CTG  18  18  11  18   6   6 |     CCG   5   6   3  14   4   3 |     CAG  25  24  17  19   5   4 |     CGG  10   8   4   9   2   2
--------------------------------------------------------------------------------------------------------------------------------------
Ile ATT   7   6  17  13   7  10 | Thr ACT   6   5   8   5   0   1 | Asn AAT   6   6  13   7   2   3 | Ser AGT   6   5  14   8   3   3
    ATC  20  18  20  12   6   5 |     ACC  10  16  10   9   1   3 |     AAC  25  23  20  19   9   9 |     AGC  21  23   8  17   4   5
    ATA   5   6  10   7   5   4 |     ACA  16  13  14  11   4   5 | Lys AAA  18  17  20  20   9  10 | Arg AGA  11  14  15   8   3   4
Met ATG  19  22  23  18   7   7 |     ACG   9   8   5  12   4   2 |     AAG  28  30  22  24   8   9 |     AGG  22  17  22  24   4   4
--------------------------------------------------------------------------------------------------------------------------------------
Val GTT   7   6  13   9   2   2 | Ala GCT   8  17  13  10   4   4 | Asp GAT  23  23  26  26  11  13 | Gly GGT   7   5  19   8   2   5
    GTC  18  20   3  13   2   2 |     GCC  18  14   7  18   2   2 |     GAC  22  26  16  19   4   2 |     GGC  37  42  20  42   6   8
    GTA   1   3   4   5   2   4 |     GCA  11  25  11   8   5   3 | Glu GAA  15  11  26  17  12  10 |     GGA  11  13  23  13   2   2
    GTG  19  18  15  17   4   5 |     GCG   6   3   3  16   2   4 |     GAG  25  30  23  24   8  11 |     GGG  23  19  12  24   5   5
--------------------------------------------------------------------------------------------------------------------------------------

--------------------------------------------------------------------------------------
Phe TTT  11  12  13 | Ser TCT  10  12   9 | Tyr TAT  10  10  11 | Cys TGT   4   4   4
    TTC  16  15  14 |     TCC  17  15  17 |     TAC  24  26  25 |     TGC   5   5   4
Leu TTA   0   1   1 |     TCA  14  11  12 | *** TAA   0   0   0 | *** TGA   0   0   0
    TTG  11  10  10 |     TCG  11  12  12 |     TAG   0   0   0 | Trp TGG  13  14  14
--------------------------------------------------------------------------------------
Leu CTT  14  15  16 | Pro CCT  12  13  13 | His CAT   9   8   8 | Arg CGT   8   7   8
    CTC  20  18  19 |     CCC  10  11  10 |     CAC  10  10  10 |     CGC   8   9   7
    CTA   7   8   7 |     CCA   7   5   6 | Gln CAA  10  10  12 |     CGA   7   6   6
    CTG  18  18  17 |     CCG  12  13  14 |     CAG  17  18  17 |     CGG   9   7   8
--------------------------------------------------------------------------------------
Ile ATT  18  13  14 | Thr ACT   4   3   4 | Asn AAT   7   7   7 | Ser AGT   8   8   8
    ATC  10  12  11 |     ACC   9   9   8 |     AAC  19  21  19 |     AGC  16  16  18
    ATA   6   7   7 |     ACA  10   9   9 | Lys AAA  20  19  17 | Arg AGA   8   7   7
Met ATG  20  20  20 |     ACG  11  14  14 |     AAG  25  27  28 |     AGG  22  25  25
--------------------------------------------------------------------------------------
Val GTT   6   7   8 | Ala GCT  10  11  12 | Asp GAT  25  23  22 | Gly GGT  10   8   9
    GTC  13  13  11 |     GCC  18  13  14 |     GAC  15  18  19 |     GGC  43  41  45
    GTA   5   3   5 |     GCA   8   8   8 | Glu GAA  17  18  17 |     GGA  13  13  12
    GTG  16  16  15 |     GCG  14  15  13 |     GAG  26  25  25 |     GGG  24  26  23
--------------------------------------------------------------------------------------

Codon position x base (3x4) table for each sequence.

#1: TRIDC7AG078380.1
position  1:    T:0.21777    C:0.21490    A:0.30086    G:0.26648
position  2:    T:0.30086    C:0.19771    A:0.28653    G:0.21490
position  3:    T:0.33524    C:0.19484    A:0.24928    G:0.22063
Average         T:0.28462    C:0.20248    A:0.27889    G:0.23400

#2: TraesCS7A02G569800
position  1:    T:0.19517    C:0.20926    A:0.31992    G:0.27565
position  2:    T:0.28773    C:0.18712    A:0.32998    G:0.19517
position  3:    T:0.30382    C:0.21127    A:0.25352    G:0.23139
Average         T:0.26224    C:0.20255    A:0.30114    G:0.23407

#3: HORVU.MOREX.r2.UnG0626220.1
position  1:    T:0.18443    C:0.22994    A:0.26467    G:0.32096
position  2:    T:0.23593    C:0.22395    A:0.30659    G:0.23353
position  3:    T:0.17844    C:0.37605    A:0.14731    G:0.29820
Average         T:0.19960    C:0.27665    A:0.23952    G:0.28423

#4: TraesCS7A02G569400
position  1:    T:0.19649    C:0.21754    A:0.28070    G:0.30526
position  2:    T:0.24094    C:0.22222    A:0.31462    G:0.22222
position  3:    T:0.17544    C:0.36959    A:0.16842    G:0.28655
Average         T:0.20429    C:0.26979    A:0.25458    G:0.27135

#5: TRIDC7BG075160.1
position  1:    T:0.18735    C:0.22076    A:0.27327    G:0.31862
position  2:    T:0.23747    C:0.22792    A:0.30430    G:0.23031
position  3:    T:0.16110    C:0.39379    A:0.15513    G:0.28998
Average         T:0.19531    C:0.28083    A:0.24423    G:0.27963

#6: TraesCS7B02G489300
position  1:    T:0.18906    C:0.22235    A:0.27229    G:0.31629
position  2:    T:0.23781    C:0.22830    A:0.30321    G:0.23068
position  3:    T:0.15933    C:0.39715    A:0.14982    G:0.29370
Average         T:0.19540    C:0.28260    A:0.24178    G:0.28022

#7: TraesCS2D02G546200
position  1:    T:0.19782    C:0.21966    A:0.27791    G:0.30461
position  2:    T:0.24272    C:0.21117    A:0.31675    G:0.22937
position  3:    T:0.17112    C:0.36529    A:0.16505    G:0.29854
Average         T:0.20388    C:0.26537    A:0.25324    G:0.27751

#8: TraesCS7D02G543200
position  1:    T:0.19131    C:0.21714    A:0.26878    G:0.32277
position  2:    T:0.23709    C:0.22653    A:0.30986    G:0.22653
position  3:    T:0.17723    C:0.36854    A:0.17488    G:0.27934
Average         T:0.20188    C:0.27074    A:0.25117    G:0.27621

#9: Bradi1g29140.2 
position  1:    T:0.20599    C:0.20100    A:0.30087    G:0.29213
position  2:    T:0.25968    C:0.19101    A:0.31960    G:0.22971
position  3:    T:0.29089    C:0.23221    A:0.23596    G:0.24095
Average         T:0.25218    C:0.20807    A:0.28548    G:0.25427

#10: HORVU.MOREX.r2.2HG0165250.1
position  1:    T:0.17946    C:0.22277    A:0.26485    G:0.33292
position  2:    T:0.23886    C:0.22277    A:0.29703    G:0.24134
position  3:    T:0.20297    C:0.32054    A:0.15965    G:0.31683
Average         T:0.20710    C:0.25536    A:0.24051    G:0.29703

#11: TRIDC2BG072790.1
position  1:    T:0.20677    C:0.23308    A:0.28571    G:0.27444
position  2:    T:0.28947    C:0.19173    A:0.35338    G:0.16541
position  3:    T:0.25564    C:0.22180    A:0.25940    G:0.26316
Average         T:0.25063    C:0.21554    A:0.29950    G:0.23434

#12: TRIDC2AG067630.1
position  1:    T:0.20539    C:0.23569    A:0.28283    G:0.27609
position  2:    T:0.28620    C:0.18519    A:0.35017    G:0.17845
position  3:    T:0.29630    C:0.22222    A:0.22896    G:0.25253
Average         T:0.26263    C:0.21437    A:0.28732    G:0.23569

#13: TraesCS2A02G479000
position  1:    T:0.18250    C:0.22250    A:0.26625    G:0.32875
position  2:    T:0.23875    C:0.22125    A:0.29250    G:0.24750
position  3:    T:0.20750    C:0.31625    A:0.16500    G:0.31125
Average         T:0.20958    C:0.25333    A:0.24125    G:0.29583

#14: TraesCS2B02G503400
position  1:    T:0.18421    C:0.22055    A:0.27193    G:0.32331
position  2:    T:0.23559    C:0.21805    A:0.30075    G:0.24561
position  3:    T:0.20175    C:0.31579    A:0.15664    G:0.32581
Average         T:0.20718    C:0.25146    A:0.24311    G:0.29825

#15: TraesCS2D02G478300
position  1:    T:0.18296    C:0.22306    A:0.27068    G:0.32331
position  2:    T:0.23559    C:0.21930    A:0.29699    G:0.24812
position  3:    T:0.20802    C:0.31454    A:0.15789    G:0.31955
Average         T:0.20886    C:0.25230    A:0.24185    G:0.29699

Sums of codon usage counts
------------------------------------------------------------------------------
Phe F TTT     140 | Ser S TCT     164 | Tyr Y TAT     152 | Cys C TGT      58
      TTC     246 |       TCC     207 |       TAC     311 |       TGC      78
Leu L TTA      30 |       TCA     180 | *** * TAA       0 | *** * TGA       0
      TTG     144 |       TCG     129 |       TAG       0 | Trp W TGG     163
------------------------------------------------------------------------------
Leu L CTT     224 | Pro P CCT     144 | His H CAT     118 | Arg R CGT      92
      CTC     243 |       CCC     127 |       CAC     148 |       CGC     108
      CTA      77 |       CCA     104 | Gln Q CAA     172 |       CGA      70
      CTG     218 |       CCG      99 |       CAG     251 |       CGG     105
------------------------------------------------------------------------------
Ile I ATT     150 | Thr T ACT      66 | Asn N AAT      86 | Ser S AGT      98
      ATC     208 |       ACC     138 |       AAC     281 |       AGC     228
      ATA      94 |       ACA     169 | Lys K AAA     245 | Arg R AGA     142
Met M ATG     273 |       ACG     123 |       AAG     339 |       AGG     262
------------------------------------------------------------------------------
Val V GTT     108 | Ala A GCT     146 | Asp D GAT     307 | Gly G GGT     121
      GTC     163 |       GCC     194 |       GAC     268 |       GGC     460
      GTA      48 |       GCA     148 | Glu E GAA     222 |       GGA     158
      GTG     216 |       GCG     116 |       GAG     329 |       GGG     251
------------------------------------------------------------------------------

(Ambiguity data are not used in the counts.)


Codon position x base (3x4) table, overall

position  1:    T:0.19141    C:0.21991    A:0.27746    G:0.31122
position  2:    T:0.24687    C:0.21551    A:0.30873    G:0.22889
position  3:    T:0.20786    C:0.32584    A:0.17774    G:0.28856
Average         T:0.21538    C:0.25375    A:0.25465    G:0.27622


Nei & Gojobori 1986. dN/dS (dN, dS)
(Pairwise deletion)
(Note: This matrix is not used in later ML. analysis.
Use runmode = -2 for ML pairwise comparison.)

TRIDC7AG078380.1    
TraesCS7A02G569800   0.6488 (0.0459 0.0707)
HORVU.MOREX.r2.UnG0626220.1 0.2596 (0.1539 0.5926) 0.2018 (0.1253 0.6208)
TraesCS7A02G569400   0.2671 (0.1559 0.5838) 0.2236 (0.1429 0.6391) 0.2994 (0.0776 0.2592)
TRIDC7BG075160.1     0.2199 (0.1585 0.7208) 0.2003 (0.1491 0.7443) 0.2145 (0.0753 0.3511) 0.2285 (0.0461 0.2016)
TraesCS7B02G489300   0.2205 (0.1577 0.7152) 0.2017 (0.1469 0.7285) 0.2210 (0.0732 0.3311) 0.2418 (0.0490 0.2026) 0.4156 (0.0103 0.0247)
TraesCS2D02G546200   0.2727 (0.1535 0.5629) 0.2203 (0.1344 0.6098) 0.2388 (0.0692 0.2895) 0.3594 (0.0758 0.2109) 0.2817 (0.0762 0.2705) 0.2944 (0.0770 0.2615)
TraesCS7D02G543200   0.2339 (0.1563 0.6682) 0.2083 (0.1405 0.6743) 0.2331 (0.0667 0.2864) 0.3311 (0.0562 0.1696) 0.2455 (0.0635 0.2587) 0.2565 (0.0642 0.2501) 0.2899 (0.0636 0.2194)
Bradi1g29140.2       0.2403 (0.1343 0.5589) 0.2255 (0.1129 0.5005) 0.1666 (0.1516 0.9097) 0.1791 (0.1577 0.8805) 0.1649 (0.1573 0.9541) 0.1635 (0.1585 0.9694) 0.1675 (0.1413 0.8440) 0.1689 (0.1540 0.9120)
HORVU.MOREX.r2.2HG0165250.1 0.2778 (0.1638 0.5896) 0.2316 (0.1412 0.6096) 0.2915 (0.1542 0.5290) 0.2967 (0.1645 0.5543) 0.2690 (0.1645 0.6113) 0.2734 (0.1634 0.5977) 0.3008 (0.1521 0.5057) 0.2687 (0.1551 0.5773) 0.2250 (0.1566 0.6960)
TRIDC2BG072790.1     0.2879 (0.1705 0.5924) 0.2324 (0.1335 0.5743) 0.2156 (0.1085 0.5031) 0.2220 (0.1092 0.4919) 0.1783 (0.1123 0.6297) 0.1784 (0.1123 0.6295) 0.2252 (0.1100 0.4886) 0.2220 (0.1112 0.5007) 0.2701 (0.1027 0.3804) 0.1984 (0.0305 0.1537)
TRIDC2AG067630.1     0.2946 (0.1442 0.4894) 0.2228 (0.1159 0.5205) 0.2153 (0.1026 0.4764) 0.2017 (0.1007 0.4991) 0.1751 (0.1051 0.6002) 0.1752 (0.1051 0.6000) 0.2079 (0.1031 0.4961) 0.2168 (0.1058 0.4882) 0.2669 (0.0971 0.3637) 0.1569 (0.0207 0.1321) 0.1993 (0.0254 0.1276)
TraesCS2A02G479000   0.2890 (0.1575 0.5450) 0.2454 (0.1377 0.5610) 0.2855 (0.1545 0.5412) 0.2926 (0.1685 0.5758) 0.2698 (0.1643 0.6092) 0.2695 (0.1635 0.6064) 0.2886 (0.1545 0.5352) 0.2588 (0.1577 0.6094) 0.2454 (0.1603 0.6531) 0.1695 (0.0275 0.1620) 0.1809 (0.0254 0.1406)-1.0000 (0.0000 0.0097)
TraesCS2B02G503400   0.3058 (0.1583 0.5176) 0.2583 (0.1352 0.5235) 0.2989 (0.1498 0.5012) 0.3229 (0.1627 0.5040) 0.2777 (0.1582 0.5698) 0.2831 (0.1574 0.5558) 0.2975 (0.1488 0.5002) 0.2722 (0.1531 0.5624) 0.2516 (0.1579 0.6278) 0.1836 (0.0269 0.1466) 0.4140 (0.0154 0.0371) 0.0853 (0.0103 0.1207) 0.1655 (0.0199 0.1203)
TraesCS2D02G478300   0.3109 (0.1575 0.5064) 0.2622 (0.1373 0.5236) 0.2689 (0.1487 0.5532) 0.2891 (0.1630 0.5639) 0.2646 (0.1585 0.5990) 0.2632 (0.1570 0.5962) 0.2796 (0.1492 0.5336) 0.2472 (0.1520 0.6149) 0.2236 (0.1568 0.7012) 0.1512 (0.0264 0.1742) 0.1888 (0.0170 0.0902) 0.0932 (0.0118 0.1264) 0.1531 (0.0179 0.1172) 0.0509 (0.0052 0.1031)


TREE #  1:  (9, (((3, ((4, (5, 6)), (7, 8))), (10, ((15, (11, 14)), (12, 13)))), (1, 2)));   MP score: -1
This is a rooted tree.  Please check!
check convergence..
lnL(ntime: 28  np: 33): -12081.738078      +0.000000
  16..9    16..17   17..18   18..19   19..3    19..20   20..21   21..4    21..22   22..5    22..6    20..23   23..7    23..8    18..24   24..10   24..25   25..26   26..15   26..27   27..11   27..14   25..28   28..12   28..13   17..29   29..1    29..2  
 0.163607 0.281748 0.179351 0.352863 0.175331 0.085624 0.084990 0.101282 0.164003 0.020028 0.023844 0.015994 0.185124 0.147150 0.301067 0.097900 0.034223 0.031410 0.045873 0.029962 0.068699 0.015105 0.061164 0.000004 0.008449 0.455384 0.211025 0.000004 1.783389 0.679225 0.193686 0.074749 2.261618

Note: Branch length is defined as number of nucleotide substitutions per codon (not per neucleotide site).

tree length =   3.34121

(9: 0.163607, (((3: 0.175331, ((4: 0.101282, (5: 0.020028, 6: 0.023844): 0.164003): 0.084990, (7: 0.185124, 8: 0.147150): 0.015994): 0.085624): 0.352863, (10: 0.097900, ((15: 0.045873, (11: 0.068699, 14: 0.015105): 0.029962): 0.031410, (12: 0.000004, 13: 0.008449): 0.061164): 0.034223): 0.301067): 0.179351, (1: 0.211025, 2: 0.000004): 0.455384): 0.281748);

(Bradi1g29140.2: 0.163607, (((HORVU.MOREX.r2.UnG0626220.1: 0.175331, ((TraesCS7A02G569400: 0.101282, (TRIDC7BG075160.1: 0.020028, TraesCS7B02G489300: 0.023844): 0.164003): 0.084990, (TraesCS2D02G546200: 0.185124, TraesCS7D02G543200: 0.147150): 0.015994): 0.085624): 0.352863, (HORVU.MOREX.r2.2HG0165250.1: 0.097900, ((TraesCS2D02G478300: 0.045873, (TRIDC2BG072790.1: 0.068699, TraesCS2B02G503400: 0.015105): 0.029962): 0.031410, (TRIDC2AG067630.1: 0.000004, TraesCS2A02G479000: 0.008449): 0.061164): 0.034223): 0.301067): 0.179351, (TRIDC7AG078380.1: 0.211025, TraesCS7A02G569800: 0.000004): 0.455384): 0.281748);

Detailed output identifying parameters

kappa (ts/tv) =  1.78339


dN/dS (w) for site classes (K=4)

site class             0        1       2a       2b
proportion       0.67922  0.19369  0.09889  0.02820
background w     0.07475  1.00000  0.07475  1.00000
foreground w     0.07475  1.00000  2.26162  2.26162


Naive Empirical Bayes (NEB) analysis (please use the BEB results.)
Positive sites for foreground lineages Prob(w>1):

    67 - 0.678
    69 - 0.947
   112 - 0.679
   131 - 0.540
   193 - 0.655
   195 - 0.679
   200 - 0.674
   212 - 0.652
   253 - 0.572
   254 - 0.667
   257 - 0.971*
   267 - 0.621
   297 - 0.646
   301 - 0.682
   332 - 0.742
   333 - 0.616
   334 - 0.596
   336 - 0.720
   351 - 0.634
   353 - 0.642
   367 - 0.674
   371 - 0.657
   376 - 0.676
   377 - 0.635
   409 - 0.671
   428 - 0.664
   435 - 0.697
   440 - 0.614
   444 - 0.691
   482 K 0.651
   501 C 0.584
   512 R 0.718
   520 V 0.574
   551 C 0.539
   576 R 0.699
   619 K 0.697
   700 Q 0.648
   701 G 0.615
   722 R 0.714
   724 A 0.587
   745 M 0.916
   756 E 0.594
   759 V 0.693
   767 Q 0.702
   770 E 0.509
   771 I 0.633
   785 S 0.697
   800 A 0.729
   850 - 0.620
   885 - 0.651
   888 - 0.600

Bayes Empirical Bayes (BEB) analysis (Yang, Wong & Nielsen 2005. Mol. Biol. Evol. 22:1107-1118)
Positive sites for foreground lineages Prob(w>1):
    67 - 0.730
    69 - 0.935
   112 - 0.749
   193 - 0.718
   195 - 0.744
   200 - 0.746
   212 - 0.721
   253 - 0.606
   254 - 0.746
   257 - 0.976*
   267 - 0.710
   297 - 0.727
   301 - 0.753
   332 - 0.634
   333 - 0.507
   334 - 0.688
   336 - 0.768
   351 - 0.718
   353 - 0.724
   367 - 0.730
   371 - 0.727
   376 - 0.564
   377 - 0.714
   409 - 0.560
   428 - 0.746
   435 - 0.758
   440 - 0.572
   444 - 0.762
   482 K 0.735
   501 C 0.579
   512 R 0.775
   520 V 0.525
   576 R 0.767
   619 K 0.766
   657 E 0.533
   700 Q 0.731
   701 G 0.614
   718 S 0.514
   722 R 0.776
   724 A 0.533
   745 M 0.886
   756 E 0.610
   759 V 0.758
   767 Q 0.766
   771 I 0.667
   785 S 0.758
   800 A 0.778
   850 - 0.615
   885 - 0.735
   888 - 0.617


The grid (see ternary graph for p0-p1)

w0:   0.050  0.150  0.250  0.350  0.450  0.550  0.650  0.750  0.850  0.950
w2:   1.500  2.500  3.500  4.500  5.500  6.500  7.500  8.500  9.500 10.500


Posterior on the grid

w0:   1.000  0.000  0.000  0.000  0.000  0.000  0.000  0.000  0.000  0.000
w2:   0.424  0.507  0.055  0.009  0.003  0.001  0.000  0.000  0.000  0.000

Posterior for p0-p1 (see the ternary graph)

 0.000
 0.000 0.000 0.000
 0.000 0.000 0.000 0.000 0.000
 0.000 0.000 0.000 0.000 0.000 0.000 0.000
 0.000 0.000 0.000 0.000 0.000 0.000 0.000 0.000 0.000
 0.000 0.000 0.000 0.000 0.000 0.000 0.000 0.000 0.000 0.000 0.000
 0.000 0.000 0.000 0.000 0.000 0.000 0.000 0.000 0.000 0.000 0.000 0.000 0.000
 0.000 0.000 0.000 0.000 0.000 0.000 0.000 0.000 0.000 0.000 0.002 0.001 0.916 0.028 0.000
 0.000 0.000 0.000 0.000 0.000 0.000 0.000 0.000 0.000 0.000 0.000 0.033 0.000 0.021 0.000 0.000 0.000
 0.000 0.000 0.000 0.000 0.000 0.000 0.000 0.000 0.000 0.000 0.000 0.000 0.000 0.000 0.000 0.000 0.000 0.000 0.000

sum of density on p0-p1 =   1.000000

Time used:  8:33
