# Supplementary material for: Comparative gene retention analysis in barley, wild emmer, and bread wheat pangenome lines reveals factors affecting gene retention following gene duplication
Source: BMC Biol. 2023 Feb 6;21:25. doi: 10.1186/s12915-022-01503-z (PMC9903521; doi:10.1186/s12915-022-01503-z)
Supplement: Supplementary file 12 — Additional file 12. Sequence alignment, phylogenetic trees, and natural selection analyses data for Fig. 5E-O. [file 12915_2022_1503_MOESM12_ESM.zip › Files_S11/HORVU.MOREX.r2.2HG0165250.1/HORVU.MOREX.r2.2HG0165250.1.fas]

>TRIDC7AG078380.1
------------------------------------------------------------------------------------------------------------------------------------------------------------------------------------------------------------------------------------------------------------------------------------------------------------------------------------------------------------------------------------------------------------------------------------------------------------------------------------------------------------------------------------------------------------------------------------------------------------------------------------------------------------------------------------------------------------------------------------------------------------------------------------------------------------------------------------------------------------------------------------------------------------------------------------------------------------------------------------------------------------------------------------------------------------------------------------------------------------------------------------------------------------------------------------------------------------------------------------------------------------------------------------------------------------------------------------------------------------------------------------------CAGAGCAGAGGAGGCCGGCGTCCATTATCCATCCCTCTCGTCGCCTCGCATAGCACAGCAGAGCTC------------------------AGGTACACAGTTGGAAAGATTACACCGATTCAGGCGCGTGAAATGAGAACTTCTGATTATGGCCCCAGAGCATGTTTCTGGATGAACTTCCCCATAACAGGGTCACGGCTTACTCCTGCGCATCATGCAGTAGATTTTAAGTGGAAAGACTATTGCCCAATGGTTTTCCGAAACTTGAGGGATATGTTCAAGATTGATACAACAGATTATATGATATCCATTTGCGGAAGTGATGCTCTTAGAGAGCTCTCTTCTCCCGGAAAGAGTGGAAGCATATTTTTATTATCGCAAGATGACCGGTTTATGATCAAGACTCTTCGGAAATCTGAAGCGAAGGTTCTTTTGCGTATGCTTCCATACTATTATCACCATGTCCATACTTATGAGAACACACTCGTAACTAAATTTTTTGGCATCCACAGGGTGAAACCTTCCAGTGGTCGAAAGTTCCTGTTTGTAGTGATGGGAAACATGTTCTACACAGAACTTAGAGTCCATCGAAGATTTGATTTGAAAGGTTCATCTTTGGGCCGCTCAAATGAAAAAATTGAAATTGACGTGAACACGACATTTAAAGACTTAGATCTGAACTATTCATTTCATCTCGAGCCTACTTGGAGGGATGCTTTGCTTAAGCAGATTGGGACCGACAGCGAGTTTCTTAGGAATCAGGGTATAATGGATTACAGCTTGCTTCTTGGTCTGCATTATCGTGCTCGTCAAAGC---CTAAAAAGAGGAGCATCATGCCATGAAAGTCTTGTGCCAGAC---AAACTGGCCATTCTTACAGAA---GATTCCATGGAGGAAAAAGCATCTTGTAAC---TATCGTGAAGGGTTGGTTTTGGTGCAAAGAGGTAGCGACCAAAAGGGTGAAATCGTTGTTAGCCCTCACATACGGGGAAGCCCACTGGGTTTGTCGTCTGCTTGTTTTGAGGAAGTGGATCTTCTGATTCCATGCACAGCAAGGTCATTCATTAATTTATGTTAG---------------------------------------------------------------------------------------------------------------------------------------------------------------------------------------------------------------------------------------------------------------------------
>TraesCS7A02G569800
------------------------------------------------------------------------------------------------------------------------------------------------------------------------------------------------------------------------------------------------------------------------------------------------------------------------------------------------------------------------------------------------------------------------------------------------------------------------------------------------------------------------------------------------------------------------------------------------------------------------------------------------------------------------------------------------------------------------------------------------------------------------------------------------------------------------------------------------------------------------------------------------------------------------------------------------------------------------------------------------------------------------------------------------------------------------------------------------------------ATGGCTAAA---CCAAGT---------------------------------------------------------------------------GCAGGAGATTCTGAAACACAAGGTTGTGAAAACAGTGCT---------------GATTCTAGCCTCGAGGTACTCGAAAGGGAGTATGCGCAAGGTGTTCTGATCAGCGAGGTTGTGTTGAACAACGGCAACTCAGAAACATCCAAAAATGCGAGACGTCGT---CGGCAGAGCAAGGCGGCGAAGGATGTCAAAAGGCCTGGAGAGACG---ATAATCAAAGGGCACAGGAGCTATGATCTAATGCTCAGCCTACAGCTTGGAATCAGGTACACAGTTGGAAAGATTACACCGATTCAGGCGCGTGAAATGAGAACTTCTGATTATGGCCCCAGAGCATGTTTCTGGATGAACTTCCCCATAACAGGGTCACGGCTTACTCCTGCGCATCATGCAGTAGATTTTAAGTGGAAAGACTATTGCCCAATGGTTTTCCGAAACTTGAGGGATATGTTCAAGATTGATACAACAGATTATATGATATCCATTTGCGGAAGTGATGCTCTTAGAGAGCTCTCTTCTCCCGGAAAGAGTGGAAGCATATTTTTATTATCGCAAGATGACCGGTTTATGATCAAGACTCTTCGGAAATCTGAAGCGAAGGTTCTTTTGCGTATGCTTCCATACTATTATCACCATGTCCATACTTATGAGAACACACTCGTAACTAAATTTTTTGGCATCCACAGGGTGAAACCTTCCAGTGGTCGAAAGTTCCTGTTTGTAGTGATGGGAAACATGTTCTACACAGAACTTAGAGTCCATCGAAGATTTGATTTGAAAGGTTCATCTTTGGGCCGCTCAAATGAAAAAATTGAAATTGACGTGAACACGACATTTAAAGACTTAGATCTGAACTATTCATTTCATCTCGAGCCTACTTGGAGGGATGCTTTGCTTAAGCAGATTGGGACCGACAGCGAGTTTCTTAGGAATCAGGGTATAATGGATTACAGCTTGCTTCTTGGTCTGCATTATCGTGCTCGTCAAAGC---CTAAAAAGAGGAGCATCATGCCATGAAAGTCTTGTGCCAGAC---AAACTGGCCATTCTTACAGAAGGTGATTCCATGGAGGAAAAAGCATCTTGTAAC---TATCGTGAAGGGTTGGTTTTGGTGCAAAGAGGTAGCGACCAAAAGGGTGAAATCGTTGTTAGCCCTCACATACGGGGAAGCCCACTGGGTTTGTCGTCTGCTTGTTTTGAGGAAGTGGATCTTCTGATTCCATGCACAGCAAGGCTGCCAATCCAACTAGGGGTGAACATGCCCGCAAGAGCAAAGAAACAAGAAGAA---------GATGGCAGCAAATCGCTCTGCCAAGTATATGATGTGGTACTCTACATAGGGATCATTGATATTCTCCAAAAGTATAACATGAAGAAGAAGATTGAGCATGCATATAAGTCCATCAAGTATAAGTACAACCCCTTGTCAATATCTTCTGTTAAACCACAATTCTACTCAGAGCGCTTCCTCAAGTTCATTCACACCGTCTTCCCTCAAAACTCTAGCTAG------
>HORVU.MOREX.r2.UnG0626220.1
---------------------------------------------------------ATGGCAGCCCATGCCCATGTGGCGGCCACCAACCACCTTCAGCCAACAACT---CACCCATGCCAGCCCCACCCCAACGCTGCTCCA------------------------------AGCTTCACAACAAACTCAGCAGCAGCCGGCCTCAGGTTCGCC---GAGATCACGCTGCCCAATGGCGACGTCTACTCCGGCACGCTG------------------TCGTCACAGCAGGCGCCCGAGGGCACGGGCCGGTACGTCTGGGCCGGCGGCAGCTGCTGCGTCTATGAGGGCGGGTGGAGGAGGGGCACGAGGCACGGCCATGGCAGAACCCTCTGGCCCTCCGGTGCCGTCTACGAGGGCGAGTACTCCGCCGGATTCATGGACGGCCAGGGGACCTACGTCGCCGGC------------------CCCTCCACCACCTCCTCCTCTTGGTCTTCGTCATCATCCTCCTACAAGGGGCAGTGGAAGATGGACCGCAAGCACGGCCACGGGCTCCAGACATACCCCAACGGGGACACCTTCGAGGGCTCCTGGGTGCAGGGCCAGATGGACGGCCATGGC---AGGTACACTTGGGCCAACGGCAACACCTACGTCGGCGCCATGAGGAACGGCGCCATGTCCGGGAAAGGCGTGCTCACATGGAGCGCCACAGGGGACTCGTTTCAGGGGAACTGGCTCGACGGCGCCATGCACGGGTACGGGCTCTACACCTGGGAGGACGGCGGGTGCTACCTCGGGACATGGACCAGGGGGCTCAAGGACGGGAAGGGAACCTTCTACCCTGAACGCGGCAGGGTTCCCGCCGCTCACCAGCTCTACATCGACGATCTCAGGAACAGGGGCGTGCTGCCTGATGACATCTCAAGAAATGCCCTT---CAGCGGTGCTCC---CCATCTTCCTTTGACATAAATCAGGAGCCTGCTGCTGCACCAGCGAGCCCAAAGTTG---TCCATGAGAAACCGGAGCTTCGAGCGGCCTCCGGTGAAGAAG---CCGTCCCTGCAGAGGCGCTGGAGCATCGGAGTGGCCATCGACAAGATCATCGGCGGTCATGAGCCGGGTGGTAGTGCAGGTTCTGAGGAAACACAAACACAGGGCTGTGATGAAAACCCAGCTGGTCCTGGTCCTGGTCCTAGCCTCCCGATACTCGAGAGGGAGTACGCGCAGGGCGTTCTGATCAGCGAGGTCGTGCTGAACAAGAGC------------TCGTCCAAGAAGCTGAGTCGC---CGGCAGAGCAGGGCGGCCAAGGATGTCAAAAGGCCCGGGGAGATG---ATAATCAAAGGGCACAGGAGCTATGACCTGATGCTCTGCCTGCAGCTTGGAATCAGGTACACGGTTGGAAAGATTACGCCGATTCAGAGGCGTGAAGTTCAAGCCTCTGATTTCGGCCCCAAGGCTAGTTTCTGGATGAACTTCCCCACAAAAGGAACACGGCTTACTCCTGCGCACCGCGCTGTCGATTTTAAGTGGAAGGACTACTGTCCAGTGGTCTTCAGAAATTTGAGAGAGATGTTCAAGATTGACACCGCGGATTACATGGTCTCCATTTCTGGAAGTGATGCACTTAGGGAGCTGTCTTCTCCTGGAAAGAGTGGAAGTATGTTTTTCTTATCGCAAGATGACCGCTTCATGATCAAGACTCTTCGGAAATCCGAAGTGCAGGTTCTTTTGCGTATGCTTCGAGACTATTATCGCCATGTCCACACTTATGACAACACACTCGTGACTAAATTTTTCGGCCTCCACCGAGTGAAACCTTCCAGCGGTCAAAAGTTCAGATTCGTTGTGATGGGCAACATGTTCTGCACAGAACTTAGAATCCATCGAAGATTTGATCTGAAAGGTTCATCTCTGGGCCGTTCTACTGACAAAGTTAAAATCGACGAGAACACGACGCTGAAAGACTTGGATCTGAACTATTCATTCTATCTCGAGCCTTCCTGGCGGGATGCTTTGCTCAAGCAGATTGAGATCGACAGCGAATTTCTAAAGCATCAGGGCATAATGGACTACAGCTTGCTTCTTGGTTTCCATTACCGGGCTCGTCAAAGC---CTTCTAAGAGGAGGGTCATTGCCTGAAAGTATTTTGCAAGATAATAAACTAGCCGTTCTTTCGGAACAAGATGCCATGGAGGATGATTCCGCCTATAAC---TATCGCGAAGGGCTAGTTTTGGTGCAGCGAGGCAGCGGCCAAGATGGTAAAGTCGCTGTCGGCCCTCACATAAGAGGGAGCCGCCTGCGGTCGTCGTCTGCTTGTTACGAAGAAGTGGATCTCCTGCTTCCAGGCACAGCAAGGCTTCAGATCCAGCTAGGGGTGAACATGCCAGCGAGAGCAGAGAAAGAAGAAGAAAAACAGGAAGATGACGGCAAATCACTCCGGCAGGTGTACGACGTGGTGCTCTACATAGGGATCATCGACATACTGCAGGAGTACAGCATGAGGAAGAAGGTGGAGCATGCCTACAAGTCCGTC------AAGTACAACCCCCAGTCGATATCCGTCGTCGAGCCCCGGTTCTACTCGGAGCGCTTCCTCAAGTTCATCCGCACCGTCTTCCCAGAAAACTCGCCCAACCAATAA
>TraesCS7A02G569400
ATGATAGTTGCAAGTTGCAACAATGCTCTTTCATCTTCATCTTGTACATCAAAGGCCAACAACATGACAGACCCTGCTGCCAGCAACCACCTTCTTCACCCAACAACAGCAGACCCATCCCAGTCCCAGCCCAGCTTCAGAGCA---------------------------------------------AACTCAGCAGCAGGCCTCGGGGTCAGA---GAGATCACGCTACCCAATGGCGACGTCTACTCCGGCACGCTCTCATCATCATCATCATCACATTCGCAGCAGGTGCCCGAGGGCACGGGCCGCTACGTCTGGGCCGCCGGCAGCTGCTGCGTGTACGAGGGCGGGTGGAAGAGGGGCGCGAGGCACGGCCATGGCAGAACCCTCTGGCCCTCCGGGGCCGTCTACGAGGGCGACTACTCCGCCGGGTTCATGGACGGCCAGGGGACCTATGTCGTCGGC------------------------GTCGCCAGCTCCTCTTCATCATCATCATCCTATACCTACAAGGGGCAGTGGAAGCTGGACCGCAAGCACGGCCACGGCCTCCAGACGTACCCCAACGGGGACACATTCGAGGGCTCCTGGGTGCAGGGCCACATGGAGGGCCATGGCTGCAGGTACACCTGGGCCAACGGCAACACCTACGTCGGCACCATGAGGAACGGCACCATGTTCGGCAAAGGGGTGCTCACATGGAGCGCCACCGGGGACTCGTTTCAGGGGAACTGGCTCGACGGCGCCATGCACGGCTACGGGCTCTACACCTGGGAGGACGGCGGGTGCTACCTCGGGACGTGGACCAGGGGACTCAAGGATGGAAAGGGCACATTCTATCCTAACAAGTGCAGACTTCCTGCCAATCACCAGCTCTACATCGACGATCTGAGGAACAGGGGCGTGCTGCCTGATGACATGTCAACAAATGACACC---TCCTCTTCTTCCCTCGATGCGAAGGCCGACACAGATCAAGAGCCTGCTGCTGCACCAGCACATCTTAACAAG---TCCTGGAGAAACTTGAGCTTGGAGCGGCCTCCGGTAAAGAAG---CCGTCTCTGCAGAGGCGCTGGAGCATCGGAGTGGCCATCGACAAGATCATCGGCGCTCATGAGCCAATAAGTGGTGCAGGTTCTGAAACACAAACACAACAAAACATGGCTGCT---------------------TGTTCTAGCCTGCCGATACTGGAAAGGGAGTACGCGCAGGGCGTTCTCATCAGCGAGGTCGTGCTGAACAAGAGCTGCCTGGAAGACTCGTCCAAGAAGCTGAGCCGT---CGGCAGAGCAGGGCGGCCAAGGATGTCAAAAGGCCAGGGGAGATG---ATAATCAAAGGGCACAGGAGCTATGATCTGATGCTCTGTTTACAGCTTGGAATCAGGTACACGGTTGGGAAGATTACGCCGATTCAGAGGCGTCAAGTGCAAGCCTCTGATTTCGGCCCCAAGGCTAGTTTCTGGATGAACTTCCCCACAAAAGGAACACGGCTTACTCCTGCGCACCGTGCTGTCGATTTTAAGTGGAAGGACTACTGTCCGGTGGTCTTCAGAAATTTGAGGGAGATGTTCAAGCTTGATACAGCAGATTACATGATTTCCATTTCTGGAAGTGACGCGCTTAGGGAGCTGTCGTCTCCTGGAAAGAGTGGAAGTATGTTTTTCTTATCGCAAGATGACCGCTTCATGATCAAGACTCTTCGCAAATCTGAAGTGCAGGTTCTTTTGCGTATGCTTCGAGACTATTACCGCCATGTCCATACTTATGATAACACACTCGTGACTAAATTTTTTGGCCTCCACCGGGTGAAACCTTCCAGCGGGCAAAAGTTCAGATTTGTAGTGATGGGCAACATGTTCTGCACACAACTTAGAATCCATCGAAGATTCGATTTGAAAGGTTCATCCTTAGGCAGATCTACTGACAAAGTTAAAATCGACGAGAACACGACGCTCAAAGACCTGGATCTGAACTACTCATTTTATCTCGAGCCTTCTTGGCGGGATGCTTTGCTCAAGCAGATTGAGATCGACAGCGAATTTCTGAAGAATCAGGGCATAATGGACTACAGCTTGCTTCTTGGTTTCCATTACCGGGCTCGCCAAAGCCGCCTTGTAAGAGGAGGGTCATTGCCTGAAAGCATTTTGCAAGATAACAAACTAGCCCTTCTTTCGGAACAAGATGCCATGGAGGATGATACCGCCTATAACGACTACCGCGAAGGGCTGGTTTTGGTGCAGCGAGGCAGCAACCAAGATGGTAAAGTCGCAGTCGGCCCTCACATAAGAGGGAGCCGCCTGCGATCATCGTCTGCTTGTTACGAGGAAGTGGATCTCCTGCTTCCAGGCACAGCAAGGCTTCAGATCCAGCTAGGGGTGAACATGCCGGCAAGAGCAGAGAAAGAAGAGAAACAAGAGAAAGACGGCGGCAAATCGCTCCGTCAGGTGTACGACGTGGTGCTCTACATAGGGATCATCGACATCCTGCAGGAGTACAGCATGAGGAAGAAGGTGGAGCACGCCTACAAGTCCATC------AAATACAACCCCCAGTCGATATCGGTCGTGGAGCCCCGCTTCTACTCGGAGCGCTTCCTCAACTTCATCCGCACCGTCTTCCCAGAAAACTCACCCAACCAATAA
>TRIDC7BG075160.1
---------------------------------------------------------------------------ATGGCCAGCAACCACCACCTTGAGCCAACAACG---CCAGCAGCAGCAGCTGCTCCTCCCAGCTTCTTC------------------------------AGACCAAACTCAGCATCAGAAGCAGCAGGGCTCAGGGCGAGA---GAGATCACGCTGCCCAATGGCGACGTCTACTCCGGCACGCTA---------TCATCATCACATGCACAGCAACTCCCCGAGGGCACGGGCCGCTACGTCTGGGCCGGCGGCAGCTGCTGCGTGTACGAGGGCGGCTGGAGGAGAGGCGCGAGGCACGGCCACGGGAGGACGCTCTGGCCATCCGGCGCCGTCTACGAGGGCGACTACTCCGCCGGGTTCATGGACGGCCAGGGCACATACATCGCCGCC------GGCCCCTGCACCACCACCTCCTCCTCCTCATCATCATCATCATCATCCTATACCTACAAGGGGCAGTGGAAGCTGGACCGCAAGCACGGCCACGGGCGCCAGACGTACCCCAACGGGGACGCATTCGAGGGCTCCTGGGTCCAGGGACACATGGAGGGCCATGGCTGCAGGTACACCTGGGCCAACGGCAACACCTACGCCGGCACCATGAGGAACGGCACCATGTTCGGCAAAGGGGTGCTCACATGGAGCGCCACCGGCGACTCGTTTCAGGGGAACTGGCTCGACGGCGCCATGCACGGCTACGGGCTCTACACCTGGGAGGACGGCGGGAGCTACCTCGGGACGTGGACCAGGGGGTTCAAGGACGGAAAAGGCACCTTCTATCCTAAGAATTGCAGGGTTCCCGCGGCCCACCAGCTCTACATCGATGATCTGAGGAACAGGGGCGTGCTGCCTGATGACATGTCAACAAATGACACC---TCCTCTTCTTCCCTCGATGCGAAGGCCGACACAGATCAAGAGCCTGCTGCTGCACCAGCAGGTGCTAAGATGTTGTCCCTGAGAAACCTGAGCTTCGAGCGGCCTCCGGTGAAGAAG---CCGTCTCTGCAGAGGCGCTGGAGCATCGGAGTGGCCATCGAGAAGATCATCGGCGTTCATGAGCCA---ACCGGTGCCGGTTCTGAAACACAAACACAAGGCCGTAGTGACGAAAACATGGCTGGT---------TGTTCTAGCCTCCCGATACTCGAAAGGGAGTACGCGCAGGGCGTTCTCATCAGCGAGGTCGTGCTGAACAGGAGCTGCCTC---GACTCGTCCAATAAACTGAGCCGT---CGGCAGAGCAGGGCGGCCAAGGATGTCAAAAGGCCCGGGGAGATG---ATCATCAAAGGGCACAGGAGCTATGATCTGATGCTCTGTTTACAGCTTGGAATCAGGTACACGGTTGGGAAGATTACGCCAATTCAGAGGCGTGAGGTGCAAGCCTCTGATTTCGGCCCCAAAGCTAGTTTCTGGATGAACTTCCCCACGAAAGGAACACGGCTTACCCCTGCGCACCGTGCCGTCGATTTCAAGTGGAAGGACTACTGTCCGGTGGTCTTCAGAAATTTGAGGGAGATGTTCAAGCTTGATACAGCAGATTACATGATTTCCATTTCTGGAAGTGACGCACTTCGGGAGCTGTCGTCTCCTGGAAAGAGTGGAAGTATGTTTTTCTTATCGCAAGACGACCGCTTCATGATCAAGACTCTTCGCAAATCTGAAGTGCAGGTTCTTTTGCGTATGCTTCGAGACTATTACCGCCATGTCCATACTTATGATAACACACTCGTGACTAAATTCTTTGGCCTCCACCGGGTGAAACCTTCCAGTGGCCAAAAGTTCAGATTTGTAGTGATGGGCAACATGTTCTGCACACAACTTAGAATCCATCGAAGATTCGATCTGAAAGGTTCATCCTTAGGCAGATCTACCGACAAGGTTAAAATCGACGACAACACGACGCTCAAAGACCTGGATCTCAACTACTCATTCTATCTCGAGCCTTCTTGGCGGGATGCTTTGCTTAAGCAGATTGAGATCGACAGCGAATTTCTCAAGAATCAGGGCATAATGGACTACAGCCTGCTTCTCGGTTTCCACTACCGGGCTCGCCAAAGC---CTTGTAAGAGGAGGGTCGTTGCCTGAAACCATCTTGCAAGACAACAAACTAGCCGTTCTTTCGGAGCAAGATGCCATGGAGGATGATTCCGCCTATAAC---TACCGTGAAGGGCTGGTTCTGGTGCAGCGAGGCAGCAACCAAGATGGTAGAGTTGCTGTCGGCCCTCACATAAGGGGGAGCCGCCTGCGGTCGTCGTCCGCTTGTTACGAGGAAGTGGATCTCCTGCTTCCAGGCACAGCAAGGCTTCAGATCCAGCTAGGAGTGAACATGCCAGCGAGAGCAGAGAAAGAAGAGAAACAAGAGGAAGATGGCGGCAAACCGCTCCGTCAGGTGTACGACGTGGTGCTCTACATCGGGATCATCGACATCCTGCAGGAGTACAGCATGAGGAAGAAGGTGGAGCACGCCTACAAGTCCGTC------AAGTATAACCCCCAGTCGATATCCGTGGTCGAGCCCCGGTTCTACTCGGAGCGCTTCCTCAACTTCATCCGCACCGTCTTCCCGGAAAACTCACCAAACCAATAA
>TraesCS7B02G489300
---------------------------------------------------------------------------ATGGCCAGCAACCACCACCTTGAGCCAACAACG---CCAGCAGCAGCTGCTGCTCCTCCCAGCTTCTTC------------------------------AGACCAAACTCAGCATCAGAAGCAGCAGGGCTCAGGGCGAGA---GAGATCACGCTGCCCAATGGCGACGTCTACTCCGGCACGCTA------TCATCATCACATTCACAGCTGCAGGTGCCCGAGGGCACGGGCCGCTACGTCTGGGCCGGCGGCAGCTGCTGCGTGTACGAGGGCGGCTGGAGGAGAGGCGCGAGGCACGGCCACGGGAGGACGCTCTGGCCATCCGGCGCCGTCTACGAGGGCGACTACTCCGCCGGGTTCATGGACGGCCAGGGCACATACATCGCCGCCGGCCCCTGCACCACCAGCTCCTCCTCCTCCTCATCATCATCATCATCATCATCCTATACCTACAAGGGGCAGTGGAAGCTGGACCGCAAGCACGGCCACGGGCGCCAGACGTACCCCAACGGGGACGCATTCGAGGGCTCCTGGGTCCAGGGCCACATGGAGGGCCATGGCTGCAGGTACACCTGGGCCAACGGCAACACCTACGCCGGCACCATGAGGAACGGCACCATGTTCGGCAAAGGGGTGCTCACATGGAGCGCCACCGGCGACTCGTTTCAGGGGAACTGGCTCGACGGCGCCATGCACGGCTACGGGCTCTACACCTGGGAGGACGGCGGGAGCTACCTCGGGACGTGGACCAGGGGGTTCAAGGACGGAAAAGGCACCTTCTATCCTAAGAATTGCAGGGTTCCCGCGGCCCACCAGCTCTACATCGACGATCTCAGGAACAGGGGCGTGCTGCCTGATGACATGTCAACAAATGACACC---TCCTCTTCTTCCCTCGATGCGAAGGCCGACACAGATCAAGAGCCTGCTGCTGCACCAGCAGGTGCTAAGATGTTGTCCCTGAGAAACCTGAGCTTCGAGCGGCCTCCGGTGAAGAAG---CCGTCTCTGCAGAGGCGCTGGAGCATCGGAGTGGCCATCGACAAGATCATCGGCGTTCATGAGCCA---ACCGGTGCCGGTTCTGAAACACAAACACAAGGCCGTAGTGACGAAAACATGGCTGGT---------TGTTCTAGCCTCCCGATACTCGAAAGGGAGTACGCGCAGGGCGTTCTCATCAGCGAGGTCGTGCTGAACAGGAGCTGCCTCGAC---TCGTCCAAGAAACTGAGCCGT---CGGCAGAGCAGGGCGGCCAAGGATGTCAAAAGGCCCGGGGAGATG---ATCATCAAAGGGCACAGGAGCTATGATCTGATGCTCTGCCTGCAGCTTGGAATCAGGTACACGGTTGGGAAGATTACGCCAATTCAGAGGCGTGAGGTGCAAGCCTCTGATTTCGGCCCCAAAGCTAGTTTCTGGATGAACTTCCCCACGAAAGGAACACGGCTTACCCCTGCGCACCGTGCCGTCGATTTTAAGTGGAAGGACTACTGTCCGGTGGTCTTCAGAAATTTGAGGGAGATGTTCAAGCTTGATACAGCCGATTACATGATTTCCATTTCTGGAAGTGACGCACTTCGGGAGCTGTCGTCTCCTGGAAAGAGTGGAAGTATGTTTTTCTTATCGCAAGACGACCGCTTCATGATCAAGACTCTTCGCAAATCTGAAGTGCAGGTTCTTTTGCGTATGCTTCGAGACTATTACCGCCATGTCCATACTTATGATAACACACTCGTGACTAAATTCTTTGGCCTCCACCGGGTGAAACCTTCCAGTGGCCAAAAGTTCAGATTTGTAGTGATGGGCAACATGTTCTGCACACAACTTAGAATCCATCGAAGATTCGATCTGAAAGGTTCATCCTTAGGCAGATCTACCGACAAGGTTAAAATCGACGAGAACACGACGCTCAAAGACCTGGATCTCAACTACTCATTCTATCTCGAGCCTTCTTGGCGGGATGCTTTGCTTAAGCAGATTGAGATCGACAGCGAATTTCTCAAGAATCAGGGCATAATGGACTACAGCCTGCTTCTCGGTTTCCACTACCGGGCTCGCCAAAGC---CTTGTAAGAGGAGGGTCGTTGCCTGAAACCATCTTGCAAGACAACAAACTAGCCGTTCTTTCGGAGCAAGATGCCATGGAGGATGATTCCGCCTATAAC---TACCGTGAAGGGCTGGTTCTGGTGCAGCGAGGCAGCAACCAAGATGGTAGAGTTGCTGTCGGCCCTCACATAAGGGGGAGCCGCCTGCGGTCGTCGTCCGCTTGTTACGAGGAAGTGGATCTCCTGCTTCCAGGCACAGCAAGGCTTCAGATCCAGCTAGGAGTGAACATGCCAGCGAGAGCAGAGAAACAAGAGAAACAAGAGGAAGATGGCGGCAAACCGCTCCGTCAGGTGTACGACGTGGTGCTCTACATCGGGATCATCGACATCCTGCAGGAGTACAGCATGAGGAAGAAGGTGGAGCACGCCTACAAGTCCGTC------AAGTATAACCCCCAGTCGATATCCGTGGTCGAGCCCCGGTTCTACTCGGAGCGCTTCCTCAACTTCATCCGCACCGTCTTCCCGGAAAACTCACCAAACCAATAA
>TraesCS2D02G546200
---------------------------------------------------------------ATGGCAGCCCCTGCTGCCAGCAACCACCACCTTCAGGCAACAACAGCACACCCATCCCAGTCCCACCAAAACCAACCCAAC---------------------------TTCAGAGCAAACTCAGCAACAACAGCAGCAGGCCTCAGGGTCAGA---GACATCACGCTACCCAATGGCGACGTCTACTCCGGCACCCTA---------------TCATCATCACAGCAAGTGCCCGAGGGCACGGGCCAGTACGTCTGGGCCGGCGGCAGCTGCTGCGTGTACGAGGGCGGCTGGAGGAGGGGGACGAGGCACGGCCATGGCAGGACCCTCTGGCCCTCCGGGGCCGTCTACGAGGGCGAGTACTCCGCCGGGTTCGTGGACGGCGAGGGGACCTACCTCGCCGGC---------------------------CCCTGCACCAGCTCCTCTTCATCATCATCATCCTACAAGGGGCAGTGGAAGCTGGACCGCAAGCACGGCCACGGGCTCCAGACATACCCCAACGGGGACACATTCGATGGCTCCTGGGTGCAGGGTCAGATGGAGGGCCATGGC---AGGTACACTTGGGCCAACGGCAACAGCTACGTCGGCACCATGAGGAACGGCACCATGTTCGGCAAGGGGGTGCTCACATGGAGCGCCACCGGGGACTCGTTTCAGGGGAACTGGCTCGACGGCGCGATGCACGGGTACGGGCTCTACACCTGGGAGGACGGCGGGTGCTACCTCGGGACGTGGACCAGGGGGTTCAAGGATGGAAAAGGCACATTCTATCCTAAGAATTGCAGAGTTCCCGCGGCCCACCAGCTCTACATCAACGATCTGAGGAGCAGGGGCGTGCTACCCGACATCTCAAAAAATGTCCTTCAG---CAGCAGCGGTCC---TCTTCCTCCTTCGACACGAATCAAGAGCCTGCT---GGACCACCAGGTCCAAAGTTG---TCCTTGAGAAACCTGAGCTTCGAGCGGCCTCCAACAAAGAAG---CCGTCTCTGCAAAGGCGCTGGAGTATCGGAGTGGCCATCAAGATCATC---------------------GGTAACGAGTCAAGTTCTGAAACACAAAAACAAGGCTGTGATGAAGACATTGCTGGT---------TGTTCTAGCCTCCCGATACTGGAAAGGGAGTACGCGCAGGGCGTTCTGATCAGCGAGGTCGTGTTGAACAAGAGCTGCCTGGAC---TCGTCCAAGAAACTGAGTCGG---CGACAGAGCAGGGCGGCCAAGGATGTCAAAAGGCCCGGGGAGATG---ATCATCAAAGGGCACAGGAGCTATGATCTGATGCTCTGCCTGCAGCTTGGAATCAGGTACACGGTTGGAAAGATTACACCGATTCAGAGGCGTGAAGTGCAAGCCTCTGATTTCGGCCCCAAGGCCAGCTTCTGGATGAACTTCCCCACAAAAGGAACACGGCTTACTCCTGCACACCGTGCTGTCGATTTTAAGTGGAAGGACTACTGTCCAGTGGTCTTCAGAAATTTGAGGGAGATGTTCAAGCTTGATACAGCCGATTACATGATTTCCATTTCTGGAAGTGACGCACTTAGGGAGCTGTCTTCTCCTGGAAAGAGTGGAAGTATGTTTTTCTTATCGCAAGATGACCGCTTCATGATCAAGACTCTTCGGAAATCAGAAGTGCAGGTTCTTTTGCGTATGCTTCGAGACTATTACCGCCATGTCCATACTTATGATAACACGCTCGTGACTAAGTTTTTTGGCCTCCACCGGGTGAAACCTTCCAGCGGGCAAAAGTTCAGATTTGTAGTGATGGGCAACATGTTCTGCACAGAACTTAGAATCCATCAAAGATTCGATTTGAAAGGTTCATCCTTAGGCAGATCTACTGACAAAGTTAAAATCGACGAGAACACGACGCTGAAAGACTTGGATCTGAACTATTCATTTTATCTTGAACCTTCTTGGCGGGATGCTTTGCTTAAGCAGATTGAGATCGACAGCGAATTTCTGAAGAATCAGGGCATAATGGACTACAGCTTGCTTCTTGGTTTCCATTACCGGGCTCGCCAAAGC---CTTCTAAGAGGGGGGTCGTTGCCTGAAAGCATTTTGCAAGATAACAAACTAGCCGTTCTTTCGGAACAAGATGCCATGGAGGATGATTCCGCCTATAAC---TACCGTGAAGGGCTGGTTTTGGTGCAGCGAGGCAGCAACCAAGATGGTAAAGTCGCTGTCGGCCCTCACATAAGGGGGAGCCGCCTGCGGTCGTCGTCTGCTTGTTATGAGGAAGTGGATCTCCTGCTTCCAGGCACAGCAAGGCTTCAGATCCAACTAGGAGTGAACATGCCGGCGAGAGCGGAGAAAGAAGAGAAACAGGAA---GATGGAGGCAAATCGCTCTGTCAGGTGTACGATGTGGTGCTCTACATAGGGATCATCGACATCCTGCAGGAGTACAGCATGAGGAAGAAGGTCGAGCACGCCTACAAGTCCGTC------AAGTACAACCCCTTGTCGATATCCGTCGTCGAGCCCCGGTCCTACTCGGAGCGCTTCCTCAACTTCATCCACACCGTCTTCCCGGAAAACGCACCAAACCAATAA
>TraesCS7D02G543200
---------------------------------------------------------------ATGGCAGCCCCTGCTGCTTCCAGCAACCACCTTCTTCAGGCAGCAACAGCAGACCAAAACTACCACCCCAACGCTGCTCCTGCTCCCAGCTTCTTCAGAGCAAACTCAACAGCAGCAGCAGCAGCAGCAGCAGCAGCAGGCCTCAGCGTCAGAGGAGAGATGACGCTACCCAATGGCGACGTCTACTCCGGCACGCTATCA---TCATCATCATCACATTCGCGGCAGGTGCCCGAGGGCACGGGCCGCTACGTCTGGGCCGGCGGCAGCTGCTGCGTGTACGAGGGCGGCTGGAAGAGAGGCGCGAGGCACGGCCACGGCAGAACCCTCTGGCCCTCCGGCGCCGTCTACGAGGGCGACTACTCCGCCGGGTTCATGGACGGCGAGGGGACCTACGTCGCCGGC---------------------CCCTGCACCAGCACCACCTCCTCTTCATCATCATCATCCTACAAGGGGCAGTGGAAGCTGGACCGCAAGCACGGCCACGGGCGCCAGACCTACCCCAACGGGGACACATTCGAGGGCTCCTGGGTGCAGGGCCAGATGGAGGGCCATGGC---AGGTACACCTGGGCCGACGGCAACAGCTACGTCGGCACCATGAGGAACGGCACCATGTTCGGCAAAGGGGTGCTCACATGGAGCGCCACCGGGGACTCTTTTCAGGGGAACTGGCTCGACGGCGCCATGCACGGCTACGGGCTCTACACCTGGGAGGACGGCGGGTGCTACCTCGGGACGTGGACCAGAGGATTCAAGGATGGAAAGGGCACATTCTATCCTAAGAGTTGCAGGGTTCCTGCTGCTCACCAGCTCTACATCGACGATCTGAGGAACAGGGGCGTGCTGCCCGATGACATCTCAACAAATGTCCTTCAGCAGCAGCGCACCTCCTCTTCTTCCTTTGACACGAATCAAGAGCCTGCTGCTGCACCAGCAGATCTTAAGAAG---TCCTGGAGAAACCTGAGCTTCGAGCGGCCTCCGGTAAAGAAG---CCGTCTCTGCAGAGGCGCTGGAGCATCGGAGTGGCCATCGACAAGATCATCGGCGCTCATGAGCCA---AGTGGTGCAGGTTCTGAACCACAAACACAACAAGGGTCTGACCAAAACATGGCTGGT---------TGTTCTAGCCTGCCGATACTCGAAAGGGAGTATGCGCAGGGCGTTCTCATCAGCGAGGTCGTGCTGAACAAGAGCTGCCTGGAAGATTCATCCAAGAAACTGAGCCGT---CGACAGAGCAGGGCGGCAAAGGATGTCAAAAGGCCCGGGGAGATG---ATAATCAAAGGACACAGGAGCTATGACCTGATGCTCTGCCTACAGCTTGGAATCAGGTACACGGTCGGAAAGATTACTCCGATTCAGAGGCGTGAGGTGCAAGCCTCCGATTTCGGCCCCAAGGCTAGCTTCTGGATGAACTTCCCCACAAAAGGAACACGGCTTACTCCCGCACACCGTGCTGTCGATTTTAAGTGGAAGGATTACTGTCCAGTGGTCTTCAGAAATTTGAGGGAGATGTTCAAGCTTGATACAGCAGATTACATGATTTCCATTTCTGGAAGTGATGCACTTAGGGAGTTGTCTTCTCCTGGAAAGAGTGGAAGTATGTTTTTCTTATCGCAAGATGACCGCTTCATGATCAAGACTCTTCGGAAATCTGAAGTGCAGGTCCTTTTGCGTATGCTTCGAGACTATTACCGCCATGTCCATACTTATGATAACACACTCGTGACTAAATTTTTTGGCCTCCACCGGGTGAAACCTTCCAGCGGGCAAAAGTTTAGATTTGTAGTGATGGGCAACATGTTCTGCACAGAACTTAGAATCCATCAAAGATTCGATTTGAAAGGTTCATCCTTAGGCAGATCTACCGACAAGGTTAAAATCGACGAGAACACGACGCTGAAAGACTTGGATCTGAACTACTCATTCTATCTCGAGCCTTCTTGGCGGGATGCTTTGCTCAAGCAGATTGAGATCGACAGCGAGTTTCTGAAGAATCAGGGCATAATGGACTACAGCTTGCTTCTTGGCTTCCATTACCGGGCTCGTCAAAGC---CTTGTAAGAGGAGGGTCGTTGCCTGAAACCATTTTGCAAGATAATAAACTAGCCGTTCTTTCGGAACAAGATGCCATGGAGGATGATTCTGCCTATAACGACTACCGCGAAGGGCTGGTTTTGGTGCAGCGAGGCAGCAACCAAGAAGGTAAAGTCGCTGTCGGCCCTCACATAAGAGGGAGCCGCCTGCGATCGTCGTCCGCTTGTTACGAGGAAGTGGATCTCCTGCTTCCAGGCACAGCAAGGCTTCAGATCCAGCTAGGGGTGAACATGCCGGCAAGAGCAGAGAAACAAGAGAAACAAGAGAAAGACGGCGGAAAATCGCTCCGTCAGGTTTATGATGTGGTGCTCTACATAGGGATCATCGACATCCTGCAGGAGTACAGCATGAGGAAGAAGGTCGAGCACGCCTACAAGTCCGTC------AAGTATAACCCCCTGTCGATATCGGTCGTGGAGCCCCGGTTCTACTCGGAGCGCTTCCTCAACTTCATCCGCACCGTCTTCCCGGAAAACGCACCCAACCAATAA
>Bradi1g29140.2
---------------------------------------------------ATGACAGCCTCTGTGGCCAACCACCTTCAAGGTATCTCCCACACTCAGCCACCAGCAATTGACCTCCCACACACTCTGGAGAATCAAAATGCT------------------------------GCT------TCCACAACGAATTCTGCTGGCCTTACTAGAGCTGGAGAGCTCAAACTATCCAATGGGGATATCTACTCCGGCGCGTTG---------------------TCAGGGGAAATACCTGAGGGTTCAGGGCGGTACATCTGGTCG---GATAGTTGCTGCATGTATGAGGGTGAGTGGAGGAGAGGGATGAGGCATGGCCAAGGAAGGACACTGTGGCCGTCAGGAGCCATCTACCAAGGCGAATACTCTGGGGGCTACATGGATGGTGAAGGAACATATGTTGGATCC------------------------------------------------------TCTTCTTACAAGGGGCGCTGGAAGCTGAACCGTAAGCATGGCCTTGGTCTTCAGACCTTTCCGAATGGAGACATCTTCCAAGGTTCCTGGGTTCAGGGACAGATGGAAGGCCATGGC---AGGTATACCTGGGCAAATGGCAACACCTATGTTGGCACCATGAGGAATGGACTCATGTCCGGCAAAGGGATTCTCACGTGGAAC---AACGGGGACTCATTTCAAGGGAGCTGGTTAGATGGCATGATGCATGGTTATGGATTATATACGTGGGAGGACAGTGGATACTATCTAGGAACCTGGACCAGGGGATTCAAGGATGGTAAAGGCACATTCTATCCAAAATGTTGCAGAGTTCCTGCTGCCCACCAGCTCTACATAAATGATTTAAGGAAGAGAGGTGTGCTACCTGACATCTCAAATATCCTTCGCTCG---TCTTCCTTTGAC------ATGACGGAAGGCACAAATCGAGAATCTGCAGGTGCTTTG------------------TCCAGAAGAAACTTGAGTTTTGAGCAGCCTCCCTCGAAGAAG---GCATCTTTACAAAGACGCTGGAGTATCGGAGTGGCTATTGAGAAACTCATCGGTCATGAA------------------GCGAGTGCAAGTTCTGAAATACAAAGCTGTGAAAACATGGCT---------------GATTCTAACTTCCCTATACTCGAAAGGGAATACGCACAGGGTGTTCTAATCAGCGAGGTTGTACTGAATAAGAGCTTCTTGGATTCATCCAAAAATGTGAAGCGT------CGCCAGAGGAAGATTGTGAGGGATATCAAAAGGCCTGGAGAGACA---ATAATTAAAGGACACAGGAGCTATGACCTAATGCTCAGTCTGCAGCTTGGAATCAGGTACACAGTTGGAAAGATCACACCAATTCAGAGGCGTGAAGTGCGAGCTTCCGATTATGGCCCCAGAGCTAGTTTTTGGATGAACTTCCCCAAAGAAGGATCACGACTTACTCCTTCACATCGTGCCATAGATTTTAAATGGAAGGACTACTGTCCAATGGTTTTCAGAAATTTGAGGGAGATGTTCAAGATTGATACAGCAGATTATATGATTTCCATTTGTGGAAGTGATGCACTTAGGGAGCTATCTTCTCCTGGAAAGAGTGGAAGTATTTTTTTCTTATCACAAGACGACCGGTTTATGATCAAGACTCTTCGGAAATCAGAAGTGCAGGTTCTTTTGCGTATGCTTCCAGAGTATTATCGTCATGTCCACACTTATGAGAACACTCTTGTAACCAAATTTTTTGGTCTCCACAGGGTGAAACCTTCAAGTGGTCAAAAGTTCCGGTTTGTAGTGATGGGAAACATGTTCTGCACAGAACTTAGAATTCATCGAAGATTTGATCTGAAAGGTTCATCTTTGGGCCGTTCTACGGACAAAATTGAAATTGATGAGAACACAACACTGAAAGACTTGGACCTGAACTATTCGTTCTATCTTGAGCATTCTTGGAGGGATACTTTGCTTAAGCAAATCGAGACCGACAGCGAATTTCTAAGGAACCAGGATATAATGGATTACAGTTTGCTTCTTGGTTTCCATTACCGAGGTCGACAGAAC---CTAGAAAGAGGAGCATCATGTCATGAAAACATTGTGCCAGAT---AGACTAACCGTTCTTTCAGAACAAGATGCTGTGGAAGAGGATTCTGCTTATAAC---TATCGAGAAGGCCTGGTTTTGGTGCAACGAGGTAGCGACCAAAAGGGTAAAGTCGCCGTTGGCCCTCACATAAGGGGGAGCCGCCTGCGCTCGTCATCTGCTAGTTTTGAGGAAGTAGATCTTTTGCTTCCAGGCACAGCAAGGCTTCAGATCCAGCTAGGGGTGAACATGCCGGCGAGAGCCGAGAAAGAA---------------GATGGCGAAAAATCATTCCGTCAGGTGTATGATGTGGTGCTCTACATAGGGATCATTGATATTCTGCAGGAGTACAACATGAGGAAGAAGATTGAGCATGCATACAAGTCCATC------AAGTATGACCCCTTGTCAATATCTGTCGTTGAACCAAAATTCTACTGTGAGCGCTTCCTCAGATTCATCCACACCATCTTTCCACAAAACTCGTAG---------
>HORVU.MOREX.r2.2HG0165250.1
---------------------------------------------------ATGCAAGGCAGGACAGCAGCCCCTGCGGCCAGCAACAACCACCTTCAACCAAGAGCT---GACACCTCTCACCCTCAGCAAAGCCATCCCGAT------------------------------GCC------------GCTGCAGCTTCCGGGACAAACTCCGCCGGAGAGCTCACGCTACCCAACGGCGACCTCTACTCCGGCACGCTG---------------------TCGGGAGGGGTGCCGGAGGGCACGGGGCGGTACGTCTGGTCC---GGCAGCGGCTGCGTGTACGAGGGCGGGTGGAGGCGGGGGATGAGGCATGGCAACGGAAGGACAGTGTGGCCGTCTGGGGCCGTCTACGAAGGCGAGTACTCCGCCGGCTTCATGGACGGCGAAGGGACACACCTCGCCGCC------------------------------------GGCTCCCCCTCCTCCTCGTCGTCTTACAGGGGGCAGTGGAAGCTGGACCGCAAGCACGGCCTCGGCCTCCAGGCGCACGCCAATGGCGACGTGTACCAGGGCTCCTGGGTTCAGGGCCAGATGGAAGGCCAGGGA---AGGTACACGTGGGCGGACGGCAACAGCTACGTCGGCACCATGAGGAGCGGCCTCATGTCCGGCAAAGGTGTCCTCACGTGGAGC---GCCGGCGACTCGTTCCAGGGGAACTGGGTCGCCGGCGTGGCGCACGGGTACGGGCTGTACACCTGGGACGGCGGCGGGTGCTACCTCGGGACCTGGAGCAGGGGGCTCAAGGACGGCAAAGGCACCTTCTACCCTGAGCGCCGCAGGGTTCCCGCCGCTCGC---------CTCGACGACCTGAGGAAGCGGGGCGTGCTGCCGGAC------------------------------------------GTCTCCTTCGGCACCGGCGCGGACACAGAGCCCGCGGAGGCGGATGCGAGCTTG---TCCAGGAGGAACTCGGGCCTCGGGCGGCCTCCGGTGAAGAAGAGGGCGTCTCTGCAGAGACGCCGGAGTATCGGAGCGGCCATCGGAGTCGCCGTCGGGGTGGTC---------ACCGGAGGTCCAGCGGGTCCTGAAAAAACGCTGAAATGTGAAGACACGGCT---------------GGCTCCCTCTCTCAGATACTCGAAAGGGAGTACGCGCAGGGCGTTCTGATCAGCGAGGTCGTGCTGGATAAGAGCCTCCCGGATTCTCCGTCGGCCAAGAAACCGAGACTTCGACGGAGCAGGAAGGTGAAGGATGCCAAAAGGCCCGGTGAGACG---ATAATTAAAGGGCACCGGAGCTACGATCTGATGCTCTGTCTGCAACTTGGAATCAGGTACACAGTTGGGAGGATTACGCCCATTCAGGAGCGTGAAGTGCGAGCTTCTGATTTTGGCCCCAAAGCAAATTTCTGGATGAACTTCCCCAAAAACGGATCGCCGCTTACTCCTTCACATCGTGCTCTAGATTTCAAGTGGAAGGACTACTGTCCAATGGTTTTCAGAAATTTGAGGGAGATGTTCAAGATTGATACAGCAGATTACATGATTTCCATTAGTGGAAGTGATGCACTTAGGGAGCTATCTTCTCCGGGAAAGAGTGGGAGTATCTTTCTCTTATCGCAAGATGATCAGTTTATGATCAAGACTCTTCGGAAATCAGAAGTGCAGGTTCTTCTGCGTATGCTTCCGTACTATTATAGTCATGTCCATACCTATGAGAATACACTTGTAACTAAATTTTTTGGCCTCCACAGGGTGAGACCTTCCAGCGGTCAAAAGTTTCGATTTGTAGTAATGGGCAACATGTTCTGCACAGAACTTAGAATTCATCGAAGATTTGATTTGAAAGGTTCGTCTTTGGGCCGTTCTACGGAGAAAATTAAAATCGATGAGAATACGACACTGAAAGACTTGGATCTGAACTATTCATTTTATCTCGAGCCTTCTTGGCGTGATGCTTTGCTAAAGCAGATTGAAATCGACAGCGAATTTCTAAGGAACCACAGTATAATGGATTACAGCTTGCTTCTCGGTTTCCATTACCGGGCTCGTCGAAAC---GTACAAATAGGATCATCATGTCCTGAAAGCATTTTGCCAGAT---AAACTAACTGTTCTTTCGGAAGCAGATGCCGCGGAGGAGGATTCCGTTTATAAC---TATCGAGATGGGCTGATTTTGGTGCAGCGAGGCAGTGACAAAAATGGTTCAGACACTGTCGGCCCGCACATAAGGGGGAGCCGCCTGCGTGCGCCGTCGGCTTGTTTCGAGGAAGTAGATCTTCTGCTTCCAGGCACAGGAAGGCTCCCGATCCAGCTAGGGGTCAACATGCCGGCGAGAGCGGAGAAAGAAGAGAAACAAGAA---GATGGCAACAAATCGCTCCATCAGGTGTATGATGTGGTGTTGTACATAGGGATCATTGATATTCTGCAGAAGTACAACATGACGAAGAAGATCGAACATGCATACAAGTCCATCAAGTATAAGTATAATCCCTTGTCAATATCTGCAGTTGAGCCTCAATTCTACTCGGAGCGCTTCCTCAAGTTCGTCGGGACCGCCTTCCCACAAAACTCATCTAATCAATAA
>TRIDC2BG072790.1
---------------------------------------------------------------------------------------------------------------------------------------------------------------------------------------------------------------------------------------------------------------------------------------------------------------------------------------------------------------------------------------------------------------------------------------------------------------------------------------------------------------------------------------------------------------------------------------------------------------------------------------------------------------------------------------------------------------------------------------------------------------------------------------------------------------------------------------------------------------------------------------------------------------------------------------------------------------------------------------------------------------------------------------------------------------------------------------------------------------------------------------------------------------------------------------------------------------------------------------------------------------------------------------------------------------------------------------------------------------------------------------------------------------------------------------------------------------------------------------------------------------------------------------------------------------------------------------------------------------------------------------------------------------------------------------------------------------------------------------------------------------------------------------------------------------------------------------------------------------------------------------------------------------------------------------------ATGCAGTTTCGATTTGTAGTGATGGGCAACATGTTTTGCACAGAACTTAGAATTCATCGAAGATTTGACTTGAAAGGTTCGTCTTTGGGCCGTTCTACGGAGAAAATTAAAATCGACGAGAACACGACACTGAAAGACTTGGATCTGAACTATTCATTTTATCTTGAGCCTTCTTGGCGGGATGCTTTGCTTAAGCAGATCGAAATCGACAGCGAATTTCTAAGGAATCACAGTATAATGGATTACAGCTTACTTCTTGGTTTCCATTACCGGGCACGTCAAAAC---CTACAAATAGGATCATCATGTCCTGAAAGCATTTTGCCAGAT---AAACTAACCGTTCTTTCAGAAGCAGATGCCGCGGAGAAGGATTCCGCTTATAAC---TATCGAGATGGGCTGATTTTGGTGCAGCGAGGCAGTGAAAAAAATAGTTCAGATGCTGTCGGCCCGCACATAAGGGGGAGCCGCCTGCGTTCACCGTCGGCTTGTTTCGAGGAAGTAGATCTTCTGCTTCCAGGCACAGGAAGGCTCCCGATCCAGCTAGGGGTCAACATGCCGGCAAGAGCGGAGAAAGAAGAGAAACAAGAA---GAAGGCAGGAAATCACTCCATCACATGTATGATGTGGTGCTCTACATAGGGATCATTGATATTCTGCAGACGTACAACATGACAAAGAAGATTGAACATGCATACAAGTCCATCAAGTATAAGTATAACCCCTTGTCAATATCTGCAGTTGAACCTCAATTCTACTCGGAGCGCTTCCTCAAGTTCGTCGGGACGGCCTTCCCACAAAACTCATCTAATCAATAA
>TRIDC2AG067630.1
------------------------------------------------------------------------------------------------------------------------------------------------------------------------------------------------------------------------------------------------------------------------------------------------------------------------------------------------------------------------------------------------------------------------------------------------------------------------------------------------------------------------------------------------------------------------------------------------------------------------------------------------------------------------------------------------------------------------------------------------------------------------------------------------------------------------------------------------------------------------------------------------------------------------------------------------------------------------------------------------------------------------------------------------------------------------------------------------------------------------------------------------------------------------------------------------------------------------------------------------------------------------------------------------------------------------------------------------------------------------------------------------------------------------------------------------------------------------------------------------------------------------------------------------------------------------------------------------------------------------------------------------------------------------------------------------------------------------------------------------------------------------------------------------------------------------------------------------ATGCTTCCATACTATTATCGTCATGTCCATACCTATGAGAATACACTTGTAACTAAATTTTTTGGCCTCCACAGGGTGAGACCTTCCAGCGGTCAAAAGTTTCGATTTGTAGTGATGGGCAACATGTTCTGCACAGAACTTAGAATTCATCGAAGATTTGATTTGAAAGGTTCGTCTTTGGGCCGTTCTACGGAGAAAATTAAAATCGACGAGAACACGACACTGAAAGATTTGGATCTGAACTATTCATTTTATCTCGAGCCTTCTTGGCGGGATGCTTTGCTTAAGCAGATTGAAATCGATAGCGAATTTCTAAGGAACCACAGTATAATGGATTACAGTTTGCTTCTTGGTTTCCATTACCGGGCTCGTCGAAAC---CTACAAATAGGATCATCATGTCCTGAAAGCATTTTGCCAGAT---AAACTAACCATTCTTTCGGAAGCAGATGCCGCGGAGGAGGATTCCGCTTATAAT---TATCGAGGCGGGCTGATTTTGGTGCAGCGAGGCAGTGACAAAAATGGTTCAGATGCTGTTGGCCCGCACGTAAGGGGGAGCCGCCTGCGTGCGCCGTCGGGTTGTTTCGAGGAAGTAGATCTTCTGATTCCAGGCACAGGAAGGCTCCCCATCCAGCTAGGGGTCAACATGCCGGCGAGAGCGGAGAAAGAAGAGAAACAAGAA---GAAGGCAGCAAATCACTCCATCACATGTATGATGTGGTGCTCTACATAGGGATCATTGATATTCTGCAGAAGTACAACATGACAAAGAAGATTGAGCATGCATACAAGTCCATCAAGTATAAGTATAACCCCTTGTCAATATCTGCAGTTGAACCTCAATTCTACTCGGAGCGTTTCCTCAAGTTTGTCGGGACCGCCTTCCCACAAAACTCATCTAATCAATAA
>TraesCS2A02G479000
---------------------------------------------------ATGCAACGCAGGACAGCAGCCCCTGCGGCCAGCAGCAAC---------------------CCCCCAGCGCGCTCTCATCAAAGCCATCCCGAT---------------------------------------------GCCGCTGCTTCGTTGACAAATTCTGCCGGGGAGCTCACGCTACCCAACGGCGACCTCTACTCCGGCACGCTG---------------------TCGGGGGGAGTACCGGAGGGCACGGGGCGGTGCGTCTGGTCA---GGCAGCGGCTGCGTGTACGAGGGCGGGTGGAGGCGAGGGATGAGACACGGCATTGGAAGGACGGAGTGGCCGTCGGGGGCCGTCTACGAAGGCGAATACTCCGGCGGCTTCATGGACGGCGAAGGAACACACGTGGCCGCC---------------------------------------GGCTCCTCCTCCTCGTCCTCTTACAAGGGTCAGTGGAAGCTGGACCGCAAGCACGGCCTCGGGCTCCAGGCGCACGCCAATGGCGACGTGTACCAGGGCGCCTGGGTCCAGGGCCAGATGGAAGGCCAGGGC---AGGTACACGTGGGCCAACGGCAACAACTACGTCGGCACCATGAGGAACGGCCTCATGTCCGGCAAAGGTGTCCTCACGTGGAGC---ACCGGGGACTCGTTCCAGGGGAACTGGGTCGCCGGCGTGGCGCACGGCTACGGGCTGTACACCTGGGAGGGCGGCGGGTGCTACCTCGGCACCTGGAGCAGGGGGCTCAAGGACGGGAAAGGCACCTTCTACCCTGAGCGCCGCAGGGTTCCCGCCGCTCGC---------CTCGACGACCTGAGGAAGAGGGGCGTGCTGCCCGAC------------------------------------------GTCTCCTTCGGCGCCGGCGCGGACCCAGAGCCCGCGGAGGCGGATGCGAGTTTG---TCCAGGAGGAACTCAGGCCTCGGGCGGCCTCCGATGAAGAAGCGGCCGTCCCTGCAGAGACGCCGGAGTATCGGCGCGGCCATCGGAGTGGCCGTCGGGGTGGTC---------ACCGGAGGTCCTGCAGGTCCTGGGAAAACGCTGAAATGTGAAGACACGGCT---------------GGTTCCCTCTCCCAGATACTCGAGAGGGAGTACGCGCAGGGCGTCCTGATCAGCGAGGTCGTGCTGGATAAGAGCCTCCCGGATTCGCCGTCGTCCAAGAAACCGAGACTTGGACGGAGCAGGAAGGTGAAGGATGCCAAAAGGCCTGGAGAGACG---ATAATTAAAGGGCACCGGAGCTACGATCTGATGCTCTGTCTGCAACTTGGAATCAGGTACACAGTTGGGAGGATTACTCCGATTCAGGAGCGTGAAGTGCGAGCTTCTGATTTTGGCCCCAAAGCAAATTTCTGGATGAACTTCCCCAAAAACGGATCACCGCTTACTCCTTCACATCGTGCTCTAGATTTCAAGTGGAAGGACTACTGCCCAATGGTTTTCAGAAATTTGAGGGAGATGTTCAAGATTGATACAGCAGATTACATGATTTCCATTAGTGGAAGTGATGCACTTAGGGAGCTATCTTCTCCTGGAAAGAGCGGGAGTATTTTTTTCTCATCACAAGATGACCAGTTTATGATCAAGACTCTTCGGAAATCAGAAGTGCAGGTTCTTCTGCGTATGCTTCCATACTATTATCGTCATGTCCATACCTATGAGAATACACTTGTAACTAAATTTTTTGGCCTCCACAGGGTGAGACCTTCCAGCGGTCAAAAGTTTCGATTTGTAGTGATGGGCAACATGTTCTGCACAGAACTTAGAATTCATCGAAGATTTGATTTGAAAGGTTCGTCTTTGGGCCGTTCTACGGAGAAAATTAAAATCGACGAGAACACAACGCTGAAAGATTTGGATCTGAACTATTCATTTTATCTCGAGCCTTCTTGGCGGGATGCTTTGCTTAAGCAGATTGAAATCGATAGCGAATTTCTAAGGAACCACAGTATAATGGATTACAGTTTGCTTCTTGGTTTCCATTACCGGGCTCGTCGAAAC---CTACAAATAGGATCATCATGTCCTGAAAGCATTTTGCCAGAT---AAACTAACCATTCTTTCGGAAGCAGATGCCGCGGAGGAGGATTCCGCTTATAAT---TATCGAGGCGGGCTGATTTTGGTGCAGCGAGGCAGTGACAAAAATGGTTCAGATGCTGTTGGCCCGCACGTAAGGGGGAGCCGCCTGCGTGCGCCGTCGGGTTGTTTCGAGGAAGTAGATCTTCTGATTCCAGGCACAGGAAGGCTCCCCATCCAGCTAGGGGTCAACATGCCGGCGAGAGCGGAGAAAGAAGAGAAACAAGAA---GAAGGCAGCAAATCACTCCATCACATGTATGATGTGGTGCTCTACATAGGGATCATTGATATTCTGCAGAAGTACAACATGACAAAGAAGATTGAGCATGCATACAAGTCCATCAAGTATAAGTATAACCCCTTGTCAATATCTGCAGTTGAACCTCAATTCTACTCGGAGCGTTTCCTCAAGTTTGTCGGGACCGCCTTCCCACAAAACTCATCTAATCAATAA
>TraesCS2B02G503400
---------------------------------------------------ATGCAAGGCAGGACAGCAGCCCCTGCGGCCAGCAACAAC---------------------CCCCCAGCTCGCCCTCATCAAAGCCACCCCGAT---------------------------------------------GCCGCTGCTTCGTGGACAAATTCTGCCGGGGAGCTCACGCTACCCAACGGCGACCTCTACTCCGGCACGCTG---------------------TCGGGAGGGGTGCCGGAGGGCACGGGGCGGTACGTCTGGTCC---GGCAGCGGCTGCGTGTACGAGGGCGGGTGGAGGCGCGGGATGAGGCATGGCAATGGAAGGACGGAGTGGCCGTCGGGGGCCGTCTACGAAGGCGAATACTCCGGCGGCTTCATGGACGGCGAAGGAACGTACACCAACGGC---------------------------------------------TCCCCCTCCTCGTCTTACAAGGGGCAGTGGAAGCTGGACCGCAAGCACGGGCTCGGGCTCCAGGCGCACGCCAATGGCGACGTGTACCAGGGCTCCTGGGTCCAGGGCCAGATGGAAGGCCAGGGC---AGGTACACGTGGGAGAACGGCAACAGCTACGTCGGCACCATGAGGAACGGCCTCATGTCCGGCAAAGGGGTCCTCACGTGGAGC---ACCGGGGACTCGTTCCAGGGGAACTGGGTCGCCGGCGTGGCGCACGGCTACGGGCTGTACACCTGGGAGGGCGGCGGGTGCTACCTCGGGACCTGGTCCAGGGGGCTCAAGGACGGTAAGGGCACCTTCTACCCCGAACGCCGCAGGGTTCCCGCCGCTCGC---------CTCGACGACCTGAGGAAGAGGTGCGTGCTGCCTGAC------------------------------------------GTCTCCTTTGGCACCGGCGCGGACCCGGAGCCCGCGGCGGCGGATGGAAGTTTG---TCCAGGAGGAACTCGGGCCTCGGGCGGCCTGCGATGAAGAAGAGGCCCTCTCTGCAGAGACGCCGGAGTATCGGCGCGGCCATCGGAGTGGCCGTCGGGGTGGTC---------ACCGGAGGTCCTGCGGGTCCTGAGAAAACGCTGAAATGTGAAGACACGGCT---------------GGTTCTAGCTCTCAGATACTCGAGAGGGAGTACGCGCAGGGCGTTCTGATCAGCGAGGTCGTGCTGGATAAGAGCCTCCCGGATTCGCCGTCGTCCAAGAAACCGAGACTTCGACGGAGCAGGAAGGTGAAGGATGCCAAAAGGCCTGGAGAGACG---ATAATTAAAGGGCACAGGAGCTACGATCTGATGCTCTGTCTGCAGCTTGGAATCAGGTACACAGTTGGGAGGATTACGCCGATTCAGGAGCGTGAAGTGCGAGCTTCTGATTTTGGCCCCAAAGCAAATTTCTGGATGAACTTCCCCAAAAACGGATCACCGCTTACTCCTTCACATCGTGCTCTAGATTTCAAGTGGAAGGACTACTGCCCAATGGTTTTCAGAAATTTGAGGGAGATGTTCAAGATTGATACAGCAGATTACATGATTTCCATTAGTGGAAGTGATGCACTTAGGGAGCTATCTTCTCCTGGAAAGAGTGGGAGTATCTTTTTCTTATCGCAAGATGACCAGTTTATGATCAAGACTCTTCGGAAATCAGAAGTGCAGGTTCTTCTGCGTATGCTTCCGTACTATTATCGTCATGTCCATGCTTATGAGAACACACTTGTAACTAAATTTTTTGGCCTCCACAGGGTGAGACCTTCCAGCGGCCAAAAGTTTCGATTTGTAGTGATGGGCAACATGTTTTGCACAGAACTTAGAATTCATCGAAGATTTGACTTGAAAGGTTCGTCTTTGGGCCGTTCTACGGAGAAAATTAAAATCGACGAGAACACGACACTGAAAGACTTGGATCTGAACTATTCATTTTATCTTGAGCCTTCTTGGCGGGATGCTTTGCTAAAGCAGATCGAAATCGACAGCGAATTTCTAAGGAATCACAGTATAATGGATTACAGCTTGCTTCTTGGTTTCCATTACCGGGCACGTCAAAAC---CTACAAATAGGATCATCATGTCCTGAAAGCATTTTGCCAGAT---AAACTAACCGTTCTTTCAGAAGCAGATGCCGCGGAGAAGGATTCCGCTTATAAC---TATCGAGATGGGCTGATTTTGGTGCAGCGAGGCAGTGACAAAAATGGTTCAGATGCTGTCGGCCCGCACATAAGGGGGAGCCGCCTGCGTGCGCCGTCGGGTTGTTTCGAGGAAGTAGATCTTCTGCTTCCAGGCACAGGAAGGCTCCCGATCCAGCTAGGGGTCAACATGCCGGCGAGAGCGGAGAAAGAAGAGAAACAAGAA---GAAGGCAGCAAATCACTCCATCACATGTATGATGTGGTGCTCTACATAGGGATCATTGATATTCTGCAGAAGTACAACATGACAAAGAAGATTGAGCACGCATACAAGTCCATCAAGTATAAGTATAACCCCTTGTCAATATCTGCAGTTGAACCTCAATTCTACTCGGAGCGCTTCCTCAAGTTCGTCGGGACGGCCTTCCCACAAAACTCATCTAATCAATAA
>TraesCS2D02G478300
---------------------------------------------------ATGCAAGGCAGGACAGCGGCCCCTGCGGCCAGCAGCAAC---------------------CCCCCAGCTCGCCCTCATCAAAGCCACCCCGAT---------------------------------------------GCCGCTGCTTCGTGGACAAACTCTGCCGGAGAGCTCACGCTACCCAACGGCGACCTCTACTCCGGCACGCTG---------------------TCGGGGGGAGTACCGGAGGGCACGGGGCGGTACGTATGGTCA---GGCAGCGGCTGCGTGTACGAGGGCGGGTGGAGGCGGGGGATGAGGCACGGCAATGGAAGGACGGAGTGGCCGTCCGGGGCCGTCTACGAAGGCGAATACTCCGGCGGCTTCATGGACGGCGAAGGAACGTACACCAATGGC---------------------------------------------TCCCCGTCGTCGTCTTACAAGGGGCAGTGGAAGCTGGACCGCAAGCACGGCCTCGGGCTCCAGGCGCACGCCAATGGCGACGTGTACCAGGGCTCCTGGGTCCAGGGCCAGATGGAAGGCCAGGGC---AGGTACACGTGGGCCAACGGCAACAGCTACGTCGGCACCATGAGGAACGGCCTCATGTCCGGCAAGGGGGTCCTCACCTGGAGC---ACCGGCGACTCGTTCCAGGGGAACTGGGTCGCCGGCGTGGCACACGGCTACGGCCTGTACACCTGGGAGGGCGGCGGGTGCTACCTCGGTACGTGGTCCAGGGGGCTCAAGGACGGGAAAGGCACCTTCTACCCTGAGCGCCGCAGGGTTCCCGCCGCTCGC---------CTCGACGACCTGAGGAAGAGGGGCGTGCTGCCCGAC------------------------------------------GTCTCCTTCGGCACCGGCGCGGACCCAGAGCCCGCGGAGGCGGATGCGAGTTTG---TCCAGGAGGAGCTCGGGCCTCGGGCGGCCTCCGATGAAGAAGAGGCCGTCCCTGCAGAGACGCCGGAGTATCGGCGCGGCCATCGGCGTGGCCGTCGGGGTGGTC---------ACCGGAGGTCCTGCGGGTCCTGAGAAGACGCTGAAATGTGAAGACACGGCT---------------GGTTCCAGCTCCCAGATACTCGAGAGGGAGTACGCGCAGGGCGTTCTGATCAGCGAGGTCGTGCTGGATAAGAGCCTCCCGGATTCGCCGTCGTCCAAGAAACCGAGACTTCGACGGAGCAGGAAGGTGAAGGATGCCCAAAGGCCTGGAGAGACG---ATAATTAAAGGGCACAGGAGCTACGATCTTATGCTCTGTCTGCAACTTGGAATCAGGTATACAGTTGGGAGGATTACGCCGATTCAGGAGCGTGAAGTGCGAGCTTCTGATTTTGGCCCCAAAGCAAATTTCTGGATGAACTTCCCCAAAAACGGATCACCGCTTACTCCTTCACATCGTGCTCTAGATTTCAAGTGGAAGGACTACTGCCCAATGGTTTTCAGAAATTTGAGGGAGATGTTCAAGATTGATACAGCAGATTACATGATTTCCATTAGTGGAAGTGATGCACTTAGGGAGCTATCTTCTCCTGGAAAGAGTGGGAGTATCTTTTTTTTATCGCAAGATGACCAGTTTATGATCAAGACTCTTCGGAAATCAGAAGTGCAGGTTCTTCTGCGTATGCTTCCGTACTATTATCGTCATGTCCATGCTTATGAGAACACACTTGTAACTAAATTTTTTGGCCTCCACAGGGTGAGACCTTCCAGCGGCCAAAAGTTTCGATTTGTAGTGATGGGCAACATGTTTTGCACAGAACTTAGAATTCATCGAAGATTTGACTTGAAAGGTTCGTCTTTGGGTCGTTCTACGGAGAAAATTAAAATCGACGAGAACACGACACTGAAAGACTTGGATCTGAACTATTCATTTTATCTCGAGCCTTCTTGGCGGGATGCTTTGCTTAAGCAGATTGAAATCGACAGCGAATTTCTAAGGAATCACAGTATAATGGATTACAGCTTGCTTCTTGGTTTCCATTACCGGGCTCGTCAAAAC---CTACAAATAGGATCATCATGTCCTGAAAGCATTTTGCCAGAT---AAACTAACTGTTCTTTCAGAAGCAGATGCCGCGGAGAAGGATTCCGCTTATAAC---TATCGAGATGGGCTGATTTTGGTGCAGCGAGGCAGTGACAAAAATGGTTCAGATGCTGTTGGCCCGCACATAAGGGGGAGCCGTCTGCGTGCGCCGTCGGGTTGTTTCGAGGAAGTAGACCTTCTGCTTCCAGGCACAGGAAGGCTCCCGATCCAGCTAGGGGTCAACATGCCCGCAAGAGCGGAGAAAGAAGGGAAACAAGAA---GAAGGCAGCAAATCACTCCATCACATGTATGATGTGGTGCTCTACATAGGGATCATTGATATTCTGCAGAAGTATAACATGACAAAGAAGATTGAGCATGCATACAAGTCCATCAAGTACAAGTATAACCCCTTGTCAATATCTGCAGTTGAACCTCAATTCTACTCGGAGCGCTTCCTCAAGTTTGTCGGGACGGCCTTCCCACAAAACTCATCTAATCAATAA
