# Supplementary material for: Comparative gene retention analysis in barley, wild emmer, and bread wheat pangenome lines reveals factors affecting gene retention following gene duplication
Source: BMC Biol. 2023 Feb 6;21:25. doi: 10.1186/s12915-022-01503-z (PMC9903521; doi:10.1186/s12915-022-01503-z)
Supplement: Supplementary file 12 — Additional file 12. Sequence alignment, phylogenetic trees, and natural selection analyses data for Fig. 5E-O. [file 12915_2022_1503_MOESM12_ESM.zip › Files_S11/HORVU.MOREX.r2.2HG0165250.1/2NG.dN]

    15
TRIDC7AG078380.1     
TraesCS7A02G569800     0.0459
HORVU.MOREX.r2.UnG0626220.1   0.1539  0.1253
TraesCS7A02G569400     0.1559  0.1429  0.0776
TRIDC7BG075160.1       0.1585  0.1491  0.0753  0.0461
TraesCS7B02G489300     0.1577  0.1469  0.0732  0.0490  0.0103
TraesCS2D02G546200     0.1535  0.1344  0.0692  0.0758  0.0762  0.0770
TraesCS7D02G543200     0.1563  0.1405  0.0667  0.0562  0.0635  0.0642  0.0636
Bradi1g29140.2         0.1343  0.1129  0.1516  0.1577  0.1573  0.1585  0.1413  0.1540
HORVU.MOREX.r2.2HG0165250.1   0.1638  0.1412  0.1542  0.1645  0.1645  0.1634  0.1521  0.1551  0.1566
TRIDC2BG072790.1       0.1705  0.1335  0.1085  0.1092  0.1123  0.1123  0.1100  0.1112  0.1027  0.0305
TRIDC2AG067630.1       0.1442  0.1159  0.1026  0.1007  0.1051  0.1051  0.1031  0.1058  0.0971  0.0207  0.0254
TraesCS2A02G479000     0.1575  0.1377  0.1545  0.1685  0.1643  0.1635  0.1545  0.1577  0.1603  0.0275  0.0254  0.0000
TraesCS2B02G503400     0.1583  0.1352  0.1498  0.1627  0.1582  0.1574  0.1488  0.1531  0.1579  0.0269  0.0154  0.0103  0.0199
TraesCS2D02G478300     0.1575  0.1373  0.1487  0.1630  0.1585  0.1570  0.1492  0.1520  0.1568  0.0264  0.0170  0.0118  0.0179  0.0052
