# Supplementary material for: Comparative gene retention analysis in barley, wild emmer, and bread wheat pangenome lines reveals factors affecting gene retention following gene duplication
Source: BMC Biol. 2023 Feb 6;21:25. doi: 10.1186/s12915-022-01503-z (PMC9903521; doi:10.1186/s12915-022-01503-z)
Supplement: Supplementary file 12 — Additional file 12. Sequence alignment, phylogenetic trees, and natural selection analyses data for Fig. 5E-O. [file 12915_2022_1503_MOESM12_ESM.zip › Files_S11/HORVU.MOREX.r2.2HG0165250.1/lnf]

    -1    897    812


 1

     1      1    -8.6535818141   0.000174500698       0.1565  --- (-) --- (-) --- (-) --- (-) --- (-) --- (-) --- (-) --- (-) --- (-) AGG (R) --- (-) --- (-) CGG (R) AGG (R) AGG (R) 
     2      1    -4.7546365132   0.008611674354       7.7247  --- (-) --- (-) --- (-) --- (-) --- (-) --- (-) --- (-) --- (-) --- (-) CTT (L) --- (-) --- (-) CTT (L) CTT (L) CTT (L) 
     3      1    -3.5427072358   0.028934887389      25.9546  --- (-) --- (-) --- (-) --- (-) --- (-) --- (-) --- (-) AAC (N) --- (-) --- (-) --- (-) --- (-) --- (-) --- (-) --- (-) 
     4      1    -4.4480010207   0.011701935533      10.4966  --- (-) --- (-) --- (-) --- (-) --- (-) --- (-) --- (-) AGA (R) --- (-) --- (-) --- (-) --- (-) --- (-) --- (-) --- (-) 
     5      1    -3.8419141205   0.021452499352      19.2429  --- (-) --- (-) --- (-) --- (-) --- (-) --- (-) --- (-) AGC (S) --- (-) --- (-) --- (-) --- (-) --- (-) --- (-) --- (-) 
     6      1    -3.8967295160   0.020308220666      18.2165  --- (-) --- (-) --- (-) --- (-) --- (-) --- (-) --- (-) CAG (Q) --- (-) --- (-) --- (-) --- (-) --- (-) --- (-) --- (-) 
     7      1    -4.1346643435   0.016008037430      14.3592  --- (-) --- (-) --- (-) --- (-) --- (-) --- (-) --- (-) CCC (P) --- (-) --- (-) --- (-) --- (-) --- (-) --- (-) --- (-) 
     8      1    -4.3934680910   0.012357796852      11.0849  --- (-) --- (-) --- (-) --- (-) --- (-) --- (-) --- (-) GCA (A) --- (-) --- (-) --- (-) --- (-) --- (-) --- (-) --- (-) 
     9      1    -4.2369380111   0.014451775340      12.9632  --- (-) --- (-) --- (-) --- (-) --- (-) --- (-) --- (-) GCT (A) --- (-) --- (-) --- (-) --- (-) --- (-) --- (-) --- (-) 
    10      1   -13.2457242592   0.000001767889       0.0016  --- (-) --- (-) --- (-) --- (-) --- (-) --- (-) --- (-) GGA (G) GGA (G) GGA (G) --- (-) --- (-) GGG (G) GGG (G) GGA (G) 
    11      1    -4.8795136858   0.007600709462       6.8178  --- (-) --- (-) --- (-) --- (-) --- (-) --- (-) --- (-) TCA (S) --- (-) --- (-) --- (-) --- (-) --- (-) --- (-) --- (-) 
    12      2    -4.1375689088   0.015961608501      14.3176  --- (-) --- (-) --- (-) --- (-) --- (-) --- (-) --- (-) TTC (F) --- (-) --- (-) --- (-) --- (-) --- (-) --- (-) --- (-) 
    13      1   -14.3564992210   0.000000582172       0.0005  --- (-) --- (-) --- (-) --- (-) --- (-) --- (-) TTC (F) ACA (T) --- (-) --- (-) --- (-) --- (-) --- (-) --- (-) --- (-) 
    14      1    -4.1346643435   0.016008037430      14.3592  --- (-) --- (-) --- (-) --- (-) --- (-) CCC (P) --- (-) --- (-) --- (-) --- (-) --- (-) --- (-) --- (-) --- (-) --- (-) 
    15      1    -3.7271219993   0.024061986696      21.5836  --- (-) --- (-) --- (-) --- (-) --- (-) GGC (G) --- (-) --- (-) --- (-) --- (-) --- (-) --- (-) --- (-) --- (-) --- (-) 
    16      1    -9.7744515930   0.000056886552       0.0510  --- (-) --- (-) --- (-) --- (-) ACC (T) AGC (S) --- (-) --- (-) --- (-) --- (-) --- (-) --- (-) --- (-) --- (-) --- (-) 
    17      1   -10.0648668238   0.000042548463       0.0382  --- (-) --- (-) --- (-) --- (-) CCC (P) ACC (T) --- (-) --- (-) --- (-) --- (-) --- (-) --- (-) --- (-) --- (-) --- (-) 
    18      1    -9.9696979204   0.000046796698       0.0420  --- (-) --- (-) --- (-) --- (-) GGC (G) TGC (C) --- (-) --- (-) --- (-) --- (-) --- (-) --- (-) --- (-) --- (-) --- (-) 
    19      1   -15.0616951481   0.000000287600       0.0003  --- (-) --- (-) --- (-) --- (-) TGC (C) ACC (T) --- (-) --- (-) --- (-) --- (-) --- (-) --- (-) --- (-) --- (-) --- (-) 
    20      1    -4.2959490882   0.013623635527      12.2204  --- (-) --- (-) --- (-) --- (-) TTG (L) TTG (L) --- (-) --- (-) --- (-) --- (-) --- (-) --- (-) --- (-) --- (-) --- (-) 
    21      1    -3.5427072358   0.028934887389      25.9546  --- (-) --- (-) --- (-) AAC (N) --- (-) --- (-) --- (-) --- (-) --- (-) --- (-) --- (-) --- (-) --- (-) --- (-) --- (-) 
    22      1    -8.7442895696   0.000159368796       0.1430  --- (-) --- (-) --- (-) AAG (K) --- (-) --- (-) --- (-) --- (-) ATG (M) ATG (M) --- (-) --- (-) ATG (M) ATG (M) ATG (M) 
    23      1    -3.9922640561   0.018457877108      16.5567  --- (-) --- (-) --- (-) AAT (N) --- (-) --- (-) --- (-) --- (-) --- (-) --- (-) --- (-) --- (-) --- (-) --- (-) --- (-) 
    24      1    -4.5082602122   0.011017611817       9.8828  --- (-) --- (-) --- (-) ACA (T) --- (-) --- (-) --- (-) --- (-) --- (-) --- (-) --- (-) --- (-) --- (-) --- (-) --- (-) 
    25      1    -4.2914709407   0.013684780983      12.2752  --- (-) --- (-) --- (-) AGT (S) --- (-) --- (-) --- (-) --- (-) --- (-) --- (-) --- (-) --- (-) --- (-) --- (-) --- (-) 
    26      1    -4.3724023354   0.012620884522      11.3209  --- (-) --- (-) --- (-) ATA (I) --- (-) --- (-) --- (-) --- (-) --- (-) --- (-) --- (-) --- (-) --- (-) --- (-) --- (-) 
    27      1    -3.8878466838   0.020489418767      18.3790  --- (-) --- (-) --- (-) ATG (M) --- (-) --- (-) --- (-) --- (-) --- (-) --- (-) --- (-) --- (-) --- (-) --- (-) --- (-) 
    28      1    -4.0744051520   0.017002325469      15.2511  --- (-) --- (-) --- (-) CGC (R) --- (-) --- (-) --- (-) --- (-) --- (-) --- (-) --- (-) --- (-) --- (-) --- (-) --- (-) 
    29      1   -11.6770855727   0.000008486061       0.0076  --- (-) --- (-) --- (-) CTC (L) CTC (L) CTC (L) --- (-) TCC (S) --- (-) --- (-) --- (-) --- (-) --- (-) --- (-) --- (-) 
    30      1    -4.4483632870   0.011697697084      10.4928  --- (-) --- (-) --- (-) CTT (L) --- (-) --- (-) --- (-) --- (-) --- (-) --- (-) --- (-) --- (-) --- (-) --- (-) --- (-) 
    31      1    -3.7562251049   0.023371800157      20.9645  --- (-) --- (-) --- (-) GAC (D) --- (-) --- (-) --- (-) GAC (D) --- (-) --- (-) --- (-) --- (-) --- (-) --- (-) --- (-) 
    32      1    -4.3934680910   0.012357796852      11.0849  --- (-) --- (-) --- (-) GCA (A) --- (-) --- (-) --- (-) --- (-) --- (-) --- (-) --- (-) --- (-) --- (-) --- (-) --- (-) 
    33      1   -15.5232820359   0.000000181269       0.0002  --- (-) --- (-) --- (-) GCA (A) --- (-) --- (-) GCA (A) ACA (T) ATT (I) --- (-) --- (-) --- (-) --- (-) --- (-) --- (-) 
    34      1   -17.0053099387   0.000000041180       0.0000  --- (-) --- (-) --- (-) GCC (A) --- (-) --- (-) --- (-) --- (-) ACA (T) CAA (Q) --- (-) --- (-) CAA (Q) CAA (Q) CAA (Q) 
    35      1    -4.2369380111   0.014451775340      12.9632  --- (-) --- (-) --- (-) GCT (A) --- (-) --- (-) --- (-) --- (-) --- (-) --- (-) --- (-) --- (-) --- (-) --- (-) --- (-) 
    36      1    -4.1010801343   0.016554784351      14.8496  --- (-) --- (-) --- (-) GTT (V) --- (-) --- (-) --- (-) --- (-) --- (-) --- (-) --- (-) --- (-) --- (-) --- (-) --- (-) 
    37      4    -4.8795136858   0.007600709462       6.8178  --- (-) --- (-) --- (-) TCA (S) --- (-) --- (-) --- (-) --- (-) --- (-) --- (-) --- (-) --- (-) --- (-) --- (-) --- (-) 
    38      1    -5.1127325519   0.006019611528       5.3996  --- (-) --- (-) --- (-) TCA (S) --- (-) --- (-) --- (-) TCA (S) --- (-) --- (-) --- (-) --- (-) --- (-) --- (-) --- (-) 
    39      1    -5.2386851038   0.005307230707       4.7606  --- (-) --- (-) --- (-) TCA (S) --- (-) TCA (S) --- (-) TCA (S) --- (-) --- (-) --- (-) --- (-) --- (-) --- (-) --- (-) 
    40      1   -24.2808548135   0.000000000029       0.0000  --- (-) --- (-) --- (-) TCA (S) TCA (S) CAT (H) TCA (S) TCA (S) --- (-) --- (-) --- (-) --- (-) --- (-) --- (-) --- (-) 
    41      2    -5.2522442477   0.005235754873       4.6965  --- (-) --- (-) --- (-) TCA (S) TCA (S) TCA (S) --- (-) TCA (S) --- (-) --- (-) --- (-) --- (-) --- (-) --- (-) --- (-) 
    42      2    -4.7229836058   0.008888618811       7.9731  --- (-) --- (-) --- (-) TCT (S) --- (-) --- (-) --- (-) --- (-) --- (-) --- (-) --- (-) --- (-) --- (-) --- (-) --- (-) 
    43      1    -4.2131675941   0.014799415473      13.2751  --- (-) --- (-) --- (-) TGC (C) --- (-) --- (-) --- (-) --- (-) --- (-) --- (-) --- (-) --- (-) --- (-) --- (-) --- (-) 
    44      1    -4.4022764834   0.012249422531      10.9877  --- (-) --- (-) --- (-) TGC (C) TGC (C) TGC (C) --- (-) --- (-) --- (-) --- (-) --- (-) --- (-) --- (-) --- (-) --- (-) 
    45      1    -4.6627244143   0.009440706936       8.4683  --- (-) --- (-) --- (-) TGT (C) --- (-) --- (-) --- (-) --- (-) --- (-) --- (-) --- (-) --- (-) --- (-) --- (-) --- (-) 
    46      1   -12.0305013464   0.000005959635       0.0053  --- (-) --- (-) AAA (K) AAA (K) AAA (K) AAA (K) AAG (K) AAA (K) AAA (K) AAA (K) --- (-) --- (-) AAA (K) AAA (K) AAG (K) 
    47      1   -13.8748576656   0.000000942380       0.0008  --- (-) --- (-) AAA (K) CAA (Q) CAA (Q) CAA (Q) CAG (Q) CAA (Q) --- (-) CAA (Q) CAA (Q) CAA (Q) CAA (Q) CAA (Q) CAA (Q) 
    48      1   -18.2786557705   0.000000011526       0.0000  --- (-) --- (-) AAC (N) --- (-) GCA (A) GCA (A) GCA (A) GCA (A) ACA (T) --- (-) --- (-) --- (-) --- (-) --- (-) --- (-) 
    49      1    -5.2278607656   0.005364990007       4.8124  --- (-) --- (-) AAC (N) AAC (N) AAC (N) AAC (N) AAC (N) AAC (N) AAC (N) AAC (N) --- (-) --- (-) AAC (N) AAC (N) AAC (N) 
    50      1   -11.7044074612   0.000008257345       0.0074  --- (-) --- (-) AAC (N) AAC (N) AAC (N) AAC (N) AAC (N) AAC (N) AAC (N) AAC (N) --- (-) --- (-) AAC (N) AAC (N) AGC (S) 
    51      1    -7.2853129619   0.000685533657       0.6149  --- (-) --- (-) AAC (N) AAC (N) AAC (N) AAC (N) AAC (N) AAC (N) AAT (N) AAT (N) --- (-) --- (-) AAT (N) AAT (N) AAT (N) 
    52      1   -12.3874922694   0.000004170426       0.0037  --- (-) --- (-) AAC (N) AAC (N) AAC (N) AAC (N) AAC (N) AAC (N) AAT (N) AGC (S) --- (-) --- (-) AAC (N) AAC (N) AAC (N) 
    53      1    -9.0533412486   0.000116999459       0.1049  --- (-) --- (-) AAC (N) AAC (N) AAC (N) AAC (N) AAC (N) AAC (N) AGC (S) AAC (N) --- (-) --- (-) AAC (N) AAC (N) AAC (N) 
    54      1   -16.6582756886   0.000000058264       0.0001  --- (-) --- (-) AAC (N) AAC (N) AAC (N) AAC (N) AAC (N) GAC (D) AAT (N) GAC (D) --- (-) --- (-) AAC (N) AAC (N) AAC (N) 
    55      1   -14.6030054265   0.000000454983       0.0004  --- (-) --- (-) AAC (N) AAC (N) AAC (N) AAC (N) AGC (S) AAC (N) AAG (K) AAG (K) --- (-) --- (-) AAG (K) AAG (K) AAG (K) 
    56      1   -23.6092851820   0.000000000056       0.0000  --- (-) --- (-) AAC (N) AGC (S) CCC (P) CCC (P) AAC (N) AAC (N) AAT (N) AGC (S) --- (-) --- (-) AGC (S) AGC (S) AGC (S) 
    57      1   -20.6933472578   0.000000001030       0.0000  --- (-) --- (-) AAC (N) CAC (H) CAC (H) CAC (H) CAC (H) AAC (N) TCC (S) AAC (N) --- (-) --- (-) AAC (N) AAC (N) AAC (N) 
    58      1   -18.9621360213   0.000000005819       0.0000  --- (-) --- (-) AAG (K) AAC (N) AAG (K) AAG (K) AAG (K) AAG (K) --- (-) AGC (S) --- (-) --- (-) AGT (S) AGT (S) AGT (S) 
    59      1   -16.4263232557   0.000000073475       0.0001  --- (-) --- (-) AAG (K) AAG (K) AAA (K) AAA (K) AAA (K) AAG (K) AAA (K) AAA (K) --- (-) --- (-) AAA (K) AAG (K) AAA (K) 
    60      3    -5.1543236296   0.005774384377       5.1796  --- (-) --- (-) AAG (K) AAG (K) AAG (K) AAG (K) AAG (K) AAG (K) AAG (K) AAG (K) --- (-) --- (-) AAG (K) AAG (K) AAG (K) 
    61      1   -10.9756786029   0.000017112890       0.0154  --- (-) --- (-) AAG (K) AAG (K) AAG (K) AAG (K) AAG (K) AAG (K) AAG (K) AGG (R) --- (-) --- (-) AAG (K) AAG (K) AAG (K) 
    62      1   -25.7976559944   0.000000000006       0.0000  --- (-) --- (-) AAG (K) AAG (K) AAG (K) AAG (K) ATC (I) AAG (K) AAA (K) GTC (V) --- (-) --- (-) GTG (V) GTG (V) GTG (V) 
    63      1    -9.0237726787   0.000120510620       0.1081  --- (-) --- (-) AAT (N) AAC (N) AAC (N) AAC (N) AAC (N) AAT (N) --- (-) --- (-) --- (-) --- (-) --- (-) --- (-) --- (-) 
    64      1    -7.7140224469   0.000446521750       0.4005  --- (-) --- (-) AAT (N) AAT (N) AAT (N) AAT (N) AAT (N) AAT (N) AAT (N) AAC (N) --- (-) --- (-) AAC (N) AAC (N) AAC (N) 
    65      1   -20.6632676504   0.000000001062       0.0000  --- (-) --- (-) AAT (N) AAT (N) AAT (N) AAT (N) GTC (V) AAT (N) CTT (L) --- (-) --- (-) --- (-) --- (-) --- (-) --- (-) 
    66      1   -19.1697750018   0.000000004728       0.0000  --- (-) --- (-) AAT (N) GAT (D) GAT (D) GAT (D) AAT (N) AAT (N) AAT (N) GGC (G) --- (-) --- (-) GGC (G) GGC (G) GGC (G) 
    67      1   -21.3763681083   0.000000000520       0.0000  --- (-) --- (-) ACA (T) --- (-) AAC (N) AAC (N) AAC (N) GCA (A) --- (-) --- (-) --- (-) --- (-) --- (-) --- (-) --- (-) 
    68      1   -17.9926816438   0.000000015342       0.0000  --- (-) --- (-) ACA (T) --- (-) TCA (S) TCA (S) TCA (S) GCA (A) TCC (S) --- (-) --- (-) --- (-) --- (-) --- (-) --- (-) 
    69      1   -13.0903565708   0.000002065049       0.0019  --- (-) --- (-) ACA (T) ACA (T) ACA (T) ACA (T) ACA (T) ACA (T) ACG (T) ACG (T) --- (-) --- (-) ACG (T) ACG (T) ACC (T) 
    70      1   -18.6488497376   0.000000007960       0.0000  --- (-) --- (-) ACA (T) ACA (T) ACA (T) ACA (T) ACA (T) GCA (A) CCA (P) AGA (R) --- (-) --- (-) --- (-) --- (-) --- (-) 
    71      1   -18.7389726305   0.000000007274       0.0000  --- (-) --- (-) ACA (T) ACC (T) ACC (T) ACC (T) ACC (T) ACC (T) AAC (N) GCC (A) --- (-) --- (-) ACC (T) ACC (T) ACC (T) 
    72      1   -20.0953616034   0.000000001874       0.0000  --- (-) --- (-) ACA (T) ACG (T) ACG (T) ACG (T) ACA (T) ACC (T) ACC (T) GCG (A) --- (-) --- (-) GCG (A) GCG (A) GCG (A) 
    73      1   -15.8062576632   0.000000136593       0.0001  --- (-) --- (-) ACA (T) ACG (T) ACG (T) ACG (T) ACG (T) ACG (T) ACC (T) ACC (T) --- (-) --- (-) ACC (T) ACC (T) ACG (T) 
    74      1   -25.0968635962   0.000000000013       0.0000  --- (-) --- (-) ACC (T) AAC (N) AAC (N) AAC (N) AAC (N) AGC (S) ATC (I) AAC (N) --- (-) --- (-) AGC (S) AAC (N) AGC (S) 
    75      1   -15.2545798345   0.000000237148       0.0002  --- (-) --- (-) ACC (T) ACA (T) ACC (T) ACC (T) ACA (T) ACA (T) ACA (T) ACC (T) --- (-) --- (-) ACC (T) ACC (T) ACC (T) 
    76      1   -23.5078124520   0.000000000062       0.0000  --- (-) --- (-) ACC (T) ACA (T) GCA (A) GCA (A) ACA (T) ACA (T) ATC (I) GTG (V) --- (-) --- (-) GTG (V) GTG (V) GTG (V) 
    77      1   -17.2361365389   0.000000032692       0.0000  --- (-) --- (-) ACC (T) ACC (T) ACA (T) ACA (T) ACC (T) ACC (T) ACA (T) ACA (T) --- (-) --- (-) ACA (T) ACG (T) ACG (T) 
    78      1   -23.2956673835   0.000000000076       0.0000  --- (-) --- (-) ACC (T) ACC (T) ACC (T) ACC (T) ACC (T) ACC (T) ACC (T) AGC (S) --- (-) --- (-) AGC (S) TCC (S) TCC (S) 
    79      1    -7.8856596385   0.000376098441       0.3374  --- (-) --- (-) ACC (T) ACC (T) ACC (T) ACC (T) ACC (T) ACC (T) ACG (T) ACC (T) --- (-) --- (-) ACC (T) ACC (T) ACC (T) 
    80      1   -21.6643232770   0.000000000390       0.0000  --- (-) --- (-) ACC (T) ACC (T) ACC (T) ACC (T) AGC (S) AGC (S) ACC (T) AGC (S) --- (-) --- (-) AAC (N) AGC (S) AGC (S) 
    81      1   -16.1542246644   0.000000096452       0.0001  --- (-) --- (-) ACC (T) ACC (T) ACG (T) ACG (T) ACC (T) ACC (T) ACA (T) ACA (T) --- (-) --- (-) ACG (T) ACG (T) ACG (T) 
    82      1   -16.7189072998   0.000000054837       0.0000  --- (-) --- (-) ACC (T) GCC (A) TCC (S) TCC (S) CCC (P) ACC (T) --- (-) --- (-) --- (-) --- (-) --- (-) --- (-) --- (-) 
    83      1   -19.8919817656   0.000000002296       0.0000  --- (-) --- (-) ACC (T) GTC (V) TCC (S) TCC (S) --- (-) TGC (C) --- (-) --- (-) --- (-) --- (-) --- (-) --- (-) --- (-) 
    84      1   -13.0745760790   0.000002097895       0.0019  --- (-) --- (-) ACG (T) ACG (T) ACG (T) ACG (T) ACC (T) ACG (T) GCG (A) ACG (T) --- (-) --- (-) ACG (T) ACG (T) ACG (T) 
    85      1   -12.1189979514   0.000005454891       0.0049  --- (-) --- (-) ACG (T) ACG (T) ACG (T) ACG (T) ACG (T) ACG (T) AAA (K) ACG (T) --- (-) --- (-) ACG (T) ACG (T) ACG (T) 
    86      1   -13.2135208625   0.000001825748       0.0016  --- (-) --- (-) ACG (T) ACG (T) ACG (T) ACG (T) ACG (T) ACG (T) TCA (S) ACG (T) --- (-) --- (-) ACG (T) ACG (T) ACG (T) 
    87      1   -17.9832987852   0.000000015486       0.0000  --- (-) --- (-) ACG (T) GCG (A) GCG (A) GCG (A) ACG (T) GCG (A) ATG (M) ATG (M) --- (-) --- (-) ATG (M) ATG (M) ATG (M) 
    88      1   -23.9762181805   0.000000000039       0.0000  --- (-) --- (-) ACT (T) ACA (T) ACG (T) ACG (T) ACA (T) GCA (A) GCA (A) GCT (A) --- (-) --- (-) --- (-) --- (-) --- (-) 
    89      1   -14.3844253839   0.000000566139       0.0005  --- (-) --- (-) ACT (T) ACC (T) ACC (T) ACC (T) ACT (T) ACC (T) ACC (T) ACG (T) --- (-) --- (-) ACG (T) ACG (T) ACG (T) 
    90      1   -21.6581403201   0.000000000393       0.0000  --- (-) --- (-) AGA (R) ACA (T) ACA (T) ACA (T) AAT (N) ACA (T) ATC (I) --- (-) --- (-) --- (-) --- (-) --- (-) --- (-) 
    91      1    -8.4460535587   0.000214746229       0.1926  --- (-) --- (-) AGA (R) AGA (R) AGA (R) AGA (R) AGA (R) AGA (R) AGA (R) AGG (R) --- (-) --- (-) AGG (R) AGG (R) AGG (R) 
    92      1   -13.2783740065   0.000001711100       0.0015  --- (-) --- (-) AGA (R) AGA (R) AGG (R) AGG (R) AGG (R) AGA (R) AGG (R) AGG (R) --- (-) --- (-) AGG (R) AGG (R) AGG (R) 
    93      1   -26.4132293352   0.000000000003       0.0000  --- (-) --- (-) AGC (S) --- (-) AGA (R) AGA (R) AGA (R) GCA (A) GCT (A) GCC (A) --- (-) --- (-) --- (-) --- (-) --- (-) 
    94      1    -8.8427365101   0.000144426980       0.1296  --- (-) --- (-) AGC (S) AGC (S) AGC (S) AGC (S) AGC (S) AGC (S) AAC (N) AGC (S) --- (-) --- (-) AGC (S) AGC (S) AGC (S) 
    95      1    -7.0058252269   0.000906585488       0.8132  --- (-) --- (-) AGC (S) AGC (S) AGC (S) AGC (S) AGC (S) AGC (S) AGT (S) AGC (S) --- (-) --- (-) AGC (S) AGC (S) AGC (S) 
    96      1   -11.0153171256   0.000016447828       0.0148  --- (-) --- (-) AGC (S) AGC (S) AGC (S) AGC (S) AGC (S) AGC (S) AGT (S) GGC (G) --- (-) --- (-) GGC (G) GGC (G) GGC (G) 
    97      1   -10.5276466100   0.000026785587       0.0240  --- (-) --- (-) AGC (S) AGC (S) AGC (S) AGC (S) AGT (S) AGC (S) AGT (S) AGT (S) --- (-) --- (-) AGT (S) AGT (S) AGT (S) 
    98      1   -25.9383733035   0.000000000005       0.0000  --- (-) --- (-) AGC (S) CAT (H) GGT (G) GGT (G) GGT (G) GAT (D) --- (-) GAT (D) --- (-) --- (-) GAT (D) GAT (D) GAT (D) 
    99      1   -15.7284711308   0.000000147643       0.0001  --- (-) --- (-) AGG (R) AAG (K) AGG (R) AGG (R) AGG (R) AAG (K) AGG (R) AGG (R) --- (-) --- (-) AGG (R) AGG (R) AGG (R) 
   100      1   -14.1542623385   0.000000712659       0.0006  --- (-) --- (-) AGG (R) AGA (R) AGG (R) AGG (R) AGA (R) AGG (R) AGA (R) AGG (R) --- (-) --- (-) AGG (R) AGG (R) AGG (R) 
   101      1   -26.2166334615   0.000000000004       0.0000  --- (-) --- (-) AGG (R) AGG (R) AGA (R) AGA (R) AGG (R) AGA (R) AGA (R) CGG (R) --- (-) --- (-) CGA (R) CGC (R) CGG (R) 
   102      1    -8.9799695344   0.000125906683       0.1129  --- (-) --- (-) AGG (R) AGG (R) AGG (R) AGG (R) AGG (R) AGA (R) AGG (R) AGG (R) --- (-) --- (-) AGG (R) AGG (R) AGG (R) 
   103      1    -8.0408402325   0.000322038249       0.2889  --- (-) --- (-) AGG (R) AGG (R) AGG (R) AGG (R) AGG (R) AGG (R) AGA (R) AGA (R) --- (-) --- (-) AGA (R) AGA (R) AGA (R) 
   104      1   -11.5909753128   0.000009249183       0.0083  --- (-) --- (-) AGG (R) AGG (R) AGG (R) AGG (R) AGG (R) AGG (R) AGA (R) CGG (R) --- (-) --- (-) AGG (R) AGG (R) AGG (R) 
   105      1    -9.7282873353   0.000059574237       0.0534  --- (-) --- (-) AGG (R) AGG (R) AGG (R) AGG (R) AGG (R) AGG (R) AGG (R) AGG (R) --- (-) --- (-) AGA (R) AGG (R) AGG (R) 
   106      3    -5.6434294561   0.003540704869       3.1760  --- (-) --- (-) AGG (R) AGG (R) AGG (R) AGG (R) AGG (R) AGG (R) AGG (R) AGG (R) --- (-) --- (-) AGG (R) AGG (R) AGG (R) 
   107      1   -29.4961183174   0.000000000000       0.0000  --- (-) --- (-) AGG (R) GGG (G) AGG (R) AGG (R) AGG (R) AGC (S) ACT (T) AAC (N) --- (-) --- (-) AAT (N) AAT (N) AAC (N) 
   108      1   -21.8196233468   0.000000000334       0.0000  --- (-) --- (-) AGT (S) GGT (G) GGT (G) GGT (G) AAC (N) GGT (G) --- (-) GGA (G) --- (-) --- (-) GGA (G) GGA (G) GGA (G) 
   109      1   -24.3214205763   0.000000000027       0.0000  --- (-) --- (-) ATA (I) ACA (T) ACA (T) ACA (T) ACG (T) ACG (T) ACA (T) ACC (T) --- (-) --- (-) GCC (A) ACC (T) ACC (T) 
   110      1    -9.2936850244   0.000092003400       0.0825  --- (-) --- (-) ATC (I) ATC (I) ATC (I) ATC (I) --- (-) ATC (I) ATC (I) GTC (V) --- (-) --- (-) GTC (V) GTC (V) GTC (V) 
   111      1   -12.3866218079   0.000004174058       0.0037  --- (-) --- (-) ATC (I) ATC (I) ATC (I) ATC (I) ATC (I) ATC (I) ATA (I) CTC (L) --- (-) --- (-) CTC (L) CTC (L) CTC (L) 
   112      1    -5.5543499852   0.003870583589       3.4719  --- (-) --- (-) ATC (I) ATC (I) ATC (I) ATC (I) ATC (I) ATC (I) ATC (I) ATC (I) --- (-) --- (-) ATC (I) ATC (I) ATC (I) 
   113      1    -7.2003796722   0.000746302404       0.6694  --- (-) --- (-) ATC (I) ATC (I) ATC (I) ATC (I) ATC (I) ATC (I) ATT (I) ATC (I) --- (-) --- (-) ATC (I) ATC (I) ATC (I) 
   114      1   -15.1462980630   0.000000264269       0.0002  --- (-) --- (-) ATC (I) ATC (I) ATC (I) ATC (I) ATC (I) ATC (I) CTC (L) GCC (A) --- (-) --- (-) GCC (A) GCC (A) GCC (A) 
   115      1   -15.9972420709   0.000000112846       0.0001  --- (-) --- (-) ATC (I) ATC (I) ATC (I) ATC (I) ATC (I) ATG (M) CTC (L) CTC (L) --- (-) --- (-) CTC (L) CTC (L) CTC (L) 
   116      1   -28.1413856823   0.000000000001       0.0000  --- (-) --- (-) ATC (I) ATG (M) ATG (M) ATG (M) TCA (S) ATC (I) TCA (S) --- (-) --- (-) --- (-) --- (-) --- (-) --- (-) 
   117      1   -23.1269362524   0.000000000090       0.0000  --- (-) --- (-) ATG (M) AAC (N) --- (-) --- (-) --- (-) --- (-) GCC (A) GGC (G) --- (-) --- (-) CGC (R) GGC (G) GGC (G) 
   118      3    -4.6707067901   0.009365647640       8.4010  --- (-) --- (-) ATG (M) ATG (M) ATG (M) ATG (M) ATG (M) ATG (M) ATG (M) ATG (M) --- (-) --- (-) ATG (M) ATG (M) ATG (M) 
   119      1   -15.3133621182   0.000000223610       0.0002  --- (-) --- (-) ATG (M) ATG (M) ATG (M) ATG (M) ATG (M) ATG (M) ATG (M) GCG (A) --- (-) --- (-) GCG (A) GCG (A) GCA (A) 
   120      1    -9.7467222744   0.000058486051       0.0525  --- (-) --- (-) ATG (M) ATG (M) ATG (M) ATG (M) GTG (V) ATG (M) ATG (M) ATG (M) --- (-) --- (-) ATG (M) ATG (M) ATG (M) 
   121      1   -12.1224850046   0.000005435902       0.0049  --- (-) --- (-) ATG (M) CTG (L) CTG (L) CTG (L) CTG (L) CTG (L) CTG (L) CTG (L) --- (-) --- (-) CTG (L) CTG (L) CTG (L) 
   122      1   -28.6278803758   0.000000000000       0.0000  --- (-) --- (-) ATG (M) TGG (W) CTG (L) CTG (L) TTG (L) TGG (W) AGA (R) AGG (R) --- (-) --- (-) AGG (R) AGG (R) AGG (R) 
   123      1    -5.6232080839   0.003613031588       3.2409  --- (-) --- (-) CAA (Q) CAA (Q) CAA (Q) CAA (Q) CAA (Q) CAA (Q) --- (-) CAA (Q) CAA (Q) CAA (Q) CAA (Q) CAA (Q) CAA (Q) 
   124      1    -9.4231598860   0.000080830201       0.0725  --- (-) --- (-) CAC (H) CAC (H) CAC (H) CAC (H) CAC (H) CAC (H) CAC (H) CGC (R) --- (-) --- (-) CGC (R) CGC (R) CGC (R) 
   125      2    -6.9033185006   0.001004446635       0.9010  --- (-) --- (-) CAC (H) CAC (H) CAC (H) CAC (H) CAC (H) CAC (H) CAT (H) CAC (H) --- (-) --- (-) CAC (H) CAC (H) CAC (H) 
   126      1   -13.8908426216   0.000000927435       0.0008  --- (-) --- (-) CAC (H) CAC (H) CAC (H) CAC (H) CAC (H) CAC (H) CAT (H) CAT (H) --- (-) --- (-) CAC (H) CAT (H) CAC (H) 
   127      1   -12.4259132810   0.000004013234       0.0036  --- (-) --- (-) CAC (H) CAC (H) CAC (H) CAC (H) CAC (H) CAC (H) CTT (L) CTC (L) --- (-) --- (-) CTC (L) CTC (L) CTC (L) 
   128      1   -31.8132966620   0.000000000000       0.0000  --- (-) --- (-) CAC (H) CAG (Q) GCT (A) GCT (A) CAC (H) CAC (H) CTG (L) CAG (Q) --- (-) --- (-) CAT (H) CAT (H) CAT (H) 
   129      1   -15.2802086876   0.000000231148       0.0002  --- (-) --- (-) CAC (H) CTT (L) CAC (H) CAC (H) CAC (H) CAC (H) CAC (H) CAC (H) --- (-) --- (-) --- (-) --- (-) --- (-) 
   130      1   -41.4673909067   0.000000000000       0.0000  --- (-) --- (-) CAC (H) GAC (D) CCA (P) CCA (P) CAC (H) GCA (A) GAC (D) GAC (D) --- (-) --- (-) CCC (P) CCC (P) CCC (P) 
   131      1   -20.7747217933   0.000000000950       0.0000  --- (-) --- (-) CAG (Q) CAA (Q) CAA (Q) CAA (Q) CAA (Q) CAA (Q) CGA (R) GCG (A) --- (-) --- (-) GCG (A) GCG (A) GCG (A) 
   132      1   -11.4586836344   0.000010557399       0.0095  --- (-) --- (-) CAG (Q) CAC (H) CAC (H) CAC (H) CAG (Q) CAG (Q) CAG (Q) CAG (Q) --- (-) --- (-) CAG (Q) CAG (Q) CAG (Q) 
   133      1   -25.8064842999   0.000000000006       0.0000  --- (-) --- (-) CAG (Q) CAC (H) GAG (E) GAG (E) CAG (Q) CTT (L) CAG (Q) CAA (Q) --- (-) --- (-) --- (-) --- (-) --- (-) 
   134      1   -30.5119982034   0.000000000000       0.0000  --- (-) --- (-) CAG (Q) CAG (Q) CAA (Q) CAG (Q) CAA (Q) CAG (Q) GAA (E) GGG (G) --- (-) --- (-) GGA (G) GGG (G) GGA (G) 
   135      1   -10.0244671335   0.000044302603       0.0397  --- (-) --- (-) CAG (Q) CAG (Q) CAG (Q) CAG (Q) CAA (Q) CAG (Q) CAA (Q) CAG (Q) --- (-) --- (-) CAG (Q) CAG (Q) CAG (Q) 
   136      1    -6.9728935702   0.000936937884       0.8404  --- (-) --- (-) CAG (Q) CAG (Q) CAG (Q) CAG (Q) CAG (Q) CAG (Q) CAA (Q) CAG (Q) --- (-) --- (-) CAG (Q) CAG (Q) CAG (Q) 
   137      1    -4.8361486130   0.007937565896       7.1200  --- (-) --- (-) CAG (Q) CAG (Q) CAG (Q) CAG (Q) CAG (Q) CAG (Q) CAG (Q) --- (-) --- (-) --- (-) --- (-) --- (-) --- (-) 
   138      2    -5.1376281679   0.005871599659       5.2668  --- (-) --- (-) CAG (Q) CAG (Q) CAG (Q) CAG (Q) CAG (Q) CAG (Q) CAG (Q) CAG (Q) --- (-) --- (-) CAG (Q) CAG (Q) CAG (Q) 
   139      1   -11.8642618387   0.000007037470       0.0063  --- (-) --- (-) CAG (Q) CAG (Q) CAG (Q) CAG (Q) CAG (Q) CAG (Q) CGC (R) CAG (Q) --- (-) --- (-) CAG (Q) CAG (Q) CAG (Q) 
   140      1   -18.2824026713   0.000000011483       0.0000  --- (-) --- (-) CAG (Q) CAG (Q) CAG (Q) CAG (Q) GAG (E) GAG (E) GAA (E) GAA (E) --- (-) --- (-) GAA (E) GAA (E) GAA (E) 
   141      1   -30.8336517142   0.000000000000       0.0000  --- (-) --- (-) CAG (Q) CAG (Q) CAG (Q) CTG (L) CAG (Q) CGG (R) GGG (G) GGA (G) --- (-) --- (-) GGG (G) GGA (G) GGG (G) 
   142      1   -37.8870363649   0.000000000000       0.0000  --- (-) --- (-) CAG (Q) CAG (Q) GCA (A) GCT (A) CAG (Q) AAC (N) CAC (H) CAC (H) --- (-) --- (-) CGC (R) CGC (R) CGC (R) 
   143      1   -14.8907413953   0.000000341219       0.0003  --- (-) --- (-) CAG (Q) GAG (E) GAG (E) GAG (E) GAA (E) GAG (E) --- (-) GAA (E) GAA (E) GAA (E) GAA (E) GAA (E) GAA (E) 
   144      1   -26.1271121441   0.000000000004       0.0000  --- (-) --- (-) CAG (Q) TCC (S) TCC (S) TCC (S) CAG (Q) CAG (Q) TCT (S) --- (-) --- (-) --- (-) --- (-) --- (-) --- (-) 
   145      1   -29.3239774198   0.000000000000       0.0000  --- (-) --- (-) CAT (H) ACA (T) --- (-) --- (-) GCA (A) GCA (A) GCC (A) GCA (A) --- (-) --- (-) GCA (A) GCA (A) GCG (A) 
   146      1   -27.9320654063   0.000000000001       0.0000  --- (-) --- (-) CAT (H) CAT (H) CAC (H) CAC (H) CAT (H) CAC (H) CAA (Q) AAC (N) --- (-) --- (-) ATT (I) AAT (N) AAT (N) 
   147      1   -18.2089946581   0.000000012358       0.0000  --- (-) --- (-) CAT (H) CAT (H) CAT (H) CAT (H) --- (-) CAT (H) GAA (E) GTC (V) --- (-) --- (-) GTC (V) GTC (V) GTC (V) 
   148      1   -10.2471734272   0.000035457583       0.0318  --- (-) --- (-) CAT (H) CAT (H) CAT (H) CAT (H) CAT (H) CAT (H) CAT (H) CAG (Q) --- (-) --- (-) CAG (Q) CAG (Q) CAG (Q) 
   149      1   -16.3887096806   0.000000076291       0.0001  --- (-) --- (-) CAT (H) CCT (P) --- (-) --- (-) CCT (P) CCT (P) CAC (H) CCT (P) --- (-) --- (-) CCT (P) CCT (P) CCT (P) 
   150      1   -24.3562599536   0.000000000026       0.0000  --- (-) --- (-) CCA (P) CCA (P) CCA (P) CCA (P) CCA (P) CCA (P) TTG (L) GAG (E) --- (-) --- (-) GAG (E) GCG (A) GAG (E) 
   151      1   -19.6519214989   0.000000002919       0.0000  --- (-) --- (-) CCA (P) CCA (P) CCA (P) CCA (P) GCA (A) CAG (Q) CCA (P) CCA (P) --- (-) --- (-) --- (-) --- (-) --- (-) 
   152      1   -35.2556923547   0.000000000000       0.0000  --- (-) --- (-) CCA (P) CCA (P) GCA (A) GCA (A) CCA (P) GAC (D) CTC (L) ACC (T) --- (-) --- (-) CCA (P) CCA (P) CCA (P) 
   153      1   -40.1637940811   0.000000000000       0.0000  --- (-) --- (-) CCA (P) CTT (L) GCT (A) GCT (A) CCA (P) CTT (L) --- (-) GCG (A) --- (-) --- (-) GCG (A) GGA (G) GCG (A) 
   154      1   -22.4725952676   0.000000000174       0.0000  --- (-) --- (-) CCA (P) GAT (D) GAT (D) GAT (D) TCT (S) TCT (S) --- (-) --- (-) --- (-) --- (-) --- (-) --- (-) --- (-) 
   155      1   -42.9983276157   0.000000000000       0.0000  --- (-) --- (-) CCA (P) GCA (A) TTC (F) TTC (F) AAC (N) CCT (P) GCT (A) GAT (D) --- (-) --- (-) GAT (D) GAT (D) GAT (D) 
   156      1   -13.3534584523   0.000001587328       0.0014  --- (-) --- (-) CCC (P) --- (-) ACC (T) TCC (S) --- (-) --- (-) --- (-) --- (-) --- (-) --- (-) --- (-) --- (-) --- (-) 
   157      1   -12.6524644354   0.000003199665       0.0029  --- (-) --- (-) CCC (P) CCC (P) CCA (P) CCA (P) CCC (P) CCC (P) CCG (P) CCG (P) --- (-) --- (-) CCG (P) CCG (P) CCG (P) 
   158      1   -12.4222463576   0.000004027977       0.0036  --- (-) --- (-) CCC (P) CCC (P) CCC (P) CCC (P) CCC (P) CCC (P) CCG (P) GCC (A) --- (-) --- (-) GCC (A) GCC (A) GCC (A) 
   159      1   -10.2500809894   0.000035354637       0.0317  --- (-) --- (-) CCC (P) CCC (P) CCC (P) CCC (P) CCC (P) CCC (P) CCT (P) CCG (P) --- (-) --- (-) CCG (P) CCG (P) CCG (P) 
   160      1   -10.0727501537   0.000042214358       0.0379  --- (-) --- (-) CCC (P) CCC (P) CCC (P) CCC (P) CCC (P) CCC (P) TCC (S) CCC (P) --- (-) --- (-) CCC (P) CCC (P) CCC (P) 
   161      1   -28.1497221340   0.000000000001       0.0000  --- (-) --- (-) CCC (P) CCC (P) CCT (P) CCT (P) CAA (Q) CCC (P) GAG (E) CAA (Q) --- (-) --- (-) CAA (Q) CAA (Q) CAA (Q) 
   162      1   -14.9757560359   0.000000313409       0.0003  --- (-) --- (-) CCC (P) CCT (P) CCC (P) CCC (P) CCC (P) CCT (P) CCT (P) CCC (P) --- (-) --- (-) CCC (P) CCC (P) CCC (P) 
   163      1   -32.3861071619   0.000000000000       0.0000  --- (-) --- (-) CCC (P) TCC (S) GCT (A) GCT (A) TCC (S) TAC (Y) ACT (T) CCT (P) --- (-) --- (-) TCT (S) CCT (P) CCT (P) 
   164      1    -7.9327140502   0.000358811258       0.3219  --- (-) --- (-) CCG (P) CCA (P) CCA (P) CCA (P) --- (-) CCA (P) --- (-) --- (-) --- (-) --- (-) --- (-) --- (-) --- (-) 
   165      1   -18.4462800563   0.000000009747       0.0000  --- (-) --- (-) CCG (P) CCG (P) CCG (P) CCG (P) CCA (P) CCG (P) CCC (P) CCG (P) --- (-) --- (-) CCG (P) GCG (A) CCG (P) 
   166      2    -4.5842211638   0.010211699933       9.1599  --- (-) --- (-) CCT (P) --- (-) --- (-) --- (-) --- (-) --- (-) --- (-) --- (-) --- (-) --- (-) --- (-) --- (-) --- (-) 
   167      1   -21.7187023048   0.000000000370       0.0000  --- (-) --- (-) CCT (P) CCT (P) CCT (P) CCT (P) CCC (P) CCC (P) CCT (P) CCG (P) --- (-) --- (-) CCC (P) CCT (P) CCC (P) 
   168      1   -13.2688625245   0.000001727453       0.0015  --- (-) --- (-) CCT (P) CCT (P) CCT (P) CCT (P) CCT (P) CCT (P) CCA (P) CCT (P) --- (-) --- (-) CCT (P) CCC (P) CCT (P) 
   169      1    -6.4993535404   0.001504411420       1.3495  --- (-) --- (-) CCT (P) CCT (P) CCT (P) CCT (P) CCT (P) CCT (P) CCT (P) CCT (P) --- (-) --- (-) CCT (P) CCT (P) CCT (P) 
   170      1   -24.2624421556   0.000000000029       0.0000  --- (-) --- (-) CCT (P) CCT (P) CCT (P) CCT (P) CCT (P) CCT (P) TCT (S) ACA (T) --- (-) --- (-) CCA (P) CCG (P) CCA (P) 
   171      1   -30.0400036322   0.000000000000       0.0000  --- (-) --- (-) CGC (R) AAG (K) AAT (N) AAT (N) AAT (N) AGT (S) TGT (C) CGC (R) --- (-) --- (-) CGC (R) CGC (R) CGC (R) 
   172      1    -5.9175134901   0.002691885262       2.4146  --- (-) --- (-) CGC (R) CGC (R) CGC (R) CGC (R) CGC (R) CGC (R) CGC (R) CGC (R) --- (-) --- (-) CGC (R) CGC (R) CGC (R) 
   173      1    -7.8409398543   0.000393299223       0.3528  --- (-) --- (-) CGC (R) CGC (R) CGC (R) CGC (R) CGC (R) CGC (R) CGT (R) CGC (R) --- (-) --- (-) CGC (R) CGC (R) CGC (R) 
   174      1   -18.3157231609   0.000000011107       0.0000  --- (-) --- (-) CGG (R) CGC (R) CGC (R) CGC (R) CAG (Q) CGC (R) CGG (R) CGG (R) --- (-) --- (-) CGG (R) CGG (R) CGG (R) 
   175      1   -10.1186298284   0.000040321335       0.0362  --- (-) --- (-) CGG (R) CGG (R) CGG (R) CGG (R) CGG (R) CGG (R) CAG (Q) CGG (R) --- (-) --- (-) CGG (R) CGG (R) CGG (R) 
   176      1   -28.2179580079   0.000000000001       0.0000  --- (-) --- (-) CGG (R) TCT (S) TCT (S) TCT (S) CAG (Q) CAG (Q) TCC (S) --- (-) --- (-) --- (-) --- (-) --- (-) --- (-) 
   177      1   -25.6110754026   0.000000000008       0.0000  --- (-) --- (-) CGG (R) TTG (L) CTG (L) CTG (L) CTG (L) CTG (L) TTG (L) TCG (S) --- (-) --- (-) TCA (S) TCG (S) TCG (S) 
   178      1   -18.9430067821   0.000000005931       0.0000  --- (-) --- (-) CTC (L) CTC (L) CGC (R) CGC (R) CTC (L) CGC (R) CTT (L) CTC (L) --- (-) --- (-) CTC (L) CTC (L) CTC (L) 
   179      1    -8.4501365685   0.000213871205       0.1918  --- (-) --- (-) CTC (L) CTC (L) CTC (L) CTC (L) CTC (L) CTC (L) CTA (L) CTC (L) --- (-) --- (-) CTC (L) CTC (L) CTC (L) 
   180      1    -5.4655050238   0.004230204154       3.7945  --- (-) --- (-) CTC (L) CTC (L) CTC (L) CTC (L) CTC (L) CTC (L) CTC (L) --- (-) --- (-) --- (-) --- (-) --- (-) --- (-) 
   181      1    -5.9295738538   0.002659615132       2.3857  --- (-) --- (-) CTC (L) CTC (L) CTC (L) CTC (L) CTC (L) CTC (L) CTC (L) CTC (L) --- (-) --- (-) CTC (L) CTC (L) CTC (L) 
   182      1   -19.2040059568   0.000000004569       0.0000  --- (-) --- (-) CTC (L) CTC (L) CTC (L) CTC (L) CTC (L) CTC (L) CTG (L) GTG (V) --- (-) --- (-) GAG (E) GAG (E) GAG (E) 
   183      1   -17.4606561327   0.000000026118       0.0000  --- (-) --- (-) CTC (L) CTC (L) CTC (L) CTC (L) CTC (L) CTC (L) CTT (L) ACA (T) --- (-) --- (-) ACA (T) ACA (T) ACA (T) 
   184      1   -12.4111853817   0.000004072777       0.0037  --- (-) --- (-) CTC (L) CTC (L) CTC (L) CTC (L) CTC (L) CTC (L) TTA (L) CTG (L) --- (-) --- (-) CTG (L) CTG (L) CTG (L) 
   185      1   -15.2154090655   0.000000246622       0.0002  --- (-) --- (-) CTC (L) CTC (L) CTC (L) CTC (L) CTC (L) CTC (L) TTA (L) GTC (V) --- (-) --- (-) GTC (V) GTC (V) GTC (V) 
   186      1   -17.9634894400   0.000000015796       0.0000  --- (-) --- (-) CTC (L) CTC (L) TTC (F) TTC (F) TTC (F) TTC (F) TTC (F) CTC (L) --- (-) --- (-) CTC (L) CTC (L) CTC (L) 
   187      1   -18.9528047261   0.000000005874       0.0000  --- (-) --- (-) CTC (L) CTG (L) CTG (L) CTC (L) CTG (L) CTG (L) TTA (L) CTG (L) --- (-) --- (-) CTG (L) CTG (L) CTG (L) 
   188      1   -12.7471482396   0.000002910609       0.0026  --- (-) --- (-) CTG (L) CTA (L) CTG (L) CTG (L) CTA (L) CTA (L) CTA (L) CTA (L) --- (-) --- (-) CTA (L) CTA (L) CTA (L) 
   189      1   -15.7826958783   0.000000139850       0.0001  --- (-) --- (-) CTG (L) CTC (L) CTA (L) CTA (L) CTA (L) CTA (L) TTG (L) CTG (L) --- (-) --- (-) CTG (L) CTG (L) CTG (L) 
   190      1   -11.8631508007   0.000007045293       0.0063  --- (-) --- (-) CTG (L) CTG (L) CTG (L) CTG (L) CTA (L) CTG (L) CTA (L) CTG (L) --- (-) --- (-) CTG (L) CTG (L) CTG (L) 
   191      1   -10.5182411598   0.000027038706       0.0243  --- (-) --- (-) CTG (L) CTG (L) CTG (L) CTG (L) CTG (L) CTG (L) TTA (L) CTG (L) --- (-) --- (-) CTG (L) CTG (L) CTG (L) 
   192      1   -30.6600741711   0.000000000000       0.0000  --- (-) --- (-) CTT (L) ACC (T) ACC (T) ACC (T) CAG (Q) CTT (L) TCG (S) --- (-) --- (-) --- (-) --- (-) --- (-) --- (-) 
   193      1   -13.7151736499   0.000001105543       0.0010  --- (-) --- (-) CTT (L) CTT (L) CTT (L) CTT (L) CTT (L) CTT (L) ACT (T) CTT (L) --- (-) --- (-) --- (-) --- (-) --- (-) 
   194      1   -12.1579822002   0.000005246328       0.0047  --- (-) --- (-) GAA (E) AAA (K) GAA (E) GAA (E) --- (-) AAA (K) --- (-) --- (-) --- (-) --- (-) --- (-) --- (-) --- (-) 
   195      1   -25.8184897749   0.000000000006       0.0000  --- (-) --- (-) GAA (E) AAC (N) AAG (K) AAG (K) AAG (K) AAG (K) AAA (K) GAG (E) --- (-) --- (-) GAG (E) GAA (E) GAG (E) 
   196      1   -16.8345603508   0.000000048848       0.0000  --- (-) --- (-) GAC (D) GAC (D) GAC (D) GAC (D) ATC (I) GAC (D) ATC (I) --- (-) --- (-) --- (-) --- (-) --- (-) --- (-) 
   197      1    -8.7724298654   0.000154946623       0.1390  --- (-) --- (-) GAC (D) GAC (D) GAC (D) GAC (D) GAC (D) GAC (D) AAC (N) GAC (D) --- (-) --- (-) GAC (D) GAC (D) GAC (D) 
   198      2    -5.2262962953   0.005373389943       4.8199  --- (-) --- (-) GAC (D) GAC (D) GAC (D) GAC (D) GAC (D) GAC (D) GAC (D) GAC (D) --- (-) --- (-) GAC (D) GAC (D) GAC (D) 
   199      1    -9.1850894696   0.000102557241       0.0920  --- (-) --- (-) GAC (D) GAC (D) GAC (D) GAC (D) GAC (D) GAC (D) GAC (D) GGC (G) --- (-) --- (-) GGC (G) GGC (G) GGC (G) 
   200      2    -6.5774089942   0.001391449883       1.2481  --- (-) --- (-) GAC (D) GAC (D) GAC (D) GAC (D) GAC (D) GAC (D) GAT (D) GAC (D) --- (-) --- (-) GAC (D) GAC (D) GAC (D) 
   201      1   -11.0601374844   0.000015726907       0.0141  --- (-) --- (-) GAC (D) GAC (D) GAC (D) GAC (D) GAC (D) GAC (D) GAT (D) GCC (A) --- (-) --- (-) GCC (A) GCC (A) GCC (A) 
   202      1    -9.8033287608   0.000055267321       0.0496  --- (-) --- (-) GAC (D) GAC (D) GAC (D) GAC (D) GAC (D) GAC (D) GGC (G) GGC (G) --- (-) --- (-) GGC (G) GGC (G) GGC (G) 
   203      1   -30.6017187504   0.000000000000       0.0000  --- (-) --- (-) GAC (D) GAC (D) GAG (E) GAC (D) AAG (K) GAC (D) GAG (E) GGA (G) --- (-) --- (-) GGA (G) GGA (G) GGC (G) 
   204      1   -19.5943621122   0.000000003092       0.0000  --- (-) --- (-) GAC (D) GAC (D) GAT (D) GAC (D) AAC (N) GAC (D) AAT (N) GAC (D) --- (-) --- (-) GAC (D) GAC (D) GAC (D) 
   205      1   -12.2861870763   0.000004615054       0.0041  --- (-) --- (-) GAC (D) GAG (E) GAG (E) GAG (E) GAG (E) GAG (E) GAA (E) GAA (E) --- (-) --- (-) GAA (E) GAA (E) GAA (E) 
   206      1   -11.3034825989   0.000012329909       0.0111  --- (-) --- (-) GAC (D) GAT (D) GAC (D) GAC (D) GAT (D) GAT (D) GAT (D) GAC (D) --- (-) --- (-) GAC (D) GAC (D) GAC (D) 
   207      1   -19.7333152297   0.000000002691       0.0000  --- (-) --- (-) GAG (E) GAC (D) GAC (D) GAC (D) GAG (E) GAC (D) GAA (E) GAG (E) --- (-) --- (-) GAA (E) GAA (E) GAA (E) 
   208      1    -4.1699234391   0.015453443209      13.8617  --- (-) --- (-) GAG (E) GAG (E) GAG (E) GAG (E) --- (-) GAG (E) --- (-) --- (-) --- (-) --- (-) --- (-) --- (-) --- (-) 
   209      1   -10.3213202913   0.000032923618       0.0295  --- (-) --- (-) GAG (E) GAG (E) GAG (E) GAG (E) GAC (D) GAG (E) GAG (E) GAG (E) --- (-) --- (-) GAG (E) GAG (E) GAG (E) 
   210      1   -12.1294411925   0.000005398221       0.0048  --- (-) --- (-) GAG (E) GAG (E) GAG (E) GAG (E) GAG (E) GAG (E) CAA (Q) GAA (E) --- (-) --- (-) GAA (E) GAA (E) GAA (E) 
   211      1   -10.4043807977   0.000030299456       0.0272  --- (-) --- (-) GAG (E) GAG (E) GAG (E) GAG (E) GAG (E) GAG (E) GAA (E) GAC (D) --- (-) --- (-) GAC (D) GAC (D) GAC (D) 
   212      1   -10.9788791661   0.000017058206       0.0153  --- (-) --- (-) GAG (E) GAG (E) GAG (E) GAG (E) GAG (E) GAG (E) GAG (E) GAC (D) --- (-) --- (-) GAG (E) GAG (E) GAG (E) 
   213      2    -5.1430040009   0.005840119612       5.2386  --- (-) --- (-) GAG (E) GAG (E) GAG (E) GAG (E) GAG (E) GAG (E) GAG (E) GAG (E) --- (-) --- (-) GAG (E) GAG (E) GAG (E) 
   214      1    -9.1917011829   0.000101881398       0.0914  --- (-) --- (-) GAG (E) GAG (E) GAG (E) GAG (E) GAG (E) GAG (E) GAG (E) GGG (G) --- (-) --- (-) GGG (G) GGG (G) GGG (G) 
   215      1   -16.8515066596   0.000000048027       0.0000  --- (-) --- (-) GAG (E) GAG (E) GAG (E) GAG (E) GAT (D) GAG (E) CAA (Q) CAG (Q) --- (-) --- (-) CAG (Q) CAG (Q) CAG (Q) 
   216      1    -9.2055583734   0.000100479345       0.0901  --- (-) --- (-) GAT (D) GAT (D) GAT (D) GAT (D) GAC (D) GAT (D) GAC (D) GAC (D) --- (-) --- (-) GAC (D) GAC (D) GAC (D) 
   217      1    -7.6136440829   0.000493669604       0.4428  --- (-) --- (-) GAT (D) GAT (D) GAT (D) GAT (D) GAT (D) GAT (D) GAT (D) GAC (D) --- (-) --- (-) GAC (D) GAC (D) GAC (D) 
   218      1   -25.2296588862   0.000000000011       0.0000  --- (-) --- (-) GCA (A) AAC (N) --- (-) --- (-) --- (-) --- (-) TCT (S) AGG (R) --- (-) --- (-) AGG (R) AGG (R) AGG (R) 
   219      1   -14.4777048881   0.000000515718       0.0005  --- (-) --- (-) GCA (A) GCA (A) GCA (A) GCA (A) GCA (A) GCA (A) TCT (S) GCT (A) --- (-) --- (-) GCT (A) GCT (A) GCT (A) 
   220      1   -16.1587491064   0.000000096016       0.0001  --- (-) --- (-) GCA (A) GCA (A) GCA (A) GCA (A) GGA (G) GCA (A) GCT (A) GCG (A) --- (-) --- (-) GCG (A) GCG (A) GCG (A) 
   221      1   -22.1330120537   0.000000000244       0.0000  --- (-) --- (-) GCA (A) GCA (A) GCC (A) GCC (A) GAG (E) GCA (A) --- (-) GGT (G) --- (-) --- (-) GGT (G) GGT (G) GGT (G) 
   222      1   -31.4973836100   0.000000000000       0.0000  --- (-) --- (-) GCA (A) TCA (S) GAA (E) GAA (E) ACA (T) GCA (A) AAT (N) GCA (A) --- (-) --- (-) GCT (A) GCT (A) GCT (A) 
   223      1   -11.0352087393   0.000016123887       0.0145  --- (-) --- (-) GCC (A) ACC (T) ACC (T) ACC (T) ACC (T) ACC (T) ACC (T) ACC (T) --- (-) --- (-) ACC (T) ACC (T) ACC (T) 
   224      1   -17.1239043755   0.000000036575       0.0000  --- (-) --- (-) GCC (A) ACC (T) ACC (T) ACC (T) ACC (T) ACC (T) CTC (L) CTC (L) --- (-) --- (-) CTC (L) CTC (L) CTC (L) 
   225      1   -23.1959362756   0.000000000084       0.0000  --- (-) --- (-) GCC (A) AGA (R) AGA (R) AGA (R) AGA (R) AGA (R) GCT (A) GCC (A) --- (-) --- (-) GCC (A) GCC (A) GCC (A) 
   226      1   -26.4822989158   0.000000000003       0.0000  --- (-) --- (-) GCC (A) AGC (S) AGC (S) AGC (S) AGC (S) TCC (S) GGT (G) AGC (S) --- (-) --- (-) AGC (S) AGC (S) AGC (S) 
   227      1   -23.3903749127   0.000000000069       0.0000  --- (-) --- (-) GCC (A) ATG (M) --- (-) --- (-) ATG (M) ATG (M) GTG (V) ACA (T) --- (-) --- (-) ACA (T) ACA (T) ACA (T) 
   228      1   -15.9141279329   0.000000122626       0.0001  --- (-) --- (-) GCC (A) GAC (D) --- (-) --- (-) GCC (A) GCC (A) AAC (N) GCC (A) --- (-) --- (-) GCC (A) GCC (A) GCC (A) 
   229      1   -23.7450937818   0.000000000049       0.0000  --- (-) --- (-) GCC (A) GAC (D) GAC (D) GAC (D) CTT (L) GTC (V) CGC (R) --- (-) --- (-) --- (-) --- (-) --- (-) --- (-) 
   230      1   -21.0095084249   0.000000000751       0.0000  --- (-) --- (-) GCC (A) GCA (A) GCA (A) GCA (A) GCA (A) GCA (A) GCT (A) TCC (S) --- (-) --- (-) TCG (S) TCG (S) TCG (S) 
   231      1    -4.7856129731   0.008349004464       7.4891  --- (-) --- (-) GCC (A) GCC (A) GCC (A) GCC (A) GCC (A) GCC (A) --- (-) --- (-) --- (-) --- (-) --- (-) --- (-) --- (-) 
   232      1   -23.4371318500   0.000000000066       0.0000  --- (-) --- (-) GCC (A) GCC (A) GCC (A) GCC (A) GCC (A) GCC (A) GCA (A) GCG (A) --- (-) --- (-) GCC (A) GAG (E) GCC (A) 
   233      1    -6.0623368491   0.002328952114       2.0891  --- (-) --- (-) GCC (A) GCC (A) GCC (A) GCC (A) GCC (A) GCC (A) GCC (A) GCC (A) --- (-) --- (-) GCC (A) GCC (A) GCC (A) 
   234      1    -7.6916515078   0.000456623432       0.4096  --- (-) --- (-) GCC (A) GCC (A) GCC (A) GCC (A) GCC (A) GCC (A) GCT (A) GCC (A) --- (-) --- (-) GCC (A) GCC (A) GCC (A) 
   235      1   -17.7235097761   0.000000020081       0.0000  --- (-) --- (-) GCC (A) GCC (A) GCC (A) GCC (A) GCC (A) GCC (A) GGG (G) GCC (A) --- (-) --- (-) GGC (G) GGC (G) GGC (G) 
   236      1   -23.0682433991   0.000000000096       0.0000  --- (-) --- (-) GCC (A) GCC (A) GCC (A) GCC (A) GCC (A) GCC (A) TCG (S) TCC (S) --- (-) --- (-) TCA (S) TCC (S) TCA (S) 
   237      1   -18.7966131291   0.000000006866       0.0000  --- (-) --- (-) GCC (A) GCC (A) GCC (A) GCC (A) GCG (A) GCC (A) ATG (M) GTG (V) --- (-) --- (-) GTG (V) GTG (V) GTG (V) 
   238      1   -16.7035610186   0.000000055685       0.0000  --- (-) --- (-) GCC (A) GCC (A) GCG (A) GCG (A) GCG (A) GCT (A) GCT (A) GCC (A) --- (-) --- (-) GCC (A) GCC (A) GCC (A) 
   239      1   -30.6093370446   0.000000000000       0.0000  --- (-) --- (-) GCC (A) GTC (V) GCC (A) GCC (A) GCC (A) GCC (A) GGA (G) GCC (A) --- (-) --- (-) GCC (A) AAC (N) AAT (N) 
   240      1   -15.4239065210   0.000000200208       0.0002  --- (-) --- (-) GCG (A) GCA (A) GCA (A) GCA (A) CCA (P) GCA (A) --- (-) GCG (A) --- (-) --- (-) GCG (A) GCG (A) GCG (A) 
   241      1   -22.9295250126   0.000000000110       0.0000  --- (-) --- (-) GCG (A) GCC (A) GCC (A) GCC (A) GCC (A) GCT (A) CAA (Q) GCC (A) --- (-) --- (-) GCC (A) GCC (A) GCC (A) 
   242      1   -34.1516124847   0.000000000000       0.0000  --- (-) --- (-) GCG (A) GTG (V) CTC (L) GTG (V) GTG (V) GTG (V) ATA (I) GTG (V) --- (-) --- (-) GTA (V) GTG (V) GTA (V) 
   243      1    -5.2080290401   0.005472449043       4.9088  --- (-) --- (-) GCT (A) --- (-) GCT (A) GCT (A) GCT (A) GCT (A) --- (-) --- (-) --- (-) --- (-) --- (-) --- (-) --- (-) 
   244      1   -23.9057493285   0.000000000041       0.0000  --- (-) --- (-) GCT (A) AAT (N) GCC (A) GCC (A) GCC (A) GCT (A) GCC (A) GCT (A) --- (-) --- (-) GCT (A) GCT (A) GCT (A) 
   245      1   -41.9960142298   0.000000000000       0.0000  --- (-) --- (-) GCT (A) AGA (R) TTC (F) TTC (F) CCC (P) GCT (A) AAT (N) CCC (P) --- (-) --- (-) CCC (P) CCC (P) CCC (P) 
   246      1   -17.0503796747   0.000000039365       0.0000  --- (-) --- (-) GCT (A) GCT (A) GCT (A) GCT (A) --- (-) GCT (A) GGT (G) CCC (P) --- (-) --- (-) CCC (P) CCC (P) CCC (P) 
   247      1   -14.1491115822   0.000000716340       0.0006  --- (-) --- (-) GCT (A) GCT (A) GCT (A) GCT (A) GCT (A) GCT (A) GCA (A) GAG (E) --- (-) --- (-) GAG (E) GAG (E) GAG (E) 
   248      1   -46.5730617986   0.000000000000       0.0000  --- (-) --- (-) GCT (A) TTC (F) AGC (S) AGC (S) CAA (Q) GCT (A) CAA (Q) CAT (H) --- (-) --- (-) CAT (H) CAC (H) CAC (H) 
   249      1   -11.4469012468   0.000010682526       0.0096  --- (-) --- (-) GGA (G) GGA (G) GGA (G) GGA (G) GGA (G) GGA (G) GGA (G) GGA (G) --- (-) --- (-) GGC (G) GGC (G) GGC (G) 
   250      1    -9.6256769842   0.000066011804       0.0592  --- (-) --- (-) GGA (G) GGC (G) GGC (G) GGC (G) GGC (G) GGC (G) GGC (G) GGC (G) --- (-) --- (-) GGC (G) GGC (G) GGC (G) 
   251      1   -10.8908557243   0.000018627795       0.0167  --- (-) --- (-) GGA (G) GGG (G) GGG (G) GGG (G) GGG (G) GGG (G) GGC (G) GGC (G) --- (-) --- (-) GGC (G) GGC (G) GGC (G) 
   252      1   -10.5139704763   0.000027154427       0.0244  --- (-) --- (-) GGC (G) GCC (A) GGC (G) GGC (G) GGC (G) GGC (G) --- (-) --- (-) --- (-) --- (-) --- (-) --- (-) --- (-) 
   253      1   -23.2051522796   0.000000000084       0.0000  --- (-) --- (-) GGC (G) GGC (G) GCC (A) GCC (A) GGC (G) GGC (G) TCC (S) GCC (A) --- (-) --- (-) GCC (A) GGC (G) GGC (G) 
   254      1   -16.8325939768   0.000000048944       0.0000  --- (-) --- (-) GGC (G) GGC (G) GGA (G) GGC (G) GGT (G) GGC (G) GGA (G) GGC (G) --- (-) --- (-) GGC (G) GGC (G) GGC (G) 
   255      1    -9.4610548250   0.000077824457       0.0698  --- (-) --- (-) GGC (G) GGC (G) GGC (G) GGC (G) --- (-) GGC (G) GGT (G) GGG (G) --- (-) --- (-) GGG (G) GGG (G) GGG (G) 
   256      1   -11.6875988633   0.000008397312       0.0075  --- (-) --- (-) GGC (G) GGC (G) GGC (G) GGC (G) GGC (G) GGC (G) AGT (S) GGC (G) --- (-) --- (-) GGC (G) GGC (G) GGC (G) 
   257      1   -11.0891218255   0.000015277616       0.0137  --- (-) --- (-) GGC (G) GGC (G) GGC (G) GGC (G) GGC (G) GGC (G) GAT (D) GGC (G) --- (-) --- (-) GGC (G) GGC (G) GGC (G) 
   258      1    -8.2682538453   0.000256532846       0.2301  --- (-) --- (-) GGC (G) GGC (G) GGC (G) GGC (G) GGC (G) GGC (G) GGA (G) GGC (G) --- (-) --- (-) GGC (G) GGC (G) GGC (G) 
   259      1   -10.2635907796   0.000034880216       0.0313  --- (-) --- (-) GGC (G) GGC (G) GGC (G) GGC (G) GGC (G) GGC (G) GGC (G) GGA (G) --- (-) --- (-) GGC (G) GGC (G) GGC (G) 
   260      7    -6.1132530020   0.002213339093       1.9854  --- (-) --- (-) GGC (G) GGC (G) GGC (G) GGC (G) GGC (G) GGC (G) GGC (G) GGC (G) --- (-) --- (-) GGC (G) GGC (G) GGC (G) 
   261      1   -10.5965221759   0.000025002814       0.0224  --- (-) --- (-) GGC (G) GGC (G) GGC (G) GGC (G) GGC (G) GGC (G) GGC (G) GGC (G) --- (-) --- (-) GGC (G) GGG (G) GGC (G) 
   262      1    -7.8010985237   0.000409285123       0.3671  --- (-) --- (-) GGC (G) GGC (G) GGC (G) GGC (G) GGC (G) GGC (G) GGG (G) GGC (G) --- (-) --- (-) GGC (G) GGC (G) GGC (G) 
   263      1    -8.3338660728   0.000240241456       0.2155  --- (-) --- (-) GGC (G) GGC (G) GGC (G) GGC (G) GGC (G) GGC (G) GGG (G) GGG (G) --- (-) --- (-) GGG (G) GGG (G) GGG (G) 
   264      4    -7.6813654041   0.000461344547       0.4138  --- (-) --- (-) GGC (G) GGC (G) GGC (G) GGC (G) GGC (G) GGC (G) GGT (G) GGC (G) --- (-) --- (-) GGC (G) GGC (G) GGC (G) 
   265      1   -15.0776574334   0.000000283046       0.0003  --- (-) --- (-) GGC (G) GGC (G) GGC (G) GGC (G) GGC (G) GGC (G) GGT (G) GGC (G) --- (-) --- (-) GGC (G) TGC (C) GGC (G) 
   266      1   -11.3612830066   0.000011637441       0.0104  --- (-) --- (-) GGC (G) GGC (G) GGC (G) GGC (G) GGG (G) GGC (G) GGG (G) GGG (G) --- (-) --- (-) GGG (G) GGG (G) GGG (G) 
   267      1   -12.0981497155   0.000005569809       0.0050  --- (-) --- (-) GGC (G) GGC (G) GGG (G) GGG (G) GGC (G) GGC (G) GGA (G) GGA (G) --- (-) --- (-) GGA (G) GGA (G) GGA (G) 
   268      1   -25.8433167463   0.000000000006       0.0000  --- (-) --- (-) GGC (G) GGC (G) GGG (G) GGG (G) GGC (G) GGC (G) GGC (G) GGG (G) --- (-) --- (-) TTG (L) TGG (W) TGG (W) 
   269      1   -16.2825345232   0.000000084837       0.0001  --- (-) --- (-) GGC (G) GGG (G) GGG (G) GGG (G) GGG (G) GGG (G) GGG (G) GGT (G) --- (-) --- (-) GGT (G) GGG (G) GGG (G) 
   270      1   -14.7446227493   0.000000394904       0.0004  --- (-) --- (-) GGC (G) TGC (C) TGC (C) TGC (C) TGC (C) TGC (C) TGC (C) CGC (R) --- (-) --- (-) CGC (R) CGC (R) CGC (R) 
   271      1   -19.7625127901   0.000000002614       0.0000  --- (-) --- (-) GGG (G) GGA (G) GGA (G) GGA (G) GGA (G) GGA (G) GGT (G) GGC (G) --- (-) --- (-) GGG (G) GGT (G) GGG (G) 
   272      1   -14.4500292663   0.000000530191       0.0005  --- (-) --- (-) GGG (G) GGA (G) GGG (G) GGG (G) GGG (G) GGA (G) GGA (G) GGG (G) --- (-) --- (-) GGG (G) GGG (G) GGG (G) 
   273      1    -9.1473886478   0.000106497543       0.0955  --- (-) --- (-) GGG (G) GGC (G) GGC (G) GGC (G) GGC (G) GGC (G) GGC (G) GGC (G) --- (-) --- (-) GGC (G) GGC (G) GGC (G) 
   274      1   -17.1121023792   0.000000037009       0.0000  --- (-) --- (-) GGG (G) GGC (G) GGC (G) GGC (G) GGG (G) GGC (G) GGT (G) GGG (G) --- (-) --- (-) GGC (G) GGC (G) GGC (G) 
   275      1   -15.2287696600   0.000000243349       0.0002  --- (-) --- (-) GGG (G) GGC (G) GGG (G) GGG (G) GGG (G) GGG (G) GGT (G) GGC (G) --- (-) --- (-) GGG (G) GGG (G) GGG (G) 
   276      1   -16.4480805623   0.000000071893       0.0001  --- (-) --- (-) GGG (G) GGG (G) GGC (G) GGC (G) GGC (G) GGC (G) GAG (E) GGG (G) --- (-) --- (-) GGG (G) GGG (G) GGG (G) 
   277      1   -14.3817796455   0.000000567639       0.0005  --- (-) --- (-) GGG (G) GGG (G) GGC (G) GGC (G) GGG (G) GGG (G) GGA (G) GGG (G) --- (-) --- (-) GGA (G) GGA (G) GGA (G) 
   278      1   -17.1156467910   0.000000036878       0.0000  --- (-) --- (-) GGG (G) GGG (G) GGC (G) GGC (G) GGG (G) GGG (G) GGG (G) GGC (G) --- (-) --- (-) GGG (G) GGG (G) GGC (G) 
   279      1    -9.7631988728   0.000057530295       0.0516  --- (-) --- (-) GGG (G) GGG (G) GGG (G) GGG (G) GGG (G) GGG (G) GGA (G) GGC (G) --- (-) --- (-) GGC (G) GGC (G) GGC (G) 
   280      1   -16.6111767086   0.000000061074       0.0001  --- (-) --- (-) GGG (G) GGG (G) GGG (G) GGG (G) GGG (G) GGG (G) GGA (G) GGG (G) --- (-) --- (-) GGC (G) GGG (G) GGT (G) 
   281      1   -12.2825913798   0.000004631678       0.0042  --- (-) --- (-) GGG (G) GGG (G) GGG (G) GGG (G) GGG (G) GGG (G) GGA (G) GGG (G) --- (-) --- (-) GGG (G) GGG (G) GGC (G) 
   282      1    -7.9371467638   0.000357224271       0.3204  --- (-) --- (-) GGG (G) GGG (G) GGG (G) GGG (G) GGG (G) GGG (G) GGA (G) GGG (G) --- (-) --- (-) GGG (G) GGG (G) GGG (G) 
   283      1    -6.2275286336   0.001974325153       1.7710  --- (-) --- (-) GGG (G) GGG (G) GGG (G) GGG (G) GGG (G) GGG (G) GGG (G) GGG (G) --- (-) --- (-) GGG (G) GGG (G) GGG (G) 
   284      1   -10.5999168457   0.000024918082       0.0224  --- (-) --- (-) GGG (G) GGG (G) GGG (G) GGG (G) GGG (G) GGG (G) GGG (G) GGG (G) --- (-) --- (-) GGT (G) GGG (G) GGG (G) 
   285      1    -4.1766788196   0.015349401138      13.7684  --- (-) --- (-) GGT (G) --- (-) --- (-) --- (-) --- (-) --- (-) --- (-) --- (-) --- (-) --- (-) --- (-) --- (-) --- (-) 
   286      1    -5.2000148248   0.005516482639       4.9483  --- (-) --- (-) GGT (G) --- (-) GGT (G) GGT (G) GGT (G) GGT (G) --- (-) --- (-) --- (-) --- (-) --- (-) --- (-) --- (-) 
   287      1   -24.7178901256   0.000000000018       0.0000  --- (-) --- (-) GGT (G) AGT (S) ACC (T) ACC (T) GGT (G) AGT (S) --- (-) ACC (T) --- (-) --- (-) ACC (T) ACC (T) ACC (T) 
   288      1   -13.5241709009   0.000001338219       0.0012  --- (-) --- (-) GGT (G) ATA (I) --- (-) --- (-) --- (-) --- (-) --- (-) --- (-) --- (-) --- (-) --- (-) --- (-) --- (-) 
   289      1   -24.2414763403   0.000000000030       0.0000  --- (-) --- (-) GGT (G) GCT (A) GTT (V) GTT (V) --- (-) GCT (A) CAT (H) GTG (V) --- (-) --- (-) GTG (V) GTG (V) GTG (V) 
   290      1   -17.1948494358   0.000000034070       0.0000  --- (-) --- (-) GGT (G) GGG (G) GGC (G) GGC (G) GGG (G) GGC (G) GGA (G) GGG (G) --- (-) --- (-) GGG (G) GGG (G) GGG (G) 
   291      1   -34.4755352902   0.000000000000       0.0000  --- (-) --- (-) GGT (G) GGT (G) GGT (G) GGT (G) TCA (S) GGT (G) GCG (A) CCA (P) --- (-) --- (-) CCT (P) CCT (P) CCT (P) 
   292      1   -34.3464236956   0.000000000000       0.0000  --- (-) --- (-) GTC (V) GTC (V) ATC (I) ATC (I) CTC (L) GTC (V) GTT (V) CTC (L) --- (-) --- (-) GTG (V) ACC (T) ACC (T) 
   293      1   -12.7330920020   0.000002951810       0.0026  --- (-) --- (-) GTC (V) GTC (V) GCC (A) GCC (A) GTC (V) GTC (V) GTT (V) GTC (V) --- (-) --- (-) GTC (V) GTC (V) GTC (V) 
   294      1   -13.2485865557   0.000001762836       0.0016  --- (-) --- (-) GTC (V) GTC (V) GTC (V) GTC (V) GTC (V) GTC (V) ATC (I) CTC (L) --- (-) --- (-) CTC (L) CTC (L) CTC (L) 
   295      1   -14.6853043977   0.000000419038       0.0004  --- (-) --- (-) GTC (V) GTC (V) GTC (V) GTC (V) GTC (V) GTC (V) ATC (I) GTC (V) --- (-) --- (-) GTC (V) GTC (V) GTA (V) 
   296      1    -9.8146475169   0.000054645291       0.0490  --- (-) --- (-) GTC (V) GTC (V) GTC (V) GTC (V) GTC (V) GTC (V) ATC (I) GTC (V) --- (-) --- (-) GTC (V) GTC (V) GTC (V) 
   297      1   -12.7558965239   0.000002885257       0.0026  --- (-) --- (-) GTC (V) GTG (V) GTG (V) GTG (V) GTG (V) GTG (V) ATG (M) GTG (V) --- (-) --- (-) GTG (V) GTG (V) GTG (V) 
   298      1   -31.0001787605   0.000000000000       0.0000  --- (-) --- (-) GTG (V) GCT (A) ATG (M) ATG (M) GCT (A) GCT (A) CTT (L) GCG (A) --- (-) --- (-) GCG (A) GCG (A) GCG (A) 
   299      1   -15.0643732101   0.000000286831       0.0003  --- (-) --- (-) GTG (V) GTG (V) GTC (V) GTC (V) GTG (V) GTG (V) GTT (V) GTT (V) --- (-) --- (-) GTC (V) GTC (V) GTC (V) 
   300      1   -13.4794037084   0.000001399489       0.0013  --- (-) --- (-) GTG (V) GTG (V) GTG (V) GTG (V) GTG (V) GTG (V) ATT (I) GTC (V) --- (-) --- (-) GTC (V) GTC (V) GTC (V) 
   301      1   -10.0995334372   0.000041098726       0.0369  --- (-) --- (-) GTG (V) GTG (V) GTG (V) GTG (V) GTG (V) GTG (V) GTG (V) GCG (A) --- (-) --- (-) GCG (A) GCG (A) GCG (A) 
   302      1    -6.2693565669   0.001893446498       1.6984  --- (-) --- (-) GTG (V) GTG (V) GTG (V) GTG (V) GTG (V) GTG (V) GTG (V) GTG (V) --- (-) --- (-) GTG (V) GTG (V) GTG (V) 
   303      1   -13.6018226046   0.000001238236       0.0011  --- (-) --- (-) GTT (V) CTT (L) GTT (V) GTT (V) GTT (V) GTT (V) GTT (V) GTT (V) --- (-) --- (-) GTT (V) GTT (V) GTT (V) 
   304      1    -4.8798901944   0.007597848268       6.8153  --- (-) --- (-) TAC (Y) TAC (Y) TAC (Y) TAC (Y) TAC (Y) TAC (Y) TAC (Y) --- (-) --- (-) --- (-) --- (-) --- (-) --- (-) 
   305      4    -5.1901009987   0.005571444078       4.9976  --- (-) --- (-) TAC (Y) TAC (Y) TAC (Y) TAC (Y) TAC (Y) TAC (Y) TAC (Y) TAC (Y) --- (-) --- (-) TAC (Y) TAC (Y) TAC (Y) 
   306      1   -11.5741071848   0.000009406523       0.0084  --- (-) --- (-) TAC (Y) TAC (Y) TAC (Y) TAC (Y) TAC (Y) TAC (Y) TAC (Y) TAC (Y) --- (-) --- (-) TGC (C) TAC (Y) TAC (Y) 
   307      5    -7.0014584901   0.000910552964       0.8168  --- (-) --- (-) TAC (Y) TAC (Y) TAC (Y) TAC (Y) TAC (Y) TAC (Y) TAT (Y) TAC (Y) --- (-) --- (-) TAC (Y) TAC (Y) TAC (Y) 
   308      1   -15.4723406756   0.000000190743       0.0002  --- (-) --- (-) TAC (Y) TAC (Y) TAC (Y) TAC (Y) TAC (Y) TAC (Y) TTT (F) CAC (H) --- (-) --- (-) CAC (H) CAC (H) CAC (H) 
   309      1   -20.5066988936   0.000000001242       0.0000  --- (-) --- (-) TAC (Y) TAT (Y) TAC (Y) TAC (Y) TAC (Y) TAC (Y) TAT (Y) CAC (H) --- (-) --- (-) CAC (H) TAC (Y) TAC (Y) 
   310      1   -10.0610062813   0.000042713041       0.0383  --- (-) --- (-) TAC (Y) TAT (Y) TAT (Y) TAT (Y) TAT (Y) TAT (Y) TAT (Y) TAC (Y) --- (-) --- (-) TAC (Y) TAC (Y) TAC (Y) 
   311      1    -9.8309429134   0.000053762040       0.0482  --- (-) --- (-) TAT (Y) TAC (Y) TAC (Y) TAC (Y) TAC (Y) TAC (Y) TAT (Y) TAC (Y) --- (-) --- (-) TAC (Y) TAC (Y) TAC (Y) 
   312      1   -37.8870032539   0.000000000000       0.0000  --- (-) --- (-) TCA (S) AAC (N) TCA (S) TCA (S) ACA (T) GCA (A) ACG (T) GCT (A) --- (-) --- (-) GCC (A) GCC (A) GCC (A) 
   313      1   -21.9979574343   0.000000000280       0.0000  --- (-) --- (-) TCA (S) TCA (S) TCA (S) TCA (S) AAA (K) TCA (S) AAT (N) --- (-) --- (-) --- (-) --- (-) --- (-) --- (-) 
   314      1   -19.9330492556   0.000000002204       0.0000  --- (-) --- (-) TCA (S) TCA (S) TCA (S) TCA (S) TCA (S) TCA (S) --- (-) TCC (S) --- (-) --- (-) TCC (S) CCC (P) CCG (P) 
   315      1   -17.1870590375   0.000000034336       0.0000  --- (-) --- (-) TCA (S) TCC (S) TCC (S) TCC (S) TCA (S) TCA (S) --- (-) TCG (S) --- (-) --- (-) TCG (S) TCC (S) TCG (S) 
   316      1   -36.2675306613   0.000000000000       0.0000  --- (-) --- (-) TCA (S) TCG (S) GCA (A) CAG (Q) TCA (S) TCG (S) TCA (S) TCG (S) --- (-) --- (-) TCG (S) TCG (S) TCG (S) 
   317      1   -15.1430957092   0.000000265117       0.0002  --- (-) --- (-) TCC (S) --- (-) ACC (T) TCC (S) --- (-) CCC (P) --- (-) --- (-) --- (-) --- (-) --- (-) --- (-) --- (-) 
   318      1   -26.2336256068   0.000000000004       0.0000  --- (-) --- (-) TCC (S) AAG (K) AAG (K) AAG (K) TCC (S) TCC (S) ACG (T) TCC (S) --- (-) --- (-) TCC (S) TCC (S) TCC (S) 
   319      1   -14.9738757882   0.000000313999       0.0003  --- (-) --- (-) TCC (S) ACC (T) ACC (T) ACC (T) TCC (S) TCC (S) TCT (S) TCT (S) --- (-) --- (-) TCT (S) TCT (S) TCT (S) 
   320      1   -27.2563933487   0.000000000001       0.0000  --- (-) --- (-) TCC (S) AGC (S) TCC (S) TCA (S) TGC (C) AGC (S) --- (-) --- (-) --- (-) --- (-) --- (-) --- (-) --- (-) 
   321      1   -29.4526494406   0.000000000000       0.0000  --- (-) --- (-) TCC (S) TAT (Y) TAT (Y) TAT (Y) TCA (S) TCA (S) TCT (S) TCG (S) --- (-) --- (-) TCC (S) TCG (S) TCG (S) 
   322      1   -16.5133540204   0.000000067351       0.0001  --- (-) --- (-) TCC (S) TCC (S) TCA (S) TCA (S) ACC (T) ACC (T) --- (-) --- (-) --- (-) --- (-) --- (-) --- (-) --- (-) 
   323      1   -14.8769988390   0.000000345941       0.0003  --- (-) --- (-) TCC (S) TCC (S) TCC (S) TCC (S) TCC (S) ACC (T) GAC (D) --- (-) --- (-) --- (-) --- (-) --- (-) --- (-) 
   324      1   -19.5583146578   0.000000003206       0.0000  --- (-) --- (-) TCC (S) TCC (S) TCC (S) TCC (S) TCC (S) TCC (S) TCA (S) TCT (S) --- (-) --- (-) TCG (S) TCG (S) TCC (S) 
   325      1   -12.3769456981   0.000004214643       0.0038  --- (-) --- (-) TCC (S) TCC (S) TCC (S) TCC (S) TCC (S) TCC (S) TCC (S) TCC (S) --- (-) --- (-) GCC (A) TCC (S) TCC (S) 
   326      2    -5.8724771555   0.002815889292       2.5259  --- (-) --- (-) TCC (S) TCC (S) TCC (S) TCC (S) TCC (S) TCC (S) TCC (S) TCC (S) --- (-) --- (-) TCC (S) TCC (S) TCC (S) 
   327      1    -7.9980625226   0.000336113209       0.3015  --- (-) --- (-) TCC (S) TCC (S) TCC (S) TCC (S) TCC (S) TCC (S) TCT (S) TCC (S) --- (-) --- (-) TCC (S) TCC (S) TCC (S) 
   328      1   -11.7828280608   0.000007634539       0.0068  --- (-) --- (-) TCC (S) TTC (F) TTC (F) TTC (F) TTC (F) TTC (F) TCC (S) TCC (S) --- (-) --- (-) TCC (S) TCC (S) TCC (S) 
   329      1   -44.7383719077   0.000000000000       0.0000  --- (-) --- (-) TCG (S) CAT (H) CAT (H) TCA (S) TCA (S) CAT (H) --- (-) --- (-) --- (-) --- (-) --- (-) --- (-) --- (-) 
   330      1   -11.0936840481   0.000015208075       0.0136  --- (-) --- (-) TCG (S) TCA (S) TCA (S) TCA (S) TCA (S) TCA (S) --- (-) TCC (S) --- (-) --- (-) TCC (S) TCC (S) TCC (S) 
   331      1   -12.3631954189   0.000004272996       0.0038  --- (-) --- (-) TCG (S) TCG (S) TCG (S) TCG (S) TCG (S) TCT (S) TCA (S) TCG (S) --- (-) --- (-) TCG (S) TCG (S) TCG (S) 
   332      1   -30.4610637487   0.000000000000       0.0000  --- (-) --- (-) TCT (S) GCG (A) GCG (A) GCG (A) TCC (S) TCT (S) ATG (M) GTC (V) --- (-) --- (-) GTC (V) GTC (V) GTC (V) 
   333      1   -18.0689162018   0.000000014216       0.0000  --- (-) --- (-) TCT (S) TCA (S) TCA (S) TCA (S) TCT (S) TCT (S) --- (-) CCC (P) --- (-) --- (-) TCC (S) --- (-) --- (-) 
   334      1   -30.4164935145   0.000000000000       0.0000  --- (-) --- (-) TCT (S) TCT (S) TCA (S) TCA (S) AGC (S) ACC (T) --- (-) GGC (G) --- (-) --- (-) --- (-) --- (-) --- (-) 
   335      1   -47.2772658247   0.000000000000       0.0000  --- (-) --- (-) TGC (C) TCC (S) GCA (A) GCA (A) TCC (S) CAA (Q) CCA (P) TCT (S) --- (-) --- (-) GCG (A) GCT (A) GCT (A) 
   336      1   -28.6099296858   0.000000000000       0.0000  --- (-) --- (-) TGC (C) TCT (S) TCT (S) TCT (S) CGG (R) CGC (R) TTT (F) --- (-) --- (-) --- (-) --- (-) --- (-) --- (-) 
   337      1   -14.3836572785   0.000000566574       0.0005  --- (-) --- (-) TGC (C) TGC (C) AGC (S) AGC (S) TGC (C) TGC (C) TAC (Y) TGC (C) --- (-) --- (-) TGC (C) TGC (C) TGC (C) 
   338      1    -9.8207419158   0.000054313273       0.0487  --- (-) --- (-) TGC (C) TGC (C) TGC (C) TGC (C) TGC (C) TGC (C) TGC (C) GGC (G) --- (-) --- (-) GGC (G) GGC (G) GGC (G) 
   339      1    -5.3283597269   0.004852022130       4.3523  --- (-) --- (-) TGC (C) TGC (C) TGC (C) TGC (C) TGC (C) TGC (C) TGC (C) TGC (C) --- (-) --- (-) TGC (C) TGC (C) TGC (C) 
   340      1   -27.5191126253   0.000000000001       0.0000  --- (-) --- (-) TGG (W) TCA (S) TCA (S) TCA (S) TCC (S) TCC (S) --- (-) TCC (S) --- (-) --- (-) GGC (G) --- (-) --- (-) 
   341      1    -9.2534305439   0.000095782502       0.0859  --- (-) --- (-) TGG (W) TGG (W) TGG (W) TGG (W) TGG (W) TGG (W) TGG (W) CGG (R) --- (-) --- (-) CGG (R) CGG (R) CGG (R) 
   342     10    -4.8858384812   0.007552788235       6.7749  --- (-) --- (-) TGG (W) TGG (W) TGG (W) TGG (W) TGG (W) TGG (W) TGG (W) TGG (W) --- (-) --- (-) TGG (W) TGG (W) TGG (W) 
   343      1   -19.3782591256   0.000000003838       0.0000  --- (-) --- (-) TTC (F) --- (-) CCA (P) CCA (P) GCA (A) GCA (A) --- (-) --- (-) --- (-) --- (-) --- (-) --- (-) --- (-) 
   344      1   -32.6397823168   0.000000000000       0.0000  --- (-) --- (-) TTC (F) GTC (V) GCG (A) GCG (A) GTC (V) GTC (V) AGA (R) TCC (S) --- (-) --- (-) TCT (S) TCT (S) TCT (S) 
   345      1    -9.7786322819   0.000056649223       0.0508  --- (-) --- (-) TTC (F) TTC (F) TTC (F) TTC (F) TTC (F) TTC (F) TAC (Y) TTC (F) --- (-) --- (-) TTC (F) TTC (F) TTC (F) 
   346      1    -9.7999626529   0.000055453670       0.0497  --- (-) --- (-) TTC (F) TTC (F) TTC (F) TTC (F) TTC (F) TTC (F) TTC (F) TAC (Y) --- (-) --- (-) TAC (Y) TAC (Y) TAC (Y) 
   347      1    -5.3125405107   0.004929387634       4.4217  --- (-) --- (-) TTC (F) TTC (F) TTC (F) TTC (F) TTC (F) TTC (F) TTC (F) TTC (F) --- (-) --- (-) TTC (F) TTC (F) TTC (F) 
   348      1   -17.7719673735   0.000000019131       0.0000  --- (-) --- (-) TTC (F) TTG (L) TTC (F) TTC (F) TTC (F) TTC (F) TTT (F) CTC (L) --- (-) --- (-) CTC (L) CTC (L) CTC (L) 
   349      1   -22.5798191386   0.000000000156       0.0000  --- (-) --- (-) TTG (L) AAG (K) ATG (M) ATG (M) TTG (L) AAG (K) --- (-) TTG (L) --- (-) --- (-) TTG (L) TTG (L) TTG (L) 
   350      1   -34.5438884048   0.000000000000       0.0000  --- (-) --- (-) TTT (F) GCC (A) GCC (A) GCC (A) TTC (F) TTT (F) GAA (E) TTC (F) --- (-) --- (-) TTC (F) TTT (F) TTC (F) 
   351      1    -8.3607232155   0.000233875130       0.2098  --- (-) --- (-) TTT (F) TTT (F) TTT (F) TTT (F) TTT (F) TTT (F) TTT (F) TTC (F) --- (-) --- (-) TTC (F) TTC (F) TTC (F) 
   352      2    -6.3429755247   0.001759060315       1.5779  --- (-) AAA (K) AAA (K) AAA (K) AAA (K) AAA (K) AAA (K) AAA (K) AAA (K) AAA (K) AAA (K) AAA (K) AAA (K) AAA (K) AAA (K) 
   353      1    -7.2386175292   0.000718304108       0.6443  --- (-) AAA (K) AAG (K) AAG (K) AAG (K) AAG (K) AAG (K) AAG (K) AAG (K) AAG (K) --- (-) --- (-) AAG (K) AAG (K) AAG (K) 
   354      1   -14.8361483556   0.000000360365       0.0003  --- (-) AAA (K) GAG (E) GAG (E) GAG (E) GAG (E) GAG (E) GAG (E) GAA (E) GAG (E) GAA (E) GAA (E) GAA (E) GAA (E) GAA (E) 
   355      1   -22.4496234226   0.000000000178       0.0000  --- (-) AAA (K) TCC (S) TCC (S) TCC (S) TCC (S) TCC (S) TCC (S) AAA (K) TCG (S) --- (-) --- (-) TCG (S) TCG (S) TCG (S) 
   356      1   -19.2175692413   0.000000004507       0.0000  --- (-) AAC (N) --- (-) TGC (C) TGC (C) TGC (C) TGC (C) TGC (C) TTC (F) CTC (L) --- (-) --- (-) CTC (L) CTC (L) CTC (L) 
   357      2    -5.5201946624   0.004005068230       3.5925  --- (-) AAC (N) AAC (N) AAC (N) AAC (N) AAC (N) AAC (N) AAC (N) AAC (N) AAC (N) AAC (N) AAC (N) AAC (N) AAC (N) AAC (N) 
   358      1   -12.4732978300   0.000003827503       0.0034  --- (-) AAC (N) AAC (N) AAC (N) AAC (N) AAC (N) AAC (N) AAC (N) AAT (N) GAT (D) --- (-) --- (-) GAT (D) GAT (D) GAT (D) 
   359      1   -12.5733464057   0.000003463100       0.0031  --- (-) AAC (N) AAC (N) AAC (N) AAC (N) AAC (N) AAC (N) AAC (N) GAC (D) AAT (N) AAC (N) AAC (N) AAC (N) AAC (N) AAC (N) 
   360      1   -14.8846274116   0.000000343312       0.0003  --- (-) AAC (N) AAG (K) AAG (K) AGG (R) AGG (R) AAG (K) AAG (K) AAG (K) AAG (K) --- (-) --- (-) AAG (K) AAG (K) AAG (K) 
   361      1    -9.8250604393   0.000054079226       0.0485  --- (-) AAC (N) AGC (S) AGC (S) AGC (S) AGC (S) AGC (S) AGC (S) AAC (N) AAC (N) AAC (N) AAC (N) AAC (N) AAC (N) AAC (N) 
   362      1   -28.0786267232   0.000000000001       0.0000  --- (-) AAC (N) GAA (E) GCT (A) GAA (E) GAA (E) GAA (E) CAA (Q) AAC (N) GAC (D) --- (-) --- (-) GAC (D) GAC (D) GAC (D) 
   363      1    -4.5027280488   0.011078731954       9.9376  --- (-) AAG (K) --- (-) --- (-) --- (-) --- (-) --- (-) --- (-) --- (-) AAG (K) AAG (K) AAG (K) AAG (K) AAG (K) AAG (K) 
   364      1    -8.7627837982   0.000156448481       0.1403  --- (-) AAG (K) AAG (K) AAA (K) AAG (K) AAG (K) AAG (K) AAG (K) AAG (K) AAG (K) AAG (K) AAG (K) AAG (K) AAG (K) AAG (K) 
   365      1   -17.9574690577   0.000000015892       0.0000  --- (-) AAG (K) AAG (K) AAC (N) AAC (N) AAC (N) AAC (N) AAC (N) AGA (R) AAG (K) AAG (K) AAG (K) AAG (K) AAG (K) AAG (K) 
   366      3    -5.4061337654   0.004488962085       4.0266  --- (-) AAG (K) AAG (K) AAG (K) AAG (K) AAG (K) AAG (K) AAG (K) AAG (K) AAG (K) AAG (K) AAG (K) AAG (K) AAG (K) AAG (K) 
   367      1   -10.6646456446   0.000023356257       0.0210  --- (-) AAG (K) AGG (R) AGG (R) AGG (R) AGG (R) AGG (R) AGG (R) AAG (K) AGG (R) --- (-) --- (-) AGG (R) AGG (R) AGG (R) 
   368      1   -19.0168170008   0.000000005509       0.0000  --- (-) AAG (K) AGG (R) AGG (R) AGG (R) AGG (R) AGG (R) AGG (R) AGG (R) ACG (T) ACA (T) ACA (T) ACA (T) ACA (T) ACA (T) 
   369      1   -18.6535076023   0.000000007923       0.0000  --- (-) AAG (K) GAG (E) GAG (E) GAG (E) GAG (E) GAG (E) GAG (E) GAG (E) AAG (K) ACG (T) AAG (K) AAG (K) AAG (K) AAG (K) 
   370      1    -9.4156292014   0.000081441206       0.0731  --- (-) AAG (K) GAG (E) GAG (E) GAG (E) GAG (E) GAG (E) GAG (E) GAG (E) GAG (E) GAG (E) GAG (E) GAG (E) GAG (E) GAG (E) 
   371      1   -29.8993353319   0.000000000000       0.0000  --- (-) AAT (N) AAG (K) AAG (K) AAT (N) AAG (K) AAG (K) AAG (K) AAT (N) GCC (A) --- (-) --- (-) TCC (S) TCC (S) TCC (S) 
   372      1   -28.4213697782   0.000000000000       0.0000  --- (-) ACA (T) --- (-) GAC (D) GAC (D) --- (-) --- (-) GAT (D) TCA (S) TCT (S) --- (-) --- (-) TCG (S) TCG (S) TCG (S) 
   373      1   -27.2648312514   0.000000000001       0.0000  --- (-) ACA (T) ACA (T) CAA (Q) CAA (Q) CAA (Q) AAA (K) CAA (Q) ATA (I) ACG (T) --- (-) --- (-) ACG (T) ACG (T) ACG (T) 
   374      1   -11.3868067927   0.000011344168       0.0102  --- (-) ACC (T) ACC (T) ACC (T) ACC (T) ACC (T) ACC (T) ACC (T) ACC (T) ACC (T) ACG (T) ACC (T) ACC (T) ACG (T) ACG (T) 
   375      1    -6.5002143612   0.001503116948       1.3483  --- (-) AGA (R) AGA (R) AGA (R) AGA (R) AGA (R) AGA (R) AGA (R) AGA (R) AGA (R) AGA (R) AGA (R) AGA (R) AGA (R) AGA (R) 
   376      1   -21.5957436053   0.000000000418       0.0000  --- (-) AGA (R) CTG (L) CTG (L) CTG (L) CTG (L) CTG (L) CTG (L) AAG (K) AAA (K) --- (-) --- (-) AAA (K) AAA (K) AAA (K) 
   377      1   -27.7354311093   0.000000000001       0.0000  --- (-) AGC (S) AGC (S) AGC (S) AGC (S) AGC (S) AGC (S) AGC (S) AAC (N) CTC (L) --- (-) --- (-) CTC (L) AGC (S) AGC (S) 
   378      1    -5.4687760931   0.004216389469       3.7821  --- (-) AGC (S) AGC (S) AGC (S) AGC (S) AGC (S) AGC (S) AGC (S) AGC (S) AGC (S) --- (-) --- (-) AGC (S) AGC (S) AGC (S) 
   379      1   -10.2845120874   0.000034158056       0.0306  --- (-) AGC (S) AGC (S) AGC (S) AGC (S) AGC (S) AGC (S) AGC (S) AGG (R) AGC (S) --- (-) --- (-) AGC (S) AGC (S) AGC (S) 
   380      1   -29.9634534658   0.000000000000       0.0000  --- (-) AGC (S) GGC (G) GGC (G) GGC (G) GGC (G) GGC (G) GGA (G) GAA (E) AAC (N) AGG (R) AGC (S) AGC (S) AGC (S) AGC (S) 
   381      1   -23.9401871892   0.000000000040       0.0000  --- (-) AGC (S) TGC (C) TGT (C) TGT (C) TGC (C) TGC (C) TGC (C) AGT (S) TGT (C) --- (-) --- (-) TGT (C) TGT (C) TGT (C) 
   382      1    -5.8967152667   0.002748457959       2.4654  --- (-) AGG (R) AGG (R) AGG (R) AGG (R) AGG (R) AGG (R) AGG (R) AGG (R) AGG (R) --- (-) --- (-) AGG (R) AGG (R) AGG (R) 
   383      1   -23.5324001439   0.000000000060       0.0000  --- (-) AGT (S) AAC (N) --- (-) AAC (N) AAC (N) GAC (D) AAC (N) ATG (M) ACG (T) --- (-) --- (-) ACG (T) ACG (T) ACG (T) 
   384      1   -26.6644553916   0.000000000003       0.0000  --- (-) AGT (S) TCC (S) TCT (S) TCT (S) TCT (S) TCT (S) TCT (S) TCT (S) TCT (S) --- (-) --- (-) TCC (S) TCT (S) TCC (S) 
   385      1    -6.3126868228   0.001813155062       1.6264  --- (-) ATA (I) ATA (I) ATA (I) ATA (I) ATA (I) ATA (I) ATA (I) ATA (I) ATA (I) ATA (I) ATA (I) ATA (I) ATA (I) ATA (I) 
   386      1    -9.4193017723   0.000081142656       0.0728  --- (-) ATA (I) ATA (I) ATA (I) ATC (I) ATC (I) ATA (I) ATA (I) ATA (I) ATA (I) ATA (I) ATA (I) ATA (I) ATA (I) ATA (I) 
   387      2    -5.8280410297   0.002943838227       2.6406  --- (-) ATC (I) ATC (I) ATC (I) ATC (I) ATC (I) ATC (I) ATC (I) ATC (I) ATC (I) --- (-) --- (-) ATC (I) ATC (I) ATC (I) 
   388      1    -5.8697633291   0.002823541505       2.5327  --- (-) ATC (I) ATC (I) ATC (I) ATC (I) ATC (I) ATC (I) ATC (I) ATC (I) ATC (I) ATC (I) ATC (I) ATC (I) ATC (I) ATC (I) 
   389      1   -15.8509069303   0.000000130629       0.0001  --- (-) ATC (I) GTC (V) ATC (I) GTC (V) GTC (V) GTC (V) GTC (V) ATC (I) ATC (I) ATC (I) ATC (I) ATC (I) ATC (I) ATC (I) 
   390      1    -4.7530928176   0.008624978425       7.7366  --- (-) ATG (M) ATG (M) ATG (M) ATG (M) ATG (M) ATG (M) ATG (M) ATG (M) ATG (M) --- (-) --- (-) ATG (M) ATG (M) ATG (M) 
   391      2    -4.7654673378   0.008518906105       7.6415  --- (-) ATG (M) ATG (M) ATG (M) ATG (M) ATG (M) ATG (M) ATG (M) ATG (M) ATG (M) ATG (M) ATG (M) ATG (M) ATG (M) ATG (M) 
   392      1   -32.3920255038   0.000000000000       0.0000  --- (-) ATG (M) GTG (V) GTA (V) GTG (V) GTG (V) ACA (T) GTA (V) TCG (S) GTG (V) --- (-) --- (-) ATG (M) ATG (M) ATG (M) 
   393      1   -11.4836710528   0.000010296865       0.0092  --- (-) ATT (I) ATA (I) ATC (I) ATC (I) ATC (I) ATC (I) ATC (I) ATT (I) ATT (I) ATT (I) ATT (I) ATT (I) ATT (I) ATT (I) 
   394      1   -11.6839818801   0.000008427740       0.0076  --- (-) ATT (I) ATC (I) ATC (I) ATC (I) ATC (I) ATC (I) ATC (I) ATC (I) GTC (V) GTC (V) GTC (V) GTC (V) GTC (V) GTC (V) 
   395      1    -8.2434617473   0.000262972328       0.2359  --- (-) ATT (I) ATC (I) ATC (I) ATC (I) ATC (I) ATC (I) ATC (I) ATT (I) ATT (I) ATT (I) ATT (I) ATT (I) ATT (I) ATT (I) 
   396      1   -21.5033247905   0.000000000458       0.0000  --- (-) ATT (I) GTG (V) GTG (V) GTG (V) GTG (V) GTC (V) GTC (V) ATT (I) ATC (I) ATT (I) ATT (I) ATT (I) ATT (I) ATT (I) 
   397      1   -27.8497372960   0.000000000001       0.0000  --- (-) CAA (Q) CAG (Q) CAA (Q) GGC (G) GGC (G) CAA (Q) CAA (Q) CAA (Q) CTG (L) --- (-) --- (-) CTG (L) CTG (L) CTG (L) 
   398      1    -7.4190208395   0.000599736096       0.5380  --- (-) CAA (Q) CAG (Q) CAG (Q) CAG (Q) CAG (Q) CAG (Q) CAG (Q) CAG (Q) CAG (Q) --- (-) --- (-) CAG (Q) CAG (Q) CAG (Q) 
   399      1   -14.6757381756   0.000000423066       0.0004  --- (-) CAA (Q) CAG (Q) CAG (Q) CAG (Q) CAG (Q) CAG (Q) CAG (Q) CAG (Q) CAG (Q) CAC (H) CAC (H) CAC (H) CAC (H) CAC (H) 
   400      1    -7.4456881770   0.000583954098       0.5238  --- (-) CAA (Q) CAG (Q) CAG (Q) CAG (Q) CAG (Q) CAG (Q) CAG (Q) CAG (Q) CAG (Q) CAG (Q) CAG (Q) CAG (Q) CAG (Q) CAG (Q) 
   401      1   -21.4415693329   0.000000000488       0.0000  --- (-) CAA (Q) CGG (R) CGC (R) CGG (R) CGG (R) CGG (R) CGG (R) AAA (K) CAA (Q) CAA (Q) CAA (Q) CAA (Q) CAA (Q) CAA (Q) 
   402      1   -23.9305943949   0.000000000040       0.0000  --- (-) CAA (Q) GAA (E) GAA (E) GAA (E) CAA (Q) GAA (E) CAA (Q) GAA (E) GAA (E) GAA (E) GAA (E) GAA (E) GAA (E) GAA (E) 
   403      1   -11.5450366325   0.000009683989       0.0087  --- (-) CAA (Q) GAA (E) GAA (E) GAA (E) GAA (E) GAA (E) GAA (E) CAA (Q) CAA (Q) CAA (Q) CAA (Q) CAA (Q) CAA (Q) CAA (Q) 
   404      1   -21.8548674850   0.000000000323       0.0000  --- (-) CAC (H) CGC (R) CGC (R) CGC (R) CGC (R) CAC (H) CGC (R) CAC (H) GGG (G) GGG (G) GGG (G) GGG (G) GGG (G) GGG (G) 
   405      1   -12.0615115995   0.000005777661       0.0052  --- (-) CAG (Q) CAG (Q) CAG (Q) CAG (Q) CAG (Q) CAG (Q) CAG (Q) CAG (Q) CAA (Q) --- (-) --- (-) CAA (Q) CAG (Q) CAA (Q) 
   406      1    -9.6491680067   0.000064479191       0.0578  --- (-) CAG (Q) CAG (Q) CAG (Q) CAG (Q) CAG (Q) CAG (Q) CAG (Q) CAG (Q) CGG (R) --- (-) --- (-) CGG (R) CGG (R) CGG (R) 
   407      1   -14.0673867319   0.000000777341       0.0007  --- (-) CAT (H) CAT (H) CAC (H) CAC (H) CAC (H) CAC (H) CAC (H) CAT (H) CAT (H) CAT (H) CAT (H) CAT (H) CAC (H) CAT (H) 
   408      1   -11.8925849214   0.000006840943       0.0061  --- (-) CCA (P) CCC (P) CCC (P) CCC (P) CCC (P) CCC (P) CCC (P) CCA (P) CCT (P) CCT (P) CCT (P) CCT (P) CCT (P) CCT (P) 
   409      1   -24.8320485531   0.000000000016       0.0000  --- (-) CCA (P) CCG (P) CCG (P) CCG (P) CCG (P) CCG (P) CCG (P) GCA (A) GCG (A) --- (-) --- (-) CCG (P) CCC (P) CCG (P) 
   410      1   -20.3182250055   0.000000001499       0.0000  --- (-) CCC (P) CCA (P) CCG (P) CCA (P) CCA (P) CCG (P) CCG (P) CCG (P) CCG (P) CCG (P) CCG (P) CCG (P) CCG (P) CCC (P) 
   411      1    -6.2038073860   0.002021718501       1.8135  --- (-) CCC (P) CCC (P) CCC (P) CCC (P) CCC (P) CCC (P) CCC (P) CCC (P) CCC (P) CCC (P) CCC (P) CCC (P) CCC (P) CCC (P) 
   412      1   -16.7313228121   0.000000054160       0.0000  --- (-) CCT (P) CCA (P) CCA (P) CCG (P) CCG (P) CCG (P) CCG (P) CCA (P) CCA (P) CCA (P) CCA (P) CCA (P) CCA (P) CCA (P) 
   413      1   -10.5351910564   0.000026584265       0.0238  --- (-) CGC (R) CGC (R) CGC (R) CGC (R) CGC (R) CGC (R) CGC (R) CGC (R) CGC (R) CGC (R) CGT (R) CGT (R) CGC (R) CGC (R) 
   414      1   -23.6305473115   0.000000000055       0.0000  --- (-) CGG (R) CGG (R) CGG (R) CGG (R) CGG (R) CGA (R) CGA (R) CGC (R) CGA (R) --- (-) --- (-) GGA (G) CGA (R) CGA (R) 
   415      1   -24.8351867175   0.000000000016       0.0000  --- (-) CGT (R) AGT (S) AGC (S) AGC (S) AGC (S) AGT (S) AGC (S) CGT (R) CCG (P) --- (-) --- (-) CCG (P) CCG (P) CCG (P) 
   416      1   -19.6960297178   0.000000002793       0.0000  --- (-) CGT (R) CGC (R) CGT (R) CGT (R) CGT (R) CGG (R) CGT (R) --- (-) AGA (R) --- (-) --- (-) AGA (R) AGA (R) AGA (R) 
   417      1   -28.6732082150   0.000000000000       0.0000  --- (-) CTA (L) CTG (L) TTA (L) TTA (L) CTG (L) CTG (L) CTA (L) CTG (L) CTG (L) --- (-) --- (-) CTG (L) CTG (L) CTG (L) 
   418      1    -6.2329840655   0.001963583683       1.7613  --- (-) CTC (L) CTC (L) CTC (L) CTC (L) CTC (L) CTC (L) CTC (L) CTC (L) CTC (L) --- (-) --- (-) CTC (L) CTC (L) CTC (L) 
   419      1    -6.2789619461   0.001875346295       1.6822  --- (-) CTC (L) CTC (L) CTC (L) CTC (L) CTC (L) CTC (L) CTC (L) CTC (L) CTC (L) CTC (L) CTC (L) CTC (L) CTC (L) CTC (L) 
   420      1   -14.4799234825   0.000000514576       0.0005  --- (-) CTC (L) CTC (L) CTC (L) CTC (L) CTC (L) CTC (L) CTC (L) CTC (L) TTG (L) CTC (L) CTC (L) CTC (L) CTC (L) CTC (L) 
   421      1   -10.6789246831   0.000023025122       0.0207  --- (-) CTC (L) CTC (L) CTC (L) CTC (L) CTC (L) CTC (L) CTC (L) TTC (F) CTC (L) CTC (L) CTC (L) CTC (L) CTC (L) CTC (L) 
   422      1   -32.6278485739   0.000000000000       0.0000  --- (-) CTC (L) CTC (L) CTG (L) CTC (L) CTC (L) CTC (L) CTG (L) TTC (F) TCT (S) --- (-) --- (-) TCC (S) TCT (S) TCC (S) 
   423      1   -13.4802996009   0.000001398235       0.0013  --- (-) CTC (L) CTC (L) CTG (L) CTC (L) CTC (L) CTG (L) CTC (L) CTC (L) CTC (L) --- (-) --- (-) CTC (L) CTC (L) CTC (L) 
   424      1    -9.2920826380   0.000092150943       0.0827  --- (-) CTC (L) CTG (L) CTG (L) CTG (L) CTG (L) CTG (L) CTG (L) CTG (L) CTG (L) CTG (L) CTG (L) CTG (L) CTG (L) CTG (L) 
   425      1   -15.7811136678   0.000000140071       0.0001  --- (-) CTG (L) CTG (L) CTC (L) CTC (L) CTC (L) CTG (L) CTC (L) CTA (L) CTG (L) --- (-) --- (-) CTG (L) CTG (L) CTG (L) 
   426      1    -6.9307239618   0.000977293089       0.8766  --- (-) CTT (L) CTT (L) CTT (L) CTT (L) CTT (L) CTT (L) CTT (L) CTT (L) CTT (L) --- (-) --- (-) CTT (L) CTT (L) CTT (L) 
   427      1   -20.6046550697   0.000000001126       0.0000  --- (-) GAA (E) --- (-) GAA (E) --- (-) GAC (D) GAC (D) GAA (E) GAT (D) GAT (D) --- (-) --- (-) GAT (D) GAT (D) GAT (D) 
   428      1   -32.1295763856   0.000000000000       0.0000  --- (-) GAA (E) CAA (Q) ACA (T) ACA (T) ACA (T) CAA (Q) ACA (T) GAA (E) AAA (K) --- (-) --- (-) AAA (K) AAA (K) AAG (K) 
   429      1   -14.3358707715   0.000000594306       0.0005  --- (-) GAA (E) GAA (E) AAA (K) AAA (K) AAA (K) AAA (K) AAA (K) --- (-) AAA (K) AAA (K) AAA (K) AAA (K) AAA (K) AAA (K) 
   430      1   -15.6470533523   0.000000160166       0.0001  --- (-) GAA (E) GAA (E) GAG (E) GAG (E) GAG (E) GAG (E) GAG (E) --- (-) GAG (E) GAG (E) GAG (E) GAG (E) GAG (E) GGG (G) 
   431      1   -12.1073667154   0.000005518708       0.0050  --- (-) GAA (E) GAG (E) GAA (E) GAA (E) GAA (E) GAA (E) GAA (E) GAA (E) GAA (E) --- (-) --- (-) GAG (E) GAG (E) GAG (E) 
   432      1   -21.9943105192   0.000000000281       0.0000  --- (-) GAA (E) GAT (D) GCT (A) GAC (D) GAC (D) GAT (D) GAC (D) GAA (E) GAA (E) --- (-) --- (-) GAA (E) GAA (E) GAA (E) 
   433      1   -20.0090550924   0.000000002043       0.0000  --- (-) GAG (E) CCG (P) CCG (P) CCG (P) CCG (P) CCG (P) CCG (P) CCT (P) CAG (Q) --- (-) --- (-) CAG (Q) CAG (Q) CAG (Q) 
   434      1    -7.1458562273   0.000788123127       0.7069  --- (-) GAG (E) GAG (E) GAG (E) GAG (E) GAG (E) GAG (E) GAG (E) GAA (E) GAG (E) --- (-) --- (-) GAG (E) GAG (E) GAG (E) 
   435      1   -12.4020061391   0.000004110335       0.0037  --- (-) GAG (E) GAG (E) GAG (E) GAG (E) GAG (E) GAG (E) GAG (E) GAG (E) GAA (E) GAA (E) GAG (E) GAG (E) GAG (E) GAG (E) 
   436      1    -5.3809598418   0.004603401272       4.1293  --- (-) GAG (E) GAG (E) GAG (E) GAG (E) GAG (E) GAG (E) GAG (E) GAG (E) GAG (E) --- (-) --- (-) GAG (E) GAG (E) GAG (E) 
   437      1    -5.4175372716   0.004438062944       3.9809  --- (-) GAG (E) GAG (E) GAG (E) GAG (E) GAG (E) GAG (E) GAG (E) GAG (E) GAG (E) GAG (E) GAG (E) GAG (E) GAG (E) GAG (E) 
   438      1   -37.2151908023   0.000000000000       0.0000  --- (-) GAT (D) GAA (E) ACA (T) ACA (T) ACA (T) GAA (E) CCA (P) AGT (S) CCT (P) --- (-) --- (-) CCT (P) CCT (P) CCT (P) 
   439      1    -7.6861049157   0.000459163172       0.4119  --- (-) GAT (D) GAC (D) GAC (D) GAC (D) GAC (D) GAC (D) GAC (D) GAT (D) GAT (D) GAT (D) GAT (D) GAT (D) GAT (D) GAT (D) 
   440      1   -10.9419627517   0.000017699702       0.0159  --- (-) GAT (D) GAC (D) GAC (D) GAC (D) GAC (D) GAT (D) GAT (D) GAT (D) GAT (D) GAT (D) GAT (D) GAT (D) GAT (D) GAT (D) 
   441      1   -18.8435162860   0.000000006552       0.0000  --- (-) GAT (D) GAT (D) GAC (D) GAT (D) GAT (D) GAT (D) GAC (D) GAT (D) GAT (D) GAA (E) GAA (E) GAA (E) GAA (E) GAA (E) 
   442      1   -20.8670283931   0.000000000866       0.0000  --- (-) GAT (D) GGT (G) TGT (C) TGT (C) TGT (C) TGT (C) TGT (C) GAT (D) GGC (G) --- (-) --- (-) GGT (G) GGT (G) GGT (G) 
   443      1   -13.9249938001   0.000000896297       0.0008  --- (-) GCA (A) GCA (A) GCA (A) GCA (A) GCA (A) GCG (A) GCA (A) GCC (A) GCG (A) GCG (A) GCG (A) GCG (A) GCG (A) GCG (A) 
   444      1    -9.5079646669   0.000074258028       0.0666  --- (-) GCA (A) GCC (A) GCC (A) GCC (A) GCC (A) GCC (A) GCC (A) GCA (A) GCA (A) GCA (A) GCA (A) GCA (A) GCA (A) GCA (A) 
   445      1   -23.6303899637   0.000000000055       0.0000  --- (-) GCA (A) GCG (A) GCA (A) GCG (A) GCG (A) GCG (A) GCA (A) GCG (A) GCG (A) GCA (A) GCG (A) GCG (A) GCG (A) GCA (A) 
   446      1   -34.9563000286   0.000000000000       0.0000  --- (-) GCA (A) TCT (S) TCT (S) TCT (S) TCT (S) AGT (S) TCT (S) AGT (S) GCG (A) --- (-) --- (-) GCA (A) GCG (A) GCG (A) 
   447      1   -22.7994581024   0.000000000125       0.0000  --- (-) GCG (A) AAG (K) AAG (K) AAA (K) AAA (K) AAA (K) AAA (K) GTG (V) AAG (K) --- (-) --- (-) AAG (K) AAG (K) AAG (K) 
   448      1    -8.6192645629   0.000180593021       0.1620  --- (-) GCG (A) GCG (A) GCG (A) GCG (A) GCG (A) GCG (A) GCG (A) GCA (A) GCG (A) --- (-) --- (-) GCG (A) GCG (A) GCG (A) 
   449      1   -17.1745641368   0.000000034768       0.0000  --- (-) GCT (A) AAG (K) AAG (K) AAG (K) AAG (K) AAG (K) AAG (K) AAG (K) AAG (K) --- (-) --- (-) AAG (K) AAG (K) AAG (K) 
   450      1   -28.7011690023   0.000000000000       0.0000  --- (-) GCT (A) CCA (P) --- (-) ATG (M) ATG (M) ATT (I) ATG (M) GCT (A) GCT (A) --- (-) --- (-) GCT (A) GCT (A) GCT (A) 
   451      1   -32.5476396712   0.000000000000       0.0000  --- (-) GGA (G) GAG (E) GAA (E) GAA (E) GAA (E) TCT (S) GAA (E) GCA (A) GGT (G) --- (-) --- (-) GGT (G) GGT (G) GGT (G) 
   452      1    -7.4035199315   0.000609104975       0.5464  --- (-) GGA (G) GGA (G) GGA (G) GGA (G) GGA (G) GGA (G) GGA (G) GGA (G) GGA (G) --- (-) --- (-) GGA (G) GGA (G) GGA (G) 
   453      1    -9.6240419490   0.000066119824       0.0593  --- (-) GGC (G) AGC (S) AGC (S) AGC (S) AGC (S) AGC (S) AGC (S) AGC (S) AGC (S) --- (-) --- (-) AGC (S) AGC (S) AGC (S) 
   454      1   -14.7696073162   0.000000385160       0.0003  --- (-) GGC (G) GAC (D) GGC (G) GGC (G) GGC (G) GGA (G) GGC (G) GGC (G) GGC (G) GGC (G) GGC (G) GGC (G) GGC (G) GGC (G) 
   455      1    -6.6739502120   0.001263398190       1.1333  --- (-) GGG (G) GGG (G) GGG (G) GGG (G) GGG (G) GGG (G) GGG (G) GGG (G) GGG (G) GGG (G) GGG (G) GGG (G) GGG (G) GGG (G) 
   456      1   -23.2042351747   0.000000000084       0.0000  --- (-) GGT (G) CAA (Q) CAA (Q) CAA (Q) CAA (Q) CAA (Q) CAA (Q) CAA (Q) GCA (A) GCA (A) GCA (A) GCA (A) GCA (A) GCA (A) 
   457      1   -36.6819224759   0.000000000000       0.0000  --- (-) GGT (G) GGC (G) AAC (N) CGT (R) CGT (R) GGC (G) GGG (G) AGC (S) AAA (K) --- (-) --- (-) AAA (K) AAA (K) AAA (K) 
   458      1    -9.0015712703   0.000123216046       0.1105  --- (-) GGT (G) GGC (G) GGC (G) GGC (G) GGC (G) GGC (G) GGC (G) GGT (G) GGC (G) --- (-) --- (-) GGC (G) GGC (G) GGC (G) 
   459      1   -10.9083172920   0.000018305348       0.0164  --- (-) GTA (V) ATA (I) ATA (I) ATA (I) ATA (I) ATA (I) ATA (I) ATA (I) ATA (I) --- (-) --- (-) ATA (I) ATA (I) ATA (I) 
   460      1    -8.6544949238   0.000174341433       0.1564  --- (-) GTA (V) GTG (V) GTG (V) GTG (V) GTG (V) GTG (V) GTG (V) GTG (V) GTG (V) GTG (V) GTG (V) GTG (V) GTG (V) GTG (V) 
   461      1   -18.6976158029   0.000000007581       0.0000  --- (-) GTA (V) GTG (V) GTG (V) GTG (V) GTG (V) GTG (V) GTT (V) GTG (V) GTG (V) ATG (M) ATG (M) ATG (M) ATG (M) ATG (M) 
   462      1   -14.3538398619   0.000000583723       0.0005  --- (-) GTC (V) GTC (V) GTC (V) GTC (V) GTC (V) GTC (V) GTC (V) ATC (I) GCC (A) GCC (A) GCC (A) GCC (A) GCC (A) GCC (A) 
   463      1    -8.6100555682   0.000182263782       0.1635  --- (-) GTG (V) GTG (V) GTG (V) GTG (V) GTG (V) GTG (V) GTG (V) GTA (V) GTG (V) --- (-) --- (-) GTG (V) GTG (V) GTG (V) 
   464      1    -6.7431143515   0.001178969707       1.0575  --- (-) GTG (V) GTG (V) GTG (V) GTG (V) GTG (V) GTG (V) GTG (V) GTG (V) GTG (V) GTG (V) GTG (V) GTG (V) GTG (V) GTG (V) 
   465      1    -8.9673008872   0.000127511897       0.1144  --- (-) GTT (V) GTC (V) GTC (V) GTC (V) GTC (V) GTC (V) GTC (V) GTT (V) GTC (V) --- (-) --- (-) GTC (V) GTC (V) GTC (V) 
   466      1   -15.4682108117   0.000000191532       0.0002  --- (-) GTT (V) GTC (V) GTG (V) GTC (V) GTC (V) GTC (V) GTG (V) GTT (V) GTT (V) GTT (V) GTT (V) GTT (V) GTT (V) GTT (V) 
   467      1   -10.6916815841   0.000022733258       0.0204  --- (-) GTT (V) GTT (V) GTT (V) GTT (V) GTT (V) GTT (V) GTT (V) GTT (V) GTT (V) --- (-) --- (-) GTC (V) GTT (V) GTT (V) 
   468      2    -5.3981473557   0.004524956316       4.0589  --- (-) TAC (Y) TAC (Y) TAC (Y) TAC (Y) TAC (Y) TAC (Y) TAC (Y) TAC (Y) TAC (Y) TAC (Y) TAC (Y) TAC (Y) TAC (Y) TAC (Y) 
   469      1   -15.0966302424   0.000000277726       0.0002  --- (-) TAC (Y) TAC (Y) TAC (Y) TAT (Y) TAT (Y) TAC (Y) TAT (Y) TAT (Y) TAT (Y) TAT (Y) TAT (Y) TAT (Y) TAT (Y) TAT (Y) 
   470      1    -9.1293675064   0.000108434147       0.0973  --- (-) TAT (Y) --- (-) --- (-) --- (-) --- (-) --- (-) --- (-) --- (-) TAT (Y) TAT (Y) TAT (Y) TAT (Y) TAT (Y) TAC (Y) 
   471      1    -7.4819884372   0.000563136540       0.5051  --- (-) TAT (Y) TAC (Y) TAC (Y) TAC (Y) TAC (Y) TAC (Y) TAC (Y) TAC (Y) TAC (Y) TAC (Y) TAC (Y) TAC (Y) TAC (Y) TAC (Y) 
   472      1   -11.8999431298   0.000006790791       0.0061  --- (-) TAT (Y) TAC (Y) TAC (Y) TAC (Y) TAC (Y) TAC (Y) TAC (Y) TAC (Y) TAC (Y) TAC (Y) TAC (Y) TAC (Y) TAC (Y) TAT (Y) 
   473      1   -10.7108939180   0.000022300668       0.0200  --- (-) TAT (Y) TAC (Y) TAC (Y) TAC (Y) TAC (Y) TAC (Y) TAT (Y) TAC (Y) TAC (Y) --- (-) --- (-) TAC (Y) TAC (Y) TAC (Y) 
   474      1   -11.1206123470   0.000014804012       0.0133  --- (-) TAT (Y) TAC (Y) TAC (Y) TAC (Y) TAC (Y) TAC (Y) TAT (Y) TAT (Y) TAT (Y) TAT (Y) TAT (Y) TAT (Y) TAT (Y) TAT (Y) 
   475      1   -22.5556964185   0.000000000160       0.0000  --- (-) TCA (S) --- (-) CTG (L) CTC (L) CTC (L) CTG (L) CTG (L) TTG (L) CCG (P) --- (-) --- (-) CCG (P) CCG (P) CCG (P) 
   476      1    -9.1105552561   0.000110493346       0.0991  --- (-) TCA (S) TCG (S) TCG (S) TCG (S) TCG (S) TCG (S) TCG (S) TCA (S) TCA (S) TCA (S) TCA (S) TCA (S) TCA (S) TCA (S) 
   477      1   -17.0794573255   0.000000038237       0.0000  --- (-) TCA (S) TCG (S) TCG (S) TCG (S) TCG (S) TCG (S) TCG (S) TGT (C) TCG (S) TCG (S) TCG (S) TCG (S) TCG (S) TCG (S) 
   478      1    -6.1512825564   0.002130747213       1.9113  --- (-) TCC (S) TCC (S) TCC (S) TCC (S) TCC (S) TCC (S) TCC (S) TCC (S) TCC (S) TCC (S) TCC (S) TCC (S) TCC (S) TCC (S) 
   479      1   -17.3795423017   0.000000028324       0.0000  --- (-) TCC (S) TCG (S) TCG (S) TCG (S) TCG (S) TCG (S) TCA (S) TCC (S) CCG (P) --- (-) --- (-) CCG (P) CCG (P) CCG (P) 
   480      1   -21.3444016278   0.000000000537       0.0000  --- (-) TCG (S) TCA (S) TCG (S) CCG (P) CCG (P) TCG (S) TCG (S) TCA (S) TCG (S) TCA (S) TCA (S) TCA (S) TCA (S) TCA (S) 
   481      1   -43.1131788259   0.000000000000       0.0000  --- (-) TCT (S) ACA (T) CAA (Q) CAA (Q) CAA (Q) ACA (T) CAA (Q) TCT (S) GAA (E) --- (-) --- (-) GGG (G) GAG (E) GAG (E) 
   482      1   -19.9146690869   0.000000002245       0.0000  --- (-) TCT (S) CCT (P) TCT (S) TCT (S) TCT (S) TCT (S) TCT (S) TCT (S) TCC (S) --- (-) --- (-) TCC (S) TCT (S) TCC (S) 
   483      1   -25.8191073987   0.000000000006       0.0000  --- (-) TCT (S) GTC (V) GTC (V) GTG (V) GTG (V) GTC (V) GTC (V) GTC (V) GCA (A) GCA (A) GCA (A) GCA (A) GCA (A) GCA (A) 
   484      1   -16.8873172986   0.000000046337       0.0000  --- (-) TCT (S) TCC (S) TCG (S) TCC (S) TCC (S) TCC (S) TCG (S) TCT (S) TCT (S) TCT (S) TCT (S) TCT (S) TCT (S) TCT (S) 
   485      1   -22.7387538529   0.000000000133       0.0000  --- (-) TCT (S) TCG (S) TCA (S) TCA (S) TCA (S) GCA (A) GCA (A) TCG (S) TCA (S) TCA (S) TCA (S) TCA (S) TCA (S) TCA (S) 
   486      1   -24.4532133978   0.000000000024       0.0000  --- (-) TGC (C) CGG (R) CGT (R) CGT (R) CGT (R) TGT (C) CGT (R) CGT (R) CAT (H) CAT (H) CAT (H) CAT (H) CAT (H) CAT (H) 
   487      1   -26.7071350593   0.000000000003       0.0000  --- (-) TGT (C) TGT (C) ATG (M) AGT (S) AGT (S) TGT (C) TCT (S) TGT (C) TGT (C) --- (-) --- (-) TGT (C) TGT (C) TGT (C) 
   488      1   -11.0215020297   0.000016346414       0.0147  --- (-) TTC (F) TTC (F) TTC (F) TTC (F) TTC (F) TCC (S) TTC (F) TTC (F) TTC (F) TTC (F) TTC (F) TTC (F) TTC (F) TTC (F) 
   489      1    -5.4965260692   0.004100993288       3.6786  --- (-) TTC (F) TTC (F) TTC (F) TTC (F) TTC (F) TTC (F) TTC (F) TTC (F) TTC (F) TTC (F) TTC (F) TTC (F) TTC (F) TTC (F) 
   490      1   -13.9691166374   0.000000857610       0.0008  --- (-) TTC (F) TTC (F) TTC (F) TTC (F) TTC (F) TTC (F) TTC (F) TTC (F) TTC (F) TTC (F) TTT (F) TTT (F) TTC (F) TTT (F) 
   491      1    -7.8296460055   0.000397766262       0.3568  --- (-) TTC (F) TTC (F) TTC (F) TTC (F) TTC (F) TTC (F) TTC (F) TTT (F) TTC (F) TTC (F) TTC (F) TTC (F) TTC (F) TTC (F) 
   492      1   -22.4972949682   0.000000000170       0.0000  --- (-) TTG (L) CAG (Q) CAG (Q) CAG (Q) CAG (Q) TTG (L) CTG (L) TTG (L) TTG (L) TTG (L) TTG (L) TTG (L) TTG (L) TTG (L) 
   493      1   -11.8570211726   0.000007088611       0.0064  --- (-) TTG (L) CTG (L) CTG (L) CTG (L) CTG (L) TTG (L) CTG (L) CTG (L) CTG (L) --- (-) --- (-) CTG (L) CTG (L) CTG (L) 
   494      4     0.0000000000   1.000000000000     897.0000  ??? (-) ??? (-) ??? (-) ??? (-) ??? (-) ??? (-) ??? (-) ??? (-) ??? (-) ??? (-) ??? (-) ??? (-) ??? (-) ??? (-) ??? (-) 
   495      1    -6.4315227520   0.001609997340       1.4442  AAA (K) AAA (K) AAA (K) AAA (K) AAA (K) AAA (K) AAA (K) AAA (K) AAA (K) AAA (K) --- (-) --- (-) AAA (K) AAA (K) AAA (K) 
   496      2    -6.4757411445   0.001540356887       1.3817  AAA (K) AAA (K) AAA (K) AAA (K) AAA (K) AAA (K) AAA (K) AAA (K) AAA (K) AAA (K) AAA (K) AAA (K) AAA (K) AAA (K) AAA (K) 
   497      1   -10.7971822355   0.000020457065       0.0183  AAA (K) AAA (K) AAA (K) AAA (K) AAA (K) AAA (K) AAA (K) AAA (K) AAA (K) AGA (R) --- (-) AGA (R) AGA (R) AGA (R) AGA (R) 
   498      1   -11.2432983779   0.000013094760       0.0117  AAA (K) AAA (K) AAA (K) AAA (K) AAA (K) AAA (K) AAA (K) AAA (K) AGA (R) AAA (K) AAA (K) AAA (K) AAA (K) AAA (K) AAA (K) 
   499      1    -8.7442009790   0.000159382915       0.1430  AAA (K) AAA (K) AAA (K) AAA (K) AAA (K) AAA (K) AAG (K) AAA (K) AAA (K) AAA (K) --- (-) AAA (K) AAA (K) AAA (K) AAA (K) 
   500      1   -11.4145724676   0.000011033522       0.0099  AAA (K) AAA (K) AAA (K) AAA (K) AAG (K) AAG (K) AAA (K) AAG (K) AAA (K) AAA (K) AAA (K) AAA (K) AAA (K) AAA (K) AAA (K) 
   501      1    -7.3706420615   0.000629463895       0.5646  AAA (K) AAA (K) AAG (K) AAG (K) AAG (K) AAG (K) AAG (K) AAG (K) AAG (K) AAG (K) --- (-) --- (-) AAG (K) AAG (K) AAG (K) 
   502      1   -25.7570664096   0.000000000007       0.0000  AAA (K) AAA (K) CTA (L) GTA (V) GTA (V) GTA (V) CTA (L) GTA (V) GAA (E) CAA (Q) CAA (Q) CAA (Q) CAA (Q) CAA (Q) CAA (Q) 
   503      1   -15.5098946632   0.000000183712       0.0002  AAA (K) AAA (K) GAT (D) GAT (D) GAT (D) GAT (D) GAT (D) GAT (D) GAT (D) GAT (D) GAT (D) GAT (D) GAT (D) GAT (D) GAT (D) 
   504      1    -5.5967847111   0.003709772552       3.3277  AAC (N) AAC (N) AAC (N) AAC (N) AAC (N) AAC (N) AAC (N) AAC (N) AAC (N) AAC (N) --- (-) --- (-) AAC (N) AAC (N) AAC (N) 
   505      2    -5.6357294290   0.003568073627       3.2006  AAC (N) AAC (N) AAC (N) AAC (N) AAC (N) AAC (N) AAC (N) AAC (N) AAC (N) AAC (N) AAC (N) AAC (N) AAC (N) AAC (N) AAC (N) 
   506      1    -9.3924617152   0.000083350019       0.0748  AAC (N) AAC (N) AAC (N) AAC (N) AAC (N) AAC (N) AAC (N) AAC (N) AAC (N) AAC (N) AAC (N) AAT (N) AAT (N) AAC (N) AAC (N) 
   507      1   -11.4778683547   0.000010356789       0.0093  AAC (N) AAC (N) AAC (N) AAC (N) AAC (N) AAC (N) AAC (N) AAC (N) AAC (N) AAT (N) --- (-) AAT (N) AAT (N) AAC (N) AAC (N) 
   508      1    -8.8842173927   0.000138558576       0.1243  AAC (N) AAC (N) AAC (N) AAC (N) AAC (N) AAC (N) AAC (N) AAC (N) AAC (N) AAT (N) AAC (N) AAC (N) AAC (N) AAC (N) AAC (N) 
   509      1    -7.7115473322   0.000447628311       0.4015  AAC (N) AAC (N) AAT (N) AAT (N) AAT (N) AAT (N) AAT (N) AAT (N) AAT (N) AAT (N) --- (-) --- (-) AAT (N) AAT (N) AAT (N) 
   510      1    -7.3550733650   0.000639340511       0.5735  AAG (K) AAG (K) AAG (K) AAG (K) AAG (K) AAG (K) AAG (K) AAG (K) AAA (K) AAG (K) --- (-) --- (-) AAG (K) AAG (K) AAG (K) 
   511      3    -5.4721998130   0.004201978417       3.7692  AAG (K) AAG (K) AAG (K) AAG (K) AAG (K) AAG (K) AAG (K) AAG (K) AAG (K) AAG (K) --- (-) --- (-) AAG (K) AAG (K) AAG (K) 
   512      1    -5.5055784244   0.004064037163       3.6454  AAG (K) AAG (K) AAG (K) AAG (K) AAG (K) AAG (K) AAG (K) AAG (K) AAG (K) AAG (K) AAG (K) AAG (K) AAG (K) AAG (K) AAG (K) 
   513      1   -12.2189258404   0.000004936145       0.0044  AAG (K) AAG (K) AAG (K) AAG (K) AAG (K) AAG (K) AAG (K) AAG (K) AAG (K) AAG (K) CAG (Q) AAG (K) AAG (K) AAG (K) AAG (K) 
   514      1    -9.5716537574   0.000069676061       0.0625  AAG (K) AAG (K) AAG (K) AAG (K) AAG (K) AAG (K) AAG (K) AAG (K) AAG (K) AGG (R) --- (-) --- (-) AGG (R) AGG (R) AGG (R) 
   515      1    -9.9971649848   0.000045528822       0.0408  AAG (K) AAG (K) CAG (Q) CAG (Q) CAG (Q) CAG (Q) CAG (Q) CAG (Q) CAG (Q) CAG (Q) --- (-) --- (-) CAG (Q) CAG (Q) CAG (Q) 
   516      1   -20.5497889052   0.000000001189       0.0000  AAG (K) AAG (K) GAT (D) GAT (D) GAT (D) GAT (D) GAT (D) GAA (E) AAG (K) AAT (N) AAT (N) AAT (N) AAT (N) AAT (N) AAT (N) 
   517      1   -22.0128493228   0.000000000275       0.0000  AAT (N) AAT (N) ACT (T) ACT (T) ACC (T) ACC (T) ACT (T) ACC (T) ACG (T) ACG (T) ACG (T) ACG (T) ACG (T) ACG (T) ACG (T) 
   518      1   -19.0333172274   0.000000005419       0.0000  AAT (N) AAT (N) CAT (H) AAT (N) AAT (N) AAT (N) AAT (N) AAT (N) AAC (N) AAC (N) AAT (N) AAC (N) AAC (N) AAT (N) AAT (N) 
   519      1   -21.6925087110   0.000000000379       0.0000  AAT (N) CAA (Q) CAG (Q) CAG (Q) CAG (Q) CAG (Q) CAA (Q) CAG (Q) CAG (Q) CAG (Q) CAG (Q) CAG (Q) CAG (Q) CAG (Q) CAG (Q) 
   520      1   -18.9525964828   0.000000005875       0.0000  ACA (T) ACA (T) AAA (K) AAA (K) AAA (K) AAA (K) AAA (K) AAA (K) GAA (E) AAC (N) --- (-) --- (-) AAC (N) AAC (N) AAC (N) 
   521      2    -7.4105718262   0.000604824741       0.5425  ACA (T) ACA (T) ACA (T) ACA (T) ACA (T) ACA (T) ACA (T) ACA (T) ACA (T) ACA (T) ACA (T) ACA (T) ACA (T) ACA (T) ACA (T) 
   522      1   -12.5334348083   0.000003604113       0.0032  ACA (T) ACA (T) ACA (T) ACA (T) ACA (T) ACA (T) ACG (T) ACA (T) ACT (T) ACA (T) --- (-) ACA (T) ACA (T) ACA (T) ACA (T) 
   523      1   -10.4653278363   0.000028507942       0.0256  ACA (T) ACA (T) ACC (T) ACA (T) ACA (T) ACA (T) ACA (T) ACA (T) ACA (T) ACA (T) --- (-) --- (-) ACA (T) ACA (T) ACA (T) 
   524      1   -20.8254661941   0.000000000903       0.0000  ACA (T) ACA (T) ACG (T) ACG (T) ACG (T) ACG (T) ACA (T) ACT (T) ACA (T) ACG (T) --- (-) --- (-) ACT (T) ACG (T) ACG (T) 
   525      1    -9.2101378556   0.000100020254       0.0897  ACA (T) ACA (T) ACG (T) ACG (T) ACG (T) ACG (T) ACG (T) ACG (T) ACA (T) ACA (T) --- (-) --- (-) ACA (T) ACA (T) ACA (T) 
   526      1   -15.0422882404   0.000000293236       0.0003  ACA (T) ACA (T) ACG (T) ACG (T) ACG (T) ACG (T) ACG (T) ACG (T) ACA (T) ACA (T) ACA (T) ACA (T) ACG (T) ACA (T) ACA (T) 
   527      1   -22.7506084076   0.000000000132       0.0000  ACA (T) ACA (T) GCG (A) GCA (A) GCA (A) GCC (A) GCC (A) GCA (A) GCA (A) GCA (A) --- (-) --- (-) GCA (A) GCA (A) GCA (A) 
   528      1   -20.1151854188   0.000000001837       0.0000  ACA (T) ACA (T) TCG (S) TCG (S) TCG (S) TCG (S) TCG (S) TCG (S) TCA (S) TCG (S) TCA (S) TCG (S) TCG (S) TCA (S) TCA (S) 
   529      1   -15.4140925457   0.000000202183       0.0002  ACA (T) AGC (S) AGC (S) AGC (S) AGC (S) AGC (S) AGC (S) AGC (S) AGC (S) AGC (S) --- (-) --- (-) AGC (S) AGC (S) AGC (S) 
   530      1   -11.2447479460   0.000013075792       0.0117  ACC (T) ACC (T) ATC (I) ATC (I) ATC (I) ATC (I) ATC (I) ATC (I) ACC (T) ATC (I) ATC (I) ATC (I) ATC (I) ATC (I) ATC (I) 
   531      1   -15.1027972474   0.000000276019       0.0002  ACG (T) ACG (T) ACG (T) ACG (T) ACG (T) ACG (T) ACG (T) ACG (T) ACA (T) ACG (T) ACG (T) ACG (T) ACA (T) ACG (T) ACG (T) 
   532      1    -9.8823399899   0.000051068638       0.0458  ACT (T) ACT (T) ACT (T) ACT (T) ACC (T) ACC (T) ACT (T) ACT (T) ACT (T) ACT (T) --- (-) --- (-) ACT (T) ACT (T) ACT (T) 
   533      1    -8.8121326736   0.000148915329       0.1336  ACT (T) ACT (T) ACT (T) ACT (T) ACT (T) ACT (T) ACT (T) ACT (T) ACC (T) ACT (T) --- (-) ACT (T) ACT (T) ACT (T) ACT (T) 
   534      1   -20.4914477280   0.000000001261       0.0000  ACT (T) ACT (T) ACT (T) ACT (T) ACT (T) ACT (T) ACT (T) ACT (T) ACT (T) ACC (T) --- (-) ACC (T) ACC (T) GCT (A) GCT (A) 
   535      1    -7.2349060177   0.000720975056       0.6467  ACT (T) ACT (T) ACT (T) ACT (T) ACT (T) ACT (T) ACT (T) ACT (T) ACT (T) ACT (T) --- (-) --- (-) ACT (T) ACT (T) ACT (T) 
   536      1   -13.5874514642   0.000001256160       0.0011  ACT (T) ACT (T) GCC (A) GCC (A) GCC (A) GCC (A) GCC (A) GCC (A) GCT (A) GCT (A) --- (-) --- (-) GCT (A) GCT (A) GCT (A) 
   537      1   -15.0357511271   0.000000295159       0.0003  ACT (T) ACT (T) TCC (S) TCT (S) TCT (S) TCT (S) TCT (S) TCT (S) TCT (S) TCT (S) TCT (S) TCT (S) TCT (S) TCT (S) TCT (S) 
   538      1   -17.8542373379   0.000000017620       0.0000  AGA (R) AAG (K) AAG (K) AAG (K) AAG (K) AAG (K) AAG (K) AAG (K) AGG (R) AAG (K) --- (-) --- (-) AAG (K) AAG (K) AAG (K) 
   539      1   -16.3828049660   0.000000076743       0.0001  AGA (R) AGA (R) AAG (K) AAG (K) AAA (K) AAA (K) AAG (K) AAG (K) AGA (R) AAA (K) --- (-) --- (-) AAA (K) AAA (K) AAA (K) 
   540      2    -6.6244504550   0.001327509757       1.1908  AGA (R) AGA (R) AGA (R) AGA (R) AGA (R) AGA (R) AGA (R) AGA (R) AGA (R) AGA (R) AGA (R) AGA (R) AGA (R) AGA (R) AGA (R) 
   541      1   -11.4163907345   0.000011013478       0.0099  AGA (R) AGA (R) AGA (R) AGA (R) AGA (R) AGA (R) AGA (R) AGA (R) AGA (R) ATA (I) ATA (I) ATA (I) ATA (I) ATA (I) ATA (I) 
   542      1   -11.7571523669   0.000007833099       0.0070  AGA (R) AGA (R) AGG (R) AGG (R) CGG (R) CGG (R) AGG (R) AGG (R) AGG (R) AGG (R) --- (-) --- (-) AGG (R) AGG (R) AGG (R) 
   543      1   -14.5446795599   0.000000482310       0.0004  AGA (R) AGA (R) CAA (Q) CAA (Q) CAA (Q) CAA (Q) CAA (Q) CAA (Q) CGA (R) CGA (R) --- (-) --- (-) CGA (R) CGA (R) CGA (R) 
   544      1   -10.1877714758   0.000037627647       0.0338  AGA (R) AGA (R) CGA (R) CGA (R) CGA (R) CGA (R) CGA (R) CGA (R) CGA (R) CGA (R) CGA (R) CGA (R) CGA (R) CGA (R) CGA (R) 
   545      1   -12.9060184174   0.000002483061       0.0022  AGC (S) AGC (S) AGC (S) AGC (S) AGC (S) AGC (S) AGC (S) AGC (S) AAC (N) AAC (N) AAC (N) AAC (N) AAC (N) AAC (N) AAC (N) 
   546      2    -5.5927853265   0.003724639067       3.3410  AGC (S) AGC (S) AGC (S) AGC (S) AGC (S) AGC (S) AGC (S) AGC (S) AGC (S) AGC (S) AGC (S) AGC (S) AGC (S) AGC (S) AGC (S) 
   547      1    -8.2812045044   0.000253231997       0.2271  AGC (S) AGC (S) AGC (S) AGC (S) AGC (S) AGC (S) AGC (S) AGC (S) AGC (S) AGT (S) AGT (S) AGT (S) AGT (S) AGT (S) AGT (S) 
   548      1   -11.6740048894   0.000008512245       0.0076  AGC (S) AGC (S) AGC (S) AGC (S) AGC (S) AGC (S) AGC (S) AGC (S) AGT (S) AGC (S) AGC (S) AGT (S) AGT (S) AGC (S) AGC (S) 
   549      1    -7.8468954435   0.000390963855       0.3507  AGC (S) AGC (S) AGT (S) AGT (S) AGT (S) AGT (S) AGT (S) AGT (S) AGT (S) AGT (S) --- (-) --- (-) AGT (S) AGT (S) AGT (S) 
   550      1   -10.7497518022   0.000021450732       0.0192  AGC (S) AGC (S) GGC (G) GGC (G) GGC (G) GGC (G) GGC (G) GGC (G) GGC (G) GGC (G) GGC (G) GGC (G) GGC (G) GGC (G) GGC (G) 
   551      1   -19.1537652404   0.000000004804       0.0000  AGC (S) AGG (R) AGG (R) AGG (R) AGG (R) AGG (R) AGG (R) AGG (R) AGG (R) CGG (R) --- (-) --- (-) CGG (R) AGG (R) AGG (R) 
   552      1   -29.8986205882   0.000000000000       0.0000  AGC (S) GCG (A) GCC (A) GCC (A) GCC (A) GCC (A) GCC (A) GCA (A) GTG (V) GTG (V) --- (-) --- (-) GTG (V) GTG (V) GTG (V) 
   553      1   -10.2170099809   0.000036543399       0.0328  AGG (R) AGG (R) AAG (K) AAG (K) AAG (K) AAG (K) AAG (K) AAG (K) AGG (R) AGG (R) AGG (R) AGG (R) AGG (R) AGG (R) AGG (R) 
   554      1    -9.1159304110   0.000109901020       0.0986  AGG (R) AGG (R) AGA (R) AGG (R) AGG (R) AGG (R) AGG (R) AGG (R) AGG (R) AGG (R) --- (-) --- (-) AGG (R) AGG (R) AGG (R) 
   555      1    -6.0123566784   0.002448311493       2.1961  AGG (R) AGG (R) AGG (R) AGG (R) AGG (R) AGG (R) AGG (R) AGG (R) AGG (R) AGG (R) --- (-) --- (-) AGG (R) AGG (R) AGG (R) 
   556      1    -6.0507539635   0.002356084935       2.1134  AGG (R) AGG (R) AGG (R) AGG (R) AGG (R) AGG (R) AGG (R) AGG (R) AGG (R) AGG (R) AGG (R) AGG (R) AGG (R) AGG (R) AGG (R) 
   557      1   -12.4200745926   0.000004036734       0.0036  AGG (R) AGG (R) CGA (R) CGG (R) CGG (R) CGG (R) CGG (R) CGG (R) AGG (R) AGG (R) --- (-) AGG (R) AGG (R) AGG (R) AGG (R) 
   558      1   -14.1413153439   0.000000721946       0.0006  AGG (R) AGG (R) CGG (R) CGG (R) CGG (R) CGG (R) CGG (R) CGG (R) AGG (R) CGT (R) CGG (R) CGG (R) CGG (R) CGG (R) CGG (R) 
   559      1   -11.3361703104   0.000011933389       0.0107  AGT (S) AGT (S) AGC (S) AGC (S) AGT (S) AGT (S) AGC (S) AGC (S) AGT (S) AGC (S) --- (-) AGC (S) AGC (S) AGC (S) AGC (S) 
   560      1   -25.1833309206   0.000000000012       0.0000  AGT (S) AGT (S) AGT (S) AGC (S) ACC (T) ACC (T) AGC (S) ACC (T) AAC (N) AGC (S) AGC (S) AGC (S) AGC (S) AGC (S) AGC (S) 
   561      1    -9.8095773839   0.000054923053       0.0493  AGT (S) AGT (S) AGT (S) AGT (S) AGT (S) AGT (S) AGT (S) AGT (S) AGT (S) AGT (S) --- (-) --- (-) AGC (S) AGT (S) AGT (S) 
   562      1    -6.3325472951   0.001777500180       1.5944  AGT (S) AGT (S) AGT (S) AGT (S) AGT (S) AGT (S) AGT (S) AGT (S) AGT (S) AGT (S) --- (-) --- (-) AGT (S) AGT (S) AGT (S) 
   563      1   -19.3683067242   0.000000003877       0.0000  ATA (I) ATA (I) ACA (T) ACA (T) ACG (T) ACG (T) ACA (T) ACA (T) AAA (K) AAA (K) --- (-) --- (-) AAA (K) AAA (K) AAA (K) 
   564      1    -6.4276325323   0.001616272782       1.4498  ATA (I) ATA (I) ATA (I) ATA (I) ATA (I) ATA (I) ATA (I) ATA (I) ATA (I) ATA (I) ATA (I) ATA (I) ATA (I) ATA (I) ATA (I) 
   565      1   -13.0209397911   0.000002213491       0.0020  ATA (I) ATA (I) ATA (I) ATA (I) ATA (I) ATA (I) ATA (I) ATA (I) ATA (I) ATA (I) ATA (I) GTA (V) GTA (V) ATA (I) ATA (I) 
   566      1   -17.8816214584   0.000000017144       0.0000  ATA (I) ATA (I) ATG (M) ATG (M) ATG (M) ATG (M) ATG (M) ATG (M) ATT (I) ATC (I) --- (-) --- (-) ATT (I) ATC (I) ATC (I) 
   567      1   -16.7437667482   0.000000053490       0.0000  ATA (I) ATA (I) GTC (V) ATT (I) ATT (I) ATT (I) ATT (I) ATT (I) ATT (I) ATT (I) --- (-) --- (-) ATT (I) ATT (I) ATT (I) 
   568      1   -20.6901204183   0.000000001034       0.0000  ATC (I) ACG (T) ATG (M) ATG (M) ATG (M) ATG (M) ATG (M) ATG (M) ACA (T) ACG (T) --- (-) --- (-) ACG (T) ACG (T) ACG (T) 
   569      1    -5.9527620115   0.002598653087       2.3310  ATC (I) ATC (I) ATC (I) ATC (I) ATC (I) ATC (I) ATC (I) ATC (I) ATC (I) ATC (I) --- (-) --- (-) ATC (I) ATC (I) ATC (I) 
   570      1   -11.0009149382   0.000016686427       0.0150  ATC (I) ATC (I) CTC (L) CTC (L) CTC (L) CTC (L) CTC (L) CTC (L) CTC (L) CTC (L) --- (-) CTC (L) CTC (L) CTC (L) CTC (L) 
   571      1   -21.4236964590   0.000000000496       0.0000  ATC (I) ATC (I) GTC (V) GTC (V) GTT (V) GTT (V) GTC (V) GTC (V) GTC (V) GAC (D) GAT (D) GAT (D) GAT (D) GAT (D) GAT (D) 
   572      4    -4.7909880697   0.008304248151       7.4489  ATG (M) ATG (M) ATG (M) ATG (M) ATG (M) ATG (M) ATG (M) ATG (M) ATG (M) ATG (M) --- (-) --- (-) ATG (M) ATG (M) ATG (M) 
   573      1    -4.7909911228   0.008304222797       7.4489  ATG (M) ATG (M) ATG (M) ATG (M) ATG (M) ATG (M) ATG (M) ATG (M) ATG (M) ATG (M) --- (-) ATG (M) ATG (M) ATG (M) ATG (M) 
   574      3    -4.8033339697   0.008202355009       7.3575  ATG (M) ATG (M) ATG (M) ATG (M) ATG (M) ATG (M) ATG (M) ATG (M) ATG (M) ATG (M) ATG (M) ATG (M) ATG (M) ATG (M) ATG (M) 
   575      1   -15.2422109144   0.000000240100       0.0002  ATG (M) ATG (M) ATG (M) ATG (M) ATG (M) ATG (M) ATG (M) ATG (M) GTG (V) GCG (A) GCG (A) GCG (A) GCG (A) GCG (A) GCG (A) 
   576      1    -9.9916631174   0.000045780006       0.0411  ATG (M) ATG (M) GTG (V) GTG (V) GTG (V) GTG (V) GTG (V) GTG (V) ATG (M) ATG (M) --- (-) --- (-) ATG (M) ATG (M) ATG (M) 
   577      1   -14.0656780358   0.000000778670       0.0007  ATG (M) ATG (M) GTT (V) GTG (V) GTG (V) GTG (V) GTG (V) GTG (V) GTG (V) GTG (V) --- (-) --- (-) GTG (V) GTG (V) GTG (V) 
   578      1    -8.7516023385   0.000158207620       0.1419  ATT (I) ATC (I) ATC (I) ATC (I) ATC (I) ATC (I) ATC (I) ATC (I) ATC (I) ATC (I) ATC (I) ATC (I) ATC (I) ATC (I) ATC (I) 
   579      1    -8.5988435645   0.000184318823       0.1653  ATT (I) ATT (I) ATC (I) ATC (I) ATC (I) ATC (I) ATC (I) ATC (I) ATT (I) ATC (I) ATC (I) ATC (I) ATC (I) ATC (I) ATC (I) 
   580      1    -8.2248284585   0.000267918304       0.2403  ATT (I) ATT (I) ATT (I) ATT (I) ATT (I) ATT (I) ATT (I) ATT (I) ATC (I) ATT (I) --- (-) --- (-) ATT (I) ATT (I) ATT (I) 
   581      1   -12.4843922068   0.000003785274       0.0034  ATT (I) ATT (I) ATT (I) ATT (I) ATT (I) ATT (I) ATT (I) ATT (I) ATC (I) ATT (I) ATC (I) ATT (I) ATT (I) ATC (I) ATT (I) 
   582      2    -6.7699308328   0.001147774037       1.0296  ATT (I) ATT (I) ATT (I) ATT (I) ATT (I) ATT (I) ATT (I) ATT (I) ATT (I) ATT (I) --- (-) --- (-) ATT (I) ATT (I) ATT (I) 
   583      1   -13.7550071381   0.000001062371       0.0010  ATT (I) ATT (I) ATT (I) CTT (L) CTT (L) CTT (L) CTT (L) CTT (L) ATT (I) ATT (I) --- (-) --- (-) ATT (I) ATT (I) ATT (I) 
   584      1   -18.2702825034   0.000000011623       0.0000  ATT (I) ATT (I) CTT (L) CTT (L) CTT (L) CTT (L) CTT (L) CTT (L) CTT (L) CTT (L) CTT (L) ATT (I) ATT (I) CTT (L) CTT (L) 
   585      1   -22.5710429631   0.000000000158       0.0000  ATT (I) ATT (I) GTT (V) CTT (L) GTT (V) GTT (V) GTT (V) GTT (V) GTT (V) GTT (V) GTT (V) ATT (I) ATT (I) GTT (V) GTT (V) 
   586      1   -11.8291300497   0.000007289103       0.0065  ATT (I) ATT (I) GTT (V) GTT (V) GTT (V) GTT (V) GTT (V) GTT (V) ATT (I) ATT (I) ATT (I) ATT (I) ATT (I) ATT (I) ATT (I) 
   587      1   -10.9809052215   0.000017023680       0.0153  CAA (Q) CAA (Q) CAA (Q) CAA (Q) CAA (Q) CAA (Q) CAA (Q) CAA (Q) CAA (Q) AAA (K) AAA (K) AAA (K) AAA (K) AAA (K) AAA (K) 
   588      1    -6.2490429264   0.001932302607       1.7333  CAA (Q) CAA (Q) CAA (Q) CAA (Q) CAA (Q) CAA (Q) CAA (Q) CAA (Q) CAA (Q) CAA (Q) --- (-) --- (-) CAA (Q) CAA (Q) CAA (Q) 
   589      1   -19.1929025715   0.000000004620       0.0000  CAA (Q) CAA (Q) CAA (Q) CAA (Q) CAA (Q) CAA (Q) CAA (Q) CAA (Q) CAG (Q) CGA (R) CAA (Q) CGA (R) CGA (R) CAA (Q) CAA (Q) 
   590      1    -8.2567044199   0.000259512829       0.2328  CAA (Q) CAA (Q) CAG (Q) CAG (Q) CAG (Q) CAG (Q) CAG (Q) CAG (Q) CAA (Q) CAG (Q) CAG (Q) CAG (Q) CAG (Q) CAG (Q) CAG (Q) 
   591      1    -5.5313101561   0.003960796427       3.5528  CAC (H) CAC (H) CAC (H) CAC (H) CAC (H) CAC (H) CAC (H) CAC (H) CAC (H) CAC (H) --- (-) CAC (H) CAC (H) CAC (H) CAC (H) 
   592      1    -5.5632064323   0.003836455320       3.4413  CAC (H) CAC (H) CAC (H) CAC (H) CAC (H) CAC (H) CAC (H) CAC (H) CAC (H) CAC (H) CAC (H) CAC (H) CAC (H) CAC (H) CAC (H) 
   593      1   -20.6843336133   0.000000001040       0.0000  CAC (H) CAC (H) CGC (R) CGC (R) CGC (R) CGC (R) CGC (R) CGC (R) CGT (R) AGT (S) --- (-) CGT (R) CGT (R) CGT (R) CGT (R) 
   594      1    -7.5434477875   0.000529568631       0.4750  CAG (Q) CAG (Q) CAG (Q) CAG (Q) CAG (Q) CAG (Q) CAG (Q) CAG (Q) CAA (Q) CAG (Q) CAG (Q) CAG (Q) CAG (Q) CAG (Q) CAG (Q) 
   595      1    -9.8693324949   0.000051737252       0.0464  CAG (Q) CAG (Q) CAG (Q) CAG (Q) CAG (Q) CAG (Q) CAG (Q) CAG (Q) CAG (Q) CAC (H) CAC (H) CAC (H) CAC (H) CAC (H) CAC (H) 
   596      1    -5.3926567194   0.004549869538       4.0812  CAG (Q) CAG (Q) CAG (Q) CAG (Q) CAG (Q) CAG (Q) CAG (Q) CAG (Q) CAG (Q) CAG (Q) --- (-) --- (-) CAG (Q) CAG (Q) CAG (Q) 
   597      1   -27.7236038093   0.000000000001       0.0000  CAG (Q) GCG (A) GCG (A) GCG (A) GCG (A) GCG (A) GCG (A) GCG (A) ATT (I) AAG (K) --- (-) --- (-) AAG (K) AAG (K) AAG (K) 
   598      1    -8.3054148225   0.000247174789       0.2217  CAT (H) CAC (H) CAC (H) CAC (H) CAC (H) CAC (H) CAC (H) CAC (H) CAC (H) CAC (H) --- (-) --- (-) CAC (H) CAC (H) CAC (H) 
   599      1    -7.9440587498   0.000354763655       0.3182  CAT (H) CAT (H) CAC (H) CAC (H) CAC (H) CAC (H) CAC (H) CAC (H) CAT (H) CAT (H) --- (-) --- (-) CAT (H) CAT (H) CAT (H) 
   600      1   -10.2407366083   0.000035686553       0.0320  CAT (H) CAT (H) CAC (H) CAT (H) CAT (H) CAT (H) CAT (H) CAT (H) CAC (H) CAT (H) --- (-) CAT (H) CAT (H) CAT (H) CAT (H) 
   601      1    -8.9165402533   0.000134151573       0.1203  CAT (H) CAT (H) CAT (H) CAT (H) CAC (H) CAC (H) CAT (H) CAT (H) CAT (H) CAT (H) CAT (H) CAT (H) CAT (H) CAT (H) CAT (H) 
   602      1    -6.3451421216   0.001755253266       1.5745  CAT (H) CAT (H) CAT (H) CAT (H) CAT (H) CAT (H) CAT (H) CAT (H) CAT (H) CAT (H) --- (-) CAT (H) CAT (H) CAT (H) CAT (H) 
   603      1    -6.3855250642   0.001685783119       1.5121  CAT (H) CAT (H) CAT (H) CAT (H) CAT (H) CAT (H) CAT (H) CAT (H) CAT (H) CAT (H) CAT (H) CAT (H) CAT (H) CAT (H) CAT (H) 
   604      1   -12.8311174483   0.000002676187       0.0024  CAT (H) CAT (H) CCT (P) CCT (P) CCT (P) CCT (P) CCT (P) CCT (P) CAT (H) CCT (P) CCT (P) CCT (P) CCT (P) CCT (P) CCT (P) 
   605      1   -14.1509675855   0.000000715011       0.0006  CAT (H) CAT (H) CGC (R) CGT (R) CGT (R) CGT (R) CGT (R) CGT (R) CGT (R) CGT (R) --- (-) --- (-) CGT (R) CGT (R) CGT (R) 
   606      1   -10.7325940365   0.000021821954       0.0196  CAT (H) CAT (H) TAT (Y) TAT (Y) TAT (Y) TAT (Y) TAT (Y) TAT (Y) TAT (Y) TAT (Y) TAT (Y) TAT (Y) TAT (Y) TAT (Y) TAT (Y) 
   607      1   -12.3267842750   0.000004431448       0.0040  CCA (P) CCA (P) CAA (Q) CAA (Q) CAA (Q) CAA (Q) CAA (Q) CAA (Q) CCA (P) CCA (P) CCA (P) CCA (P) CCA (P) CCA (P) CCA (P) 
   608      1    -7.1167084737   0.000811433214       0.7279  CCA (P) CCA (P) CCA (P) CCA (P) CCA (P) CCA (P) CCA (P) CCA (P) CCA (P) CCA (P) CCA (P) CCA (P) CCA (P) CCA (P) CCA (P) 
   609      1   -10.6820907006   0.000022952339       0.0206  CCA (P) CCA (P) CCA (P) CCG (P) CCG (P) CCG (P) CCA (P) CCA (P) CCA (P) CCA (P) --- (-) --- (-) CCA (P) CCA (P) CCA (P) 
   610      1   -19.6764215716   0.000000002849       0.0000  CCA (P) CCA (P) CGA (R) CGA (R) CGA (R) CGA (R) CGA (R) CGA (R) CCA (P) CCG (P) --- (-) CCA (P) CCA (P) CCG (P) CCG (P) 
   611      1   -19.1646973997   0.000000004752       0.0000  CCA (P) CCA (P) CGC (R) CGC (R) CGC (R) CGC (R) CGC (R) CGC (R) CGC (R) CGC (R) CGC (R) CGC (R) CGC (R) CGC (R) CGT (R) 
   612      1   -20.5696554114   0.000000001166       0.0000  CCA (P) CCT (P) CCC (P) CCA (P) CCC (P) CCC (P) CCC (P) CCC (P) CCT (P) CCC (P) --- (-) --- (-) CCT (P) CCT (P) CCT (P) 
   613      2    -6.2864267494   0.001861399324       1.6697  CCC (P) CCC (P) CCC (P) CCC (P) CCC (P) CCC (P) CCC (P) CCC (P) CCC (P) CCC (P) --- (-) --- (-) CCC (P) CCC (P) CCC (P) 
   614      1   -12.8489862637   0.000002628792       0.0024  CCC (P) CCC (P) CCT (P) CCT (P) CCT (P) CCT (P) CCT (P) CCT (P) CCT (P) CCG (P) --- (-) --- (-) CCT (P) CCT (P) CCT (P) 
   615      1   -16.3287536253   0.000000081005       0.0001  CCG (P) CCG (P) CCG (P) CCG (P) CCA (P) CCA (P) CCG (P) CCG (P) CCA (P) CCC (P) --- (-) --- (-) CCG (P) CCG (P) CCG (P) 
   616      1    -4.5842211638   0.010211699933       9.1599  CCT (P) --- (-) --- (-) --- (-) --- (-) --- (-) --- (-) --- (-) --- (-) --- (-) --- (-) --- (-) --- (-) --- (-) --- (-) 
   617      1    -9.9631481030   0.000047104213       0.0423  CCT (P) CCT (P) CCT (P) CCT (P) CCT (P) CCT (P) CCT (P) CCC (P) CCT (P) CCT (P) --- (-) --- (-) CCT (P) CCT (P) CCT (P) 
   618      1   -11.9937607177   0.000006182668       0.0055  CCT (P) CCT (P) CCT (P) CCT (P) CCT (P) CCT (P) CCT (P) CCT (P) CAT (H) CCT (P) CCT (P) CCT (P) CCT (P) CCT (P) CCT (P) 
   619      1   -10.2270583832   0.000036178035       0.0325  CCT (P) CCT (P) CCT (P) CCT (P) CCT (P) CCT (P) CCT (P) CCT (P) CCT (P) CCG (P) CCG (P) CCG (P) CCG (P) CCG (P) CCG (P) 
   620      1    -6.9533331758   0.000955445174       0.8570  CCT (P) CCT (P) CCT (P) CCT (P) CCT (P) CCT (P) CCT (P) CCT (P) CCT (P) CCT (P) --- (-) CCT (P) CCT (P) CCT (P) CCT (P) 
   621      1    -9.6785405553   0.000062612817       0.0562  CGA (R) CGA (R) AGA (R) AGA (R) AGA (R) AGA (R) AGA (R) AGA (R) AGA (R) AGA (R) --- (-) --- (-) AGA (R) AGA (R) AGA (R) 
   622      1   -25.4904114123   0.000000000009       0.0000  CGA (R) CGA (R) CAA (Q) CAA (Q) CAA (Q) CAA (Q) CAA (Q) CAA (Q) CAA (Q) CAA (Q) ATG (M) CAA (Q) CAA (Q) CAA (Q) CAA (Q) 
   623      1   -14.9302800696   0.000000327991       0.0003  CGA (R) CGA (R) CGA (R) CGA (R) CGA (R) CGA (R) CAA (Q) CAA (Q) CGA (R) CGA (R) CGA (R) CGA (R) CGA (R) CGA (R) CGA (R) 
   624      1   -18.2915744442   0.000000011378       0.0000  CGC (R) CGC (R) CGT (R) AGA (R) AGA (R) AGA (R) AGA (R) AGA (R) CGT (R) CGT (R) CGT (R) CGT (R) CGT (R) CGT (R) CGT (R) 
   625      1   -24.9924308478   0.000000000014       0.0000  CGG (R) AAA (K) AAA (K) AAA (K) AAA (K) AAA (K) AAA (K) AAA (K) AAA (K) AAA (K) --- (-) --- (-) AAA (K) AAA (K) CAA (Q) 
   626      1   -16.3837557841   0.000000076670       0.0001  CGG (R) CGG (R) AGA (R) AGA (R) AGG (R) AGG (R) AGG (R) AGA (R) AGG (R) AGG (R) AGG (R) AGG (R) AGG (R) AGG (R) AGG (R) 
   627      1   -13.0542205632   0.000002141036       0.0019  CGG (R) CGG (R) CGC (R) CGC (R) CGC (R) CGC (R) CGC (R) CGC (R) CGG (R) CAG (Q) --- (-) --- (-) CAG (Q) CAG (Q) CAG (Q) 
   628      1   -11.0211070335   0.000016352872       0.0147  CGG (R) CGG (R) CGG (R) CGC (R) CGC (R) CGC (R) CGG (R) CGG (R) CGG (R) CGG (R) --- (-) --- (-) CGG (R) CGG (R) CGG (R) 
   629      1   -13.9704612624   0.000000856457       0.0008  CGG (R) CGG (R) CGG (R) CGG (R) CGG (R) CGG (R) CGG (R) CGG (R) CGA (R) CCG (P) --- (-) --- (-) CCG (P) CCG (P) CCG (P) 
   630      1   -13.6277663150   0.000001206525       0.0011  CGT (R) AGG (R) AGG (R) AGG (R) AGG (R) AGG (R) AGG (R) AGG (R) AGG (R) AGG (R) --- (-) --- (-) AGG (R) AGG (R) AGG (R) 
   631      1   -18.8046502892   0.000000006812       0.0000  CGT (R) CGT (R) CGC (R) CGC (R) CGT (R) CGT (R) CGT (R) CGC (R) CGA (R) CGA (R) CGA (R) CGA (R) CGA (R) CGA (R) CGA (R) 
   632      1   -11.6759843979   0.000008495411       0.0076  CGT (R) CGT (R) CGG (R) CGG (R) CGG (R) CGG (R) CGG (R) CGG (R) CGA (R) CGG (R) CGG (R) CGG (R) CGG (R) CGG (R) CGG (R) 
   633      1   -15.6449888301   0.000000160497       0.0001  CGT (R) CGT (R) CGT (R) CGC (R) CGC (R) CGC (R) CGC (R) CGT (R) CGA (R) CGT (R) CGT (R) CGT (R) CGT (R) CGT (R) CGT (R) 
   634      2    -7.0200273083   0.000893801084       0.8017  CGT (R) CGT (R) CGT (R) CGT (R) CGT (R) CGT (R) CGT (R) CGT (R) CGT (R) CGT (R) --- (-) --- (-) CGT (R) CGT (R) CGT (R) 
   635      1   -16.9754327146   0.000000042429       0.0000  CTA (L) CTA (L) CTT (L) CTT (L) CTT (L) CTT (L) CTT (L) CTT (L) CTA (L) GTA (V) CTA (L) CTA (L) CTA (L) CTA (L) CTA (L) 
   636      1   -21.3209122645   0.000000000550       0.0000  CTC (L) ATA (I) ATA (I) ATA (I) ATC (I) ATC (I) ATC (I) ATA (I) ATA (I) ATA (I) --- (-) --- (-) ATA (I) ATA (I) ATA (I) 
   637      1   -18.3095304931   0.000000011176       0.0000  CTC (L) CTA (L) CTG (L) CTG (L) CTG (L) CTG (L) CTG (L) CTG (L) CTA (L) CTG (L) --- (-) --- (-) CTG (L) CTG (L) CTT (L) 
   638      1   -10.2755850212   0.000034464353       0.0309  CTC (L) CTC (L) CTC (L) CTC (L) CTC (L) CTC (L) CTC (L) CTC (L) CTT (L) CTT (L) --- (-) CTT (L) CTT (L) CTT (L) CTT (L) 
   639      1   -16.5864827916   0.000000062601       0.0001  CTC (L) CTC (L) CTC (L) CTC (L) CTC (L) CTC (L) CTT (L) CTC (L) CTT (L) CTC (L) CTT (L) CTC (L) CTC (L) CTT (L) CTC (L) 
   640      1   -14.9305839330   0.000000327891       0.0003  CTC (L) CTC (L) CTG (L) CTG (L) CTG (L) CTG (L) CTG (L) TTG (L) CTA (L) CTA (L) --- (-) --- (-) CTA (L) CTA (L) CTA (L) 
   641      1   -17.7259554388   0.000000020032       0.0000  CTG (L) CTG (L) AGA (R) AGA (R) AGA (R) AGA (R) AGA (R) AGA (R) CGG (R) CGA (R) CGA (R) CGA (R) CGA (R) CGA (R) CGA (R) 
   642      1    -9.5755066602   0.000069408122       0.0623  CTG (L) CTG (L) CTA (L) CTA (L) CTA (L) CTA (L) CTA (L) CTA (L) CTA (L) CTA (L) CTA (L) CTA (L) CTA (L) CTA (L) CTA (L) 
   643      1   -10.6220214392   0.000024373321       0.0219  CTG (L) CTG (L) CTG (L) CTG (L) CTC (L) CTC (L) CTG (L) CTG (L) CTG (L) CTG (L) CTG (L) CTG (L) CTG (L) CTG (L) CTG (L) 
   644      1    -7.3367033628   0.000651193736       0.5841  CTG (L) CTG (L) CTG (L) CTG (L) CTG (L) CTG (L) CTG (L) CTG (L) CTG (L) CTG (L) CTG (L) CTG (L) CTG (L) CTG (L) CTG (L) 
   645      1    -9.2443268302   0.000096658459       0.0867  CTG (L) CTG (L) CTG (L) CTG (L) CTG (L) CTG (L) CTG (L) CTG (L) TTG (L) CTG (L) CTG (L) CTG (L) CTG (L) CTG (L) CTG (L) 
   646      1   -12.6434078952   0.000003228775       0.0029  CTG (L) CTG (L) TTC (F) TTC (F) TTC (F) TTC (F) TTC (F) TTC (F) TTC (F) TTC (F) TTC (F) TTC (F) TTC (F) TTC (F) TTC (F) 
   647      1   -14.6600364036   0.000000429761       0.0004  CTT (L) CTT (L) ATT (I) ATT (I) ATC (I) ATC (I) ATT (I) ATT (I) ATT (I) ATT (I) ATT (I) ATT (I) ATT (I) ATT (I) ATT (I) 
   648      1   -16.9829965542   0.000000042109       0.0000  CTT (L) CTT (L) CTA (L) CTG (L) CTC (L) CTC (L) CTG (L) CTG (L) CTA (L) CTA (L) CTA (L) CTA (L) CTA (L) CTA (L) CTA (L) 
   649      1    -8.9845935937   0.000125325827       0.1124  CTT (L) CTT (L) CTC (L) CTC (L) CTC (L) CTC (L) CTC (L) CTC (L) CTT (L) CTT (L) CTT (L) CTT (L) CTT (L) CTT (L) CTT (L) 
   650      1   -25.6273296398   0.000000000007       0.0000  CTT (L) CTT (L) CTC (L) CTC (L) CTT (L) CTT (L) CTT (L) CTC (L) CTT (L) CTA (L) CTT (L) CTT (L) CTT (L) CTA (L) CTT (L) 
   651      1   -13.1611399254   0.000001923931       0.0017  CTT (L) CTT (L) CTT (L) CTT (L) CTC (L) CTC (L) CTT (L) CTT (L) CTT (L) CTC (L) CTT (L) CTT (L) CTT (L) CTT (L) CTT (L) 
   652      4    -7.0906769821   0.000832833361       0.7471  CTT (L) CTT (L) CTT (L) CTT (L) CTT (L) CTT (L) CTT (L) CTT (L) CTT (L) CTT (L) --- (-) --- (-) CTT (L) CTT (L) CTT (L) 
   653      1    -7.0907505543   0.000832772090       0.7470  CTT (L) CTT (L) CTT (L) CTT (L) CTT (L) CTT (L) CTT (L) CTT (L) CTT (L) CTT (L) --- (-) CTT (L) CTT (L) CTT (L) CTT (L) 
   654      3    -7.1434352639   0.000790033456       0.7087  CTT (L) CTT (L) CTT (L) CTT (L) CTT (L) CTT (L) CTT (L) CTT (L) CTT (L) CTT (L) CTT (L) CTT (L) CTT (L) CTT (L) CTT (L) 
   655      1   -11.7585373230   0.000007822258       0.0070  GAA (E) GAA (E) AAA (K) AAA (K) AAA (K) AAA (K) AAA (K) AAA (K) GAA (E) AAA (K) AAA (K) AAA (K) AAA (K) AAA (K) AAA (K) 
   656      1   -24.0261255345   0.000000000037       0.0000  GAA (E) GAA (E) AAA (K) AAA (K) AGA (R) AGA (R) AAA (K) AAA (K) AAA (K) TCA (S) TCA (S) TCA (S) TCA (S) TCA (S) TCA (S) 
   657      1   -13.4619291695   0.000001424159       0.0013  GAA (E) GAA (E) GAA (E) CAA (Q) CAA (Q) CAA (Q) GAA (E) GAA (E) GAA (E) GAA (E) GAA (E) GAA (E) GAA (E) GAA (E) GAA (E) 
   658      1   -17.9958044693   0.000000015294       0.0000  GAA (E) GAA (E) GAA (E) CAA (Q) GAG (E) GAG (E) GAA (E) GAG (E) GAA (E) GAA (E) --- (-) --- (-) GAA (E) GAA (E) GAA (E) 
   659      1    -6.5243778319   0.001467231728       1.3161  GAA (E) GAA (E) GAA (E) GAA (E) GAA (E) GAA (E) GAA (E) GAA (E) GAA (E) GAA (E) --- (-) --- (-) GAA (E) GAA (E) GAA (E) 
   660      2    -6.5733321120   0.001397134240       1.2532  GAA (E) GAA (E) GAA (E) GAA (E) GAA (E) GAA (E) GAA (E) GAA (E) GAA (E) GAA (E) GAA (E) GAA (E) GAA (E) GAA (E) GAA (E) 
   661      1   -20.4260213381   0.000000001346       0.0000  GAA (E) GAA (E) GAA (E) GAA (E) GAA (E) GAA (E) GAA (E) GAA (E) GAA (E) GAT (D) GAT (D) GGC (G) GGC (G) GAT (D) GAT (D) 
   662      1    -8.8679516708   0.000140830760       0.1263  GAA (E) GAA (E) GAA (E) GAA (E) GAG (E) GAG (E) GAA (E) GAA (E) GAA (E) GAA (E) GAA (E) GAA (E) GAA (E) GAA (E) GAA (E) 
   663      1   -14.2808047722   0.000000627950       0.0006  GAA (E) GAA (E) GAC (D) GAC (D) GAC (D) GAC (D) GAC (D) GAC (D) GAC (D) GAG (E) GAG (E) GAG (E) GAG (E) GAG (E) GAG (E) 
   664      1   -18.9197522737   0.000000006071       0.0000  GAA (E) GAA (E) GAT (D) GAT (D) GAT (D) GAT (D) GAT (D) GAT (D) GAG (E) GAG (E) AAG (K) GAG (E) GAG (E) AAG (K) AAG (K) 
   665      2    -9.3099731407   0.000090516976       0.0812  GAC (D) GAC (D) GAC (D) GAC (D) GAC (D) GAC (D) GAC (D) GAC (D) GAC (D) GAC (D) GAC (D) GAT (D) GAT (D) GAC (D) GAC (D) 
   666      1    -8.7536100360   0.000157890305       0.1416  GAC (D) GAC (D) GAC (D) GAC (D) GAC (D) GAC (D) GAC (D) GAC (D) GAC (D) GAT (D) --- (-) --- (-) GAC (D) GAC (D) GAC (D) 
   667      1   -10.3136026965   0.000033178692       0.0298  GAC (D) GAC (D) GAC (D) GAC (D) GAC (D) GAC (D) GAC (D) GAC (D) GAT (D) GAT (D) GAC (D) GAC (D) GAC (D) GAC (D) GAC (D) 
   668      1    -8.3961702033   0.000225730172       0.2025  GAC (D) GAC (D) GAC (D) GAC (D) GAC (D) GAC (D) GAC (D) GAT (D) GAC (D) GAC (D) --- (-) --- (-) GAC (D) GAC (D) GAC (D) 
   669      1    -9.9144392609   0.000049455402       0.0444  GAC (D) GAC (D) GAT (D) GAT (D) GAC (D) GAC (D) GAT (D) GAT (D) GAT (D) GAT (D) GAT (D) GAT (D) GAT (D) GAT (D) GAT (D) 
   670      1   -22.4391217985   0.000000000180       0.0000  GAC (D) GAC (D) GGC (G) AAC (N) AAC (N) AAC (N) AAC (N) AAC (N) GAC (D) GAC (D) GAA (E) GAC (D) GAC (D) GAC (D) GAC (D) 
   671      1   -10.1744618074   0.000038131807       0.0342  GAG (E) GAG (E) GAA (E) GAA (E) GAA (E) GAA (E) GAA (E) GAG (E) GAA (E) GAA (E) GAA (E) GAA (E) GAA (E) GAA (E) GAA (E) 
   672      1    -8.1969618635   0.000275489274       0.2471  GAG (E) GAG (E) GAA (E) GAG (E) GAG (E) GAG (E) GAG (E) GAG (E) GAG (E) GAG (E) GAG (E) GAG (E) GAG (E) GAG (E) GAG (E) 
   673      1   -12.3991098491   0.000004122257       0.0037  GAG (E) GAG (E) GAC (D) GAT (D) GAT (D) GAT (D) GAT (D) GAT (D) GAG (E) GAG (E) --- (-) GAG (E) GAG (E) GAG (E) GAG (E) 
   674      1    -8.2341602469   0.000265429777       0.2381  GAG (E) GAG (E) GAG (E) GAG (E) GAG (E) GAG (E) GAA (E) GAG (E) GAG (E) GAG (E) GAG (E) GAG (E) GAG (E) GAG (E) GAG (E) 
   675      1    -7.2908794872   0.000681728218       0.6115  GAG (E) GAG (E) GAG (E) GAG (E) GAG (E) GAG (E) GAG (E) GAG (E) GAA (E) GAG (E) GAG (E) GAG (E) GAG (E) GAG (E) GAG (E) 
   676      1    -5.4893610864   0.004130482353       3.7050  GAG (E) GAG (E) GAG (E) GAG (E) GAG (E) GAG (E) GAG (E) GAG (E) GAG (E) GAG (E) --- (-) --- (-) GAG (E) GAG (E) GAG (E) 
   677      1   -17.1029406276   0.000000037350       0.0000  GAG (E) GAT (D) GAC (D) GAT (D) GAT (D) GAT (D) GAT (D) GAC (D) GAC (D) GAT (D) --- (-) --- (-) GAT (D) GAT (D) GAT (D) 
   678      1    -7.8503510803   0.000389615158       0.3495  GAT (D) GAT (D) GAC (D) GAC (D) GAC (D) GAC (D) GAC (D) GAC (D) GAT (D) GAT (D) GAT (D) GAT (D) GAT (D) GAT (D) GAT (D) 
   679      1    -8.7000629858   0.000166575319       0.1494  GAT (D) GAT (D) GAC (D) GAT (D) GAT (D) GAT (D) GAT (D) GAT (D) GAT (D) GAT (D) --- (-) --- (-) GAT (D) GAT (D) GAT (D) 
   680      1   -10.1817588682   0.000037854569       0.0340  GAT (D) GAT (D) GAG (E) GAG (E) GAG (E) GAG (E) GAG (E) GAG (E) GAG (E) GAG (E) --- (-) --- (-) GAG (E) GAG (E) GAG (E) 
   681      1   -10.9114737938   0.000018247658       0.0164  GAT (D) GAT (D) GAT (D) GAC (D) GAC (D) GAC (D) GAC (D) GAT (D) GAT (D) GAT (D) --- (-) --- (-) GAT (D) GAT (D) GAT (D) 
   682      1    -9.9160945362   0.000049373608       0.0443  GAT (D) GAT (D) GAT (D) GAT (D) GAC (D) GAC (D) GAT (D) GAT (D) GAC (D) GAT (D) --- (-) --- (-) GAT (D) GAT (D) GAT (D) 
   683      1    -7.8018870851   0.000408962503       0.3668  GAT (D) GAT (D) GAT (D) GAT (D) GAT (D) GAT (D) GAT (D) GAT (D) GAC (D) GAT (D) GAT (D) GAT (D) GAT (D) GAT (D) GAT (D) 
   684      3    -6.6444863416   0.001301176607       1.1672  GAT (D) GAT (D) GAT (D) GAT (D) GAT (D) GAT (D) GAT (D) GAT (D) GAT (D) GAT (D) --- (-) --- (-) GAT (D) GAT (D) GAT (D) 
   685      1   -10.4704512512   0.000028362258       0.0254  GAT (D) GAT (D) GAT (D) GAT (D) GAT (D) GAT (D) GAT (D) GAT (D) GAT (D) GAT (D) GAC (D) GAT (D) GAT (D) GAC (D) GAC (D) 
   686      1   -10.1753762821   0.000038096952       0.0342  GAT (D) GAT (D) GAT (D) GAT (D) GAT (D) GAT (D) GAT (D) GAT (D) GAT (D) GAT (D) GAT (D) GAT (D) GAT (D) GAT (D) GAC (D) 
   687      2    -6.6997313164   0.001231242673       1.1044  GAT (D) GAT (D) GAT (D) GAT (D) GAT (D) GAT (D) GAT (D) GAT (D) GAT (D) GAT (D) GAT (D) GAT (D) GAT (D) GAT (D) GAT (D) 
   688      1   -12.2520874735   0.000004775139       0.0043  GCA (A) GCA (A) GCA (A) GCA (A) GCA (A) GCA (A) GCA (A) GCA (A) GCA (A) GGA (G) GGA (G) GGA (G) GGA (G) GGA (G) GGA (G) 
   689      1   -13.4375143700   0.000001459357       0.0013  GCA (A) GCA (A) GCT (A) GCT (A) GCC (A) GCC (A) GCT (A) GCT (A) GCC (A) GCT (A) --- (-) --- (-) GCT (A) GCT (A) GCT (A) 
   690      1   -14.6004706565   0.000000456138       0.0004  GCA (A) GCA (A) GCT (A) GCT (A) GCT (A) GCT (A) GCC (A) GCT (A) GCT (A) GCA (A) --- (-) --- (-) GCA (A) GCA (A) GCA (A) 
   691      1   -19.1879237263   0.000000004643       0.0000  GCA (A) GCA (A) GGG (G) GGG (G) GGG (G) GGG (G) GGG (G) GGG (G) GCA (A) TCA (S) TCA (S) TCA (S) TCA (S) TCA (S) TCA (S) 
   692      1   -25.5069849544   0.000000000008       0.0000  GCA (A) GCA (A) TCC (S) ACC (T) TCC (S) TCC (S) TCC (S) TCT (S) TCT (S) TCC (S) TCC (S) TCC (S) TCC (S) TCC (S) TCC (S) 
   693      1   -23.4349757020   0.000000000066       0.0000  GCA (A) TAT (Y) TAT (Y) TAT (Y) TAT (Y) TAT (Y) TAT (Y) TAT (Y) TAT (Y) TAC (Y) --- (-) --- (-) TAC (Y) TAC (Y) TAC (Y) 
   694      1   -19.9139174013   0.000000002246       0.0000  GCC (A) AAA (K) AAA (K) AAA (K) AAA (K) AAA (K) AAA (K) AAA (K) AAA (K) AAA (K) --- (-) --- (-) AAA (K) AAA (K) AAA (K) 
   695      1   -22.1103147382   0.000000000250       0.0000  GCC (A) GCC (A) GCC (A) GCC (A) GCC (A) GCC (A) GCC (A) GCC (A) ACC (T) ACT (T) ACC (T) ACC (T) ACC (T) ACC (T) ACT (T) 
   696      1   -19.0757234911   0.000000005194       0.0000  GCG (A) GCG (A) AGG (R) AGG (R) AGG (R) AGG (R) AGG (R) AGG (R) AGG (R) GAG (E) --- (-) --- (-) GAG (E) GAG (E) GAG (E) 
   697      1   -23.5915479256   0.000000000057       0.0000  GCG (A) GCG (A) GCG (A) GCG (A) GCG (A) GCG (A) GCA (A) GCA (A) TCA (S) TCA (S) --- (-) --- (-) TCA (S) TCA (S) TCA (S) 
   698      1   -11.0541936696   0.000015820663       0.0142  GCG (A) GCG (A) GTG (V) GTG (V) GTG (V) GTG (V) GTG (V) GTG (V) GTG (V) GTG (V) --- (-) --- (-) GTG (V) GTG (V) GTG (V) 
   699      1   -13.0089622174   0.000002240162       0.0020  GCT (A) GCT (A) GCA (A) GCG (A) GCA (A) GCA (A) GCA (A) GCA (A) GCA (A) GCA (A) --- (-) --- (-) GCA (A) GCA (A) GCA (A) 
   700      1   -12.0715676002   0.000005719852       0.0051  GCT (A) GCT (A) GCT (A) GCT (A) GCT (A) GCT (A) GCT (A) GCT (A) ACT (T) GCT (A) GCT (A) GCT (A) GCT (A) GCT (A) GCT (A) 
   701      1   -21.2628785020   0.000000000583       0.0000  GCT (A) GCT (A) GCT (A) GCT (A) GCT (A) GCT (A) GCT (A) GCT (A) GCT (A) GCT (A) GCT (A) GGT (G) GGT (G) GGT (G) GGT (G) 
   702      1   -17.9162560642   0.000000016560       0.0000  GCT (A) GCT (A) GCT (A) GCT (A) GCT (A) GCT (A) GCT (A) GCT (A) GGT (G) GCT (A) GCA (A) GCT (A) GCT (A) GCA (A) GCT (A) 
   703      1   -15.8563657301   0.000000129918       0.0001  GGA (G) GAT (D) GAT (D) GAT (D) GAT (D) GAT (D) GAT (D) GAT (D) GAT (D) GAT (D) --- (-) --- (-) GAT (D) GAT (D) GAT (D) 
   704      2    -7.6064152836   0.000497251172       0.4460  GGA (G) GGA (G) GGA (G) GGA (G) GGA (G) GGA (G) GGA (G) GGA (G) GGA (G) GGA (G) --- (-) --- (-) GGA (G) GGA (G) GGA (G) 
   705      1    -9.8090932168   0.000054949652       0.0493  GGA (G) GGA (G) GGA (G) GGA (G) GGA (G) GGA (G) GGA (G) GGA (G) GGA (G) GGG (G) --- (-) --- (-) GGG (G) GGG (G) GGG (G) 
   706      1   -10.1524025047   0.000038982314       0.0350  GGA (G) GGA (G) GGA (G) GGA (G) GGA (G) GGA (G) GGG (G) GGA (G) GGA (G) GGA (G) GGA (G) GGA (G) GGA (G) GGA (G) GGA (G) 
   707      1   -12.9560207356   0.000002361955       0.0021  GGA (G) GGA (G) GGA (G) GGG (G) GGG (G) GGG (G) GGA (G) GGA (G) GGA (G) GGG (G) --- (-) --- (-) GGG (G) GGG (G) GGG (G) 
   708      1   -10.0697770641   0.000042340052       0.0380  GGA (G) GGA (G) GGC (G) GGC (G) GGC (G) GGC (G) GGC (G) GGC (G) GGA (G) GGC (G) GGC (G) GGC (G) GGC (G) GGC (G) GGC (G) 
   709      1    -8.8652798450   0.000141207539       0.1267  GGA (G) GGA (G) GGG (G) GGG (G) GGG (G) GGG (G) GGG (G) GGG (G) GGG (G) GGG (G) GGG (G) GGG (G) GGG (G) GGG (G) GGG (G) 
   710      1    -6.6775416693   0.001258868888       1.1292  GGC (G) GGC (G) GGC (G) GGC (G) GGC (G) GGC (G) GGC (G) GGC (G) GGC (G) GGC (G) --- (-) --- (-) GGC (G) GGC (G) GGC (G) 
   711      1   -10.9613805099   0.000017359329       0.0156  GGC (G) GGC (G) GGC (G) GGC (G) GGC (G) GGC (G) GGC (G) GGC (G) GGC (G) GGC (G) GGC (G) GGC (G) GGC (G) GGC (G) GGT (G) 
   712      1    -8.5338706618   0.000196692166       0.1764  GGC (G) GGC (G) GGC (G) GGC (G) GGC (G) GGC (G) GGC (G) GGC (G) GGT (G) GGC (G) --- (-) GGC (G) GGC (G) GGC (G) GGC (G) 
   713      1   -19.0016302797   0.000000005594       0.0000  GGC (G) GTC (V) GTC (V) GTC (V) GTC (V) GTC (V) GTC (V) GTC (V) ATC (I) GCC (A) --- (-) --- (-) GCC (A) GCC (A) GCC (A) 
   714      1   -12.2766205069   0.000004659416       0.0042  GGG (G) GGG (G) GAG (E) GAG (E) GAG (E) GAG (E) GAG (E) GAG (E) GAG (E) GAA (E) GAA (E) GAA (E) GAA (E) GAA (E) GAA (E) 
   715      1    -9.0680874593   0.000115286819       0.1034  GGG (G) GGG (G) GGA (G) GGA (G) GGA (G) GGA (G) GGA (G) GGA (G) GGA (G) GGA (G) --- (-) --- (-) GGA (G) GGA (G) GGA (G) 
   716      1    -8.7651705181   0.000156075527       0.1400  GGG (G) GGG (G) GGG (G) GGG (G) GGG (G) GGG (G) GGG (G) GGG (G) GGC (G) GGG (G) GGG (G) GGG (G) GGG (G) GGG (G) GGG (G) 
   717      1   -23.7950525194   0.000000000046       0.0000  GGT (G) GGT (G) CGG (R) CGA (R) CGG (R) CGG (R) CGG (R) CGA (R) CGC (R) CGT (R) CGT (R) CGT (R) CGT (R) CGT (R) CGT (R) 
   718      1   -17.1452927645   0.000000035801       0.0000  GGT (G) GGT (G) GGC (G) GGC (G) GGC (G) GGC (G) GGC (G) GGC (G) GAT (D) AGT (S) AGT (S) AGT (S) AGT (S) AGT (S) AGT (S) 
   719      1    -9.2641818405   0.000094758232       0.0850  GGT (G) GGT (G) GGC (G) GGC (G) GGC (G) GGC (G) GGC (G) GGC (G) GGT (G) GGC (G) GGC (G) GGC (G) GGC (G) GGC (G) GGC (G) 
   720      1   -18.1833637936   0.000000012678       0.0000  GGT (G) GGT (G) GGT (G) GGG (G) GGC (G) GGC (G) GGG (G) GGG (G) GGT (G) GGT (G) --- (-) GGT (G) GGT (G) GGC (G) GGC (G) 
   721      1   -10.1726639420   0.000038200424       0.0343  GGT (G) GGT (G) GGT (G) GGT (G) GGT (G) GGT (G) GGT (G) GGC (G) GGT (G) GGT (G) GGT (G) GGT (G) GGT (G) GGT (G) GGT (G) 
   722      1   -14.0293440624   0.000000807483       0.0007  GGT (G) GGT (G) GGT (G) GGT (G) GGT (G) GGT (G) GGT (G) GGT (G) GGT (G) GGT (G) AGT (S) GGT (G) GGT (G) GGT (G) GGT (G) 
   723      1    -7.5820450954   0.000509518144       0.4570  GGT (G) GGT (G) GGT (G) GGT (G) GGT (G) GGT (G) GGT (G) GGT (G) GGT (G) GGT (G) GGT (G) GGT (G) GGT (G) GGT (G) GGT (G) 
   724      1   -18.8335835625   0.000000006617       0.0000  GTA (V) GTA (V) GTC (V) GTC (V) GTC (V) GTC (V) GTC (V) GTC (V) ATA (I) CTA (L) --- (-) --- (-) CTA (L) CTA (L) CTA (L) 
   725      1    -9.2943661463   0.000091940756       0.0825  GTA (V) GTA (V) GTG (V) GTG (V) GTG (V) GTG (V) GTG (V) GTG (V) GTA (V) GTA (V) --- (-) GTA (V) GTA (V) GTA (V) GTA (V) 
   726      1   -11.1081481518   0.000014989687       0.0134  GTA (V) GTA (V) GTT (V) GTA (V) GTA (V) GTA (V) GTA (V) GTA (V) GTA (V) GTA (V) GTA (V) GTA (V) GTA (V) GTA (V) GTA (V) 
   727      1   -14.2432768113   0.000000651964       0.0006  GTC (V) ATC (I) ATC (I) ATC (I) ATC (I) ATC (I) ATC (I) ATC (I) ATT (I) ATT (I) --- (-) --- (-) ATT (I) ATT (I) ATT (I) 
   728      1   -13.7097716921   0.000001111532       0.0010  GTC (V) GTC (V) ATC (I) ATC (I) ATC (I) ATC (I) ATC (I) ATC (I) ATT (I) ATT (I) ATT (I) ATT (I) ATT (I) ATT (I) ATT (I) 
   729      1    -6.7466748057   0.001174779503       1.0538  GTC (V) GTC (V) GTC (V) GTC (V) GTC (V) GTC (V) GTC (V) GTC (V) GTC (V) GTC (V) --- (-) GTC (V) GTC (V) GTC (V) GTC (V) 
   730      1   -17.7319262467   0.000000019912       0.0000  GTG (V) GTG (V) GAG (E) GAG (E) GAC (D) GAG (E) GAG (E) GAG (E) GAG (E) GAG (E) GAG (E) GAG (E) GAG (E) GAG (E) GAG (E) 
   731      1   -10.4397577108   0.000029246293       0.0262  GTG (V) GTG (V) GTG (V) GTG (V) GTG (V) GTG (V) GTG (V) GTG (V) GTA (V) GTA (V) GTA (V) GTA (V) GTA (V) GTA (V) GTA (V) 
   732      1   -10.4401311824   0.000029235373       0.0262  GTG (V) GTG (V) GTG (V) GTG (V) GTG (V) GTG (V) GTG (V) GTG (V) GTG (V) GTA (V) GTG (V) GTG (V) GTG (V) GTG (V) GTG (V) 
   733      1    -6.8676033044   0.001040968963       0.9337  GTG (V) GTG (V) GTG (V) GTG (V) GTG (V) GTG (V) GTG (V) GTG (V) GTG (V) GTG (V) --- (-) GTG (V) GTG (V) GTG (V) GTG (V) 
   734      1    -6.9298667858   0.000978131161       0.8774  GTG (V) GTG (V) GTG (V) GTG (V) GTG (V) GTG (V) GTG (V) GTG (V) GTG (V) GTG (V) GTG (V) GTG (V) GTG (V) GTG (V) GTG (V) 
   735      1   -12.2461620912   0.000004803518       0.0043  GTG (V) GTG (V) TTG (L) TTG (L) TTG (L) TTG (L) TTG (L) TTG (L) GTG (V) TTG (L) TTG (L) TTG (L) TTG (L) TTG (L) TTG (L) 
   736      1   -22.9184689903   0.000000000111       0.0000  GTT (V) GTT (V) GCT (A) GCA (A) GCT (A) GCT (A) GCT (A) GCT (A) GCC (A) ACT (T) GCT (A) GCT (A) GCT (A) GCT (A) GCT (A) 
   737      1   -15.7198452137   0.000000148922       0.0001  GTT (V) GTT (V) GTC (V) GTC (V) GTC (V) GTC (V) GTC (V) GTC (V) GTT (V) GTC (V) GTC (V) GTT (V) GTT (V) GTC (V) GTT (V) 
   738      1    -9.0318681437   0.000119538968       0.1072  GTT (V) GTT (V) GTC (V) GTC (V) GTC (V) GTC (V) GTC (V) GTC (V) GTT (V) GTT (V) --- (-) --- (-) GTT (V) GTT (V) GTT (V) 
   739      2   -10.1462445426   0.000039223106       0.0352  GTT (V) GTT (V) GTT (V) GTT (V) GTT (V) GTT (V) GTT (V) GTC (V) GTT (V) GTT (V) --- (-) --- (-) GTT (V) GTT (V) GTT (V) 
   740      1   -11.6830534502   0.000008435568       0.0076  GTT (V) GTT (V) GTT (V) GTT (V) GTT (V) GTT (V) GTT (V) GTT (V) GTT (V) ATT (I) ATT (I) ATT (I) ATT (I) ATT (I) ATT (I) 
   741      1   -17.8919691543   0.000000016967       0.0000  TAC (Y) TAC (Y) GAC (D) GAC (D) GAC (D) GAC (D) GAC (D) GAC (D) GAG (E) TAC (Y) --- (-) TAC (Y) TAC (Y) TAC (Y) TAC (Y) 
   742      1    -9.8667292857   0.000051872110       0.0465  TAC (Y) TAC (Y) TAC (Y) TAC (Y) TAC (Y) TAC (Y) TAC (Y) TAC (Y) TAC (Y) TAC (Y) --- (-) --- (-) TAC (Y) TAC (Y) TAT (Y) 
   743      1    -5.4802281001   0.004168378782       3.7390  TAC (Y) TAC (Y) TAC (Y) TAC (Y) TAC (Y) TAC (Y) TAC (Y) TAC (Y) TAC (Y) TAC (Y) TAC (Y) TAC (Y) TAC (Y) TAC (Y) TAC (Y) 
   744      1    -9.8416904561   0.000053187324       0.0477  TAC (Y) TAC (Y) TGC (C) TGC (C) TGC (C) TGC (C) TGC (C) TGC (C) TGC (C) TGC (C) TGC (C) TGC (C) TGC (C) TGC (C) TGC (C) 
   745      1    -7.5574178039   0.000522221984       0.4684  TAT (Y) TAT (Y) TAC (Y) TAC (Y) TAC (Y) TAC (Y) TAC (Y) TAC (Y) TAC (Y) TAC (Y) --- (-) --- (-) TAC (Y) TAC (Y) TAC (Y) 
   746      1    -7.5848205476   0.000508105961       0.4558  TAT (Y) TAT (Y) TAC (Y) TAC (Y) TAC (Y) TAC (Y) TAC (Y) TAC (Y) TAC (Y) TAC (Y) TAC (Y) TAC (Y) TAC (Y) TAC (Y) TAC (Y) 
   747      1    -8.2446117701   0.000262670078       0.2356  TAT (Y) TAT (Y) TAC (Y) TAC (Y) TAC (Y) TAC (Y) TAC (Y) TAC (Y) TAT (Y) TAC (Y) --- (-) --- (-) TAC (Y) TAC (Y) TAC (Y) 
   748      1    -9.2753520939   0.000093705648       0.0841  TAT (Y) TAT (Y) TAT (Y) TAC (Y) TAC (Y) TAC (Y) TAC (Y) TAC (Y) TAT (Y) TAT (Y) --- (-) TAT (Y) TAT (Y) TAT (Y) TAT (Y) 
   749      1    -9.3096926754   0.000090542367       0.0812  TAT (Y) TAT (Y) TAT (Y) TAC (Y) TAC (Y) TAC (Y) TAC (Y) TAC (Y) TAT (Y) TAT (Y) TAT (Y) TAT (Y) TAT (Y) TAT (Y) TAT (Y) 
   750      1   -11.6192620499   0.000008991220       0.0081  TAT (Y) TAT (Y) TAT (Y) TAC (Y) TAC (Y) TAC (Y) TAT (Y) TAC (Y) TAT (Y) TAT (Y) TAT (Y) TAT (Y) TAT (Y) TAT (Y) TAT (Y) 
   751      2    -6.1904754138   0.002048852469       1.8378  TAT (Y) TAT (Y) TAT (Y) TAT (Y) TAT (Y) TAT (Y) TAT (Y) TAT (Y) TAT (Y) TAT (Y) --- (-) TAT (Y) TAT (Y) TAT (Y) TAT (Y) 
   752      1   -14.4326985180   0.000000539459       0.0005  TAT (Y) TAT (Y) TTC (F) TTC (F) TTC (F) TTC (F) TTC (F) TTC (F) TAT (Y) TTT (F) --- (-) --- (-) TTT (F) TTT (F) TTT (F) 
   753      1   -24.1149063953   0.000000000034       0.0000  TCA (S) CTG (L) CTT (L) CTT (L) CTT (L) CTT (L) CTT (L) CTT (L) CTT (L) CTC (L) CTC (L) CTC (L) CTC (L) CTC (L) CTC (L) 
   754      1   -16.2273326888   0.000000089652       0.0001  TCA (S) TCA (S) ACA (T) ACA (T) ACA (T) ACA (T) ACA (T) ACA (T) TCA (S) TCG (S) --- (-) --- (-) TCA (S) TCA (S) TCA (S) 
   755      1    -9.7615567893   0.000057624843       0.0517  TCA (S) TCA (S) TCA (S) TCA (S) TCA (S) TCA (S) TCA (S) TCA (S) TCA (S) TCG (S) TCG (S) TCG (S) TCG (S) TCG (S) TCG (S) 
   756      1    -9.0319702021   0.000119526769       0.1072  TCA (S) TCA (S) TCA (S) TCA (S) TCA (S) TCA (S) TCA (S) TCA (S) TCG (S) TCA (S) TCA (S) TCA (S) TCA (S) TCA (S) TCA (S) 
   757      1   -14.2339920653   0.000000658045       0.0006  TCA (S) TCA (S) TCA (S) TCA (S) TCG (S) TCG (S) TCG (S) TCG (S) TCA (S) TCA (S) TCA (S) TCA (S) TCA (S) TCA (S) TCA (S) 
   758      1    -9.9550713430   0.000047486203       0.0426  TCA (S) TCA (S) TCT (S) TCT (S) TCT (S) TCT (S) TCT (S) TCT (S) TCT (S) TCT (S) TCT (S) TCT (S) TCT (S) TCT (S) TCT (S) 
   759      1   -20.8987987466   0.000000000839       0.0000  TCC (S) GAG (E) GAG (E) GAG (E) GAG (E) GAG (E) GAG (E) GAG (E) GAG (E) GAG (E) --- (-) --- (-) GAG (E) GAG (E) GAG (E) 
   760      1   -13.6631903709   0.000001164533       0.0010  TCC (S) TCC (S) GCC (A) GCC (A) GCC (A) GCC (A) GCC (A) GCC (A) GCT (A) GCC (A) GCC (A) GCC (A) GCC (A) GCC (A) GCC (A) 
   761      1    -9.3492822032   0.000087027865       0.0781  TCC (S) TCC (S) TCC (S) TCC (S) TCC (S) TCC (S) TCC (S) TCC (S) TCA (S) TCC (S) --- (-) TCC (S) TCC (S) TCC (S) TCC (S) 
   762      1    -6.2251825415   0.001978962540       1.7751  TCC (S) TCC (S) TCC (S) TCC (S) TCC (S) TCC (S) TCC (S) TCC (S) TCC (S) TCC (S) --- (-) --- (-) TCC (S) TCC (S) TCC (S) 
   763      1   -23.4429619817   0.000000000066       0.0000  TCG (S) GGG (G) GGG (G) GGG (G) GGG (G) GGG (G) GGG (G) GGA (G) GGA (G) GGG (G) --- (-) --- (-) GGG (G) GGG (G) GGG (G) 
   764      1   -13.0822447655   0.000002081868       0.0019  TCG (S) TCG (S) TCG (S) TCG (S) TCG (S) TCG (S) TCG (S) TCG (S) TCA (S) CCG (P) CCG (P) CCG (P) CCG (P) CCG (P) CCG (P) 
   765      1   -13.3777298264   0.000001549265       0.0014  TCG (S) TCG (S) TCG (S) TCG (S) TCG (S) TCG (S) TCG (S) TCG (S) TCA (S) TCG (S) --- (-) --- (-) TCA (S) TCG (S) TCG (S) 
   766      1   -19.9157796014   0.000000002242       0.0000  TCT (S) TCT (S) GCC (A) GCC (A) GCC (A) GCC (A) GCC (A) GCC (A) GCT (A) GTT (V) GCT (A) GCT (A) GCT (A) GCT (A) GCT (A) 
   767      1   -19.3129334775   0.000000004097       0.0000  TCT (S) TCT (S) TCC (S) TCT (S) TCT (S) TCT (S) TCA (S) TCT (S) TCA (S) TCA (S) --- (-) --- (-) TCA (S) TCA (S) TCA (S) 
   768      1   -10.4090123276   0.000030159448       0.0271  TCT (S) TCT (S) TCT (S) TCC (S) TCC (S) TCC (S) TCC (S) TCC (S) TCT (S) TCT (S) TCT (S) TCT (S) TCT (S) TCT (S) TCT (S) 
   769      1   -11.1849309955   0.000013881813       0.0125  TCT (S) TCT (S) TCT (S) TCG (S) TCG (S) TCG (S) TCT (S) TCT (S) TCT (S) TCT (S) --- (-) --- (-) TCT (S) TCT (S) TCT (S) 
   770      1   -16.4367290288   0.000000072714       0.0001  TCT (S) TCT (S) TCT (S) TCT (S) TCC (S) TCC (S) TCT (S) TCC (S) TCT (S) TCG (S) TCG (S) TCG (S) TCG (S) TCG (S) TCG (S) 
   771      1   -11.9834888369   0.000006246503       0.0056  TCT (S) TCT (S) TCT (S) TCT (S) TCT (S) TCT (S) TCT (S) TCC (S) TCC (S) TCT (S) --- (-) --- (-) TCT (S) TCT (S) TCT (S) 
   772      1    -6.8456793642   0.001064043118       0.9544  TCT (S) TCT (S) TCT (S) TCT (S) TCT (S) TCT (S) TCT (S) TCT (S) TCT (S) TCT (S) --- (-) --- (-) TCT (S) TCT (S) TCT (S) 
   773      1   -11.6371875795   0.000008831483       0.0079  TGC (C) TGC (C) GGC (G) GGC (G) GGC (G) GGC (G) GGC (G) GGC (G) GGC (G) GGC (G) GGC (G) GGC (G) GGC (G) GGC (G) GGC (G) 
   774      1   -18.6014361694   0.000000008346       0.0000  TGC (C) TGC (C) TCT (S) TCT (S) TCT (S) TCT (S) TCT (S) TCT (S) TGT (C) AGT (S) --- (-) --- (-) AGT (S) AGT (S) AGT (S) 
   775      1   -12.4167773623   0.000004050066       0.0036  TGC (C) TGC (C) TGT (C) TGT (C) TGT (C) TGT (C) TGT (C) TGT (C) TGT (C) TGT (C) --- (-) --- (-) TGC (C) TGC (C) TGC (C) 
   776      1   -18.4445584537   0.000000009764       0.0000  TGC (C) TGC (C) TTG (L) TTG (L) TTG (L) TTG (L) TTG (L) TTG (L) TGT (C) TGT (C) TGT (C) TGT (C) TGT (C) TGT (C) TGT (C) 
   777      2    -4.9608129075   0.007007229288       6.2855  TGG (W) TGG (W) TGG (W) TGG (W) TGG (W) TGG (W) TGG (W) TGG (W) TGG (W) TGG (W) --- (-) --- (-) TGG (W) TGG (W) TGG (W) 
   778      1    -4.9682572442   0.006955258796       6.2389  TGG (W) TGG (W) TGG (W) TGG (W) TGG (W) TGG (W) TGG (W) TGG (W) TGG (W) TGG (W) TGG (W) TGG (W) TGG (W) TGG (W) TGG (W) 
   779      1   -23.0151595661   0.000000000101       0.0000  TGT (C) GGG (G) GGG (G) GGG (G) GGA (G) GGA (G) GGA (G) GGG (G) GGG (G) GGG (G) GGG (G) GGG (G) GGG (G) GGG (G) GGG (G) 
   780      1   -20.0120007798   0.000000002037       0.0000  TGT (C) TGT (C) AGT (S) AGT (S) AGT (S) AGT (S) AGC (S) AGC (S) AGT (S) AAT (N) --- (-) --- (-) AAT (N) AAT (N) AAT (N) 
   781      1   -11.0793811203   0.000015427158       0.0138  TGT (C) TGT (C) TAT (Y) TAT (Y) TAT (Y) TAT (Y) TAT (Y) TAT (Y) TAT (Y) TAT (Y) TAT (Y) TAT (Y) TAT (Y) TAT (Y) TAT (Y) 
   782      1   -11.3758016424   0.000011469702       0.0103  TGT (C) TGT (C) TGT (C) TGT (C) TGT (C) TGT (C) TGT (C) TGT (C) AGT (S) TGT (C) TGT (C) TGT (C) TGT (C) TGT (C) TGT (C) 
   783      1   -11.0034525917   0.000016644136       0.0149  TTA (L) CTA (L) CTA (L) CTA (L) CTA (L) CTA (L) CTA (L) CTA (L) CTA (L) CTA (L) CTA (L) CTA (L) CTA (L) CTA (L) CTA (L) 
   784      1   -25.4364552807   0.000000000009       0.0000  TTA (L) GGA (G) GGG (G) GGG (G) GGG (G) GGG (G) GGG (G) GGG (G) GGA (G) GGT (G) --- (-) --- (-) GGA (G) GGA (G) GGA (G) 
   785      1   -13.5165132756   0.000001348506       0.0012  TTA (L) TTA (L) TTA (L) TTA (L) TTA (L) TTA (L) TTA (L) TTA (L) TTA (L) TTA (L) --- (-) --- (-) TCA (S) TTA (L) TTA (L) 
   786      1   -21.3887051248   0.000000000514       0.0000  TTA (L) TTA (L) TTC (F) TTC (F) TTC (F) TTC (F) TTC (F) TTC (F) TTC (F) CTC (L) --- (-) --- (-) TTC (F) TTC (F) TTT (F) 
   787      1   -12.4913121715   0.000003759171       0.0034  TTA (L) TTA (L) TTG (L) CTG (L) CTG (L) CTG (L) TTG (L) TTG (L) TTG (L) TTG (L) TTG (L) TTG (L) TTG (L) TTG (L) TTG (L) 
   788      1   -31.7312488492   0.000000000000       0.0000  TTC (F) CCA (P) CAG (Q) CAG (Q) CAG (Q) CAG (Q) CAG (Q) CAG (Q) CAG (Q) CCG (P) CCG (P) CCC (P) CCC (P) CCG (P) CCG (P) 
   789      3    -5.5452417872   0.003905998669       3.5037  TTC (F) TTC (F) TTC (F) TTC (F) TTC (F) TTC (F) TTC (F) TTC (F) TTC (F) TTC (F) --- (-) --- (-) TTC (F) TTC (F) TTC (F) 
   790      1   -10.5739737526   0.000025572992       0.0229  TTC (F) TTC (F) TTC (F) TTC (F) TTC (F) TTC (F) TTC (F) TTC (F) TTC (F) TTC (F) TTT (F) TTC (F) TTC (F) TTT (F) TTT (F) 
   791      1    -7.8784287030   0.000378827840       0.3398  TTC (F) TTC (F) TTC (F) TTC (F) TTC (F) TTC (F) TTC (F) TTC (F) TTT (F) TTC (F) --- (-) --- (-) TTC (F) TTC (F) TTC (F) 
   792      1   -12.0639717293   0.000005763465       0.0052  TTC (F) TTC (F) TTC (F) TTC (F) TTC (F) TTC (F) TTC (F) TTT (F) TTC (F) TTT (F) TTT (F) TTT (F) TTT (F) TTT (F) TTT (F) 
   793      1   -12.4033668198   0.000004104745       0.0037  TTG (L) TTG (L) CTA (L) CTG (L) CTG (L) CTG (L) CTG (L) CTG (L) CTG (L) CTG (L) CTG (L) CTG (L) CTG (L) CTG (L) CTG (L) 
   794      1   -13.2454977580   0.000001768290       0.0016  TTG (L) TTG (L) CTG (L) TTA (L) TTA (L) TTA (L) TTA (L) TTA (L) TTG (L) TTG (L) TTG (L) TTG (L) TTG (L) TTG (L) TTG (L) 
   795      1   -14.1181431178   0.000000738871       0.0007  TTG (L) TTG (L) CTG (L) TTG (L) CTG (L) CTG (L) TTG (L) TTG (L) CTG (L) TTG (L) TTG (L) TTG (L) TTG (L) TTG (L) TTG (L) 
   796      1   -29.1978562959   0.000000000000       0.0000  TTG (L) TTG (L) TCG (S) TCA (S) TCG (S) TCG (S) TCG (S) TCG (S) TCG (S) GCG (A) TCA (S) GCG (A) GCG (A) GCG (A) GCG (A) 
   797      1   -13.7802211009   0.000001035920       0.0009  TTG (L) TTG (L) TTG (L) TTG (L) CTG (L) CTG (L) TTG (L) TTG (L) TTG (L) TTG (L) TTA (L) TTG (L) TTG (L) TTG (L) TTG (L) 
   798      1    -9.3831433654   0.000084130334       0.0755  TTG (L) TTG (L) TTG (L) TTG (L) CTG (L) CTG (L) TTG (L) TTG (L) TTG (L) TTG (L) TTG (L) TTG (L) TTG (L) TTG (L) TTG (L) 
   799      1    -9.0901006011   0.000112776722       0.1012  TTG (L) TTG (L) TTG (L) TTG (L) TTG (L) TTG (L) TTG (L) TTG (L) TTG (L) CTG (L) --- (-) --- (-) CTG (L) CTG (L) CTG (L) 
   800      1    -6.4079971067   0.001648322612       1.4785  TTG (L) TTG (L) TTG (L) TTG (L) TTG (L) TTG (L) TTG (L) TTG (L) TTG (L) TTG (L) --- (-) --- (-) TTG (L) TTG (L) TTG (L) 
   801      1    -6.4498000911   0.001580838161       1.4180  TTG (L) TTG (L) TTG (L) TTG (L) TTG (L) TTG (L) TTG (L) TTG (L) TTG (L) TTG (L) TTG (L) TTG (L) TTG (L) TTG (L) TTG (L) 
   802      1   -18.2958187875   0.000000011330       0.0000  TTT (F) TTT (F) CTG (L) CTC (L) CTC (L) CTC (L) CTG (L) CTG (L) CTG (L) CTG (L) CTG (L) CTG (L) CTG (L) CTG (L) CTG (L) 
   803      1   -16.7753479705   0.000000051827       0.0000  TTT (F) TTT (F) TAC (Y) TAC (Y) TAC (Y) TAC (Y) TAT (Y) TAC (Y) TTT (F) TTC (F) TTC (F) TTC (F) TTC (F) TTC (F) TTC (F) 
   804      1    -8.2455400807   0.000262426352       0.2354  TTT (F) TTT (F) TTC (F) TTC (F) TTC (F) TTC (F) TTC (F) TTC (F) TTT (F) TTT (F) --- (-) --- (-) TTT (F) TTT (F) TTT (F) 
   805      1   -16.1771070147   0.000000094270       0.0001  TTT (F) TTT (F) TTC (F) TTT (F) TTC (F) TTC (F) TTT (F) TTC (F) TTC (F) TTT (F) TTT (F) TTT (F) TTT (F) TTT (F) TTT (F) 
   806      1    -9.0257782920   0.000120269164       0.1079  TTT (F) TTT (F) TTC (F) TTT (F) TTT (F) TTT (F) TTT (F) TTT (F) TTT (F) TTT (F) --- (-) TTT (F) TTT (F) TTT (F) TTT (F) 
   807      1    -9.0553305139   0.000116766947       0.1047  TTT (F) TTT (F) TTC (F) TTT (F) TTT (F) TTT (F) TTT (F) TTT (F) TTT (F) TTT (F) TTT (F) TTT (F) TTT (F) TTT (F) TTT (F) 
   808      1    -9.6044451358   0.000067428341       0.0605  TTT (F) TTT (F) TTT (F) TTC (F) TTC (F) TTC (F) TTC (F) TTC (F) TTT (F) TTT (F) TTT (F) TTT (F) TTT (F) TTT (F) TTT (F) 
   809      1    -9.1149242182   0.000110011658       0.0987  TTT (F) TTT (F) TTT (F) TTT (F) TTC (F) TTC (F) TTT (F) TTT (F) TTT (F) TTT (F) --- (-) TTT (F) TTT (F) TTT (F) TTT (F) 
   810      1   -13.7573433879   0.000001059892       0.0010  TTT (F) TTT (F) TTT (F) TTT (F) TTC (F) TTT (F) TTT (F) TTT (F) TTT (F) TTC (F) --- (-) --- (-) TTC (F) TTC (F) TTC (F) 
   811      1    -6.2108472929   0.002007535772       1.8008  TTT (F) TTT (F) TTT (F) TTT (F) TTT (F) TTT (F) TTT (F) TTT (F) TTT (F) TTT (F) --- (-) --- (-) TTT (F) TTT (F) TTT (F) 
   812      1    -6.2404572546   0.001948964146       1.7482  TTT (F) TTT (F) TTT (F) TTT (F) TTT (F) TTT (F) TTT (F) TTT (F) TTT (F) TTT (F) TTT (F) TTT (F) TTT (F) TTT (F) TTT (F) 
