# Supplementary material for: Comparative gene retention analysis in barley, wild emmer, and bread wheat pangenome lines reveals factors affecting gene retention following gene duplication
Source: BMC Biol. 2023 Feb 6;21:25. doi: 10.1186/s12915-022-01503-z (PMC9903521; doi:10.1186/s12915-022-01503-z)
Supplement: Supplementary file 12 — Additional file 12. Sequence alignment, phylogenetic trees, and natural selection analyses data for Fig. 5E-O. [file 12915_2022_1503_MOESM12_ESM.zip › Files_S11/HORVU.MOREX.r2.2HG0165250.1/2NG.dS]

    15
TRIDC7AG078380.1     
TraesCS7A02G569800     0.0707
HORVU.MOREX.r2.UnG0626220.1   0.5926  0.6208
TraesCS7A02G569400     0.5838  0.6391  0.2592
TRIDC7BG075160.1       0.7208  0.7443  0.3511  0.2016
TraesCS7B02G489300     0.7152  0.7285  0.3311  0.2026  0.0247
TraesCS2D02G546200     0.5629  0.6098  0.2895  0.2109  0.2705  0.2615
TraesCS7D02G543200     0.6682  0.6743  0.2864  0.1696  0.2587  0.2501  0.2194
Bradi1g29140.2         0.5589  0.5005  0.9097  0.8805  0.9541  0.9694  0.8440  0.9120
HORVU.MOREX.r2.2HG0165250.1   0.5896  0.6096  0.5290  0.5543  0.6113  0.5977  0.5057  0.5773  0.6960
TRIDC2BG072790.1       0.5924  0.5743  0.5031  0.4919  0.6297  0.6295  0.4886  0.5007  0.3804  0.1537
TRIDC2AG067630.1       0.4894  0.5205  0.4764  0.4991  0.6002  0.6000  0.4961  0.4882  0.3637  0.1321  0.1276
TraesCS2A02G479000     0.5450  0.5610  0.5412  0.5758  0.6092  0.6064  0.5352  0.6094  0.6531  0.1620  0.1406  0.0097
TraesCS2B02G503400     0.5176  0.5235  0.5012  0.5040  0.5698  0.5558  0.5002  0.5624  0.6278  0.1466  0.0371  0.1207  0.1203
TraesCS2D02G478300     0.5064  0.5236  0.5532  0.5639  0.5990  0.5962  0.5336  0.6149  0.7012  0.1742  0.0902  0.1264  0.1172  0.1031
