# Supplementary material for: Comparative gene retention analysis in barley, wild emmer, and bread wheat pangenome lines reveals factors affecting gene retention following gene duplication
Source: BMC Biol. 2023 Feb 6;21:25. doi: 10.1186/s12915-022-01503-z (PMC9903521; doi:10.1186/s12915-022-01503-z)
Supplement: Supplementary file 12 — Additional file 12. Sequence alignment, phylogenetic trees, and natural selection analyses data for Fig. 5E-O. [file 12915_2022_1503_MOESM12_ESM.zip › Files_S11/HORVU.MOREX.r2.2HG0165250.1/HORVU.MOREX.r2.2HG0165250.1.phy]

(Bradi1g29140.2,(((HORVU.MOREX.r2.UnG0626220.1,((TraesCS7A02G569400,(TRIDC7BG075160.1,TraesCS7B02G489300)),(TraesCS2D02G546200,TraesCS7D02G543200))),(HORVU.MOREX.r2.2HG0165250.1,((TraesCS2D02G478300,(TRIDC2BG072790.1,TraesCS2B02G503400)),(TRIDC2AG067630.1,TraesCS2A02G479000)))'#1'),(TRIDC7AG078380.1,TraesCS7A02G569800)));
