# Supplementary material for: Comparative gene retention analysis in barley, wild emmer, and bread wheat pangenome lines reveals factors affecting gene retention following gene duplication
Source: BMC Biol. 2023 Feb 6;21:25. doi: 10.1186/s12915-022-01503-z (PMC9903521; doi:10.1186/s12915-022-01503-z)
Supplement: Supplementary file 12 — Additional file 12. Sequence alignment, phylogenetic trees, and natural selection analyses data for Fig. 5E-O. [file 12915_2022_1503_MOESM12_ESM.zip › Files_S11/HORVU.MOREX.r2.2HG0165250.1/2NG.t]

    15
TRIDC7AG078380.1     
TraesCS7A02G569800     0.1548
HORVU.MOREX.r2.UnG0626220.1   0.7681  0.7181
TraesCS7A02G569400     0.7650  0.7695  0.3612
TRIDC7BG075160.1       0.8682  0.8574  0.4224  0.2482
TraesCS7B02G489300     0.8627  0.8416  0.4034  0.2559  0.0411
TraesCS2D02G546200     0.7446  0.7290  0.3635  0.3224  0.3661  0.3615
TraesCS7D02G543200     0.8239  0.7884  0.3561  0.2486  0.3291  0.3248  0.3009
Bradi1g29140.2         0.6983  0.6028  0.9858  0.9757  1.0287  1.0419  0.9130  0.9911
HORVU.MOREX.r2.2HG0165250.1   0.7883  0.7473  0.7323  0.7720  0.8144  0.8022  0.7091  0.7683  0.8524
TRIDC2BG072790.1       0.8091  0.7040  0.6013  0.5934  0.6987  0.6986  0.5923  0.6048  0.5011  0.1771
TRIDC2AG067630.1       0.6760  0.6265  0.5701  0.5800  0.6627  0.6626  0.5829  0.5848  0.4768  0.1396  0.1472
TraesCS2A02G479000     0.7434  0.7056  0.7415  0.7960  0.8122  0.8081  0.7353  0.7968  0.8300  0.1805  0.1562  0.0068
TraesCS2B02G503400     0.7251  0.6727  0.7009  0.7303  0.7683  0.7563  0.6960  0.7510  0.8053  0.1675  0.0611  0.1076  0.1325
TraesCS2D02G478300     0.7150  0.6776  0.7358  0.7737  0.7900  0.7844  0.7208  0.7861  0.8545  0.1863  0.1018  0.1150  0.1258  0.0864
