# Supplementary material for: Comparative gene retention analysis in barley, wild emmer, and bread wheat pangenome lines reveals factors affecting gene retention following gene duplication
Source: BMC Biol. 2023 Feb 6;21:25. doi: 10.1186/s12915-022-01503-z (PMC9903521; doi:10.1186/s12915-022-01503-z)
Supplement: Supplementary file 13 — Additional file 13. Gene annotation validation results of selected OGs genes in 15 wheat genome assemblies. [file 12915_2022_1503_MOESM13_ESM.zip]

Archive with 2,203 entries (2,186 files):
- bitacora_run1_outputs/
- bitacora_run1_outputs/TraesROBIGUS/
- bitacora_run1_outputs/TraesROBIGUS/OG0001053_scan_gene_id.txt
- bitacora_run1_outputs/TraesROBIGUS/OG0000695_scan_gene_id.txt
- bitacora_run1_outputs/TraesROBIGUS/OG0011787_scan_gene_id.txt
- bitacora_run1_outputs/TraesROBIGUS/OG0005846_scan_gene_id.txt
- bitacora_run1_outputs/TraesROBIGUS/OG0020726_scan_gene_id.txt
- bitacora_run1_outputs/TraesROBIGUS/OG0001140_scan_gene_id.txt
- bitacora_run1_outputs/TraesROBIGUS/OG0001218_scan_gene_id.txt
- bitacora_run1_outputs/TraesROBIGUS/OG0002442_scan_gene_id.txt
- bitacora_run1_outputs/TraesROBIGUS/OG0005162_scan_gene_id.txt
- bitacora_run1_outputs/TraesROBIGUS/OG0000151_scan_gene_id.txt
- bitacora_run1_outputs/TraesROBIGUS/OG0007820_scan_gene_id.txt
- bitacora_run1_outputs/TraesROBIGUS/OG0005987_scan_gene_id.txt
- bitacora_run1_outputs/TraesROBIGUS/OG0001084_scan_gene_id.txt
- bitacora_run1_outputs/TraesROBIGUS/OG0000580_scan_gene_id.txt
- bitacora_run1_outputs/TraesROBIGUS/OG0000053_scan_gene_id.txt
- bitacora_run1_outputs/TraesROBIGUS/OG0000583_scan_gene_id.txt
- bitacora_run1_outputs/TraesROBIGUS/OG0001333_scan_gene_id.txt
- bitacora_run1_outputs/TraesROBIGUS/OG0011398_scan_gene_id.txt
- bitacora_run1_outputs/TraesROBIGUS/OG0019575_scan_gene_id.txt
- bitacora_run1_outputs/TraesROBIGUS/OG0000187_scan_gene_id.txt
- bitacora_run1_outputs/TraesROBIGUS/OG0002532_scan_gene_id.txt
- bitacora_run1_outputs/TraesROBIGUS/OG0001731_scan_gene_id.txt
- bitacora_run1_outputs/TraesROBIGUS/OG0004734_scan_gene_id.txt
- bitacora_run1_outputs/TraesROBIGUS/OG0002931_scan_gene_id.txt
- bitacora_run1_outputs/TraesROBIGUS/OG0000345_scan_gene_id.txt
- bitacora_run1_outputs/TraesROBIGUS/OG0004462_scan_gene_id.txt
- bitacora_run1_outputs/TraesROBIGUS/OG0001108_scan_gene_id.txt
- bitacora_run1_outputs/TraesROBIGUS/OG0002647_scan_gene_id.txt
- bitacora_run1_outputs/TraesROBIGUS/OG0002075_scan_gene_id.txt
- bitacora_run1_outputs/TraesROBIGUS/OG0014426_scan_gene_id.txt
- bitacora_run1_outputs/TraesROBIGUS/OG0002768_scan_gene_id.txt
- bitacora_run1_outputs/TraesROBIGUS/OG0001650_scan_gene_id.txt
- bitacora_run1_outputs/TraesROBIGUS/OG0003906_scan_gene_id.txt
- bitacora_run1_outputs/TraesROBIGUS/OG0000466_scan_gene_id.txt
- bitacora_run1_outputs/TraesROBIGUS/OG0006005_scan_gene_id.txt
- bitacora_run1_outputs/TraesROBIGUS/OG0001842_scan_gene_id.txt
- bitacora_run1_outputs/TraesROBIGUS/OG0000134_scan_gene_id.txt
- bitacora_run1_outputs/TraesROBIGUS/OG0000937_scan_gene_id.txt
- bitacora_run1_outputs/TraesROBIGUS/OG0003203_scan_gene_id.txt
- bitacora_run1_outputs/TraesROBIGUS/OG0001285_scan_gene_id.txt
- bitacora_run1_outputs/TraesROBIGUS/OG0005180_scan_gene_id.txt
- bitacora_run1_outputs/TraesROBIGUS/OG0020171_scan_gene_id.txt
- bitacora_run1_outputs/TraesROBIGUS/OG0001165_scan_gene_id.txt
- bitacora_run1_outputs/TraesROBIGUS/OG0004512_scan_gene_id.txt
- bitacora_run1_outputs/TraesROBIGUS/OG0002040_scan_gene_id.txt
- bitacora_run1_outputs/TraesROBIGUS/OG0000174_scan_gene_id.txt
- bitacora_run1_outputs/TraesROBIGUS/OG0004553_scan_gene_id.txt
- bitacora_run1_outputs/TraesROBIGUS/OG0001740_scan_gene_id.txt
- bitacora_run1_outputs/TraesROBIGUS/OG0016891_scan_gene_id.txt
- bitacora_run1_outputs/TraesROBIGUS/OG0000180_scan_gene_id.txt
- bitacora_run1_outputs/TraesROBIGUS/OG0000944_scan_gene_id.txt
- bitacora_run1_outputs/TraesROBIGUS/OG0003812_scan_gene_id.txt
- bitacora_run1_outputs/TraesROBIGUS/OG0002092_scan_gene_id.txt
- bitacora_run1_outputs/TraesROBIGUS/OG0000333_scan_gene_id.txt
- bitacora_run1_outputs/TraesROBIGUS/OG0004217_scan_gene_id.txt
- bitacora_run1_outputs/TraesROBIGUS/OG0007892_scan_gene_id.txt
- bitacora_run1_outputs/TraesROBIGUS/OG0001431_scan_gene_id.txt
- bitacora_run1_outputs/TraesROBIGUS/OG0005848_scan_gene_id.txt
- bitacora_run1_outputs/TraesROBIGUS/OG0003872_scan_gene_id.txt
- bitacora_run1_outputs/TraesROBIGUS/OG0001387_scan_gene_id.txt
- bitacora_run1_outputs/TraesROBIGUS/OG0000323_scan_gene_id.txt
- bitacora_run1_outputs/TraesROBIGUS/OG0019582_scan_gene_id.txt
- bitacora_run1_outputs/TraesROBIGUS/OG0001648_scan_gene_id.txt
- bitacora_run1_outputs/TraesROBIGUS/OG0004551_scan_gene_id.txt
- bitacora_run1_outputs/TraesROBIGUS/OG0001085_scan_gene_id.txt
- bitacora_run1_outputs/TraesROBIGUS/OG0004911_scan_gene_id.txt
- bitacora_run1_outputs/TraesROBIGUS/OG0004167_scan_gene_id.txt
- bitacora_run1_outputs/TraesROBIGUS/OG0018023_scan_gene_id.txt
- bitacora_run1_outputs/TraesROBIGUS/OG0007862_scan_gene_id.txt
- bitacora_run1_outputs/TraesROBIGUS/OG0000246_scan_gene_id.txt
- bitacora_run1_outputs/TraesROBIGUS/OG0001744_scan_gene_id.txt
- bitacora_run1_outputs/TraesROBIGUS/OG0001839_scan_gene_id.txt
- bitacora_run1_outputs/TraesROBIGUS/OG0007853_scan_gene_id.txt
- bitacora_run1_outputs/TraesROBIGUS/OG0001841_scan_gene_id.txt
- bitacora_run1_outputs/TraesROBIGUS/OG0023039_scan_gene_id.txt
- bitacora_run1_outputs/TraesROBIGUS/OG0023345_scan_gene_id.txt
- bitacora_run1_outputs/TraesROBIGUS/OG0003495_scan_gene_id.txt
- bitacora_run1_outputs/TraesROBIGUS/OG0001388_scan_gene_id.txt
- bitacora_run1_outputs/TraesROBIGUS/OG0005076_scan_gene_id.txt
- bitacora_run1_outputs/TraesROBIGUS/OG0000123_scan_gene_id.txt
- bitacora_run1_outputs/TraesROBIGUS/OG0018490_scan_gene_id.txt
- bitacora_run1_outputs/TraesROBIGUS/OG0000330_scan_gene_id.txt
- bitacora_run1_outputs/TraesROBIGUS/wheatHPT_scan_gene_id.txt
- bitacora_run1_outputs/TraesROBIGUS/OG0000204_scan_gene_id.txt
- bitacora_run1_outputs/TraesROBIGUS/OG0000096_scan_gene_id.txt
- bitacora_run1_outputs/TraesROBIGUS/OG0003058_scan_gene_id.txt
- bitacora_run1_outputs/TraesROBIGUS/OG0000041_scan_gene_id.txt
- bitacora_run1_outputs/TraesROBIGUS/OG0000006_scan_gene_id.txt
- bitacora_run1_outputs/TraesROBIGUS/OG0020216_scan_gene_id.txt
- bitacora_run1_outputs/TraesROBIGUS/OG0016901_scan_gene_id.txt
- bitacora_run1_outputs/TraesROBIGUS/OG0003292_scan_gene_id.txt
- bitacora_run1_outputs/TraesROBIGUS/OG0022904_scan_gene_id.txt
- bitacora_run1_outputs/TraesROBIGUS/OG0000150_scan_gene_id.txt
- bitacora_run1_outputs/TraesROBIGUS/OG0000077_scan_gene_id.txt
- bitacora_run1_outputs/TraesROBIGUS/OG0005086_scan_gene_id.txt
- bitacora_run1_outputs/TraesROBIGUS/OG0000368_scan_gene_id.txt
- bitacora_run1_outputs/TraesROBIGUS/OG0004776_scan_gene_id.txt
- bitacora_run1_outputs/TraesROBIGUS/OG0003300_scan_gene_id.txt
- bitacora_run1_outputs/TraesROBIGUS/OG0002661_scan_gene_id.txt
- bitacora_run1_outputs/TraesROBIGUS/OG0001012_scan_gene_id.txt
- bitacora_run1_outputs/TraesROBIGUS/OG0004229_scan_gene_id.txt
- bitacora_run1_outputs/TraesROBIGUS/OG0000027_scan_gene_id.txt
- bitacora_run1_outputs/TraesROBIGUS/OG0000406_scan_gene_id.txt
- bitacora_run1_outputs/TraesROBIGUS/OG0014034_scan_gene_id.txt
- bitacora_run1_outputs/TraesROBIGUS/OG0001078_scan_gene_id.txt
- bitacora_run1_outputs/TraesROBIGUS/OG0004926_scan_gene_id.txt
- bitacora_run1_outputs/TraesROBIGUS/OG0001902_scan_gene_id.txt
- bitacora_run1_outputs/TraesROBIGUS/OG0000181_scan_gene_id.txt
- bitacora_run1_outputs/TraesROBIGUS/OG0000892_scan_gene_id.txt
- bitacora_run1_outputs/TraesROBIGUS/OG0000237_scan_gene_id.txt
- bitacora_run1_outputs/TraesROBIGUS/OG0013298_scan_gene_id.txt
- bitacora_run1_outputs/TraesROBIGUS/OG0000117_scan_gene_id.txt
- bitacora_run1_outputs/TraesROBIGUS/OG0001789_scan_gene_id.txt
- bitacora_run1_outputs/TraesROBIGUS/OG0020142_scan_gene_id.txt
- bitacora_run1_outputs/TraesROBIGUS/OG0001339_scan_gene_id.txt
- bitacora_run1_outputs/TraesROBIGUS/OG0005082_scan_gene_id.txt
- bitacora_run1_outputs/TraesROBIGUS/OG0000711_scan_gene_id.txt
- bitacora_run1_outputs/TraesROBIGUS/OG0000543_scan_gene_id.txt
- bitacora_run1_outputs/TraesROBIGUS/OG0000312_scan_gene_id.txt
- bitacora_run1_outputs/TraesROBIGUS/OG0010855_scan_gene_id.txt
- bitacora_run1_outputs/TraesROBIGUS/OG0018193_scan_gene_id.txt
- bitacora_run1_outputs/TraesROBIGUS/OG0000175_scan_gene_id.txt
- bitacora_run1_outputs/TraesROBIGUS/OG0002212_scan_gene_id.txt
- bitacora_run1_outputs/TraesROBIGUS/OG0000673_scan_gene_id.txt
- bitacora_run1_outputs/TraesROBIGUS/OG0001247_scan_gene_id.txt
- bitacora_run1_outputs/TraesROBIGUS/OG0004915_scan_gene_id.txt
- bitacora_run1_outputs/TraesROBIGUS/OG0001349_scan_gene_id.txt
- bitacora_run1_outputs/TraesROBIGUS/OG0002677_scan_gene_id.txt
- bitacora_run1_outputs/TraesROBIGUS/OG0001804_scan_gene_id.txt
- bitacora_run1_outputs/TraesROBIGUS/OG0002109_scan_gene_id.txt
- bitacora_run1_outputs/TraesROBIGUS/OG0000118_scan_gene_id.txt
- bitacora_run1_outputs/TraesROBIGUS/OG0023447_scan_gene_id.txt
- bitacora_run1_outputs/TraesROBIGUS/OG0000161_scan_gene_id.txt
- bitacora_run1_outputs/TraesROBIGUS/OG0007819_scan_gene_id.txt
- bitacora_run1_outputs/TraesROBIGUS/OG0001069_scan_gene_id.txt
- bitacora_run1_outputs/TraesROBIGUS/OG0004656_scan_gene_id.txt
- bitacora_run1_outputs/TraesROBIGUS/OG0001630_scan_gene_id.txt
- bitacora_run1_outputs/TraesNORIN61/
- bitacora_run1_outputs/TraesNORIN61/OG0001053_scan_gene_id.txt
- bitacora_run1_outputs/TraesNORIN61/OG0000695_scan_gene_id.txt
- bitacora_run1_outputs/TraesNORIN61/OG0011787_scan_gene_id.txt
- bitacora_run1_outputs/TraesNORIN61/OG0005846_scan_gene_id.txt
- bitacora_run1_outputs/TraesNORIN61/OG0020726_scan_gene_id.txt
- bitacora_run1_outputs/TraesNORIN61/OG0001140_scan_gene_id.txt
- bitacora_run1_outputs/TraesNORIN61/OG0001218_scan_gene_id.txt
- bitacora_run1_outputs/TraesNORIN61/OG0002442_scan_gene_id.txt
- bitacora_run1_outputs/TraesNORIN61/OG0005162_scan_gene_id.txt
- bitacora_run1_outputs/TraesNORIN61/OG0000151_scan_gene_id.txt
- bitacora_run1_outputs/TraesNORIN61/OG0007820_scan_gene_id.txt
- bitacora_run1_outputs/TraesNORIN61/OG0005987_scan_gene_id.txt
- bitacora_run1_outputs/TraesNORIN61/OG0001084_scan_gene_id.txt
- bitacora_run1_outputs/TraesNORIN61/OG0000580_scan_gene_id.txt
- bitacora_run1_outputs/TraesNORIN61/OG0000053_scan_gene_id.txt
- bitacora_run1_outputs/TraesNORIN61/OG0000583_scan_gene_id.txt
- bitacora_run1_outputs/TraesNORIN61/OG0001333_scan_gene_id.txt
- bitacora_run1_outputs/TraesNORIN61/OG0011398_scan_gene_id.txt
- bitacora_run1_outputs/TraesNORIN61/OG0019575_scan_gene_id.txt
- bitacora_run1_outputs/TraesNORIN61/OG0000187_scan_gene_id.txt
- bitacora_run1_outputs/TraesNORIN61/OG0002532_scan_gene_id.txt
- bitacora_run1_outputs/TraesNORIN61/OG0001731_scan_gene_id.txt
- bitacora_run1_outputs/TraesNORIN61/OG0004734_scan_gene_id.txt
- bitacora_run1_outputs/TraesNORIN61/OG0002931_scan_gene_id.txt
- bitacora_run1_outputs/TraesNORIN61/OG0000345_scan_gene_id.txt
- bitacora_run1_outputs/TraesNORIN61/OG0004462_scan_gene_id.txt
- bitacora_run1_outputs/TraesNORIN61/OG0001108_scan_gene_id.txt
- bitacora_run1_outputs/TraesNORIN61/OG0002647_scan_gene_id.txt
- bitacora_run1_outputs/TraesNORIN61/OG0002075_scan_gene_id.txt
- bitacora_run1_outputs/TraesNORIN61/OG0014426_scan_gene_id.txt
- bitacora_run1_outputs/TraesNORIN61/OG0002768_scan_gene_id.txt
- bitacora_run1_outputs/TraesNORIN61/OG0001650_scan_gene_id.txt
- bitacora_run1_outputs/TraesNORIN61/OG0003906_scan_gene_id.txt
- bitacora_run1_outputs/TraesNORIN61/OG0000466_scan_gene_id.txt
- bitacora_run1_outputs/TraesNORIN61/OG0006005_scan_gene_id.txt
- bitacora_run1_outputs/TraesNORIN61/OG0000134_scan_gene_id.txt
- bitacora_run1_outputs/TraesNORIN61/OG0000937_scan_gene_id.txt
- bitacora_run1_outputs/TraesNORIN61/OG0003203_scan_gene_id.txt
- bitacora_run1_outputs/TraesNORIN61/OG0001285_scan_gene_id.txt
- bitacora_run1_outputs/TraesNORIN61/OG0005180_scan_gene_id.txt
- bitacora_run1_outputs/TraesNORIN61/OG0020171_scan_gene_id.txt
- bitacora_run1_outputs/TraesNORIN61/OG0001165_scan_gene_id.txt
- bitacora_run1_outputs/TraesNORIN61/OG0004512_scan_gene_id.txt
- bitacora_run1_outputs/TraesNORIN61/OG0002040_scan_gene_id.txt
- bitacora_run1_outputs/TraesNORIN61/OG0000174_scan_gene_id.txt
- bitacora_run1_outputs/TraesNORIN61/OG0004553_scan_gene_id.txt
- bitacora_run1_outputs/TraesNORIN61/OG0001740_scan_gene_id.txt
- bitacora_run1_outputs/TraesNORIN61/OG0016891_scan_gene_id.txt
- bitacora_run1_outputs/TraesNORIN61/OG0000180_scan_gene_id.txt
- bitacora_run1_outputs/TraesNORIN61/OG0000944_scan_gene_id.txt
- bitacora_run1_outputs/TraesNORIN61/OG0003812_scan_gene_id.txt
- bitacora_run1_outputs/TraesNORIN61/OG0002092_scan_gene_id.txt
- bitacora_run1_outputs/TraesNORIN61/OG0000333_scan_gene_id.txt
- bitacora_run1_outputs/TraesNORIN61/OG0004217_scan_gene_id.txt
- bitacora_run1_outputs/TraesNORIN61/OG0007892_scan_gene_id.txt
- bitacora_run1_outputs/TraesNORIN61/OG0001431_scan_gene_id.txt
- bitacora_run1_outputs/TraesNORIN61/OG0005848_scan_gene_id.txt
- bitacora_run1_outputs/TraesNORIN61/OG0003872_scan_gene_id.txt
- bitacora_run1_outputs/TraesNORIN61/OG0001387_scan_gene_id.txt
- bitacora_run1_outputs/TraesNORIN61/OG0000323_scan_gene_id.txt
- bitacora_run1_outputs/TraesNORIN61/OG0019582_scan_gene_id.txt
- bitacora_run1_outputs/TraesNORIN61/OG0001648_scan_gene_id.txt
- bitacora_run1_outputs/TraesNORIN61/OG0004551_scan_gene_id.txt
- bitacora_run1_outputs/TraesNORIN61/OG0001085_scan_gene_id.txt
- bitacora_run1_outputs/TraesNORIN61/OG0004911_scan_gene_id.txt
- bitacora_run1_outputs/TraesNORIN61/OG0004167_scan_gene_id.txt
- bitacora_run1_outputs/TraesNORIN61/OG0018023_scan_gene_id.txt
- bitacora_run1_outputs/TraesNORIN61/OG0007862_scan_gene_id.txt
- bitacora_run1_outputs/TraesNORIN61/OG0000246_scan_gene_id.txt
- bitacora_run1_outputs/TraesNORIN61/OG0001744_scan_gene_id.txt
- bitacora_run1_outputs/TraesNORIN61/OG0001839_scan_gene_id.txt
- bitacora_run1_outputs/TraesNORIN61/OG0007853_scan_gene_id.txt
- bitacora_run1_outputs/TraesNORIN61/OG0001841_scan_gene_id.txt
- bitacora_run1_outputs/TraesNORIN61/OG0023039_scan_gene_id.txt
- bitacora_run1_outputs/TraesNORIN61/OG0023345_scan_gene_id.txt
- bitacora_run1_outputs/TraesNORIN61/OG0003495_scan_gene_id.txt
- bitacora_run1_outputs/TraesNORIN61/OG0001388_scan_gene_id.txt
- bitacora_run1_outputs/TraesNORIN61/OG0005076_scan_gene_id.txt
- bitacora_run1_outputs/TraesNORIN61/OG0000123_scan_gene_id.txt
- bitacora_run1_outputs/TraesNORIN61/OG0018490_scan_gene_id.txt
- bitacora_run1_outputs/TraesNORIN61/OG0000330_scan_gene_id.txt
- bitacora_run1_outputs/TraesNORIN61/wheatHPT_scan_gene_id.txt
- bitacora_run1_outputs/TraesNORIN61/OG0000204_scan_gene_id.txt
- bitacora_run1_outputs/TraesNORIN61/OG0000096_scan_gene_id.txt
- bitacora_run1_outputs/TraesNORIN61/OG0003058_scan_gene_id.txt
- bitacora_run1_outputs/TraesNORIN61/OG0000041_scan_gene_id.txt
- bitacora_run1_outputs/TraesNORIN61/OG0000006_scan_gene_id.txt
- bitacora_run1_outputs/TraesNORIN61/OG0020216_scan_gene_id.txt
- bitacora_run1_outputs/TraesNORIN61/OG0016901_scan_gene_id.txt
- bitacora_run1_outputs/TraesNORIN61/OG0003292_scan_gene_id.txt
- bitacora_run1_outputs/TraesNORIN61/OG0022904_scan_gene_id.txt
- bitacora_run1_outputs/TraesNORIN61/OG0000150_scan_gene_id.txt
- bitacora_run1_outputs/TraesNORIN61/OG0000077_scan_gene_id.txt
- bitacora_run1_outputs/TraesNORIN61/OG0005086_scan_gene_id.txt
- bitacora_run1_outputs/TraesNORIN61/OG0000368_scan_gene_id.txt
- bitacora_run1_outputs/TraesNORIN61/OG0004776_scan_gene_id.txt
- bitacora_run1_outputs/TraesNORIN61/OG0003300_scan_gene_id.txt
- bitacora_run1_outputs/TraesNORIN61/OG0002661_scan_gene_id.txt
- bitacora_run1_outputs/TraesNORIN61/OG0001012_scan_gene_id.txt
- bitacora_run1_outputs/TraesNORIN61/OG0004229_scan_gene_id.txt
- bitacora_run1_outputs/TraesNORIN61/OG0000027_scan_gene_id.txt
- bitacora_run1_outputs/TraesNORIN61/OG0000406_scan_gene_id.txt
- bitacora_run1_outputs/TraesNORIN61/OG0014034_scan_gene_id.txt
- bitacora_run1_outputs/TraesNORIN61/OG0001078_scan_gene_id.txt
- bitacora_run1_outputs/TraesNORIN61/OG0004926_scan_gene_id.txt
- bitacora_run1_outputs/TraesNORIN61/OG0000181_scan_gene_id.txt
- bitacora_run1_outputs/TraesNORIN61/OG0000892_scan_gene_id.txt
- bitacora_run1_outputs/TraesNORIN61/OG0000237_scan_gene_id.txt
- bitacora_run1_outputs/TraesNORIN61/OG0013298_scan_gene_id.txt
- bitacora_run1_outputs/TraesNORIN61/OG0000117_scan_gene_id.txt
- bitacora_run1_outputs/TraesNORIN61/OG0001789_scan_gene_id.txt
- bitacora_run1_outputs/TraesNORIN61/OG0020142_scan_gene_id.txt
- bitacora_run1_outputs/TraesNORIN61/OG0001339_scan_gene_id.txt
- bitacora_run1_outputs/TraesNORIN61/OG0005082_scan_gene_id.txt
- bitacora_run1_outputs/TraesNORIN61/OG0000711_scan_gene_id.txt
- bitacora_run1_outputs/TraesNORIN61/OG0000543_scan_gene_id.txt
- bitacora_run1_outputs/TraesNORIN61/OG0000312_scan_gene_id.txt
- bitacora_run1_outputs/TraesNORIN61/OG0010855_scan_gene_id.txt
- bitacora_run1_outputs/TraesNORIN61/OG0018193_scan_gene_id.txt
- bitacora_run1_outputs/TraesNORIN61/OG0000175_scan_gene_id.txt
- bitacora_run1_outputs/TraesNORIN61/OG0002212_scan_gene_id.txt
- bitacora_run1_outputs/TraesNORIN61/OG0000673_scan_gene_id.txt
- bitacora_run1_outputs/TraesNORIN61/OG0001247_scan_gene_id.txt
- bitacora_run1_outputs/TraesNORIN61/OG0004915_scan_gene_id.txt
- bitacora_run1_outputs/TraesNORIN61/OG0001349_scan_gene_id.txt
- bitacora_run1_outputs/TraesNORIN61/OG0002677_scan_gene_id.txt
- bitacora_run1_outputs/TraesNORIN61/OG0001804_scan_gene_id.txt
- bitacora_run1_outputs/TraesNORIN61/OG0002109_scan_gene_id.txt
- bitacora_run1_outputs/TraesNORIN61/OG0000118_scan_gene_id.txt
- bitacora_run1_outputs/TraesNORIN61/OG0023447_scan_gene_id.txt
- bitacora_run1_outputs/TraesNORIN61/OG0000161_scan_gene_id.txt
- bitacora_run1_outputs/TraesNORIN61/OG0007819_scan_gene_id.txt
- bitacora_run1_outputs/TraesNORIN61/OG0001069_scan_gene_id.txt
- bitacora_run1_outputs/TraesNORIN61/OG0004656_scan_gene_id.txt
- bitacora_run1_outputs/TraesNORIN61/OG0001630_scan_gene_id.txt
- bitacora_run1_outputs/TraesLANCER/
- bitacora_run1_outputs/TraesLANCER/OG0001053_scan_gene_id.txt
- bitacora_run1_outputs/TraesLANCER/OG0000695_scan_gene_id.txt
- bitacora_run1_outputs/TraesLANCER/OG0011787_scan_gene_id.txt
- bitacora_run1_outputs/TraesLANCER/OG0005846_scan_gene_id.txt
- bitacora_run1_outputs/TraesLANCER/OG0020726_scan_gene_id.txt
- bitacora_run1_outputs/TraesLANCER/OG0001140_scan_gene_id.txt
- bitacora_run1_outputs/TraesLANCER/OG0001218_scan_gene_id.txt
- bitacora_run1_outputs/TraesLANCER/OG0002442_scan_gene_id.txt
- bitacora_run1_outputs/TraesLANCER/OG0005162_scan_gene_id.txt
- bitacora_run1_outputs/TraesLANCER/OG0000151_scan_gene_id.txt
- bitacora_run1_outputs/TraesLANCER/OG0007820_scan_gene_id.txt
- bitacora_run1_outputs/TraesLANCER/OG0005987_scan_gene_id.txt
- bitacora_run1_outputs/TraesLANCER/OG0001084_scan_gene_id.txt
- bitacora_run1_outputs/TraesLANCER/OG0000580_scan_gene_id.txt
- bitacora_run1_outputs/TraesLANCER/OG0000053_scan_gene_id.txt
- bitacora_run1_outputs/TraesLANCER/OG0000583_scan_gene_id.txt
- bitacora_run1_outputs/TraesLANCER/OG0001333_scan_gene_id.txt
- bitacora_run1_outputs/TraesLANCER/OG0011398_scan_gene_id.txt
- bitacora_run1_outputs/TraesLANCER/OG0019575_scan_gene_id.txt
- bitacora_run1_outputs/TraesLANCER/OG0000187_scan_gene_id.txt
- bitacora_run1_outputs/TraesLANCER/OG0002532_scan_gene_id.txt
- bitacora_run1_outputs/TraesLANCER/OG0001731_scan_gene_id.txt
- bitacora_run1_outputs/TraesLANCER/OG0004734_scan_gene_id.txt
- bitacora_run1_outputs/TraesLANCER/OG0002931_scan_gene_id.txt
[truncated: 1,903 more entries]
