# Supplementary material for: Comparative gene retention analysis in barley, wild emmer, and bread wheat pangenome lines reveals factors affecting gene retention following gene duplication
Source: BMC Biol. 2023 Feb 6;21:25. doi: 10.1186/s12915-022-01503-z (PMC9903521; doi:10.1186/s12915-022-01503-z)
Supplement: Supplementary file 13 — Additional file 13. Gene annotation validation results of selected OGs genes in 15 wheat genome assemblies. [file 12915_2022_1503_MOESM13_ESM.zip › bitacora_run1_outputs/TraesROBIGUS/OG0001053_scan_gene_id.txt]

>TraesROB_scaffold_005992_01G000600.1
>TraesROB_scaffold_006256_01G000100.1
>TraesROB_scaffold_009527_01G000100.1
>TraesROB_scaffold_010016_01G000100.1
>TraesROB_scaffold_022477_01G000100.1
>TraesROB_scaffold_023800_01G000200.1
>TraesROB_scaffold_030388_01G000100.1
>TraesROB_scaffold_031571_01G000100.1
>TraesROB_scaffold_031668_01G000100.1
>TraesROB_scaffold_031838_01G000100.1
>TraesROB_scaffold_033962_01G000200.1
>TraesROB_scaffold_035151_01G000100.1
>TraesROB_scaffold_037680_01G000100.1
>TraesROB_scaffold_040395_01G000100.1
>TraesROB_scaffold_042498_01G000100.1
>TraesROB_scaffold_044811_01G000100.1
>TraesROB_scaffold_049393_01G000100.1
>TraesROB_scaffold_051496_01G000500.1
>TraesROB_scaffold_053115_01G000200.1
>TraesROB_scaffold_054321_01G000100.1
>TraesROB_scaffold_064141_01G000100.1
>TraesROB_scaffold_089846_01G000100.1
>TraesROB_scaffold_090864_01G000400.1
>TraesROB_scaffold_091530_01G000100.1
>TraesROB_scaffold_091533_01G000100.1
>TraesROB_scaffold_092526_01G000100.1
>TraesROB_scaffold_100485_01G000200.1
>TraesROB_scaffold_112673_01G000200.1
>TraesROB_scaffold_113391_01G000100.1
>TraesROB_scaffold_132298_01G000100.1
>TraesROB_scaffold_143451_01G000100.1
>TraesROB_scaffold_144059_01G000100.1
>TraesROB_scaffold_200346_01G000200.1
>TraesROB_scaffold_224597_01G000100.1
