# Supplementary material for: Comparative gene retention analysis in barley, wild emmer, and bread wheat pangenome lines reveals factors affecting gene retention following gene duplication
Source: BMC Biol. 2023 Feb 6;21:25. doi: 10.1186/s12915-022-01503-z (PMC9903521; doi:10.1186/s12915-022-01503-z)
Supplement: Supplementary file 13 — Additional file 13. Gene annotation validation results of selected OGs genes in 15 wheat genome assemblies. [file 12915_2022_1503_MOESM13_ESM.zip › bitacora_run1_outputs/TraesROBIGUS/OG0000695_scan_gene_id.txt]

>TraesROB_scaffold_000339_01G000300.1
>TraesROB_scaffold_001103_01G000100.1
>TraesROB_scaffold_004279_01G000200.1
>TraesROB_scaffold_007394_01G000100.1
>TraesROB_scaffold_016913_01G000100.1
>TraesROB_scaffold_019255_01G001100.1
>TraesROB_scaffold_021607_01G000300.1
>TraesROB_scaffold_024027_01G000400.1
>TraesROB_scaffold_024119_01G000300.1
>TraesROB_scaffold_052452_01G000200.1
>TraesROB_scaffold_058065_01G000100.1
>TraesROB_scaffold_077399_01G000600.1
>TraesROB_scaffold_088626_01G000100.1
>TraesROB_scaffold_090514_01G000400.1
>TraesROB_scaffold_093495_01G000400.1
>TraesROB_scaffold_1072429_01G000100.1
>TraesROB_scaffold_122090_01G000900.1
>TraesROB_scaffold_141063_01G000100.1
>TraesROB_scaffold_141406_01G000200.1
>TraesROB_scaffold_144104_01G000100.1
>TraesROB_scaffold_377180_01G000200.1
>TraesROB_scaffold_729500_01G000200.1
