# Supplementary material for: Comparative gene retention analysis in barley, wild emmer, and bread wheat pangenome lines reveals factors affecting gene retention following gene duplication
Source: BMC Biol. 2023 Feb 6;21:25. doi: 10.1186/s12915-022-01503-z (PMC9903521; doi:10.1186/s12915-022-01503-z)
Supplement: Supplementary file 13 — Additional file 13. Gene annotation validation results of selected OGs genes in 15 wheat genome assemblies. [file 12915_2022_1503_MOESM13_ESM.zip › bitacora_run1_outputs/TraesROBIGUS/OG0011787_scan_gene_id.txt]

>TraesROB_scaffold_009476_01G000100.1
>TraesROB_scaffold_011592_01G000500.1
>TraesROB_scaffold_029451_01G000300.1_split1
>TraesROB_scaffold_029451_01G000300.1_split2
>TraesROB_scaffold_037796_01G000100.1
>TraesROB_scaffold_052845_01G000200.1
>TraesROB_scaffold_076680_01G000100.1
>TraesROB_scaffold_078932_01G000100.1
>TraesROB_scaffold_124484_01G000100.1
>TraesROB_scaffold_131675_01G000100.1_split1
>TraesROB_scaffold_131675_01G000100.1_split2
