# Supplementary material for: Comparative gene retention analysis in barley, wild emmer, and bread wheat pangenome lines reveals factors affecting gene retention following gene duplication
Source: BMC Biol. 2023 Feb 6;21:25. doi: 10.1186/s12915-022-01503-z (PMC9903521; doi:10.1186/s12915-022-01503-z)
Supplement: Supplementary file 13 — Additional file 13. Gene annotation validation results of selected OGs genes in 15 wheat genome assemblies. [file 12915_2022_1503_MOESM13_ESM.zip › bitacora_run1_outputs/TraesROBIGUS/OG0005846_scan_gene_id.txt]

>TraesROB_scaffold_000043_01G000100.1
>TraesROB_scaffold_000216_01G000600.1
>TraesROB_scaffold_000259_01G000200.1
>TraesROB_scaffold_000397_01G000200.1
>TraesROB_scaffold_000520_01G000100.1
>TraesROB_scaffold_000521_01G000900.1
>TraesROB_scaffold_000595_01G000400.1
>TraesROB_scaffold_000600_01G000300.1
>TraesROB_scaffold_000799_01G000400.1
>TraesROB_scaffold_000895_01G000100.1
>TraesROB_scaffold_000960_01G000400.1
>TraesROB_scaffold_001050_01G000100.1
>TraesROB_scaffold_001112_01G000300.1
>TraesROB_scaffold_001357_01G000100.1
>TraesROB_scaffold_001380_01G000200.1
>TraesROB_scaffold_001380_01G000400.1
>TraesROB_scaffold_001635_01G000700.1
>TraesROB_scaffold_002044_01G000300.1
>TraesROB_scaffold_002204_01G000200.1
>TraesROB_scaffold_002277_01G001100.1
>TraesROB_scaffold_002575_01G000200.1
>TraesROB_scaffold_002575_01G000500.1
>TraesROB_scaffold_002748_01G000700.1
>TraesROB_scaffold_003090_01G000600.1
>TraesROB_scaffold_003208_01G000300.1
>TraesROB_scaffold_003516_01G000900.1
>TraesROB_scaffold_003694_01G000200.1
>TraesROB_scaffold_003694_01G000300.1
>TraesROB_scaffold_003895_01G000300.1
>TraesROB_scaffold_004036_01G000500.1
>TraesROB_scaffold_004263_01G000200.1
>TraesROB_scaffold_004306_01G000300.1
>TraesROB_scaffold_004317_01G000400.1
>TraesROB_scaffold_004317_01G001000.1
>TraesROB_scaffold_005031_01G000300.1
>TraesROB_scaffold_005391_01G000900.1
>TraesROB_scaffold_005489_01G001100.1
>TraesROB_scaffold_005538_01G000300.1
>TraesROB_scaffold_005643_01G000300.1
>TraesROB_scaffold_006324_01G000200.1
>TraesROB_scaffold_006390_01G000200.1
>TraesROB_scaffold_006491_01G000400.1
>TraesROB_scaffold_006548_01G000200.1
>TraesROB_scaffold_006684_01G000200.1
>TraesROB_scaffold_007282_01G000300.1
>TraesROB_scaffold_007377_01G000200.1
>TraesROB_scaffold_007563_01G000300.1
>TraesROB_scaffold_007721_01G000300.1
>TraesROB_scaffold_007936_01G000100.1
>TraesROB_scaffold_007936_01G000300.1
>TraesROB_scaffold_008366_01G000100.1
>TraesROB_scaffold_008449_01G000200.1
>TraesROB_scaffold_008605_01G000100.1
>TraesROB_scaffold_008607_01G000200.1
>TraesROB_scaffold_008768_01G000200.1
>TraesROB_scaffold_008930_01G000200.1
>TraesROB_scaffold_009128_01G000100.1
>TraesROB_scaffold_009303_01G000200.1
>TraesROB_scaffold_009339_01G000100.1
>TraesROB_scaffold_009546_01G000300.1
>TraesROB_scaffold_009557_01G000100.1
>TraesROB_scaffold_011174_01G000600.1
>TraesROB_scaffold_011290_01G000200.1
>TraesROB_scaffold_011408_01G000300.1
>TraesROB_scaffold_011444_01G000200.1
>TraesROB_scaffold_011487_01G000100.1
>TraesROB_scaffold_011810_01G000400.1
>TraesROB_scaffold_011890_01G000200.1
>TraesROB_scaffold_012376_01G000200.1
>TraesROB_scaffold_012586_01G000100.1
>TraesROB_scaffold_012844_01G000300.1
>TraesROB_scaffold_012862_01G000200.1
>TraesROB_scaffold_013169_01G000400.1
>TraesROB_scaffold_013413_01G000100.1
>TraesROB_scaffold_014092_01G000300.1
>TraesROB_scaffold_014349_01G000300.1
>TraesROB_scaffold_014658_01G000300.1
>TraesROB_scaffold_014893_01G000400.1
>TraesROB_scaffold_015572_01G000500.1
>TraesROB_scaffold_015837_01G000400.1
>TraesROB_scaffold_016224_01G000200.1
>TraesROB_scaffold_016850_01G000200.1
>TraesROB_scaffold_016850_01G000300.1
>TraesROB_scaffold_017037_01G000200.1
>TraesROB_scaffold_017178_01G000200.1
>TraesROB_scaffold_017513_01G000200.1
>TraesROB_scaffold_017602_01G000300.1
>TraesROB_scaffold_017727_01G000100.1
>TraesROB_scaffold_017951_01G000300.1
>TraesROB_scaffold_017999_01G000200.1
>TraesROB_scaffold_018546_01G000200.1
>TraesROB_scaffold_018811_01G000400.1
>TraesROB_scaffold_018930_01G000100.1
>TraesROB_scaffold_019105_01G000400.1
>TraesROB_scaffold_019115_01G000200.1
>TraesROB_scaffold_019286_01G000100.1
>TraesROB_scaffold_019732_01G000100.1
>TraesROB_scaffold_020467_01G000300.1
>TraesROB_scaffold_020485_01G000200.1
>TraesROB_scaffold_020828_01G000200.1
>TraesROB_scaffold_021006_01G000300.1
>TraesROB_scaffold_021037_01G000200.1
>TraesROB_scaffold_021238_01G000400.1
>TraesROB_scaffold_021502_01G000200.1
>TraesROB_scaffold_021661_01G000100.1
>TraesROB_scaffold_021837_01G000500.1
>TraesROB_scaffold_021866_01G000200.1
>TraesROB_scaffold_021909_01G000200.1
>TraesROB_scaffold_021963_01G000200.1
>TraesROB_scaffold_021994_01G000200.1
>TraesROB_scaffold_022034_01G000100.1
>TraesROB_scaffold_023041_01G000500.1
>TraesROB_scaffold_023298_01G000200.1
>TraesROB_scaffold_023957_01G000200.1
>TraesROB_scaffold_023973_01G000200.1
>TraesROB_scaffold_024252_01G000200.1
>TraesROB_scaffold_024289_01G000200.1
>TraesROB_scaffold_025121_01G000200.1
>TraesROB_scaffold_025209_01G000400.1
>TraesROB_scaffold_025225_01G000400.1
>TraesROB_scaffold_025234_01G000800.1
>TraesROB_scaffold_025434_01G000300.1
>TraesROB_scaffold_027651_01G000100.1
>TraesROB_scaffold_027761_01G000400.1
>TraesROB_scaffold_028538_01G000100.1
>TraesROB_scaffold_028571_01G000200.1
>TraesROB_scaffold_028861_01G000200.1
>TraesROB_scaffold_028908_01G000200.1
>TraesROB_scaffold_028940_01G000300.1
>TraesROB_scaffold_029123_01G000100.1
>TraesROB_scaffold_029490_01G000100.1
>TraesROB_scaffold_030312_01G000300.1
>TraesROB_scaffold_031048_01G000200.1
>TraesROB_scaffold_031174_01G000300.1
>TraesROB_scaffold_031270_01G000100.1
>TraesROB_scaffold_031363_01G000300.1
>TraesROB_scaffold_031495_01G000300.1
>TraesROB_scaffold_031775_01G000500.1
>TraesROB_scaffold_032136_01G000100.1
>TraesROB_scaffold_032218_01G000400.1
>TraesROB_scaffold_032498_01G000300.1
>TraesROB_scaffold_032950_01G000600.1
>TraesROB_scaffold_033008_01G000500.1
>TraesROB_scaffold_033179_01G000500.1
>TraesROB_scaffold_033272_01G000300.1
>TraesROB_scaffold_033347_01G000400.1
>TraesROB_scaffold_033506_01G000200.1
>TraesROB_scaffold_034050_01G000100.1
>TraesROB_scaffold_034176_01G000100.1
>TraesROB_scaffold_034509_01G000100.1
>TraesROB_scaffold_034607_01G000100.1
>TraesROB_scaffold_034718_01G000400.1
>TraesROB_scaffold_034750_01G000300.1
>TraesROB_scaffold_035188_01G000500.1
>TraesROB_scaffold_035318_01G000100.1
>TraesROB_scaffold_035609_01G000100.1
>TraesROB_scaffold_035790_01G000300.1
>TraesROB_scaffold_035856_01G000600.1
>TraesROB_scaffold_036038_01G000800.1
>TraesROB_scaffold_036240_01G000100.1
>TraesROB_scaffold_036281_01G000100.1
>TraesROB_scaffold_036284_01G000300.1
>TraesROB_scaffold_036485_01G000100.1
>TraesROB_scaffold_036696_01G000200.1
>TraesROB_scaffold_036886_01G000300.1
>TraesROB_scaffold_037342_01G000200.1
>TraesROB_scaffold_037644_01G000100.1
>TraesROB_scaffold_037715_01G000100.1
>TraesROB_scaffold_038373_01G000200.1
>TraesROB_scaffold_038437_01G000600.1
>TraesROB_scaffold_038929_01G000200.1
>TraesROB_scaffold_039180_01G000300.1
>TraesROB_scaffold_039307_01G000200.1
>TraesROB_scaffold_039330_01G000200.1
>TraesROB_scaffold_040218_01G000100.1
>TraesROB_scaffold_040551_01G000300.1
>TraesROB_scaffold_040706_01G000500.1
>TraesROB_scaffold_040813_01G000400.1
>TraesROB_scaffold_041191_01G000200.1
>TraesROB_scaffold_041196_01G000400.1
>TraesROB_scaffold_041278_01G000100.1
>TraesROB_scaffold_041373_01G000200.1
>TraesROB_scaffold_041397_01G000200.1
>TraesROB_scaffold_041457_01G000300.1
>TraesROB_scaffold_041485_01G000100.1
>TraesROB_scaffold_041724_01G000200.1
>TraesROB_scaffold_042103_01G000400.1
>TraesROB_scaffold_042342_01G000300.1
>TraesROB_scaffold_042518_01G000400.1
>TraesROB_scaffold_042642_01G000100.1
>TraesROB_scaffold_042754_01G000200.1
>TraesROB_scaffold_042866_01G000100.1
>TraesROB_scaffold_043056_01G000300.1
>TraesROB_scaffold_043108_01G000100.1
>TraesROB_scaffold_043258_01G000100.1
>TraesROB_scaffold_043484_01G000100.1
>TraesROB_scaffold_043498_01G000200.1
>TraesROB_scaffold_043910_01G000100.1
>TraesROB_scaffold_044267_01G000200.1
>TraesROB_scaffold_044628_01G000100.1
>TraesROB_scaffold_044820_01G000100.1
>TraesROB_scaffold_044868_01G000200.1
>TraesROB_scaffold_046140_01G000100.1
>TraesROB_scaffold_046298_01G000200.1
>TraesROB_scaffold_046736_01G000100.1
>TraesROB_scaffold_046781_01G000100.1
>TraesROB_scaffold_046878_01G000200.1
>TraesROB_scaffold_047381_01G000100.1
>TraesROB_scaffold_047494_01G000100.1
>TraesROB_scaffold_047530_01G000100.1
>TraesROB_scaffold_047603_01G000100.1
>TraesROB_scaffold_047652_01G000200.1
>TraesROB_scaffold_047699_01G000100.1
>TraesROB_scaffold_048538_01G000200.1
>TraesROB_scaffold_048752_01G000200.1
>TraesROB_scaffold_049169_01G000100.1
>TraesROB_scaffold_049280_01G000200.1
>TraesROB_scaffold_049294_01G000200.1
>TraesROB_scaffold_049368_01G000300.1
>TraesROB_scaffold_050161_01G000200.1
>TraesROB_scaffold_050235_01G000100.1
>TraesROB_scaffold_050424_01G000400.1
>TraesROB_scaffold_050561_01G000200.1
>TraesROB_scaffold_050759_01G000100.1
>TraesROB_scaffold_050784_01G000100.1
>TraesROB_scaffold_051063_01G000600.1
>TraesROB_scaffold_051293_01G000300.1
>TraesROB_scaffold_051718_01G000200.1
>TraesROB_scaffold_051865_01G000100.1
>TraesROB_scaffold_052014_01G000100.1
>TraesROB_scaffold_053008_01G000100.1
>TraesROB_scaffold_053146_01G000100.1
>TraesROB_scaffold_053341_01G000100.1
>TraesROB_scaffold_053428_01G000500.1
>TraesROB_scaffold_054439_01G000100.1
>TraesROB_scaffold_054780_01G000100.1
>TraesROB_scaffold_054990_01G000300.1
>TraesROB_scaffold_055552_01G000200.1
>TraesROB_scaffold_055615_01G000300.1
>TraesROB_scaffold_056169_01G000300.1
>TraesROB_scaffold_056369_01G000100.1
>TraesROB_scaffold_056513_01G000300.1
>TraesROB_scaffold_056766_01G000200.1
>TraesROB_scaffold_057558_01G000100.1
>TraesROB_scaffold_057941_01G000100.1
>TraesROB_scaffold_058128_01G000200.1
>TraesROB_scaffold_058973_01G000300.1
>TraesROB_scaffold_059109_01G000100.1
>TraesROB_scaffold_059318_01G000100.1
>TraesROB_scaffold_059752_01G000200.1
>TraesROB_scaffold_060379_01G000100.1
>TraesROB_scaffold_060501_01G000500.1
>TraesROB_scaffold_060532_01G000200.1
>TraesROB_scaffold_060555_01G000100.1
>TraesROB_scaffold_060830_01G000500.1
>TraesROB_scaffold_061553_01G000400.1
>TraesROB_scaffold_061966_01G000100.1
>TraesROB_scaffold_062668_01G000200.1
>TraesROB_scaffold_062713_01G000200.1
>TraesROB_scaffold_063112_01G000300.1
>TraesROB_scaffold_063214_01G000300.1
>TraesROB_scaffold_063343_01G000400.1
>TraesROB_scaffold_063633_01G000400.1
>TraesROB_scaffold_063708_01G000100.1
>TraesROB_scaffold_063740_01G000100.1
>TraesROB_scaffold_063744_01G000100.1
>TraesROB_scaffold_064028_01G000200.1
>TraesROB_scaffold_064928_01G000200.1
>TraesROB_scaffold_065429_01G000200.1
>TraesROB_scaffold_065478_01G000300.1
>TraesROB_scaffold_065943_01G000200.1
>TraesROB_scaffold_066079_01G000400.1
>TraesROB_scaffold_066174_01G000100.1
>TraesROB_scaffold_066300_01G000100.1
>TraesROB_scaffold_066525_01G000400.1
>TraesROB_scaffold_066739_01G000400.1
>TraesROB_scaffold_066876_01G000100.1
>TraesROB_scaffold_068105_01G000200.1
>TraesROB_scaffold_068128_01G000500.1
>TraesROB_scaffold_068315_01G000100.1
>TraesROB_scaffold_068763_01G000500.1
>TraesROB_scaffold_068807_01G000100.1
>TraesROB_scaffold_069174_01G000200.1
>TraesROB_scaffold_069352_01G000300.1
>TraesROB_scaffold_070018_01G000100.1
>TraesROB_scaffold_071055_01G000300.1
>TraesROB_scaffold_071744_01G000100.1
>TraesROB_scaffold_072186_01G000100.1
>TraesROB_scaffold_072730_01G000200.1
>TraesROB_scaffold_072752_01G000100.1
>TraesROB_scaffold_073152_01G000100.1
>TraesROB_scaffold_073519_01G000400.1
>TraesROB_scaffold_073627_01G000100.1
>TraesROB_scaffold_074109_01G000500.1
>TraesROB_scaffold_074243_01G000300.1
>TraesROB_scaffold_075736_01G000200.1
>TraesROB_scaffold_075825_01G000200.1
>TraesROB_scaffold_076271_01G000100.1
>TraesROB_scaffold_076475_01G000200.1
>TraesROB_scaffold_076479_01G000100.1
>TraesROB_scaffold_076606_01G000300.1
>TraesROB_scaffold_076744_01G000200.1
>TraesROB_scaffold_076835_01G000200.1
>TraesROB_scaffold_076942_01G000100.1
>TraesROB_scaffold_077637_01G000100.1
>TraesROB_scaffold_077957_01G000200.1
>TraesROB_scaffold_078023_01G000100.1
>TraesROB_scaffold_078581_01G000400.1
>TraesROB_scaffold_078853_01G000200.1
>TraesROB_scaffold_080673_01G000100.1
>TraesROB_scaffold_080794_01G000100.1
>TraesROB_scaffold_080830_01G000200.1
>TraesROB_scaffold_081096_01G000100.1
>TraesROB_scaffold_081283_01G000100.1
>TraesROB_scaffold_081283_01G000300.1
>TraesROB_scaffold_081306_01G000200.1
>TraesROB_scaffold_081779_01G000200.1
>TraesROB_scaffold_082000_01G000200.1
>TraesROB_scaffold_082250_01G000300.1
>TraesROB_scaffold_082706_01G000100.1
>TraesROB_scaffold_082915_01G000100.1
>TraesROB_scaffold_083563_01G000200.1
>TraesROB_scaffold_084926_01G000300.1
>TraesROB_scaffold_085046_01G000200.1
>TraesROB_scaffold_085162_01G000100.1
>TraesROB_scaffold_085911_01G000600.1
>TraesROB_scaffold_086035_01G000200.1
>TraesROB_scaffold_087251_01G000300.1
>TraesROB_scaffold_087888_01G000200.1
>TraesROB_scaffold_088167_01G000300.1
>TraesROB_scaffold_088426_01G000200.1
>TraesROB_scaffold_088560_01G000300.1
>TraesROB_scaffold_088872_01G000100.1
>TraesROB_scaffold_090104_01G000100.1
>TraesROB_scaffold_090130_01G000200.1
>TraesROB_scaffold_090460_01G000400.1
>TraesROB_scaffold_090509_01G000100.1
>TraesROB_scaffold_090509_01G000300.1
>TraesROB_scaffold_090703_01G000400.1
>TraesROB_scaffold_091209_01G000200.1
>TraesROB_scaffold_091669_01G000200.1
>TraesROB_scaffold_092199_01G000100.1
>TraesROB_scaffold_093458_01G000200.1
>TraesROB_scaffold_095212_01G000300.1
>TraesROB_scaffold_095299_01G000400.1
>TraesROB_scaffold_095380_01G000200.1
>TraesROB_scaffold_095428_01G000100.1
>TraesROB_scaffold_095617_01G000100.1
>TraesROB_scaffold_095663_01G000400.1
>TraesROB_scaffold_096517_01G000100.1
>TraesROB_scaffold_096539_01G000100.1
>TraesROB_scaffold_097632_01G000100.1
>TraesROB_scaffold_098119_01G000200.1
>TraesROB_scaffold_098878_01G000200.1
>TraesROB_scaffold_099414_01G000100.1
>TraesROB_scaffold_099749_01G000300.1
>TraesROB_scaffold_101246_01G000300.1
>TraesROB_scaffold_101897_01G000200.1
>TraesROB_scaffold_102151_01G000200.1
>TraesROB_scaffold_102255_01G000200.1
>TraesROB_scaffold_102548_01G000200.1
>TraesROB_scaffold_103311_01G000100.1
>TraesROB_scaffold_104406_01G000200.1
>TraesROB_scaffold_104444_01G000100.1
>TraesROB_scaffold_105248_01G000100.1
>TraesROB_scaffold_105289_01G000200.1
>TraesROB_scaffold_105638_01G000200.1
>TraesROB_scaffold_105756_01G000200.1
>TraesROB_scaffold_105943_01G000200.1
>TraesROB_scaffold_107563_01G000100.1
>TraesROB_scaffold_107800_01G000100.1
>TraesROB_scaffold_108324_01G000200.1
>TraesROB_scaffold_109464_01G000100.1
>TraesROB_scaffold_109482_01G000100.1
>TraesROB_scaffold_109746_01G000100.1
>TraesROB_scaffold_110757_01G000300.1
>TraesROB_scaffold_110834_01G000200.1
>TraesROB_scaffold_111484_01G000400.1
>TraesROB_scaffold_111489_01G000100.1
>TraesROB_scaffold_113436_01G000300.1
>TraesROB_scaffold_113543_01G000100.1
>TraesROB_scaffold_114005_01G000200.1
>TraesROB_scaffold_114663_01G000100.1
>TraesROB_scaffold_115181_01G000400.1
>TraesROB_scaffold_116104_01G000200.1
>TraesROB_scaffold_118178_01G000300.1
>TraesROB_scaffold_118775_01G000200.1
>TraesROB_scaffold_119310_01G000200.1
>TraesROB_scaffold_120152_01G000100.1
>TraesROB_scaffold_120295_01G000200.1
>TraesROB_scaffold_120430_01G000200.1
>TraesROB_scaffold_120788_01G000200.1
>TraesROB_scaffold_120811_01G000100.1
>TraesROB_scaffold_122842_01G000100.1
>TraesROB_scaffold_122913_01G000200.1
>TraesROB_scaffold_123113_01G000100.1
>TraesROB_scaffold_123352_01G000200.1
>TraesROB_scaffold_124089_01G000300.1
>TraesROB_scaffold_124141_01G000100.1
>TraesROB_scaffold_125008_01G000100.1
>TraesROB_scaffold_125256_01G000100.1
>TraesROB_scaffold_126605_01G000100.1
>TraesROB_scaffold_128166_01G000200.1
>TraesROB_scaffold_128603_01G000200.1
>TraesROB_scaffold_128868_01G000200.1
>TraesROB_scaffold_128956_01G000300.1
>TraesROB_scaffold_129887_01G000100.1
>TraesROB_scaffold_130165_01G000100.1
>TraesROB_scaffold_130257_01G000100.1
>TraesROB_scaffold_133876_01G000200.1
>TraesROB_scaffold_134463_01G000100.1
>TraesROB_scaffold_135387_01G000200.1
>TraesROB_scaffold_138466_01G000300.1
>TraesROB_scaffold_138934_01G000100.1
>TraesROB_scaffold_139382_01G000100.1
>TraesROB_scaffold_140122_01G000100.1
>TraesROB_scaffold_141037_01G000200.1
>TraesROB_scaffold_142020_01G000200.1
>TraesROB_scaffold_143768_01G000300.1
>TraesROB_scaffold_146496_01G000100.1
>TraesROB_scaffold_149647_01G000100.1
>TraesROB_scaffold_155944_01G000200.1
>TraesROB_scaffold_157090_01G000100.1
>TraesROB_scaffold_161687_01G000100.1
>TraesROB_scaffold_161779_01G000100.1
>TraesROB_scaffold_161848_01G000100.1
>TraesROB_scaffold_164041_01G000100.1
>TraesROB_scaffold_164619_01G000100.1
>TraesROB_scaffold_169052_01G000100.1
>TraesROB_scaffold_174450_01G000100.1
>TraesROB_scaffold_183528_01G000200.1
>TraesROB_scaffold_190358_01G000100.1
>TraesROB_scaffold_191858_01G000100.1
>TraesROB_scaffold_414148_01G000100.1
>TraesROB_scaffold_493914_01G000100.1
