# Supplementary material for: Comparative gene retention analysis in barley, wild emmer, and bread wheat pangenome lines reveals factors affecting gene retention following gene duplication
Source: BMC Biol. 2023 Feb 6;21:25. doi: 10.1186/s12915-022-01503-z (PMC9903521; doi:10.1186/s12915-022-01503-z)
Supplement: Supplementary file 13 — Additional file 13. Gene annotation validation results of selected OGs genes in 15 wheat genome assemblies. [file 12915_2022_1503_MOESM13_ESM.zip › bitacora_run1_outputs/TraesROBIGUS/OG0001140_scan_gene_id.txt]

>TraesROB_scaffold_000190_01G000500.1
>TraesROB_scaffold_000418_01G000200.1
>TraesROB_scaffold_001190_01G000200.1
>TraesROB_scaffold_001190_01G000300.1
>TraesROB_scaffold_001190_01G000400.1
>TraesROB_scaffold_003389_01G000200.1
>TraesROB_scaffold_003477_01G000100.1
>TraesROB_scaffold_004042_01G000200.1
>TraesROB_scaffold_005227_01G000200.1
>TraesROB_scaffold_005857_01G000100.1
>TraesROB_scaffold_006286_01G000400.1
>TraesROB_scaffold_006286_01G000500.1
>TraesROB_scaffold_006602_01G000100.1
>TraesROB_scaffold_006763_01G000100.1
>TraesROB_scaffold_006945_01G000100.1
>TraesROB_scaffold_006945_01G000500.1
>TraesROB_scaffold_006945_01G000600.1
>TraesROB_scaffold_006945_01G001000.1
>TraesROB_scaffold_007182_01G000100.1
>TraesROB_scaffold_007444_01G000700.1
>TraesROB_scaffold_008682_01G000300.1
>TraesROB_scaffold_009994_01G000400.1
>TraesROB_scaffold_010479_01G000300.1
>TraesROB_scaffold_010479_01G000400.1
>TraesROB_scaffold_011483_01G000400.1
>TraesROB_scaffold_011623_01G000100.1
>TraesROB_scaffold_011810_01G000300.1
>TraesROB_scaffold_011879_01G000100.1
>TraesROB_scaffold_012629_01G000300.1
>TraesROB_scaffold_013114_01G000100.1
>TraesROB_scaffold_013895_01G000300.1
>TraesROB_scaffold_014082_01G000100.1
>TraesROB_scaffold_015997_01G000200.1
>TraesROB_scaffold_016248_01G000200.1
>TraesROB_scaffold_016275_01G000200.1
>TraesROB_scaffold_018091_01G000100.1
>TraesROB_scaffold_018103_01G000700.1
>TraesROB_scaffold_018189_01G000100.1
>TraesROB_scaffold_018405_01G000100.1
>TraesROB_scaffold_018851_01G000100.1
>TraesROB_scaffold_018851_01G000200.1
>TraesROB_scaffold_020104_01G000400.1
>TraesROB_scaffold_020438_01G000100.1
>TraesROB_scaffold_020438_01G000400.1
>TraesROB_scaffold_020742_01G000100.1
>TraesROB_scaffold_020950_01G000200.1
>TraesROB_scaffold_020950_01G000400.1
>TraesROB_scaffold_021763_01G000300.1
>TraesROB_scaffold_022257_01G000300.1
>TraesROB_scaffold_022828_01G000100.1
>TraesROB_scaffold_023577_01G000200.1
>TraesROB_scaffold_024070_01G000100.1
>TraesROB_scaffold_027290_01G000200.1
>TraesROB_scaffold_027451_01G000200.1
>TraesROB_scaffold_027476_01G000100.1
>TraesROB_scaffold_028284_01G000200.1
>TraesROB_scaffold_029031_01G000300.1
>TraesROB_scaffold_029596_01G000200.1
>TraesROB_scaffold_029596_01G000300.1
>TraesROB_scaffold_031012_01G000200.1
>TraesROB_scaffold_031495_01G000200.1
>TraesROB_scaffold_031913_01G000400.1
>TraesROB_scaffold_032071_01G000100.1
>TraesROB_scaffold_032071_01G000200.1
>TraesROB_scaffold_032811_01G000300.1
>TraesROB_scaffold_033538_01G000300.1
>TraesROB_scaffold_033693_01G000100.1
>TraesROB_scaffold_034291_01G000200.1
>TraesROB_scaffold_034509_01G000200.1
>TraesROB_scaffold_036600_01G000100.1
>TraesROB_scaffold_037039_01G000100.1
>TraesROB_scaffold_037573_01G000200.1
>TraesROB_scaffold_037822_01G000400.1
>TraesROB_scaffold_038792_01G000300.1
>TraesROB_scaffold_039091_01G000300.1
>TraesROB_scaffold_041284_01G000200.1
>TraesROB_scaffold_042001_01G000300.1
>TraesROB_scaffold_042104_01G000100.1
>TraesROB_scaffold_043000_01G000100.1
>TraesROB_scaffold_043004_01G000400.1
>TraesROB_scaffold_043506_01G000200.1
>TraesROB_scaffold_044508_01G000100.1
>TraesROB_scaffold_044775_01G000100.1
>TraesROB_scaffold_044954_01G000100.1
>TraesROB_scaffold_045557_01G000200.1
>TraesROB_scaffold_045876_01G000100.1
>TraesROB_scaffold_046323_01G000200.1
>TraesROB_scaffold_046769_01G000100.1
>TraesROB_scaffold_046769_01G000200.1
>TraesROB_scaffold_046999_01G000200.1
>TraesROB_scaffold_047321_01G000100.1
>TraesROB_scaffold_048340_01G000300.1
>TraesROB_scaffold_048935_01G000200.1
>TraesROB_scaffold_049122_01G000100.1
>TraesROB_scaffold_050001_01G000600.1
>TraesROB_scaffold_050299_01G000200.1
>TraesROB_scaffold_050808_01G000500.1
>TraesROB_scaffold_052770_01G000100.1
>TraesROB_scaffold_053016_01G000100.1
>TraesROB_scaffold_053024_01G000100.1
>TraesROB_scaffold_053424_01G000400.1
>TraesROB_scaffold_053566_01G000100.1
>TraesROB_scaffold_053614_01G000300.1
>TraesROB_scaffold_056215_01G000100.1
>TraesROB_scaffold_056410_01G000200.1
>TraesROB_scaffold_056694_01G000100.1
>TraesROB_scaffold_057221_01G000200.1
>TraesROB_scaffold_057606_01G000100.1
>TraesROB_scaffold_058050_01G000200.1
>TraesROB_scaffold_059014_01G000300.1
>TraesROB_scaffold_059421_01G000100.1
>TraesROB_scaffold_059664_01G000100.1
>TraesROB_scaffold_060562_01G000100.1
>TraesROB_scaffold_062359_01G000200.1
>TraesROB_scaffold_063020_01G000300.1
>TraesROB_scaffold_063307_01G000200.1
>TraesROB_scaffold_063464_01G000200.1
>TraesROB_scaffold_063550_01G000100.1
>TraesROB_scaffold_063873_01G000100.1
>TraesROB_scaffold_065778_01G000100.1
>TraesROB_scaffold_066388_01G000200.1
>TraesROB_scaffold_068000_01G000100.1
>TraesROB_scaffold_068689_01G000100.1
>TraesROB_scaffold_070323_01G000300.1
>TraesROB_scaffold_070771_01G000200.1
>TraesROB_scaffold_072373_01G000100.1
>TraesROB_scaffold_072731_01G000100.1
>TraesROB_scaffold_073344_01G000300.1
>TraesROB_scaffold_074757_01G000200.1
>TraesROB_scaffold_075297_01G000100.1
>TraesROB_scaffold_075538_01G000100.1
>TraesROB_scaffold_075670_01G000200.1
>TraesROB_scaffold_076747_01G000100.1
>TraesROB_scaffold_077115_01G000500.1
>TraesROB_scaffold_077233_01G000100.1
>TraesROB_scaffold_081686_01G000100.1
>TraesROB_scaffold_082108_01G000100.1
>TraesROB_scaffold_085994_01G000100.1
>TraesROB_scaffold_085994_01G000400.1
>TraesROB_scaffold_088033_01G000300.1
>TraesROB_scaffold_096073_01G000100.1
>TraesROB_scaffold_098145_01G000200.1
>TraesROB_scaffold_099354_01G000100.1
>TraesROB_scaffold_102810_01G000100.1
>TraesROB_scaffold_104343_01G000100.1
>TraesROB_scaffold_106433_01G000100.1
>TraesROB_scaffold_106678_01G000200.1
>TraesROB_scaffold_106973_01G000200.1
>TraesROB_scaffold_107145_01G000100.1
>TraesROB_scaffold_111378_01G000200.1
>TraesROB_scaffold_111767_01G000100.1
>TraesROB_scaffold_113198_01G000200.1
>TraesROB_scaffold_113405_01G000100.1
>TraesROB_scaffold_116854_01G000200.1
>TraesROB_scaffold_117533_01G000100.1
>TraesROB_scaffold_130559_01G000100.1
>TraesROB_scaffold_131863_01G000100.1
>TraesROB_scaffold_140573_01G000200.1
>TraesROB_scaffold_151989_01G000100.1
>TraesROB_scaffold_153927_01G000100.1
>TraesROB_scaffold_155526_01G000100.1
>TraesROB_scaffold_159487_01G000100.1
