# Supplementary material for: Comparative gene retention analysis in barley, wild emmer, and bread wheat pangenome lines reveals factors affecting gene retention following gene duplication
Source: BMC Biol. 2023 Feb 6;21:25. doi: 10.1186/s12915-022-01503-z (PMC9903521; doi:10.1186/s12915-022-01503-z)
Supplement: Supplementary file 13 — Additional file 13. Gene annotation validation results of selected OGs genes in 15 wheat genome assemblies. [file 12915_2022_1503_MOESM13_ESM.zip › bitacora_run1_outputs/TraesROBIGUS/OG0005162_scan_gene_id.txt]

>TraesROB_scaffold_000076_01G000100.1
>TraesROB_scaffold_000492_01G000300.1
>TraesROB_scaffold_000971_01G000900.1
>TraesROB_scaffold_001111_01G000200.1
>TraesROB_scaffold_001232_01G000300.1
>TraesROB_scaffold_001722_01G000900.1
>TraesROB_scaffold_001741_01G000600.1
>TraesROB_scaffold_002096_01G000100.1
>TraesROB_scaffold_002096_01G000200.1
>TraesROB_scaffold_002096_01G000300.1
>TraesROB_scaffold_002572_01G000800.1
>TraesROB_scaffold_002626_01G000100.1
>TraesROB_scaffold_002626_01G000200.1
>TraesROB_scaffold_003581_01G000600.1
>TraesROB_scaffold_003908_01G001200.1
>TraesROB_scaffold_004828_01G000800.1
>TraesROB_scaffold_006396_01G000100.1
>TraesROB_scaffold_006743_01G000200.1
>TraesROB_scaffold_007879_01G000100.1
>TraesROB_scaffold_008836_01G000100.1
>TraesROB_scaffold_008836_01G000200.1
>TraesROB_scaffold_008836_01G000300.1
>TraesROB_scaffold_009700_01G000400.1
>TraesROB_scaffold_009785_01G000500.1
>TraesROB_scaffold_010434_01G000200.1
>TraesROB_scaffold_011159_01G000500.1
>TraesROB_scaffold_011308_01G000200.1
>TraesROB_scaffold_013220_01G000100.1
>TraesROB_scaffold_013379_01G000200.1
>TraesROB_scaffold_014577_01G000200.1
>TraesROB_scaffold_014987_01G000700.1
>TraesROB_scaffold_015464_01G000600.1
>TraesROB_scaffold_015845_01G000300.1
>TraesROB_scaffold_015845_01G000400.1
>TraesROB_scaffold_016486_01G000100.1
>TraesROB_scaffold_016719_01G000300.1
>TraesROB_scaffold_019571_01G000100.1
>TraesROB_scaffold_019635_01G000100.1
>TraesROB_scaffold_019635_01G000200.1
>TraesROB_scaffold_021372_01G001000.1
>TraesROB_scaffold_021633_01G000400.1
>TraesROB_scaffold_022252_01G000300.1
>TraesROB_scaffold_022621_01G000100.1
>TraesROB_scaffold_023272_01G000500.1
>TraesROB_scaffold_026174_01G000400.1
>TraesROB_scaffold_027464_01G000600.1
>TraesROB_scaffold_028104_01G000100.1
>TraesROB_scaffold_028104_01G000200.1
>TraesROB_scaffold_028517_01G000300.1
>TraesROB_scaffold_030765_01G000300.1
>TraesROB_scaffold_031170_01G000100.1
>TraesROB_scaffold_031655_01G000200.1
>TraesROB_scaffold_033043_01G000400.1
>TraesROB_scaffold_033671_01G000200.1
>TraesROB_scaffold_033671_01G000300.1
>TraesROB_scaffold_034862_01G000200.1
>TraesROB_scaffold_034862_01G000300.1
>TraesROB_scaffold_035287_01G000100.1
>TraesROB_scaffold_036060_01G000100.1
>TraesROB_scaffold_036423_01G000300.1
>TraesROB_scaffold_036468_01G000100.1
>TraesROB_scaffold_038075_01G000100.1
>TraesROB_scaffold_040611_01G000200.1
>TraesROB_scaffold_041853_01G000100.1
>TraesROB_scaffold_042893_01G000100.1
>TraesROB_scaffold_045061_01G000300.1
>TraesROB_scaffold_045134_01G000200.1
>TraesROB_scaffold_047494_01G000200.1
>TraesROB_scaffold_051327_01G000400.1
>TraesROB_scaffold_052831_01G000400.1
>TraesROB_scaffold_055873_01G000100.1
>TraesROB_scaffold_055873_01G000200.1
>TraesROB_scaffold_057420_01G000500.1
>TraesROB_scaffold_057832_01G000300.1
>TraesROB_scaffold_061331_01G000100.1
>TraesROB_scaffold_062032_01G000100.1
>TraesROB_scaffold_062184_01G000300.1
>TraesROB_scaffold_063302_01G000100.1
>TraesROB_scaffold_067168_01G000100.1
>TraesROB_scaffold_068155_01G000100.1
>TraesROB_scaffold_069147_01G000100.1
>TraesROB_scaffold_076067_01G000100.1
>TraesROB_scaffold_076949_01G000100.1
>TraesROB_scaffold_084547_01G000100.1
>TraesROB_scaffold_085063_01G000400.1
>TraesROB_scaffold_092735_01G000300.1
>TraesROB_scaffold_096978_01G000100.1
>TraesROB_scaffold_098434_01G000100.1
>TraesROB_scaffold_105063_01G000200.1
>TraesROB_scaffold_107785_01G000100.1
>TraesROB_scaffold_108637_01G000100.1
>TraesROB_scaffold_110272_01G000300.1
>TraesROB_scaffold_110863_01G000200.1
>TraesROB_scaffold_113164_01G000100.1
>TraesROB_scaffold_113164_01G000200.1
>TraesROB_scaffold_120266_01G000100.1
>TraesROB_scaffold_120266_01G000200.1
>TraesROB_scaffold_123327_01G000100.1
>TraesROB_scaffold_124017_01G000100.1
>TraesROB_scaffold_125746_01G000200.1
>TraesROB_scaffold_125985_01G000100.1
>TraesROB_scaffold_131957_01G000100.1
>TraesROB_scaffold_132331_01G000200.1
>TraesROB_scaffold_135481_01G000100.1
>TraesROB_scaffold_148083_01G000100.1
>TraesROB_scaffold_148652_01G000100.1
>TraesROB_scaffold_151099_01G000200.1
>TraesROB_scaffold_166035_01G000100.1
>TraesROB_scaffold_194009_01G000100.1
>TraesROB_scaffold_223292_01G000100.1
>TraesROB_scaffold_223325_01G000100.1
>TraesROB_scaffold_580525_01G000100.1
