# Supplementary material for: Comparative gene retention analysis in barley, wild emmer, and bread wheat pangenome lines reveals factors affecting gene retention following gene duplication
Source: BMC Biol. 2023 Feb 6;21:25. doi: 10.1186/s12915-022-01503-z (PMC9903521; doi:10.1186/s12915-022-01503-z)
Supplement: Supplementary file 13 — Additional file 13. Gene annotation validation results of selected OGs genes in 15 wheat genome assemblies. [file 12915_2022_1503_MOESM13_ESM.zip › bitacora_run1_outputs/TraesROBIGUS/OG0000580_scan_gene_id.txt]

>TraesROB_scaffold_000363_01G000500.1
>TraesROB_scaffold_001120_01G000500.1
>TraesROB_scaffold_001480_01G000100.1
>TraesROB_scaffold_002257_01G001000.1
>TraesROB_scaffold_002270_01G000200.1
>TraesROB_scaffold_002270_01G000300.1
>TraesROB_scaffold_002759_01G000400.1
>TraesROB_scaffold_002759_01G000500.1
>TraesROB_scaffold_002759_01G000600.1
>TraesROB_scaffold_003960_01G000200.1
>TraesROB_scaffold_004240_01G000100.1
>TraesROB_scaffold_004714_01G000200.1
>TraesROB_scaffold_006001_01G000300.1
>TraesROB_scaffold_006001_01G000600.1
>TraesROB_scaffold_006001_01G000700.1
>TraesROB_scaffold_006894_01G000400.1
>TraesROB_scaffold_009324_01G000200.1
>TraesROB_scaffold_010120_01G000200.1
>TraesROB_scaffold_010131_01G000500.1
>TraesROB_scaffold_010499_01G000200.1
>TraesROB_scaffold_010499_01G000300.1
>TraesROB_scaffold_010539_01G000600.1
>TraesROB_scaffold_011323_01G000100.1
>TraesROB_scaffold_011323_01G000200.1
>TraesROB_scaffold_011323_01G000400.1
>TraesROB_scaffold_011892_01G000100.1
>TraesROB_scaffold_012201_01G001000.1
>TraesROB_scaffold_014142_01G000200.1
>TraesROB_scaffold_014462_01G000100.1
>TraesROB_scaffold_014481_01G000200.1
>TraesROB_scaffold_015880_01G000200.1
>TraesROB_scaffold_016284_01G000300.1
>TraesROB_scaffold_018384_01G000100.1
>TraesROB_scaffold_018384_01G000200.1
>TraesROB_scaffold_018509_01G000200.1
>TraesROB_scaffold_019277_01G000100.1
>TraesROB_scaffold_019704_01G000100.1
>TraesROB_scaffold_019704_01G000200.1
>TraesROB_scaffold_020282_01G000500.1
>TraesROB_scaffold_020282_01G000600.1
>TraesROB_scaffold_020737_01G000100.1
>TraesROB_scaffold_020737_01G000200.1
>TraesROB_scaffold_020765_01G000100.1
>TraesROB_scaffold_020765_01G000200.1
>TraesROB_scaffold_020765_01G000400.1
>TraesROB_scaffold_021609_01G000100.1
>TraesROB_scaffold_023170_01G000500.1
>TraesROB_scaffold_023170_01G000600.1
>TraesROB_scaffold_023170_01G000700.1
>TraesROB_scaffold_023326_01G000500.1
>TraesROB_scaffold_023541_01G000300.1
>TraesROB_scaffold_024417_01G000100.1
>TraesROB_scaffold_024417_01G000300.1
>TraesROB_scaffold_024417_01G000400.1
>TraesROB_scaffold_024417_01G000600.1
>TraesROB_scaffold_024813_01G000100.1
>TraesROB_scaffold_027928_01G000400.1
>TraesROB_scaffold_028229_01G000100.1
>TraesROB_scaffold_028268_01G000300.1
>TraesROB_scaffold_028564_01G000200.1
>TraesROB_scaffold_028564_01G000400.1
>TraesROB_scaffold_029835_01G000300.1
>TraesROB_scaffold_029835_01G000400.1
>TraesROB_scaffold_029835_01G000500.1
>TraesROB_scaffold_030011_01G000100.1
>TraesROB_scaffold_031731_01G000100.1
>TraesROB_scaffold_035633_01G000100.1
>TraesROB_scaffold_035889_01G000200.1
>TraesROB_scaffold_035889_01G000300.1
>TraesROB_scaffold_035889_01G000400.1
>TraesROB_scaffold_037479_01G000100.1
>TraesROB_scaffold_039079_01G000500.1
>TraesROB_scaffold_039079_01G000600.1
>TraesROB_scaffold_039747_01G000400.1
>TraesROB_scaffold_039747_01G000500.1
>TraesROB_scaffold_040940_01G000800.1
>TraesROB_scaffold_041001_01G000100.1
>TraesROB_scaffold_041321_01G000300.1
>TraesROB_scaffold_041321_01G000400.1
>TraesROB_scaffold_041921_01G000200.1
>TraesROB_scaffold_042086_01G000100.1
>TraesROB_scaffold_042493_01G000600.1
>TraesROB_scaffold_042528_01G000100.1
>TraesROB_scaffold_042986_01G000200.1
>TraesROB_scaffold_043420_01G000400.1
>TraesROB_scaffold_044272_01G000700.1
>TraesROB_scaffold_044833_01G000100.1
>TraesROB_scaffold_044833_01G000200.1
>TraesROB_scaffold_044833_01G000300.1
>TraesROB_scaffold_044833_01G000400.1
>TraesROB_scaffold_044833_01G000500.1
>TraesROB_scaffold_045456_01G000100.1
>TraesROB_scaffold_046224_01G000200.1
>TraesROB_scaffold_047842_01G000100.1
>TraesROB_scaffold_048473_01G000100.1
>TraesROB_scaffold_049044_01G000200.1
>TraesROB_scaffold_049830_01G000100.1
>TraesROB_scaffold_054425_01G000200.1
>TraesROB_scaffold_054999_01G000500.1
>TraesROB_scaffold_056955_01G000200.1
>TraesROB_scaffold_057070_01G000100.1
>TraesROB_scaffold_057239_01G000200.1
>TraesROB_scaffold_058101_01G000400.1
>TraesROB_scaffold_058101_01G000500.1
>TraesROB_scaffold_058101_01G000600.1
>TraesROB_scaffold_058101_01G000700.1
>TraesROB_scaffold_058525_01G000100.1_split1
>TraesROB_scaffold_058525_01G000100.1_split2
>TraesROB_scaffold_059703_01G000100.1
>TraesROB_scaffold_061061_01G000100.1
>TraesROB_scaffold_063806_01G000200.1
>TraesROB_scaffold_063806_01G000500.1
>TraesROB_scaffold_064311_01G000200.1
>TraesROB_scaffold_064311_01G000300.1
>TraesROB_scaffold_066172_01G000100.1
>TraesROB_scaffold_066763_01G000100.1
>TraesROB_scaffold_066763_01G000200.1
>TraesROB_scaffold_068812_01G000100.1
>TraesROB_scaffold_068812_01G000300.1
>TraesROB_scaffold_069468_01G000100.1
>TraesROB_scaffold_071136_01G000100.1
>TraesROB_scaffold_072937_01G000100.1
>TraesROB_scaffold_072937_01G000200.1
>TraesROB_scaffold_072937_01G000300.1
>TraesROB_scaffold_072937_01G000400.1
>TraesROB_scaffold_072937_01G000500.1
>TraesROB_scaffold_073157_01G000100.1
>TraesROB_scaffold_075088_01G000100.1
>TraesROB_scaffold_075225_01G000200.1
>TraesROB_scaffold_075225_01G000300.1
>TraesROB_scaffold_076704_01G000100.1
>TraesROB_scaffold_080236_01G000400.1
>TraesROB_scaffold_080755_01G000100.1
>TraesROB_scaffold_083029_01G000100.1
>TraesROB_scaffold_084103_01G000300.1
>TraesROB_scaffold_084917_01G000400.1
>TraesROB_scaffold_085653_01G000100.1
>TraesROB_scaffold_086755_01G000200.1
>TraesROB_scaffold_087053_01G000100.1
>TraesROB_scaffold_087094_01G000100.1
>TraesROB_scaffold_087722_01G000200.1
>TraesROB_scaffold_088124_01G000200.1
>TraesROB_scaffold_088138_01G000300.1
>TraesROB_scaffold_089869_01G000100.1
>TraesROB_scaffold_090230_01G000200.1
>TraesROB_scaffold_092423_01G000400.1
>TraesROB_scaffold_092809_01G000100.1
>TraesROB_scaffold_092809_01G000200.1
>TraesROB_scaffold_092830_01G000200.1
>TraesROB_scaffold_093226_01G000200.1
>TraesROB_scaffold_095154_01G000300.1
>TraesROB_scaffold_096185_01G000100.1
>TraesROB_scaffold_096396_01G000100.1
>TraesROB_scaffold_098262_01G000200.1
>TraesROB_scaffold_099016_01G000100.1
>TraesROB_scaffold_099075_01G000100.1
>TraesROB_scaffold_100173_01G000100.1
>TraesROB_scaffold_100173_01G000200.1
>TraesROB_scaffold_100173_01G000300.1
>TraesROB_scaffold_100786_01G000100.1
>TraesROB_scaffold_100786_01G000200.1
>TraesROB_scaffold_100890_01G000100.1
>TraesROB_scaffold_100913_01G000100.1
>TraesROB_scaffold_101771_01G000100.1
>TraesROB_scaffold_101771_01G000200.1
>TraesROB_scaffold_104687_01G000100.1
>TraesROB_scaffold_107598_01G000100.1
>TraesROB_scaffold_112778_01G000200.1
>TraesROB_scaffold_114469_01G000100.1
>TraesROB_scaffold_1154389_01G000100.1
>TraesROB_scaffold_117713_01G000100.1
>TraesROB_scaffold_117948_01G000100.1
>TraesROB_scaffold_118555_01G000200.1
>TraesROB_scaffold_119536_01G000100.1
>TraesROB_scaffold_119877_01G000100.1
>TraesROB_scaffold_121282_01G000100.1
>TraesROB_scaffold_123926_01G000100.1
>TraesROB_scaffold_123926_01G000200.1
>TraesROB_scaffold_125831_01G000100.1
>TraesROB_scaffold_126559_01G000100.1
>TraesROB_scaffold_129960_01G000200.1
>TraesROB_scaffold_132853_01G000100.1
>TraesROB_scaffold_133367_01G000100.1
>TraesROB_scaffold_136884_01G000100.1
>TraesROB_scaffold_136884_01G000200.1
>TraesROB_scaffold_137180_01G000200.1
>TraesROB_scaffold_140358_01G000200.1
>TraesROB_scaffold_143643_01G000100.1
>TraesROB_scaffold_143643_01G000200.1
>TraesROB_scaffold_147241_01G000100.1
>TraesROB_scaffold_149622_01G000100.1
>TraesROB_scaffold_150101_01G000100.1
>TraesROB_scaffold_150424_01G000200.1
>TraesROB_scaffold_152623_01G000100.1
>TraesROB_scaffold_152623_01G000200.1
>TraesROB_scaffold_153522_01G000100.1
>TraesROB_scaffold_157303_01G000100.1
>TraesROB_scaffold_162686_01G000100.1
>TraesROB_scaffold_165760_01G000200.1
>TraesROB_scaffold_170949_01G000100.1
>TraesROB_scaffold_182132_01G000100.1
>TraesROB_scaffold_182153_01G000100.1
>TraesROB_scaffold_185362_01G000200.1
>TraesROB_scaffold_203713_01G000100.1
>TraesROB_scaffold_211703_01G000100.1
>TraesROB_scaffold_243918_01G000100.1
>TraesROB_scaffold_270397_01G000100.1
>TraesROB_scaffold_273693_01G000100.1
>TraesROB_scaffold_292680_01G000100.1
>TraesROB_scaffold_293363_01G000100.1
>TraesROB_scaffold_353763_01G000100.1
>TraesROB_scaffold_488195_01G000100.1
>TraesROB_scaffold_970611_01G000100.1
>TraesROB_scaffold_978683_01G000100.1
