# Supplementary material for: Comparative gene retention analysis in barley, wild emmer, and bread wheat pangenome lines reveals factors affecting gene retention following gene duplication
Source: BMC Biol. 2023 Feb 6;21:25. doi: 10.1186/s12915-022-01503-z (PMC9903521; doi:10.1186/s12915-022-01503-z)
Supplement: Supplementary file 13 — Additional file 13. Gene annotation validation results of selected OGs genes in 15 wheat genome assemblies. [file 12915_2022_1503_MOESM13_ESM.zip › bitacora_run1_outputs/TraesROBIGUS/OG0019575_scan_gene_id.txt]

>TraesROB_scaffold_003196_01G000200.1
>TraesROB_scaffold_003782_01G000400.1
>TraesROB_scaffold_004830_01G000300.1
>TraesROB_scaffold_008668_01G000100.1
>TraesROB_scaffold_024221_01G000300.1
>TraesROB_scaffold_028442_01G000400.1
>TraesROB_scaffold_039452_01G000400.1
>TraesROB_scaffold_047900_01G000100.1
>TraesROB_scaffold_058780_01G000100.1
>TraesROB_scaffold_084569_01G000400.1
>TraesROB_scaffold_089374_01G000100.1
>TraesROB_scaffold_093429_01G000100.1_split1
>TraesROB_scaffold_093429_01G000100.1_split2
>TraesROB_scaffold_105718_01G000100.1_split1
>TraesROB_scaffold_105718_01G000100.1_split2
>TraesROB_scaffold_110726_01G000100.1
