# Supplementary material for: Comparative gene retention analysis in barley, wild emmer, and bread wheat pangenome lines reveals factors affecting gene retention following gene duplication
Source: BMC Biol. 2023 Feb 6;21:25. doi: 10.1186/s12915-022-01503-z (PMC9903521; doi:10.1186/s12915-022-01503-z)
Supplement: Supplementary file 13 — Additional file 13. Gene annotation validation results of selected OGs genes in 15 wheat genome assemblies. [file 12915_2022_1503_MOESM13_ESM.zip › bitacora_run1_outputs/TraesROBIGUS/OG0002931_scan_gene_id.txt]

>TraesROB_scaffold_000165_01G000100.1
>TraesROB_scaffold_000656_01G000600.1
>TraesROB_scaffold_000866_01G000400.1
>TraesROB_scaffold_001002_01G000500.1
>TraesROB_scaffold_001237_01G000200.1
>TraesROB_scaffold_001296_01G000400.1
>TraesROB_scaffold_001296_01G000600.1
>TraesROB_scaffold_001345_01G000400.1
>TraesROB_scaffold_002088_01G000400.1
>TraesROB_scaffold_002417_01G000100.1
>TraesROB_scaffold_002489_01G000300.1
>TraesROB_scaffold_002753_01G000200.1
>TraesROB_scaffold_003438_01G000600.1
>TraesROB_scaffold_003440_01G000100.1
>TraesROB_scaffold_003440_01G000400.1
>TraesROB_scaffold_003718_01G000200.1
>TraesROB_scaffold_003718_01G000400.1
>TraesROB_scaffold_003905_01G000500.1
>TraesROB_scaffold_003905_01G001300.1
>TraesROB_scaffold_003905_01G001400.1
>TraesROB_scaffold_003923_01G000400.1
>TraesROB_scaffold_004193_01G000100.1
>TraesROB_scaffold_004343_01G000900.1
>TraesROB_scaffold_004633_01G000500.1
>TraesROB_scaffold_004794_01G000200.1
>TraesROB_scaffold_004794_01G000300.1
>TraesROB_scaffold_004954_01G000100.1
>TraesROB_scaffold_004954_01G000200.1
>TraesROB_scaffold_005285_01G000100.1
>TraesROB_scaffold_005485_01G000500.1
>TraesROB_scaffold_006202_01G000900.1
>TraesROB_scaffold_006228_01G000500.1
>TraesROB_scaffold_006228_01G000600.1
>TraesROB_scaffold_006854_01G000300.1
>TraesROB_scaffold_007004_01G000300.1
>TraesROB_scaffold_007106_01G000100.1
>TraesROB_scaffold_007184_01G000700.1
>TraesROB_scaffold_007303_01G000500.1
>TraesROB_scaffold_007678_01G000700.1
>TraesROB_scaffold_008102_01G000100.1
>TraesROB_scaffold_008418_01G000500.1
>TraesROB_scaffold_008868_01G000100.1
>TraesROB_scaffold_008868_01G000300.1
>TraesROB_scaffold_009001_01G000100.1
>TraesROB_scaffold_009142_01G000500.1
>TraesROB_scaffold_009227_01G000100.1
>TraesROB_scaffold_009294_01G000400.1
>TraesROB_scaffold_009583_01G000100.1
>TraesROB_scaffold_009859_01G000500.1
>TraesROB_scaffold_009995_01G000100.1
>TraesROB_scaffold_010022_01G000100.1
>TraesROB_scaffold_011180_01G000900.1
>TraesROB_scaffold_011271_01G000100.1
>TraesROB_scaffold_011271_01G000200.1
>TraesROB_scaffold_011408_01G000100.1
>TraesROB_scaffold_011577_01G000200.1
>TraesROB_scaffold_012494_01G000100.1
>TraesROB_scaffold_012554_01G000800.1
>TraesROB_scaffold_012603_01G000500.1
>TraesROB_scaffold_012789_01G000100.1
>TraesROB_scaffold_013250_01G000300.1
>TraesROB_scaffold_013250_01G000400.1
>TraesROB_scaffold_013846_01G000100.1
>TraesROB_scaffold_013862_01G000500.1
>TraesROB_scaffold_013902_01G000500.1
>TraesROB_scaffold_014076_01G000200.1
>TraesROB_scaffold_014291_01G000300.1
>TraesROB_scaffold_014809_01G000400.1
>TraesROB_scaffold_015322_01G000100.1
>TraesROB_scaffold_015322_01G000200.1
>TraesROB_scaffold_015844_01G000100.1
>TraesROB_scaffold_015976_01G000200.1
>TraesROB_scaffold_016386_01G000100.1
>TraesROB_scaffold_016676_01G000100.1
>TraesROB_scaffold_016753_01G000100.1
>TraesROB_scaffold_016753_01G000600.1
>TraesROB_scaffold_017387_01G000400.1
>TraesROB_scaffold_017515_01G000200.1
>TraesROB_scaffold_017923_01G000100.1
>TraesROB_scaffold_018096_01G000500.1
>TraesROB_scaffold_018115_01G000100.1
>TraesROB_scaffold_018494_01G000200.1
>TraesROB_scaffold_018544_01G000300.1
>TraesROB_scaffold_019057_01G000100.1
>TraesROB_scaffold_019122_01G000200.1
>TraesROB_scaffold_019178_01G000100.1
>TraesROB_scaffold_019305_01G000300.1
>TraesROB_scaffold_019430_01G000100.1
>TraesROB_scaffold_019484_01G000100.1
>TraesROB_scaffold_019993_01G000300.1
>TraesROB_scaffold_020167_01G000400.1
>TraesROB_scaffold_020312_01G000300.1
>TraesROB_scaffold_020977_01G000400.1
>TraesROB_scaffold_021254_01G000200.1
>TraesROB_scaffold_021633_01G000500.1
>TraesROB_scaffold_022257_01G000600.1
>TraesROB_scaffold_022973_01G000200.1
>TraesROB_scaffold_023007_01G000100.1
>TraesROB_scaffold_023212_01G000200.1
>TraesROB_scaffold_023400_01G000400.1
>TraesROB_scaffold_023685_01G000100.1
>TraesROB_scaffold_023812_01G000200.1
>TraesROB_scaffold_023928_01G000200.1
>TraesROB_scaffold_024882_01G000100.1
>TraesROB_scaffold_025214_01G000200.1
>TraesROB_scaffold_025227_01G000100.1
>TraesROB_scaffold_025260_01G000100.1
>TraesROB_scaffold_025729_01G000100.1
>TraesROB_scaffold_025794_01G000400.1
>TraesROB_scaffold_025914_01G000100.1
>TraesROB_scaffold_025915_01G000100.1
>TraesROB_scaffold_025915_01G000200.1
>TraesROB_scaffold_026087_01G000400.1
>TraesROB_scaffold_027262_01G000100.1
>TraesROB_scaffold_027262_01G000200.1
>TraesROB_scaffold_027620_01G000200.1
>TraesROB_scaffold_027652_01G000100.1
>TraesROB_scaffold_028068_01G000100.1
>TraesROB_scaffold_028579_01G000100.1
>TraesROB_scaffold_028666_01G000200.1
>TraesROB_scaffold_029412_01G000400.1
>TraesROB_scaffold_029655_01G000500.1
>TraesROB_scaffold_030416_01G000200.1
>TraesROB_scaffold_032314_01G000200.1
>TraesROB_scaffold_032349_01G000200.1
>TraesROB_scaffold_032399_01G000100.1_split1
>TraesROB_scaffold_032399_01G000100.1_split2
>TraesROB_scaffold_033092_01G000100.1
>TraesROB_scaffold_033092_01G000300.1
>TraesROB_scaffold_033420_01G000100.1
>TraesROB_scaffold_034224_01G000100.1
>TraesROB_scaffold_035918_01G000400.1
>TraesROB_scaffold_035918_01G000500.1
>TraesROB_scaffold_036074_01G000200.1
>TraesROB_scaffold_036402_01G000100.1
>TraesROB_scaffold_036478_01G000100.1
>TraesROB_scaffold_036555_01G000200.1
>TraesROB_scaffold_036978_01G000700.1
>TraesROB_scaffold_037112_01G000400.1
>TraesROB_scaffold_037153_01G000200.1
>TraesROB_scaffold_037822_01G000100.1
>TraesROB_scaffold_040223_01G000200.1
>TraesROB_scaffold_040999_01G000100.1
>TraesROB_scaffold_041194_01G000200.1
>TraesROB_scaffold_041274_01G000300.1
>TraesROB_scaffold_041426_01G000100.1
>TraesROB_scaffold_041451_01G000300.1
>TraesROB_scaffold_041548_01G000200.1
>TraesROB_scaffold_042036_01G000100.1
>TraesROB_scaffold_042133_01G000300.1
>TraesROB_scaffold_043059_01G000200.1
>TraesROB_scaffold_043371_01G000300.1
>TraesROB_scaffold_043392_01G000100.1
>TraesROB_scaffold_043711_01G000300.1
>TraesROB_scaffold_043932_01G000100.1
>TraesROB_scaffold_044447_01G000100.1
>TraesROB_scaffold_044704_01G000200.1
>TraesROB_scaffold_044877_01G000200.1
>TraesROB_scaffold_045031_01G000100.1
>TraesROB_scaffold_045452_01G000300.1
>TraesROB_scaffold_046085_01G000100.1
>TraesROB_scaffold_046641_01G000300.1
>TraesROB_scaffold_046863_01G000100.1
>TraesROB_scaffold_047409_01G000100.1
>TraesROB_scaffold_047409_01G000200.1
>TraesROB_scaffold_047409_01G000300.1
>TraesROB_scaffold_047629_01G000100.1
>TraesROB_scaffold_048328_01G000700.1
>TraesROB_scaffold_048466_01G000200.1
>TraesROB_scaffold_048565_01G000100.1
>TraesROB_scaffold_048671_01G000600.1
>TraesROB_scaffold_048793_01G000200.1
>TraesROB_scaffold_049023_01G000100.1
>TraesROB_scaffold_049043_01G000100.1
>TraesROB_scaffold_049161_01G000600.1
>TraesROB_scaffold_049986_01G000200.1
>TraesROB_scaffold_050069_01G000200.1
>TraesROB_scaffold_050617_01G000200.1
>TraesROB_scaffold_051124_01G000300.1
>TraesROB_scaffold_051906_01G000200.1
>TraesROB_scaffold_052114_01G000200.1
>TraesROB_scaffold_052408_01G000100.1
>TraesROB_scaffold_052747_01G000100.1
>TraesROB_scaffold_052796_01G000100.1
>TraesROB_scaffold_053036_01G000200.1
>TraesROB_scaffold_053082_01G000100.1
>TraesROB_scaffold_054503_01G000600.1
>TraesROB_scaffold_054509_01G000200.1
>TraesROB_scaffold_055338_01G000100.1
>TraesROB_scaffold_055574_01G000200.1
>TraesROB_scaffold_056803_01G000200.1
>TraesROB_scaffold_056939_01G000300.1
>TraesROB_scaffold_057287_01G000100.1
>TraesROB_scaffold_057857_01G000300.1
>TraesROB_scaffold_058082_01G000100.1
>TraesROB_scaffold_058207_01G000100.1
>TraesROB_scaffold_058925_01G000100.1
>TraesROB_scaffold_059584_01G000100.1
>TraesROB_scaffold_060180_01G000300.1
>TraesROB_scaffold_060931_01G000100.1
>TraesROB_scaffold_061476_01G000100.1
>TraesROB_scaffold_061565_01G000100.1
>TraesROB_scaffold_061565_01G000300.1
>TraesROB_scaffold_062079_01G000200.1
>TraesROB_scaffold_062224_01G000200.1
>TraesROB_scaffold_062224_01G000300.1
>TraesROB_scaffold_062336_01G000100.1
>TraesROB_scaffold_063990_01G000300.1
>TraesROB_scaffold_064276_01G000300.1
>TraesROB_scaffold_064690_01G000100.1
>TraesROB_scaffold_064933_01G000100.1
>TraesROB_scaffold_065059_01G000200.1
>TraesROB_scaffold_065384_01G000200.1
>TraesROB_scaffold_065384_01G000300.1
>TraesROB_scaffold_067210_01G000200.1
>TraesROB_scaffold_067892_01G000400.1
>TraesROB_scaffold_067920_01G000300.1
>TraesROB_scaffold_068526_01G000100.1
>TraesROB_scaffold_069377_01G000100.1
>TraesROB_scaffold_069455_01G000100.1
>TraesROB_scaffold_070232_01G000200.1
>TraesROB_scaffold_071129_01G000100.1
>TraesROB_scaffold_071186_01G000200.1
>TraesROB_scaffold_071586_01G000100.1
>TraesROB_scaffold_072265_01G000200.1
>TraesROB_scaffold_073641_01G000100.1
>TraesROB_scaffold_074044_01G000100.1
>TraesROB_scaffold_074528_01G000100.1
>TraesROB_scaffold_074528_01G000200.1
>TraesROB_scaffold_075561_01G000100.1
>TraesROB_scaffold_075948_01G000100.1
>TraesROB_scaffold_077000_01G000100.1
>TraesROB_scaffold_077495_01G000100.1
>TraesROB_scaffold_077570_01G000100.1
>TraesROB_scaffold_077573_01G000100.1
>TraesROB_scaffold_078387_01G000100.1
>TraesROB_scaffold_078387_01G000200.1
>TraesROB_scaffold_078387_01G000300.1
>TraesROB_scaffold_081367_01G000100.1
>TraesROB_scaffold_081780_01G000200.1
>TraesROB_scaffold_083238_01G000100.1
>TraesROB_scaffold_084762_01G000200.1
>TraesROB_scaffold_085840_01G000300.1
>TraesROB_scaffold_086360_01G000100.1
>TraesROB_scaffold_086725_01G000100.1
>TraesROB_scaffold_087083_01G000200.1
>TraesROB_scaffold_088200_01G000200.1
>TraesROB_scaffold_088357_01G000100.1
>TraesROB_scaffold_088426_01G000100.1
>TraesROB_scaffold_089051_01G000100.1
>TraesROB_scaffold_090348_01G000100.1
>TraesROB_scaffold_090348_01G000200.1
>TraesROB_scaffold_090351_01G000200.1
>TraesROB_scaffold_092988_01G000100.1
>TraesROB_scaffold_093884_01G000200.1
>TraesROB_scaffold_094403_01G000200.1
>TraesROB_scaffold_095384_01G000200.1
>TraesROB_scaffold_095483_01G000100.1
>TraesROB_scaffold_095679_01G000100.1_split1
>TraesROB_scaffold_095679_01G000100.1_split2
>TraesROB_scaffold_095815_01G000300.1
>TraesROB_scaffold_097005_01G000200.1
>TraesROB_scaffold_098364_01G000100.1
>TraesROB_scaffold_100127_01G000200.1
>TraesROB_scaffold_100876_01G000100.1
>TraesROB_scaffold_101712_01G000200.1
>TraesROB_scaffold_101712_01G000300.1
>TraesROB_scaffold_103106_01G000100.1
>TraesROB_scaffold_103951_01G000200.1
>TraesROB_scaffold_110415_01G000100.1
>TraesROB_scaffold_112732_01G000100.1
>TraesROB_scaffold_113171_01G000300.1
>TraesROB_scaffold_116166_01G000100.1
>TraesROB_scaffold_116166_01G000200.1
>TraesROB_scaffold_120466_01G000100.1
>TraesROB_scaffold_121411_01G000100.1
>TraesROB_scaffold_122351_01G000100.1
>TraesROB_scaffold_123833_01G000200.1
>TraesROB_scaffold_126076_01G000100.1
>TraesROB_scaffold_132422_01G000100.1
>TraesROB_scaffold_132506_01G000100.1
>TraesROB_scaffold_133146_01G000100.1
>TraesROB_scaffold_144055_01G000200.1
>TraesROB_scaffold_144606_01G000100.1
>TraesROB_scaffold_145068_01G000100.1
>TraesROB_scaffold_145347_01G000100.1
>TraesROB_scaffold_145863_01G000100.1
>TraesROB_scaffold_145902_01G000100.1
>TraesROB_scaffold_147346_01G000100.1
>TraesROB_scaffold_147588_01G000100.1
>TraesROB_scaffold_150172_01G000100.1
>TraesROB_scaffold_151415_01G000100.1
>TraesROB_scaffold_151415_01G000200.1
>TraesROB_scaffold_155150_01G000100.1
>TraesROB_scaffold_156162_01G000100.1
>TraesROB_scaffold_158473_01G000100.1
>TraesROB_scaffold_160532_01G000100.1
>TraesROB_scaffold_171893_01G000100.1
>TraesROB_scaffold_177459_01G000100.1
>TraesROB_scaffold_180963_01G000100.1
>TraesROB_scaffold_194641_01G000100.1
>TraesROB_scaffold_196305_01G000100.1
>TraesROB_scaffold_218319_01G000200.1
>TraesROB_scaffold_218525_01G000100.1
>TraesROB_scaffold_233902_01G000100.1
>TraesROB_scaffold_301217_01G000100.1
