# Supplementary material for: Comparative gene retention analysis in barley, wild emmer, and bread wheat pangenome lines reveals factors affecting gene retention following gene duplication
Source: BMC Biol. 2023 Feb 6;21:25. doi: 10.1186/s12915-022-01503-z (PMC9903521; doi:10.1186/s12915-022-01503-z)
Supplement: Supplementary file 13 — Additional file 13. Gene annotation validation results of selected OGs genes in 15 wheat genome assemblies. [file 12915_2022_1503_MOESM13_ESM.zip › bitacora_run1_outputs/TraesROBIGUS/OG0004462_scan_gene_id.txt]

>TraesROB_scaffold_001741_01G000200.1
>TraesROB_scaffold_006063_01G000100.1
>TraesROB_scaffold_006565_01G000100.1
>TraesROB_scaffold_011673_01G000200.1
>TraesROB_scaffold_012384_01G000100.1
>TraesROB_scaffold_015078_01G000200.1
>TraesROB_scaffold_028897_01G000100.1
>TraesROB_scaffold_039904_01G000100.1
>TraesROB_scaffold_040134_01G000500.1
>TraesROB_scaffold_042377_01G000100.1
>TraesROB_scaffold_044062_01G000100.1
>TraesROB_scaffold_052892_01G000100.1
>TraesROB_scaffold_054016_01G000200.1
>TraesROB_scaffold_056537_01G000100.1
>TraesROB_scaffold_066641_01G000100.1
>TraesROB_scaffold_071622_01G000200.1
>TraesROB_scaffold_082917_01G000100.1
>TraesROB_scaffold_087953_01G000100.1
>TraesROB_scaffold_101994_01G000100.1
>TraesROB_scaffold_107381_01G000200.1
>TraesROB_scaffold_118177_01G000100.1
>TraesROB_scaffold_119102_01G000300.1
>TraesROB_scaffold_122668_01G000200.1
>TraesROB_scaffold_126597_01G000100.1
>TraesROB_scaffold_148295_01G000200.1
