# Supplementary material for: Comparative gene retention analysis in barley, wild emmer, and bread wheat pangenome lines reveals factors affecting gene retention following gene duplication
Source: BMC Biol. 2023 Feb 6;21:25. doi: 10.1186/s12915-022-01503-z (PMC9903521; doi:10.1186/s12915-022-01503-z)
Supplement: Supplementary file 13 — Additional file 13. Gene annotation validation results of selected OGs genes in 15 wheat genome assemblies. [file 12915_2022_1503_MOESM13_ESM.zip › bitacora_run1_outputs/TraesROBIGUS/OG0001108_scan_gene_id.txt]

>TraesROB_scaffold_003713_01G000100.1
>TraesROB_scaffold_004829_01G000300.1
>TraesROB_scaffold_006533_01G000100.1
>TraesROB_scaffold_007006_01G000200.1
>TraesROB_scaffold_013403_01G001000.1
>TraesROB_scaffold_016023_01G000100.1
>TraesROB_scaffold_017265_01G000200.1
>TraesROB_scaffold_018441_01G000300.1
>TraesROB_scaffold_021174_01G000200.1
>TraesROB_scaffold_025574_01G000100.1
>TraesROB_scaffold_025997_01G000300.1
>TraesROB_scaffold_040092_01G000100.1
>TraesROB_scaffold_046916_01G000200.1
>TraesROB_scaffold_052953_01G000100.1
>TraesROB_scaffold_054847_01G000300.1
>TraesROB_scaffold_070618_01G000100.1
>TraesROB_scaffold_075472_01G000200.1
>TraesROB_scaffold_076243_01G000100.1
>TraesROB_scaffold_079869_01G000100.1
>TraesROB_scaffold_084016_01G000100.1
>TraesROB_scaffold_084072_01G000200.1
>TraesROB_scaffold_084672_01G000100.1
>TraesROB_scaffold_087662_01G000100.1
>TraesROB_scaffold_100839_01G000100.1
>TraesROB_scaffold_105212_01G000100.1
>TraesROB_scaffold_142056_01G000100.1
