# Supplementary material for: Comparative gene retention analysis in barley, wild emmer, and bread wheat pangenome lines reveals factors affecting gene retention following gene duplication
Source: BMC Biol. 2023 Feb 6;21:25. doi: 10.1186/s12915-022-01503-z (PMC9903521; doi:10.1186/s12915-022-01503-z)
Supplement: Supplementary file 13 — Additional file 13. Gene annotation validation results of selected OGs genes in 15 wheat genome assemblies. [file 12915_2022_1503_MOESM13_ESM.zip › bitacora_run1_outputs/TraesROBIGUS/OG0002647_scan_gene_id.txt]

>TraesROB_scaffold_005193_01G000100.1
>TraesROB_scaffold_006566_01G000400.1
>TraesROB_scaffold_010791_01G000400.1
>TraesROB_scaffold_011462_01G000100.1
>TraesROB_scaffold_011602_01G000400.1
>TraesROB_scaffold_011968_01G000700.1
>TraesROB_scaffold_013069_01G000200.1
>TraesROB_scaffold_013254_01G000500.1
>TraesROB_scaffold_014133_01G000100.1
>TraesROB_scaffold_014133_01G000400.1
>TraesROB_scaffold_021371_01G000100.1_split1
>TraesROB_scaffold_021371_01G000100.1_split2
>TraesROB_scaffold_021898_01G000400.1
>TraesROB_scaffold_022453_01G000200.1_split1
>TraesROB_scaffold_022453_01G000200.1_split2
>TraesROB_scaffold_024864_01G000200.1
>TraesROB_scaffold_029226_01G000100.1
>TraesROB_scaffold_029255_01G000100.1
>TraesROB_scaffold_037720_01G000200.1
>TraesROB_scaffold_038831_01G000300.1_split1
>TraesROB_scaffold_038831_01G000300.1_split2
>TraesROB_scaffold_040586_01G000100.1
>TraesROB_scaffold_041974_01G000100.1_split1
>TraesROB_scaffold_041974_01G000100.1_split2
>TraesROB_scaffold_046390_01G000100.1_split1
>TraesROB_scaffold_046390_01G000100.1_split2
>TraesROB_scaffold_059205_01G000200.1
>TraesROB_scaffold_075088_01G000200.1
>TraesROB_scaffold_083730_01G000100.1
>TraesROB_scaffold_091264_01G000100.1
>TraesROB_scaffold_101717_01G000200.1
>TraesROB_scaffold_108388_01G000200.1_split1
>TraesROB_scaffold_108388_01G000200.1_split2
>TraesROB_scaffold_112480_01G000100.1
>TraesROB_scaffold_125415_01G000100.1_split1
>TraesROB_scaffold_125415_01G000100.1_split2
