# Supplementary material for: Comparative gene retention analysis in barley, wild emmer, and bread wheat pangenome lines reveals factors affecting gene retention following gene duplication
Source: BMC Biol. 2023 Feb 6;21:25. doi: 10.1186/s12915-022-01503-z (PMC9903521; doi:10.1186/s12915-022-01503-z)
Supplement: Supplementary file 13 — Additional file 13. Gene annotation validation results of selected OGs genes in 15 wheat genome assemblies. [file 12915_2022_1503_MOESM13_ESM.zip › bitacora_run1_outputs/TraesROBIGUS/OG0002075_scan_gene_id.txt]

>TraesROB_scaffold_000017_01G000500.1
>TraesROB_scaffold_000889_01G000700.1
>TraesROB_scaffold_000889_01G000800.1
>TraesROB_scaffold_000889_01G000900.1
>TraesROB_scaffold_000889_01G001000.1
>TraesROB_scaffold_000889_01G001100.1
>TraesROB_scaffold_001175_01G000200.1
>TraesROB_scaffold_001175_01G000400.1
>TraesROB_scaffold_001499_01G000100.1
>TraesROB_scaffold_001611_01G000100.1
>TraesROB_scaffold_001761_01G000400.1
>TraesROB_scaffold_001929_01G000300.1
>TraesROB_scaffold_001929_01G000400.1
>TraesROB_scaffold_002448_01G000300.1
>TraesROB_scaffold_002450_01G000300.1
>TraesROB_scaffold_002816_01G000700.1
>TraesROB_scaffold_002894_01G000400.1
>TraesROB_scaffold_003369_01G000100.1
>TraesROB_scaffold_003573_01G000700.1
>TraesROB_scaffold_003741_01G000200.1
>TraesROB_scaffold_004485_01G000100.1
>TraesROB_scaffold_004858_01G000800.1
>TraesROB_scaffold_006337_01G000100.1
>TraesROB_scaffold_006410_01G000200.1
>TraesROB_scaffold_006541_01G000300.1
>TraesROB_scaffold_006809_01G000100.1
>TraesROB_scaffold_006809_01G000200.1
>TraesROB_scaffold_007202_01G000200.1
>TraesROB_scaffold_007379_01G000100.1
>TraesROB_scaffold_007379_01G000200.1
>TraesROB_scaffold_007494_01G000100.1
>TraesROB_scaffold_007767_01G000200.1
>TraesROB_scaffold_008936_01G000200.1
>TraesROB_scaffold_009081_01G000300.1
>TraesROB_scaffold_009117_01G000500.1
>TraesROB_scaffold_009267_01G000100.1
>TraesROB_scaffold_009500_01G000300.1
>TraesROB_scaffold_010281_01G000100.1
>TraesROB_scaffold_010630_01G000300.1
>TraesROB_scaffold_010658_01G000100.1
>TraesROB_scaffold_010720_01G000100.1
>TraesROB_scaffold_010815_01G000100.1
>TraesROB_scaffold_010960_01G000500.1
>TraesROB_scaffold_010960_01G000600.1
>TraesROB_scaffold_010960_01G000700.1
>TraesROB_scaffold_010960_01G000800.1
>TraesROB_scaffold_011031_01G000100.1
>TraesROB_scaffold_011426_01G000200.1
>TraesROB_scaffold_011426_01G000300.1
>TraesROB_scaffold_011426_01G000400.1
>TraesROB_scaffold_011426_01G000500.1
>TraesROB_scaffold_011426_01G000600.1
>TraesROB_scaffold_011753_01G000100.1
>TraesROB_scaffold_011810_01G000100.1
>TraesROB_scaffold_011810_01G000200.1
>TraesROB_scaffold_011857_01G000400.1
>TraesROB_scaffold_012680_01G000200.1
>TraesROB_scaffold_012898_01G000300.1
>TraesROB_scaffold_012898_01G000400.1
>TraesROB_scaffold_013074_01G000100.1
>TraesROB_scaffold_013307_01G000100.1
>TraesROB_scaffold_013948_01G000200.1
>TraesROB_scaffold_014074_01G000100.1
>TraesROB_scaffold_014644_01G000200.1
>TraesROB_scaffold_014704_01G000600.1
>TraesROB_scaffold_015932_01G000200.1
>TraesROB_scaffold_016114_01G000100.1
>TraesROB_scaffold_016117_01G000100.1
>TraesROB_scaffold_016403_01G000400.1
>TraesROB_scaffold_016744_01G000100.1
>TraesROB_scaffold_017339_01G000100.1
>TraesROB_scaffold_017339_01G000200.1
>TraesROB_scaffold_017339_01G000300.1
>TraesROB_scaffold_018295_01G000300.1
>TraesROB_scaffold_018295_01G000400.1
>TraesROB_scaffold_018336_01G000400.1
>TraesROB_scaffold_018427_01G000100.1
>TraesROB_scaffold_018639_01G000100.1
>TraesROB_scaffold_018639_01G000200.1
>TraesROB_scaffold_018639_01G000300.1
>TraesROB_scaffold_018852_01G000100.1
>TraesROB_scaffold_018890_01G000100.1
>TraesROB_scaffold_019204_01G000400.1
>TraesROB_scaffold_020336_01G000100.1
>TraesROB_scaffold_021041_01G000100.1
>TraesROB_scaffold_021823_01G000100.1
>TraesROB_scaffold_022081_01G000200.1
>TraesROB_scaffold_022251_01G000100.1
>TraesROB_scaffold_023482_01G000200.1
>TraesROB_scaffold_023733_01G000300.1
>TraesROB_scaffold_024167_01G000100.1
>TraesROB_scaffold_024699_01G000300.1
>TraesROB_scaffold_025168_01G000100.1
>TraesROB_scaffold_025571_01G000100.1
>TraesROB_scaffold_025764_01G000100.1
>TraesROB_scaffold_027273_01G000100.1
>TraesROB_scaffold_027430_01G000300.1
>TraesROB_scaffold_028595_01G000100.1
>TraesROB_scaffold_028811_01G000100.1
>TraesROB_scaffold_028811_01G000200.1
>TraesROB_scaffold_028937_01G000100.1
>TraesROB_scaffold_028937_01G000200.1
>TraesROB_scaffold_029345_01G000500.1
>TraesROB_scaffold_029453_01G000100.1
>TraesROB_scaffold_029453_01G000200.1
>TraesROB_scaffold_029476_01G000200.1
>TraesROB_scaffold_029476_01G000300.1
>TraesROB_scaffold_030241_01G000100.1
>TraesROB_scaffold_030546_01G000100.1
>TraesROB_scaffold_030714_01G000300.1
>TraesROB_scaffold_031527_01G000100.1
>TraesROB_scaffold_031657_01G000100.1
>TraesROB_scaffold_031822_01G000200.1
>TraesROB_scaffold_032973_01G000200.1
>TraesROB_scaffold_033122_01G000200.1
>TraesROB_scaffold_033196_01G000400.1
>TraesROB_scaffold_033922_01G000800.1
>TraesROB_scaffold_034018_01G000100.1
>TraesROB_scaffold_034080_01G000400.1
>TraesROB_scaffold_034080_01G000500.1
>TraesROB_scaffold_034105_01G000100.1
>TraesROB_scaffold_034509_01G000300.1
>TraesROB_scaffold_034509_01G000400.1
>TraesROB_scaffold_034925_01G000300.1
>TraesROB_scaffold_035188_01G000100.1
>TraesROB_scaffold_035188_01G000300.1
>TraesROB_scaffold_035188_01G000400.1
>TraesROB_scaffold_035342_01G000100.1
>TraesROB_scaffold_035610_01G000100.1
>TraesROB_scaffold_035726_01G000100.1
>TraesROB_scaffold_035737_01G000100.1
>TraesROB_scaffold_036035_01G000200.1
>TraesROB_scaffold_037377_01G000100.1
>TraesROB_scaffold_037399_01G000200.1
>TraesROB_scaffold_037422_01G000600.1
>TraesROB_scaffold_037776_01G000100.1
>TraesROB_scaffold_037918_01G000300.1
>TraesROB_scaffold_039097_01G000100.1
>TraesROB_scaffold_040118_01G000100.1
>TraesROB_scaffold_040291_01G000300.1
>TraesROB_scaffold_041003_01G000100.1
>TraesROB_scaffold_041175_01G000100.1
>TraesROB_scaffold_041196_01G000200.1
>TraesROB_scaffold_041196_01G000300.1
>TraesROB_scaffold_041471_01G000400.1
>TraesROB_scaffold_041960_01G000100.1
>TraesROB_scaffold_042240_01G000200.1
>TraesROB_scaffold_042296_01G000100.1
>TraesROB_scaffold_042689_01G000100.1
>TraesROB_scaffold_042723_01G000100.1
>TraesROB_scaffold_042786_01G000100.1
>TraesROB_scaffold_043440_01G000200.1
>TraesROB_scaffold_043446_01G000100.1
>TraesROB_scaffold_044190_01G000200.1
>TraesROB_scaffold_044314_01G000200.1
>TraesROB_scaffold_044348_01G000200.1
>TraesROB_scaffold_044348_01G000300.1
>TraesROB_scaffold_044375_01G000100.1
>TraesROB_scaffold_044550_01G000100.1
>TraesROB_scaffold_044865_01G000100.1
>TraesROB_scaffold_044865_01G000200.1
>TraesROB_scaffold_045100_01G000200.1
>TraesROB_scaffold_045100_01G000300.1
>TraesROB_scaffold_045937_01G000100.1
>TraesROB_scaffold_046257_01G000800.1
>TraesROB_scaffold_046476_01G000200.1
>TraesROB_scaffold_046546_01G000100.1
>TraesROB_scaffold_046704_01G000100.1
>TraesROB_scaffold_047065_01G000400.1
>TraesROB_scaffold_047558_01G000100.1
>TraesROB_scaffold_048777_01G000100.1
>TraesROB_scaffold_049657_01G000200.1
>TraesROB_scaffold_049931_01G000100.1
>TraesROB_scaffold_049931_01G000200.1
>TraesROB_scaffold_050584_01G000100.1
>TraesROB_scaffold_050863_01G000100.1
>TraesROB_scaffold_051178_01G000100.1
>TraesROB_scaffold_052699_01G000300.1
>TraesROB_scaffold_052843_01G000100.1
>TraesROB_scaffold_053777_01G000400.1
>TraesROB_scaffold_053846_01G000100.1
>TraesROB_scaffold_053934_01G000200.1
>TraesROB_scaffold_054276_01G000200.1
>TraesROB_scaffold_055458_01G000100.1
>TraesROB_scaffold_056585_01G000300.1
>TraesROB_scaffold_056688_01G000100.1
>TraesROB_scaffold_056981_01G000200.1
>TraesROB_scaffold_058175_01G000300.1
>TraesROB_scaffold_059317_01G000200.1
>TraesROB_scaffold_059449_01G000100.1
>TraesROB_scaffold_060024_01G000200.1
>TraesROB_scaffold_060024_01G000300.1
>TraesROB_scaffold_060151_01G000100.1
>TraesROB_scaffold_060320_01G000300.1
>TraesROB_scaffold_061262_01G000100.1
>TraesROB_scaffold_062612_01G000100.1
>TraesROB_scaffold_062625_01G000100.1
>TraesROB_scaffold_062912_01G000100.1
>TraesROB_scaffold_063237_01G000400.1
>TraesROB_scaffold_064783_01G000100.1
>TraesROB_scaffold_065536_01G000100.1
>TraesROB_scaffold_065772_01G000100.1
>TraesROB_scaffold_065866_01G000100.1
>TraesROB_scaffold_066218_01G000100.1
>TraesROB_scaffold_066673_01G000100.1
>TraesROB_scaffold_066974_01G000100.1
>TraesROB_scaffold_067069_01G000200.1
>TraesROB_scaffold_067916_01G000200.1
>TraesROB_scaffold_068275_01G000100.1
>TraesROB_scaffold_068552_01G000100.1
>TraesROB_scaffold_070743_01G000100.1
>TraesROB_scaffold_072075_01G000100.1
>TraesROB_scaffold_072897_01G000100.1
>TraesROB_scaffold_072928_01G000100.1
>TraesROB_scaffold_073330_01G000100.1
>TraesROB_scaffold_073997_01G000100.1
>TraesROB_scaffold_074610_01G000200.1
>TraesROB_scaffold_074705_01G000100.1
>TraesROB_scaffold_075522_01G000100.1
>TraesROB_scaffold_075751_01G000100.1
>TraesROB_scaffold_075751_01G000200.1
>TraesROB_scaffold_075751_01G000300.1
>TraesROB_scaffold_075751_01G000400.1
>TraesROB_scaffold_076225_01G000400.1
>TraesROB_scaffold_077185_01G000100.1
>TraesROB_scaffold_078606_01G000200.1
>TraesROB_scaffold_079330_01G000100.1
>TraesROB_scaffold_080309_01G000400.1
>TraesROB_scaffold_080661_01G000200.1
>TraesROB_scaffold_080863_01G000200.1
>TraesROB_scaffold_081447_01G000200.1
>TraesROB_scaffold_081643_01G000200.1
>TraesROB_scaffold_082887_01G000100.1
>TraesROB_scaffold_085204_01G000100.1_split1
>TraesROB_scaffold_085204_01G000100.1_split2
>TraesROB_scaffold_085204_01G000200.1
>TraesROB_scaffold_085336_01G000100.1
>TraesROB_scaffold_086130_01G000200.1
>TraesROB_scaffold_087251_01G000400.1
>TraesROB_scaffold_087251_01G000500.1
>TraesROB_scaffold_087426_01G000100.1
>TraesROB_scaffold_087720_01G000100.1
>TraesROB_scaffold_087720_01G000200.1_split1
>TraesROB_scaffold_087720_01G000200.1_split2
>TraesROB_scaffold_089184_01G000400.1
>TraesROB_scaffold_090176_01G000100.1
>TraesROB_scaffold_091987_01G000100.1
>TraesROB_scaffold_092086_01G000200.1
>TraesROB_scaffold_092974_01G000100.1
>TraesROB_scaffold_093412_01G000100.1
>TraesROB_scaffold_093679_01G000100.1
>TraesROB_scaffold_095196_01G000100.1
>TraesROB_scaffold_095684_01G000100.1
>TraesROB_scaffold_095684_01G000200.1
>TraesROB_scaffold_095946_01G000100.1
>TraesROB_scaffold_097005_01G000100.1
>TraesROB_scaffold_097563_01G000100.1
>TraesROB_scaffold_097798_01G000100.1
>TraesROB_scaffold_097974_01G000200.1
>TraesROB_scaffold_097974_01G000300.1
>TraesROB_scaffold_097974_01G000400.1
>TraesROB_scaffold_101366_01G000100.1
>TraesROB_scaffold_102055_01G000100.1
>TraesROB_scaffold_104684_01G000100.1
>TraesROB_scaffold_105382_01G000100.1
>TraesROB_scaffold_105819_01G000300.1
>TraesROB_scaffold_105965_01G000100.1
>TraesROB_scaffold_106702_01G000300.1
>TraesROB_scaffold_109337_01G000100.1
>TraesROB_scaffold_110768_01G000100.1
>TraesROB_scaffold_112522_01G000100.1
>TraesROB_scaffold_112831_01G000100.1
>TraesROB_scaffold_115026_01G000100.1
>TraesROB_scaffold_115026_01G000200.1
>TraesROB_scaffold_118630_01G000100.1
>TraesROB_scaffold_121245_01G000100.1
>TraesROB_scaffold_121692_01G000800.1
>TraesROB_scaffold_123968_01G000100.1
>TraesROB_scaffold_124329_01G000100.1_split1
>TraesROB_scaffold_124329_01G000100.1_split2
>TraesROB_scaffold_124329_01G000200.1
>TraesROB_scaffold_124329_01G000300.1
>TraesROB_scaffold_125667_01G000200.1
>TraesROB_scaffold_126270_01G000100.1
>TraesROB_scaffold_127568_01G000100.1
>TraesROB_scaffold_130360_01G000100.1
>TraesROB_scaffold_131779_01G000100.1
>TraesROB_scaffold_131779_01G000200.1
>TraesROB_scaffold_135543_01G000100.1
>TraesROB_scaffold_135888_01G000100.1
>TraesROB_scaffold_138702_01G000100.1
>TraesROB_scaffold_141013_01G000200.1
>TraesROB_scaffold_141727_01G000100.1
>TraesROB_scaffold_144539_01G000200.1
>TraesROB_scaffold_147512_01G000200.1
>TraesROB_scaffold_150166_01G000100.1_split1
>TraesROB_scaffold_150166_01G000100.1_split2
>TraesROB_scaffold_152668_01G000200.1
>TraesROB_scaffold_153161_01G000200.1
>TraesROB_scaffold_158276_01G000100.1
>TraesROB_scaffold_160028_01G000300.1
>TraesROB_scaffold_160203_01G000100.1
>TraesROB_scaffold_160673_01G000100.1
>TraesROB_scaffold_160718_01G000100.1
>TraesROB_scaffold_160718_01G000200.1
>TraesROB_scaffold_160736_01G000100.1
>TraesROB_scaffold_170649_01G000100.1
>TraesROB_scaffold_180584_01G000200.1
>TraesROB_scaffold_209355_01G000100.1
>TraesROB_scaffold_251952_01G000100.1
>TraesROB_scaffold_271888_01G000100.1
