# Supplementary material for: Comparative gene retention analysis in barley, wild emmer, and bread wheat pangenome lines reveals factors affecting gene retention following gene duplication
Source: BMC Biol. 2023 Feb 6;21:25. doi: 10.1186/s12915-022-01503-z (PMC9903521; doi:10.1186/s12915-022-01503-z)
Supplement: Supplementary file 13 — Additional file 13. Gene annotation validation results of selected OGs genes in 15 wheat genome assemblies. [file 12915_2022_1503_MOESM13_ESM.zip › bitacora_run1_outputs/TraesROBIGUS/OG0014426_scan_gene_id.txt]

>TraesROB_scaffold_001561_01G000200.1
>TraesROB_scaffold_001671_01G000100.1
>TraesROB_scaffold_001897_01G000200.1
>TraesROB_scaffold_003298_01G000300.1
>TraesROB_scaffold_007399_01G000100.1
>TraesROB_scaffold_007538_01G000300.1
>TraesROB_scaffold_009308_01G000400.1
>TraesROB_scaffold_009337_01G000300.1
>TraesROB_scaffold_009508_01G000200.1
>TraesROB_scaffold_011379_01G000200.1
>TraesROB_scaffold_011738_01G000200.1
>TraesROB_scaffold_013389_01G000500.1
>TraesROB_scaffold_014112_01G000100.1
>TraesROB_scaffold_014286_01G000100.1
>TraesROB_scaffold_019229_01G000100.1
>TraesROB_scaffold_025659_01G000300.1
>TraesROB_scaffold_026240_01G000100.1
>TraesROB_scaffold_028175_01G000200.1
>TraesROB_scaffold_028581_01G000300.1
>TraesROB_scaffold_032068_01G000200.1
>TraesROB_scaffold_038901_01G000100.1
>TraesROB_scaffold_040979_01G000100.1
>TraesROB_scaffold_047379_01G000300.1
>TraesROB_scaffold_052229_01G000100.1
>TraesROB_scaffold_053960_01G000100.1
>TraesROB_scaffold_054508_01G000200.1
>TraesROB_scaffold_056949_01G000200.1
>TraesROB_scaffold_059422_01G000100.1
>TraesROB_scaffold_063588_01G000100.1
>TraesROB_scaffold_064572_01G000200.1
>TraesROB_scaffold_071702_01G000100.1
>TraesROB_scaffold_079199_01G000400.1
>TraesROB_scaffold_086253_01G000100.1
>TraesROB_scaffold_089586_01G000100.1
>TraesROB_scaffold_089882_01G000200.1
>TraesROB_scaffold_095291_01G000100.1
>TraesROB_scaffold_098338_01G000100.1
>TraesROB_scaffold_102235_01G000200.1
>TraesROB_scaffold_104229_01G000100.1
>TraesROB_scaffold_105297_01G000100.1
>TraesROB_scaffold_117586_01G000100.1
>TraesROB_scaffold_120298_01G000100.1
>TraesROB_scaffold_121230_01G000200.1
>TraesROB_scaffold_124802_01G000100.1
>TraesROB_scaffold_135998_01G000100.1
>TraesROB_scaffold_138657_01G000100.1
>TraesROB_scaffold_146274_01G000200.1
>TraesROB_scaffold_152343_01G000100.1
>TraesROB_scaffold_154322_01G000100.1
>TraesROB_scaffold_170282_01G000100.1
