# Supplementary material for: Comparative gene retention analysis in barley, wild emmer, and bread wheat pangenome lines reveals factors affecting gene retention following gene duplication
Source: BMC Biol. 2023 Feb 6;21:25. doi: 10.1186/s12915-022-01503-z (PMC9903521; doi:10.1186/s12915-022-01503-z)
Supplement: Supplementary file 13 — Additional file 13. Gene annotation validation results of selected OGs genes in 15 wheat genome assemblies. [file 12915_2022_1503_MOESM13_ESM.zip › bitacora_run1_outputs/TraesROBIGUS/OG0002768_scan_gene_id.txt]

>TraesROB_scaffold_000648_01G000200.1
>TraesROB_scaffold_003402_01G000800.1
>TraesROB_scaffold_005275_01G000100.1
>TraesROB_scaffold_005320_01G000500.1
>TraesROB_scaffold_005384_01G000400.1
>TraesROB_scaffold_006707_01G000600.1
>TraesROB_scaffold_006843_01G000600.1
>TraesROB_scaffold_007322_01G000400.1
>TraesROB_scaffold_008532_01G000200.1
>TraesROB_scaffold_009606_01G000100.1
>TraesROB_scaffold_011129_01G000300.1
>TraesROB_scaffold_011965_01G000100.1
>TraesROB_scaffold_013843_01G000100.1
>TraesROB_scaffold_013867_01G000100.1
>TraesROB_scaffold_014914_01G000300.1
>TraesROB_scaffold_014914_01G000400.1
>TraesROB_scaffold_014914_01G000500.1
>TraesROB_scaffold_015200_01G000600.1
>TraesROB_scaffold_015749_01G000200.1
>TraesROB_scaffold_018765_01G000100.1
>TraesROB_scaffold_019168_01G000100.1
>TraesROB_scaffold_019168_01G000200.1
>TraesROB_scaffold_019168_01G000300.1
>TraesROB_scaffold_021195_01G000300.1
>TraesROB_scaffold_021195_01G000400.1
>TraesROB_scaffold_025847_01G000100.1
>TraesROB_scaffold_026769_01G000100.1
>TraesROB_scaffold_026982_01G000100.1
>TraesROB_scaffold_027076_01G000200.1
>TraesROB_scaffold_029266_01G000200.1
>TraesROB_scaffold_029868_01G000500.1
>TraesROB_scaffold_030288_01G000200.1
>TraesROB_scaffold_030801_01G000300.1
>TraesROB_scaffold_030801_01G000400.1
>TraesROB_scaffold_031441_01G000300.1
>TraesROB_scaffold_035464_01G000300.1
>TraesROB_scaffold_035464_01G000400.1
>TraesROB_scaffold_042905_01G000100.1
>TraesROB_scaffold_043080_01G000100.1
>TraesROB_scaffold_043080_01G000200.1
>TraesROB_scaffold_043213_01G000100.1
>TraesROB_scaffold_044256_01G000200.1
>TraesROB_scaffold_048582_01G000300.1
>TraesROB_scaffold_049375_01G000100.1
>TraesROB_scaffold_051207_01G000100.1
>TraesROB_scaffold_052328_01G000100.1
>TraesROB_scaffold_053754_01G000200.1
>TraesROB_scaffold_053754_01G000300.1
>TraesROB_scaffold_055926_01G000100.1
>TraesROB_scaffold_055967_01G000100.1
>TraesROB_scaffold_059739_01G000200.1
>TraesROB_scaffold_060596_01G000300.1
>TraesROB_scaffold_062523_01G000100.1
>TraesROB_scaffold_067667_01G000100.1
>TraesROB_scaffold_067676_01G000100.1
>TraesROB_scaffold_072743_01G000100.1
>TraesROB_scaffold_075524_01G000200.1
>TraesROB_scaffold_077978_01G000100.1
>TraesROB_scaffold_078042_01G000300.1
>TraesROB_scaffold_080668_01G000100.1
>TraesROB_scaffold_082872_01G000200.1
>TraesROB_scaffold_083739_01G000500.1
>TraesROB_scaffold_083739_01G000700.1
>TraesROB_scaffold_087435_01G000100.1
>TraesROB_scaffold_090921_01G000300.1
>TraesROB_scaffold_102354_01G000100.1
>TraesROB_scaffold_104301_01G000200.1
>TraesROB_scaffold_116815_01G000100.1
>TraesROB_scaffold_134405_01G000300.1
>TraesROB_scaffold_143374_01G000100.1
>TraesROB_scaffold_195072_01G000100.1
