# Supplementary material for: Comparative gene retention analysis in barley, wild emmer, and bread wheat pangenome lines reveals factors affecting gene retention following gene duplication
Source: BMC Biol. 2023 Feb 6;21:25. doi: 10.1186/s12915-022-01503-z (PMC9903521; doi:10.1186/s12915-022-01503-z)
Supplement: Supplementary file 13 — Additional file 13. Gene annotation validation results of selected OGs genes in 15 wheat genome assemblies. [file 12915_2022_1503_MOESM13_ESM.zip › bitacora_run1_outputs/TraesROBIGUS/OG0006005_scan_gene_id.txt]

>TraesROB_scaffold_000940_01G001300.1
>TraesROB_scaffold_002193_01G000100.1
>TraesROB_scaffold_003648_01G001000.1
>TraesROB_scaffold_004469_01G000300.1
>TraesROB_scaffold_005837_01G000300.1
>TraesROB_scaffold_007726_01G000100.1
>TraesROB_scaffold_008741_01G000500.1
>TraesROB_scaffold_010311_01G000100.1
>TraesROB_scaffold_012062_01G000500.1
>TraesROB_scaffold_012062_01G000900.1
>TraesROB_scaffold_022930_01G000300.1
>TraesROB_scaffold_024912_01G000100.1
>TraesROB_scaffold_025255_01G000100.1
>TraesROB_scaffold_027240_01G000100.1
>TraesROB_scaffold_028182_01G000400.1
>TraesROB_scaffold_034659_01G000100.1
>TraesROB_scaffold_034659_01G000300.1
>TraesROB_scaffold_035228_01G000500.1
>TraesROB_scaffold_053587_01G000200.1
>TraesROB_scaffold_055916_01G000100.1
>TraesROB_scaffold_067911_01G000200.1
>TraesROB_scaffold_068231_01G000200.1
>TraesROB_scaffold_081439_01G000100.1
>TraesROB_scaffold_082670_01G000200.1
>TraesROB_scaffold_098125_01G000100.1
