# Supplementary material for: Comparative gene retention analysis in barley, wild emmer, and bread wheat pangenome lines reveals factors affecting gene retention following gene duplication
Source: BMC Biol. 2023 Feb 6;21:25. doi: 10.1186/s12915-022-01503-z (PMC9903521; doi:10.1186/s12915-022-01503-z)
Supplement: Supplementary file 13 — Additional file 13. Gene annotation validation results of selected OGs genes in 15 wheat genome assemblies. [file 12915_2022_1503_MOESM13_ESM.zip › bitacora_run1_outputs/TraesROBIGUS/OG0000134_scan_gene_id.txt]

>TraesROB_scaffold_000080_01G000700.1
>TraesROB_scaffold_000088_01G001400.1
>TraesROB_scaffold_000162_01G000200.1
>TraesROB_scaffold_000162_01G000300.1
>TraesROB_scaffold_000162_01G000600.1
>TraesROB_scaffold_000162_01G000700.1
>TraesROB_scaffold_000162_01G000800.1
>TraesROB_scaffold_000162_01G001000.1
>TraesROB_scaffold_000270_01G000100.1
>TraesROB_scaffold_000272_01G000100.1
>TraesROB_scaffold_000392_01G000500.1
>TraesROB_scaffold_000473_01G000300.1
>TraesROB_scaffold_000473_01G000400.1
>TraesROB_scaffold_000542_01G000200.1
>TraesROB_scaffold_000579_01G000300.1
>TraesROB_scaffold_000579_01G001100.1
>TraesROB_scaffold_000644_01G000600.1
>TraesROB_scaffold_000656_01G001000.1
>TraesROB_scaffold_000656_01G001100.1
>TraesROB_scaffold_000720_01G001100.1
>TraesROB_scaffold_000809_01G000100.1
>TraesROB_scaffold_000820_01G000200.1
>TraesROB_scaffold_000841_01G000600.1
>TraesROB_scaffold_000885_01G000700.1
>TraesROB_scaffold_000885_01G000800.1
>TraesROB_scaffold_001004_01G000200.1
>TraesROB_scaffold_001072_01G000400.1
>TraesROB_scaffold_001106_01G000100.1
>TraesROB_scaffold_001106_01G000500.1
>TraesROB_scaffold_001199_01G000300.1
>TraesROB_scaffold_001199_01G001100.1
>TraesROB_scaffold_001238_01G001600.1
>TraesROB_scaffold_001274_01G000200.1
>TraesROB_scaffold_001274_01G000400.1
>TraesROB_scaffold_001306_01G000300.1
>TraesROB_scaffold_001479_01G000200.1
>TraesROB_scaffold_001538_01G000700.1
>TraesROB_scaffold_001554_01G000600.1
>TraesROB_scaffold_001663_01G000200.1
>TraesROB_scaffold_001709_01G000100.1
>TraesROB_scaffold_001867_01G000300.1
>TraesROB_scaffold_001867_01G000400.1
>TraesROB_scaffold_001867_01G000600.1
>TraesROB_scaffold_001867_01G000800.1
>TraesROB_scaffold_001867_01G000900.1
>TraesROB_scaffold_001932_01G000300.1
>TraesROB_scaffold_002006_01G000100.1
>TraesROB_scaffold_002114_01G000400.1
>TraesROB_scaffold_002114_01G000500.1
>TraesROB_scaffold_002114_01G000700.1
>TraesROB_scaffold_002127_01G000400.1
>TraesROB_scaffold_002355_01G000400.1
>TraesROB_scaffold_002417_01G000300.1
>TraesROB_scaffold_002445_01G000800.1
>TraesROB_scaffold_002450_01G000400.1
>TraesROB_scaffold_002472_01G000300.1
>TraesROB_scaffold_002472_01G000500.1
>TraesROB_scaffold_002549_01G001000.1
>TraesROB_scaffold_002553_01G000200.1
>TraesROB_scaffold_002744_01G000400.1
>TraesROB_scaffold_002839_01G000100.1
>TraesROB_scaffold_002857_01G000700.1
>TraesROB_scaffold_002883_01G000900.1
>TraesROB_scaffold_003054_01G000100.1
>TraesROB_scaffold_003225_01G000300.1
>TraesROB_scaffold_003225_01G000500.1
>TraesROB_scaffold_003405_01G000100.1
>TraesROB_scaffold_003405_01G000200.1
>TraesROB_scaffold_003405_01G000500.1
>TraesROB_scaffold_003405_01G000800.1
>TraesROB_scaffold_003405_01G000900.1
>TraesROB_scaffold_003550_01G000300.1
>TraesROB_scaffold_003551_01G000400.1
>TraesROB_scaffold_003624_01G000400.1
>TraesROB_scaffold_003624_01G000500.1
>TraesROB_scaffold_003782_01G000100.1
>TraesROB_scaffold_003908_01G000400.1
>TraesROB_scaffold_003908_01G000500.1
>TraesROB_scaffold_003908_01G000700.1
>TraesROB_scaffold_003908_01G000900.1
>TraesROB_scaffold_003908_01G001000.1
>TraesROB_scaffold_003908_01G001100.1
>TraesROB_scaffold_004022_01G000100.1
>TraesROB_scaffold_004035_01G000500.1
>TraesROB_scaffold_004051_01G001200.1
>TraesROB_scaffold_004111_01G000100.1
>TraesROB_scaffold_004142_01G000100.1
>TraesROB_scaffold_004196_01G000200.1
>TraesROB_scaffold_004391_01G000100.1
>TraesROB_scaffold_004391_01G000200.1
>TraesROB_scaffold_004391_01G000400.1
>TraesROB_scaffold_004391_01G000500.1
>TraesROB_scaffold_004399_01G000100.1
>TraesROB_scaffold_004427_01G000200.1
>TraesROB_scaffold_004543_01G000700.1
>TraesROB_scaffold_004543_01G000900.1
>TraesROB_scaffold_004565_01G000500.1
>TraesROB_scaffold_004576_01G000100.1
>TraesROB_scaffold_004717_01G000100.1
>TraesROB_scaffold_004730_01G000200.1
>TraesROB_scaffold_004792_01G000200.1
>TraesROB_scaffold_004792_01G000400.1
>TraesROB_scaffold_004792_01G000700.1
>TraesROB_scaffold_004888_01G000100.1
>TraesROB_scaffold_004944_01G000200.1
>TraesROB_scaffold_004944_01G000300.1
>TraesROB_scaffold_004944_01G000500.1
>TraesROB_scaffold_004991_01G000100.1
>TraesROB_scaffold_004991_01G000200.1
>TraesROB_scaffold_005055_01G000300.1
>TraesROB_scaffold_005307_01G000100.1
>TraesROB_scaffold_005307_01G000800.1
>TraesROB_scaffold_005331_01G000100.1
>TraesROB_scaffold_005385_01G000100.1
>TraesROB_scaffold_005399_01G000200.1
>TraesROB_scaffold_005485_01G000100.1
>TraesROB_scaffold_005485_01G000600.1
>TraesROB_scaffold_005485_01G000700.1
>TraesROB_scaffold_005493_01G000400.1
>TraesROB_scaffold_005649_01G000200.1
>TraesROB_scaffold_005723_01G000400.1
>TraesROB_scaffold_005730_01G000100.1
>TraesROB_scaffold_005738_01G000100.1
>TraesROB_scaffold_005793_01G000200.1
>TraesROB_scaffold_005801_01G000100.1
>TraesROB_scaffold_005884_01G000300.1
>TraesROB_scaffold_005944_01G000300.1
>TraesROB_scaffold_005948_01G000500.1
>TraesROB_scaffold_005974_01G000100.1
>TraesROB_scaffold_006015_01G000300.1
>TraesROB_scaffold_006015_01G000400.1
>TraesROB_scaffold_006150_01G000400.1
>TraesROB_scaffold_006177_01G000800.1
>TraesROB_scaffold_006213_01G000500.1
>TraesROB_scaffold_006304_01G000300.1
>TraesROB_scaffold_006304_01G000500.1
>TraesROB_scaffold_006367_01G000900.1
>TraesROB_scaffold_006387_01G000100.1
>TraesROB_scaffold_006387_01G000700.1
>TraesROB_scaffold_006504_01G000400.1
>TraesROB_scaffold_006561_01G000400.1
>TraesROB_scaffold_006562_01G000100.1
>TraesROB_scaffold_006590_01G000100.1
>TraesROB_scaffold_006850_01G000300.1
>TraesROB_scaffold_006850_01G000500.1
>TraesROB_scaffold_006850_01G000600.1
>TraesROB_scaffold_006886_01G000500.1
>TraesROB_scaffold_006886_01G000900.1
>TraesROB_scaffold_006997_01G000400.1
>TraesROB_scaffold_006997_01G000500.1
>TraesROB_scaffold_006997_01G000600.1
>TraesROB_scaffold_007088_01G000400.1
>TraesROB_scaffold_007109_01G000300.1
>TraesROB_scaffold_007189_01G000100.1
>TraesROB_scaffold_007189_01G000400.1
>TraesROB_scaffold_007230_01G000300.1
>TraesROB_scaffold_007237_01G000200.1
>TraesROB_scaffold_007237_01G000400.1
>TraesROB_scaffold_007331_01G000100.1
>TraesROB_scaffold_007593_01G000100.1
>TraesROB_scaffold_007593_01G000200.1
>TraesROB_scaffold_007593_01G000700.1
>TraesROB_scaffold_007606_01G000600.1
>TraesROB_scaffold_007628_01G000100.1
>TraesROB_scaffold_007744_01G000100.1
>TraesROB_scaffold_007752_01G000500.1
>TraesROB_scaffold_007752_01G000700.1
>TraesROB_scaffold_007752_01G000800.1
>TraesROB_scaffold_007914_01G000200.1
>TraesROB_scaffold_007993_01G000200.1
>TraesROB_scaffold_008029_01G000200.1
>TraesROB_scaffold_008029_01G000300.1
>TraesROB_scaffold_008029_01G000500.1
>TraesROB_scaffold_008035_01G000300.1
>TraesROB_scaffold_008035_01G000600.1
>TraesROB_scaffold_008035_01G000700.1
>TraesROB_scaffold_008070_01G000200.1
>TraesROB_scaffold_008124_01G000200.1
>TraesROB_scaffold_008348_01G000500.1
>TraesROB_scaffold_008348_01G000800.1
>TraesROB_scaffold_008476_01G000200.1
>TraesROB_scaffold_008639_01G000400.1
>TraesROB_scaffold_008639_01G000500.1
>TraesROB_scaffold_008648_01G000400.1
>TraesROB_scaffold_008648_01G000500.1
>TraesROB_scaffold_008812_01G000100.1
>TraesROB_scaffold_008812_01G000200.1
>TraesROB_scaffold_008835_01G000300.1
>TraesROB_scaffold_008888_01G000300.1
>TraesROB_scaffold_008897_01G000200.1
>TraesROB_scaffold_009038_01G000200.1
>TraesROB_scaffold_009056_01G000700.1
>TraesROB_scaffold_009062_01G000300.1
>TraesROB_scaffold_009106_01G000400.1_split1
>TraesROB_scaffold_009106_01G000400.1_split2
>TraesROB_scaffold_009106_01G000500.1
>TraesROB_scaffold_009127_01G000200.1
>TraesROB_scaffold_009127_01G000500.1
>TraesROB_scaffold_009176_01G000200.1
>TraesROB_scaffold_009176_01G000500.1
>TraesROB_scaffold_009383_01G000200.1
>TraesROB_scaffold_009410_01G000500.1
>TraesROB_scaffold_009560_01G000200.1
>TraesROB_scaffold_009624_01G000200.1
>TraesROB_scaffold_009674_01G000400.1
>TraesROB_scaffold_009674_01G000700.1
>TraesROB_scaffold_009674_01G000900.1
>TraesROB_scaffold_009690_01G000400.1
>TraesROB_scaffold_009801_01G000100.1
>TraesROB_scaffold_009836_01G000400.1
>TraesROB_scaffold_009836_01G000500.1
>TraesROB_scaffold_010071_01G000200.1
>TraesROB_scaffold_010167_01G000100.1
>TraesROB_scaffold_010188_01G000100.1
>TraesROB_scaffold_010235_01G000100.1
>TraesROB_scaffold_010235_01G000200.1
>TraesROB_scaffold_010247_01G000100.1
>TraesROB_scaffold_010247_01G000200.1
>TraesROB_scaffold_010335_01G000200.1
>TraesROB_scaffold_010465_01G000100.1
>TraesROB_scaffold_010465_01G000300.1
>TraesROB_scaffold_010465_01G000400.1
>TraesROB_scaffold_010624_01G000300.1
>TraesROB_scaffold_010626_01G000500.1
>TraesROB_scaffold_010626_01G000600.1
>TraesROB_scaffold_010626_01G000800.1
>TraesROB_scaffold_010629_01G000100.1
>TraesROB_scaffold_010724_01G000300.1
>TraesROB_scaffold_010724_01G000900.1
>TraesROB_scaffold_010728_01G000400.1
>TraesROB_scaffold_010728_01G000500.1
>TraesROB_scaffold_010744_01G000800.1
>TraesROB_scaffold_010744_01G000900.1
>TraesROB_scaffold_010747_01G000200.1
>TraesROB_scaffold_010747_01G000300.1
>TraesROB_scaffold_010812_01G000100.1
>TraesROB_scaffold_010812_01G000300.1
>TraesROB_scaffold_010812_01G000600.1
>TraesROB_scaffold_010910_01G000900.1
>TraesROB_scaffold_010962_01G000100.1
>TraesROB_scaffold_010962_01G000400.1
>TraesROB_scaffold_011018_01G000100.1
>TraesROB_scaffold_011118_01G000500.1
>TraesROB_scaffold_011118_01G000700.1
>TraesROB_scaffold_011180_01G000200.1
>TraesROB_scaffold_011180_01G000500.1
>TraesROB_scaffold_011180_01G000600.1
>TraesROB_scaffold_011233_01G000200.1
>TraesROB_scaffold_011396_01G000200.1
>TraesROB_scaffold_011399_01G000200.1
>TraesROB_scaffold_011646_01G000600.1
>TraesROB_scaffold_011875_01G000300.1
>TraesROB_scaffold_011881_01G000200.1
>TraesROB_scaffold_011959_01G000100.1
>TraesROB_scaffold_011992_01G000600.1
>TraesROB_scaffold_012018_01G000300.1
>TraesROB_scaffold_012055_01G000100.1
>TraesROB_scaffold_012095_01G000400.1
>TraesROB_scaffold_012095_01G000500.1
>TraesROB_scaffold_012193_01G000700.1
>TraesROB_scaffold_012193_01G000800.1
>TraesROB_scaffold_012313_01G000200.1
>TraesROB_scaffold_012313_01G000300.1
>TraesROB_scaffold_012324_01G000100.1
>TraesROB_scaffold_012324_01G000400.1
>TraesROB_scaffold_012363_01G000200.1
>TraesROB_scaffold_012363_01G000300.1
>TraesROB_scaffold_012494_01G000300.1
>TraesROB_scaffold_012494_01G000400.1
>TraesROB_scaffold_012528_01G000300.1
>TraesROB_scaffold_012528_01G000500.1
>TraesROB_scaffold_013050_01G000100.1
>TraesROB_scaffold_013050_01G000200.1
>TraesROB_scaffold_013086_01G000100.1
>TraesROB_scaffold_013156_01G000100.1
>TraesROB_scaffold_013159_01G000300.1
>TraesROB_scaffold_013159_01G000600.1
>TraesROB_scaffold_013170_01G000100.1
>TraesROB_scaffold_013264_01G000200.1
>TraesROB_scaffold_013359_01G000600.1
>TraesROB_scaffold_013426_01G000400.1
>TraesROB_scaffold_013476_01G000300.1
>TraesROB_scaffold_013609_01G000300.1
>TraesROB_scaffold_013651_01G000300.1
>TraesROB_scaffold_013679_01G000200.1
>TraesROB_scaffold_013706_01G000100.1
>TraesROB_scaffold_013736_01G000700.1
>TraesROB_scaffold_013867_01G000300.1
>TraesROB_scaffold_013902_01G000100.1
>TraesROB_scaffold_013927_01G000400.1
>TraesROB_scaffold_013940_01G000100.1
>TraesROB_scaffold_014038_01G000500.1
>TraesROB_scaffold_014038_01G000600.1
>TraesROB_scaffold_014138_01G000200.1
>TraesROB_scaffold_014138_01G000400.1
>TraesROB_scaffold_014178_01G000500.1
>TraesROB_scaffold_014178_01G000700.1
>TraesROB_scaffold_014178_01G000800.1
>TraesROB_scaffold_014206_01G000600.1
>TraesROB_scaffold_014291_01G000600.1
>TraesROB_scaffold_014339_01G000400.1
>TraesROB_scaffold_014349_01G000400.1
>TraesROB_scaffold_014460_01G000200.1
>TraesROB_scaffold_014658_01G000700.1
>TraesROB_scaffold_014701_01G000100.1
>TraesROB_scaffold_014701_01G000400.1
>TraesROB_scaffold_014704_01G000200.1
>TraesROB_scaffold_015142_01G000200.1
>TraesROB_scaffold_015142_01G000300.1
>TraesROB_scaffold_015142_01G000400.1
>TraesROB_scaffold_015244_01G000100.1
>TraesROB_scaffold_015304_01G000100.1_split1
>TraesROB_scaffold_015304_01G000100.1_split2
>TraesROB_scaffold_015318_01G000200.1
>TraesROB_scaffold_015318_01G000300.1
>TraesROB_scaffold_015318_01G000400.1
>TraesROB_scaffold_015343_01G000200.1
>TraesROB_scaffold_015461_01G000600.1
>TraesROB_scaffold_015474_01G000500.1
>TraesROB_scaffold_015493_01G000400.1
>TraesROB_scaffold_015493_01G000500.1
>TraesROB_scaffold_015493_01G000600.1
>TraesROB_scaffold_015514_01G000100.1
>TraesROB_scaffold_015514_01G000500.1
>TraesROB_scaffold_015692_01G000200.1
>TraesROB_scaffold_015741_01G000200.1
>TraesROB_scaffold_015759_01G000400.1
>TraesROB_scaffold_015897_01G000100.1
>TraesROB_scaffold_015897_01G000300.1
>TraesROB_scaffold_015968_01G000200.1
>TraesROB_scaffold_015968_01G000300.1
>TraesROB_scaffold_015993_01G000100.1
>TraesROB_scaffold_016053_01G000200.1
>TraesROB_scaffold_016280_01G000100.1
>TraesROB_scaffold_016400_01G000200.1
>TraesROB_scaffold_016753_01G000200.1
>TraesROB_scaffold_016756_01G000600.1
>TraesROB_scaffold_017192_01G000200.1
>TraesROB_scaffold_017257_01G000100.1
>TraesROB_scaffold_017257_01G000200.1
>TraesROB_scaffold_017348_01G000100.1
>TraesROB_scaffold_017574_01G000100.1
>TraesROB_scaffold_017790_01G000600.1
>TraesROB_scaffold_017827_01G000300.1
>TraesROB_scaffold_017860_01G000200.1
>TraesROB_scaffold_017914_01G000200.1
>TraesROB_scaffold_017924_01G000100.1
>TraesROB_scaffold_017949_01G000200.1
>TraesROB_scaffold_017951_01G000200.1
>TraesROB_scaffold_018002_01G000200.1
>TraesROB_scaffold_018295_01G000500.1
>TraesROB_scaffold_018418_01G000200.1
>TraesROB_scaffold_018418_01G000300.1
>TraesROB_scaffold_018418_01G000400.1
>TraesROB_scaffold_018418_01G000500.1
>TraesROB_scaffold_018418_01G000800.1
>TraesROB_scaffold_018685_01G000100.1
>TraesROB_scaffold_018685_01G000500.1
>TraesROB_scaffold_018882_01G000100.1
>TraesROB_scaffold_019192_01G000200.1
>TraesROB_scaffold_019192_01G000300.1
>TraesROB_scaffold_019196_01G000100.1
>TraesROB_scaffold_019196_01G000300.1
>TraesROB_scaffold_019338_01G000300.1
>TraesROB_scaffold_019381_01G000300.1
>TraesROB_scaffold_019451_01G000200.1
>TraesROB_scaffold_019558_01G000300.1
>TraesROB_scaffold_019696_01G000200.1
>TraesROB_scaffold_019819_01G000200.1
>TraesROB_scaffold_019819_01G000300.1
>TraesROB_scaffold_019901_01G000100.1
>TraesROB_scaffold_019901_01G000200.1
>TraesROB_scaffold_019934_01G000200.1
>TraesROB_scaffold_019937_01G000100.1
>TraesROB_scaffold_019937_01G000400.1
>TraesROB_scaffold_019937_01G000500.1
>TraesROB_scaffold_020030_01G000100.1
>TraesROB_scaffold_020030_01G000600.1
>TraesROB_scaffold_020030_01G000700.1
>TraesROB_scaffold_020030_01G000900.1
>TraesROB_scaffold_020067_01G000200.1
>TraesROB_scaffold_020138_01G000500.1
>TraesROB_scaffold_020229_01G000300.1
>TraesROB_scaffold_020266_01G000100.1
>TraesROB_scaffold_020282_01G000300.1
>TraesROB_scaffold_020379_01G000100.1
>TraesROB_scaffold_020430_01G000800.1
>TraesROB_scaffold_020430_01G001100.1
>TraesROB_scaffold_020432_01G000200.1
>TraesROB_scaffold_020605_01G000100.1
>TraesROB_scaffold_020621_01G000100.1
>TraesROB_scaffold_020792_01G000500.1
>TraesROB_scaffold_020851_01G000300.1
>TraesROB_scaffold_020851_01G000500.1
>TraesROB_scaffold_020851_01G000600.1
>TraesROB_scaffold_021018_01G000200.1
>TraesROB_scaffold_021094_01G000100.1
>TraesROB_scaffold_021139_01G000500.1
>TraesROB_scaffold_021254_01G000100.1
>TraesROB_scaffold_021254_01G000300.1
>TraesROB_scaffold_021254_01G000400.1
>TraesROB_scaffold_021484_01G000600.1
>TraesROB_scaffold_021784_01G000100.1
>TraesROB_scaffold_022034_01G000200.1
>TraesROB_scaffold_022197_01G000400.1
>TraesROB_scaffold_022197_01G000600.1
>TraesROB_scaffold_022207_01G000100.1
>TraesROB_scaffold_022252_01G000200.1
>TraesROB_scaffold_022478_01G000200.1
>TraesROB_scaffold_022607_01G000200.1
>TraesROB_scaffold_022668_01G000200.1
>TraesROB_scaffold_022668_01G000300.1
>TraesROB_scaffold_023295_01G000200.1
>TraesROB_scaffold_023295_01G000300.1
>TraesROB_scaffold_023399_01G000100.1
>TraesROB_scaffold_023586_01G000400.1
>TraesROB_scaffold_023685_01G000200.1
>TraesROB_scaffold_023786_01G000100.1
>TraesROB_scaffold_023868_01G000400.1
>TraesROB_scaffold_023938_01G000100.1
>TraesROB_scaffold_023946_01G000100.1
>TraesROB_scaffold_023946_01G000500.1_split1
>TraesROB_scaffold_023946_01G000500.1_split2
>TraesROB_scaffold_023949_01G000200.1
>TraesROB_scaffold_023949_01G000600.1
>TraesROB_scaffold_023973_01G000400.1
>TraesROB_scaffold_023973_01G000500.1
>TraesROB_scaffold_024027_01G000600.1
>TraesROB_scaffold_024062_01G000100.1
>TraesROB_scaffold_024119_01G000800.1
>TraesROB_scaffold_024124_01G000300.1
>TraesROB_scaffold_024158_01G000100.1
>TraesROB_scaffold_024251_01G000100.1
>TraesROB_scaffold_024424_01G000100.1_split1
>TraesROB_scaffold_024424_01G000100.1_split2
>TraesROB_scaffold_024424_01G000200.1
>TraesROB_scaffold_024424_01G000300.1
>TraesROB_scaffold_024535_01G000100.1
>TraesROB_scaffold_024671_01G000100.1
>TraesROB_scaffold_024675_01G000500.1
>TraesROB_scaffold_024688_01G000200.1
>TraesROB_scaffold_024783_01G000100.1
>TraesROB_scaffold_024828_01G000100.1
>TraesROB_scaffold_024828_01G000300.1
>TraesROB_scaffold_024828_01G000500.1
>TraesROB_scaffold_025087_01G000200.1
>TraesROB_scaffold_025094_01G000100.1
>TraesROB_scaffold_025098_01G000300.1
>TraesROB_scaffold_025227_01G000200.1
>TraesROB_scaffold_025619_01G000300.1
>TraesROB_scaffold_025870_01G000300.1
>TraesROB_scaffold_026067_01G000200.1
>TraesROB_scaffold_026067_01G000300.1
>TraesROB_scaffold_026317_01G000100.1
>TraesROB_scaffold_026317_01G000200.1
>TraesROB_scaffold_026317_01G000700.1
>TraesROB_scaffold_026324_01G000400.1
>TraesROB_scaffold_026350_01G000300.1
>TraesROB_scaffold_026467_01G000300.1
>TraesROB_scaffold_026569_01G000100.1
>TraesROB_scaffold_026798_01G000100.1
>TraesROB_scaffold_026844_01G000400.1
>TraesROB_scaffold_026997_01G000300.1
>TraesROB_scaffold_027003_01G000200.1
>TraesROB_scaffold_027141_01G000100.1
>TraesROB_scaffold_027141_01G000200.1
>TraesROB_scaffold_027196_01G000500.1
>TraesROB_scaffold_027339_01G000300.1
>TraesROB_scaffold_027339_01G000600.1
>TraesROB_scaffold_027343_01G000100.1
>TraesROB_scaffold_027448_01G000200.1
>TraesROB_scaffold_027448_01G000800.1
>TraesROB_scaffold_027464_01G000200.1
>TraesROB_scaffold_027494_01G000100.1
>TraesROB_scaffold_027494_01G000200.1
>TraesROB_scaffold_027566_01G000200.1
>TraesROB_scaffold_027626_01G000100.1
>TraesROB_scaffold_027626_01G000400.1
>TraesROB_scaffold_027626_01G000500.1
>TraesROB_scaffold_027677_01G000100.1
>TraesROB_scaffold_027978_01G000100.1
>TraesROB_scaffold_028130_01G000100.1
>TraesROB_scaffold_028182_01G000600.1
>TraesROB_scaffold_028274_01G000400.1
>TraesROB_scaffold_028347_01G000100.1
>TraesROB_scaffold_028527_01G000500.1
>TraesROB_scaffold_028604_01G000200.1
>TraesROB_scaffold_028851_01G000200.1
>TraesROB_scaffold_028880_01G000400.1
>TraesROB_scaffold_028890_01G000100.1
>TraesROB_scaffold_028890_01G000200.1
>TraesROB_scaffold_028890_01G000400.1
>TraesROB_scaffold_028940_01G000100.1
>TraesROB_scaffold_028987_01G000200.1
>TraesROB_scaffold_029108_01G000100.1
>TraesROB_scaffold_029173_01G000200.1
>TraesROB_scaffold_029179_01G000200.1
>TraesROB_scaffold_029179_01G000300.1
>TraesROB_scaffold_029223_01G000100.1
>TraesROB_scaffold_029223_01G000200.1
>TraesROB_scaffold_029223_01G000300.1
>TraesROB_scaffold_029223_01G000700.1
>TraesROB_scaffold_029223_01G000800.1
>TraesROB_scaffold_029403_01G000100.1
>TraesROB_scaffold_029412_01G000100.1
>TraesROB_scaffold_029438_01G000100.1
>TraesROB_scaffold_029480_01G000400.1
>TraesROB_scaffold_029506_01G000100.1
>TraesROB_scaffold_029605_01G000400.1
>TraesROB_scaffold_029644_01G000300.1
>TraesROB_scaffold_029663_01G000600.1
>TraesROB_scaffold_029825_01G000200.1
>TraesROB_scaffold_029828_01G000200.1
>TraesROB_scaffold_029848_01G000200.1
>TraesROB_scaffold_030013_01G000500.1
>TraesROB_scaffold_030029_01G000400.1
>TraesROB_scaffold_030080_01G000100.1
>TraesROB_scaffold_030275_01G000100.1
>TraesROB_scaffold_030320_01G000300.1
>TraesROB_scaffold_030685_01G000100.1
>TraesROB_scaffold_030698_01G000100.1
>TraesROB_scaffold_030737_01G000100.1
>TraesROB_scaffold_030765_01G000500.1
>TraesROB_scaffold_030816_01G000600.1
>TraesROB_scaffold_030816_01G000800.1
>TraesROB_scaffold_030825_01G000100.1
>TraesROB_scaffold_030844_01G000400.1
>TraesROB_scaffold_030946_01G000200.1
>TraesROB_scaffold_030946_01G000300.1
>TraesROB_scaffold_030965_01G000200.1
>TraesROB_scaffold_031029_01G000100.1
>TraesROB_scaffold_031214_01G000200.1
>TraesROB_scaffold_031234_01G000100.1
>TraesROB_scaffold_031311_01G000100.1
>TraesROB_scaffold_031371_01G000600.1
>TraesROB_scaffold_031423_01G000100.1
>TraesROB_scaffold_031732_01G000200.1
>TraesROB_scaffold_032029_01G000100.1
>TraesROB_scaffold_032200_01G000100.1
>TraesROB_scaffold_032226_01G000500.1
>TraesROB_scaffold_032285_01G000300.1
>TraesROB_scaffold_032285_01G000500.1
>TraesROB_scaffold_032338_01G000100.1
>TraesROB_scaffold_032341_01G000300.1
>TraesROB_scaffold_032341_01G000400.1
>TraesROB_scaffold_032341_01G000500.1
>TraesROB_scaffold_032399_01G000200.1
>TraesROB_scaffold_032399_01G000500.1
>TraesROB_scaffold_032545_01G000100.1
>TraesROB_scaffold_032607_01G000200.1
>TraesROB_scaffold_032791_01G000100.1
>TraesROB_scaffold_032791_01G000200.1
>TraesROB_scaffold_032805_01G000200.1
>TraesROB_scaffold_033114_01G000200.1
>TraesROB_scaffold_033187_01G000100.1
>TraesROB_scaffold_033245_01G000200.1
>TraesROB_scaffold_033245_01G000500.1
>TraesROB_scaffold_033319_01G000200.1
>TraesROB_scaffold_033327_01G000400.1
>TraesROB_scaffold_033679_01G000100.1
>TraesROB_scaffold_033743_01G000200.1
>TraesROB_scaffold_033743_01G000300.1
>TraesROB_scaffold_033755_01G000100.1
>TraesROB_scaffold_034285_01G000200.1
>TraesROB_scaffold_034358_01G000100.1
>TraesROB_scaffold_034442_01G000100.1
>TraesROB_scaffold_034449_01G000100.1
>TraesROB_scaffold_034471_01G000100.1
>TraesROB_scaffold_034492_01G000200.1
>TraesROB_scaffold_034506_01G000200.1
>TraesROB_scaffold_034514_01G000200.1
>TraesROB_scaffold_034514_01G000600.1
>TraesROB_scaffold_034801_01G000500.1
>TraesROB_scaffold_034875_01G000300.1
>TraesROB_scaffold_034968_01G000100.1
>TraesROB_scaffold_034968_01G000200.1
>TraesROB_scaffold_034968_01G000400.1
>TraesROB_scaffold_035020_01G000200.1
>TraesROB_scaffold_035059_01G000100.1
>TraesROB_scaffold_035149_01G000100.1
>TraesROB_scaffold_035427_01G000100.1
>TraesROB_scaffold_035494_01G000100.1
>TraesROB_scaffold_035509_01G000100.1
>TraesROB_scaffold_035630_01G000200.1
>TraesROB_scaffold_035760_01G000200.1
>TraesROB_scaffold_035790_01G000500.1
>TraesROB_scaffold_035791_01G000100.1
>TraesROB_scaffold_035824_01G000400.1
>TraesROB_scaffold_036050_01G000400.1
>TraesROB_scaffold_036304_01G000300.1
>TraesROB_scaffold_036322_01G000200.1
>TraesROB_scaffold_036455_01G000200.1
>TraesROB_scaffold_036725_01G000100.1
>TraesROB_scaffold_036725_01G000200.1
>TraesROB_scaffold_036732_01G000100.1
>TraesROB_scaffold_036732_01G000200.1
>TraesROB_scaffold_036907_01G000100.1
>TraesROB_scaffold_037136_01G000200.1
>TraesROB_scaffold_037314_01G000100.1
>TraesROB_scaffold_037372_01G000200.1
>TraesROB_scaffold_037435_01G000200.1
>TraesROB_scaffold_037492_01G000100.1
>TraesROB_scaffold_037568_01G000100.1
>TraesROB_scaffold_037601_01G000100.1
>TraesROB_scaffold_037648_01G000500.1
>TraesROB_scaffold_038010_01G000300.1
>TraesROB_scaffold_038253_01G000200.1
>TraesROB_scaffold_038355_01G000200.1
>TraesROB_scaffold_038658_01G000100.1
>TraesROB_scaffold_039120_01G000100.1
>TraesROB_scaffold_039175_01G000100.1
>TraesROB_scaffold_039199_01G000400.1
>TraesROB_scaffold_039291_01G000600.1
>TraesROB_scaffold_039294_01G000200.1
>TraesROB_scaffold_039294_01G000300.1
>TraesROB_scaffold_039380_01G000100.1
>TraesROB_scaffold_039380_01G000200.1
>TraesROB_scaffold_039380_01G000300.1
>TraesROB_scaffold_039452_01G000100.1
>TraesROB_scaffold_039560_01G000400.1
>TraesROB_scaffold_039824_01G000200.1
>TraesROB_scaffold_039957_01G000100.1
>TraesROB_scaffold_040149_01G000300.1
>TraesROB_scaffold_040276_01G000200.1
>TraesROB_scaffold_040315_01G000700.1
>TraesROB_scaffold_040744_01G000300.1
>TraesROB_scaffold_040845_01G000200.1
>TraesROB_scaffold_041097_01G000200.1
>TraesROB_scaffold_041246_01G000200.1
>TraesROB_scaffold_041433_01G000400.1
>TraesROB_scaffold_041495_01G000200.1
>TraesROB_scaffold_041495_01G000400.1
>TraesROB_scaffold_041668_01G000200.1
>TraesROB_scaffold_041674_01G000300.1
>TraesROB_scaffold_041693_01G000600.1
>TraesROB_scaffold_041762_01G000100.1
>TraesROB_scaffold_041783_01G000100.1
>TraesROB_scaffold_041785_01G000100.1
>TraesROB_scaffold_041899_01G000200.1
>TraesROB_scaffold_041936_01G000200.1
>TraesROB_scaffold_041936_01G000500.1
>TraesROB_scaffold_042229_01G000300.1
>TraesROB_scaffold_042251_01G000100.1
>TraesROB_scaffold_042346_01G000200.1
>TraesROB_scaffold_042418_01G000300.1
>TraesROB_scaffold_042446_01G000100.1
>TraesROB_scaffold_042466_01G000200.1
>TraesROB_scaffold_042582_01G000100.1
>TraesROB_scaffold_042779_01G000300.1
>TraesROB_scaffold_042809_01G000500.1
>TraesROB_scaffold_042906_01G000300.1
>TraesROB_scaffold_043013_01G000300.1
>TraesROB_scaffold_043026_01G000100.1
>TraesROB_scaffold_043090_01G000300.1
>TraesROB_scaffold_043090_01G000400.1
>TraesROB_scaffold_043368_01G000100.1
>TraesROB_scaffold_043368_01G000200.1
>TraesROB_scaffold_043464_01G000100.1
>TraesROB_scaffold_043579_01G000600.1
>TraesROB_scaffold_043706_01G000100.1
>TraesROB_scaffold_043922_01G000100.1
>TraesROB_scaffold_044214_01G000300.1
>TraesROB_scaffold_044273_01G000500.1
>TraesROB_scaffold_044576_01G000200.1
>TraesROB_scaffold_044632_01G000500.1
>TraesROB_scaffold_044700_01G000100.1
>TraesROB_scaffold_045017_01G000600.1
>TraesROB_scaffold_045131_01G000400.1
>TraesROB_scaffold_045176_01G000200.1
>TraesROB_scaffold_045204_01G000200.1
>TraesROB_scaffold_045324_01G000100.1
>TraesROB_scaffold_045324_01G000200.1
>TraesROB_scaffold_045334_01G000100.1
>TraesROB_scaffold_045562_01G000200.1
>TraesROB_scaffold_045755_01G000100.1
>TraesROB_scaffold_045770_01G000200.1
>TraesROB_scaffold_045959_01G000400.1
>TraesROB_scaffold_046093_01G000300.1
>TraesROB_scaffold_046102_01G000200.1
>TraesROB_scaffold_046102_01G000300.1
>TraesROB_scaffold_046388_01G000300.1
>TraesROB_scaffold_046481_01G000500.1
>TraesROB_scaffold_046503_01G000100.1
>TraesROB_scaffold_046766_01G000100.1
>TraesROB_scaffold_047028_01G000300.1
>TraesROB_scaffold_047399_01G000200.1
>TraesROB_scaffold_047399_01G000300.1
>TraesROB_scaffold_047399_01G000600.1
>TraesROB_scaffold_047582_01G000100.1
>TraesROB_scaffold_047703_01G000300.1
>TraesROB_scaffold_047793_01G000200.1
>TraesROB_scaffold_047811_01G000100.1
>TraesROB_scaffold_047842_01G000700.1
>TraesROB_scaffold_047907_01G000100.1
>TraesROB_scaffold_047921_01G000200.1
>TraesROB_scaffold_047995_01G000300.1
>TraesROB_scaffold_048328_01G000400.1
>TraesROB_scaffold_048421_01G000100.1
>TraesROB_scaffold_048475_01G000100.1
>TraesROB_scaffold_048476_01G000100.1
>TraesROB_scaffold_048482_01G000100.1
>TraesROB_scaffold_048485_01G000400.1
>TraesROB_scaffold_048532_01G000100.1
>TraesROB_scaffold_048631_01G000300.1
>TraesROB_scaffold_048843_01G000200.1
>TraesROB_scaffold_048843_01G000900.1
>TraesROB_scaffold_048891_01G000100.1
>TraesROB_scaffold_048922_01G000200.1
>TraesROB_scaffold_048922_01G000300.1
>TraesROB_scaffold_048955_01G000100.1
>TraesROB_scaffold_049004_01G000200.1
>TraesROB_scaffold_049153_01G000200.1
>TraesROB_scaffold_049250_01G000300.1
>TraesROB_scaffold_049432_01G000100.1
>TraesROB_scaffold_049480_01G000200.1
>TraesROB_scaffold_049651_01G000200.1
>TraesROB_scaffold_049694_01G000100.1
>TraesROB_scaffold_049698_01G000100.1
>TraesROB_scaffold_049728_01G000100.1
>TraesROB_scaffold_049728_01G000300.1
>TraesROB_scaffold_049809_01G000200.1
>TraesROB_scaffold_049817_01G000100.1
>TraesROB_scaffold_050132_01G000200.1
>TraesROB_scaffold_050225_01G000500.1
>TraesROB_scaffold_050537_01G000200.1
>TraesROB_scaffold_050584_01G000400.1
>TraesROB_scaffold_050617_01G000300.1
>TraesROB_scaffold_050635_01G000100.1
>TraesROB_scaffold_050714_01G000100.1
>TraesROB_scaffold_050855_01G000100.1
>TraesROB_scaffold_051236_01G000200.1
>TraesROB_scaffold_051382_01G000100.1
>TraesROB_scaffold_051951_01G000100.1
>TraesROB_scaffold_051951_01G000200.1
>TraesROB_scaffold_051961_01G000300.1
>TraesROB_scaffold_051978_01G000200.1
>TraesROB_scaffold_052045_01G000500.1
>TraesROB_scaffold_052159_01G000200.1
>TraesROB_scaffold_052159_01G000400.1
>TraesROB_scaffold_052224_01G000100.1
>TraesROB_scaffold_052232_01G000200.1
>TraesROB_scaffold_052263_01G000100.1
>TraesROB_scaffold_052364_01G000300.1
>TraesROB_scaffold_052395_01G000200.1
>TraesROB_scaffold_052845_01G000100.1
>TraesROB_scaffold_052901_01G000100.1
>TraesROB_scaffold_052983_01G000200.1
>TraesROB_scaffold_053115_01G000100.1
>TraesROB_scaffold_053143_01G000300.1
>TraesROB_scaffold_053322_01G000100.1
>TraesROB_scaffold_053346_01G000100.1
>TraesROB_scaffold_053349_01G000100.1
>TraesROB_scaffold_053598_01G000200.1
>TraesROB_scaffold_053598_01G000400.1
>TraesROB_scaffold_053599_01G000200.1
>TraesROB_scaffold_053763_01G000100.1
>TraesROB_scaffold_053872_01G000100.1
>TraesROB_scaffold_053929_01G000100.1
>TraesROB_scaffold_053992_01G000200.1
>TraesROB_scaffold_054132_01G000100.1
>TraesROB_scaffold_054221_01G000300.1
>TraesROB_scaffold_054335_01G000100.1
>TraesROB_scaffold_054435_01G000100.1
>TraesROB_scaffold_054528_01G000400.1
>TraesROB_scaffold_054849_01G000100.1
>TraesROB_scaffold_054918_01G000200.1
>TraesROB_scaffold_055040_01G000100.1
>TraesROB_scaffold_055066_01G000100.1
>TraesROB_scaffold_055078_01G000200.1
>TraesROB_scaffold_055145_01G000100.1
>TraesROB_scaffold_055145_01G000200.1
>TraesROB_scaffold_055576_01G000600.1
>TraesROB_scaffold_055604_01G000100.1
>TraesROB_scaffold_056122_01G000100.1
>TraesROB_scaffold_056401_01G000100.1
>TraesROB_scaffold_056430_01G000100.1
>TraesROB_scaffold_056525_01G000200.1
>TraesROB_scaffold_056587_01G000200.1
>TraesROB_scaffold_056610_01G000200.1
>TraesROB_scaffold_056610_01G000400.1
>TraesROB_scaffold_056653_01G000100.1
>TraesROB_scaffold_056863_01G000200.1
>TraesROB_scaffold_056973_01G000100.1
>TraesROB_scaffold_057220_01G000200.1
>TraesROB_scaffold_057287_01G000300.1
>TraesROB_scaffold_057466_01G000100.1
>TraesROB_scaffold_057466_01G000200.1
>TraesROB_scaffold_057528_01G000200.1
>TraesROB_scaffold_057656_01G000100.1
>TraesROB_scaffold_057718_01G000100.1
>TraesROB_scaffold_057940_01G000100.1
>TraesROB_scaffold_057940_01G000200.1
>TraesROB_scaffold_058104_01G000100.1
>TraesROB_scaffold_058127_01G000100.1
>TraesROB_scaffold_058410_01G000200.1
>TraesROB_scaffold_058527_01G000100.1
>TraesROB_scaffold_058594_01G000100.1
>TraesROB_scaffold_058899_01G000100.1
>TraesROB_scaffold_058979_01G000100.1
>TraesROB_scaffold_059020_01G000200.1
>TraesROB_scaffold_059107_01G000100.1
>TraesROB_scaffold_059379_01G000100.1
>TraesROB_scaffold_059379_01G000300.1
>TraesROB_scaffold_059598_01G000100.1
>TraesROB_scaffold_059780_01G000100.1
>TraesROB_scaffold_059843_01G000100.1
>TraesROB_scaffold_060017_01G000100.1
>TraesROB_scaffold_060017_01G000200.1
>TraesROB_scaffold_060017_01G000300.1
>TraesROB_scaffold_060106_01G000100.1
>TraesROB_scaffold_060386_01G000100.1
>TraesROB_scaffold_060538_01G000100.1
>TraesROB_scaffold_060538_01G000200.1
>TraesROB_scaffold_060954_01G000100.1
>TraesROB_scaffold_061419_01G000300.1
>TraesROB_scaffold_061580_01G000100.1
>TraesROB_scaffold_061584_01G000100.1
>TraesROB_scaffold_061696_01G000100.1
>TraesROB_scaffold_061701_01G000600.1
>TraesROB_scaffold_061788_01G000200.1
>TraesROB_scaffold_061788_01G000300.1
>TraesROB_scaffold_061984_01G000100.1
>TraesROB_scaffold_061984_01G000300.1
>TraesROB_scaffold_062553_01G000100.1
>TraesROB_scaffold_062905_01G000100.1
>TraesROB_scaffold_062967_01G000100.1
>TraesROB_scaffold_062999_01G000200.1
>TraesROB_scaffold_063279_01G000100.1
>TraesROB_scaffold_063342_01G000100.1
>TraesROB_scaffold_063518_01G000100.1
>TraesROB_scaffold_063668_01G000100.1
>TraesROB_scaffold_063695_01G000100.1
>TraesROB_scaffold_063825_01G000100.1
>TraesROB_scaffold_063855_01G000100.1
>TraesROB_scaffold_063900_01G000100.1
>TraesROB_scaffold_064123_01G000200.1
>TraesROB_scaffold_064173_01G000200.1
>TraesROB_scaffold_064301_01G000100.1
>TraesROB_scaffold_064434_01G000300.1
>TraesROB_scaffold_064756_01G000100.1
>TraesROB_scaffold_064791_01G000100.1
>TraesROB_scaffold_064841_01G000100.1
>TraesROB_scaffold_064855_01G000100.1
>TraesROB_scaffold_064855_01G000300.1
>TraesROB_scaffold_065049_01G000100.1
>TraesROB_scaffold_065049_01G000200.1
>TraesROB_scaffold_065190_01G000300.1
>TraesROB_scaffold_065320_01G000100.1
>TraesROB_scaffold_065561_01G000100.1
>TraesROB_scaffold_065924_01G000100.1
>TraesROB_scaffold_065943_01G000300.1
>TraesROB_scaffold_066237_01G000100.1
>TraesROB_scaffold_066569_01G000200.1
>TraesROB_scaffold_066780_01G000100.1
>TraesROB_scaffold_066814_01G000100.1
>TraesROB_scaffold_066841_01G000200.1
>TraesROB_scaffold_067301_01G000300.1
>TraesROB_scaffold_067479_01G000200.1
>TraesROB_scaffold_067812_01G000300.1
>TraesROB_scaffold_068154_01G000200.1
>TraesROB_scaffold_068154_01G000300.1
>TraesROB_scaffold_068211_01G000100.1
>TraesROB_scaffold_068495_01G000100.1
>TraesROB_scaffold_068509_01G000100.1
>TraesROB_scaffold_068614_01G000100.1
>TraesROB_scaffold_069133_01G000100.1
>TraesROB_scaffold_069133_01G000200.1
>TraesROB_scaffold_069268_01G000100.1
>TraesROB_scaffold_069436_01G000100.1
>TraesROB_scaffold_069436_01G000200.1
>TraesROB_scaffold_069537_01G000500.1
>TraesROB_scaffold_069616_01G000200.1_split1
>TraesROB_scaffold_069616_01G000200.1_split2
>TraesROB_scaffold_069633_01G000100.1
>TraesROB_scaffold_069886_01G000200.1
>TraesROB_scaffold_069912_01G000100.1
>TraesROB_scaffold_069992_01G000100.1
>TraesROB_scaffold_070019_01G000200.1
>TraesROB_scaffold_070480_01G000100.1
>TraesROB_scaffold_070480_01G000300.1
>TraesROB_scaffold_070489_01G000200.1
>TraesROB_scaffold_070503_01G000100.1
>TraesROB_scaffold_070694_01G000100.1
>TraesROB_scaffold_070762_01G000100.1
>TraesROB_scaffold_070810_01G000100.1
>TraesROB_scaffold_070914_01G000400.1
>TraesROB_scaffold_071126_01G000100.1
>TraesROB_scaffold_071388_01G000100.1
>TraesROB_scaffold_071793_01G000100.1
>TraesROB_scaffold_072220_01G000100.1
>TraesROB_scaffold_072251_01G000100.1
>TraesROB_scaffold_072295_01G000100.1
>TraesROB_scaffold_072295_01G000200.1
>TraesROB_scaffold_072794_01G000100.1
>TraesROB_scaffold_072868_01G000200.1
>TraesROB_scaffold_072993_01G000100.1
>TraesROB_scaffold_073108_01G000200.1
>TraesROB_scaffold_073348_01G000200.1
>TraesROB_scaffold_073554_01G000100.1
>TraesROB_scaffold_073587_01G000100.1
>TraesROB_scaffold_073636_01G000200.1
>TraesROB_scaffold_074182_01G000100.1
>TraesROB_scaffold_074230_01G000100.1
>TraesROB_scaffold_074230_01G000200.1
>TraesROB_scaffold_074908_01G000200.1
>TraesROB_scaffold_075207_01G000200.1
>TraesROB_scaffold_075241_01G000100.1
>TraesROB_scaffold_075456_01G000100.1
>TraesROB_scaffold_075520_01G000300.1
>TraesROB_scaffold_075622_01G000100.1
>TraesROB_scaffold_075684_01G000200.1
>TraesROB_scaffold_075801_01G000100.1
>TraesROB_scaffold_076059_01G000100.1
>TraesROB_scaffold_076090_01G000100.1
>TraesROB_scaffold_076090_01G000200.1
>TraesROB_scaffold_076279_01G000200.1
>TraesROB_scaffold_076794_01G000200.1
>TraesROB_scaffold_076824_01G000100.1
>TraesROB_scaffold_077210_01G000300.1
>TraesROB_scaffold_077210_01G000400.1
>TraesROB_scaffold_077276_01G000400.1
>TraesROB_scaffold_077343_01G000300.1
>TraesROB_scaffold_077711_01G000100.1
>TraesROB_scaffold_077711_01G000300.1
>TraesROB_scaffold_077873_01G000100.1
>TraesROB_scaffold_077873_01G000200.1
>TraesROB_scaffold_077873_01G000300.1
>TraesROB_scaffold_078181_01G000200.1
>TraesROB_scaffold_078722_01G000100.1
>TraesROB_scaffold_079209_01G000200.1
>TraesROB_scaffold_079261_01G000100.1
>TraesROB_scaffold_079316_01G000300.1
>TraesROB_scaffold_079336_01G000200.1
>TraesROB_scaffold_079559_01G000100.1
>TraesROB_scaffold_079576_01G000100.1
>TraesROB_scaffold_079696_01G000200.1
>TraesROB_scaffold_079986_01G000300.1
>TraesROB_scaffold_080035_01G000100.1
>TraesROB_scaffold_080035_01G000200.1
>TraesROB_scaffold_080561_01G000100.1
>TraesROB_scaffold_080880_01G000100.1
>TraesROB_scaffold_080880_01G000300.1
>TraesROB_scaffold_080880_01G000400.1
>TraesROB_scaffold_081293_01G000100.1
>TraesROB_scaffold_081293_01G000200.1
>TraesROB_scaffold_081605_01G000100.1
>TraesROB_scaffold_081683_01G000400.1
>TraesROB_scaffold_081770_01G000200.1
>TraesROB_scaffold_081934_01G000100.1
>TraesROB_scaffold_082101_01G000100.1
>TraesROB_scaffold_082523_01G000100.1
>TraesROB_scaffold_082652_01G000200.1
>TraesROB_scaffold_082804_01G000100.1
>TraesROB_scaffold_082979_01G000200.1
>TraesROB_scaffold_083276_01G000100.1
>TraesROB_scaffold_083276_01G000200.1
>TraesROB_scaffold_083333_01G000100.1
>TraesROB_scaffold_083780_01G000100.1
>TraesROB_scaffold_083844_01G000200.1
>TraesROB_scaffold_084104_01G000100.1
>TraesROB_scaffold_084224_01G000400.1
>TraesROB_scaffold_084322_01G000500.1
>TraesROB_scaffold_084364_01G000100.1
>TraesROB_scaffold_084364_01G000200.1
>TraesROB_scaffold_084649_01G000300.1
>TraesROB_scaffold_084940_01G000100.1
>TraesROB_scaffold_085617_01G000100.1
>TraesROB_scaffold_085721_01G000100.1
>TraesROB_scaffold_085727_01G000100.1
>TraesROB_scaffold_085881_01G000100.1
>TraesROB_scaffold_085881_01G000200.1
>TraesROB_scaffold_085881_01G000400.1
>TraesROB_scaffold_086010_01G000200.1
>TraesROB_scaffold_086145_01G000200.1
>TraesROB_scaffold_086451_01G000100.1
>TraesROB_scaffold_086576_01G000100.1
>TraesROB_scaffold_086576_01G000200.1
>TraesROB_scaffold_086618_01G000300.1
>TraesROB_scaffold_086753_01G000100.1
>TraesROB_scaffold_086805_01G000100.1
>TraesROB_scaffold_086834_01G000100.1
>TraesROB_scaffold_086836_01G000100.1
>TraesROB_scaffold_086839_01G000300.1
>TraesROB_scaffold_086957_01G000100.1
>TraesROB_scaffold_087345_01G000100.1
>TraesROB_scaffold_087662_01G000200.1
>TraesROB_scaffold_087675_01G000200.1
>TraesROB_scaffold_087894_01G000200.1
>TraesROB_scaffold_088144_01G000100.1
>TraesROB_scaffold_088195_01G000100.1
>TraesROB_scaffold_088363_01G000100.1
>TraesROB_scaffold_088376_01G000200.1
>TraesROB_scaffold_088455_01G000200.1_split1
>TraesROB_scaffold_088455_01G000200.1_split2
>TraesROB_scaffold_088514_01G000100.1
>TraesROB_scaffold_088661_01G000100.1
>TraesROB_scaffold_088727_01G000400.1
>TraesROB_scaffold_089337_01G000100.1
>TraesROB_scaffold_089481_01G000100.1
>TraesROB_scaffold_089866_01G000200.1
>TraesROB_scaffold_089889_01G000100.1
>TraesROB_scaffold_089909_01G000100.1
>TraesROB_scaffold_090398_01G000100.1
>TraesROB_scaffold_090514_01G000500.1
>TraesROB_scaffold_090836_01G000200.1
>TraesROB_scaffold_090909_01G000100.1
>TraesROB_scaffold_090996_01G000300.1
>TraesROB_scaffold_091089_01G000100.1
>TraesROB_scaffold_091432_01G000100.1
>TraesROB_scaffold_091432_01G000200.1
>TraesROB_scaffold_091808_01G000100.1
>TraesROB_scaffold_092234_01G000200.1
>TraesROB_scaffold_092308_01G000200.1
>TraesROB_scaffold_092925_01G000200.1
>TraesROB_scaffold_093339_01G000100.1
>TraesROB_scaffold_093350_01G000100.1
>TraesROB_scaffold_093654_01G000100.1
>TraesROB_scaffold_093912_01G000100.1
>TraesROB_scaffold_094062_01G000100.1
>TraesROB_scaffold_094086_01G000100.1
>TraesROB_scaffold_094665_01G000200.1
>TraesROB_scaffold_095041_01G000500.1
>TraesROB_scaffold_095175_01G000100.1
>TraesROB_scaffold_096101_01G000300.1
>TraesROB_scaffold_096274_01G000200.1
>TraesROB_scaffold_096388_01G000200.1
>TraesROB_scaffold_096482_01G000100.1
>TraesROB_scaffold_096491_01G000100.1
>TraesROB_scaffold_097023_01G000100.1
>TraesROB_scaffold_097090_01G000200.1
>TraesROB_scaffold_097135_01G000100.1
>TraesROB_scaffold_097249_01G000200.1
>TraesROB_scaffold_097348_01G000300.1
>TraesROB_scaffold_097394_01G000100.1
>TraesROB_scaffold_097461_01G000100.1
>TraesROB_scaffold_098039_01G000100.1
>TraesROB_scaffold_098119_01G000100.1
>TraesROB_scaffold_098569_01G000100.1
>TraesROB_scaffold_098705_01G000100.1
>TraesROB_scaffold_098730_01G000100.1
>TraesROB_scaffold_098751_01G000200.1
>TraesROB_scaffold_098968_01G000200.1
>TraesROB_scaffold_099351_01G000100.1
>TraesROB_scaffold_099463_01G000200.1
>TraesROB_scaffold_099800_01G000100.1
>TraesROB_scaffold_100007_01G000100.1
>TraesROB_scaffold_100023_01G000200.1
>TraesROB_scaffold_101178_01G000100.1
>TraesROB_scaffold_101246_01G000200.1
>TraesROB_scaffold_101624_01G000100.1
>TraesROB_scaffold_101687_01G000200.1
>TraesROB_scaffold_102018_01G000100.1
>TraesROB_scaffold_102539_01G000100.1
>TraesROB_scaffold_102750_01G000100.1
>TraesROB_scaffold_103960_01G000200.1
>TraesROB_scaffold_104591_01G000100.1
>TraesROB_scaffold_105113_01G000100.1
>TraesROB_scaffold_105129_01G000100.1
>TraesROB_scaffold_105188_01G000100.1
>TraesROB_scaffold_105509_01G000200.1
>TraesROB_scaffold_105598_01G000100.1
>TraesROB_scaffold_105797_01G000200.1
>TraesROB_scaffold_105806_01G000100.1
>TraesROB_scaffold_106403_01G000100.1
>TraesROB_scaffold_106578_01G000100.1
>TraesROB_scaffold_106800_01G000400.1
>TraesROB_scaffold_108254_01G000200.1
>TraesROB_scaffold_108545_01G000100.1
>TraesROB_scaffold_108654_01G000500.1
>TraesROB_scaffold_108688_01G000100.1
>TraesROB_scaffold_109317_01G000300.1
>TraesROB_scaffold_109525_01G000100.1
>TraesROB_scaffold_109582_01G000100.1
>TraesROB_scaffold_109981_01G000100.1
>TraesROB_scaffold_110000_01G000300.1_split1
>TraesROB_scaffold_110000_01G000300.1_split2
>TraesROB_scaffold_110185_01G000100.1
>TraesROB_scaffold_111315_01G000100.1
>TraesROB_scaffold_111315_01G000200.1
>TraesROB_scaffold_111360_01G000300.1
>TraesROB_scaffold_111515_01G000200.1
>TraesROB_scaffold_113398_01G000100.1
>TraesROB_scaffold_113426_01G000100.1
>TraesROB_scaffold_114211_01G000200.1
>TraesROB_scaffold_114256_01G000100.1
>TraesROB_scaffold_114525_01G000100.1
>TraesROB_scaffold_114876_01G000100.1
>TraesROB_scaffold_114979_01G000100.1
>TraesROB_scaffold_115162_01G000100.1
>TraesROB_scaffold_115178_01G000100.1
>TraesROB_scaffold_115178_01G000200.1
>TraesROB_scaffold_115692_01G000400.1
>TraesROB_scaffold_115708_01G000200.1
>TraesROB_scaffold_115749_01G000100.1
>TraesROB_scaffold_116467_01G000200.1
>TraesROB_scaffold_116467_01G000300.1
>TraesROB_scaffold_116744_01G000100.1
>TraesROB_scaffold_117963_01G000100.1
>TraesROB_scaffold_118104_01G000200.1
>TraesROB_scaffold_119208_01G000100.1
>TraesROB_scaffold_119941_01G000100.1
>TraesROB_scaffold_120067_01G000100.1
>TraesROB_scaffold_120193_01G000200.1
>TraesROB_scaffold_120767_01G000200.1
>TraesROB_scaffold_120941_01G000200.1
>TraesROB_scaffold_121063_01G000100.1
>TraesROB_scaffold_121396_01G000100.1
>TraesROB_scaffold_122049_01G000100.1
>TraesROB_scaffold_122601_01G000100.1
>TraesROB_scaffold_122660_01G000100.1
>TraesROB_scaffold_122720_01G000100.1
>TraesROB_scaffold_122809_01G000100.1
>TraesROB_scaffold_122862_01G000100.1
>TraesROB_scaffold_123352_01G000100.1
>TraesROB_scaffold_123748_01G000300.1
>TraesROB_scaffold_124797_01G000100.1
>TraesROB_scaffold_126666_01G000100.1
>TraesROB_scaffold_127488_01G000200.1
>TraesROB_scaffold_127657_01G000100.1
>TraesROB_scaffold_129203_01G000500.1
>TraesROB_scaffold_129439_01G000100.1
>TraesROB_scaffold_129701_01G000100.1
>TraesROB_scaffold_129844_01G000100.1
>TraesROB_scaffold_130638_01G000100.1
>TraesROB_scaffold_130914_01G000100.1
>TraesROB_scaffold_131225_01G000100.1
>TraesROB_scaffold_131574_01G000100.1
>TraesROB_scaffold_131634_01G000100.1
>TraesROB_scaffold_132160_01G000100.1
>TraesROB_scaffold_132558_01G000300.1
>TraesROB_scaffold_133357_01G000100.1
>TraesROB_scaffold_133488_01G000100.1
>TraesROB_scaffold_134149_01G000100.1
>TraesROB_scaffold_134620_01G000100.1
>TraesROB_scaffold_134785_01G000100.1
>TraesROB_scaffold_134929_01G000100.1
>TraesROB_scaffold_135065_01G000300.1
>TraesROB_scaffold_135074_01G000200.1
>TraesROB_scaffold_135502_01G000100.1
>TraesROB_scaffold_136994_01G000200.1
>TraesROB_scaffold_137024_01G000100.1
>TraesROB_scaffold_137163_01G000100.1
>TraesROB_scaffold_137278_01G000100.1
>TraesROB_scaffold_137503_01G000100.1
>TraesROB_scaffold_137829_01G000100.1
>TraesROB_scaffold_137972_01G000100.1
>TraesROB_scaffold_138352_01G000100.1
>TraesROB_scaffold_138818_01G000100.1
>TraesROB_scaffold_139061_01G000100.1
>TraesROB_scaffold_141202_01G000200.1
>TraesROB_scaffold_141430_01G000100.1
>TraesROB_scaffold_142056_01G000200.1
>TraesROB_scaffold_143006_01G000300.1
>TraesROB_scaffold_144256_01G000100.1
>TraesROB_scaffold_144295_01G000100.1
>TraesROB_scaffold_145317_01G000100.1
>TraesROB_scaffold_145386_01G000100.1
>TraesROB_scaffold_146735_01G000100.1
>TraesROB_scaffold_149784_01G000100.1
>TraesROB_scaffold_151121_01G000100.1
>TraesROB_scaffold_153140_01G000100.1
>TraesROB_scaffold_153894_01G000100.1
>TraesROB_scaffold_154135_01G000200.1
>TraesROB_scaffold_154608_01G000300.1
>TraesROB_scaffold_154850_01G000100.1
>TraesROB_scaffold_154966_01G000100.1
>TraesROB_scaffold_155323_01G000100.1
>TraesROB_scaffold_155652_01G000100.1
>TraesROB_scaffold_158414_01G000100.1
>TraesROB_scaffold_158519_01G000100.1
>TraesROB_scaffold_161603_01G000100.1
>TraesROB_scaffold_161663_01G000100.1
>TraesROB_scaffold_164229_01G000100.1
>TraesROB_scaffold_174561_01G000100.1
>TraesROB_scaffold_175908_01G000100.1
>TraesROB_scaffold_181241_01G000100.1
>TraesROB_scaffold_182287_01G000100.1
>TraesROB_scaffold_184186_01G000100.1
>TraesROB_scaffold_189290_01G000200.1
>TraesROB_scaffold_191086_01G000100.1
>TraesROB_scaffold_196674_01G000100.1
>TraesROB_scaffold_212125_01G000100.1
>TraesROB_scaffold_222595_01G000100.1
>TraesROB_scaffold_232849_01G000100.1
>TraesROB_scaffold_237871_01G000100.1
>TraesROB_scaffold_284552_01G000100.1
