# Supplementary material for: Comparative gene retention analysis in barley, wild emmer, and bread wheat pangenome lines reveals factors affecting gene retention following gene duplication
Source: BMC Biol. 2023 Feb 6;21:25. doi: 10.1186/s12915-022-01503-z (PMC9903521; doi:10.1186/s12915-022-01503-z)
Supplement: Supplementary file 13 — Additional file 13. Gene annotation validation results of selected OGs genes in 15 wheat genome assemblies. [file 12915_2022_1503_MOESM13_ESM.zip › bitacora_run1_outputs/TraesROBIGUS/OG0001285_scan_gene_id.txt]

>TraesROB_scaffold_000049_01G000100.1
>TraesROB_scaffold_000509_01G000300.1
>TraesROB_scaffold_000509_01G000400.1
>TraesROB_scaffold_001525_01G000100.1
>TraesROB_scaffold_001525_01G000200.1
>TraesROB_scaffold_001670_01G000300.1
>TraesROB_scaffold_002245_01G000100.1
>TraesROB_scaffold_002664_01G000100.1
>TraesROB_scaffold_005683_01G000400.1
>TraesROB_scaffold_007166_01G000100.1
>TraesROB_scaffold_007466_01G000400.1
>TraesROB_scaffold_007510_01G000100.1
>TraesROB_scaffold_008633_01G000100.1
>TraesROB_scaffold_009329_01G000100.1
>TraesROB_scaffold_009329_01G000200.1
>TraesROB_scaffold_009979_01G000100.1
>TraesROB_scaffold_010077_01G001100.1
>TraesROB_scaffold_010540_01G000100.1
>TraesROB_scaffold_010815_01G000300.1
>TraesROB_scaffold_011174_01G000700.1
>TraesROB_scaffold_013571_01G000300.1
>TraesROB_scaffold_014278_01G000100.1
>TraesROB_scaffold_014833_01G000100.1
>TraesROB_scaffold_014862_01G000100.1
>TraesROB_scaffold_014920_01G000400.1
>TraesROB_scaffold_018262_01G000100.1
>TraesROB_scaffold_018336_01G000200.1
>TraesROB_scaffold_020616_01G000100.1
>TraesROB_scaffold_020862_01G000700.1
>TraesROB_scaffold_020933_01G000100.1
>TraesROB_scaffold_020933_01G000200.1
>TraesROB_scaffold_022203_01G000100.1
>TraesROB_scaffold_023108_01G000100.1
>TraesROB_scaffold_025187_01G000200.1
>TraesROB_scaffold_026147_01G000100.1
>TraesROB_scaffold_028215_01G000300.1
>TraesROB_scaffold_028507_01G000100.1
>TraesROB_scaffold_028507_01G000200.1
>TraesROB_scaffold_030662_01G000200.1
>TraesROB_scaffold_033475_01G000300.1
>TraesROB_scaffold_033475_01G000500.1
>TraesROB_scaffold_033753_01G000200.1
>TraesROB_scaffold_033872_01G000300.1
>TraesROB_scaffold_034366_01G000300.1
>TraesROB_scaffold_034486_01G000100.1
>TraesROB_scaffold_034901_01G000200.1
>TraesROB_scaffold_035740_01G000100.1
>TraesROB_scaffold_036583_01G000100.1
>TraesROB_scaffold_036966_01G000100.1
>TraesROB_scaffold_037659_01G000400.1
>TraesROB_scaffold_039317_01G000100.1
>TraesROB_scaffold_040027_01G000100.1
>TraesROB_scaffold_040582_01G000100.1
>TraesROB_scaffold_042031_01G000200.1
>TraesROB_scaffold_042198_01G000100.1
>TraesROB_scaffold_043421_01G000400.1
>TraesROB_scaffold_043596_01G000100.1
>TraesROB_scaffold_044733_01G000100.1
>TraesROB_scaffold_045007_01G000100.1
>TraesROB_scaffold_045314_01G000300.1
>TraesROB_scaffold_045776_01G000200.1
>TraesROB_scaffold_046527_01G000200.1
>TraesROB_scaffold_046629_01G000200.1
>TraesROB_scaffold_047088_01G000200.1
>TraesROB_scaffold_047517_01G000100.1
>TraesROB_scaffold_048206_01G000100.1
>TraesROB_scaffold_050648_01G000100.1
>TraesROB_scaffold_051489_01G000100.1
>TraesROB_scaffold_051927_01G000100.1
>TraesROB_scaffold_053140_01G000100.1
>TraesROB_scaffold_053259_01G000100.1
>TraesROB_scaffold_053313_01G000100.1
>TraesROB_scaffold_055114_01G000100.1
>TraesROB_scaffold_055538_01G000100.1
>TraesROB_scaffold_057312_01G000100.1
>TraesROB_scaffold_057403_01G000100.1
>TraesROB_scaffold_058174_01G000400.1
>TraesROB_scaffold_058403_01G000100.1
>TraesROB_scaffold_058437_01G000100.1
>TraesROB_scaffold_058521_01G000200.1
>TraesROB_scaffold_059498_01G000100.1
>TraesROB_scaffold_060167_01G000100.1
>TraesROB_scaffold_062757_01G000100.1
>TraesROB_scaffold_062757_01G000200.1
>TraesROB_scaffold_062757_01G000500.1
>TraesROB_scaffold_064825_01G000200.1
>TraesROB_scaffold_065307_01G000100.1
>TraesROB_scaffold_065832_01G000200.1
>TraesROB_scaffold_068279_01G000100.1
>TraesROB_scaffold_070577_01G000100.1
>TraesROB_scaffold_072453_01G000100.1
>TraesROB_scaffold_074903_01G000100.1
>TraesROB_scaffold_075096_01G000400.1
>TraesROB_scaffold_075275_01G000100.1
>TraesROB_scaffold_075328_01G000400.1
>TraesROB_scaffold_076288_01G000100.1
>TraesROB_scaffold_076853_01G000100.1
>TraesROB_scaffold_077971_01G000100.1
>TraesROB_scaffold_079792_01G000100.1
>TraesROB_scaffold_084952_01G000200.1
>TraesROB_scaffold_085601_01G000100.1
>TraesROB_scaffold_087668_01G000100.1
>TraesROB_scaffold_088913_01G000100.1
>TraesROB_scaffold_091189_01G000100.1
>TraesROB_scaffold_093449_01G000100.1
>TraesROB_scaffold_096800_01G000100.1
>TraesROB_scaffold_097798_01G000300.1
>TraesROB_scaffold_098388_01G000100.1
>TraesROB_scaffold_100602_01G000100.1
>TraesROB_scaffold_101217_01G000200.1
>TraesROB_scaffold_102771_01G000100.1
>TraesROB_scaffold_103773_01G000200.1
>TraesROB_scaffold_105801_01G000200.1
>TraesROB_scaffold_111395_01G000100.1
>TraesROB_scaffold_114956_01G000100.1
>TraesROB_scaffold_116127_01G000100.1
>TraesROB_scaffold_116298_01G000100.1
>TraesROB_scaffold_117966_01G000300.1
>TraesROB_scaffold_118136_01G000100.1
>TraesROB_scaffold_122969_01G000200.1
>TraesROB_scaffold_123730_01G000100.1
>TraesROB_scaffold_124037_01G000100.1
>TraesROB_scaffold_136895_01G000100.1
>TraesROB_scaffold_140130_01G000100.1
>TraesROB_scaffold_147105_01G000100.1
>TraesROB_scaffold_148610_01G000100.1
>TraesROB_scaffold_148953_01G000100.1
>TraesROB_scaffold_156904_01G000100.1
>TraesROB_scaffold_159395_01G000100.1
>TraesROB_scaffold_184413_01G000100.1
>TraesROB_scaffold_194080_01G000100.1
>TraesROB_scaffold_231741_01G000100.1
>TraesROB_scaffold_231965_01G000100.1
