# Supplementary material for: Comparative gene retention analysis in barley, wild emmer, and bread wheat pangenome lines reveals factors affecting gene retention following gene duplication
Source: BMC Biol. 2023 Feb 6;21:25. doi: 10.1186/s12915-022-01503-z (PMC9903521; doi:10.1186/s12915-022-01503-z)
Supplement: Supplementary file 13 — Additional file 13. Gene annotation validation results of selected OGs genes in 15 wheat genome assemblies. [file 12915_2022_1503_MOESM13_ESM.zip › bitacora_run1_outputs/TraesROBIGUS/OG0005180_scan_gene_id.txt]

>TraesROB_scaffold_000708_01G000200.1
>TraesROB_scaffold_003934_01G000500.1
>TraesROB_scaffold_003938_01G000100.1
>TraesROB_scaffold_004854_01G000200.1
>TraesROB_scaffold_011269_01G000300.1
>TraesROB_scaffold_015483_01G000200.1
>TraesROB_scaffold_017895_01G000100.1
>TraesROB_scaffold_017895_01G000600.1
>TraesROB_scaffold_018877_01G000100.1
>TraesROB_scaffold_038150_01G000100.1
>TraesROB_scaffold_039481_01G000100.1
>TraesROB_scaffold_040274_01G000100.1
>TraesROB_scaffold_042388_01G000100.1
>TraesROB_scaffold_043048_01G000200.1
>TraesROB_scaffold_055779_01G000200.1
>TraesROB_scaffold_060835_01G000100.1
>TraesROB_scaffold_066380_01G000100.1
>TraesROB_scaffold_072309_01G000100.1
>TraesROB_scaffold_079281_01G000100.1
>TraesROB_scaffold_098997_01G000100.1
>TraesROB_scaffold_101079_01G000100.1
>TraesROB_scaffold_123109_01G000100.1
>TraesROB_scaffold_158419_01G000100.1
>TraesROB_scaffold_173127_01G000100.1
