# Supplementary material for: Comparative gene retention analysis in barley, wild emmer, and bread wheat pangenome lines reveals factors affecting gene retention following gene duplication
Source: BMC Biol. 2023 Feb 6;21:25. doi: 10.1186/s12915-022-01503-z (PMC9903521; doi:10.1186/s12915-022-01503-z)
Supplement: Supplementary file 13 — Additional file 13. Gene annotation validation results of selected OGs genes in 15 wheat genome assemblies. [file 12915_2022_1503_MOESM13_ESM.zip › bitacora_run1_outputs/TraesROBIGUS/OG0002040_scan_gene_id.txt]

>TraesROB_scaffold_000080_01G000100.1
>TraesROB_scaffold_000135_01G000400.1
>TraesROB_scaffold_000895_01G000500.1
>TraesROB_scaffold_000944_01G000100.1
>TraesROB_scaffold_000944_01G000200.1
>TraesROB_scaffold_001443_01G000200.1
>TraesROB_scaffold_001480_01G000200.1
>TraesROB_scaffold_001480_01G000300.1
>TraesROB_scaffold_001538_01G001600.1
>TraesROB_scaffold_002336_01G000600.1
>TraesROB_scaffold_002526_01G000300.1
>TraesROB_scaffold_002941_01G000400.1
>TraesROB_scaffold_003009_01G000100.1
>TraesROB_scaffold_003568_01G000300.1
>TraesROB_scaffold_003668_01G000100.1
>TraesROB_scaffold_003809_01G000300.1
>TraesROB_scaffold_004051_01G000300.1
>TraesROB_scaffold_004155_01G001100.1
>TraesROB_scaffold_004265_01G000100.1
>TraesROB_scaffold_004536_01G000100.1
>TraesROB_scaffold_005502_01G000100.1
>TraesROB_scaffold_006009_01G000100.1
>TraesROB_scaffold_006042_01G000100.1
>TraesROB_scaffold_006313_01G000200.1
>TraesROB_scaffold_006690_01G000100.1
>TraesROB_scaffold_006830_01G000400.1
>TraesROB_scaffold_007485_01G000100.1
>TraesROB_scaffold_007631_01G000100.1
>TraesROB_scaffold_008351_01G000100.1
>TraesROB_scaffold_008720_01G000100.1
>TraesROB_scaffold_009079_01G000300.1
>TraesROB_scaffold_009850_01G000200.1
>TraesROB_scaffold_011278_01G000100.1
>TraesROB_scaffold_011408_01G000200.1
>TraesROB_scaffold_011835_01G000200.1
>TraesROB_scaffold_012577_01G000200.1
>TraesROB_scaffold_012794_01G000100.1
>TraesROB_scaffold_013176_01G000600.1
>TraesROB_scaffold_013215_01G000200.1
>TraesROB_scaffold_013573_01G000200.1
>TraesROB_scaffold_013573_01G000300.1
>TraesROB_scaffold_016728_01G000700.1
>TraesROB_scaffold_016737_01G000200.1
>TraesROB_scaffold_016765_01G000100.1
>TraesROB_scaffold_017162_01G000100.1
>TraesROB_scaffold_017162_01G000200.1
>TraesROB_scaffold_017897_01G000100.1
>TraesROB_scaffold_017915_01G000100.1
>TraesROB_scaffold_018032_01G000200.1
>TraesROB_scaffold_018806_01G000200.1
>TraesROB_scaffold_018968_01G000100.1
>TraesROB_scaffold_019191_01G000100.1
>TraesROB_scaffold_019581_01G000200.1
>TraesROB_scaffold_020419_01G000100.1
>TraesROB_scaffold_020520_01G000100.1
>TraesROB_scaffold_023149_01G000100.1
>TraesROB_scaffold_023281_01G000100.1
>TraesROB_scaffold_023811_01G000200.1
>TraesROB_scaffold_023831_01G000100.1
>TraesROB_scaffold_025064_01G000100.1
>TraesROB_scaffold_025568_01G000100.1
>TraesROB_scaffold_025654_01G000300.1
>TraesROB_scaffold_025795_01G000400.1
>TraesROB_scaffold_026071_01G000100.1
>TraesROB_scaffold_026363_01G000100.1
>TraesROB_scaffold_026392_01G000500.1
>TraesROB_scaffold_026817_01G000200.1
>TraesROB_scaffold_027066_01G000200.1
>TraesROB_scaffold_027508_01G000200.1
>TraesROB_scaffold_027508_01G000300.1
>TraesROB_scaffold_028264_01G000400.1
>TraesROB_scaffold_028410_01G000300.1
>TraesROB_scaffold_028410_01G000600.1
>TraesROB_scaffold_028645_01G000200.1
>TraesROB_scaffold_028800_01G000500.1
>TraesROB_scaffold_029274_01G000100.1
>TraesROB_scaffold_030057_01G000100.1
>TraesROB_scaffold_030348_01G000100.1
>TraesROB_scaffold_030383_01G000100.1
>TraesROB_scaffold_031998_01G000100.1
>TraesROB_scaffold_032402_01G000100.1
>TraesROB_scaffold_032558_01G000100.1
>TraesROB_scaffold_032892_01G000100.1
>TraesROB_scaffold_033912_01G000100.1
>TraesROB_scaffold_033963_01G000300.1
>TraesROB_scaffold_035098_01G000200.1
>TraesROB_scaffold_035197_01G000100.1
>TraesROB_scaffold_036104_01G000400.1
>TraesROB_scaffold_036104_01G000500.1
>TraesROB_scaffold_036192_01G000100.1
>TraesROB_scaffold_036639_01G000300.1
>TraesROB_scaffold_036667_01G000300.1
>TraesROB_scaffold_037336_01G000100.1
>TraesROB_scaffold_038323_01G000100.1
>TraesROB_scaffold_038339_01G000200.1
>TraesROB_scaffold_038395_01G000200.1
>TraesROB_scaffold_038560_01G000200.1
>TraesROB_scaffold_038636_01G000100.1
>TraesROB_scaffold_038636_01G000200.1
>TraesROB_scaffold_039193_01G000100.1
>TraesROB_scaffold_039758_01G000200.1
>TraesROB_scaffold_043757_01G000100.1
>TraesROB_scaffold_044272_01G000600.1
>TraesROB_scaffold_046006_01G000100.1
>TraesROB_scaffold_046713_01G000100.1
>TraesROB_scaffold_048235_01G000100.1
>TraesROB_scaffold_048362_01G000400.1
>TraesROB_scaffold_049044_01G000300.1
>TraesROB_scaffold_049334_01G000100.1
>TraesROB_scaffold_049334_01G000400.1
>TraesROB_scaffold_049371_01G000100.1
>TraesROB_scaffold_050517_01G000200.1
>TraesROB_scaffold_051572_01G000100.1
>TraesROB_scaffold_051572_01G000200.1
>TraesROB_scaffold_051953_01G000200.1
>TraesROB_scaffold_053888_01G000100.1
>TraesROB_scaffold_054367_01G000100.1
>TraesROB_scaffold_054584_01G000400.1
>TraesROB_scaffold_054977_01G000400.1
>TraesROB_scaffold_055722_01G000500.1
>TraesROB_scaffold_057988_01G000300.1
>TraesROB_scaffold_057988_01G000400.1
>TraesROB_scaffold_057988_01G000500.1
>TraesROB_scaffold_058128_01G000100.1
>TraesROB_scaffold_058651_01G000100.1
>TraesROB_scaffold_059206_01G000500.1
>TraesROB_scaffold_061135_01G000400.1
>TraesROB_scaffold_061515_01G000300.1
>TraesROB_scaffold_062033_01G000100.1
>TraesROB_scaffold_063333_01G000100.1
>TraesROB_scaffold_063744_01G000200.1
>TraesROB_scaffold_064940_01G000200.1
>TraesROB_scaffold_067152_01G000100.1
>TraesROB_scaffold_067237_01G000300.1
>TraesROB_scaffold_068040_01G000100.1
>TraesROB_scaffold_069650_01G000300.1
>TraesROB_scaffold_069736_01G000200.1
>TraesROB_scaffold_069948_01G000100.1
>TraesROB_scaffold_070045_01G000100.1
>TraesROB_scaffold_070052_01G000100.1
>TraesROB_scaffold_070052_01G000200.1
>TraesROB_scaffold_070090_01G000100.1
>TraesROB_scaffold_072418_01G000100.1
>TraesROB_scaffold_072727_01G000200.1
>TraesROB_scaffold_072918_01G000100.1
>TraesROB_scaffold_074315_01G000100.1
>TraesROB_scaffold_076352_01G000100.1
>TraesROB_scaffold_076352_01G000200.1
>TraesROB_scaffold_076352_01G000300.1
>TraesROB_scaffold_077957_01G000100.1
>TraesROB_scaffold_078312_01G000100.1
>TraesROB_scaffold_078615_01G000100.1
>TraesROB_scaffold_079320_01G000100.1
>TraesROB_scaffold_079590_01G000100.1
>TraesROB_scaffold_081504_01G000500.1
>TraesROB_scaffold_088275_01G000100.1
>TraesROB_scaffold_089270_01G000200.1
>TraesROB_scaffold_090213_01G000100.1
>TraesROB_scaffold_090490_01G000100.1
>TraesROB_scaffold_092788_01G000100.1
>TraesROB_scaffold_094394_01G000100.1
>TraesROB_scaffold_095035_01G000100.1
>TraesROB_scaffold_098170_01G000100.1
>TraesROB_scaffold_099024_01G000100.1
>TraesROB_scaffold_099072_01G000300.1
>TraesROB_scaffold_099478_01G000200.1
>TraesROB_scaffold_101870_01G000100.1
>TraesROB_scaffold_102749_01G000100.1
>TraesROB_scaffold_102989_01G000200.1
>TraesROB_scaffold_103906_01G000300.1
>TraesROB_scaffold_104011_01G000100.1
>TraesROB_scaffold_104338_01G000100.1
>TraesROB_scaffold_106157_01G000100.1
>TraesROB_scaffold_107588_01G000100.1
>TraesROB_scaffold_108065_01G000100.1
>TraesROB_scaffold_108228_01G000200.1
>TraesROB_scaffold_108235_01G000100.1
>TraesROB_scaffold_109080_01G000100.1
>TraesROB_scaffold_109264_01G000200.1
>TraesROB_scaffold_109809_01G000100.1
>TraesROB_scaffold_112083_01G000200.1
>TraesROB_scaffold_113485_01G000100.1
>TraesROB_scaffold_113664_01G000100.1
>TraesROB_scaffold_115754_01G000100.1
>TraesROB_scaffold_117213_01G000300.1
>TraesROB_scaffold_118793_01G000100.1
>TraesROB_scaffold_118969_01G000200.1
>TraesROB_scaffold_125231_01G000100.1
>TraesROB_scaffold_127837_01G000100.1
>TraesROB_scaffold_130112_01G000100.1
>TraesROB_scaffold_134893_01G000100.1
>TraesROB_scaffold_144656_01G000100.1
>TraesROB_scaffold_150242_01G000100.1
>TraesROB_scaffold_157488_01G000100.1
>TraesROB_scaffold_160204_01G000100.1
>TraesROB_scaffold_160985_01G000100.1
>TraesROB_scaffold_162139_01G000400.1
>TraesROB_scaffold_163350_01G000100.1
>TraesROB_scaffold_179640_01G000100.1
>TraesROB_scaffold_181223_01G000100.1
>TraesROB_scaffold_181958_01G000100.1
>TraesROB_scaffold_204827_01G000200.1
>TraesROB_scaffold_280423_01G000100.1
