# Supplementary material for: Comparative gene retention analysis in barley, wild emmer, and bread wheat pangenome lines reveals factors affecting gene retention following gene duplication
Source: BMC Biol. 2023 Feb 6;21:25. doi: 10.1186/s12915-022-01503-z (PMC9903521; doi:10.1186/s12915-022-01503-z)
Supplement: Supplementary file 13 — Additional file 13. Gene annotation validation results of selected OGs genes in 15 wheat genome assemblies. [file 12915_2022_1503_MOESM13_ESM.zip › bitacora_run1_outputs/TraesROBIGUS/OG0001740_scan_gene_id.txt]

>TraesROB_scaffold_002496_01G000100.1
>TraesROB_scaffold_008512_01G000500.1
>TraesROB_scaffold_010232_01G000100.1
>TraesROB_scaffold_011469_01G000100.1
>TraesROB_scaffold_012360_01G000300.1
>TraesROB_scaffold_013316_01G000900.1
>TraesROB_scaffold_013982_01G000100.1
>TraesROB_scaffold_013982_01G000200.1
>TraesROB_scaffold_018888_01G000400.1
>TraesROB_scaffold_025107_01G000100.1
>TraesROB_scaffold_026562_01G000200.1
>TraesROB_scaffold_029006_01G000400.1
>TraesROB_scaffold_034234_01G000400.1
>TraesROB_scaffold_040698_01G000100.1
>TraesROB_scaffold_071677_01G000300.1
>TraesROB_scaffold_079013_01G000100.1
>TraesROB_scaffold_082132_01G000300.1
>TraesROB_scaffold_086629_01G000200.1
>TraesROB_scaffold_086839_01G000200.1
>TraesROB_scaffold_088092_01G000400.1
>TraesROB_scaffold_088541_01G000100.1
>TraesROB_scaffold_094449_01G000100.1
>TraesROB_scaffold_095235_01G000100.1
>TraesROB_scaffold_100523_01G000200.1
>TraesROB_scaffold_114231_01G000100.1
>TraesROB_scaffold_134512_01G000100.1
