# Supplementary material for: Comparative gene retention analysis in barley, wild emmer, and bread wheat pangenome lines reveals factors affecting gene retention following gene duplication
Source: BMC Biol. 2023 Feb 6;21:25. doi: 10.1186/s12915-022-01503-z (PMC9903521; doi:10.1186/s12915-022-01503-z)
Supplement: Supplementary file 13 — Additional file 13. Gene annotation validation results of selected OGs genes in 15 wheat genome assemblies. [file 12915_2022_1503_MOESM13_ESM.zip › bitacora_run1_outputs/TraesROBIGUS/OG0000180_scan_gene_id.txt]

>TraesROB_scaffold_000092_01G000300.1
>TraesROB_scaffold_000092_01G000400.1
>TraesROB_scaffold_000226_01G000200.1
>TraesROB_scaffold_000226_01G000300.1
>TraesROB_scaffold_000226_01G000500.1
>TraesROB_scaffold_000472_01G000600.1
>TraesROB_scaffold_000472_01G000700.1
>TraesROB_scaffold_000543_01G000200.1
>TraesROB_scaffold_000671_01G000300.1
>TraesROB_scaffold_000743_01G000100.1
>TraesROB_scaffold_000815_01G000200.1
>TraesROB_scaffold_000889_01G000200.1
>TraesROB_scaffold_000889_01G000300.1
>TraesROB_scaffold_000889_01G000400.1
>TraesROB_scaffold_000889_01G000500.1
>TraesROB_scaffold_000889_01G001200.1
>TraesROB_scaffold_000889_01G001300.1
>TraesROB_scaffold_000889_01G001400.1
>TraesROB_scaffold_000889_01G001500.1
>TraesROB_scaffold_000957_01G000500.1
>TraesROB_scaffold_001196_01G000300.1
>TraesROB_scaffold_001439_01G000100.1
>TraesROB_scaffold_001490_01G000100.1
>TraesROB_scaffold_001495_01G000300.1
>TraesROB_scaffold_001495_01G000400.1
>TraesROB_scaffold_001597_01G000200.1
>TraesROB_scaffold_001597_01G000300.1
>TraesROB_scaffold_001783_01G000100.1
>TraesROB_scaffold_002090_01G000800.1
>TraesROB_scaffold_002090_01G000900.1
>TraesROB_scaffold_002194_01G000500.1
>TraesROB_scaffold_002339_01G001000.1
>TraesROB_scaffold_002475_01G000100.1
>TraesROB_scaffold_002475_01G000200.1
>TraesROB_scaffold_002648_01G000200.1
>TraesROB_scaffold_002780_01G000100.1
>TraesROB_scaffold_002780_01G000200.1
>TraesROB_scaffold_002879_01G000100.1
>TraesROB_scaffold_002883_01G000500.1
>TraesROB_scaffold_002960_01G000200.1
>TraesROB_scaffold_003468_01G000100.1
>TraesROB_scaffold_003823_01G000100.1
>TraesROB_scaffold_003969_01G000200.1
>TraesROB_scaffold_003969_01G000300.1
>TraesROB_scaffold_004113_01G000200.1
>TraesROB_scaffold_004225_01G000400.1
>TraesROB_scaffold_004301_01G000200.1
>TraesROB_scaffold_004458_01G000200.1
>TraesROB_scaffold_004458_01G000300.1
>TraesROB_scaffold_004458_01G000400.1
>TraesROB_scaffold_004458_01G000500.1
>TraesROB_scaffold_004458_01G000600.1
>TraesROB_scaffold_004471_01G000100.1
>TraesROB_scaffold_004474_01G000200.1
>TraesROB_scaffold_004490_01G000100.1
>TraesROB_scaffold_004490_01G000200.1
>TraesROB_scaffold_004490_01G000400.1
>TraesROB_scaffold_004772_01G000100.1
>TraesROB_scaffold_004772_01G000200.1
>TraesROB_scaffold_004775_01G000100.1
>TraesROB_scaffold_004963_01G000300.1
>TraesROB_scaffold_005056_01G000300.1
>TraesROB_scaffold_005056_01G000400.1
>TraesROB_scaffold_005056_01G000500.1
>TraesROB_scaffold_005115_01G000600.1
>TraesROB_scaffold_005124_01G000100.1
>TraesROB_scaffold_005291_01G000100.1
>TraesROB_scaffold_005291_01G000200.1
>TraesROB_scaffold_005291_01G000300.1
>TraesROB_scaffold_005291_01G000400.1
>TraesROB_scaffold_005291_01G000600.1
>TraesROB_scaffold_005291_01G000700.1
>TraesROB_scaffold_005291_01G000800.1
>TraesROB_scaffold_005299_01G000100.1
>TraesROB_scaffold_005299_01G000200.1
>TraesROB_scaffold_005299_01G000400.1
>TraesROB_scaffold_005547_01G000100.1
>TraesROB_scaffold_005623_01G000100.1
>TraesROB_scaffold_005623_01G000200.1
>TraesROB_scaffold_005623_01G000300.1
>TraesROB_scaffold_005623_01G000400.1
>TraesROB_scaffold_006338_01G000300.1
>TraesROB_scaffold_006482_01G000100.1
>TraesROB_scaffold_006706_01G000200.1
>TraesROB_scaffold_006909_01G000200.1
>TraesROB_scaffold_006990_01G000200.1
>TraesROB_scaffold_007133_01G000200.1
>TraesROB_scaffold_007465_01G000100.1
>TraesROB_scaffold_007465_01G000900.1
>TraesROB_scaffold_007561_01G000100.1
>TraesROB_scaffold_007561_01G000200.1
>TraesROB_scaffold_007561_01G000400.1
>TraesROB_scaffold_007638_01G000800.1
>TraesROB_scaffold_007927_01G000100.1
>TraesROB_scaffold_007959_01G000100.1
>TraesROB_scaffold_008051_01G000200.1
>TraesROB_scaffold_008051_01G000300.1
>TraesROB_scaffold_008793_01G000200.1
>TraesROB_scaffold_009288_01G000900.1_split1
>TraesROB_scaffold_009288_01G000900.1_split2
>TraesROB_scaffold_009309_01G000100.1
>TraesROB_scaffold_009309_01G000300.1
>TraesROB_scaffold_009309_01G000400.1
>TraesROB_scaffold_009458_01G000100.1
>TraesROB_scaffold_009458_01G000200.1
>TraesROB_scaffold_009458_01G000500.1
>TraesROB_scaffold_009458_01G000600.1
>TraesROB_scaffold_009519_01G000400.1
>TraesROB_scaffold_009700_01G000100.1
>TraesROB_scaffold_009700_01G000300.1
>TraesROB_scaffold_009785_01G000400.1
>TraesROB_scaffold_010000_01G000100.1
>TraesROB_scaffold_010000_01G000200.1
>TraesROB_scaffold_010137_01G000500.1
>TraesROB_scaffold_010216_01G000100.1
>TraesROB_scaffold_010544_01G000200.1
>TraesROB_scaffold_010558_01G000200.1
>TraesROB_scaffold_010572_01G000100.1
>TraesROB_scaffold_010946_01G000300.1
>TraesROB_scaffold_010946_01G000400.1
>TraesROB_scaffold_010952_01G000200.1
>TraesROB_scaffold_011003_01G000100.1
>TraesROB_scaffold_011121_01G000500.1
>TraesROB_scaffold_011199_01G000100.1
>TraesROB_scaffold_011379_01G000100.1
>TraesROB_scaffold_011426_01G000100.1
>TraesROB_scaffold_011628_01G000100.1
>TraesROB_scaffold_011792_01G000200.1
>TraesROB_scaffold_011792_01G000300.1
>TraesROB_scaffold_011792_01G000400.1
>TraesROB_scaffold_011871_01G000100.1
>TraesROB_scaffold_012716_01G000200.1
>TraesROB_scaffold_012737_01G000100.1
>TraesROB_scaffold_012919_01G000300.1
>TraesROB_scaffold_012951_01G000100.1
>TraesROB_scaffold_012951_01G000200.1
>TraesROB_scaffold_012951_01G000400.1
>TraesROB_scaffold_012951_01G000500.1
>TraesROB_scaffold_012951_01G000600.1
>TraesROB_scaffold_012951_01G000700.1
>TraesROB_scaffold_013477_01G000100.1
>TraesROB_scaffold_013513_01G000100.1
>TraesROB_scaffold_013623_01G000100.1
>TraesROB_scaffold_013732_01G000100.1
>TraesROB_scaffold_013856_01G000400.1
>TraesROB_scaffold_014178_01G000100.1
>TraesROB_scaffold_014257_01G000100.1
>TraesROB_scaffold_014659_01G000300.1
>TraesROB_scaffold_014672_01G000500.1
>TraesROB_scaffold_014748_01G000500.1
>TraesROB_scaffold_015194_01G000200.1
>TraesROB_scaffold_015194_01G000300.1
>TraesROB_scaffold_015194_01G000400.1
>TraesROB_scaffold_015194_01G000500.1
>TraesROB_scaffold_015258_01G000200.1
>TraesROB_scaffold_015332_01G000200.1
>TraesROB_scaffold_015610_01G000100.1
>TraesROB_scaffold_015610_01G000200.1
>TraesROB_scaffold_016365_01G000500.1
>TraesROB_scaffold_016491_01G000100.1
>TraesROB_scaffold_016491_01G000200.1
>TraesROB_scaffold_016559_01G000100.1
>TraesROB_scaffold_016808_01G000100.1
>TraesROB_scaffold_017041_01G000100.1
>TraesROB_scaffold_017041_01G000200.1
>TraesROB_scaffold_017041_01G000300.1
>TraesROB_scaffold_017041_01G000400.1
>TraesROB_scaffold_017170_01G000200.1
>TraesROB_scaffold_017508_01G000400.1
>TraesROB_scaffold_017619_01G000100.1
>TraesROB_scaffold_017652_01G000200.1
>TraesROB_scaffold_017696_01G000400.1
>TraesROB_scaffold_018405_01G000400.1
>TraesROB_scaffold_018763_01G000200.1
>TraesROB_scaffold_018906_01G000100.1
>TraesROB_scaffold_018906_01G000300.1
>TraesROB_scaffold_019185_01G000100.1
>TraesROB_scaffold_019796_01G000200.1
>TraesROB_scaffold_020100_01G000100.1
>TraesROB_scaffold_020339_01G000100.1
>TraesROB_scaffold_020391_01G000200.1
>TraesROB_scaffold_020392_01G000200.1
>TraesROB_scaffold_020392_01G000300.1
>TraesROB_scaffold_020473_01G000100.1
>TraesROB_scaffold_020473_01G000200.1
>TraesROB_scaffold_020473_01G000400.1
>TraesROB_scaffold_020613_01G000100.1
>TraesROB_scaffold_020804_01G000100.1
>TraesROB_scaffold_020858_01G000200.1
>TraesROB_scaffold_021389_01G000100.1
>TraesROB_scaffold_021677_01G000100.1
>TraesROB_scaffold_021731_01G000100.1
>TraesROB_scaffold_021763_01G000500.1
>TraesROB_scaffold_021763_01G000600.1
>TraesROB_scaffold_022300_01G000300.1
>TraesROB_scaffold_022743_01G000100.1
>TraesROB_scaffold_022771_01G000100.1
>TraesROB_scaffold_022899_01G000100.1
>TraesROB_scaffold_022936_01G001100.1
>TraesROB_scaffold_023123_01G000100.1
>TraesROB_scaffold_023262_01G000300.1
>TraesROB_scaffold_023334_01G000100.1
>TraesROB_scaffold_023713_01G000100.1
>TraesROB_scaffold_023713_01G000200.1
>TraesROB_scaffold_023971_01G000100.1
>TraesROB_scaffold_023971_01G000200.1
>TraesROB_scaffold_023971_01G000300.1
>TraesROB_scaffold_023992_01G000100.1
>TraesROB_scaffold_024128_01G000100.1
>TraesROB_scaffold_024203_01G000100.1
>TraesROB_scaffold_024243_01G000100.1
>TraesROB_scaffold_024422_01G000100.1
>TraesROB_scaffold_024497_01G000600.1
>TraesROB_scaffold_024497_01G000800.1
>TraesROB_scaffold_024497_01G000900.1
>TraesROB_scaffold_024821_01G000100.1
>TraesROB_scaffold_024945_01G000100.1
>TraesROB_scaffold_025206_01G000100.1
>TraesROB_scaffold_025295_01G000100.1
>TraesROB_scaffold_025295_01G000200.1
>TraesROB_scaffold_025894_01G000100.1
>TraesROB_scaffold_026000_01G000100.1
>TraesROB_scaffold_026121_01G000100.1
>TraesROB_scaffold_026178_01G000100.1
>TraesROB_scaffold_026342_01G000100.1
>TraesROB_scaffold_026342_01G000200.1
>TraesROB_scaffold_026422_01G000400.1
>TraesROB_scaffold_026531_01G000100.1
>TraesROB_scaffold_026531_01G000200.1
>TraesROB_scaffold_026531_01G000300.1
>TraesROB_scaffold_026550_01G000200.1
>TraesROB_scaffold_026712_01G000100.1
>TraesROB_scaffold_026855_01G000200.1
>TraesROB_scaffold_027193_01G000300.1
>TraesROB_scaffold_027366_01G000100.1
>TraesROB_scaffold_027798_01G000100.1
>TraesROB_scaffold_027798_01G000200.1
>TraesROB_scaffold_027798_01G000300.1
>TraesROB_scaffold_027934_01G000300.1
>TraesROB_scaffold_027934_01G000400.1
>TraesROB_scaffold_028541_01G000300.1
>TraesROB_scaffold_028689_01G000100.1
>TraesROB_scaffold_029143_01G000100.1
>TraesROB_scaffold_030045_01G000200.1
>TraesROB_scaffold_030263_01G000100.1
>TraesROB_scaffold_030263_01G000300.1
>TraesROB_scaffold_030307_01G000100.1
>TraesROB_scaffold_030439_01G000200.1
>TraesROB_scaffold_030439_01G000300.1
>TraesROB_scaffold_030563_01G000200.1
>TraesROB_scaffold_030907_01G000100.1
>TraesROB_scaffold_030907_01G000300.1
>TraesROB_scaffold_031320_01G000300.1
>TraesROB_scaffold_031814_01G000100.1
>TraesROB_scaffold_031814_01G000200.1
>TraesROB_scaffold_031913_01G000200.1
>TraesROB_scaffold_032491_01G000200.1
>TraesROB_scaffold_032509_01G000200.1
>TraesROB_scaffold_032696_01G000100.1
>TraesROB_scaffold_033281_01G000200.1
>TraesROB_scaffold_033311_01G000100.1
>TraesROB_scaffold_033418_01G000100.1
>TraesROB_scaffold_033798_01G000600.1
>TraesROB_scaffold_034144_01G000100.1
>TraesROB_scaffold_034295_01G000100.1
>TraesROB_scaffold_034339_01G000100.1
>TraesROB_scaffold_034494_01G000100.1
>TraesROB_scaffold_034494_01G000200.1
>TraesROB_scaffold_034510_01G000300.1
>TraesROB_scaffold_034933_01G000100.1
>TraesROB_scaffold_035145_01G000100.1
>TraesROB_scaffold_035298_01G000200.1
>TraesROB_scaffold_035864_01G000300.1
>TraesROB_scaffold_035993_01G000100.1
>TraesROB_scaffold_035993_01G000200.1
>TraesROB_scaffold_036001_01G000400.1
>TraesROB_scaffold_036519_01G000100.1
>TraesROB_scaffold_036567_01G000100.1
>TraesROB_scaffold_036613_01G000200.1
>TraesROB_scaffold_036916_01G000100.1
>TraesROB_scaffold_036934_01G000100.1
>TraesROB_scaffold_037043_01G000100.1
>TraesROB_scaffold_037419_01G000100.1
>TraesROB_scaffold_037673_01G000100.1
>TraesROB_scaffold_037875_01G000300.1
>TraesROB_scaffold_037962_01G000100.1
>TraesROB_scaffold_037962_01G000300.1
>TraesROB_scaffold_038035_01G000300.1
>TraesROB_scaffold_038165_01G000400.1
>TraesROB_scaffold_038353_01G000400.1
>TraesROB_scaffold_038532_01G000100.1
>TraesROB_scaffold_038558_01G000300.1
>TraesROB_scaffold_038558_01G000400.1
>TraesROB_scaffold_038969_01G000100.1
>TraesROB_scaffold_039231_01G000200.1
>TraesROB_scaffold_039231_01G000400.1
>TraesROB_scaffold_039231_01G000500.1
>TraesROB_scaffold_040003_01G000100.1
>TraesROB_scaffold_040181_01G000200.1
>TraesROB_scaffold_040291_01G000100.1
>TraesROB_scaffold_040446_01G000300.1
>TraesROB_scaffold_040736_01G000200.1
>TraesROB_scaffold_040833_01G000200.1
>TraesROB_scaffold_041389_01G000300.1
>TraesROB_scaffold_041424_01G000100.1
>TraesROB_scaffold_041845_01G000100.1
>TraesROB_scaffold_041846_01G000100.1
>TraesROB_scaffold_041920_01G000100.1
>TraesROB_scaffold_042078_01G000200.1
>TraesROB_scaffold_042377_01G000400.1
>TraesROB_scaffold_043561_01G000100.1
>TraesROB_scaffold_043771_01G000200.1
>TraesROB_scaffold_044028_01G000100.1
>TraesROB_scaffold_044028_01G000200.1
>TraesROB_scaffold_044333_01G000200.1
>TraesROB_scaffold_044333_01G000300.1
>TraesROB_scaffold_044426_01G000100.1
>TraesROB_scaffold_044542_01G000100.1
>TraesROB_scaffold_044725_01G000100.1
>TraesROB_scaffold_044742_01G000100.1
>TraesROB_scaffold_044749_01G000300.1
>TraesROB_scaffold_044805_01G000200.1
>TraesROB_scaffold_044972_01G000400.1
>TraesROB_scaffold_045251_01G000100.1
>TraesROB_scaffold_045696_01G000100.1
>TraesROB_scaffold_046323_01G000400.1
>TraesROB_scaffold_046620_01G000100.1
>TraesROB_scaffold_046620_01G000200.1
>TraesROB_scaffold_047500_01G000100.1
>TraesROB_scaffold_047542_01G000100.1
>TraesROB_scaffold_047749_01G000100.1
>TraesROB_scaffold_048131_01G000300.1
>TraesROB_scaffold_048429_01G000100.1
>TraesROB_scaffold_048496_01G000400.1
>TraesROB_scaffold_048977_01G000100.1
>TraesROB_scaffold_048977_01G000200.1
>TraesROB_scaffold_049336_01G000100.1
>TraesROB_scaffold_049336_01G000200.1
>TraesROB_scaffold_049622_01G000100.1
>TraesROB_scaffold_049851_01G000100.1
>TraesROB_scaffold_049939_01G000100.1
>TraesROB_scaffold_050301_01G000100.1
>TraesROB_scaffold_050614_01G000200.1
>TraesROB_scaffold_050805_01G000100.1
>TraesROB_scaffold_050809_01G000400.1
>TraesROB_scaffold_050817_01G000100.1
>TraesROB_scaffold_051265_01G000100.1
>TraesROB_scaffold_051540_01G000100.1
>TraesROB_scaffold_051831_01G000100.1
>TraesROB_scaffold_051923_01G000100.1
>TraesROB_scaffold_052107_01G000100.1
>TraesROB_scaffold_053626_01G000100.1
>TraesROB_scaffold_053780_01G000100.1
>TraesROB_scaffold_053804_01G000200.1
>TraesROB_scaffold_053851_01G000100.1
>TraesROB_scaffold_053970_01G000200.1
>TraesROB_scaffold_054310_01G000300.1
>TraesROB_scaffold_054357_01G000100.1
>TraesROB_scaffold_054545_01G000100.1
>TraesROB_scaffold_054898_01G000100.1
>TraesROB_scaffold_055005_01G000200.1
>TraesROB_scaffold_055005_01G000300.1
>TraesROB_scaffold_055005_01G000400.1
>TraesROB_scaffold_055069_01G000300.1
>TraesROB_scaffold_055373_01G000400.1
>TraesROB_scaffold_055406_01G000300.1
>TraesROB_scaffold_055798_01G000100.1
>TraesROB_scaffold_055906_01G000100.1
>TraesROB_scaffold_055991_01G000100.1
>TraesROB_scaffold_056146_01G000100.1
>TraesROB_scaffold_056419_01G000100.1
>TraesROB_scaffold_056580_01G000300.1
>TraesROB_scaffold_056593_01G000100.1
>TraesROB_scaffold_056783_01G000400.1
>TraesROB_scaffold_058604_01G000100.1
>TraesROB_scaffold_058604_01G000300.1
>TraesROB_scaffold_058629_01G000100.1
>TraesROB_scaffold_059069_01G000100.1
>TraesROB_scaffold_059463_01G000100.1
>TraesROB_scaffold_059463_01G000200.1
>TraesROB_scaffold_059463_01G000300.1
>TraesROB_scaffold_059988_01G000200.1
>TraesROB_scaffold_060023_01G000200.1
>TraesROB_scaffold_060052_01G000200.1
>TraesROB_scaffold_060343_01G000100.1
>TraesROB_scaffold_060424_01G000400.1
>TraesROB_scaffold_060424_01G000500.1
>TraesROB_scaffold_061006_01G000100.1
>TraesROB_scaffold_061152_01G000100.1
>TraesROB_scaffold_061433_01G000100.1
>TraesROB_scaffold_061433_01G000200.1
>TraesROB_scaffold_061926_01G000100.1
>TraesROB_scaffold_061926_01G000200.1
>TraesROB_scaffold_062035_01G000100.1
>TraesROB_scaffold_062162_01G000100.1
>TraesROB_scaffold_062592_01G000100.1
>TraesROB_scaffold_062625_01G000200.1
>TraesROB_scaffold_062625_01G000400.1
>TraesROB_scaffold_062625_01G000500.1
>TraesROB_scaffold_062625_01G000600.1
>TraesROB_scaffold_062846_01G000100.1
>TraesROB_scaffold_062917_01G000300.1
>TraesROB_scaffold_062974_01G000300.1
>TraesROB_scaffold_063259_01G000100.1
>TraesROB_scaffold_063259_01G000200.1
>TraesROB_scaffold_063686_01G000100.1
>TraesROB_scaffold_064510_01G000100.1
>TraesROB_scaffold_065077_01G000200.1
>TraesROB_scaffold_065507_01G000100.1
>TraesROB_scaffold_065507_01G000300.1
>TraesROB_scaffold_067232_01G000100.1
>TraesROB_scaffold_067608_01G000300.1
>TraesROB_scaffold_067696_01G000100.1
>TraesROB_scaffold_067995_01G000100.1
>TraesROB_scaffold_068364_01G000100.1
>TraesROB_scaffold_068463_01G000100.1
>TraesROB_scaffold_068463_01G000200.1
>TraesROB_scaffold_068672_01G000100.1
>TraesROB_scaffold_069330_01G000300.1
>TraesROB_scaffold_069370_01G000100.1
>TraesROB_scaffold_069570_01G000100.1
>TraesROB_scaffold_069821_01G000100.1
>TraesROB_scaffold_069902_01G000100.1
>TraesROB_scaffold_070224_01G000200.1
>TraesROB_scaffold_070891_01G000400.1
>TraesROB_scaffold_070891_01G000600.1
>TraesROB_scaffold_072069_01G000100.1
>TraesROB_scaffold_072594_01G000100.1
>TraesROB_scaffold_072784_01G000100.1
>TraesROB_scaffold_073155_01G000100.1
>TraesROB_scaffold_073356_01G000100.1
>TraesROB_scaffold_073718_01G000100.1
>TraesROB_scaffold_074382_01G000200.1
>TraesROB_scaffold_074651_01G000200.1
>TraesROB_scaffold_074651_01G000300.1
>TraesROB_scaffold_074651_01G000400.1
>TraesROB_scaffold_074653_01G000200.1
>TraesROB_scaffold_074928_01G000100.1
>TraesROB_scaffold_075258_01G000400.1
>TraesROB_scaffold_075444_01G000100.1
>TraesROB_scaffold_075706_01G000100.1
>TraesROB_scaffold_075706_01G000200.1
>TraesROB_scaffold_075913_01G000100.1
>TraesROB_scaffold_076445_01G000100.1
>TraesROB_scaffold_076782_01G000100.1
>TraesROB_scaffold_077858_01G000100.1
>TraesROB_scaffold_077858_01G000200.1
>TraesROB_scaffold_077897_01G000100.1
>TraesROB_scaffold_077897_01G000200.1
>TraesROB_scaffold_077897_01G000300.1
>TraesROB_scaffold_077995_01G000400.1
>TraesROB_scaffold_078680_01G000200.1
>TraesROB_scaffold_079023_01G000100.1
>TraesROB_scaffold_079030_01G000100.1
>TraesROB_scaffold_079895_01G000100.1
>TraesROB_scaffold_080596_01G000100.1
>TraesROB_scaffold_081467_01G000200.1
>TraesROB_scaffold_081986_01G000200.1
>TraesROB_scaffold_082201_01G000200.1
>TraesROB_scaffold_083427_01G000200.1
>TraesROB_scaffold_083530_01G000100.1
>TraesROB_scaffold_084078_01G000100.1
>TraesROB_scaffold_084226_01G000100.1
>TraesROB_scaffold_084226_01G000200.1
>TraesROB_scaffold_084379_01G000100.1
>TraesROB_scaffold_084868_01G000100.1
>TraesROB_scaffold_084888_01G000100.1
>TraesROB_scaffold_085000_01G000100.1
>TraesROB_scaffold_085382_01G000100.1
>TraesROB_scaffold_085437_01G000200.1
>TraesROB_scaffold_085437_01G000300.1
>TraesROB_scaffold_085557_01G000100.1
>TraesROB_scaffold_085771_01G000100.1
>TraesROB_scaffold_086297_01G000200.1
>TraesROB_scaffold_086399_01G000100.1
>TraesROB_scaffold_086779_01G000100.1
>TraesROB_scaffold_087006_01G000400.1
>TraesROB_scaffold_087359_01G000100.1
>TraesROB_scaffold_087890_01G000200.1
>TraesROB_scaffold_087976_01G000300.1
>TraesROB_scaffold_087983_01G000100.1
>TraesROB_scaffold_088070_01G000400.1
>TraesROB_scaffold_089164_01G000100.1
>TraesROB_scaffold_089164_01G000200.1
>TraesROB_scaffold_089229_01G000100.1
>TraesROB_scaffold_089816_01G000200.1
>TraesROB_scaffold_090144_01G000100.1
>TraesROB_scaffold_090258_01G000200.1
>TraesROB_scaffold_090877_01G000100.1
>TraesROB_scaffold_091288_01G000200.1
>TraesROB_scaffold_092330_01G000100.1
>TraesROB_scaffold_092591_01G000100.1
>TraesROB_scaffold_092832_01G000100.1
>TraesROB_scaffold_093980_01G000100.1
>TraesROB_scaffold_095201_01G000100.1
>TraesROB_scaffold_095427_01G000200.1
>TraesROB_scaffold_095944_01G000300.1
>TraesROB_scaffold_096095_01G000100.1
>TraesROB_scaffold_096871_01G000100.1
>TraesROB_scaffold_097782_01G000100.1
>TraesROB_scaffold_098813_01G000100.1
>TraesROB_scaffold_099342_01G000100.1
>TraesROB_scaffold_100777_01G000100.1
>TraesROB_scaffold_100813_01G000200.1
>TraesROB_scaffold_101114_01G000100.1
>TraesROB_scaffold_101140_01G000100.1
>TraesROB_scaffold_102748_01G000100.1
>TraesROB_scaffold_103001_01G000100.1
>TraesROB_scaffold_103453_01G000100.1
>TraesROB_scaffold_103453_01G000200.1
>TraesROB_scaffold_104110_01G000300.1
>TraesROB_scaffold_105028_01G000100.1
>TraesROB_scaffold_105523_01G000100.1
>TraesROB_scaffold_1070700_01G000100.1
>TraesROB_scaffold_108063_01G000100.1
>TraesROB_scaffold_108656_01G000100.1
>TraesROB_scaffold_108779_01G000100.1
>TraesROB_scaffold_109104_01G000100.1
>TraesROB_scaffold_109443_01G000100.1
>TraesROB_scaffold_109450_01G000100.1
>TraesROB_scaffold_109450_01G000200.1
>TraesROB_scaffold_109600_01G000100.1
>TraesROB_scaffold_110495_01G000100.1
>TraesROB_scaffold_110495_01G000200.1
>TraesROB_scaffold_111223_01G000100.1
>TraesROB_scaffold_112913_01G000100.1
>TraesROB_scaffold_113144_01G000100.1
>TraesROB_scaffold_114320_01G000100.1
>TraesROB_scaffold_114763_01G000100.1
>TraesROB_scaffold_114763_01G000200.1
>TraesROB_scaffold_115698_01G000100.1
>TraesROB_scaffold_115884_01G000100.1
>TraesROB_scaffold_116251_01G000200.1
>TraesROB_scaffold_116300_01G000200.1
>TraesROB_scaffold_116680_01G000100.1
>TraesROB_scaffold_117207_01G000100.1
>TraesROB_scaffold_117711_01G000200.1
>TraesROB_scaffold_118341_01G000200.1
>TraesROB_scaffold_118615_01G000200.1
>TraesROB_scaffold_119192_01G000200.1
>TraesROB_scaffold_119615_01G000200.1
>TraesROB_scaffold_121154_01G000100.1
>TraesROB_scaffold_121217_01G000100.1
>TraesROB_scaffold_123261_01G000100.1
>TraesROB_scaffold_124217_01G000100.1
>TraesROB_scaffold_124653_01G000100.1
>TraesROB_scaffold_124653_01G000200.1
>TraesROB_scaffold_124907_01G000100.1
>TraesROB_scaffold_124907_01G000200.1
>TraesROB_scaffold_125925_01G000100.1
>TraesROB_scaffold_126319_01G000100.1
>TraesROB_scaffold_127102_01G000100.1
>TraesROB_scaffold_127296_01G000100.1
>TraesROB_scaffold_127421_01G000100.1
>TraesROB_scaffold_127521_01G000100.1
>TraesROB_scaffold_128976_01G000200.1
>TraesROB_scaffold_130640_01G000200.1
>TraesROB_scaffold_131151_01G000200.1
>TraesROB_scaffold_131673_01G000100.1
>TraesROB_scaffold_131728_01G000100.1
>TraesROB_scaffold_132843_01G000100.1
>TraesROB_scaffold_134046_01G000100.1
>TraesROB_scaffold_134729_01G000100.1
>TraesROB_scaffold_137102_01G000200.1
>TraesROB_scaffold_137311_01G000100.1
>TraesROB_scaffold_138015_01G000100.1
>TraesROB_scaffold_138923_01G000100.1
>TraesROB_scaffold_139462_01G000100.1
>TraesROB_scaffold_139854_01G000100.1
>TraesROB_scaffold_139854_01G000200.1
>TraesROB_scaffold_140198_01G000200.1
>TraesROB_scaffold_143370_01G000100.1
>TraesROB_scaffold_144590_01G000200.1
>TraesROB_scaffold_144920_01G000100.1
>TraesROB_scaffold_147182_01G000100.1
>TraesROB_scaffold_147182_01G000200.1
>TraesROB_scaffold_147632_01G000100.1
>TraesROB_scaffold_150626_01G000300.1
>TraesROB_scaffold_150853_01G000100.1
>TraesROB_scaffold_152408_01G000200.1
>TraesROB_scaffold_152508_01G000100.1
>TraesROB_scaffold_152814_01G000100.1
>TraesROB_scaffold_153249_01G000200.1
>TraesROB_scaffold_153376_01G000100.1
>TraesROB_scaffold_155580_01G000200.1
>TraesROB_scaffold_156797_01G000200.1
>TraesROB_scaffold_158918_01G000100.1
>TraesROB_scaffold_159599_01G000100.1
>TraesROB_scaffold_161522_01G000100.1
>TraesROB_scaffold_162503_01G000100.1
>TraesROB_scaffold_162658_01G000100.1
>TraesROB_scaffold_166332_01G000100.1
>TraesROB_scaffold_166844_01G000100.1
>TraesROB_scaffold_166947_01G000100.1
>TraesROB_scaffold_178889_01G000100.1
>TraesROB_scaffold_182144_01G000100.1
>TraesROB_scaffold_186921_01G000100.1
>TraesROB_scaffold_187455_01G000100.1
>TraesROB_scaffold_191424_01G000100.1
>TraesROB_scaffold_194093_01G000100.1
>TraesROB_scaffold_196350_01G000100.1
>TraesROB_scaffold_196441_01G000100.1
>TraesROB_scaffold_200865_01G000100.1
>TraesROB_scaffold_212384_01G000100.1
>TraesROB_scaffold_220047_01G000100.1
>TraesROB_scaffold_222289_01G000100.1
>TraesROB_scaffold_258491_01G000100.1
>TraesROB_scaffold_352323_01G000100.1
>TraesROB_scaffold_484759_01G000100.1
>TraesROB_scaffold_621234_01G000100.1
>TraesROB_scaffold_639767_01G000100.1
