# Supplementary material for: Comparative gene retention analysis in barley, wild emmer, and bread wheat pangenome lines reveals factors affecting gene retention following gene duplication
Source: BMC Biol. 2023 Feb 6;21:25. doi: 10.1186/s12915-022-01503-z (PMC9903521; doi:10.1186/s12915-022-01503-z)
Supplement: Supplementary file 13 — Additional file 13. Gene annotation validation results of selected OGs genes in 15 wheat genome assemblies. [file 12915_2022_1503_MOESM13_ESM.zip › bitacora_run1_outputs/TraesROBIGUS/OG0000944_scan_gene_id.txt]

>TraesROB_scaffold_001717_01G000200.1
>TraesROB_scaffold_001835_01G000200.1
>TraesROB_scaffold_001835_01G000800.1
>TraesROB_scaffold_002580_01G000100.1
>TraesROB_scaffold_004419_01G000100.1
>TraesROB_scaffold_005306_01G000100.1
>TraesROB_scaffold_006408_01G000400.1
>TraesROB_scaffold_007220_01G000300.1
>TraesROB_scaffold_008626_01G000100.1
>TraesROB_scaffold_008800_01G000100.1
>TraesROB_scaffold_012374_01G000100.1
>TraesROB_scaffold_012460_01G000100.1
>TraesROB_scaffold_016083_01G000900.1
>TraesROB_scaffold_017092_01G000100.1
>TraesROB_scaffold_020983_01G000300.1
>TraesROB_scaffold_023013_01G000100.1
>TraesROB_scaffold_023145_01G000100.1
>TraesROB_scaffold_024112_01G000100.1
>TraesROB_scaffold_026209_01G000100.1
>TraesROB_scaffold_027084_01G000700.1
>TraesROB_scaffold_028371_01G000200.1
>TraesROB_scaffold_031040_01G000100.1
>TraesROB_scaffold_031195_01G000300.1
>TraesROB_scaffold_032729_01G000100.1
>TraesROB_scaffold_033883_01G000100.1
>TraesROB_scaffold_034221_01G000300.1
>TraesROB_scaffold_035562_01G000100.1
>TraesROB_scaffold_035562_01G000200.1
>TraesROB_scaffold_036357_01G000200.1
>TraesROB_scaffold_036779_01G000200.1
>TraesROB_scaffold_038762_01G000200.1
>TraesROB_scaffold_038762_01G000300.1
>TraesROB_scaffold_039196_01G000400.1
>TraesROB_scaffold_039856_01G000300.1
>TraesROB_scaffold_042128_01G000100.1
>TraesROB_scaffold_045809_01G000300.1
>TraesROB_scaffold_046920_01G000300.1
>TraesROB_scaffold_047080_01G000500.1
>TraesROB_scaffold_047745_01G000200.1
>TraesROB_scaffold_053924_01G000300.1
>TraesROB_scaffold_054675_01G000200.1
>TraesROB_scaffold_054682_01G000100.1
>TraesROB_scaffold_056121_01G000100.1
>TraesROB_scaffold_056559_01G000200.1
>TraesROB_scaffold_059636_01G000100.1
>TraesROB_scaffold_061260_01G000200.1
>TraesROB_scaffold_061460_01G000100.1
>TraesROB_scaffold_065863_01G000100.1
>TraesROB_scaffold_070870_01G000100.1
>TraesROB_scaffold_070898_01G000100.1
>TraesROB_scaffold_073229_01G000200.1
>TraesROB_scaffold_073599_01G000300.1
>TraesROB_scaffold_075366_01G000100.1
>TraesROB_scaffold_077932_01G000100.1
>TraesROB_scaffold_078463_01G000100.1
>TraesROB_scaffold_079201_01G000100.1
>TraesROB_scaffold_081863_01G000200.1
>TraesROB_scaffold_083180_01G000200.1
>TraesROB_scaffold_086729_01G000100.1
>TraesROB_scaffold_087733_01G000300.1
>TraesROB_scaffold_090777_01G000100.1
>TraesROB_scaffold_092022_01G000100.1
>TraesROB_scaffold_095407_01G000300.1
>TraesROB_scaffold_095709_01G000100.1
>TraesROB_scaffold_097079_01G000100.1
>TraesROB_scaffold_106482_01G000100.1
>TraesROB_scaffold_107098_01G000400.1
>TraesROB_scaffold_107524_01G000200.1
>TraesROB_scaffold_113005_01G000100.1
>TraesROB_scaffold_119505_01G000100.1
>TraesROB_scaffold_121156_01G000100.1
>TraesROB_scaffold_129580_01G000100.1
>TraesROB_scaffold_132705_01G000100.1
>TraesROB_scaffold_146758_01G000100.1
>TraesROB_scaffold_151173_01G000100.1
>TraesROB_scaffold_158748_01G000200.1
>TraesROB_scaffold_222231_01G000100.1
>TraesROB_scaffold_420740_01G000100.1
>TraesROB_scaffold_431877_01G000100.1
