# Supplementary material for: Comparative gene retention analysis in barley, wild emmer, and bread wheat pangenome lines reveals factors affecting gene retention following gene duplication
Source: BMC Biol. 2023 Feb 6;21:25. doi: 10.1186/s12915-022-01503-z (PMC9903521; doi:10.1186/s12915-022-01503-z)
Supplement: Supplementary file 13 — Additional file 13. Gene annotation validation results of selected OGs genes in 15 wheat genome assemblies. [file 12915_2022_1503_MOESM13_ESM.zip › bitacora_run1_outputs/TraesROBIGUS/OG0000333_scan_gene_id.txt]

>TraesROB_scaffold_003539_01G000200.1
>TraesROB_scaffold_004829_01G000400.1
>TraesROB_scaffold_004902_01G000100.1
>TraesROB_scaffold_007763_01G000100.1
>TraesROB_scaffold_008425_01G000100.1
>TraesROB_scaffold_011290_01G000100.1
>TraesROB_scaffold_011589_01G000100.1
>TraesROB_scaffold_012147_01G000100.1
>TraesROB_scaffold_013506_01G000100.1
>TraesROB_scaffold_014332_01G000100.1
>TraesROB_scaffold_016036_01G000100.1
>TraesROB_scaffold_017203_01G000100.1
>TraesROB_scaffold_017265_01G000300.1
>TraesROB_scaffold_018811_01G000500.1
>TraesROB_scaffold_019069_01G000100.1
>TraesROB_scaffold_019684_01G000200.1
>TraesROB_scaffold_025045_01G000100.1
>TraesROB_scaffold_025596_01G000100.1
>TraesROB_scaffold_026527_01G000100.1
>TraesROB_scaffold_026527_01G000300.1
>TraesROB_scaffold_029749_01G000100.1
>TraesROB_scaffold_033720_01G000100.1
>TraesROB_scaffold_033876_01G000500.1
>TraesROB_scaffold_037173_01G000100.1
>TraesROB_scaffold_040338_01G000100.1
>TraesROB_scaffold_042035_01G000200.1
>TraesROB_scaffold_042142_01G000100.1
>TraesROB_scaffold_045280_01G000100.1
>TraesROB_scaffold_050161_01G000100.1
>TraesROB_scaffold_050297_01G000100.1
>TraesROB_scaffold_051286_01G000300.1
>TraesROB_scaffold_053445_01G000100.1
>TraesROB_scaffold_053599_01G000400.1
>TraesROB_scaffold_054849_01G000300.1
>TraesROB_scaffold_055282_01G000200.1
>TraesROB_scaffold_055845_01G000100.1
>TraesROB_scaffold_057394_01G000200.1
>TraesROB_scaffold_059672_01G000100.1
>TraesROB_scaffold_060940_01G000200.1
>TraesROB_scaffold_061563_01G000100.1
>TraesROB_scaffold_064850_01G000200.1
>TraesROB_scaffold_069469_01G000200.1
>TraesROB_scaffold_072945_01G000100.1
>TraesROB_scaffold_074578_01G000100.1
>TraesROB_scaffold_076679_01G000100.1
>TraesROB_scaffold_077036_01G000100.1
>TraesROB_scaffold_077954_01G000100.1
>TraesROB_scaffold_083563_01G000300.1
>TraesROB_scaffold_092671_01G000100.1
>TraesROB_scaffold_099093_01G000100.1
>TraesROB_scaffold_099416_01G000100.1
>TraesROB_scaffold_101280_01G000100.1
>TraesROB_scaffold_101312_01G000100.1
>TraesROB_scaffold_102196_01G000100.1
>TraesROB_scaffold_103962_01G000100.1
>TraesROB_scaffold_105353_01G000100.1
>TraesROB_scaffold_106702_01G000200.1
>TraesROB_scaffold_107473_01G000100.1
>TraesROB_scaffold_113199_01G000100.1
>TraesROB_scaffold_115548_01G000300.1
>TraesROB_scaffold_116586_01G000100.1
>TraesROB_scaffold_132056_01G000100.1
>TraesROB_scaffold_136424_01G000100.1
>TraesROB_scaffold_156995_01G000100.1
>TraesROB_scaffold_168387_01G000100.1
