# Supplementary material for: Comparative gene retention analysis in barley, wild emmer, and bread wheat pangenome lines reveals factors affecting gene retention following gene duplication
Source: BMC Biol. 2023 Feb 6;21:25. doi: 10.1186/s12915-022-01503-z (PMC9903521; doi:10.1186/s12915-022-01503-z)
Supplement: Supplementary file 13 — Additional file 13. Gene annotation validation results of selected OGs genes in 15 wheat genome assemblies. [file 12915_2022_1503_MOESM13_ESM.zip › bitacora_run1_outputs/TraesROBIGUS/OG0007892_scan_gene_id.txt]

>TraesROB_scaffold_000438_01G000300.1
>TraesROB_scaffold_000644_01G001100.1
>TraesROB_scaffold_000689_01G000200.1
>TraesROB_scaffold_000758_01G000100.1
>TraesROB_scaffold_001051_01G000100.1
>TraesROB_scaffold_002258_01G000200.1
>TraesROB_scaffold_002258_01G000300.1
>TraesROB_scaffold_003205_01G000200.1
>TraesROB_scaffold_003310_01G000100.1
>TraesROB_scaffold_003310_01G000200.1
>TraesROB_scaffold_003338_01G000100.1
>TraesROB_scaffold_003743_01G000200.1
>TraesROB_scaffold_004728_01G000100.1
>TraesROB_scaffold_004946_01G000100.1
>TraesROB_scaffold_006886_01G001100.1
>TraesROB_scaffold_008520_01G000300.1
>TraesROB_scaffold_009239_01G000600.1
>TraesROB_scaffold_010294_01G000300.1
>TraesROB_scaffold_010881_01G000100.1
>TraesROB_scaffold_011262_01G000400.1
>TraesROB_scaffold_013642_01G000100.1
>TraesROB_scaffold_014173_01G000100.1
>TraesROB_scaffold_014201_01G000100.1
>TraesROB_scaffold_014302_01G000200.1
>TraesROB_scaffold_014645_01G000100.1
>TraesROB_scaffold_015936_01G000100.1
>TraesROB_scaffold_016026_01G000200.1
>TraesROB_scaffold_017820_01G000100.1
>TraesROB_scaffold_019175_01G000200.1
>TraesROB_scaffold_019986_01G000100.1
>TraesROB_scaffold_020263_01G000200.1
>TraesROB_scaffold_020393_01G000100.1
>TraesROB_scaffold_021141_01G000200.1
>TraesROB_scaffold_022366_01G000200.1
>TraesROB_scaffold_023260_01G000100.1
>TraesROB_scaffold_024192_01G000100.1
>TraesROB_scaffold_024456_01G000100.1
>TraesROB_scaffold_024780_01G000200.1
>TraesROB_scaffold_024780_01G000300.1
>TraesROB_scaffold_026758_01G000200.1
>TraesROB_scaffold_027812_01G000300.1
>TraesROB_scaffold_027933_01G000200.1
>TraesROB_scaffold_028822_01G000100.1
>TraesROB_scaffold_029176_01G000100.1
>TraesROB_scaffold_029288_01G000200.1
>TraesROB_scaffold_030024_01G000100.1
>TraesROB_scaffold_030109_01G000100.1
>TraesROB_scaffold_030109_01G000300.1
>TraesROB_scaffold_031292_01G000200.1
>TraesROB_scaffold_031710_01G000200.1
>TraesROB_scaffold_031929_01G000100.1
>TraesROB_scaffold_032341_01G000200.1
>TraesROB_scaffold_033213_01G000100.1
>TraesROB_scaffold_034187_01G000100.1
>TraesROB_scaffold_037855_01G000100.1
>TraesROB_scaffold_039625_01G000400.1
>TraesROB_scaffold_041535_01G000100.1
>TraesROB_scaffold_041563_01G000100.1
>TraesROB_scaffold_042115_01G000100.1
>TraesROB_scaffold_042803_01G000200.1
>TraesROB_scaffold_044685_01G000300.1
>TraesROB_scaffold_045333_01G000100.1
>TraesROB_scaffold_045715_01G000100.1
>TraesROB_scaffold_045715_01G000300.1
>TraesROB_scaffold_048159_01G000200.1
>TraesROB_scaffold_050681_01G000100.1
>TraesROB_scaffold_053581_01G000100.1
>TraesROB_scaffold_056732_01G000100.1
>TraesROB_scaffold_057186_01G000200.1
>TraesROB_scaffold_057201_01G000200.1
>TraesROB_scaffold_057975_01G000100.1
>TraesROB_scaffold_059155_01G000100.1
>TraesROB_scaffold_059487_01G000100.1
>TraesROB_scaffold_059671_01G000100.1
>TraesROB_scaffold_062871_01G000100.1
>TraesROB_scaffold_064883_01G000100.1
>TraesROB_scaffold_067638_01G000100.1
>TraesROB_scaffold_072095_01G000200.1
>TraesROB_scaffold_072644_01G000100.1
>TraesROB_scaffold_074204_01G000100.1
>TraesROB_scaffold_075235_01G000200.1
>TraesROB_scaffold_078216_01G000100.1
>TraesROB_scaffold_078280_01G000200.1
>TraesROB_scaffold_079173_01G000300.1
>TraesROB_scaffold_079339_01G000100.1
>TraesROB_scaffold_079551_01G000100.1
>TraesROB_scaffold_079664_01G000100.1
>TraesROB_scaffold_080101_01G000200.1
>TraesROB_scaffold_082785_01G000100.1
>TraesROB_scaffold_083066_01G000300.1
>TraesROB_scaffold_087911_01G000100.1
>TraesROB_scaffold_088085_01G000100.1
>TraesROB_scaffold_091700_01G000100.1
>TraesROB_scaffold_091741_01G000100.1
>TraesROB_scaffold_092806_01G000100.1
>TraesROB_scaffold_092920_01G000100.1
>TraesROB_scaffold_094392_01G000100.1
>TraesROB_scaffold_094734_01G000100.1
>TraesROB_scaffold_097799_01G000100.1
>TraesROB_scaffold_099564_01G000100.1
>TraesROB_scaffold_100583_01G000100.1
>TraesROB_scaffold_102858_01G000100.1
>TraesROB_scaffold_103888_01G000200.1
>TraesROB_scaffold_105193_01G000100.1
>TraesROB_scaffold_107356_01G000100.1
>TraesROB_scaffold_107441_01G000100.1
>TraesROB_scaffold_107558_01G000100.1
>TraesROB_scaffold_112052_01G000100.1
>TraesROB_scaffold_112134_01G000100.1
>TraesROB_scaffold_112559_01G000100.1
>TraesROB_scaffold_112932_01G000100.1
>TraesROB_scaffold_115844_01G000300.1
>TraesROB_scaffold_116414_01G000100.1
>TraesROB_scaffold_117871_01G000100.1
>TraesROB_scaffold_118923_01G000100.1
>TraesROB_scaffold_122507_01G000100.1
>TraesROB_scaffold_127049_01G000100.1
>TraesROB_scaffold_127153_01G000100.1
>TraesROB_scaffold_130585_01G000100.1
>TraesROB_scaffold_145049_01G000100.1
>TraesROB_scaffold_145197_01G000100.1
>TraesROB_scaffold_146671_01G000200.1
>TraesROB_scaffold_172663_01G000100.1
>TraesROB_scaffold_184184_01G000100.1
>TraesROB_scaffold_218335_01G000100.1
