# Supplementary material for: Comparative gene retention analysis in barley, wild emmer, and bread wheat pangenome lines reveals factors affecting gene retention following gene duplication
Source: BMC Biol. 2023 Feb 6;21:25. doi: 10.1186/s12915-022-01503-z (PMC9903521; doi:10.1186/s12915-022-01503-z)
Supplement: Supplementary file 13 — Additional file 13. Gene annotation validation results of selected OGs genes in 15 wheat genome assemblies. [file 12915_2022_1503_MOESM13_ESM.zip › bitacora_run1_outputs/TraesROBIGUS/OG0001431_scan_gene_id.txt]

>TraesROB_scaffold_000218_01G000100.1
>TraesROB_scaffold_000856_01G000100.1
>TraesROB_scaffold_000992_01G000100.1
>TraesROB_scaffold_001361_01G000500.1
>TraesROB_scaffold_003164_01G000100.1
>TraesROB_scaffold_005122_01G000100.1
>TraesROB_scaffold_007642_01G000200.1
>TraesROB_scaffold_008639_01G000300.1
>TraesROB_scaffold_013220_01G000500.1
>TraesROB_scaffold_013395_01G000100.1
>TraesROB_scaffold_015581_01G000100.1
>TraesROB_scaffold_021696_01G000200.1
>TraesROB_scaffold_021795_01G000500.1
>TraesROB_scaffold_023814_01G000400.1
>TraesROB_scaffold_027091_01G000100.1
>TraesROB_scaffold_028863_01G000400.1
>TraesROB_scaffold_034338_01G000100.1
>TraesROB_scaffold_035462_01G000200.1
>TraesROB_scaffold_036970_01G000300.1
>TraesROB_scaffold_038307_01G000300.1
>TraesROB_scaffold_038382_01G000100.1
>TraesROB_scaffold_040942_01G000100.1
>TraesROB_scaffold_041705_01G000100.1
>TraesROB_scaffold_042352_01G000200.1
>TraesROB_scaffold_042731_01G000300.1
>TraesROB_scaffold_045758_01G000500.1
>TraesROB_scaffold_047836_01G000100.1
>TraesROB_scaffold_050221_01G000100.1
>TraesROB_scaffold_052888_01G000200.1
>TraesROB_scaffold_055031_01G000100.1
>TraesROB_scaffold_059061_01G000200.1
>TraesROB_scaffold_065941_01G000100.1
>TraesROB_scaffold_068484_01G000100.1
>TraesROB_scaffold_072399_01G000100.1
>TraesROB_scaffold_079205_01G000200.1
>TraesROB_scaffold_083857_01G000100.1
>TraesROB_scaffold_092509_01G000100.1
>TraesROB_scaffold_093894_01G000100.1
>TraesROB_scaffold_095695_01G000200.1
>TraesROB_scaffold_096188_01G000100.1
>TraesROB_scaffold_101862_01G000400.1
>TraesROB_scaffold_105948_01G000100.1
>TraesROB_scaffold_137059_01G000100.1
>TraesROB_scaffold_137304_01G000100.1
>TraesROB_scaffold_157438_01G000100.1
