# Supplementary material for: Comparative gene retention analysis in barley, wild emmer, and bread wheat pangenome lines reveals factors affecting gene retention following gene duplication
Source: BMC Biol. 2023 Feb 6;21:25. doi: 10.1186/s12915-022-01503-z (PMC9903521; doi:10.1186/s12915-022-01503-z)
Supplement: Supplementary file 13 — Additional file 13. Gene annotation validation results of selected OGs genes in 15 wheat genome assemblies. [file 12915_2022_1503_MOESM13_ESM.zip › bitacora_run1_outputs/TraesROBIGUS/OG0005848_scan_gene_id.txt]

>TraesROB_scaffold_000088_01G000700.1
>TraesROB_scaffold_000088_01G000800.1
>TraesROB_scaffold_000088_01G002000.1
>TraesROB_scaffold_000088_01G002100.1
>TraesROB_scaffold_000107_01G000100.1
>TraesROB_scaffold_000107_01G000300.1
>TraesROB_scaffold_000155_01G000200.1
>TraesROB_scaffold_000156_01G000100.1
>TraesROB_scaffold_000229_01G000200.1
>TraesROB_scaffold_000275_01G000300.1
>TraesROB_scaffold_000275_01G000400.1
>TraesROB_scaffold_000311_01G000200.1
>TraesROB_scaffold_000346_01G001500.1
>TraesROB_scaffold_000396_01G000200.1
>TraesROB_scaffold_000396_01G000400.1
>TraesROB_scaffold_000427_01G000200.1
>TraesROB_scaffold_000538_01G000400.1
>TraesROB_scaffold_000538_01G000500.1
>TraesROB_scaffold_000538_01G000700.1
>TraesROB_scaffold_000546_01G000100.1
>TraesROB_scaffold_000573_01G000400.1
>TraesROB_scaffold_000578_01G000200.1
>TraesROB_scaffold_000702_01G000100.1
>TraesROB_scaffold_000839_01G000900.1
>TraesROB_scaffold_000946_01G000100.1
>TraesROB_scaffold_001043_01G000100.1
>TraesROB_scaffold_001127_01G000200.1
>TraesROB_scaffold_001127_01G000400.1
>TraesROB_scaffold_001127_01G000600.1
>TraesROB_scaffold_001196_01G000100.1
>TraesROB_scaffold_001272_01G000100.1
>TraesROB_scaffold_001274_01G000100.1
>TraesROB_scaffold_001287_01G000100.1
>TraesROB_scaffold_001347_01G000200.1
>TraesROB_scaffold_001432_01G000400.1
>TraesROB_scaffold_001432_01G000700.1
>TraesROB_scaffold_001448_01G000100.1
>TraesROB_scaffold_001796_01G000200.1
>TraesROB_scaffold_002010_01G000100.1
>TraesROB_scaffold_002127_01G000200.1
>TraesROB_scaffold_002127_01G001200.1
>TraesROB_scaffold_002346_01G000100.1
>TraesROB_scaffold_002358_01G000100.1
>TraesROB_scaffold_002382_01G000600.1
>TraesROB_scaffold_002433_01G000100.1
>TraesROB_scaffold_002549_01G000100.1
>TraesROB_scaffold_002617_01G000100.1
>TraesROB_scaffold_002674_01G000100.1
>TraesROB_scaffold_002727_01G000400.1
>TraesROB_scaffold_002748_01G000500.1
>TraesROB_scaffold_002748_01G000800.1
>TraesROB_scaffold_002797_01G000100.1
>TraesROB_scaffold_002816_01G000200.1
>TraesROB_scaffold_002816_01G000300.1
>TraesROB_scaffold_002816_01G000500.1
>TraesROB_scaffold_002816_01G000600.1
>TraesROB_scaffold_002897_01G000400.1
>TraesROB_scaffold_002906_01G000300.1
>TraesROB_scaffold_002911_01G000300.1
>TraesROB_scaffold_002911_01G000400.1
>TraesROB_scaffold_002941_01G000800.1
>TraesROB_scaffold_003073_01G000600.1
>TraesROB_scaffold_003128_01G000200.1
>TraesROB_scaffold_003198_01G000200.1
>TraesROB_scaffold_003265_01G000100.1
>TraesROB_scaffold_003357_01G000300.1
>TraesROB_scaffold_003357_01G000400.1
>TraesROB_scaffold_003357_01G000700.1
>TraesROB_scaffold_003357_01G000800.1
>TraesROB_scaffold_003357_01G001000.1
>TraesROB_scaffold_003409_01G000300.1
>TraesROB_scaffold_003529_01G000200.1
>TraesROB_scaffold_003581_01G000700.1
>TraesROB_scaffold_003601_01G000400.1
>TraesROB_scaffold_003613_01G000100.1
>TraesROB_scaffold_003654_01G000100.1
>TraesROB_scaffold_003710_01G000400.1
>TraesROB_scaffold_003806_01G000500.1
>TraesROB_scaffold_003816_01G000100.1
>TraesROB_scaffold_003835_01G000200.1
>TraesROB_scaffold_003976_01G001000.1
>TraesROB_scaffold_003976_01G001200.1
>TraesROB_scaffold_004202_01G000500.1
>TraesROB_scaffold_004317_01G000100.1
>TraesROB_scaffold_004343_01G000300.1
>TraesROB_scaffold_004390_01G000100.1
>TraesROB_scaffold_004420_01G000100.1
>TraesROB_scaffold_004457_01G000100.1
>TraesROB_scaffold_004529_01G000100.1
>TraesROB_scaffold_004667_01G000100.1
>TraesROB_scaffold_004681_01G000100.1
>TraesROB_scaffold_004794_01G001100.1
>TraesROB_scaffold_004811_01G000300.1
>TraesROB_scaffold_004820_01G000300.1
>TraesROB_scaffold_004860_01G000500.1
>TraesROB_scaffold_004878_01G000200.1
>TraesROB_scaffold_004888_01G000500.1
>TraesROB_scaffold_004894_01G000300.1
>TraesROB_scaffold_004928_01G000200.1
>TraesROB_scaffold_004947_01G000200.1
>TraesROB_scaffold_004947_01G000300.1
>TraesROB_scaffold_004947_01G000400.1
>TraesROB_scaffold_004978_01G000100.1
>TraesROB_scaffold_005012_01G000300.1
>TraesROB_scaffold_005012_01G000400.1
>TraesROB_scaffold_005029_01G000400.1
>TraesROB_scaffold_005055_01G000600.1
>TraesROB_scaffold_005084_01G000100.1
>TraesROB_scaffold_005186_01G000700.1
>TraesROB_scaffold_005241_01G000100.1
>TraesROB_scaffold_005307_01G000200.1
>TraesROB_scaffold_005307_01G000400.1
>TraesROB_scaffold_005462_01G000200.1
>TraesROB_scaffold_005462_01G000300.1
>TraesROB_scaffold_005479_01G000300.1
>TraesROB_scaffold_005542_01G000100.1
>TraesROB_scaffold_005669_01G000200.1
>TraesROB_scaffold_005753_01G001300.1
>TraesROB_scaffold_005774_01G000700.1
>TraesROB_scaffold_005818_01G000200.1
>TraesROB_scaffold_005849_01G001000.1
>TraesROB_scaffold_005849_01G001100.1
>TraesROB_scaffold_005874_01G000500.1
>TraesROB_scaffold_005936_01G000100.1
>TraesROB_scaffold_005998_01G000400.1
>TraesROB_scaffold_006083_01G000100.1
>TraesROB_scaffold_006131_01G000400.1
>TraesROB_scaffold_006131_01G000600.1
>TraesROB_scaffold_006254_01G001000.1
>TraesROB_scaffold_006299_01G000100.1
>TraesROB_scaffold_006323_01G000100.1
>TraesROB_scaffold_006330_01G000100.1
>TraesROB_scaffold_006367_01G000500.1
>TraesROB_scaffold_006367_01G000700.1
>TraesROB_scaffold_006386_01G000100.1
>TraesROB_scaffold_006404_01G000300.1
>TraesROB_scaffold_006445_01G000400.1
>TraesROB_scaffold_006491_01G000300.1
>TraesROB_scaffold_006641_01G000200.1
>TraesROB_scaffold_006670_01G000300.1
>TraesROB_scaffold_006670_01G000400.1
>TraesROB_scaffold_006977_01G000100.1
>TraesROB_scaffold_006977_01G000300.1
>TraesROB_scaffold_006982_01G000200.1
>TraesROB_scaffold_006984_01G000200.1
>TraesROB_scaffold_006997_01G000800.1
>TraesROB_scaffold_007026_01G000400.1
>TraesROB_scaffold_007026_01G000500.1
>TraesROB_scaffold_007026_01G000600.1
>TraesROB_scaffold_007084_01G000700.1
>TraesROB_scaffold_007256_01G000200.1
>TraesROB_scaffold_007296_01G000300.1
>TraesROB_scaffold_007381_01G000100.1
>TraesROB_scaffold_007510_01G000200.1
>TraesROB_scaffold_007556_01G000100.1
>TraesROB_scaffold_007566_01G000100.1
>TraesROB_scaffold_007566_01G000200.1
>TraesROB_scaffold_007568_01G000800.1
>TraesROB_scaffold_007597_01G000300.1
>TraesROB_scaffold_007599_01G000100.1
>TraesROB_scaffold_007599_01G000200.1
>TraesROB_scaffold_007668_01G000100.1
>TraesROB_scaffold_007668_01G000300.1
>TraesROB_scaffold_007761_01G000100.1
>TraesROB_scaffold_007761_01G000500.1
>TraesROB_scaffold_007797_01G000100.1
>TraesROB_scaffold_007797_01G000400.1
>TraesROB_scaffold_007818_01G000300.1
>TraesROB_scaffold_007827_01G000100.1
>TraesROB_scaffold_007843_01G000400.1
>TraesROB_scaffold_007871_01G000100.1
>TraesROB_scaffold_007993_01G000300.1
>TraesROB_scaffold_007993_01G000600.1
>TraesROB_scaffold_008102_01G000300.1
>TraesROB_scaffold_008150_01G000100.1
>TraesROB_scaffold_008228_01G000100.1
>TraesROB_scaffold_008243_01G000200.1
>TraesROB_scaffold_008243_01G000300.1
>TraesROB_scaffold_008243_01G000400.1
>TraesROB_scaffold_008245_01G000100.1
>TraesROB_scaffold_008276_01G000100.1
>TraesROB_scaffold_008345_01G000200.1
>TraesROB_scaffold_008391_01G000200.1
>TraesROB_scaffold_008495_01G000100.1
>TraesROB_scaffold_008534_01G000500.1
>TraesROB_scaffold_008611_01G000100.1
>TraesROB_scaffold_008639_01G000200.1
>TraesROB_scaffold_008651_01G000200.1
>TraesROB_scaffold_008738_01G000100.1
>TraesROB_scaffold_008738_01G000200.1
>TraesROB_scaffold_008763_01G000300.1
>TraesROB_scaffold_008870_01G000300.1
>TraesROB_scaffold_008870_01G000400.1
>TraesROB_scaffold_008870_01G000500.1
>TraesROB_scaffold_009072_01G000500.1
>TraesROB_scaffold_009093_01G000300.1
>TraesROB_scaffold_009108_01G000200.1
>TraesROB_scaffold_009187_01G000100.1
>TraesROB_scaffold_009199_01G001000.1
>TraesROB_scaffold_009210_01G000300.1
>TraesROB_scaffold_009225_01G000200.1
>TraesROB_scaffold_009259_01G000200.1
>TraesROB_scaffold_009305_01G000100.1
>TraesROB_scaffold_009305_01G000200.1
>TraesROB_scaffold_009305_01G000300.1
>TraesROB_scaffold_009353_01G000200.1
>TraesROB_scaffold_009494_01G000500.1
>TraesROB_scaffold_009494_01G000700.1
>TraesROB_scaffold_009560_01G000300.1
>TraesROB_scaffold_009571_01G000100.1
>TraesROB_scaffold_009599_01G000100.1
>TraesROB_scaffold_009628_01G000100.1
>TraesROB_scaffold_009628_01G000200.1
>TraesROB_scaffold_009631_01G000100.1
>TraesROB_scaffold_009674_01G000200.1
>TraesROB_scaffold_009674_01G000300.1
>TraesROB_scaffold_009843_01G000100.1
>TraesROB_scaffold_009915_01G000200.1
>TraesROB_scaffold_010012_01G000100.1
>TraesROB_scaffold_010012_01G000200.1
>TraesROB_scaffold_010049_01G000100.1
>TraesROB_scaffold_010068_01G000200.1
>TraesROB_scaffold_010108_01G000100.1
>TraesROB_scaffold_010245_01G000300.1
>TraesROB_scaffold_010400_01G000200.1
>TraesROB_scaffold_010420_01G000100.1
>TraesROB_scaffold_010426_01G000200.1
>TraesROB_scaffold_010692_01G000200.1
>TraesROB_scaffold_010941_01G000100.1
>TraesROB_scaffold_011229_01G000100.1
>TraesROB_scaffold_011231_01G000200.1
>TraesROB_scaffold_011315_01G000300.1
>TraesROB_scaffold_011315_01G000600.1
>TraesROB_scaffold_011374_01G000300.1
>TraesROB_scaffold_011392_01G000100.1
>TraesROB_scaffold_011451_01G000400.1
>TraesROB_scaffold_011617_01G000800.1
>TraesROB_scaffold_011617_01G000900.1
>TraesROB_scaffold_011649_01G000100.1
>TraesROB_scaffold_011649_01G000200.1
>TraesROB_scaffold_011649_01G000300.1
>TraesROB_scaffold_011649_01G000400.1
>TraesROB_scaffold_011649_01G000700.1
>TraesROB_scaffold_011781_01G000200.1
>TraesROB_scaffold_011781_01G000300.1
>TraesROB_scaffold_011875_01G000700.1
>TraesROB_scaffold_011903_01G000300.1
>TraesROB_scaffold_011997_01G000100.1
>TraesROB_scaffold_011997_01G000200.1
>TraesROB_scaffold_012016_01G000100.1
>TraesROB_scaffold_012021_01G000400.1
>TraesROB_scaffold_012065_01G000100.1
>TraesROB_scaffold_012283_01G000600.1
>TraesROB_scaffold_012291_01G000100.1
>TraesROB_scaffold_012357_01G000200.1
>TraesROB_scaffold_012541_01G000100.1
>TraesROB_scaffold_012892_01G000200.1
>TraesROB_scaffold_012898_01G000600.1
>TraesROB_scaffold_012898_01G000700.1
>TraesROB_scaffold_012953_01G000100.1
>TraesROB_scaffold_013195_01G000400.1
>TraesROB_scaffold_013256_01G000300.1
>TraesROB_scaffold_013256_01G000400.1
>TraesROB_scaffold_013256_01G000500.1
>TraesROB_scaffold_013256_01G000600.1
>TraesROB_scaffold_013264_01G000500.1
>TraesROB_scaffold_013329_01G000200.1
>TraesROB_scaffold_013334_01G000300.1
>TraesROB_scaffold_013434_01G000300.1
>TraesROB_scaffold_013624_01G000100.1
>TraesROB_scaffold_013708_01G000700.1
>TraesROB_scaffold_013714_01G000500.1
>TraesROB_scaffold_013798_01G000100.1
>TraesROB_scaffold_013867_01G000200.1
>TraesROB_scaffold_013872_01G000400.1
>TraesROB_scaffold_013881_01G000100.1
>TraesROB_scaffold_013918_01G000600.1
>TraesROB_scaffold_014108_01G000200.1
>TraesROB_scaffold_014118_01G000100.1
>TraesROB_scaffold_014118_01G000300.1
>TraesROB_scaffold_014199_01G000100.1
>TraesROB_scaffold_014199_01G000200.1
>TraesROB_scaffold_014233_01G000100.1
>TraesROB_scaffold_014419_01G000400.1
>TraesROB_scaffold_014419_01G000500.1
>TraesROB_scaffold_014522_01G000100.1
>TraesROB_scaffold_014783_01G000300.1
>TraesROB_scaffold_014922_01G000400.1
>TraesROB_scaffold_014982_01G000500.1
>TraesROB_scaffold_014987_01G000500.1
>TraesROB_scaffold_015013_01G000300.1
>TraesROB_scaffold_015013_01G000400.1
>TraesROB_scaffold_015082_01G000100.1
>TraesROB_scaffold_015082_01G000200.1
>TraesROB_scaffold_015434_01G000100.1
>TraesROB_scaffold_015434_01G000200.1
>TraesROB_scaffold_015461_01G000200.1
>TraesROB_scaffold_015478_01G000100.1
>TraesROB_scaffold_015489_01G000100.1
>TraesROB_scaffold_015551_01G000100.1
>TraesROB_scaffold_015625_01G000500.1
>TraesROB_scaffold_015793_01G000200.1
>TraesROB_scaffold_015812_01G000100.1
>TraesROB_scaffold_015913_01G000200.1
>TraesROB_scaffold_015913_01G000300.1
>TraesROB_scaffold_016057_01G000500.1
>TraesROB_scaffold_016142_01G000300.1
>TraesROB_scaffold_016151_01G000300.1
>TraesROB_scaffold_016151_01G000600.1
>TraesROB_scaffold_016184_01G000100.1
>TraesROB_scaffold_016269_01G000100.1
>TraesROB_scaffold_016300_01G000100.1
>TraesROB_scaffold_016484_01G000100.1
>TraesROB_scaffold_016537_01G000100.1
>TraesROB_scaffold_016551_01G000100.1
>TraesROB_scaffold_016555_01G000100.1
>TraesROB_scaffold_016768_01G000300.1
>TraesROB_scaffold_016907_01G000200.1
>TraesROB_scaffold_017011_01G000100.1
>TraesROB_scaffold_017055_01G000200.1
>TraesROB_scaffold_017231_01G000300.1
>TraesROB_scaffold_017335_01G000100.1
>TraesROB_scaffold_017354_01G000200.1
>TraesROB_scaffold_017366_01G000100.1
>TraesROB_scaffold_017380_01G000100.1
>TraesROB_scaffold_017440_01G000200.1
>TraesROB_scaffold_017465_01G000100.1
>TraesROB_scaffold_017511_01G000100.1
>TraesROB_scaffold_017545_01G000200.1
>TraesROB_scaffold_017548_01G000800.1
>TraesROB_scaffold_017598_01G000100.1
>TraesROB_scaffold_017611_01G000100.1
>TraesROB_scaffold_017679_01G000100.1
>TraesROB_scaffold_017679_01G000200.1
>TraesROB_scaffold_017716_01G000200.1
>TraesROB_scaffold_017743_01G000100.1
>TraesROB_scaffold_017846_01G000100.1
>TraesROB_scaffold_017940_01G000200.1
>TraesROB_scaffold_017970_01G000200.1
>TraesROB_scaffold_017970_01G000700.1
>TraesROB_scaffold_017988_01G000600.1
>TraesROB_scaffold_017988_01G000700.1
>TraesROB_scaffold_018043_01G000400.1
>TraesROB_scaffold_018069_01G000100.1
>TraesROB_scaffold_018079_01G000200.1
>TraesROB_scaffold_018099_01G000100.1
>TraesROB_scaffold_018105_01G000400.1
>TraesROB_scaffold_018105_01G000500.1
>TraesROB_scaffold_018105_01G001100.1
>TraesROB_scaffold_018214_01G000100.1
>TraesROB_scaffold_018249_01G000200.1
>TraesROB_scaffold_018256_01G000100.1
>TraesROB_scaffold_018352_01G000200.1
>TraesROB_scaffold_018376_01G000100.1
>TraesROB_scaffold_018388_01G000100.1
>TraesROB_scaffold_018412_01G000200.1
>TraesROB_scaffold_018621_01G000100.1
>TraesROB_scaffold_018702_01G000200.1
>TraesROB_scaffold_018748_01G000400.1
>TraesROB_scaffold_018854_01G000300.1
>TraesROB_scaffold_018856_01G000300.1
>TraesROB_scaffold_018888_01G000100.1
>TraesROB_scaffold_019105_01G000500.1
>TraesROB_scaffold_019177_01G000200.1
>TraesROB_scaffold_019190_01G000200.1
>TraesROB_scaffold_019510_01G000100.1
>TraesROB_scaffold_019510_01G000200.1
>TraesROB_scaffold_019701_01G000100.1
>TraesROB_scaffold_019701_01G000300.1
>TraesROB_scaffold_019805_01G000100.1
>TraesROB_scaffold_019893_01G000100.1
>TraesROB_scaffold_019940_01G000400.1
>TraesROB_scaffold_019963_01G000300.1
>TraesROB_scaffold_019963_01G000400.1
>TraesROB_scaffold_019980_01G000100.1
>TraesROB_scaffold_020017_01G000200.1
>TraesROB_scaffold_020148_01G000100.1
>TraesROB_scaffold_020172_01G000800.1
>TraesROB_scaffold_020172_01G000900.1
>TraesROB_scaffold_020189_01G000100.1
>TraesROB_scaffold_020368_01G000200.1
>TraesROB_scaffold_020392_01G000500.1
>TraesROB_scaffold_020539_01G000100.1
>TraesROB_scaffold_020583_01G000100.1
>TraesROB_scaffold_020583_01G000200.1
>TraesROB_scaffold_020597_01G000200.1
>TraesROB_scaffold_020626_01G000100.1
>TraesROB_scaffold_020626_01G000300.1
>TraesROB_scaffold_020664_01G000100.1
>TraesROB_scaffold_020664_01G000200.1
>TraesROB_scaffold_020669_01G000100.1
>TraesROB_scaffold_020912_01G000200.1
>TraesROB_scaffold_020916_01G000200.1
>TraesROB_scaffold_020916_01G000600.1
>TraesROB_scaffold_020982_01G000300.1
>TraesROB_scaffold_020982_01G000500.1
>TraesROB_scaffold_021048_01G000400.1
>TraesROB_scaffold_021064_01G000200.1
>TraesROB_scaffold_021157_01G000200.1
>TraesROB_scaffold_021157_01G000300.1
>TraesROB_scaffold_021273_01G000100.1
>TraesROB_scaffold_021358_01G000100.1
>TraesROB_scaffold_021443_01G000500.1
>TraesROB_scaffold_021520_01G000100.1
>TraesROB_scaffold_021546_01G000100.1
>TraesROB_scaffold_021683_01G000200.1
>TraesROB_scaffold_022037_01G000500.1
>TraesROB_scaffold_022049_01G000100.1
>TraesROB_scaffold_022071_01G000400.1
>TraesROB_scaffold_022079_01G000500.1
>TraesROB_scaffold_022147_01G000100.1
>TraesROB_scaffold_022221_01G000700.1
>TraesROB_scaffold_022360_01G000200.1
>TraesROB_scaffold_022360_01G000400.1
>TraesROB_scaffold_022708_01G000100.1
>TraesROB_scaffold_023098_01G000100.1
>TraesROB_scaffold_023126_01G000100.1
>TraesROB_scaffold_023232_01G000400.1
>TraesROB_scaffold_023278_01G000400.1
>TraesROB_scaffold_023345_01G000100.1
>TraesROB_scaffold_023716_01G000500.1
>TraesROB_scaffold_023738_01G000100.1
>TraesROB_scaffold_023761_01G000300.1
>TraesROB_scaffold_023777_01G000200.1
>TraesROB_scaffold_023804_01G000100.1
>TraesROB_scaffold_023812_01G000100.1
>TraesROB_scaffold_023886_01G000100.1
>TraesROB_scaffold_023939_01G000100.1
>TraesROB_scaffold_024062_01G000500.1
>TraesROB_scaffold_024155_01G000100.1
>TraesROB_scaffold_024209_01G000100.1
>TraesROB_scaffold_024424_01G000400.1
>TraesROB_scaffold_024470_01G000200.1
>TraesROB_scaffold_024593_01G000500.1
>TraesROB_scaffold_024619_01G000500.1
>TraesROB_scaffold_024861_01G000200.1
>TraesROB_scaffold_024890_01G000100.1
>TraesROB_scaffold_024922_01G000100.1
>TraesROB_scaffold_024938_01G000400.1
>TraesROB_scaffold_025004_01G000200.1
>TraesROB_scaffold_025004_01G000300.1
>TraesROB_scaffold_025110_01G000300.1
>TraesROB_scaffold_025143_01G000200.1
>TraesROB_scaffold_025284_01G000300.1
>TraesROB_scaffold_025285_01G000100.1
>TraesROB_scaffold_025385_01G000100.1
>TraesROB_scaffold_025389_01G000300.1
>TraesROB_scaffold_025389_01G000400.1
>TraesROB_scaffold_025818_01G000100.1
>TraesROB_scaffold_025957_01G000200.1
>TraesROB_scaffold_025970_01G000400.1
>TraesROB_scaffold_025993_01G000100.1
>TraesROB_scaffold_025993_01G000300.1
>TraesROB_scaffold_026043_01G001300.1
>TraesROB_scaffold_026164_01G000100.1
>TraesROB_scaffold_026298_01G000200.1
>TraesROB_scaffold_026319_01G000200.1
>TraesROB_scaffold_026407_01G000400.1
>TraesROB_scaffold_026417_01G000100.1
>TraesROB_scaffold_026527_01G000200.1
>TraesROB_scaffold_026558_01G000100.1
>TraesROB_scaffold_026685_01G000100.1
>TraesROB_scaffold_026697_01G000300.1
>TraesROB_scaffold_026741_01G000100.1
>TraesROB_scaffold_026788_01G000300.1
>TraesROB_scaffold_026851_01G000100.1
>TraesROB_scaffold_026864_01G000100.1
>TraesROB_scaffold_026921_01G000600.1
>TraesROB_scaffold_027002_01G000100.1
>TraesROB_scaffold_027103_01G000200.1
>TraesROB_scaffold_027122_01G000100.1
>TraesROB_scaffold_027193_01G000100.1
>TraesROB_scaffold_027200_01G000200.1
>TraesROB_scaffold_027200_01G000300.1
>TraesROB_scaffold_027282_01G000500.1
>TraesROB_scaffold_027288_01G000100.1
>TraesROB_scaffold_027534_01G000100.1
>TraesROB_scaffold_027623_01G000200.1
>TraesROB_scaffold_027623_01G000400.1
>TraesROB_scaffold_027677_01G000400.1
>TraesROB_scaffold_027750_01G000100.1
>TraesROB_scaffold_027750_01G000300.1
>TraesROB_scaffold_027779_01G000300.1
>TraesROB_scaffold_027899_01G000100.1
>TraesROB_scaffold_027899_01G000200.1
>TraesROB_scaffold_027950_01G000100.1
>TraesROB_scaffold_028009_01G000100.1
>TraesROB_scaffold_028053_01G000300.1
>TraesROB_scaffold_028124_01G000100.1
>TraesROB_scaffold_028153_01G000100.1
>TraesROB_scaffold_028172_01G000100.1
>TraesROB_scaffold_028201_01G000100.1
>TraesROB_scaffold_028307_01G000100.1
>TraesROB_scaffold_028337_01G000300.1
>TraesROB_scaffold_028377_01G000200.1
>TraesROB_scaffold_028377_01G000300.1
>TraesROB_scaffold_028505_01G000100.1
>TraesROB_scaffold_028601_01G000500.1
>TraesROB_scaffold_028616_01G000100.1
>TraesROB_scaffold_028649_01G000300.1
>TraesROB_scaffold_028708_01G000200.1
>TraesROB_scaffold_028935_01G000100.1
>TraesROB_scaffold_028935_01G000200.1
>TraesROB_scaffold_028935_01G000300.1
>TraesROB_scaffold_029178_01G000200.1
>TraesROB_scaffold_029182_01G000500.1
>TraesROB_scaffold_029220_01G000200.1
>TraesROB_scaffold_029220_01G000300.1
>TraesROB_scaffold_029220_01G000500.1
>TraesROB_scaffold_029402_01G000600.1
>TraesROB_scaffold_029455_01G000100.1
>TraesROB_scaffold_029480_01G000500.1
>TraesROB_scaffold_029580_01G000100.1
>TraesROB_scaffold_029651_01G000400.1
>TraesROB_scaffold_029651_01G000600.1
>TraesROB_scaffold_029755_01G000100.1
>TraesROB_scaffold_029828_01G000100.1
>TraesROB_scaffold_029915_01G000100.1
>TraesROB_scaffold_030292_01G000100.1
>TraesROB_scaffold_030318_01G000100.1
>TraesROB_scaffold_030456_01G000100.1
>TraesROB_scaffold_030499_01G000100.1
>TraesROB_scaffold_030542_01G000100.1
>TraesROB_scaffold_030546_01G000500.1
>TraesROB_scaffold_030725_01G000100.1
>TraesROB_scaffold_030774_01G000700.1
>TraesROB_scaffold_031072_01G000100.1
>TraesROB_scaffold_031072_01G000200.1
>TraesROB_scaffold_031072_01G000300.1
>TraesROB_scaffold_031154_01G000200.1
>TraesROB_scaffold_031549_01G000200.1
>TraesROB_scaffold_031568_01G000300.1
>TraesROB_scaffold_031609_01G000200.1
>TraesROB_scaffold_031685_01G000400.1
>TraesROB_scaffold_031824_01G000100.1
>TraesROB_scaffold_032059_01G000200.1
>TraesROB_scaffold_032059_01G000300.1
>TraesROB_scaffold_032092_01G000200.1
>TraesROB_scaffold_032159_01G000300.1
>TraesROB_scaffold_032361_01G000100.1
>TraesROB_scaffold_032378_01G000200.1
>TraesROB_scaffold_032538_01G000400.1
>TraesROB_scaffold_032538_01G000500.1
>TraesROB_scaffold_032849_01G000100.1
>TraesROB_scaffold_032894_01G000100.1
>TraesROB_scaffold_032914_01G000200.1
>TraesROB_scaffold_032914_01G000300.1
>TraesROB_scaffold_032975_01G000700.1
>TraesROB_scaffold_033042_01G000100.1
>TraesROB_scaffold_033088_01G000200.1
>TraesROB_scaffold_033179_01G000600.1
>TraesROB_scaffold_033197_01G000200.1
>TraesROB_scaffold_033537_01G000100.1
>TraesROB_scaffold_033538_01G000200.1
>TraesROB_scaffold_033616_01G000100.1
>TraesROB_scaffold_033749_01G000100.1
>TraesROB_scaffold_033839_01G000200.1
>TraesROB_scaffold_033891_01G000100.1
>TraesROB_scaffold_033928_01G000400.1
>TraesROB_scaffold_034024_01G000100.1
>TraesROB_scaffold_034024_01G000200.1
>TraesROB_scaffold_034050_01G000200.1
>TraesROB_scaffold_034327_01G000300.1
>TraesROB_scaffold_034345_01G000200.1
>TraesROB_scaffold_034387_01G000100.1
>TraesROB_scaffold_034557_01G000300.1
>TraesROB_scaffold_034652_01G000100.1
>TraesROB_scaffold_034652_01G000200.1
>TraesROB_scaffold_034985_01G000100.1
>TraesROB_scaffold_035083_01G000200.1
>TraesROB_scaffold_035205_01G000200.1
>TraesROB_scaffold_035218_01G000300.1
>TraesROB_scaffold_035381_01G000500.1
>TraesROB_scaffold_035466_01G000400.1
>TraesROB_scaffold_035503_01G000200.1
>TraesROB_scaffold_035718_01G000100.1
>TraesROB_scaffold_035848_01G000100.1
>TraesROB_scaffold_036005_01G000100.1
>TraesROB_scaffold_036225_01G000200.1
>TraesROB_scaffold_036485_01G000300.1
>TraesROB_scaffold_036485_01G000500.1
>TraesROB_scaffold_036523_01G000100.1
>TraesROB_scaffold_036523_01G000200.1
>TraesROB_scaffold_036595_01G000100.1
>TraesROB_scaffold_036711_01G000200.1
>TraesROB_scaffold_036711_01G000300.1
>TraesROB_scaffold_036779_01G000500.1
>TraesROB_scaffold_036874_01G000100.1
>TraesROB_scaffold_036880_01G000100.1
>TraesROB_scaffold_036885_01G000200.1
>TraesROB_scaffold_037002_01G000100.1
>TraesROB_scaffold_037002_01G000200.1
>TraesROB_scaffold_037113_01G000100.1
>TraesROB_scaffold_037167_01G000100.1
>TraesROB_scaffold_037313_01G000200.1
>TraesROB_scaffold_037349_01G000100.1
>TraesROB_scaffold_037649_01G000200.1
>TraesROB_scaffold_037707_01G000100.1
>TraesROB_scaffold_037713_01G000600.1
>TraesROB_scaffold_037832_01G000100.1
>TraesROB_scaffold_037935_01G000100.1
>TraesROB_scaffold_038010_01G000100.1
>TraesROB_scaffold_038084_01G000100.1
>TraesROB_scaffold_038129_01G000600.1
>TraesROB_scaffold_038252_01G000100.1
>TraesROB_scaffold_038358_01G000500.1
>TraesROB_scaffold_038372_01G000100.1
>TraesROB_scaffold_038477_01G000400.1
>TraesROB_scaffold_038609_01G000100.1
>TraesROB_scaffold_038725_01G000100.1
>TraesROB_scaffold_038771_01G000100.1
>TraesROB_scaffold_038771_01G000200.1
>TraesROB_scaffold_038802_01G000100.1
>TraesROB_scaffold_038888_01G000100.1
>TraesROB_scaffold_039056_01G000200.1
>TraesROB_scaffold_039293_01G000300.1
>TraesROB_scaffold_039293_01G000400.1
>TraesROB_scaffold_039323_01G000300.1
>TraesROB_scaffold_039484_01G000200.1
>TraesROB_scaffold_039523_01G000400.1
>TraesROB_scaffold_039537_01G000100.1
>TraesROB_scaffold_039638_01G000100.1
>TraesROB_scaffold_039657_01G000200.1
>TraesROB_scaffold_039660_01G000100.1
>TraesROB_scaffold_039673_01G000100.1
>TraesROB_scaffold_039673_01G000200.1
>TraesROB_scaffold_039679_01G000100.1
>TraesROB_scaffold_039753_01G000100.1
>TraesROB_scaffold_039785_01G000100.1
>TraesROB_scaffold_039887_01G000300.1
>TraesROB_scaffold_039907_01G000100.1
>TraesROB_scaffold_039912_01G000300.1
>TraesROB_scaffold_039950_01G000700.1
>TraesROB_scaffold_039957_01G000300.1
>TraesROB_scaffold_040450_01G000100.1
>TraesROB_scaffold_040724_01G000200.1
>TraesROB_scaffold_040875_01G000100.1
>TraesROB_scaffold_041118_01G000100.1
>TraesROB_scaffold_041132_01G000300.1
>TraesROB_scaffold_041179_01G000100.1
>TraesROB_scaffold_041249_01G000300.1
>TraesROB_scaffold_041376_01G000300.1
>TraesROB_scaffold_041378_01G000200.1
>TraesROB_scaffold_041409_01G000100.1
>TraesROB_scaffold_041457_01G000100.1
>TraesROB_scaffold_041457_01G000200.1
>TraesROB_scaffold_041550_01G000100.1
>TraesROB_scaffold_041640_01G000100.1
>TraesROB_scaffold_041640_01G000200.1
>TraesROB_scaffold_041664_01G000500.1
>TraesROB_scaffold_041678_01G000100.1
>TraesROB_scaffold_041682_01G000100.1
>TraesROB_scaffold_041881_01G000400.1
>TraesROB_scaffold_041906_01G000100.1
>TraesROB_scaffold_042165_01G000100.1
>TraesROB_scaffold_042178_01G000100.1
>TraesROB_scaffold_042249_01G000100.1
>TraesROB_scaffold_042327_01G000100.1
>TraesROB_scaffold_042338_01G000300.1
>TraesROB_scaffold_042342_01G000100.1
>TraesROB_scaffold_042342_01G000200.1
>TraesROB_scaffold_042439_01G000200.1
>TraesROB_scaffold_042444_01G000100.1
>TraesROB_scaffold_042515_01G000300.1
>TraesROB_scaffold_042515_01G000400.1
>TraesROB_scaffold_042696_01G000200.1
>TraesROB_scaffold_042830_01G000200.1
>TraesROB_scaffold_042866_01G000300.1
>TraesROB_scaffold_042893_01G000200.1
>TraesROB_scaffold_042893_01G000300.1
>TraesROB_scaffold_042893_01G000400.1
>TraesROB_scaffold_042893_01G000500.1
>TraesROB_scaffold_042910_01G000100.1
>TraesROB_scaffold_042910_01G000300.1
>TraesROB_scaffold_042923_01G000200.1
>TraesROB_scaffold_043009_01G000500.1
>TraesROB_scaffold_043049_01G000200.1
>TraesROB_scaffold_043139_01G000200.1
>TraesROB_scaffold_043249_01G000400.1
>TraesROB_scaffold_043303_01G000100.1
>TraesROB_scaffold_043349_01G000200.1
>TraesROB_scaffold_043357_01G000200.1
>TraesROB_scaffold_043593_01G000100.1
>TraesROB_scaffold_043593_01G000200.1
>TraesROB_scaffold_043633_01G000100.1
>TraesROB_scaffold_043668_01G000300.1
>TraesROB_scaffold_043670_01G000200.1
>TraesROB_scaffold_043733_01G000500.1
>TraesROB_scaffold_043750_01G000200.1
>TraesROB_scaffold_043955_01G000400.1
>TraesROB_scaffold_043994_01G000200.1
>TraesROB_scaffold_044339_01G000100.1
>TraesROB_scaffold_044518_01G000300.1
>TraesROB_scaffold_044614_01G000100.1
>TraesROB_scaffold_044661_01G000200.1
>TraesROB_scaffold_044954_01G000400.1
>TraesROB_scaffold_045017_01G000200.1
>TraesROB_scaffold_045017_01G000300.1
>TraesROB_scaffold_045061_01G000200.1
>TraesROB_scaffold_045518_01G000300.1
>TraesROB_scaffold_045538_01G000100.1
>TraesROB_scaffold_045592_01G000100.1
>TraesROB_scaffold_045592_01G000200.1
>TraesROB_scaffold_045672_01G000100.1
>TraesROB_scaffold_045698_01G000100.1
>TraesROB_scaffold_045711_01G000300.1
>TraesROB_scaffold_046087_01G000100.1
>TraesROB_scaffold_046127_01G000100.1
>TraesROB_scaffold_046265_01G000100.1
>TraesROB_scaffold_046369_01G000100.1
>TraesROB_scaffold_046674_01G000100.1
>TraesROB_scaffold_046711_01G000300.1
>TraesROB_scaffold_046711_01G000400.1
>TraesROB_scaffold_046848_01G000100.1
>TraesROB_scaffold_046883_01G000300.1
>TraesROB_scaffold_046927_01G000400.1
>TraesROB_scaffold_047034_01G000300.1
>TraesROB_scaffold_047220_01G000100.1
>TraesROB_scaffold_047389_01G000200.1
>TraesROB_scaffold_047389_01G000300.1
>TraesROB_scaffold_047432_01G000100.1
>TraesROB_scaffold_047432_01G000200.1
>TraesROB_scaffold_047433_01G000200.1
>TraesROB_scaffold_047435_01G000100.1
>TraesROB_scaffold_047450_01G000100.1
>TraesROB_scaffold_047455_01G000200.1
>TraesROB_scaffold_047491_01G000500.1
>TraesROB_scaffold_047685_01G000200.1
>TraesROB_scaffold_047732_01G000100.1
>TraesROB_scaffold_047732_01G000200.1
>TraesROB_scaffold_047732_01G000300.1
>TraesROB_scaffold_047822_01G000100.1
>TraesROB_scaffold_047822_01G000200.1
>TraesROB_scaffold_047977_01G000200.1
>TraesROB_scaffold_048098_01G000200.1
>TraesROB_scaffold_048206_01G000200.1
>TraesROB_scaffold_048377_01G000100.1
>TraesROB_scaffold_048399_01G000600.1
>TraesROB_scaffold_048453_01G000300.1
>TraesROB_scaffold_048501_01G000200.1
>TraesROB_scaffold_048510_01G000100.1
>TraesROB_scaffold_048597_01G000200.1
>TraesROB_scaffold_048597_01G000300.1
>TraesROB_scaffold_048597_01G000400.1
>TraesROB_scaffold_048629_01G000200.1
>TraesROB_scaffold_048652_01G000200.1
>TraesROB_scaffold_048652_01G000300.1
>TraesROB_scaffold_048738_01G000100.1
>TraesROB_scaffold_048829_01G000200.1
>TraesROB_scaffold_048829_01G000300.1
>TraesROB_scaffold_048942_01G000100.1
>TraesROB_scaffold_049181_01G000100.1
>TraesROB_scaffold_049591_01G000100.1
>TraesROB_scaffold_049591_01G000200.1
>TraesROB_scaffold_049739_01G000100.1
>TraesROB_scaffold_049833_01G000100.1
>TraesROB_scaffold_050023_01G000100.1
>TraesROB_scaffold_050036_01G000200.1
>TraesROB_scaffold_050130_01G000100.1
>TraesROB_scaffold_050146_01G000100.1
>TraesROB_scaffold_050203_01G000100.1
>TraesROB_scaffold_050304_01G000100.1
>TraesROB_scaffold_050323_01G000100.1
>TraesROB_scaffold_050331_01G000200.1
>TraesROB_scaffold_050332_01G000300.1
>TraesROB_scaffold_050332_01G000400.1
>TraesROB_scaffold_050374_01G000100.1
>TraesROB_scaffold_050417_01G000200.1
>TraesROB_scaffold_050529_01G000100.1
>TraesROB_scaffold_050636_01G000100.1
>TraesROB_scaffold_050636_01G000200.1
>TraesROB_scaffold_050676_01G000200.1
>TraesROB_scaffold_050708_01G000100.1
>TraesROB_scaffold_050809_01G000500.1
>TraesROB_scaffold_050930_01G000200.1
>TraesROB_scaffold_050986_01G000500.1
>TraesROB_scaffold_050990_01G000200.1
>TraesROB_scaffold_051136_01G000100.1
>TraesROB_scaffold_051166_01G000200.1
>TraesROB_scaffold_051293_01G000400.1
>TraesROB_scaffold_051360_01G000100.1
>TraesROB_scaffold_051441_01G000600.1
>TraesROB_scaffold_051938_01G000200.1
>TraesROB_scaffold_052652_01G000100.1
>TraesROB_scaffold_052794_01G000300.1
>TraesROB_scaffold_052911_01G000100.1
>TraesROB_scaffold_052926_01G000100.1
>TraesROB_scaffold_053028_01G000100.1
>TraesROB_scaffold_053189_01G000100.1
>TraesROB_scaffold_053191_01G000100.1
>TraesROB_scaffold_053214_01G000100.1
>TraesROB_scaffold_053267_01G000100.1
>TraesROB_scaffold_053350_01G000200.1
>TraesROB_scaffold_053417_01G000200.1
>TraesROB_scaffold_053448_01G000200.1
>TraesROB_scaffold_053519_01G000400.1
>TraesROB_scaffold_053560_01G000100.1
>TraesROB_scaffold_053578_01G000100.1
>TraesROB_scaffold_053777_01G000300.1
>TraesROB_scaffold_053844_01G000100.1
>TraesROB_scaffold_053894_01G000100.1
>TraesROB_scaffold_053940_01G000200.1
>TraesROB_scaffold_053969_01G000100.1
>TraesROB_scaffold_054050_01G000200.1
>TraesROB_scaffold_054327_01G000100.1
>TraesROB_scaffold_054342_01G000200.1
>TraesROB_scaffold_054505_01G000100.1
>TraesROB_scaffold_054578_01G000100.1
>TraesROB_scaffold_054634_01G000100.1
>TraesROB_scaffold_054731_01G000100.1
>TraesROB_scaffold_054755_01G000100.1
>TraesROB_scaffold_055325_01G000200.1
>TraesROB_scaffold_055491_01G000100.1
>TraesROB_scaffold_055578_01G000500.1
>TraesROB_scaffold_055631_01G000100.1
>TraesROB_scaffold_055631_01G000200.1
>TraesROB_scaffold_055856_01G000100.1
>TraesROB_scaffold_055949_01G000100.1
>TraesROB_scaffold_055949_01G000400.1
>TraesROB_scaffold_056223_01G000100.1
>TraesROB_scaffold_056417_01G000100.1
>TraesROB_scaffold_056543_01G000100.1
>TraesROB_scaffold_056695_01G000100.1
>TraesROB_scaffold_056722_01G000100.1
>TraesROB_scaffold_056774_01G000200.1
>TraesROB_scaffold_056813_01G000300.1
>TraesROB_scaffold_056925_01G000200.1
>TraesROB_scaffold_057477_01G000300.1
>TraesROB_scaffold_057516_01G000100.1
>TraesROB_scaffold_057518_01G000100.1
>TraesROB_scaffold_057533_01G000200.1
>TraesROB_scaffold_057539_01G000100.1
>TraesROB_scaffold_057686_01G000300.1
>TraesROB_scaffold_057863_01G000200.1
>TraesROB_scaffold_058078_01G000100.1
>TraesROB_scaffold_058086_01G000200.1
>TraesROB_scaffold_058109_01G000100.1
>TraesROB_scaffold_058205_01G000100.1
>TraesROB_scaffold_058600_01G000300.1
>TraesROB_scaffold_058972_01G000100.1
>TraesROB_scaffold_059101_01G000300.1
>TraesROB_scaffold_059206_01G000200.1
>TraesROB_scaffold_059288_01G000100.1
>TraesROB_scaffold_059349_01G000200.1
>TraesROB_scaffold_059777_01G000200.1
>TraesROB_scaffold_059820_01G000100.1
>TraesROB_scaffold_060140_01G000100.1
>TraesROB_scaffold_060356_01G000200.1
>TraesROB_scaffold_060388_01G000100.1
>TraesROB_scaffold_060546_01G000100.1
>TraesROB_scaffold_060625_01G000200.1
>TraesROB_scaffold_060802_01G000100.1
>TraesROB_scaffold_061191_01G000300.1
>TraesROB_scaffold_061200_01G000100.1
>TraesROB_scaffold_061349_01G000100.1
>TraesROB_scaffold_061371_01G000100.1
>TraesROB_scaffold_061371_01G000200.1
>TraesROB_scaffold_061371_01G000300.1
>TraesROB_scaffold_061371_01G000400.1
>TraesROB_scaffold_061490_01G000100.1
>TraesROB_scaffold_061490_01G000300.1
>TraesROB_scaffold_061691_01G000100.1
>TraesROB_scaffold_061700_01G000100.1
>TraesROB_scaffold_061734_01G000200.1
>TraesROB_scaffold_061858_01G000200.1
>TraesROB_scaffold_061888_01G000400.1
>TraesROB_scaffold_061991_01G000100.1
>TraesROB_scaffold_062147_01G000100.1
>TraesROB_scaffold_062448_01G000100.1
>TraesROB_scaffold_062502_01G000200.1
>TraesROB_scaffold_062586_01G000100.1
>TraesROB_scaffold_062689_01G000100.1
>TraesROB_scaffold_062690_01G000300.1
>TraesROB_scaffold_062690_01G000500.1
>TraesROB_scaffold_062825_01G000100.1
>TraesROB_scaffold_062928_01G000100.1
>TraesROB_scaffold_063274_01G000200.1
>TraesROB_scaffold_063291_01G000300.1
>TraesROB_scaffold_063397_01G000100.1
>TraesROB_scaffold_063405_01G000200.1
>TraesROB_scaffold_063405_01G000300.1
>TraesROB_scaffold_063406_01G000100.1
>TraesROB_scaffold_063411_01G000100.1
>TraesROB_scaffold_063659_01G000300.1
>TraesROB_scaffold_063829_01G000100.1
>TraesROB_scaffold_063990_01G000100.1
>TraesROB_scaffold_064002_01G000100.1
>TraesROB_scaffold_064165_01G000100.1
>TraesROB_scaffold_064170_01G000200.1
>TraesROB_scaffold_064213_01G000100.1
>TraesROB_scaffold_064276_01G000200.1
>TraesROB_scaffold_064444_01G000100.1
>TraesROB_scaffold_064448_01G000100.1
>TraesROB_scaffold_064779_01G000100.1
>TraesROB_scaffold_064879_01G000100.1
>TraesROB_scaffold_064887_01G000100.1
>TraesROB_scaffold_064887_01G000200.1
>TraesROB_scaffold_064927_01G000100.1
>TraesROB_scaffold_064930_01G000300.1
>TraesROB_scaffold_065017_01G000100.1
>TraesROB_scaffold_065333_01G000100.1
>TraesROB_scaffold_065844_01G000400.1
>TraesROB_scaffold_066139_01G000100.1
>TraesROB_scaffold_066711_01G000100.1
>TraesROB_scaffold_066719_01G000100.1
>TraesROB_scaffold_066732_01G000100.1
>TraesROB_scaffold_066739_01G000200.1
>TraesROB_scaffold_066802_01G000400.1
>TraesROB_scaffold_066911_01G000100.1
>TraesROB_scaffold_066918_01G000200.1
>TraesROB_scaffold_066984_01G000100.1
>TraesROB_scaffold_067185_01G000100.1
>TraesROB_scaffold_067185_01G000200.1
>TraesROB_scaffold_067189_01G000100.1
>TraesROB_scaffold_067375_01G000100.1
>TraesROB_scaffold_067617_01G000100.1
>TraesROB_scaffold_067694_01G000100.1
>TraesROB_scaffold_067853_01G000200.1
>TraesROB_scaffold_068059_01G000100.1
>TraesROB_scaffold_068059_01G000200.1
>TraesROB_scaffold_068177_01G000100.1
>TraesROB_scaffold_068222_01G000100.1
>TraesROB_scaffold_068222_01G000200.1
>TraesROB_scaffold_068313_01G000400.1
>TraesROB_scaffold_068560_01G000100.1
>TraesROB_scaffold_068653_01G000100.1
>TraesROB_scaffold_068763_01G000300.1
>TraesROB_scaffold_069369_01G000100.1
>TraesROB_scaffold_069393_01G000300.1
>TraesROB_scaffold_069421_01G000200.1
>TraesROB_scaffold_069522_01G000100.1
>TraesROB_scaffold_069597_01G000100.1
>TraesROB_scaffold_069746_01G000200.1
>TraesROB_scaffold_069864_01G000100.1
>TraesROB_scaffold_070060_01G000100.1
>TraesROB_scaffold_070164_01G000100.1
>TraesROB_scaffold_070169_01G000200.1
>TraesROB_scaffold_070266_01G000100.1
>TraesROB_scaffold_070554_01G000100.1
>TraesROB_scaffold_070561_01G000100.1
>TraesROB_scaffold_070646_01G000200.1
>TraesROB_scaffold_070797_01G000100.1
>TraesROB_scaffold_070846_01G000100.1
>TraesROB_scaffold_071107_01G000100.1
>TraesROB_scaffold_071461_01G000200.1
>TraesROB_scaffold_071584_01G000200.1
>TraesROB_scaffold_071777_01G000200.1
>TraesROB_scaffold_072133_01G000100.1
>TraesROB_scaffold_072327_01G000100.1
>TraesROB_scaffold_072500_01G000100.1
>TraesROB_scaffold_072585_01G000100.1
>TraesROB_scaffold_072723_01G000400.1
>TraesROB_scaffold_072891_01G000200.1
>TraesROB_scaffold_072966_01G000300.1
>TraesROB_scaffold_072985_01G000200.1
>TraesROB_scaffold_073186_01G000300.1
>TraesROB_scaffold_073213_01G000100.1
>TraesROB_scaffold_073308_01G000100.1
>TraesROB_scaffold_073569_01G000100.1
>TraesROB_scaffold_073704_01G000200.1
>TraesROB_scaffold_073884_01G000300.1
>TraesROB_scaffold_073941_01G000100.1
>TraesROB_scaffold_073983_01G000100.1
>TraesROB_scaffold_074030_01G000100.1
>TraesROB_scaffold_074090_01G000300.1
>TraesROB_scaffold_074099_01G000100.1
>TraesROB_scaffold_074202_01G000100.1
>TraesROB_scaffold_074237_01G000500.1
>TraesROB_scaffold_074471_01G000200.1
>TraesROB_scaffold_075068_01G000100.1
>TraesROB_scaffold_075146_01G000100.1
>TraesROB_scaffold_075224_01G000100.1
>TraesROB_scaffold_075224_01G000200.1
>TraesROB_scaffold_075651_01G000100.1
>TraesROB_scaffold_075684_01G000100.1
>TraesROB_scaffold_075978_01G000100.1
>TraesROB_scaffold_076216_01G000400.1
>TraesROB_scaffold_076225_01G000100.1
>TraesROB_scaffold_076229_01G000200.1
>TraesROB_scaffold_076276_01G000100.1
>TraesROB_scaffold_076318_01G000200.1
>TraesROB_scaffold_076563_01G000100.1
>TraesROB_scaffold_076565_01G000100.1
>TraesROB_scaffold_076744_01G000300.1
>TraesROB_scaffold_076948_01G000100.1
>TraesROB_scaffold_077026_01G000100.1
>TraesROB_scaffold_077039_01G000100.1
>TraesROB_scaffold_077039_01G000200.1
>TraesROB_scaffold_077237_01G000100.1
>TraesROB_scaffold_077237_01G000200.1
>TraesROB_scaffold_077266_01G000100.1
>TraesROB_scaffold_077362_01G000100.1
>TraesROB_scaffold_078281_01G000100.1
>TraesROB_scaffold_078850_01G000200.1
>TraesROB_scaffold_079168_01G000300.1
>TraesROB_scaffold_079168_01G000400.1
>TraesROB_scaffold_079753_01G000100.1
>TraesROB_scaffold_079997_01G000200.1
>TraesROB_scaffold_080135_01G000400.1
>TraesROB_scaffold_080138_01G000400.1
>TraesROB_scaffold_080394_01G000200.1
>TraesROB_scaffold_080426_01G000100.1
>TraesROB_scaffold_080433_01G000100.1
>TraesROB_scaffold_080433_01G000200.1
>TraesROB_scaffold_080435_01G000100.1
>TraesROB_scaffold_080598_01G000100.1
>TraesROB_scaffold_080658_01G000100.1
>TraesROB_scaffold_080671_01G000100.1
>TraesROB_scaffold_080892_01G000400.1
>TraesROB_scaffold_081009_01G000400.1
>TraesROB_scaffold_081119_01G000200.1
>TraesROB_scaffold_081208_01G000200.1
>TraesROB_scaffold_081249_01G000300.1
>TraesROB_scaffold_081495_01G000100.1
>TraesROB_scaffold_081718_01G000100.1
>TraesROB_scaffold_081744_01G000100.1
>TraesROB_scaffold_081859_01G000300.1
>TraesROB_scaffold_081916_01G000100.1
>TraesROB_scaffold_081969_01G000200.1
>TraesROB_scaffold_082000_01G000100.1
>TraesROB_scaffold_082146_01G000100.1
>TraesROB_scaffold_082224_01G000100.1
>TraesROB_scaffold_082743_01G000200.1
>TraesROB_scaffold_082745_01G000100.1
>TraesROB_scaffold_082841_01G000500.1
>TraesROB_scaffold_082882_01G000400.1
>TraesROB_scaffold_082956_01G000200.1
>TraesROB_scaffold_083024_01G000100.1
>TraesROB_scaffold_083461_01G000100.1
>TraesROB_scaffold_083491_01G000100.1
>TraesROB_scaffold_083554_01G000100.1
>TraesROB_scaffold_084112_01G000200.1
>TraesROB_scaffold_084216_01G000100.1
>TraesROB_scaffold_084363_01G000100.1
>TraesROB_scaffold_084515_01G000100.1
>TraesROB_scaffold_084665_01G000300.1
>TraesROB_scaffold_084920_01G000100.1
>TraesROB_scaffold_084952_01G000100.1
>TraesROB_scaffold_085201_01G000100.1
>TraesROB_scaffold_085342_01G000100.1
>TraesROB_scaffold_085892_01G000100.1
>TraesROB_scaffold_086196_01G000100.1
>TraesROB_scaffold_086590_01G000100.1
>TraesROB_scaffold_086989_01G000200.1
>TraesROB_scaffold_087038_01G000100.1
>TraesROB_scaffold_087130_01G000100.1
>TraesROB_scaffold_087582_01G000100.1
>TraesROB_scaffold_087721_01G000100.1
>TraesROB_scaffold_087736_01G000100.1
>TraesROB_scaffold_087843_01G000100.1
>TraesROB_scaffold_087860_01G000100.1
>TraesROB_scaffold_087916_01G000100.1
>TraesROB_scaffold_088014_01G000200.1
>TraesROB_scaffold_088056_01G000100.1
>TraesROB_scaffold_088056_01G000300.1
>TraesROB_scaffold_088078_01G000100.1
>TraesROB_scaffold_088092_01G000100.1
>TraesROB_scaffold_088310_01G000100.1
>TraesROB_scaffold_088630_01G000100.1
>TraesROB_scaffold_088639_01G000200.1
>TraesROB_scaffold_088639_01G000300.1
>TraesROB_scaffold_088805_01G000200.1
>TraesROB_scaffold_088844_01G000200.1
>TraesROB_scaffold_088870_01G000100.1
>TraesROB_scaffold_088967_01G000100.1
>TraesROB_scaffold_089114_01G000200.1
>TraesROB_scaffold_089253_01G000100.1
>TraesROB_scaffold_089253_01G000300.1
>TraesROB_scaffold_089458_01G000100.1
>TraesROB_scaffold_089681_01G000300.1
>TraesROB_scaffold_089733_01G000100.1
>TraesROB_scaffold_090030_01G000100.1
>TraesROB_scaffold_090238_01G000100.1
>TraesROB_scaffold_090881_01G000200.1
>TraesROB_scaffold_090919_01G000100.1
>TraesROB_scaffold_090919_01G000200.1
>TraesROB_scaffold_091090_01G000200.1
>TraesROB_scaffold_091105_01G000200.1
>TraesROB_scaffold_091249_01G000100.1
>TraesROB_scaffold_091591_01G000300.1
>TraesROB_scaffold_091636_01G000100.1
>TraesROB_scaffold_091814_01G000100.1
>TraesROB_scaffold_092033_01G000100.1
>TraesROB_scaffold_092118_01G000200.1
>TraesROB_scaffold_092169_01G000200.1
>TraesROB_scaffold_092181_01G000100.1
>TraesROB_scaffold_092183_01G000100.1
>TraesROB_scaffold_092337_01G000100.1
>TraesROB_scaffold_092996_01G000100.1
>TraesROB_scaffold_093298_01G000100.1
>TraesROB_scaffold_093405_01G000100.1
>TraesROB_scaffold_093935_01G000100.1
>TraesROB_scaffold_094297_01G000100.1
>TraesROB_scaffold_094415_01G000100.1
>TraesROB_scaffold_094627_01G000100.1
>TraesROB_scaffold_094924_01G000100.1
>TraesROB_scaffold_094948_01G000100.1
>TraesROB_scaffold_095085_01G000100.1
>TraesROB_scaffold_095364_01G000100.1
>TraesROB_scaffold_095649_01G000100.1
>TraesROB_scaffold_095649_01G000200.1
>TraesROB_scaffold_095656_01G000100.1
>TraesROB_scaffold_095819_01G000100.1
>TraesROB_scaffold_095912_01G000200.1
>TraesROB_scaffold_096004_01G000100.1
>TraesROB_scaffold_096118_01G000100.1
>TraesROB_scaffold_096612_01G000100.1
>TraesROB_scaffold_096687_01G000100.1
>TraesROB_scaffold_096828_01G000300.1
>TraesROB_scaffold_096922_01G000100.1
>TraesROB_scaffold_096922_01G000300.1
>TraesROB_scaffold_096922_01G000400.1
>TraesROB_scaffold_097044_01G000100.1
>TraesROB_scaffold_097200_01G000100.1
>TraesROB_scaffold_097408_01G000100.1
>TraesROB_scaffold_097435_01G000100.1
>TraesROB_scaffold_097435_01G000200.1
>TraesROB_scaffold_097581_01G000300.1
>TraesROB_scaffold_098149_01G000300.1
>TraesROB_scaffold_098263_01G000100.1
>TraesROB_scaffold_098320_01G000200.1
>TraesROB_scaffold_098398_01G000100.1
>TraesROB_scaffold_098492_01G000100.1
>TraesROB_scaffold_098574_01G000100.1
>TraesROB_scaffold_098670_01G000100.1
>TraesROB_scaffold_098752_01G000100.1
>TraesROB_scaffold_099313_01G000100.1
>TraesROB_scaffold_099642_01G000100.1
>TraesROB_scaffold_099693_01G000100.1
>TraesROB_scaffold_100150_01G000100.1
>TraesROB_scaffold_100286_01G000200.1
>TraesROB_scaffold_100341_01G000100.1
>TraesROB_scaffold_100445_01G000100.1
>TraesROB_scaffold_100906_01G000100.1
>TraesROB_scaffold_101567_01G000100.1
>TraesROB_scaffold_101755_01G000100.1
>TraesROB_scaffold_102014_01G000100.1
>TraesROB_scaffold_102267_01G000100.1
>TraesROB_scaffold_102348_01G000100.1
>TraesROB_scaffold_102503_01G000100.1
>TraesROB_scaffold_102909_01G000100.1
>TraesROB_scaffold_102981_01G000100.1
>TraesROB_scaffold_103487_01G000200.1
>TraesROB_scaffold_104188_01G000100.1
>TraesROB_scaffold_104213_01G000100.1
>TraesROB_scaffold_104213_01G000200.1
>TraesROB_scaffold_104268_01G000100.1
>TraesROB_scaffold_104483_01G000300.1
>TraesROB_scaffold_104714_01G000100.1
>TraesROB_scaffold_105346_01G000100.1
>TraesROB_scaffold_105888_01G000100.1
>TraesROB_scaffold_106055_01G000200.1
>TraesROB_scaffold_106101_01G000100.1
>TraesROB_scaffold_106115_01G000200.1
>TraesROB_scaffold_106369_01G000200.1
>TraesROB_scaffold_106449_01G000100.1
>TraesROB_scaffold_106822_01G000100.1
>TraesROB_scaffold_107084_01G000100.1
>TraesROB_scaffold_107142_01G000100.1
>TraesROB_scaffold_107505_01G000100.1
>TraesROB_scaffold_107799_01G000100.1
>TraesROB_scaffold_108284_01G000100.1
>TraesROB_scaffold_108694_01G000100.1
>TraesROB_scaffold_109317_01G000100.1
>TraesROB_scaffold_110022_01G000100.1
>TraesROB_scaffold_110122_01G000200.1
>TraesROB_scaffold_110155_01G000200.1
>TraesROB_scaffold_110155_01G000300.1
>TraesROB_scaffold_110316_01G000400.1
>TraesROB_scaffold_110352_01G000100.1
>TraesROB_scaffold_110426_01G000100.1
>TraesROB_scaffold_110584_01G000100.1
>TraesROB_scaffold_110654_01G000100.1
>TraesROB_scaffold_110755_01G000100.1
>TraesROB_scaffold_110960_01G000100.1
>TraesROB_scaffold_111169_01G000200.1
>TraesROB_scaffold_111882_01G000100.1
>TraesROB_scaffold_111882_01G000300.1
>TraesROB_scaffold_112040_01G000100.1
>TraesROB_scaffold_112045_01G000200.1
>TraesROB_scaffold_112045_01G000300.1
>TraesROB_scaffold_112344_01G000100.1
>TraesROB_scaffold_112595_01G000100.1
>TraesROB_scaffold_112639_01G000100.1
>TraesROB_scaffold_112742_01G000100.1
>TraesROB_scaffold_112752_01G000100.1
>TraesROB_scaffold_113072_01G000100.1
>TraesROB_scaffold_113123_01G000200.1
>TraesROB_scaffold_113123_01G000300.1
>TraesROB_scaffold_113123_01G000400.1
>TraesROB_scaffold_113662_01G000100.1
>TraesROB_scaffold_114722_01G000100.1
>TraesROB_scaffold_115253_01G000100.1
>TraesROB_scaffold_115280_01G000100.1
>TraesROB_scaffold_115562_01G000100.1
>TraesROB_scaffold_115562_01G000200.1
>TraesROB_scaffold_115878_01G000100.1
>TraesROB_scaffold_115878_01G000200.1
>TraesROB_scaffold_115878_01G000300.1
>TraesROB_scaffold_116174_01G000200.1
>TraesROB_scaffold_116199_01G000100.1
>TraesROB_scaffold_116393_01G000100.1
>TraesROB_scaffold_116910_01G000100.1
>TraesROB_scaffold_116910_01G000200.1
>TraesROB_scaffold_116911_01G000100.1
>TraesROB_scaffold_117251_01G000100.1
>TraesROB_scaffold_117352_01G000100.1
>TraesROB_scaffold_117503_01G000100.1
>TraesROB_scaffold_117638_01G000100.1
>TraesROB_scaffold_117680_01G000200.1
>TraesROB_scaffold_117680_01G000300.1
>TraesROB_scaffold_117680_01G000400.1
>TraesROB_scaffold_117865_01G000200.1
>TraesROB_scaffold_117982_01G000200.1
>TraesROB_scaffold_119196_01G000100.1
>TraesROB_scaffold_119968_01G000100.1
>TraesROB_scaffold_120065_01G000100.1
>TraesROB_scaffold_120405_01G000200.1
>TraesROB_scaffold_121037_01G000100.1
>TraesROB_scaffold_121186_01G000100.1
>TraesROB_scaffold_121570_01G000100.1
>TraesROB_scaffold_122061_01G000200.1
>TraesROB_scaffold_122107_01G000100.1
>TraesROB_scaffold_122163_01G000200.1
>TraesROB_scaffold_122934_01G000100.1
>TraesROB_scaffold_123169_01G000200.1
>TraesROB_scaffold_123966_01G000100.1
>TraesROB_scaffold_124089_01G000100.1
>TraesROB_scaffold_124092_01G000100.1
>TraesROB_scaffold_124181_01G000100.1
>TraesROB_scaffold_124566_01G000100.1
>TraesROB_scaffold_124627_01G000100.1
>TraesROB_scaffold_125203_01G000100.1
>TraesROB_scaffold_126204_01G000100.1
>TraesROB_scaffold_126288_01G000100.1
>TraesROB_scaffold_126533_01G000100.1
>TraesROB_scaffold_126733_01G000100.1
>TraesROB_scaffold_127149_01G000300.1
>TraesROB_scaffold_127320_01G000200.1
>TraesROB_scaffold_127624_01G000100.1
>TraesROB_scaffold_127850_01G000200.1
>TraesROB_scaffold_128355_01G000100.1
>TraesROB_scaffold_128697_01G000100.1
>TraesROB_scaffold_128697_01G000200.1
>TraesROB_scaffold_129011_01G000100.1
>TraesROB_scaffold_129604_01G000100.1
>TraesROB_scaffold_130790_01G000100.1
>TraesROB_scaffold_130797_01G000100.1
>TraesROB_scaffold_130855_01G000100.1
>TraesROB_scaffold_131057_01G000100.1
>TraesROB_scaffold_131492_01G000100.1
>TraesROB_scaffold_131864_01G000100.1
>TraesROB_scaffold_131864_01G000200.1
>TraesROB_scaffold_131864_01G000300.1
>TraesROB_scaffold_132067_01G000100.1
>TraesROB_scaffold_132407_01G000100.1
>TraesROB_scaffold_132496_01G000100.1
>TraesROB_scaffold_132538_01G000100.1
>TraesROB_scaffold_132898_01G000100.1
>TraesROB_scaffold_132990_01G000100.1
>TraesROB_scaffold_132990_01G000200.1
>TraesROB_scaffold_132993_01G000200.1
>TraesROB_scaffold_133378_01G000100.1
>TraesROB_scaffold_133525_01G000100.1
>TraesROB_scaffold_133958_01G000100.1
>TraesROB_scaffold_134880_01G000100.1
>TraesROB_scaffold_134934_01G000200.1
>TraesROB_scaffold_135207_01G000100.1
>TraesROB_scaffold_135621_01G000100.1
>TraesROB_scaffold_136329_01G000100.1
>TraesROB_scaffold_137454_01G000100.1
>TraesROB_scaffold_137476_01G000400.1
>TraesROB_scaffold_137661_01G000200.1
>TraesROB_scaffold_137781_01G000100.1
>TraesROB_scaffold_137930_01G000100.1
>TraesROB_scaffold_139529_01G000300.1
>TraesROB_scaffold_139566_01G000100.1
>TraesROB_scaffold_139777_01G000100.1
>TraesROB_scaffold_140522_01G000100.1
>TraesROB_scaffold_140568_01G000100.1
>TraesROB_scaffold_140981_01G000100.1
>TraesROB_scaffold_141444_01G000100.1
>TraesROB_scaffold_141656_01G000100.1
>TraesROB_scaffold_142667_01G000100.1
>TraesROB_scaffold_142835_01G000200.1
>TraesROB_scaffold_142891_01G000100.1
>TraesROB_scaffold_143165_01G000200.1
>TraesROB_scaffold_143412_01G000100.1
>TraesROB_scaffold_143771_01G000100.1
>TraesROB_scaffold_143855_01G000100.1
>TraesROB_scaffold_144336_01G000100.1
>TraesROB_scaffold_145392_01G000200.1
>TraesROB_scaffold_146456_01G000100.1
>TraesROB_scaffold_146739_01G000100.1
>TraesROB_scaffold_147232_01G000100.1
>TraesROB_scaffold_148012_01G000100.1
>TraesROB_scaffold_148642_01G000100.1
>TraesROB_scaffold_149787_01G000100.1
>TraesROB_scaffold_150261_01G000100.1
>TraesROB_scaffold_150307_01G000100.1
>TraesROB_scaffold_151099_01G000100.1
>TraesROB_scaffold_151158_01G000100.1
>TraesROB_scaffold_152315_01G000100.1
>TraesROB_scaffold_154935_01G000100.1
>TraesROB_scaffold_155041_01G000100.1
>TraesROB_scaffold_155618_01G000300.1
>TraesROB_scaffold_155951_01G000100.1
>TraesROB_scaffold_156063_01G000100.1
>TraesROB_scaffold_156185_01G000100.1
>TraesROB_scaffold_156692_01G000100.1
>TraesROB_scaffold_156701_01G000100.1
>TraesROB_scaffold_157334_01G000100.1
>TraesROB_scaffold_157374_01G000100.1
>TraesROB_scaffold_158412_01G000100.1
>TraesROB_scaffold_158716_01G000100.1
>TraesROB_scaffold_158910_01G000100.1
>TraesROB_scaffold_158982_01G000100.1
>TraesROB_scaffold_161329_01G000100.1
>TraesROB_scaffold_162104_01G000100.1
>TraesROB_scaffold_165875_01G000100.1
>TraesROB_scaffold_165994_01G000100.1
>TraesROB_scaffold_166311_01G000100.1
>TraesROB_scaffold_166562_01G000100.1
>TraesROB_scaffold_169577_01G000200.1
>TraesROB_scaffold_171589_01G000100.1
>TraesROB_scaffold_173895_01G000100.1
>TraesROB_scaffold_177627_01G000100.1
>TraesROB_scaffold_179405_01G000100.1
>TraesROB_scaffold_183126_01G000100.1
>TraesROB_scaffold_183523_01G000100.1
>TraesROB_scaffold_183704_01G000100.1
>TraesROB_scaffold_186098_01G000100.1_split1
>TraesROB_scaffold_186098_01G000100.1_split2
>TraesROB_scaffold_194540_01G000100.1
>TraesROB_scaffold_194624_01G000100.1
>TraesROB_scaffold_198041_01G000100.1
>TraesROB_scaffold_207747_01G000100.1
>TraesROB_scaffold_239430_01G000100.1
>TraesROB_scaffold_244077_01G000100.1
>TraesROB_scaffold_266400_01G000100.1
>TraesROB_scaffold_288373_01G000100.1
>TraesROB_scaffold_290233_01G000100.1
>TraesROB_scaffold_341127_01G000100.1
>TraesROB_scaffold_639441_01G000100.1
>TraesROB_scaffold_676821_01G000100.1
