# Supplementary material for: Comparative gene retention analysis in barley, wild emmer, and bread wheat pangenome lines reveals factors affecting gene retention following gene duplication
Source: BMC Biol. 2023 Feb 6;21:25. doi: 10.1186/s12915-022-01503-z (PMC9903521; doi:10.1186/s12915-022-01503-z)
Supplement: Supplementary file 13 — Additional file 13. Gene annotation validation results of selected OGs genes in 15 wheat genome assemblies. [file 12915_2022_1503_MOESM13_ESM.zip › bitacora_run1_outputs/TraesROBIGUS/OG0001387_scan_gene_id.txt]

>TraesROB_scaffold_000185_01G000100.1
>TraesROB_scaffold_000277_01G000600.1
>TraesROB_scaffold_000573_01G000300.1
>TraesROB_scaffold_000656_01G000300.1
>TraesROB_scaffold_000923_01G000300.1
>TraesROB_scaffold_000923_01G000400.1
>TraesROB_scaffold_000923_01G000600.1
>TraesROB_scaffold_001127_01G001100.1
>TraesROB_scaffold_001246_01G000200.1
>TraesROB_scaffold_001246_01G000300.1
>TraesROB_scaffold_001246_01G000400.1
>TraesROB_scaffold_001246_01G000500.1
>TraesROB_scaffold_001246_01G000600.1
>TraesROB_scaffold_001780_01G000600.1
>TraesROB_scaffold_001796_01G000400.1
>TraesROB_scaffold_003415_01G000600.1
>TraesROB_scaffold_004662_01G000100.1
>TraesROB_scaffold_004672_01G000100.1
>TraesROB_scaffold_005186_01G000600.1
>TraesROB_scaffold_005258_01G000100.1
>TraesROB_scaffold_005258_01G000200.1
>TraesROB_scaffold_005713_01G000300.1
>TraesROB_scaffold_005713_01G000400.1
>TraesROB_scaffold_005713_01G000600.1
>TraesROB_scaffold_005998_01G000200.1
>TraesROB_scaffold_006883_01G000300.1
>TraesROB_scaffold_006902_01G000100.1
>TraesROB_scaffold_006902_01G000200.1
>TraesROB_scaffold_006902_01G000300.1
>TraesROB_scaffold_006902_01G000400.1
>TraesROB_scaffold_006902_01G000500.1
>TraesROB_scaffold_006902_01G000600.1
>TraesROB_scaffold_009888_01G000300.1
>TraesROB_scaffold_010843_01G000200.1
>TraesROB_scaffold_011231_01G000300.1
>TraesROB_scaffold_011331_01G000400.1
>TraesROB_scaffold_011449_01G000100.1
>TraesROB_scaffold_012486_01G000600.1
>TraesROB_scaffold_013999_01G000100.1
>TraesROB_scaffold_015008_01G000400.1
>TraesROB_scaffold_016674_01G000200.1
>TraesROB_scaffold_017200_01G000200.1
>TraesROB_scaffold_017548_01G000200.1
>TraesROB_scaffold_018541_01G000100.1
>TraesROB_scaffold_019011_01G000200.1
>TraesROB_scaffold_020102_01G000400.1
>TraesROB_scaffold_021551_01G000400.1
>TraesROB_scaffold_024516_01G000100.1
>TraesROB_scaffold_025899_01G000100.1
>TraesROB_scaffold_026651_01G000100.1
>TraesROB_scaffold_028824_01G000300.1
>TraesROB_scaffold_029205_01G000200.1
>TraesROB_scaffold_029703_01G000100.1
>TraesROB_scaffold_030429_01G000100.1
>TraesROB_scaffold_031154_01G000500.1
>TraesROB_scaffold_033045_01G000300.1
>TraesROB_scaffold_033045_01G000400.1
>TraesROB_scaffold_033234_01G000300.1
>TraesROB_scaffold_033335_01G000100.1
>TraesROB_scaffold_035258_01G000200.1
>TraesROB_scaffold_036736_01G000100.1
>TraesROB_scaffold_039679_01G000400.1
>TraesROB_scaffold_039914_01G000200.1
>TraesROB_scaffold_040878_01G000100.1
>TraesROB_scaffold_041274_01G000600.1
>TraesROB_scaffold_042659_01G000100.1
>TraesROB_scaffold_044564_01G000100.1
>TraesROB_scaffold_046604_01G000300.1
>TraesROB_scaffold_046604_01G000400.1
>TraesROB_scaffold_048162_01G000200.1
>TraesROB_scaffold_048391_01G000300.1
>TraesROB_scaffold_049905_01G000100.1
>TraesROB_scaffold_051598_01G000100.1
>TraesROB_scaffold_052069_01G000100.1
>TraesROB_scaffold_052898_01G000100.1
>TraesROB_scaffold_056130_01G000200.1
>TraesROB_scaffold_056661_01G000100.1
>TraesROB_scaffold_056833_01G000100.1
>TraesROB_scaffold_057321_01G000100.1
>TraesROB_scaffold_059617_01G000300.1
>TraesROB_scaffold_063124_01G000100.1
>TraesROB_scaffold_064499_01G000100.1
>TraesROB_scaffold_067516_01G000100.1
>TraesROB_scaffold_071105_01G000100.1
>TraesROB_scaffold_072532_01G000100.1
>TraesROB_scaffold_074234_01G000200.1
>TraesROB_scaffold_076330_01G000200.1
>TraesROB_scaffold_076330_01G000300.1
>TraesROB_scaffold_076886_01G000400.1
>TraesROB_scaffold_081909_01G000100.1
>TraesROB_scaffold_083157_01G000100.1
>TraesROB_scaffold_083706_01G000100.1
>TraesROB_scaffold_084950_01G000200.1
>TraesROB_scaffold_085394_01G000100.1
>TraesROB_scaffold_085806_01G000100.1
>TraesROB_scaffold_085852_01G000100.1
>TraesROB_scaffold_086347_01G000100.1
>TraesROB_scaffold_087334_01G000100.1
>TraesROB_scaffold_088018_01G000100.1
>TraesROB_scaffold_091715_01G000100.1
>TraesROB_scaffold_091846_01G000100.1
>TraesROB_scaffold_097398_01G000100.1
>TraesROB_scaffold_097800_01G000100.1
>TraesROB_scaffold_099841_01G000100.1
>TraesROB_scaffold_099841_01G000200.1
>TraesROB_scaffold_099841_01G000300.1
>TraesROB_scaffold_102784_01G000100.1
>TraesROB_scaffold_104010_01G000400.1
>TraesROB_scaffold_104445_01G000100.1
>TraesROB_scaffold_105737_01G000100.1
>TraesROB_scaffold_106699_01G000100.1
>TraesROB_scaffold_109350_01G000100.1
>TraesROB_scaffold_111774_01G000300.1
>TraesROB_scaffold_111774_01G000400.1
>TraesROB_scaffold_112224_01G000100.1
>TraesROB_scaffold_113084_01G000100.1
>TraesROB_scaffold_116745_01G000100.1
>TraesROB_scaffold_117082_01G000100.1
>TraesROB_scaffold_117528_01G000100.1
>TraesROB_scaffold_117994_01G000100.1
>TraesROB_scaffold_123902_01G000100.1
>TraesROB_scaffold_123902_01G000200.1
>TraesROB_scaffold_125460_01G000200.1
>TraesROB_scaffold_125681_01G000100.1
>TraesROB_scaffold_128624_01G000100.1
>TraesROB_scaffold_130914_01G000200.1
>TraesROB_scaffold_134786_01G000100.1
>TraesROB_scaffold_136473_01G000100.1
>TraesROB_scaffold_137995_01G000100.1
>TraesROB_scaffold_144445_01G000100.1
>TraesROB_scaffold_146292_01G000100.1
>TraesROB_scaffold_156194_01G000100.1
>TraesROB_scaffold_163493_01G000100.1
>TraesROB_scaffold_171670_01G000100.1
>TraesROB_scaffold_177284_01G000200.1
>TraesROB_scaffold_180913_01G000100.1
>TraesROB_scaffold_276678_01G000100.1
>TraesROB_scaffold_348810_01G000100.1
>TraesROB_scaffold_613846_01G000100.1
>TraesROB_scaffold_841760_01G000100.1
>TraesROB_scaffold_974230_01G000100.1
>TraesROB_scaffold_974334_01G000100.1
