# Supplementary material for: Comparative gene retention analysis in barley, wild emmer, and bread wheat pangenome lines reveals factors affecting gene retention following gene duplication
Source: BMC Biol. 2023 Feb 6;21:25. doi: 10.1186/s12915-022-01503-z (PMC9903521; doi:10.1186/s12915-022-01503-z)
Supplement: Supplementary file 13 — Additional file 13. Gene annotation validation results of selected OGs genes in 15 wheat genome assemblies. [file 12915_2022_1503_MOESM13_ESM.zip › bitacora_run1_outputs/TraesROBIGUS/OG0019582_scan_gene_id.txt]

>TraesROB_scaffold_000649_01G000500.1
>TraesROB_scaffold_000957_01G000200.1
>TraesROB_scaffold_003114_01G000400.1
>TraesROB_scaffold_003283_01G000500.1
>TraesROB_scaffold_004412_01G000300.1
>TraesROB_scaffold_007833_01G000100.1
>TraesROB_scaffold_008447_01G000200.1
>TraesROB_scaffold_008447_01G000300.1
>TraesROB_scaffold_008447_01G000600.1
>TraesROB_scaffold_011668_01G000400.1
>TraesROB_scaffold_011736_01G000100.1
>TraesROB_scaffold_013761_01G000300.1
>TraesROB_scaffold_016669_01G000200.1
>TraesROB_scaffold_017051_01G000300.1
>TraesROB_scaffold_021088_01G000100.1
>TraesROB_scaffold_022032_01G000300.1
>TraesROB_scaffold_022032_01G000400.1
>TraesROB_scaffold_022483_01G000200.1
>TraesROB_scaffold_022532_01G000100.1
>TraesROB_scaffold_023277_01G000600.1
>TraesROB_scaffold_025120_01G000200.1
>TraesROB_scaffold_029258_01G000100.1
>TraesROB_scaffold_031340_01G000600.1
>TraesROB_scaffold_036942_01G000200.1
>TraesROB_scaffold_038196_01G000200.1
>TraesROB_scaffold_041961_01G000100.1
>TraesROB_scaffold_042123_01G000100.1
>TraesROB_scaffold_045656_01G000200.1
>TraesROB_scaffold_046527_01G000100.1
>TraesROB_scaffold_051505_01G000100.1
>TraesROB_scaffold_061790_01G000100.1
>TraesROB_scaffold_064358_01G000100.1
>TraesROB_scaffold_064789_01G000100.1
>TraesROB_scaffold_076453_01G000100.1
>TraesROB_scaffold_099956_01G000100.1
>TraesROB_scaffold_114998_01G000100.1
>TraesROB_scaffold_127401_01G000200.1
>TraesROB_scaffold_154409_01G000100.1
