# Supplementary material for: Comparative gene retention analysis in barley, wild emmer, and bread wheat pangenome lines reveals factors affecting gene retention following gene duplication
Source: BMC Biol. 2023 Feb 6;21:25. doi: 10.1186/s12915-022-01503-z (PMC9903521; doi:10.1186/s12915-022-01503-z)
Supplement: Supplementary file 13 — Additional file 13. Gene annotation validation results of selected OGs genes in 15 wheat genome assemblies. [file 12915_2022_1503_MOESM13_ESM.zip › bitacora_run1_outputs/TraesROBIGUS/OG0001648_scan_gene_id.txt]

>TraesROB_scaffold_000088_01G001100.1
>TraesROB_scaffold_001444_01G000100.1
>TraesROB_scaffold_001759_01G000900.1
>TraesROB_scaffold_002127_01G000600.1
>TraesROB_scaffold_002596_01G000700.1
>TraesROB_scaffold_004181_01G000100.1
>TraesROB_scaffold_004189_01G000300.1
>TraesROB_scaffold_004189_01G000400.1
>TraesROB_scaffold_005874_01G000100.1
>TraesROB_scaffold_006155_01G000500.1
>TraesROB_scaffold_006155_01G000600.1
>TraesROB_scaffold_006155_01G000700.1
>TraesROB_scaffold_006155_01G001100.1
>TraesROB_scaffold_007173_01G000300.1
>TraesROB_scaffold_007630_01G000100.1
>TraesROB_scaffold_018137_01G000400.1
>TraesROB_scaffold_019107_01G000200.1
>TraesROB_scaffold_021372_01G000100.1
>TraesROB_scaffold_022845_01G000100.1
>TraesROB_scaffold_023411_01G000100.1
>TraesROB_scaffold_023642_01G000100.1
>TraesROB_scaffold_024096_01G000200.1
>TraesROB_scaffold_024242_01G000100.1
>TraesROB_scaffold_025162_01G000100.1
>TraesROB_scaffold_039063_01G000100.1
>TraesROB_scaffold_039109_01G000200.1
>TraesROB_scaffold_039228_01G000100.1
>TraesROB_scaffold_045733_01G000100.1
>TraesROB_scaffold_049977_01G000100.1
>TraesROB_scaffold_049977_01G000200.1
>TraesROB_scaffold_055512_01G000300.1
>TraesROB_scaffold_055512_01G000400.1
>TraesROB_scaffold_055512_01G000500.1
>TraesROB_scaffold_056223_01G000200.1
>TraesROB_scaffold_056486_01G000100.1
>TraesROB_scaffold_056754_01G000100.1
>TraesROB_scaffold_057009_01G000100.1
>TraesROB_scaffold_057123_01G000300.1
>TraesROB_scaffold_057123_01G000400.1
>TraesROB_scaffold_060818_01G000100.1
>TraesROB_scaffold_060818_01G000200.1
>TraesROB_scaffold_060818_01G000300.1
>TraesROB_scaffold_061428_01G000100.1
>TraesROB_scaffold_063474_01G000200.1
>TraesROB_scaffold_064548_01G000200.1
>TraesROB_scaffold_065884_01G000100.1
>TraesROB_scaffold_066499_01G000100.1
>TraesROB_scaffold_068192_01G000200.1
>TraesROB_scaffold_073911_01G000100.1
>TraesROB_scaffold_074558_01G000100.1
>TraesROB_scaffold_077316_01G000100.1
>TraesROB_scaffold_077316_01G000200.1
>TraesROB_scaffold_083198_01G000100.1
>TraesROB_scaffold_083759_01G000300.1
>TraesROB_scaffold_088322_01G000100.1
>TraesROB_scaffold_088322_01G000600.1
>TraesROB_scaffold_090573_01G000100.1
>TraesROB_scaffold_093952_01G000100.1
>TraesROB_scaffold_097665_01G000100.1
>TraesROB_scaffold_099325_01G000100.1
>TraesROB_scaffold_101319_01G000100.1
>TraesROB_scaffold_101319_01G000200.1
>TraesROB_scaffold_101319_01G000300.1
>TraesROB_scaffold_102679_01G000300.1
>TraesROB_scaffold_104101_01G000100.1
>TraesROB_scaffold_105751_01G000200.1
>TraesROB_scaffold_106588_01G000100.1
>TraesROB_scaffold_128822_01G000100.1
>TraesROB_scaffold_130976_01G000100.1
>TraesROB_scaffold_133665_01G000200.1
>TraesROB_scaffold_148532_01G000100.1
>TraesROB_scaffold_163535_01G000100.1
>TraesROB_scaffold_181309_01G000100.1
>TraesROB_scaffold_196927_01G000100.1
>TraesROB_scaffold_199865_01G000100.1
