# Supplementary material for: Comparative gene retention analysis in barley, wild emmer, and bread wheat pangenome lines reveals factors affecting gene retention following gene duplication
Source: BMC Biol. 2023 Feb 6;21:25. doi: 10.1186/s12915-022-01503-z (PMC9903521; doi:10.1186/s12915-022-01503-z)
Supplement: Supplementary file 13 — Additional file 13. Gene annotation validation results of selected OGs genes in 15 wheat genome assemblies. [file 12915_2022_1503_MOESM13_ESM.zip › bitacora_run1_outputs/TraesROBIGUS/OG0004911_scan_gene_id.txt]

>TraesROB_scaffold_000061_01G000200.1
>TraesROB_scaffold_000155_01G000800.1
>TraesROB_scaffold_001002_01G000600.1
>TraesROB_scaffold_001584_01G000100.1
>TraesROB_scaffold_002096_01G000600.1
>TraesROB_scaffold_002403_01G000100.1
>TraesROB_scaffold_003433_01G000300.1
>TraesROB_scaffold_003746_01G000600.1
>TraesROB_scaffold_003798_01G000500.1
>TraesROB_scaffold_003973_01G000100.1
>TraesROB_scaffold_003973_01G000900.1
>TraesROB_scaffold_004832_01G000100.1
>TraesROB_scaffold_004873_01G000100.1
>TraesROB_scaffold_004894_01G000500.1
>TraesROB_scaffold_005073_01G000700.1
>TraesROB_scaffold_005354_01G000300.1
>TraesROB_scaffold_005646_01G000100.1
>TraesROB_scaffold_007026_01G000100.1
>TraesROB_scaffold_007820_01G000200.1
>TraesROB_scaffold_007835_01G000100.1
>TraesROB_scaffold_008293_01G000200.1
>TraesROB_scaffold_008958_01G000100.1
>TraesROB_scaffold_008958_01G000300.1
>TraesROB_scaffold_013033_01G000300.1
>TraesROB_scaffold_013033_01G000400.1
>TraesROB_scaffold_013033_01G000500.1
>TraesROB_scaffold_013701_01G000300.1
>TraesROB_scaffold_014415_01G000400.1
>TraesROB_scaffold_016083_01G000300.1
>TraesROB_scaffold_016763_01G000100.1
>TraesROB_scaffold_017231_01G000100.1
>TraesROB_scaffold_017231_01G000200.1
>TraesROB_scaffold_017627_01G000100.1
>TraesROB_scaffold_017649_01G000100.1
>TraesROB_scaffold_018754_01G000100.1
>TraesROB_scaffold_019451_01G000400.1
>TraesROB_scaffold_019952_01G000100.1
>TraesROB_scaffold_020068_01G000100.1
>TraesROB_scaffold_020068_01G000200.1
>TraesROB_scaffold_020068_01G000300.1
>TraesROB_scaffold_020068_01G000400.1
>TraesROB_scaffold_020235_01G000100.1
>TraesROB_scaffold_020855_01G000600.1
>TraesROB_scaffold_022024_01G000100.1
>TraesROB_scaffold_023158_01G000200.1
>TraesROB_scaffold_024061_01G000200.1
>TraesROB_scaffold_024157_01G000100.1
>TraesROB_scaffold_024560_01G000100.1
>TraesROB_scaffold_025964_01G000200.1
>TraesROB_scaffold_026303_01G000100.1
>TraesROB_scaffold_026356_01G000300.1
>TraesROB_scaffold_027695_01G000100.1
>TraesROB_scaffold_032202_01G000400.1
>TraesROB_scaffold_033377_01G000500.1
>TraesROB_scaffold_034390_01G000100.1
>TraesROB_scaffold_037538_01G000100.1
>TraesROB_scaffold_037710_01G000100.1
>TraesROB_scaffold_037710_01G000200.1
>TraesROB_scaffold_037830_01G000200.1
>TraesROB_scaffold_039892_01G000200.1
>TraesROB_scaffold_039998_01G000200.1
>TraesROB_scaffold_040029_01G000400.1
>TraesROB_scaffold_040667_01G000200.1
>TraesROB_scaffold_041259_01G000100.1
>TraesROB_scaffold_042243_01G000100.1
>TraesROB_scaffold_044378_01G000200.1
>TraesROB_scaffold_044378_01G000300.1
>TraesROB_scaffold_044576_01G000100.1
>TraesROB_scaffold_045028_01G000100.1
>TraesROB_scaffold_045028_01G000200.1
>TraesROB_scaffold_045131_01G000300.1
>TraesROB_scaffold_046607_01G000200.1
>TraesROB_scaffold_047729_01G000200.1
>TraesROB_scaffold_048966_01G000100.1
>TraesROB_scaffold_049343_01G000100.1
>TraesROB_scaffold_050039_01G000200.1
>TraesROB_scaffold_052507_01G000200.1
>TraesROB_scaffold_053404_01G000100.1
>TraesROB_scaffold_057220_01G000100.1
>TraesROB_scaffold_059018_01G000100.1
>TraesROB_scaffold_060898_01G000100.1
>TraesROB_scaffold_061633_01G000100.1
>TraesROB_scaffold_063548_01G000200.1
>TraesROB_scaffold_063807_01G000100.1
>TraesROB_scaffold_064501_01G000400.1
>TraesROB_scaffold_071241_01G000200.1
>TraesROB_scaffold_072773_01G000100.1
>TraesROB_scaffold_073674_01G000200.1
>TraesROB_scaffold_075366_01G000300.1
>TraesROB_scaffold_075557_01G000100.1
>TraesROB_scaffold_077336_01G000200.1
>TraesROB_scaffold_077336_01G000300.1
>TraesROB_scaffold_080542_01G000200.1
>TraesROB_scaffold_082067_01G000100.1
>TraesROB_scaffold_082518_01G000100.1
>TraesROB_scaffold_083365_01G000200.1
>TraesROB_scaffold_084815_01G000100.1
>TraesROB_scaffold_084927_01G000100.1
>TraesROB_scaffold_087152_01G000200.1
>TraesROB_scaffold_087152_01G000300.1
>TraesROB_scaffold_090566_01G000100.1
>TraesROB_scaffold_091081_01G000200.1
>TraesROB_scaffold_093674_01G000100.1
>TraesROB_scaffold_096110_01G000100.1
>TraesROB_scaffold_096165_01G000200.1
>TraesROB_scaffold_098342_01G000100.1
>TraesROB_scaffold_099393_01G000100.1
>TraesROB_scaffold_107685_01G000100.1
>TraesROB_scaffold_108585_01G000100.1
>TraesROB_scaffold_110837_01G000100.1
>TraesROB_scaffold_110885_01G000200.1
>TraesROB_scaffold_112747_01G000100.1
>TraesROB_scaffold_113297_01G000100.1
>TraesROB_scaffold_119138_01G000200.1
>TraesROB_scaffold_122067_01G000200.1
>TraesROB_scaffold_125499_01G000100.1
>TraesROB_scaffold_128746_01G000100.1
>TraesROB_scaffold_130427_01G000100.1
>TraesROB_scaffold_137322_01G000200.1
>TraesROB_scaffold_141035_01G000100.1
>TraesROB_scaffold_142688_01G000100.1
>TraesROB_scaffold_145316_01G000100.1
>TraesROB_scaffold_154114_01G000200.1
