# Supplementary material for: Comparative gene retention analysis in barley, wild emmer, and bread wheat pangenome lines reveals factors affecting gene retention following gene duplication
Source: BMC Biol. 2023 Feb 6;21:25. doi: 10.1186/s12915-022-01503-z (PMC9903521; doi:10.1186/s12915-022-01503-z)
Supplement: Supplementary file 13 — Additional file 13. Gene annotation validation results of selected OGs genes in 15 wheat genome assemblies. [file 12915_2022_1503_MOESM13_ESM.zip › bitacora_run1_outputs/TraesROBIGUS/OG0023345_scan_gene_id.txt]

>TraesROB_scaffold_000284_01G000300.1
>TraesROB_scaffold_001722_01G000400.1
>TraesROB_scaffold_003209_01G000400.1
>TraesROB_scaffold_003885_01G000200.1
>TraesROB_scaffold_003967_01G000500.1
>TraesROB_scaffold_005232_01G000600.1
>TraesROB_scaffold_005445_01G000100.1
>TraesROB_scaffold_006440_01G000100.1
>TraesROB_scaffold_008015_01G001100.1
>TraesROB_scaffold_008838_01G000100.1
>TraesROB_scaffold_008844_01G000200.1
>TraesROB_scaffold_010617_01G000400.1
>TraesROB_scaffold_013335_01G000300.1
>TraesROB_scaffold_014154_01G000100.1
>TraesROB_scaffold_014896_01G000100.1
>TraesROB_scaffold_015581_01G000100.1
>TraesROB_scaffold_015927_01G000200.1
>TraesROB_scaffold_016269_01G000200.1
>TraesROB_scaffold_019885_01G000100.1
>TraesROB_scaffold_022559_01G000100.1
>TraesROB_scaffold_023404_01G000200.1
>TraesROB_scaffold_026429_01G000100.1
>TraesROB_scaffold_026464_01G000100.1
>TraesROB_scaffold_027266_01G000400.1
>TraesROB_scaffold_028131_01G000200.1
>TraesROB_scaffold_028259_01G000100.1
>TraesROB_scaffold_029007_01G000300.1
>TraesROB_scaffold_031006_01G000600.1
>TraesROB_scaffold_031196_01G000500.1
>TraesROB_scaffold_034258_01G000200.1
>TraesROB_scaffold_037345_01G000500.1
>TraesROB_scaffold_037729_01G000100.1
>TraesROB_scaffold_043773_01G000400.1
>TraesROB_scaffold_044081_01G000300.1
>TraesROB_scaffold_047112_01G000100.1
>TraesROB_scaffold_049471_01G000100.1
>TraesROB_scaffold_052104_01G000100.1
>TraesROB_scaffold_052200_01G000300.1
>TraesROB_scaffold_054064_01G000100.1
>TraesROB_scaffold_055343_01G000300.1
>TraesROB_scaffold_055396_01G000400.1
>TraesROB_scaffold_058086_01G000100.1
>TraesROB_scaffold_061430_01G000500.1
>TraesROB_scaffold_061858_01G000100.1
>TraesROB_scaffold_064544_01G000100.1
>TraesROB_scaffold_070634_01G000200.1
>TraesROB_scaffold_070732_01G000100.1
>TraesROB_scaffold_072084_01G000100.1
>TraesROB_scaffold_072292_01G000100.1
>TraesROB_scaffold_074294_01G000200.1
>TraesROB_scaffold_074909_01G000100.1
>TraesROB_scaffold_075713_01G000200.1
>TraesROB_scaffold_076502_01G000100.1
>TraesROB_scaffold_077709_01G000100.1
>TraesROB_scaffold_079119_01G000100.1
>TraesROB_scaffold_080201_01G000100.1
>TraesROB_scaffold_084984_01G000100.1
>TraesROB_scaffold_085990_01G000100.1
>TraesROB_scaffold_086780_01G000200.1
>TraesROB_scaffold_086868_01G000200.1
>TraesROB_scaffold_091995_01G000100.1
>TraesROB_scaffold_099738_01G000100.1
>TraesROB_scaffold_114324_01G000100.1
>TraesROB_scaffold_120405_01G000100.1
>TraesROB_scaffold_124920_01G000200.1
>TraesROB_scaffold_137059_01G000100.1
>TraesROB_scaffold_137549_01G000100.1
>TraesROB_scaffold_138774_01G000100.1
>TraesROB_scaffold_153146_01G000100.1
