# Supplementary material for: Comparative gene retention analysis in barley, wild emmer, and bread wheat pangenome lines reveals factors affecting gene retention following gene duplication
Source: BMC Biol. 2023 Feb 6;21:25. doi: 10.1186/s12915-022-01503-z (PMC9903521; doi:10.1186/s12915-022-01503-z)
Supplement: Supplementary file 13 — Additional file 13. Gene annotation validation results of selected OGs genes in 15 wheat genome assemblies. [file 12915_2022_1503_MOESM13_ESM.zip › bitacora_run1_outputs/TraesROBIGUS/OG0003495_scan_gene_id.txt]

>TraesROB_scaffold_000514_01G001100.1
>TraesROB_scaffold_001814_01G000100.1_split1
>TraesROB_scaffold_001814_01G000100.1_split2
>TraesROB_scaffold_001829_01G000200.1
>TraesROB_scaffold_002238_01G000100.1_split1
>TraesROB_scaffold_002238_01G000100.1_split2
>TraesROB_scaffold_002483_01G000200.1
>TraesROB_scaffold_003246_01G000500.1
>TraesROB_scaffold_003847_01G000100.1
>TraesROB_scaffold_004482_01G000500.1
>TraesROB_scaffold_005206_01G000200.1
>TraesROB_scaffold_005614_01G000400.1
>TraesROB_scaffold_005621_01G000200.1
>TraesROB_scaffold_005654_01G000100.1_split1
>TraesROB_scaffold_005654_01G000100.1_split2
>TraesROB_scaffold_006088_01G000100.1
>TraesROB_scaffold_006374_01G000300.1
>TraesROB_scaffold_006583_01G000400.1
>TraesROB_scaffold_006641_01G000100.1
>TraesROB_scaffold_006748_01G000100.1
>TraesROB_scaffold_007100_01G000100.1
>TraesROB_scaffold_007839_01G000100.1
>TraesROB_scaffold_009602_01G000200.1_split1
>TraesROB_scaffold_009602_01G000200.1_split2
>TraesROB_scaffold_010245_01G000200.1
>TraesROB_scaffold_010318_01G000100.1
>TraesROB_scaffold_011162_01G000100.1
>TraesROB_scaffold_011243_01G000500.1
>TraesROB_scaffold_011343_01G000300.1
>TraesROB_scaffold_011838_01G000200.1
>TraesROB_scaffold_012015_01G000200.1_split1
>TraesROB_scaffold_012015_01G000200.1_split2
>TraesROB_scaffold_013538_01G000200.1_split1
>TraesROB_scaffold_013538_01G000200.1_split2
>TraesROB_scaffold_014565_01G000200.1
>TraesROB_scaffold_015733_01G000300.1
>TraesROB_scaffold_015849_01G000300.1
>TraesROB_scaffold_015957_01G000100.1_split1
>TraesROB_scaffold_015957_01G000100.1_split2
>TraesROB_scaffold_017534_01G000400.1
>TraesROB_scaffold_018112_01G000500.1
>TraesROB_scaffold_018516_01G000300.1
>TraesROB_scaffold_018811_01G000100.1
>TraesROB_scaffold_019317_01G000200.1
>TraesROB_scaffold_021075_01G000200.1
>TraesROB_scaffold_021199_01G000300.1
>TraesROB_scaffold_021318_01G000200.1_split1
>TraesROB_scaffold_021318_01G000200.1_split2
>TraesROB_scaffold_021585_01G000500.1
>TraesROB_scaffold_021585_01G000600.1
>TraesROB_scaffold_021585_01G000700.1
>TraesROB_scaffold_021777_01G000800.1
>TraesROB_scaffold_021870_01G000200.1
>TraesROB_scaffold_022051_01G000200.1
>TraesROB_scaffold_022627_01G000200.1
>TraesROB_scaffold_022695_01G000200.1
>TraesROB_scaffold_023380_01G000300.1
>TraesROB_scaffold_023931_01G000300.1_split1
>TraesROB_scaffold_023931_01G000300.1_split2
>TraesROB_scaffold_024589_01G000200.1
>TraesROB_scaffold_024889_01G000600.1
>TraesROB_scaffold_025121_01G000500.1
>TraesROB_scaffold_025190_01G000200.1
>TraesROB_scaffold_025229_01G000100.1
>TraesROB_scaffold_025982_01G000600.1_split1
>TraesROB_scaffold_025982_01G000600.1_split2
>TraesROB_scaffold_026169_01G000100.1
>TraesROB_scaffold_026246_01G000200.1_split1
>TraesROB_scaffold_026246_01G000200.1_split2
>TraesROB_scaffold_026403_01G000300.1
>TraesROB_scaffold_027212_01G000200.1
>TraesROB_scaffold_027470_01G000500.1_split1
>TraesROB_scaffold_027470_01G000500.1_split2
>TraesROB_scaffold_028616_01G000300.1
>TraesROB_scaffold_028794_01G000100.1
>TraesROB_scaffold_029083_01G000200.1_split1
>TraesROB_scaffold_029083_01G000200.1_split2
>TraesROB_scaffold_029098_01G000100.1
>TraesROB_scaffold_030976_01G000200.1
>TraesROB_scaffold_031101_01G000300.1
>TraesROB_scaffold_031598_01G000200.1
>TraesROB_scaffold_031598_01G000400.1
>TraesROB_scaffold_032240_01G000200.1
>TraesROB_scaffold_032240_01G000300.1
>TraesROB_scaffold_032240_01G000400.1
>TraesROB_scaffold_032240_01G000500.1
>TraesROB_scaffold_032240_01G000600.1
>TraesROB_scaffold_032240_01G000700.1
>TraesROB_scaffold_033006_01G000200.1
>TraesROB_scaffold_033094_01G000200.1
>TraesROB_scaffold_033188_01G000500.1
>TraesROB_scaffold_033300_01G000400.1
>TraesROB_scaffold_034177_01G000200.1_split1
>TraesROB_scaffold_034177_01G000200.1_split2
>TraesROB_scaffold_034260_01G000200.1_split1
>TraesROB_scaffold_034260_01G000200.1_split2
>TraesROB_scaffold_036331_01G000300.1
>TraesROB_scaffold_036462_01G000300.1_split1
>TraesROB_scaffold_036462_01G000300.1_split2
>TraesROB_scaffold_038122_01G000100.1
>TraesROB_scaffold_039085_01G000200.1
>TraesROB_scaffold_039196_01G000200.1
>TraesROB_scaffold_039567_01G000100.1
>TraesROB_scaffold_039567_01G000400.1
>TraesROB_scaffold_039567_01G000500.1
>TraesROB_scaffold_039791_01G000100.1
>TraesROB_scaffold_040819_01G000300.1
>TraesROB_scaffold_041152_01G000300.1
>TraesROB_scaffold_042835_01G000200.1
>TraesROB_scaffold_044034_01G000100.1_split1
>TraesROB_scaffold_044034_01G000100.1_split2
>TraesROB_scaffold_046086_01G000100.1
>TraesROB_scaffold_046629_01G000400.1
>TraesROB_scaffold_046853_01G000400.1
>TraesROB_scaffold_047085_01G000300.1
>TraesROB_scaffold_047600_01G000300.1
>TraesROB_scaffold_048183_01G000100.1
>TraesROB_scaffold_048770_01G000100.1
>TraesROB_scaffold_049015_01G000300.1
>TraesROB_scaffold_049305_01G000200.1_split1
>TraesROB_scaffold_049305_01G000200.1_split2
>TraesROB_scaffold_049833_01G000300.1
>TraesROB_scaffold_049951_01G000100.1
>TraesROB_scaffold_050996_01G000400.1
>TraesROB_scaffold_052446_01G000300.1
>TraesROB_scaffold_052654_01G000100.1_split1
>TraesROB_scaffold_052654_01G000100.1_split2
>TraesROB_scaffold_052914_01G000100.1
>TraesROB_scaffold_053479_01G000100.1
>TraesROB_scaffold_053645_01G000100.1
>TraesROB_scaffold_054192_01G000100.1_split1
>TraesROB_scaffold_054192_01G000100.1_split2
>TraesROB_scaffold_054649_01G000100.1
>TraesROB_scaffold_054679_01G000100.1_split1
>TraesROB_scaffold_054679_01G000100.1_split2
>TraesROB_scaffold_054729_01G000300.1
>TraesROB_scaffold_055107_01G000300.1
>TraesROB_scaffold_055248_01G000200.1
>TraesROB_scaffold_055509_01G000100.1_split1
>TraesROB_scaffold_055509_01G000100.1_split2
>TraesROB_scaffold_055509_01G000200.1_split1
>TraesROB_scaffold_055509_01G000200.1_split2
>TraesROB_scaffold_055982_01G000100.1_split1
>TraesROB_scaffold_055982_01G000100.1_split2
>TraesROB_scaffold_056214_01G000200.1
>TraesROB_scaffold_056214_01G000300.1
>TraesROB_scaffold_056214_01G000400.1
>TraesROB_scaffold_056214_01G000500.1
>TraesROB_scaffold_056529_01G000100.1_split1
>TraesROB_scaffold_056529_01G000100.1_split2
>TraesROB_scaffold_057471_01G000100.1_split1
>TraesROB_scaffold_057471_01G000100.1_split2
>TraesROB_scaffold_058163_01G000100.1_split1
>TraesROB_scaffold_058163_01G000100.1_split2
>TraesROB_scaffold_058163_01G000200.1_split1
>TraesROB_scaffold_058163_01G000200.1_split2
>TraesROB_scaffold_058365_01G000200.1
>TraesROB_scaffold_060568_01G000500.1
>TraesROB_scaffold_063016_01G000100.1
>TraesROB_scaffold_063156_01G000100.1
>TraesROB_scaffold_063381_01G000200.1
>TraesROB_scaffold_064344_01G000300.1
>TraesROB_scaffold_067463_01G000200.1
>TraesROB_scaffold_067699_01G000300.1
>TraesROB_scaffold_068989_01G000200.1
>TraesROB_scaffold_069183_01G000100.1_split1
>TraesROB_scaffold_069183_01G000100.1_split2
>TraesROB_scaffold_072462_01G000200.1
>TraesROB_scaffold_072837_01G000200.1
>TraesROB_scaffold_072936_01G000300.1
>TraesROB_scaffold_073145_01G000300.1
>TraesROB_scaffold_073792_01G000100.1
>TraesROB_scaffold_074287_01G000200.1_split1
>TraesROB_scaffold_074287_01G000200.1_split2
>TraesROB_scaffold_075527_01G000100.1
>TraesROB_scaffold_075591_01G000100.1
>TraesROB_scaffold_077126_01G000100.1
>TraesROB_scaffold_078306_01G000300.1
>TraesROB_scaffold_078394_01G000200.1
>TraesROB_scaffold_079568_01G000100.1
>TraesROB_scaffold_080650_01G000100.1
>TraesROB_scaffold_081690_01G000200.1
>TraesROB_scaffold_082897_01G000300.1
>TraesROB_scaffold_083000_01G000300.1
>TraesROB_scaffold_084570_01G000300.1_split1
>TraesROB_scaffold_084570_01G000300.1_split2
>TraesROB_scaffold_087165_01G000100.1
>TraesROB_scaffold_087451_01G000200.1
>TraesROB_scaffold_091455_01G000100.1_split1
>TraesROB_scaffold_091455_01G000100.1_split2
>TraesROB_scaffold_091514_01G000400.1
>TraesROB_scaffold_092221_01G000100.1
>TraesROB_scaffold_093375_01G000100.1
>TraesROB_scaffold_094388_01G000300.1
>TraesROB_scaffold_095349_01G000100.1
>TraesROB_scaffold_098233_01G000100.1
>TraesROB_scaffold_098233_01G000200.1
>TraesROB_scaffold_098539_01G000400.1
>TraesROB_scaffold_099105_01G000300.1
>TraesROB_scaffold_099596_01G000100.1
>TraesROB_scaffold_099824_01G000100.1
>TraesROB_scaffold_100074_01G000100.1
>TraesROB_scaffold_100132_01G000100.1
>TraesROB_scaffold_101159_01G000100.1
>TraesROB_scaffold_101884_01G000200.1
>TraesROB_scaffold_101884_01G000300.1_split1
>TraesROB_scaffold_101884_01G000300.1_split2
>TraesROB_scaffold_104820_01G000100.1
>TraesROB_scaffold_105664_01G000500.1
>TraesROB_scaffold_109580_01G000100.1
>TraesROB_scaffold_109715_01G000100.1
>TraesROB_scaffold_110095_01G000200.1
>TraesROB_scaffold_113332_01G000100.1
>TraesROB_scaffold_119315_01G000100.1
>TraesROB_scaffold_120525_01G000100.1
>TraesROB_scaffold_120591_01G000300.1
>TraesROB_scaffold_128496_01G000100.1
>TraesROB_scaffold_129910_01G000100.1
>TraesROB_scaffold_129938_01G000200.1_split1
>TraesROB_scaffold_129938_01G000200.1_split2
>TraesROB_scaffold_129938_01G000300.1_split1
>TraesROB_scaffold_129938_01G000300.1_split2
>TraesROB_scaffold_130705_01G000100.1_split1
>TraesROB_scaffold_130705_01G000100.1_split2
>TraesROB_scaffold_131074_01G000100.1
>TraesROB_scaffold_135854_01G000100.1
>TraesROB_scaffold_136515_01G000100.1_split1
>TraesROB_scaffold_136515_01G000100.1_split2
>TraesROB_scaffold_138489_01G000200.1
>TraesROB_scaffold_146885_01G000100.1
>TraesROB_scaffold_146980_01G000100.1_split1
>TraesROB_scaffold_146980_01G000100.1_split2
>TraesROB_scaffold_150220_01G000100.1
>TraesROB_scaffold_161234_01G000200.1
>TraesROB_scaffold_165161_01G000100.1
>TraesROB_scaffold_174982_01G000100.1_split1
>TraesROB_scaffold_174982_01G000100.1_split2
>TraesROB_scaffold_187267_01G000100.1
>TraesROB_scaffold_236534_01G000100.1_split1
>TraesROB_scaffold_236534_01G000100.1_split2
>TraesROB_scaffold_390618_01G000100.1
