# Supplementary material for: Comparative gene retention analysis in barley, wild emmer, and bread wheat pangenome lines reveals factors affecting gene retention following gene duplication
Source: BMC Biol. 2023 Feb 6;21:25. doi: 10.1186/s12915-022-01503-z (PMC9903521; doi:10.1186/s12915-022-01503-z)
Supplement: Supplementary file 13 — Additional file 13. Gene annotation validation results of selected OGs genes in 15 wheat genome assemblies. [file 12915_2022_1503_MOESM13_ESM.zip › bitacora_run1_outputs/TraesROBIGUS/OG0001388_scan_gene_id.txt]

>TraesROB_scaffold_000259_01G000100.1
>TraesROB_scaffold_000573_01G000200.1
>TraesROB_scaffold_001131_01G000700.1
>TraesROB_scaffold_001321_01G000100.1
>TraesROB_scaffold_001331_01G000100.1
>TraesROB_scaffold_001331_01G000200.1
>TraesROB_scaffold_001331_01G000300.1
>TraesROB_scaffold_001408_01G000400.1
>TraesROB_scaffold_001408_01G000700.1
>TraesROB_scaffold_001621_01G000700.1
>TraesROB_scaffold_001742_01G000100.1
>TraesROB_scaffold_001814_01G000500.1
>TraesROB_scaffold_001973_01G000100.1
>TraesROB_scaffold_002090_01G000400.1
>TraesROB_scaffold_002090_01G000500.1
>TraesROB_scaffold_002090_01G000600.1
>TraesROB_scaffold_002225_01G000600.1
>TraesROB_scaffold_002319_01G000200.1
>TraesROB_scaffold_002319_01G000400.1
>TraesROB_scaffold_002398_01G000200.1
>TraesROB_scaffold_002640_01G000100.1
>TraesROB_scaffold_002976_01G000100.1
>TraesROB_scaffold_002976_01G000200.1
>TraesROB_scaffold_003401_01G000200.1
>TraesROB_scaffold_003474_01G000500.1
>TraesROB_scaffold_003474_01G000600.1
>TraesROB_scaffold_003780_01G000100.1
>TraesROB_scaffold_003905_01G000300.1
>TraesROB_scaffold_004119_01G000300.1
>TraesROB_scaffold_004158_01G000100.1
>TraesROB_scaffold_004158_01G000300.1
>TraesROB_scaffold_004263_01G000500.1
>TraesROB_scaffold_004368_01G000200.1
>TraesROB_scaffold_004411_01G000100.1
>TraesROB_scaffold_004413_01G000300.1
>TraesROB_scaffold_004501_01G000300.1
>TraesROB_scaffold_004667_01G000200.1
>TraesROB_scaffold_004672_01G000200.1
>TraesROB_scaffold_004810_01G000900.1
>TraesROB_scaffold_004899_01G000600.1
>TraesROB_scaffold_004944_01G000600.1
>TraesROB_scaffold_005029_01G000300.1
>TraesROB_scaffold_005029_01G000500.1
>TraesROB_scaffold_005055_01G000200.1
>TraesROB_scaffold_005120_01G000300.1
>TraesROB_scaffold_006086_01G000700.1
>TraesROB_scaffold_006473_01G000400.1
>TraesROB_scaffold_006483_01G000100.1
>TraesROB_scaffold_006899_01G000300.1
>TraesROB_scaffold_007041_01G000600.1
>TraesROB_scaffold_007256_01G000100.1
>TraesROB_scaffold_007331_01G000400.1
>TraesROB_scaffold_007412_01G000100.1
>TraesROB_scaffold_007466_01G000200.1
>TraesROB_scaffold_007555_01G000200.1
>TraesROB_scaffold_007569_01G001000.1
>TraesROB_scaffold_007646_01G000100.1
>TraesROB_scaffold_007784_01G000100.1
>TraesROB_scaffold_007955_01G000400.1
>TraesROB_scaffold_008126_01G000400.1
>TraesROB_scaffold_008355_01G000400.1
>TraesROB_scaffold_008477_01G000200.1
>TraesROB_scaffold_008517_01G000300.1
>TraesROB_scaffold_008588_01G000600.1
>TraesROB_scaffold_008977_01G000100.1
>TraesROB_scaffold_009152_01G000100.1
>TraesROB_scaffold_009360_01G000200.1
>TraesROB_scaffold_009429_01G000500.1
>TraesROB_scaffold_009580_01G000100.1
>TraesROB_scaffold_009674_01G000100.1
>TraesROB_scaffold_009674_01G000600.1
>TraesROB_scaffold_009890_01G000100.1
>TraesROB_scaffold_009892_01G000100.1
>TraesROB_scaffold_010062_01G000100.1
>TraesROB_scaffold_010190_01G000300.1
>TraesROB_scaffold_010475_01G000100.1
>TraesROB_scaffold_010706_01G000100.1
>TraesROB_scaffold_010706_01G000200.1
>TraesROB_scaffold_010711_01G000400.1
>TraesROB_scaffold_010715_01G000100.1
>TraesROB_scaffold_010733_01G000500.1
>TraesROB_scaffold_011012_01G000600.1
>TraesROB_scaffold_011347_01G000300.1
>TraesROB_scaffold_011556_01G000200.1
>TraesROB_scaffold_012158_01G001200.1
>TraesROB_scaffold_012324_01G000200.1
>TraesROB_scaffold_013033_01G000600.1
>TraesROB_scaffold_013045_01G000200.1
>TraesROB_scaffold_014793_01G000100.1
>TraesROB_scaffold_014795_01G000200.1
>TraesROB_scaffold_015188_01G000100.1
>TraesROB_scaffold_015244_01G000700.1
>TraesROB_scaffold_015244_01G000900.1
>TraesROB_scaffold_015322_01G000500.1
>TraesROB_scaffold_016677_01G000500.1
>TraesROB_scaffold_016829_01G000100.1
>TraesROB_scaffold_017144_01G000100.1
>TraesROB_scaffold_017970_01G000100.1
>TraesROB_scaffold_018412_01G000300.1
>TraesROB_scaffold_018891_01G000200.1
>TraesROB_scaffold_019255_01G000300.1
>TraesROB_scaffold_019255_01G000500.1
>TraesROB_scaffold_019465_01G000300.1
>TraesROB_scaffold_020013_01G000100.1
>TraesROB_scaffold_020025_01G000100.1
>TraesROB_scaffold_020263_01G000100.1
>TraesROB_scaffold_020467_01G000500.1
>TraesROB_scaffold_020604_01G000300.1
>TraesROB_scaffold_020652_01G000500.1
>TraesROB_scaffold_020729_01G000200.1
>TraesROB_scaffold_020796_01G000100.1
>TraesROB_scaffold_020855_01G000400.1
>TraesROB_scaffold_020969_01G000500.1
>TraesROB_scaffold_020971_01G000100.1
>TraesROB_scaffold_021143_01G000200.1
>TraesROB_scaffold_021206_01G000200.1
>TraesROB_scaffold_021209_01G000100.1
>TraesROB_scaffold_021331_01G000100.1
>TraesROB_scaffold_021443_01G000100.1
>TraesROB_scaffold_021443_01G000200.1
>TraesROB_scaffold_021473_01G000100.1
>TraesROB_scaffold_021484_01G000300.1
>TraesROB_scaffold_021606_01G000100.1
>TraesROB_scaffold_021955_01G000100.1
>TraesROB_scaffold_022119_01G000200.1
>TraesROB_scaffold_022166_01G000100.1
>TraesROB_scaffold_022224_01G000100.1
>TraesROB_scaffold_022280_01G000200.1
>TraesROB_scaffold_022280_01G000400.1
>TraesROB_scaffold_022586_01G000200.1
>TraesROB_scaffold_022645_01G000100.1
>TraesROB_scaffold_022757_01G000600.1
>TraesROB_scaffold_022918_01G000100.1
>TraesROB_scaffold_023020_01G000200.1
>TraesROB_scaffold_024204_01G000100.1
>TraesROB_scaffold_025395_01G000500.1
>TraesROB_scaffold_025395_01G000700.1
>TraesROB_scaffold_026067_01G000400.1
>TraesROB_scaffold_026139_01G000200.1
>TraesROB_scaffold_026139_01G000400.1
>TraesROB_scaffold_026661_01G000200.1
>TraesROB_scaffold_026840_01G000300.1
>TraesROB_scaffold_027290_01G000100.1
>TraesROB_scaffold_027668_01G000200.1
>TraesROB_scaffold_027812_01G000400.1
>TraesROB_scaffold_027874_01G000400.1
>TraesROB_scaffold_028558_01G000200.1
>TraesROB_scaffold_029086_01G000700.1
>TraesROB_scaffold_029863_01G000300.1
>TraesROB_scaffold_030128_01G000400.1
>TraesROB_scaffold_030139_01G000300.1
>TraesROB_scaffold_030312_01G000100.1
>TraesROB_scaffold_030455_01G000300.1
>TraesROB_scaffold_030455_01G000400.1
>TraesROB_scaffold_030589_01G000100.1
>TraesROB_scaffold_030972_01G000100.1
>TraesROB_scaffold_031209_01G000300.1
>TraesROB_scaffold_032040_01G000100.1
>TraesROB_scaffold_032394_01G000200.1
>TraesROB_scaffold_032649_01G000100.1
>TraesROB_scaffold_032760_01G000100.1
>TraesROB_scaffold_033326_01G000200.1
>TraesROB_scaffold_033335_01G000200.1
>TraesROB_scaffold_033460_01G000100.1
>TraesROB_scaffold_033502_01G000100.1
>TraesROB_scaffold_033538_01G000100.1
>TraesROB_scaffold_033708_01G000100.1
>TraesROB_scaffold_034218_01G000200.1
>TraesROB_scaffold_034822_01G000300.1
>TraesROB_scaffold_034898_01G000100.1
>TraesROB_scaffold_035756_01G000100.1
>TraesROB_scaffold_035800_01G000100.1
>TraesROB_scaffold_036161_01G000100.1
>TraesROB_scaffold_036331_01G000200.1
>TraesROB_scaffold_036340_01G000200.1
>TraesROB_scaffold_036736_01G000200.1
>TraesROB_scaffold_036736_01G000300.1
>TraesROB_scaffold_036957_01G000100.1
>TraesROB_scaffold_037566_01G000100.1
>TraesROB_scaffold_037649_01G000600.1
>TraesROB_scaffold_037726_01G000200.1
>TraesROB_scaffold_037822_01G000200.1
>TraesROB_scaffold_038782_01G000200.1
>TraesROB_scaffold_038896_01G000100.1
>TraesROB_scaffold_039638_01G000400.1
>TraesROB_scaffold_039768_01G000100.1
>TraesROB_scaffold_039768_01G000200.1
>TraesROB_scaffold_040437_01G000100.1
>TraesROB_scaffold_041022_01G000400.1
>TraesROB_scaffold_041132_01G000200.1
>TraesROB_scaffold_041239_01G000100.1
>TraesROB_scaffold_041418_01G000100.1
>TraesROB_scaffold_041771_01G000100.1
>TraesROB_scaffold_041851_01G000200.1
>TraesROB_scaffold_042528_01G000300.1
>TraesROB_scaffold_042528_01G000400.1
>TraesROB_scaffold_043326_01G000200.1
>TraesROB_scaffold_043907_01G000300.1
>TraesROB_scaffold_043955_01G000200.1
>TraesROB_scaffold_044253_01G000200.1
>TraesROB_scaffold_044533_01G000100.1
>TraesROB_scaffold_044975_01G000200.1
>TraesROB_scaffold_044975_01G000300.1
>TraesROB_scaffold_045051_01G000100.1
>TraesROB_scaffold_045203_01G000200.1
>TraesROB_scaffold_045203_01G000500.1
>TraesROB_scaffold_045319_01G000100.1
>TraesROB_scaffold_045667_01G000100.1
>TraesROB_scaffold_046183_01G000100.1
>TraesROB_scaffold_046306_01G000200.1
>TraesROB_scaffold_047090_01G000200.1
>TraesROB_scaffold_047442_01G000100.1
>TraesROB_scaffold_049549_01G000200.1
>TraesROB_scaffold_049739_01G000200.1
>TraesROB_scaffold_050155_01G000100.1
>TraesROB_scaffold_050290_01G000300.1
>TraesROB_scaffold_050481_01G000200.1
>TraesROB_scaffold_050611_01G000100.1
>TraesROB_scaffold_050653_01G000200.1
>TraesROB_scaffold_050930_01G000100.1
>TraesROB_scaffold_051141_01G000200.1
>TraesROB_scaffold_051653_01G000200.1
>TraesROB_scaffold_051655_01G000300.1
>TraesROB_scaffold_051954_01G000300.1
>TraesROB_scaffold_052008_01G000100.1
>TraesROB_scaffold_052063_01G000100.1
>TraesROB_scaffold_052084_01G000100.1
>TraesROB_scaffold_052227_01G000100.1
>TraesROB_scaffold_052812_01G000100.1
>TraesROB_scaffold_052903_01G000100.1
>TraesROB_scaffold_053216_01G000100.1
>TraesROB_scaffold_053401_01G000200.1
>TraesROB_scaffold_053506_01G000200.1
>TraesROB_scaffold_054524_01G000200.1
>TraesROB_scaffold_055097_01G000100.1
>TraesROB_scaffold_055337_01G000100.1
>TraesROB_scaffold_055568_01G000100.1
>TraesROB_scaffold_056325_01G000100.1
>TraesROB_scaffold_056495_01G000200.1
>TraesROB_scaffold_057030_01G000100.1
>TraesROB_scaffold_057825_01G000100.1
>TraesROB_scaffold_058054_01G000200.1
>TraesROB_scaffold_059305_01G000400.1
>TraesROB_scaffold_059793_01G000100.1
>TraesROB_scaffold_060143_01G000100.1
>TraesROB_scaffold_060221_01G000100.1
>TraesROB_scaffold_060696_01G000200.1
>TraesROB_scaffold_061203_01G000200.1
>TraesROB_scaffold_061285_01G000200.1
>TraesROB_scaffold_061391_01G000100.1
>TraesROB_scaffold_061397_01G000100.1
>TraesROB_scaffold_061558_01G000100.1
>TraesROB_scaffold_061610_01G000100.1
>TraesROB_scaffold_061917_01G000100.1
>TraesROB_scaffold_062419_01G000100.1
>TraesROB_scaffold_062491_01G000100.1
>TraesROB_scaffold_062543_01G000100.1
>TraesROB_scaffold_062543_01G000200.1
>TraesROB_scaffold_063242_01G000100.1
>TraesROB_scaffold_063874_01G000100.1
>TraesROB_scaffold_064167_01G000200.1
>TraesROB_scaffold_064467_01G000100.1
>TraesROB_scaffold_064640_01G000300.1
>TraesROB_scaffold_064662_01G000400.1
>TraesROB_scaffold_065037_01G000100.1
>TraesROB_scaffold_065037_01G000200.1
>TraesROB_scaffold_065161_01G000100.1
>TraesROB_scaffold_065162_01G000100.1
>TraesROB_scaffold_066395_01G000100.1
>TraesROB_scaffold_067094_01G000100.1
>TraesROB_scaffold_067094_01G000200.1
>TraesROB_scaffold_067399_01G000100.1
>TraesROB_scaffold_067694_01G000300.1
>TraesROB_scaffold_068112_01G000100.1
>TraesROB_scaffold_068112_01G000200.1
>TraesROB_scaffold_068347_01G000100.1
>TraesROB_scaffold_068471_01G000100.1
>TraesROB_scaffold_068569_01G000200.1
>TraesROB_scaffold_069373_01G000100.1
>TraesROB_scaffold_069981_01G000100.1
>TraesROB_scaffold_070799_01G000100.1
>TraesROB_scaffold_070891_01G000200.1
>TraesROB_scaffold_071565_01G000100.1
>TraesROB_scaffold_072190_01G000100.1
>TraesROB_scaffold_072501_01G000100.1
>TraesROB_scaffold_072768_01G000100.1
>TraesROB_scaffold_073022_01G000400.1
>TraesROB_scaffold_073022_01G000500.1
>TraesROB_scaffold_073051_01G000100.1
>TraesROB_scaffold_073955_01G000300.1
>TraesROB_scaffold_074034_01G000100.1
>TraesROB_scaffold_074040_01G000100.1
>TraesROB_scaffold_074269_01G000300.1
>TraesROB_scaffold_074372_01G000100.1
>TraesROB_scaffold_074617_01G000100.1
>TraesROB_scaffold_074671_01G000200.1
>TraesROB_scaffold_075265_01G000100.1
>TraesROB_scaffold_075791_01G000100.1
>TraesROB_scaffold_075808_01G000100.1
>TraesROB_scaffold_076578_01G000100.1
>TraesROB_scaffold_076578_01G000200.1
>TraesROB_scaffold_077108_01G000100.1
>TraesROB_scaffold_077190_01G000100.1
>TraesROB_scaffold_077190_01G000200.1
>TraesROB_scaffold_077190_01G000400.1
>TraesROB_scaffold_078781_01G000100.1
>TraesROB_scaffold_078931_01G000100.1
>TraesROB_scaffold_079035_01G000300.1
>TraesROB_scaffold_079234_01G000200.1
>TraesROB_scaffold_079234_01G000400.1
>TraesROB_scaffold_079492_01G000100.1
>TraesROB_scaffold_079598_01G000200.1
>TraesROB_scaffold_080287_01G000100.1
>TraesROB_scaffold_080906_01G000100.1
>TraesROB_scaffold_081009_01G000300.1
>TraesROB_scaffold_081693_01G000200.1
>TraesROB_scaffold_081733_01G000300.1
>TraesROB_scaffold_082049_01G000100.1
>TraesROB_scaffold_082736_01G000100.1
>TraesROB_scaffold_083057_01G000200.1
>TraesROB_scaffold_083092_01G000100.1
>TraesROB_scaffold_085775_01G000100.1
>TraesROB_scaffold_085957_01G000100.1
>TraesROB_scaffold_086353_01G000100.1
>TraesROB_scaffold_087258_01G000100.1
>TraesROB_scaffold_087578_01G000100.1
>TraesROB_scaffold_087686_01G000100.1
>TraesROB_scaffold_088364_01G000100.1
>TraesROB_scaffold_088884_01G000100.1
>TraesROB_scaffold_089346_01G000100.1
>TraesROB_scaffold_089583_01G000100.1
>TraesROB_scaffold_089662_01G000100.1
>TraesROB_scaffold_089663_01G000100.1
>TraesROB_scaffold_089780_01G000200.1
>TraesROB_scaffold_090570_01G000200.1
>TraesROB_scaffold_090714_01G000100.1
>TraesROB_scaffold_091307_01G000100.1
>TraesROB_scaffold_091349_01G000100.1
>TraesROB_scaffold_092574_01G000100.1
>TraesROB_scaffold_093160_01G000100.1
>TraesROB_scaffold_093160_01G000200.1
>TraesROB_scaffold_094208_01G000100.1
>TraesROB_scaffold_094212_01G000100.1
>TraesROB_scaffold_094613_01G000200.1
>TraesROB_scaffold_094615_01G000200.1
>TraesROB_scaffold_094918_01G000200.1
>TraesROB_scaffold_095026_01G000100.1
>TraesROB_scaffold_095406_01G000100.1
>TraesROB_scaffold_096108_01G000200.1
>TraesROB_scaffold_097336_01G000300.1
>TraesROB_scaffold_097339_01G000100.1
>TraesROB_scaffold_097719_01G000200.1
>TraesROB_scaffold_098037_01G000100.1
>TraesROB_scaffold_098531_01G000100.1
>TraesROB_scaffold_098539_01G000500.1
>TraesROB_scaffold_099500_01G000100.1
>TraesROB_scaffold_099637_01G000100.1
>TraesROB_scaffold_100890_01G000300.1
>TraesROB_scaffold_100890_01G000400.1
>TraesROB_scaffold_100913_01G000300.1
>TraesROB_scaffold_102585_01G000100.1
>TraesROB_scaffold_102814_01G000100.1
>TraesROB_scaffold_103046_01G000100.1
>TraesROB_scaffold_103408_01G000400.1
>TraesROB_scaffold_103416_01G000100.1
>TraesROB_scaffold_103781_01G000200.1
>TraesROB_scaffold_103781_01G000300.1
>TraesROB_scaffold_104533_01G000100.1
>TraesROB_scaffold_105421_01G000100.1
>TraesROB_scaffold_106317_01G000100.1
>TraesROB_scaffold_106317_01G000200.1
>TraesROB_scaffold_106317_01G000300.1
>TraesROB_scaffold_106497_01G000100.1
>TraesROB_scaffold_106497_01G000200.1
>TraesROB_scaffold_106497_01G000300.1
>TraesROB_scaffold_106702_01G000400.1
>TraesROB_scaffold_107046_01G000100.1
>TraesROB_scaffold_107458_01G000100.1
>TraesROB_scaffold_107802_01G000100.1
>TraesROB_scaffold_109528_01G000100.1
>TraesROB_scaffold_109651_01G000100.1
>TraesROB_scaffold_109780_01G000100.1
>TraesROB_scaffold_110885_01G000400.1
>TraesROB_scaffold_110885_01G000500.1
>TraesROB_scaffold_110980_01G000100.1
>TraesROB_scaffold_111065_01G000100.1
>TraesROB_scaffold_111556_01G000100.1
>TraesROB_scaffold_114249_01G000100.1
>TraesROB_scaffold_114604_01G000100.1
>TraesROB_scaffold_115426_01G000100.1
>TraesROB_scaffold_115473_01G000200.1
>TraesROB_scaffold_116101_01G000300.1
>TraesROB_scaffold_116923_01G000100.1
>TraesROB_scaffold_120446_01G000100.1
>TraesROB_scaffold_120591_01G000200.1
>TraesROB_scaffold_122780_01G000100.1
>TraesROB_scaffold_122780_01G000300.1
>TraesROB_scaffold_123282_01G000200.1
>TraesROB_scaffold_123937_01G000100.1
>TraesROB_scaffold_126258_01G000100.1
>TraesROB_scaffold_128060_01G000100.1
>TraesROB_scaffold_128209_01G000100.1
>TraesROB_scaffold_130539_01G000100.1
>TraesROB_scaffold_131906_01G000100.1
>TraesROB_scaffold_132655_01G000100.1
>TraesROB_scaffold_133588_01G000100.1
>TraesROB_scaffold_133588_01G000200.1
>TraesROB_scaffold_136303_01G000100.1
>TraesROB_scaffold_137364_01G000100.1
>TraesROB_scaffold_137365_01G000200.1
>TraesROB_scaffold_140857_01G000100.1
>TraesROB_scaffold_141008_01G000100.1
>TraesROB_scaffold_142089_01G000100.1
>TraesROB_scaffold_142623_01G000100.1
>TraesROB_scaffold_143296_01G000100.1
>TraesROB_scaffold_144535_01G000100.1
>TraesROB_scaffold_144754_01G000100.1
>TraesROB_scaffold_148075_01G000100.1
>TraesROB_scaffold_148262_01G000100.1
>TraesROB_scaffold_148579_01G000100.1
>TraesROB_scaffold_153669_01G000100.1
>TraesROB_scaffold_154292_01G000100.1
>TraesROB_scaffold_157287_01G000100.1
>TraesROB_scaffold_157287_01G000200.1
>TraesROB_scaffold_160028_01G000100.1
>TraesROB_scaffold_160365_01G000100.1
>TraesROB_scaffold_161467_01G000100.1
>TraesROB_scaffold_162102_01G000100.1
>TraesROB_scaffold_162957_01G000100.1
>TraesROB_scaffold_164521_01G000100.1
>TraesROB_scaffold_164714_01G000200.1
>TraesROB_scaffold_168793_01G000100.1
>TraesROB_scaffold_170330_01G000100.1
>TraesROB_scaffold_173607_01G000200.1
>TraesROB_scaffold_177564_01G000100.1
>TraesROB_scaffold_179086_01G000100.1
>TraesROB_scaffold_183774_01G000100.1
>TraesROB_scaffold_198839_01G000100.1
>TraesROB_scaffold_199838_01G000100.1
>TraesROB_scaffold_203724_01G000100.1
>TraesROB_scaffold_205175_01G000100.1
>TraesROB_scaffold_207666_01G000100.1
>TraesROB_scaffold_213556_01G000100.1
>TraesROB_scaffold_234951_01G000100.1
>TraesROB_scaffold_246780_01G000100.1
>TraesROB_scaffold_271338_01G000100.1
