# Supplementary material for: Comparative gene retention analysis in barley, wild emmer, and bread wheat pangenome lines reveals factors affecting gene retention following gene duplication
Source: BMC Biol. 2023 Feb 6;21:25. doi: 10.1186/s12915-022-01503-z (PMC9903521; doi:10.1186/s12915-022-01503-z)
Supplement: Supplementary file 13 — Additional file 13. Gene annotation validation results of selected OGs genes in 15 wheat genome assemblies. [file 12915_2022_1503_MOESM13_ESM.zip › bitacora_run1_outputs/TraesROBIGUS/wheatHPT_scan_gene_id.txt]

>TraesROB_scaffold_001535_01G000300.1
>TraesROB_scaffold_002339_01G000700.1
>TraesROB_scaffold_003822_01G000100.1
>TraesROB_scaffold_016570_01G000400.1
>TraesROB_scaffold_017291_01G000100.1
>TraesROB_scaffold_024134_01G000300.1
>TraesROB_scaffold_028510_01G000200.1
>TraesROB_scaffold_039375_01G000400.1
>TraesROB_scaffold_040292_01G000400.1
>TraesROB_scaffold_052212_01G000400.1
>TraesROB_scaffold_058075_01G000100.1
>TraesROB_scaffold_064125_01G000300.1
>TraesROB_scaffold_064642_01G000200.1
>TraesROB_scaffold_065693_01G000100.1
>TraesROB_scaffold_075425_01G000100.1
>TraesROB_scaffold_087861_01G000200.1
>TraesROB_scaffold_094868_01G000100.1
>TraesROB_scaffold_095654_01G000100.1
>TraesROB_scaffold_099681_01G000200.1
>TraesROB_scaffold_114403_01G000100.1
>TraesROB_scaffold_137957_01G000200.1
>TraesROB_scaffold_140746_01G000100.1
