# Supplementary material for: Comparative gene retention analysis in barley, wild emmer, and bread wheat pangenome lines reveals factors affecting gene retention following gene duplication
Source: BMC Biol. 2023 Feb 6;21:25. doi: 10.1186/s12915-022-01503-z (PMC9903521; doi:10.1186/s12915-022-01503-z)
Supplement: Supplementary file 13 — Additional file 13. Gene annotation validation results of selected OGs genes in 15 wheat genome assemblies. [file 12915_2022_1503_MOESM13_ESM.zip › bitacora_run1_outputs/TraesROBIGUS/OG0003058_scan_gene_id.txt]

>TraesROB_scaffold_002397_01G000300.1
>TraesROB_scaffold_004501_01G000100.1
>TraesROB_scaffold_004669_01G000600.1
>TraesROB_scaffold_004749_01G000100.1
>TraesROB_scaffold_007905_01G000100.1
>TraesROB_scaffold_013347_01G000200.1
>TraesROB_scaffold_014888_01G000100.1
>TraesROB_scaffold_018649_01G000100.1
>TraesROB_scaffold_019820_01G000100.1
>TraesROB_scaffold_021940_01G000200.1
>TraesROB_scaffold_021940_01G000300.1
>TraesROB_scaffold_023505_01G000500.1
>TraesROB_scaffold_023505_01G000600.1
>TraesROB_scaffold_023505_01G000700.1
>TraesROB_scaffold_024340_01G000400.1
>TraesROB_scaffold_027554_01G000100.1
>TraesROB_scaffold_027554_01G000200.1
>TraesROB_scaffold_027983_01G000100.1
>TraesROB_scaffold_028236_01G000600.1
>TraesROB_scaffold_032066_01G000200.1
>TraesROB_scaffold_036349_01G000500.1
>TraesROB_scaffold_037172_01G000300.1
>TraesROB_scaffold_038487_01G000200.1
>TraesROB_scaffold_054224_01G000400.1
>TraesROB_scaffold_056551_01G000200.1
>TraesROB_scaffold_056637_01G000600.1
>TraesROB_scaffold_057496_01G000300.1
>TraesROB_scaffold_074814_01G000100.1
>TraesROB_scaffold_091554_01G000100.1
>TraesROB_scaffold_103831_01G000100.1
>TraesROB_scaffold_144277_01G000100.1
>TraesROB_scaffold_157939_01G000100.1
