# Supplementary material for: Comparative gene retention analysis in barley, wild emmer, and bread wheat pangenome lines reveals factors affecting gene retention following gene duplication
Source: BMC Biol. 2023 Feb 6;21:25. doi: 10.1186/s12915-022-01503-z (PMC9903521; doi:10.1186/s12915-022-01503-z)
Supplement: Supplementary file 13 — Additional file 13. Gene annotation validation results of selected OGs genes in 15 wheat genome assemblies. [file 12915_2022_1503_MOESM13_ESM.zip › bitacora_run1_outputs/TraesROBIGUS/OG0000006_scan_gene_id.txt]

>TraesROB_scaffold_000529_01G000500.1
>TraesROB_scaffold_000605_01G000400.1
>TraesROB_scaffold_000605_01G000500.1
>TraesROB_scaffold_000857_01G000200.1
>TraesROB_scaffold_001240_01G001600.1
>TraesROB_scaffold_001964_01G000500.1
>TraesROB_scaffold_002368_01G000100.1
>TraesROB_scaffold_003837_01G000100.1
>TraesROB_scaffold_004638_01G000300.1
>TraesROB_scaffold_004638_01G000500.1
>TraesROB_scaffold_004638_01G000600.1
>TraesROB_scaffold_004638_01G000700.1
>TraesROB_scaffold_006215_01G000200.1
>TraesROB_scaffold_008534_01G000600.1
>TraesROB_scaffold_008831_01G000100.1
>TraesROB_scaffold_009360_01G000600.1
>TraesROB_scaffold_013572_01G000300.1
>TraesROB_scaffold_014431_01G000300.1
>TraesROB_scaffold_016338_01G000100.1
>TraesROB_scaffold_016338_01G000200.1
>TraesROB_scaffold_019270_01G000200.1
>TraesROB_scaffold_020425_01G000300.1
>TraesROB_scaffold_022190_01G000100.1
>TraesROB_scaffold_022213_01G000200.1
>TraesROB_scaffold_022389_01G000200.1
>TraesROB_scaffold_025093_01G000100.1
>TraesROB_scaffold_025956_01G000300.1
>TraesROB_scaffold_027861_01G000300.1
>TraesROB_scaffold_028442_01G000100.1
>TraesROB_scaffold_030684_01G000100.1
>TraesROB_scaffold_034004_01G000500.1
>TraesROB_scaffold_034179_01G000100.1
>TraesROB_scaffold_035239_01G000200.1
>TraesROB_scaffold_035239_01G000300.1
>TraesROB_scaffold_035239_01G000400.1
>TraesROB_scaffold_035239_01G000500.1
>TraesROB_scaffold_035239_01G000600.1
>TraesROB_scaffold_035239_01G000700.1
>TraesROB_scaffold_035829_01G000100.1
>TraesROB_scaffold_035829_01G000200.1
>TraesROB_scaffold_035829_01G000400.1
>TraesROB_scaffold_035829_01G000500.1
>TraesROB_scaffold_037461_01G000300.1
>TraesROB_scaffold_037461_01G000400.1
>TraesROB_scaffold_037461_01G000500.1
>TraesROB_scaffold_039309_01G000300.1
>TraesROB_scaffold_041357_01G000200.1
>TraesROB_scaffold_042386_01G000400.1
>TraesROB_scaffold_042386_01G000500.1
>TraesROB_scaffold_042386_01G000600.1
>TraesROB_scaffold_046635_01G000100.1
>TraesROB_scaffold_046635_01G000200.1
>TraesROB_scaffold_046663_01G000200.1
>TraesROB_scaffold_049733_01G000200.1
>TraesROB_scaffold_061026_01G000100.1
>TraesROB_scaffold_061741_01G000300.1
>TraesROB_scaffold_061741_01G000400.1
>TraesROB_scaffold_062391_01G000100.1
>TraesROB_scaffold_070519_01G000100.1
>TraesROB_scaffold_072303_01G000200.1
>TraesROB_scaffold_073072_01G000100.1
>TraesROB_scaffold_075173_01G000200.1
>TraesROB_scaffold_075931_01G000100.1
>TraesROB_scaffold_077086_01G000100.1
>TraesROB_scaffold_077817_01G000200.1
>TraesROB_scaffold_079759_01G000200.1
>TraesROB_scaffold_085454_01G000100.1
>TraesROB_scaffold_086197_01G000200.1
>TraesROB_scaffold_086478_01G000200.1
>TraesROB_scaffold_087035_01G000100.1
>TraesROB_scaffold_092930_01G000100.1
>TraesROB_scaffold_096296_01G000200.1
>TraesROB_scaffold_103470_01G000100.1
>TraesROB_scaffold_105284_01G000200.1
>TraesROB_scaffold_107912_01G000100.1
>TraesROB_scaffold_115844_01G000100.1
>TraesROB_scaffold_116178_01G000200.1
>TraesROB_scaffold_116904_01G000100.1
>TraesROB_scaffold_118040_01G000200.1
>TraesROB_scaffold_119732_01G000100.1
>TraesROB_scaffold_120128_01G000100.1
>TraesROB_scaffold_126883_01G000100.1
>TraesROB_scaffold_146567_01G000100.1
>TraesROB_scaffold_148649_01G000200.1
>TraesROB_scaffold_150782_01G000200.1
>TraesROB_scaffold_345315_01G000100.1
