# Supplementary material for: Comparative gene retention analysis in barley, wild emmer, and bread wheat pangenome lines reveals factors affecting gene retention following gene duplication
Source: BMC Biol. 2023 Feb 6;21:25. doi: 10.1186/s12915-022-01503-z (PMC9903521; doi:10.1186/s12915-022-01503-z)
Supplement: Supplementary file 13 — Additional file 13. Gene annotation validation results of selected OGs genes in 15 wheat genome assemblies. [file 12915_2022_1503_MOESM13_ESM.zip › bitacora_run1_outputs/TraesROBIGUS/OG0020216_scan_gene_id.txt]

>TraesROB_scaffold_000354_01G000500.1
>TraesROB_scaffold_002244_01G000100.1
>TraesROB_scaffold_002336_01G000100.1
>TraesROB_scaffold_002395_01G000200.1
>TraesROB_scaffold_002417_01G000600.1
>TraesROB_scaffold_002572_01G000900.1
>TraesROB_scaffold_002572_01G001000.1
>TraesROB_scaffold_003798_01G000400.1_split1
>TraesROB_scaffold_003798_01G000400.1_split2
>TraesROB_scaffold_003962_01G000100.1
>TraesROB_scaffold_004053_01G000200.1
>TraesROB_scaffold_005190_01G000100.1
>TraesROB_scaffold_005227_01G000100.1
>TraesROB_scaffold_005485_01G000300.1
>TraesROB_scaffold_006255_01G000100.1
>TraesROB_scaffold_006561_01G000600.1
>TraesROB_scaffold_006561_01G000700.1
>TraesROB_scaffold_006697_01G000200.1
>TraesROB_scaffold_007328_01G000200.1
>TraesROB_scaffold_007556_01G000200.1
>TraesROB_scaffold_007696_01G000200.1
>TraesROB_scaffold_007696_01G000300.1
>TraesROB_scaffold_007877_01G000500.1
>TraesROB_scaffold_007979_01G000600.1
>TraesROB_scaffold_008078_01G000100.1
>TraesROB_scaffold_008933_01G000200.1
>TraesROB_scaffold_009219_01G000200.1
>TraesROB_scaffold_009288_01G000500.1
>TraesROB_scaffold_009288_01G000600.1
>TraesROB_scaffold_009288_01G000700.1
>TraesROB_scaffold_009361_01G000100.1
>TraesROB_scaffold_009539_01G000100.1
>TraesROB_scaffold_009936_01G000200.1
>TraesROB_scaffold_013298_01G000300.1
>TraesROB_scaffold_013742_01G000200.1
>TraesROB_scaffold_014125_01G000100.1
>TraesROB_scaffold_014867_01G000500.1
>TraesROB_scaffold_015943_01G000100.1
>TraesROB_scaffold_016354_01G000200.1
>TraesROB_scaffold_018141_01G000100.1
>TraesROB_scaffold_018204_01G000300.1
>TraesROB_scaffold_019974_01G000200.1
>TraesROB_scaffold_020126_01G000100.1
>TraesROB_scaffold_021510_01G000100.1
>TraesROB_scaffold_021510_01G000200.1
>TraesROB_scaffold_021510_01G000300.1
>TraesROB_scaffold_021633_01G000100.1
>TraesROB_scaffold_021763_01G000100.1
>TraesROB_scaffold_021763_01G000200.1
>TraesROB_scaffold_022325_01G000200.1
>TraesROB_scaffold_022325_01G000300.1
>TraesROB_scaffold_023273_01G000100.1
>TraesROB_scaffold_023418_01G000100.1
>TraesROB_scaffold_023418_01G000200.1
>TraesROB_scaffold_023670_01G000200.1
>TraesROB_scaffold_023868_01G000200.1
>TraesROB_scaffold_024596_01G000100.1
>TraesROB_scaffold_025036_01G000200.1
>TraesROB_scaffold_026147_01G000300.1
>TraesROB_scaffold_026859_01G000100.1
>TraesROB_scaffold_027779_01G000200.1
>TraesROB_scaffold_029024_01G000100.1
>TraesROB_scaffold_030209_01G000100.1
>TraesROB_scaffold_030209_01G000200.1
>TraesROB_scaffold_031871_01G000200.1
>TraesROB_scaffold_031871_01G000300.1
>TraesROB_scaffold_031986_01G000200.1
>TraesROB_scaffold_031986_01G000300.1
>TraesROB_scaffold_032580_01G000400.1
>TraesROB_scaffold_034865_01G000100.1
>TraesROB_scaffold_035364_01G000200.1
>TraesROB_scaffold_036111_01G000100.1
>TraesROB_scaffold_036233_01G000200.1
>TraesROB_scaffold_037305_01G000100.1
>TraesROB_scaffold_038390_01G000100.1
>TraesROB_scaffold_038516_01G000100.1
>TraesROB_scaffold_039064_01G000100.1
>TraesROB_scaffold_039445_01G000200.1
>TraesROB_scaffold_040757_01G000200.1
>TraesROB_scaffold_041542_01G000300.1
>TraesROB_scaffold_042007_01G000100.1
>TraesROB_scaffold_042672_01G000100.1
>TraesROB_scaffold_042755_01G000100.1
>TraesROB_scaffold_042834_01G000200.1
>TraesROB_scaffold_043323_01G000100.1
>TraesROB_scaffold_044165_01G000100.1
>TraesROB_scaffold_044500_01G000300.1
>TraesROB_scaffold_044910_01G000200.1
>TraesROB_scaffold_045577_01G000200.1
>TraesROB_scaffold_045577_01G000300.1
>TraesROB_scaffold_045577_01G000400.1
>TraesROB_scaffold_045577_01G000500.1
>TraesROB_scaffold_046862_01G000100.1
>TraesROB_scaffold_051749_01G000300.1
>TraesROB_scaffold_053057_01G000100.1
>TraesROB_scaffold_058055_01G000200.1
>TraesROB_scaffold_059370_01G000100.1
>TraesROB_scaffold_059370_01G000200.1
>TraesROB_scaffold_059732_01G000200.1
>TraesROB_scaffold_059732_01G000400.1
>TraesROB_scaffold_059785_01G000200.1
>TraesROB_scaffold_059850_01G000300.1
>TraesROB_scaffold_060025_01G000300.1
>TraesROB_scaffold_060490_01G000700.1
>TraesROB_scaffold_061144_01G000100.1
>TraesROB_scaffold_061661_01G000200.1
>TraesROB_scaffold_062121_01G000100.1
>TraesROB_scaffold_062913_01G000100.1
>TraesROB_scaffold_063284_01G000200.1
>TraesROB_scaffold_064878_01G000100.1
>TraesROB_scaffold_065879_01G000100.1
>TraesROB_scaffold_066085_01G000100.1
>TraesROB_scaffold_068307_01G000200.1
>TraesROB_scaffold_068686_01G000100.1
>TraesROB_scaffold_069474_01G000100.1
>TraesROB_scaffold_071587_01G000100.1
>TraesROB_scaffold_072794_01G000300.1
>TraesROB_scaffold_075412_01G000200.1
>TraesROB_scaffold_077061_01G000300.1
>TraesROB_scaffold_078234_01G000200.1
>TraesROB_scaffold_079798_01G000200.1
>TraesROB_scaffold_080546_01G000200.1
>TraesROB_scaffold_080939_01G000200.1
>TraesROB_scaffold_081577_01G000100.1
>TraesROB_scaffold_084407_01G000100.1
>TraesROB_scaffold_085010_01G000100.1
>TraesROB_scaffold_085010_01G000200.1
>TraesROB_scaffold_086255_01G000300.1
>TraesROB_scaffold_092673_01G000100.1
>TraesROB_scaffold_093791_01G000100.1
>TraesROB_scaffold_094125_01G000200.1
>TraesROB_scaffold_094519_01G000400.1
>TraesROB_scaffold_094600_01G000100.1
>TraesROB_scaffold_096943_01G000200.1
>TraesROB_scaffold_097464_01G000100.1
>TraesROB_scaffold_099375_01G000100.1
>TraesROB_scaffold_100052_01G000100.1
>TraesROB_scaffold_101254_01G000300.1
>TraesROB_scaffold_101432_01G000200.1
>TraesROB_scaffold_104022_01G000100.1
>TraesROB_scaffold_105814_01G000100.1
>TraesROB_scaffold_109968_01G000300.1
>TraesROB_scaffold_111382_01G000100.1
>TraesROB_scaffold_113441_01G000200.1
>TraesROB_scaffold_116543_01G000300.1
>TraesROB_scaffold_136627_01G000100.1
>TraesROB_scaffold_138027_01G000100.1
>TraesROB_scaffold_140545_01G000400.1
>TraesROB_scaffold_141296_01G000200.1
>TraesROB_scaffold_141804_01G000100.1
>TraesROB_scaffold_142742_01G000200.1
>TraesROB_scaffold_142969_01G000100.1
>TraesROB_scaffold_143784_01G000100.1
>TraesROB_scaffold_145394_01G000100.1
>TraesROB_scaffold_148199_01G000100.1
>TraesROB_scaffold_156219_01G000100.1
>TraesROB_scaffold_161175_01G000100.1
>TraesROB_scaffold_164075_01G000100.1
>TraesROB_scaffold_191156_01G000100.1
>TraesROB_scaffold_718876_01G000100.1
