# Supplementary material for: Comparative gene retention analysis in barley, wild emmer, and bread wheat pangenome lines reveals factors affecting gene retention following gene duplication
Source: BMC Biol. 2023 Feb 6;21:25. doi: 10.1186/s12915-022-01503-z (PMC9903521; doi:10.1186/s12915-022-01503-z)
Supplement: Supplementary file 13 — Additional file 13. Gene annotation validation results of selected OGs genes in 15 wheat genome assemblies. [file 12915_2022_1503_MOESM13_ESM.zip › bitacora_run1_outputs/TraesROBIGUS/OG0016901_scan_gene_id.txt]

>TraesROB_scaffold_001127_01G000700.1
>TraesROB_scaffold_003265_01G000200.1
>TraesROB_scaffold_004162_01G000100.1
>TraesROB_scaffold_005099_01G000200.1
>TraesROB_scaffold_005307_01G000300.1
>TraesROB_scaffold_005806_01G000100.1
>TraesROB_scaffold_006131_01G000100.1
>TraesROB_scaffold_006131_01G000300.1
>TraesROB_scaffold_006240_01G000200.1
>TraesROB_scaffold_007668_01G000200.1
>TraesROB_scaffold_007843_01G000500.1
>TraesROB_scaffold_008047_01G000100.1
>TraesROB_scaffold_008574_01G000100.1
>TraesROB_scaffold_009199_01G000300.1
>TraesROB_scaffold_009777_01G000300.1
>TraesROB_scaffold_010659_01G000100.1
>TraesROB_scaffold_011781_01G000100.1
>TraesROB_scaffold_011873_01G000600.1
>TraesROB_scaffold_012861_01G000100.1
>TraesROB_scaffold_013264_01G000400.1
>TraesROB_scaffold_013504_01G000200.1
>TraesROB_scaffold_014704_01G001100.1
>TraesROB_scaffold_016151_01G000200.1
>TraesROB_scaffold_016151_01G000500.1
>TraesROB_scaffold_017790_01G000300.1
>TraesROB_scaffold_017970_01G000300.1
>TraesROB_scaffold_018105_01G000700.1
>TraesROB_scaffold_018105_01G001200.1
>TraesROB_scaffold_018256_01G000200.1
>TraesROB_scaffold_019091_01G000100.1
>TraesROB_scaffold_019819_01G000400.1
>TraesROB_scaffold_019876_01G000300.1
>TraesROB_scaffold_019963_01G000100.1
>TraesROB_scaffold_020597_01G000300.1
>TraesROB_scaffold_020652_01G000400.1
>TraesROB_scaffold_021073_01G000400.1
>TraesROB_scaffold_022036_01G000400.1
>TraesROB_scaffold_022338_01G000100.1
>TraesROB_scaffold_022338_01G000400.1
>TraesROB_scaffold_023020_01G000500.1
>TraesROB_scaffold_023354_01G000200.1
>TraesROB_scaffold_023924_01G000200.1
>TraesROB_scaffold_024062_01G000600.1
>TraesROB_scaffold_024603_01G000100.1
>TraesROB_scaffold_024654_01G000100.1
>TraesROB_scaffold_024654_01G000200.1
>TraesROB_scaffold_024922_01G000200.1
>TraesROB_scaffold_025284_01G000200.1
>TraesROB_scaffold_026417_01G000200.1
>TraesROB_scaffold_026417_01G000300.1
>TraesROB_scaffold_026835_01G000100.1
>TraesROB_scaffold_027095_01G000300.1
>TraesROB_scaffold_027103_01G000100.1
>TraesROB_scaffold_027294_01G000100.1
>TraesROB_scaffold_027786_01G000100.1
>TraesROB_scaffold_028831_01G000100.1
>TraesROB_scaffold_029220_01G000100.1
>TraesROB_scaffold_029220_01G000400.1
>TraesROB_scaffold_029352_01G000100.1
>TraesROB_scaffold_029940_01G000100.1
>TraesROB_scaffold_031471_01G000300.1
>TraesROB_scaffold_031703_01G000200.1
>TraesROB_scaffold_032740_01G000100.1
>TraesROB_scaffold_035629_01G000100.1
>TraesROB_scaffold_036691_01G000100.1
>TraesROB_scaffold_037113_01G000200.1
>TraesROB_scaffold_037626_01G000100.1
>TraesROB_scaffold_038351_01G000100.1
>TraesROB_scaffold_038355_01G000100.1
>TraesROB_scaffold_038725_01G000200.1
>TraesROB_scaffold_038725_01G000300.1
>TraesROB_scaffold_041164_01G000200.1
>TraesROB_scaffold_045407_01G000200.1
>TraesROB_scaffold_045407_01G000400.1
>TraesROB_scaffold_047362_01G000100.1
>TraesROB_scaffold_047995_01G000600.1
>TraesROB_scaffold_048597_01G000100.1
>TraesROB_scaffold_049391_01G000100.1
>TraesROB_scaffold_052787_01G000200.1
>TraesROB_scaffold_052787_01G000300.1
>TraesROB_scaffold_052794_01G000200.1
>TraesROB_scaffold_054754_01G000400.1
>TraesROB_scaffold_056610_01G000300.1
>TraesROB_scaffold_058979_01G000200.1
>TraesROB_scaffold_060356_01G000100.1
>TraesROB_scaffold_060356_01G000300.1
>TraesROB_scaffold_062180_01G000100.1
>TraesROB_scaffold_062586_01G000300.1
>TraesROB_scaffold_065659_01G000100.1
>TraesROB_scaffold_067299_01G000100.1
>TraesROB_scaffold_068332_01G000100.1
>TraesROB_scaffold_068801_01G000100.1
>TraesROB_scaffold_070784_01G000200.1
>TraesROB_scaffold_070956_01G000100.1
>TraesROB_scaffold_071464_01G000100.1
>TraesROB_scaffold_072878_01G000100.1
>TraesROB_scaffold_075224_01G000300.1
>TraesROB_scaffold_076216_01G000100.1
>TraesROB_scaffold_078274_01G000600.1
>TraesROB_scaffold_079478_01G000100.1
>TraesROB_scaffold_081471_01G000400.1
>TraesROB_scaffold_082552_01G000100.1
>TraesROB_scaffold_083683_01G000100.1
>TraesROB_scaffold_084315_01G000100.1
>TraesROB_scaffold_086282_01G000100.1
>TraesROB_scaffold_089100_01G000100.1
>TraesROB_scaffold_092410_01G000100.1
>TraesROB_scaffold_096922_01G000500.1
>TraesROB_scaffold_097581_01G000200.1
>TraesROB_scaffold_098940_01G000100.1
>TraesROB_scaffold_100560_01G000100.1
>TraesROB_scaffold_102361_01G000100.1
>TraesROB_scaffold_103956_01G000200.1
>TraesROB_scaffold_106823_01G000100.1
>TraesROB_scaffold_114535_01G000100.1
>TraesROB_scaffold_116594_01G000100.1
>TraesROB_scaffold_120999_01G000100.1
>TraesROB_scaffold_121680_01G000100.1
>TraesROB_scaffold_127320_01G000100.1
>TraesROB_scaffold_137365_01G000400.1
>TraesROB_scaffold_145825_01G000200.1
>TraesROB_scaffold_146542_01G000100.1
>TraesROB_scaffold_147936_01G000100.1
>TraesROB_scaffold_148509_01G000100.1
>TraesROB_scaffold_150062_01G000100.1
>TraesROB_scaffold_150435_01G000100.1
>TraesROB_scaffold_152746_01G000100.1
>TraesROB_scaffold_167122_01G000100.1
>TraesROB_scaffold_167133_01G000100.1
>TraesROB_scaffold_172068_01G000100.1
>TraesROB_scaffold_186608_01G000100.1
>TraesROB_scaffold_186767_01G000100.1
>TraesROB_scaffold_188629_01G000300.1
>TraesROB_scaffold_213908_01G000100.1
