# Supplementary material for: Comparative gene retention analysis in barley, wild emmer, and bread wheat pangenome lines reveals factors affecting gene retention following gene duplication
Source: BMC Biol. 2023 Feb 6;21:25. doi: 10.1186/s12915-022-01503-z (PMC9903521; doi:10.1186/s12915-022-01503-z)
Supplement: Supplementary file 13 — Additional file 13. Gene annotation validation results of selected OGs genes in 15 wheat genome assemblies. [file 12915_2022_1503_MOESM13_ESM.zip › bitacora_run1_outputs/TraesROBIGUS/OG0000150_scan_gene_id.txt]

>TraesROB_scaffold_000346_01G000700.1
>TraesROB_scaffold_000614_01G000100.1
>TraesROB_scaffold_003020_01G000100.1
>TraesROB_scaffold_003243_01G000100.1
>TraesROB_scaffold_004052_01G000100.1
>TraesROB_scaffold_005242_01G000100.1
>TraesROB_scaffold_005242_01G000200.1
>TraesROB_scaffold_005242_01G000300.1
>TraesROB_scaffold_006076_01G000100.1
>TraesROB_scaffold_007129_01G000100.1_split1
>TraesROB_scaffold_007129_01G000100.1_split2
>TraesROB_scaffold_009169_01G000100.1
>TraesROB_scaffold_010083_01G000200.1
>TraesROB_scaffold_011374_01G000200.1
>TraesROB_scaffold_011729_01G000200.1
>TraesROB_scaffold_012200_01G000100.1
>TraesROB_scaffold_012430_01G000100.1
>TraesROB_scaffold_012609_01G000100.1
>TraesROB_scaffold_013254_01G000400.1_split1
>TraesROB_scaffold_013254_01G000400.1_split2
>TraesROB_scaffold_014742_01G000100.1
>TraesROB_scaffold_015845_01G000200.1
>TraesROB_scaffold_017748_01G000400.1
>TraesROB_scaffold_018469_01G000100.1
>TraesROB_scaffold_021883_01G000400.1
>TraesROB_scaffold_021898_01G000300.1_split1
>TraesROB_scaffold_021898_01G000300.1_split2
>TraesROB_scaffold_022546_01G000100.1
>TraesROB_scaffold_023214_01G000100.1
>TraesROB_scaffold_025310_01G000300.1
>TraesROB_scaffold_026043_01G000800.1
>TraesROB_scaffold_027759_01G000100.1
>TraesROB_scaffold_029524_01G000300.1
>TraesROB_scaffold_029524_01G000400.1
>TraesROB_scaffold_029524_01G000500.1
>TraesROB_scaffold_029750_01G000100.1
>TraesROB_scaffold_029800_01G000300.1
>TraesROB_scaffold_032769_01G000100.1
>TraesROB_scaffold_032927_01G000300.1
>TraesROB_scaffold_032950_01G000100.1
>TraesROB_scaffold_032950_01G000300.1
>TraesROB_scaffold_033823_01G000200.1
>TraesROB_scaffold_033956_01G000100.1
>TraesROB_scaffold_034094_01G000600.1
>TraesROB_scaffold_036774_01G000100.1
>TraesROB_scaffold_037052_01G000100.1
>TraesROB_scaffold_039559_01G000100.1
>TraesROB_scaffold_040636_01G000200.1
>TraesROB_scaffold_040822_01G000100.1
>TraesROB_scaffold_041659_01G000200.1
>TraesROB_scaffold_043395_01G000200.1
>TraesROB_scaffold_044932_01G000100.1
>TraesROB_scaffold_046316_01G000300.1
>TraesROB_scaffold_046316_01G000400.1
>TraesROB_scaffold_047264_01G000100.1_split1
>TraesROB_scaffold_047264_01G000100.1_split2
>TraesROB_scaffold_047491_01G000100.1
>TraesROB_scaffold_048462_01G000400.1
>TraesROB_scaffold_050908_01G000200.1
>TraesROB_scaffold_052707_01G000100.1
>TraesROB_scaffold_053021_01G000200.1
>TraesROB_scaffold_053021_01G000300.1
>TraesROB_scaffold_054556_01G000100.1
>TraesROB_scaffold_055873_01G000300.1
>TraesROB_scaffold_056032_01G000100.1
>TraesROB_scaffold_058476_01G000100.1
>TraesROB_scaffold_058636_01G000300.1
>TraesROB_scaffold_060438_01G000100.1
>TraesROB_scaffold_061191_01G000100.1
>TraesROB_scaffold_061191_01G000200.1
>TraesROB_scaffold_063113_01G000100.1
>TraesROB_scaffold_065687_01G000500.1
>TraesROB_scaffold_066353_01G000100.1
>TraesROB_scaffold_070644_01G000300.1
>TraesROB_scaffold_071262_01G000600.1
>TraesROB_scaffold_074120_01G000100.1
>TraesROB_scaffold_075013_01G000500.1
>TraesROB_scaffold_075445_01G000200.1
>TraesROB_scaffold_076162_01G000100.1
>TraesROB_scaffold_077055_01G000100.1
>TraesROB_scaffold_078764_01G000100.1
>TraesROB_scaffold_078956_01G000200.1
>TraesROB_scaffold_082218_01G000100.1
>TraesROB_scaffold_086600_01G000200.1
>TraesROB_scaffold_091738_01G000400.1
>TraesROB_scaffold_092008_01G000200.1
>TraesROB_scaffold_092051_01G000200.1
>TraesROB_scaffold_092090_01G000200.1
>TraesROB_scaffold_092484_01G000100.1
>TraesROB_scaffold_093249_01G000100.1
>TraesROB_scaffold_095646_01G000200.1
>TraesROB_scaffold_097047_01G000300.1_split1
>TraesROB_scaffold_097047_01G000300.1_split2
>TraesROB_scaffold_101749_01G000100.1
>TraesROB_scaffold_101923_01G000200.1
>TraesROB_scaffold_104153_01G000100.1
>TraesROB_scaffold_105074_01G000100.1
>TraesROB_scaffold_108566_01G000100.1
>TraesROB_scaffold_108566_01G000200.1
>TraesROB_scaffold_108566_01G000400.1
>TraesROB_scaffold_114018_01G000200.1
>TraesROB_scaffold_116248_01G000100.1
>TraesROB_scaffold_117426_01G000100.1
>TraesROB_scaffold_117426_01G000200.1
>TraesROB_scaffold_137417_01G000300.1
>TraesROB_scaffold_138089_01G000100.1
>TraesROB_scaffold_174781_01G000100.1
