# Supplementary material for: Comparative gene retention analysis in barley, wild emmer, and bread wheat pangenome lines reveals factors affecting gene retention following gene duplication
Source: BMC Biol. 2023 Feb 6;21:25. doi: 10.1186/s12915-022-01503-z (PMC9903521; doi:10.1186/s12915-022-01503-z)
Supplement: Supplementary file 13 — Additional file 13. Gene annotation validation results of selected OGs genes in 15 wheat genome assemblies. [file 12915_2022_1503_MOESM13_ESM.zip › bitacora_run1_outputs/TraesROBIGUS/OG0000368_scan_gene_id.txt]

>TraesROB_scaffold_000252_01G000100.1
>TraesROB_scaffold_000874_01G000400.1
>TraesROB_scaffold_000938_01G000300.1
>TraesROB_scaffold_002158_01G000200.1
>TraesROB_scaffold_002244_01G000200.1
>TraesROB_scaffold_002336_01G000200.1
>TraesROB_scaffold_004888_01G000300.1
>TraesROB_scaffold_004888_01G000400.1
>TraesROB_scaffold_005544_01G000200.1
>TraesROB_scaffold_006591_01G000500.1
>TraesROB_scaffold_006613_01G000300.1
>TraesROB_scaffold_006899_01G000200.1
>TraesROB_scaffold_007569_01G000300.1
>TraesROB_scaffold_008690_01G000100.1
>TraesROB_scaffold_009128_01G000200.1
>TraesROB_scaffold_009160_01G000100.1
>TraesROB_scaffold_009160_01G000200.1
>TraesROB_scaffold_009339_01G000200.1
>TraesROB_scaffold_010009_01G000200.1
>TraesROB_scaffold_010149_01G000300.1
>TraesROB_scaffold_010711_01G000100.1
>TraesROB_scaffold_010711_01G000300.1
>TraesROB_scaffold_011154_01G000100.1
>TraesROB_scaffold_011528_01G000200.1
>TraesROB_scaffold_011676_01G000200.1
>TraesROB_scaffold_012026_01G000600.1
>TraesROB_scaffold_013012_01G000100.1
>TraesROB_scaffold_013134_01G000100.1
>TraesROB_scaffold_013134_01G000200.1
>TraesROB_scaffold_013228_01G000100.1
>TraesROB_scaffold_013980_01G000100.1
>TraesROB_scaffold_013980_01G000200.1
>TraesROB_scaffold_013980_01G000300.1
>TraesROB_scaffold_014038_01G000300.1
>TraesROB_scaffold_017135_01G000100.1
>TraesROB_scaffold_017230_01G000300.1
>TraesROB_scaffold_017557_01G000100.1
>TraesROB_scaffold_017790_01G000200.1
>TraesROB_scaffold_018558_01G000100.1
>TraesROB_scaffold_018558_01G000200.1
>TraesROB_scaffold_018853_01G000200.1
>TraesROB_scaffold_019376_01G000200.1
>TraesROB_scaffold_019376_01G000300.1
>TraesROB_scaffold_019636_01G000400.1
>TraesROB_scaffold_020231_01G000100.1
>TraesROB_scaffold_020656_01G000300.1
>TraesROB_scaffold_021711_01G000100.1
>TraesROB_scaffold_021870_01G000100.1
>TraesROB_scaffold_022109_01G000200.1
>TraesROB_scaffold_022143_01G000200.1
>TraesROB_scaffold_022143_01G000300.1
>TraesROB_scaffold_022417_01G000100.1
>TraesROB_scaffold_022549_01G000100.1
>TraesROB_scaffold_022596_01G000100.1
>TraesROB_scaffold_022596_01G000200.1
>TraesROB_scaffold_022596_01G000300.1
>TraesROB_scaffold_022596_01G000400.1
>TraesROB_scaffold_022746_01G000100.1
>TraesROB_scaffold_023118_01G000200.1
>TraesROB_scaffold_023505_01G000100.1
>TraesROB_scaffold_024034_01G000300.1
>TraesROB_scaffold_025520_01G000100.1
>TraesROB_scaffold_025588_01G000200.1
>TraesROB_scaffold_025789_01G000400.1
>TraesROB_scaffold_026844_01G000200.1
>TraesROB_scaffold_027408_01G000400.1
>TraesROB_scaffold_027408_01G000500.1
>TraesROB_scaffold_028270_01G000300.1
>TraesROB_scaffold_028626_01G000100.1
>TraesROB_scaffold_029098_01G000200.1
>TraesROB_scaffold_029168_01G000500.1
>TraesROB_scaffold_030735_01G000500.1
>TraesROB_scaffold_031742_01G000100.1
>TraesROB_scaffold_031765_01G000100.1
>TraesROB_scaffold_032172_01G000200.1
>TraesROB_scaffold_033291_01G000600.1
>TraesROB_scaffold_033377_01G000300.1
>TraesROB_scaffold_033377_01G000400.1
>TraesROB_scaffold_033684_01G000100.1
>TraesROB_scaffold_035264_01G000300.1
>TraesROB_scaffold_035635_01G000100.1
>TraesROB_scaffold_035745_01G000100.1
>TraesROB_scaffold_035816_01G000300.1
>TraesROB_scaffold_035886_01G000100.1
>TraesROB_scaffold_036365_01G000300.1
>TraesROB_scaffold_036600_01G000200.1
>TraesROB_scaffold_036797_01G000100.1
>TraesROB_scaffold_036955_01G000200.1
>TraesROB_scaffold_039011_01G000100.1
>TraesROB_scaffold_039319_01G000100.1
>TraesROB_scaffold_039504_01G000100.1
>TraesROB_scaffold_039504_01G000200.1
>TraesROB_scaffold_039504_01G000300.1
>TraesROB_scaffold_040120_01G000100.1
>TraesROB_scaffold_040463_01G000200.1
>TraesROB_scaffold_042223_01G000100.1
>TraesROB_scaffold_043531_01G000100.1
>TraesROB_scaffold_043642_01G000300.1
>TraesROB_scaffold_043946_01G000100.1
>TraesROB_scaffold_045331_01G000100.1
>TraesROB_scaffold_046230_01G000100.1
>TraesROB_scaffold_046607_01G000300.1
>TraesROB_scaffold_046607_01G000400.1
>TraesROB_scaffold_046980_01G000400.1
>TraesROB_scaffold_047333_01G000200.1
>TraesROB_scaffold_049044_01G000400.1
>TraesROB_scaffold_049160_01G000100.1
>TraesROB_scaffold_049615_01G000100.1
>TraesROB_scaffold_050052_01G000100.1
>TraesROB_scaffold_050134_01G000200.1
>TraesROB_scaffold_051467_01G000100.1
>TraesROB_scaffold_056154_01G000100.1
>TraesROB_scaffold_057709_01G000300.1
>TraesROB_scaffold_058042_01G000100.1
>TraesROB_scaffold_058624_01G000200.1
>TraesROB_scaffold_059895_01G000100.1
>TraesROB_scaffold_059991_01G000100.1
>TraesROB_scaffold_060031_01G000100.1
>TraesROB_scaffold_060031_01G000200.1
>TraesROB_scaffold_060620_01G000300.1
>TraesROB_scaffold_063772_01G000100.1
>TraesROB_scaffold_066302_01G000100.1
>TraesROB_scaffold_066462_01G000200.1
>TraesROB_scaffold_067006_01G000100.1
>TraesROB_scaffold_067006_01G000200.1
>TraesROB_scaffold_067006_01G000300.1
>TraesROB_scaffold_067006_01G000400.1
>TraesROB_scaffold_067006_01G000500.1
>TraesROB_scaffold_067625_01G000100.1
>TraesROB_scaffold_067744_01G000200.1
>TraesROB_scaffold_070264_01G000100.1
>TraesROB_scaffold_070468_01G000100.1
>TraesROB_scaffold_070468_01G000200.1
>TraesROB_scaffold_070919_01G000500.1
>TraesROB_scaffold_071505_01G000100.1
>TraesROB_scaffold_072405_01G000300.1
>TraesROB_scaffold_072596_01G000100.1
>TraesROB_scaffold_073717_01G000100.1
>TraesROB_scaffold_074022_01G000100.1
>TraesROB_scaffold_075475_01G000100.1
>TraesROB_scaffold_076102_01G000300.1
>TraesROB_scaffold_079641_01G000100.1
>TraesROB_scaffold_081064_01G000100.1
>TraesROB_scaffold_083523_01G000300.1
>TraesROB_scaffold_084451_01G000300.1
>TraesROB_scaffold_084941_01G000100.1
>TraesROB_scaffold_085072_01G000100.1
>TraesROB_scaffold_085253_01G000100.1
>TraesROB_scaffold_086465_01G000300.1
>TraesROB_scaffold_086826_01G000200.1
>TraesROB_scaffold_087224_01G000100.1
>TraesROB_scaffold_088096_01G000200.1
>TraesROB_scaffold_088368_01G000200.1
>TraesROB_scaffold_089837_01G000400.1
>TraesROB_scaffold_093274_01G000200.1
>TraesROB_scaffold_093847_01G000100.1
>TraesROB_scaffold_094455_01G000100.1
>TraesROB_scaffold_095193_01G000300.1
>TraesROB_scaffold_095256_01G000300.1
>TraesROB_scaffold_095407_01G000100.1
>TraesROB_scaffold_097079_01G000300.1
>TraesROB_scaffold_097297_01G000100.1
>TraesROB_scaffold_097297_01G000200.1
>TraesROB_scaffold_097297_01G000300.1
>TraesROB_scaffold_097380_01G000100.1
>TraesROB_scaffold_098707_01G000100.1
>TraesROB_scaffold_099469_01G000200.1
>TraesROB_scaffold_100025_01G000100.1
>TraesROB_scaffold_100308_01G000100.1
>TraesROB_scaffold_103744_01G000100.1
>TraesROB_scaffold_104201_01G000100.1
>TraesROB_scaffold_104592_01G000100.1
>TraesROB_scaffold_104909_01G000100.1
>TraesROB_scaffold_104959_01G000100.1
>TraesROB_scaffold_105866_01G000100.1
>TraesROB_scaffold_107754_01G000200.1
>TraesROB_scaffold_108562_01G000300.1
>TraesROB_scaffold_110165_01G000100.1
>TraesROB_scaffold_111070_01G000300.1
>TraesROB_scaffold_114750_01G000200.1
>TraesROB_scaffold_116854_01G000100.1
>TraesROB_scaffold_118312_01G000100.1
>TraesROB_scaffold_118545_01G000100.1
>TraesROB_scaffold_118758_01G000200.1
>TraesROB_scaffold_119010_01G000100.1
>TraesROB_scaffold_119847_01G000100.1
>TraesROB_scaffold_122820_01G000100.1
>TraesROB_scaffold_127917_01G000100.1
>TraesROB_scaffold_136888_01G000200.1
>TraesROB_scaffold_136888_01G000300.1
>TraesROB_scaffold_139031_01G000200.1
>TraesROB_scaffold_139595_01G000100.1
>TraesROB_scaffold_142734_01G000200.1
>TraesROB_scaffold_144072_01G000100.1
>TraesROB_scaffold_144162_01G000200.1
>TraesROB_scaffold_148120_01G000100.1
>TraesROB_scaffold_150210_01G000100.1
>TraesROB_scaffold_155696_01G000100.1
>TraesROB_scaffold_158116_01G000100.1
>TraesROB_scaffold_161285_01G000100.1
>TraesROB_scaffold_163915_01G000200.1
>TraesROB_scaffold_164619_01G000200.1
>TraesROB_scaffold_167366_01G000100.1
>TraesROB_scaffold_167539_01G000100.1
>TraesROB_scaffold_937834_01G000100.1
