# Supplementary material for: Comparative gene retention analysis in barley, wild emmer, and bread wheat pangenome lines reveals factors affecting gene retention following gene duplication
Source: BMC Biol. 2023 Feb 6;21:25. doi: 10.1186/s12915-022-01503-z (PMC9903521; doi:10.1186/s12915-022-01503-z)
Supplement: Supplementary file 13 — Additional file 13. Gene annotation validation results of selected OGs genes in 15 wheat genome assemblies. [file 12915_2022_1503_MOESM13_ESM.zip › bitacora_run1_outputs/TraesROBIGUS/OG0003300_scan_gene_id.txt]

>TraesROB_scaffold_000144_01G000200.1
>TraesROB_scaffold_000144_01G000300.1
>TraesROB_scaffold_000272_01G000300.1
>TraesROB_scaffold_000284_01G000600.1
>TraesROB_scaffold_000764_01G000100.1
>TraesROB_scaffold_000778_01G000100.1
>TraesROB_scaffold_001509_01G000300.1
>TraesROB_scaffold_002385_01G000100.1
>TraesROB_scaffold_002516_01G000100.1
>TraesROB_scaffold_003209_01G000600.1
>TraesROB_scaffold_003923_01G000100.1
>TraesROB_scaffold_004427_01G000400.1
>TraesROB_scaffold_005134_01G000400.1
>TraesROB_scaffold_012598_01G000100.1
>TraesROB_scaffold_014437_01G000200.1
>TraesROB_scaffold_014443_01G000200.1
>TraesROB_scaffold_015456_01G000100.1
>TraesROB_scaffold_015485_01G000100.1
>TraesROB_scaffold_015898_01G000200.1
>TraesROB_scaffold_016715_01G000100.1
>TraesROB_scaffold_021428_01G000200.1
>TraesROB_scaffold_028096_01G000100.1
>TraesROB_scaffold_029179_01G000400.1
>TraesROB_scaffold_039859_01G000100.1
>TraesROB_scaffold_041618_01G000300.1
>TraesROB_scaffold_043454_01G000100.1
>TraesROB_scaffold_044973_01G000100.1
>TraesROB_scaffold_066005_01G000200.1
>TraesROB_scaffold_076911_01G000100.1
>TraesROB_scaffold_081895_01G000100.1
>TraesROB_scaffold_082029_01G000300.1
>TraesROB_scaffold_086824_01G000100.1
>TraesROB_scaffold_094132_01G000200.1
>TraesROB_scaffold_097427_01G000100.1
>TraesROB_scaffold_102027_01G000100.1
>TraesROB_scaffold_109771_01G000100.1
>TraesROB_scaffold_112733_01G000100.1
>TraesROB_scaffold_117198_01G000100.1
>TraesROB_scaffold_119716_01G000100.1
>TraesROB_scaffold_124432_01G000100.1
>TraesROB_scaffold_144598_01G000100.1
>TraesROB_scaffold_144718_01G000100.1
>TraesROB_scaffold_174199_01G000200.1
>TraesROB_scaffold_205615_01G000100.1
>TraesROB_scaffold_241594_01G000100.1
>TraesROB_scaffold_512291_01G000100.1
