# Supplementary material for: Comparative gene retention analysis in barley, wild emmer, and bread wheat pangenome lines reveals factors affecting gene retention following gene duplication
Source: BMC Biol. 2023 Feb 6;21:25. doi: 10.1186/s12915-022-01503-z (PMC9903521; doi:10.1186/s12915-022-01503-z)
Supplement: Supplementary file 13 — Additional file 13. Gene annotation validation results of selected OGs genes in 15 wheat genome assemblies. [file 12915_2022_1503_MOESM13_ESM.zip › bitacora_run1_outputs/TraesROBIGUS/OG0004229_scan_gene_id.txt]

>TraesROB_scaffold_000816_01G000100.1
>TraesROB_scaffold_000910_01G000200.1
>TraesROB_scaffold_001554_01G000300.1
>TraesROB_scaffold_001554_01G000500.1
>TraesROB_scaffold_002355_01G000600.1
>TraesROB_scaffold_002883_01G000600.1
>TraesROB_scaffold_002883_01G000700.1
>TraesROB_scaffold_003090_01G000400.1
>TraesROB_scaffold_003578_01G000200.1
>TraesROB_scaffold_003923_01G000800.1
>TraesROB_scaffold_004670_01G000100.1
>TraesROB_scaffold_005186_01G000300.1
>TraesROB_scaffold_005723_01G000500.1
>TraesROB_scaffold_008493_01G000100.1
>TraesROB_scaffold_009429_01G000200.1
>TraesROB_scaffold_009429_01G000300.1
>TraesROB_scaffold_009550_01G000100.1
>TraesROB_scaffold_010269_01G000100.1
>TraesROB_scaffold_017680_01G000200.1
>TraesROB_scaffold_020572_01G000200.1
>TraesROB_scaffold_020572_01G000400.1
>TraesROB_scaffold_020572_01G000500.1
>TraesROB_scaffold_021375_01G000100.1
>TraesROB_scaffold_022656_01G000200.1
>TraesROB_scaffold_022656_01G000300.1
>TraesROB_scaffold_023866_01G000100.1
>TraesROB_scaffold_026779_01G000400.1
>TraesROB_scaffold_027267_01G000100.1
>TraesROB_scaffold_027267_01G000200.1
>TraesROB_scaffold_028975_01G000100.1
>TraesROB_scaffold_030671_01G000300.1
>TraesROB_scaffold_032923_01G000100.1
>TraesROB_scaffold_033736_01G000200.1
>TraesROB_scaffold_035091_01G000100.1
>TraesROB_scaffold_039253_01G000100.1
>TraesROB_scaffold_039647_01G000100.1
>TraesROB_scaffold_040152_01G000100.1
>TraesROB_scaffold_042518_01G000100.1
>TraesROB_scaffold_042518_01G000200.1
>TraesROB_scaffold_042518_01G000300.1
>TraesROB_scaffold_043175_01G000200.1
>TraesROB_scaffold_043756_01G000100.1
>TraesROB_scaffold_044576_01G000300.1
>TraesROB_scaffold_046087_01G000400.1
>TraesROB_scaffold_046254_01G000100.1
>TraesROB_scaffold_051243_01G000200.1
>TraesROB_scaffold_052629_01G000100.1
>TraesROB_scaffold_052684_01G000100.1
>TraesROB_scaffold_052684_01G000200.1
>TraesROB_scaffold_056909_01G000100.1
>TraesROB_scaffold_058159_01G000100.1
>TraesROB_scaffold_059018_01G000200.1
>TraesROB_scaffold_059876_01G000100.1
>TraesROB_scaffold_062007_01G000100.1
>TraesROB_scaffold_062371_01G000600.1
>TraesROB_scaffold_063047_01G000100.1
>TraesROB_scaffold_066425_01G000100.1
>TraesROB_scaffold_066848_01G000100.1
>TraesROB_scaffold_074043_01G000100.1
>TraesROB_scaffold_076053_01G000100.1
>TraesROB_scaffold_078178_01G000100.1
>TraesROB_scaffold_084748_01G000100.1
>TraesROB_scaffold_086538_01G000100.1
>TraesROB_scaffold_087334_01G000300.1
>TraesROB_scaffold_091599_01G000200.1
>TraesROB_scaffold_098953_01G000100.1
>TraesROB_scaffold_105063_01G000100.1
>TraesROB_scaffold_108196_01G000100.1
>TraesROB_scaffold_120838_01G000100.1
>TraesROB_scaffold_185618_01G000100.1
>TraesROB_scaffold_263812_01G000100.1
