# Supplementary material for: Comparative gene retention analysis in barley, wild emmer, and bread wheat pangenome lines reveals factors affecting gene retention following gene duplication
Source: BMC Biol. 2023 Feb 6;21:25. doi: 10.1186/s12915-022-01503-z (PMC9903521; doi:10.1186/s12915-022-01503-z)
Supplement: Supplementary file 13 — Additional file 13. Gene annotation validation results of selected OGs genes in 15 wheat genome assemblies. [file 12915_2022_1503_MOESM13_ESM.zip › bitacora_run1_outputs/TraesROBIGUS/OG0000406_scan_gene_id.txt]

>TraesROB_scaffold_000056_01G001700.1
>TraesROB_scaffold_000156_01G000200.1
>TraesROB_scaffold_000539_01G000700.1
>TraesROB_scaffold_001131_01G000100.1
>TraesROB_scaffold_001209_01G000200.1
>TraesROB_scaffold_001575_01G000300.1
>TraesROB_scaffold_001619_01G001000.1
>TraesROB_scaffold_001690_01G000400.1
>TraesROB_scaffold_002014_01G000100.1
>TraesROB_scaffold_002127_01G000100.1
>TraesROB_scaffold_002349_01G000100.1
>TraesROB_scaffold_002349_01G000200.1
>TraesROB_scaffold_002489_01G000100.1
>TraesROB_scaffold_003111_01G000100.1
>TraesROB_scaffold_004172_01G000400.1
>TraesROB_scaffold_004595_01G000100.1
>TraesROB_scaffold_004659_01G000300.1
>TraesROB_scaffold_005150_01G000700.1
>TraesROB_scaffold_005614_01G000300.1
>TraesROB_scaffold_006347_01G000100.1
>TraesROB_scaffold_006422_01G000200.1
>TraesROB_scaffold_006724_01G000400.1
>TraesROB_scaffold_007444_01G000900.1
>TraesROB_scaffold_008205_01G000400.1
>TraesROB_scaffold_008553_01G000100.1
>TraesROB_scaffold_008700_01G000300.1
>TraesROB_scaffold_008882_01G000300.1
>TraesROB_scaffold_008997_01G000400.1
>TraesROB_scaffold_009094_01G000100.1
>TraesROB_scaffold_009106_01G000200.1
>TraesROB_scaffold_009217_01G000400.1
>TraesROB_scaffold_009785_01G000700.1
>TraesROB_scaffold_009951_01G000200.1
>TraesROB_scaffold_012096_01G000100.1
>TraesROB_scaffold_012393_01G000100.1
>TraesROB_scaffold_012496_01G000200.1
>TraesROB_scaffold_012511_01G000400.1
>TraesROB_scaffold_013122_01G000100.1
>TraesROB_scaffold_013215_01G000100.1
>TraesROB_scaffold_014274_01G000100.1
>TraesROB_scaffold_014508_01G000300.1
>TraesROB_scaffold_014604_01G000300.1
>TraesROB_scaffold_017190_01G000100.1
>TraesROB_scaffold_017433_01G000100.1
>TraesROB_scaffold_017633_01G000200.1
>TraesROB_scaffold_018055_01G000100.1
>TraesROB_scaffold_018432_01G000300.1
>TraesROB_scaffold_019058_01G000300.1
>TraesROB_scaffold_019315_01G000200.1
>TraesROB_scaffold_019623_01G000100.1
>TraesROB_scaffold_019748_01G000100.1
>TraesROB_scaffold_019937_01G000300.1
>TraesROB_scaffold_019944_01G000300.1
>TraesROB_scaffold_020017_01G000100.1
>TraesROB_scaffold_021015_01G000100.1
>TraesROB_scaffold_021566_01G000100.1
>TraesROB_scaffold_021766_01G000400.1
>TraesROB_scaffold_023625_01G000100.1
>TraesROB_scaffold_023672_01G000300.1
>TraesROB_scaffold_024159_01G000100.1
>TraesROB_scaffold_024270_01G000400.1
>TraesROB_scaffold_025212_01G000300.1
>TraesROB_scaffold_025212_01G000400.1
>TraesROB_scaffold_025309_01G000400.1
>TraesROB_scaffold_025739_01G000200.1
>TraesROB_scaffold_026086_01G000100.1
>TraesROB_scaffold_026150_01G000300.1
>TraesROB_scaffold_026190_01G000500.1
>TraesROB_scaffold_026284_01G000100.1
>TraesROB_scaffold_026802_01G000200.1
>TraesROB_scaffold_027139_01G000600.1
>TraesROB_scaffold_027359_01G000200.1
>TraesROB_scaffold_027583_01G000400.1
>TraesROB_scaffold_027800_01G000400.1
>TraesROB_scaffold_028689_01G000300.1
>TraesROB_scaffold_029035_01G000100.1
>TraesROB_scaffold_029472_01G000100.1
>TraesROB_scaffold_029840_01G000400.1
>TraesROB_scaffold_030971_01G000100.1
>TraesROB_scaffold_031366_01G000200.1
>TraesROB_scaffold_031926_01G000100.1
>TraesROB_scaffold_032403_01G000100.1
>TraesROB_scaffold_032702_01G000100.1
>TraesROB_scaffold_033490_01G000100.1
>TraesROB_scaffold_033597_01G000200.1
>TraesROB_scaffold_034511_01G000100.1
>TraesROB_scaffold_036308_01G000600.1
>TraesROB_scaffold_037943_01G000200.1
>TraesROB_scaffold_039887_01G000100.1
>TraesROB_scaffold_040159_01G000200.1
>TraesROB_scaffold_040716_01G000100.1
>TraesROB_scaffold_041014_01G000500.1
>TraesROB_scaffold_041059_01G000100.1
>TraesROB_scaffold_041518_01G000400.1
>TraesROB_scaffold_041775_01G000100.1
>TraesROB_scaffold_043014_01G000200.1
>TraesROB_scaffold_043101_01G000100.1
>TraesROB_scaffold_043835_01G000200.1
>TraesROB_scaffold_044221_01G000500.1
>TraesROB_scaffold_044768_01G000100.1
>TraesROB_scaffold_044817_01G000100.1
>TraesROB_scaffold_044929_01G000100.1
>TraesROB_scaffold_045868_01G000200.1
>TraesROB_scaffold_045868_01G000400.1
>TraesROB_scaffold_045899_01G000500.1
>TraesROB_scaffold_046082_01G000100.1
>TraesROB_scaffold_048437_01G000300.1
>TraesROB_scaffold_048881_01G000400.1
>TraesROB_scaffold_049253_01G000300.1
>TraesROB_scaffold_050188_01G000100.1
>TraesROB_scaffold_050384_01G000100.1
>TraesROB_scaffold_050621_01G000100.1
>TraesROB_scaffold_051834_01G000100.1
>TraesROB_scaffold_052503_01G000300.1
>TraesROB_scaffold_052698_01G000100.1
>TraesROB_scaffold_054212_01G000100.1
>TraesROB_scaffold_054429_01G000100.1
>TraesROB_scaffold_055722_01G000200.1
>TraesROB_scaffold_056281_01G000400.1
>TraesROB_scaffold_056494_01G000100.1
>TraesROB_scaffold_056643_01G000100.1
>TraesROB_scaffold_056643_01G000200.1
>TraesROB_scaffold_057876_01G000500.1
>TraesROB_scaffold_059427_01G000100.1
>TraesROB_scaffold_060072_01G000100.1
>TraesROB_scaffold_060992_01G000200.1
>TraesROB_scaffold_061677_01G000100.1
>TraesROB_scaffold_061771_01G000100.1
>TraesROB_scaffold_062426_01G000100.1
>TraesROB_scaffold_063876_01G000100.1
>TraesROB_scaffold_064970_01G000100.1
>TraesROB_scaffold_065106_01G000100.1
>TraesROB_scaffold_065296_01G000200.1
>TraesROB_scaffold_066260_01G000100.1
>TraesROB_scaffold_067230_01G000100.1
>TraesROB_scaffold_067281_01G000300.1
>TraesROB_scaffold_068015_01G000300.1
>TraesROB_scaffold_068315_01G000300.1
>TraesROB_scaffold_070199_01G000100.1
>TraesROB_scaffold_070863_01G000100.1
>TraesROB_scaffold_073532_01G000100.1
>TraesROB_scaffold_076251_01G000300.1
>TraesROB_scaffold_076292_01G000100.1
>TraesROB_scaffold_077085_01G000100.1
>TraesROB_scaffold_077845_01G000200.1
>TraesROB_scaffold_077866_01G000100.1
>TraesROB_scaffold_079118_01G000200.1
>TraesROB_scaffold_079291_01G000100.1
>TraesROB_scaffold_080098_01G000100.1
>TraesROB_scaffold_081314_01G000200.1
>TraesROB_scaffold_082358_01G000100.1
>TraesROB_scaffold_082358_01G000200.1
>TraesROB_scaffold_084418_01G000100.1
>TraesROB_scaffold_084904_01G000100.1
>TraesROB_scaffold_086215_01G000100.1
>TraesROB_scaffold_086215_01G000200.1
>TraesROB_scaffold_086314_01G000100.1
>TraesROB_scaffold_086462_01G000300.1
>TraesROB_scaffold_087453_01G000200.1
>TraesROB_scaffold_087972_01G000100.1
>TraesROB_scaffold_088698_01G000100.1
>TraesROB_scaffold_089698_01G000100.1
>TraesROB_scaffold_090412_01G000100.1
>TraesROB_scaffold_093090_01G000200.1
>TraesROB_scaffold_094134_01G000100.1
>TraesROB_scaffold_094192_01G000100.1
>TraesROB_scaffold_094919_01G000200.1
>TraesROB_scaffold_099672_01G000100.1
>TraesROB_scaffold_101350_01G000100.1
>TraesROB_scaffold_101387_01G000200.1
>TraesROB_scaffold_101838_01G000200.1
>TraesROB_scaffold_102418_01G000100.1
>TraesROB_scaffold_102792_01G000100.1
>TraesROB_scaffold_103286_01G000100.1
>TraesROB_scaffold_103869_01G000100.1
>TraesROB_scaffold_103879_01G000200.1
>TraesROB_scaffold_104010_01G000500.1
>TraesROB_scaffold_104103_01G000200.1
>TraesROB_scaffold_107170_01G000200.1
>TraesROB_scaffold_107897_01G000200.1
>TraesROB_scaffold_108228_01G000100.1
>TraesROB_scaffold_109152_01G000100.1
>TraesROB_scaffold_109308_01G000100.1
>TraesROB_scaffold_109657_01G000100.1
>TraesROB_scaffold_110895_01G000200.1
>TraesROB_scaffold_111702_01G000100.1
>TraesROB_scaffold_113191_01G000100.1
>TraesROB_scaffold_113621_01G000200.1
>TraesROB_scaffold_113741_01G000100.1
>TraesROB_scaffold_114293_01G000200.1
>TraesROB_scaffold_114449_01G000400.1
>TraesROB_scaffold_115098_01G000100.1
>TraesROB_scaffold_115973_01G000200.1
>TraesROB_scaffold_115991_01G000200.1
>TraesROB_scaffold_120792_01G000100.1
>TraesROB_scaffold_123310_01G000200.1
>TraesROB_scaffold_124608_01G000500.1
>TraesROB_scaffold_130025_01G000100.1
>TraesROB_scaffold_136309_01G000200.1
>TraesROB_scaffold_137664_01G000100.1
>TraesROB_scaffold_140317_01G000100.1
>TraesROB_scaffold_141325_01G000100.1
>TraesROB_scaffold_142020_01G000100.1
>TraesROB_scaffold_142514_01G000100.1
>TraesROB_scaffold_142949_01G000100.1
>TraesROB_scaffold_149130_01G000100.1
>TraesROB_scaffold_154900_01G000100.1
>TraesROB_scaffold_156469_01G000100.1
>TraesROB_scaffold_157103_01G000100.1
>TraesROB_scaffold_157458_01G000100.1
>TraesROB_scaffold_157458_01G000200.1
>TraesROB_scaffold_161473_01G000100.1
>TraesROB_scaffold_162880_01G000100.1
>TraesROB_scaffold_164039_01G000100.1
>TraesROB_scaffold_178293_01G000100.1
>TraesROB_scaffold_181930_01G000100.1
>TraesROB_scaffold_184141_01G000200.1
>TraesROB_scaffold_190622_01G000100.1
>TraesROB_scaffold_192715_01G000100.1
>TraesROB_scaffold_193547_01G000100.1
>TraesROB_scaffold_206834_01G000100.1
>TraesROB_scaffold_207763_01G000100.1
>TraesROB_scaffold_238707_01G000100.1
>TraesROB_scaffold_264149_01G000100.1
>TraesROB_scaffold_306179_01G000100.1
>TraesROB_scaffold_612162_01G000100.1
>TraesROB_scaffold_654300_01G000100.1
>TraesROB_scaffold_766062_01G000100.1
>TraesROB_scaffold_871386_01G000100.1
