# Supplementary material for: Comparative gene retention analysis in barley, wild emmer, and bread wheat pangenome lines reveals factors affecting gene retention following gene duplication
Source: BMC Biol. 2023 Feb 6;21:25. doi: 10.1186/s12915-022-01503-z (PMC9903521; doi:10.1186/s12915-022-01503-z)
Supplement: Supplementary file 13 — Additional file 13. Gene annotation validation results of selected OGs genes in 15 wheat genome assemblies. [file 12915_2022_1503_MOESM13_ESM.zip › bitacora_run1_outputs/TraesROBIGUS/OG0000237_scan_gene_id.txt]

>TraesROB_scaffold_000088_01G000200.1
>TraesROB_scaffold_000088_01G000900.1
>TraesROB_scaffold_000088_01G001000.1
>TraesROB_scaffold_000088_01G001800.1
>TraesROB_scaffold_000088_01G001900.1
>TraesROB_scaffold_002116_01G000200.1
>TraesROB_scaffold_002127_01G001000.1
>TraesROB_scaffold_002127_01G001100.1
>TraesROB_scaffold_004051_01G000100.1
>TraesROB_scaffold_007764_01G000100.1
>TraesROB_scaffold_010221_01G000200.1
>TraesROB_scaffold_010514_01G000300.1
>TraesROB_scaffold_011174_01G000500.1
>TraesROB_scaffold_011308_01G000600.1
>TraesROB_scaffold_011308_01G000700.1
>TraesROB_scaffold_012013_01G000300.1
>TraesROB_scaffold_012013_01G000400.1
>TraesROB_scaffold_012768_01G000100.1
>TraesROB_scaffold_015747_01G000300.1
>TraesROB_scaffold_019177_01G000400.1
>TraesROB_scaffold_019222_01G000100.1
>TraesROB_scaffold_022155_01G000300.1
>TraesROB_scaffold_022155_01G000400.1
>TraesROB_scaffold_022702_01G000100.1
>TraesROB_scaffold_030391_01G000400.1
>TraesROB_scaffold_032755_01G000200.1
>TraesROB_scaffold_034883_01G000300.1
>TraesROB_scaffold_034883_01G000400.1
>TraesROB_scaffold_035311_01G000100.1
>TraesROB_scaffold_037894_01G000200.1
>TraesROB_scaffold_049368_01G000200.1
>TraesROB_scaffold_051619_01G000100.1
>TraesROB_scaffold_051798_01G000200.1
>TraesROB_scaffold_052468_01G000100.1
>TraesROB_scaffold_059206_01G000100.1
>TraesROB_scaffold_059206_01G000300.1
>TraesROB_scaffold_065373_01G000200.1
>TraesROB_scaffold_072015_01G000100.1
>TraesROB_scaffold_073788_01G000100.1
>TraesROB_scaffold_074045_01G000200.1
>TraesROB_scaffold_074539_01G000100.1
>TraesROB_scaffold_075590_01G000200.1
>TraesROB_scaffold_081349_01G000100.1
>TraesROB_scaffold_081779_01G000300.1
>TraesROB_scaffold_086144_01G000100.1
>TraesROB_scaffold_096901_01G000100.1
>TraesROB_scaffold_120687_01G000200.1
>TraesROB_scaffold_773666_01G000100.1
