# Supplementary material for: Comparative gene retention analysis in barley, wild emmer, and bread wheat pangenome lines reveals factors affecting gene retention following gene duplication
Source: BMC Biol. 2023 Feb 6;21:25. doi: 10.1186/s12915-022-01503-z (PMC9903521; doi:10.1186/s12915-022-01503-z)
Supplement: Supplementary file 13 — Additional file 13. Gene annotation validation results of selected OGs genes in 15 wheat genome assemblies. [file 12915_2022_1503_MOESM13_ESM.zip › bitacora_run1_outputs/TraesROBIGUS/OG0013298_scan_gene_id.txt]

>TraesROB_scaffold_001199_01G000200.1
>TraesROB_scaffold_005139_01G000500.1
>TraesROB_scaffold_014076_01G000300.1
>TraesROB_scaffold_016121_01G000100.1
>TraesROB_scaffold_016121_01G000200.1
>TraesROB_scaffold_022320_01G000200.1
>TraesROB_scaffold_029391_01G000700.1
>TraesROB_scaffold_033750_01G000200.1
>TraesROB_scaffold_034807_01G000200.1
>TraesROB_scaffold_035893_01G000500.1
>TraesROB_scaffold_043226_01G000100.1
>TraesROB_scaffold_050797_01G000300.1
>TraesROB_scaffold_051270_01G000300.1
>TraesROB_scaffold_051736_01G000300.1
>TraesROB_scaffold_065525_01G000400.1
>TraesROB_scaffold_069682_01G000200.1
>TraesROB_scaffold_071845_01G000500.1
>TraesROB_scaffold_075179_01G000300.1
>TraesROB_scaffold_077386_01G000100.1
>TraesROB_scaffold_083741_01G000200.1
>TraesROB_scaffold_084395_01G000300.1
>TraesROB_scaffold_090197_01G000100.1
>TraesROB_scaffold_092395_01G000500.1
>TraesROB_scaffold_109931_01G000100.1
>TraesROB_scaffold_119959_01G000100.1
