# Supplementary material for: Comparative gene retention analysis in barley, wild emmer, and bread wheat pangenome lines reveals factors affecting gene retention following gene duplication
Source: BMC Biol. 2023 Feb 6;21:25. doi: 10.1186/s12915-022-01503-z (PMC9903521; doi:10.1186/s12915-022-01503-z)
Supplement: Supplementary file 13 — Additional file 13. Gene annotation validation results of selected OGs genes in 15 wheat genome assemblies. [file 12915_2022_1503_MOESM13_ESM.zip › bitacora_run1_outputs/TraesROBIGUS/OG0020142_scan_gene_id.txt]

>TraesROB_scaffold_003037_01G000400.1
>TraesROB_scaffold_005707_01G000500.1
>TraesROB_scaffold_005722_01G000100.1
>TraesROB_scaffold_005872_01G000200.1
>TraesROB_scaffold_008480_01G000100.1
>TraesROB_scaffold_009844_01G000400.1
>TraesROB_scaffold_011797_01G000600.1
>TraesROB_scaffold_013578_01G000200.1_split1
>TraesROB_scaffold_013578_01G000200.1_split2
>TraesROB_scaffold_018917_01G000100.1
>TraesROB_scaffold_019016_01G000400.1
>TraesROB_scaffold_020537_01G000100.1
>TraesROB_scaffold_023136_01G000100.1
>TraesROB_scaffold_025434_01G000500.1
>TraesROB_scaffold_031944_01G000200.1
>TraesROB_scaffold_035129_01G000200.1
>TraesROB_scaffold_036784_01G000200.1
>TraesROB_scaffold_038527_01G000100.1
>TraesROB_scaffold_040040_01G000100.1
>TraesROB_scaffold_042812_01G000200.1
>TraesROB_scaffold_048453_01G000100.1
>TraesROB_scaffold_052170_01G000100.1
>TraesROB_scaffold_052955_01G000200.1
>TraesROB_scaffold_053052_01G000100.1
>TraesROB_scaffold_056020_01G000100.1
>TraesROB_scaffold_057054_01G000300.1
>TraesROB_scaffold_062801_01G000100.1
>TraesROB_scaffold_067552_01G000200.1
>TraesROB_scaffold_067699_01G000100.1
>TraesROB_scaffold_069520_01G000300.1
>TraesROB_scaffold_071797_01G000100.1
>TraesROB_scaffold_077413_01G000200.1
>TraesROB_scaffold_088057_01G000200.1
>TraesROB_scaffold_099449_01G000100.1
>TraesROB_scaffold_122898_01G000100.1
>TraesROB_scaffold_157507_01G000100.1
>TraesROB_scaffold_157764_01G000100.1
>TraesROB_scaffold_158336_01G000100.1
>TraesROB_scaffold_210305_01G000100.1
