# Supplementary material for: Comparative gene retention analysis in barley, wild emmer, and bread wheat pangenome lines reveals factors affecting gene retention following gene duplication
Source: BMC Biol. 2023 Feb 6;21:25. doi: 10.1186/s12915-022-01503-z (PMC9903521; doi:10.1186/s12915-022-01503-z)
Supplement: Supplementary file 13 — Additional file 13. Gene annotation validation results of selected OGs genes in 15 wheat genome assemblies. [file 12915_2022_1503_MOESM13_ESM.zip › bitacora_run1_outputs/TraesROBIGUS/OG0000711_scan_gene_id.txt]

>TraesROB_scaffold_000002_01G000100.1
>TraesROB_scaffold_000020_01G000700.1
>TraesROB_scaffold_000031_01G000100.1
>TraesROB_scaffold_000056_01G001000.1
>TraesROB_scaffold_000064_01G000300.1
>TraesROB_scaffold_000080_01G000800.1
>TraesROB_scaffold_000085_01G000100.1
>TraesROB_scaffold_000085_01G000500.1
>TraesROB_scaffold_000088_01G000300.1
>TraesROB_scaffold_000088_01G000400.1
>TraesROB_scaffold_000088_01G001600.1
>TraesROB_scaffold_000088_01G001700.1
>TraesROB_scaffold_000135_01G000600.1
>TraesROB_scaffold_000157_01G000100.1
>TraesROB_scaffold_000187_01G000100.1
>TraesROB_scaffold_000203_01G000100.1
>TraesROB_scaffold_000203_01G000200.1
>TraesROB_scaffold_000213_01G000100.1
>TraesROB_scaffold_000213_01G000800.1
>TraesROB_scaffold_000216_01G000300.1
>TraesROB_scaffold_000247_01G001600.1
>TraesROB_scaffold_000253_01G000100.1
>TraesROB_scaffold_000253_01G000200.1
>TraesROB_scaffold_000260_01G000500.1
>TraesROB_scaffold_000272_01G001300.1
>TraesROB_scaffold_000307_01G000300.1
>TraesROB_scaffold_000311_01G000100.1
>TraesROB_scaffold_000363_01G000800.1
>TraesROB_scaffold_000406_01G000600.1
>TraesROB_scaffold_000411_01G000100.1
>TraesROB_scaffold_000427_01G000100.1
>TraesROB_scaffold_000456_01G000100.1
>TraesROB_scaffold_000460_01G000100.1
>TraesROB_scaffold_000478_01G000200.1
>TraesROB_scaffold_000509_01G000100.1
>TraesROB_scaffold_000509_01G000200.1
>TraesROB_scaffold_000514_01G000300.1
>TraesROB_scaffold_000514_01G000400.1
>TraesROB_scaffold_000516_01G000300.1
>TraesROB_scaffold_000516_01G000400.1
>TraesROB_scaffold_000539_01G000200.1
>TraesROB_scaffold_000553_01G000200.1
>TraesROB_scaffold_000553_01G001000.1
>TraesROB_scaffold_000576_01G000500.1
>TraesROB_scaffold_000576_01G000900.1
>TraesROB_scaffold_000576_01G001100.1
>TraesROB_scaffold_000576_01G001300.1
>TraesROB_scaffold_000576_01G001400.1
>TraesROB_scaffold_000581_01G000600.1
>TraesROB_scaffold_000610_01G000100.1
>TraesROB_scaffold_000632_01G000100.1
>TraesROB_scaffold_000644_01G000100.1
>TraesROB_scaffold_000644_01G000200.1
>TraesROB_scaffold_000644_01G000300.1
>TraesROB_scaffold_000644_01G000400.1
>TraesROB_scaffold_000644_01G000700.1
>TraesROB_scaffold_000644_01G000900.1
>TraesROB_scaffold_000644_01G001000.1
>TraesROB_scaffold_000645_01G000500.1
>TraesROB_scaffold_000656_01G000800.1
>TraesROB_scaffold_000656_01G001300.1
>TraesROB_scaffold_000710_01G000500.1
>TraesROB_scaffold_000772_01G000600.1
>TraesROB_scaffold_000838_01G000300.1
>TraesROB_scaffold_000840_01G000100.1
>TraesROB_scaffold_000841_01G000400.1
>TraesROB_scaffold_000852_01G000300.1
>TraesROB_scaffold_000852_01G000600.1
>TraesROB_scaffold_000861_01G000800.1
>TraesROB_scaffold_000889_01G001600.1
>TraesROB_scaffold_000889_01G001700.1
>TraesROB_scaffold_000889_01G001800.1
>TraesROB_scaffold_000889_01G001900.1
>TraesROB_scaffold_000912_01G000500.1
>TraesROB_scaffold_000933_01G000100.1
>TraesROB_scaffold_000933_01G000300.1
>TraesROB_scaffold_000933_01G000400.1
>TraesROB_scaffold_000933_01G000500.1
>TraesROB_scaffold_000933_01G000600.1
>TraesROB_scaffold_000944_01G000600.1
>TraesROB_scaffold_000953_01G000200.1
>TraesROB_scaffold_000954_01G000200.1
>TraesROB_scaffold_000957_01G000100.1
>TraesROB_scaffold_000971_01G000300.1
>TraesROB_scaffold_000971_01G000700.1
>TraesROB_scaffold_000971_01G000800.1
>TraesROB_scaffold_000971_01G001000.1
>TraesROB_scaffold_001004_01G000700.1
>TraesROB_scaffold_001005_01G000500.1
>TraesROB_scaffold_001020_01G000100.1
>TraesROB_scaffold_001065_01G000600.1
>TraesROB_scaffold_001072_01G000300.1
>TraesROB_scaffold_001112_01G000400.1
>TraesROB_scaffold_001113_01G000400.1
>TraesROB_scaffold_001126_01G000100.1
>TraesROB_scaffold_001142_01G000200.1
>TraesROB_scaffold_001142_01G000300.1
>TraesROB_scaffold_001142_01G000400.1
>TraesROB_scaffold_001155_01G000100.1
>TraesROB_scaffold_001216_01G000300.1
>TraesROB_scaffold_001216_01G000400.1
>TraesROB_scaffold_001216_01G000800.1
>TraesROB_scaffold_001216_01G000900.1
>TraesROB_scaffold_001228_01G000800.1
>TraesROB_scaffold_001240_01G000100.1
>TraesROB_scaffold_001240_01G000200.1
>TraesROB_scaffold_001240_01G000500.1
>TraesROB_scaffold_001240_01G000600.1
>TraesROB_scaffold_001240_01G001400.1
>TraesROB_scaffold_001240_01G001500.1
>TraesROB_scaffold_001241_01G000700.1
>TraesROB_scaffold_001262_01G000300.1
>TraesROB_scaffold_001262_01G001100.1
>TraesROB_scaffold_001288_01G000100.1
>TraesROB_scaffold_001342_01G000400.1
>TraesROB_scaffold_001342_01G000600.1
>TraesROB_scaffold_001345_01G000900.1
>TraesROB_scaffold_001345_01G001400.1
>TraesROB_scaffold_001359_01G000200.1
>TraesROB_scaffold_001371_01G000400.1
>TraesROB_scaffold_001380_01G000100.1
>TraesROB_scaffold_001396_01G000100.1
>TraesROB_scaffold_001403_01G000100.1
>TraesROB_scaffold_001408_01G000300.1
>TraesROB_scaffold_001422_01G000100.1
>TraesROB_scaffold_001452_01G000300.1
>TraesROB_scaffold_001456_01G000400.1
>TraesROB_scaffold_001479_01G000400.1
>TraesROB_scaffold_001490_01G000200.1
>TraesROB_scaffold_001494_01G000100.1
>TraesROB_scaffold_001531_01G000300.1
>TraesROB_scaffold_001535_01G000500.1
>TraesROB_scaffold_001561_01G000500.1
>TraesROB_scaffold_001570_01G000500.1
>TraesROB_scaffold_001582_01G000200.1
>TraesROB_scaffold_001597_01G000700.1
>TraesROB_scaffold_001623_01G000400.1
>TraesROB_scaffold_001623_01G000600.1
>TraesROB_scaffold_001637_01G000100.1
>TraesROB_scaffold_001638_01G000100.1
>TraesROB_scaffold_001664_01G000400.1
>TraesROB_scaffold_001701_01G000100.1
>TraesROB_scaffold_001764_01G000100.1
>TraesROB_scaffold_001789_01G000100.1
>TraesROB_scaffold_001802_01G000300.1
>TraesROB_scaffold_001829_01G000100.1
>TraesROB_scaffold_001890_01G000100.1
>TraesROB_scaffold_001899_01G000100.1
>TraesROB_scaffold_001927_01G000200.1
>TraesROB_scaffold_001929_01G000200.1
>TraesROB_scaffold_001944_01G000100.1
>TraesROB_scaffold_001957_01G000300.1
>TraesROB_scaffold_001964_01G000400.1
>TraesROB_scaffold_002004_01G000100.1
>TraesROB_scaffold_002024_01G000300.1
>TraesROB_scaffold_002043_01G000100.1
>TraesROB_scaffold_002088_01G000200.1
>TraesROB_scaffold_002088_01G000700.1
>TraesROB_scaffold_002127_01G000700.1
>TraesROB_scaffold_002127_01G000800.1
>TraesROB_scaffold_002127_01G000900.1_split1
>TraesROB_scaffold_002127_01G000900.1_split2
>TraesROB_scaffold_002136_01G000100.1
>TraesROB_scaffold_002136_01G001400.1
>TraesROB_scaffold_002140_01G000700.1
>TraesROB_scaffold_002145_01G000100.1
>TraesROB_scaffold_002158_01G000800.1
>TraesROB_scaffold_002159_01G000200.1
>TraesROB_scaffold_002159_01G000300.1
>TraesROB_scaffold_002175_01G000100.1
>TraesROB_scaffold_002183_01G000100.1
>TraesROB_scaffold_002228_01G000200.1
>TraesROB_scaffold_002244_01G001400.1
>TraesROB_scaffold_002244_01G001500.1
>TraesROB_scaffold_002244_01G001600.1
>TraesROB_scaffold_002257_01G000300.1
>TraesROB_scaffold_002259_01G000300.1
>TraesROB_scaffold_002260_01G000200.1
>TraesROB_scaffold_002262_01G000100.1
>TraesROB_scaffold_002274_01G000100.1
>TraesROB_scaffold_002274_01G000200.1
>TraesROB_scaffold_002277_01G001200.1
>TraesROB_scaffold_002284_01G000100.1
>TraesROB_scaffold_002286_01G000100.1
>TraesROB_scaffold_002318_01G000100.1
>TraesROB_scaffold_002318_01G000200.1
>TraesROB_scaffold_002339_01G000600.1
>TraesROB_scaffold_002355_01G000100.1
>TraesROB_scaffold_002355_01G000200.1
>TraesROB_scaffold_002394_01G001300.1
>TraesROB_scaffold_002412_01G000200.1
>TraesROB_scaffold_002417_01G000200.1
>TraesROB_scaffold_002427_01G000100.1
>TraesROB_scaffold_002523_01G000400.1
>TraesROB_scaffold_002530_01G000100.1
>TraesROB_scaffold_002537_01G000300.1
>TraesROB_scaffold_002572_01G001200.1
>TraesROB_scaffold_002596_01G000400.1
>TraesROB_scaffold_002633_01G000500.1
>TraesROB_scaffold_002633_01G000600.1
>TraesROB_scaffold_002649_01G001000.1
>TraesROB_scaffold_002668_01G000500.1
>TraesROB_scaffold_002668_01G000600.1
>TraesROB_scaffold_002668_01G001100.1
>TraesROB_scaffold_002680_01G000200.1
>TraesROB_scaffold_002717_01G000200.1
>TraesROB_scaffold_002732_01G000100.1
>TraesROB_scaffold_002732_01G000200.1
>TraesROB_scaffold_002751_01G000200.1
>TraesROB_scaffold_002755_01G000100.1
>TraesROB_scaffold_002774_01G000600.1
>TraesROB_scaffold_002796_01G000300.1
>TraesROB_scaffold_002807_01G000300.1
>TraesROB_scaffold_002807_01G000400.1
>TraesROB_scaffold_002826_01G000200.1
>TraesROB_scaffold_002830_01G000200.1
>TraesROB_scaffold_002835_01G000200.1
>TraesROB_scaffold_002835_01G000500.1
>TraesROB_scaffold_002835_01G000600.1
>TraesROB_scaffold_002835_01G000800.1
>TraesROB_scaffold_002851_01G000200.1
>TraesROB_scaffold_002869_01G000200.1
>TraesROB_scaffold_002881_01G000100.1
>TraesROB_scaffold_002883_01G000200.1
>TraesROB_scaffold_002883_01G000300.1
>TraesROB_scaffold_002892_01G000400.1
>TraesROB_scaffold_002897_01G000100.1
>TraesROB_scaffold_002900_01G000200.1
>TraesROB_scaffold_002904_01G000100.1
>TraesROB_scaffold_002904_01G000300.1
>TraesROB_scaffold_002904_01G000700.1
>TraesROB_scaffold_002904_01G000800.1
>TraesROB_scaffold_002904_01G001000.1
>TraesROB_scaffold_002940_01G000100.1
>TraesROB_scaffold_002948_01G000300.1
>TraesROB_scaffold_002972_01G000300.1
>TraesROB_scaffold_003002_01G000100.1
>TraesROB_scaffold_003038_01G000100.1
>TraesROB_scaffold_003050_01G000100.1
>TraesROB_scaffold_003064_01G000200.1
>TraesROB_scaffold_003064_01G000300.1
>TraesROB_scaffold_003079_01G000400.1
>TraesROB_scaffold_003098_01G000100.1
>TraesROB_scaffold_003104_01G000200.1
>TraesROB_scaffold_003104_01G000500.1
>TraesROB_scaffold_003112_01G000100.1
>TraesROB_scaffold_003112_01G000200.1
>TraesROB_scaffold_003125_01G001000.1
>TraesROB_scaffold_003196_01G000100.1
>TraesROB_scaffold_003208_01G000400.1
>TraesROB_scaffold_003208_01G000500.1
>TraesROB_scaffold_003208_01G000600.1
>TraesROB_scaffold_003211_01G000100.1
>TraesROB_scaffold_003226_01G000600.1
>TraesROB_scaffold_003227_01G000900.1
>TraesROB_scaffold_003241_01G000200.1
>TraesROB_scaffold_003241_01G000600.1
>TraesROB_scaffold_003246_01G000300.1
>TraesROB_scaffold_003312_01G000100.1
>TraesROB_scaffold_003315_01G000400.1
>TraesROB_scaffold_003325_01G000100.1
>TraesROB_scaffold_003333_01G000400.1
>TraesROB_scaffold_003343_01G000200.1
>TraesROB_scaffold_003409_01G000600.1
>TraesROB_scaffold_003415_01G000400.1
>TraesROB_scaffold_003433_01G000200.1
>TraesROB_scaffold_003461_01G000300.1
>TraesROB_scaffold_003461_01G000600.1
>TraesROB_scaffold_003468_01G000600.1
>TraesROB_scaffold_003496_01G000200.1
>TraesROB_scaffold_003516_01G000200.1
>TraesROB_scaffold_003516_01G000300.1
>TraesROB_scaffold_003516_01G001000.1
>TraesROB_scaffold_003599_01G000300.1
>TraesROB_scaffold_003648_01G000300.1
>TraesROB_scaffold_003663_01G001000.1
>TraesROB_scaffold_003683_01G000200.1
>TraesROB_scaffold_003798_01G000100.1
>TraesROB_scaffold_003806_01G000100.1
>TraesROB_scaffold_003823_01G000500.1
>TraesROB_scaffold_003876_01G000200.1
>TraesROB_scaffold_003908_01G000100.1
>TraesROB_scaffold_003913_01G000100.1
>TraesROB_scaffold_003926_01G000100.1
>TraesROB_scaffold_003973_01G000600.1
>TraesROB_scaffold_003973_01G000700.1
>TraesROB_scaffold_003976_01G000500.1
>TraesROB_scaffold_003992_01G000300.1
>TraesROB_scaffold_004002_01G000200.1
>TraesROB_scaffold_004048_01G000300.1
>TraesROB_scaffold_004048_01G000400.1
>TraesROB_scaffold_004051_01G000400.1
>TraesROB_scaffold_004056_01G000600.1
>TraesROB_scaffold_004122_01G000300.1
>TraesROB_scaffold_004141_01G000200.1
>TraesROB_scaffold_004151_01G000300.1
>TraesROB_scaffold_004151_01G000500.1
>TraesROB_scaffold_004188_01G000200.1
>TraesROB_scaffold_004194_01G000200.1
>TraesROB_scaffold_004202_01G000200.1
>TraesROB_scaffold_004202_01G000400.1
>TraesROB_scaffold_004260_01G000200.1
>TraesROB_scaffold_004260_01G000300.1
>TraesROB_scaffold_004260_01G000400.1
>TraesROB_scaffold_004317_01G000500.1
>TraesROB_scaffold_004317_01G000800.1
>TraesROB_scaffold_004317_01G000900.1
>TraesROB_scaffold_004317_01G001300.1
>TraesROB_scaffold_004341_01G000100.1
>TraesROB_scaffold_004380_01G000600.1
>TraesROB_scaffold_004385_01G000200.1
>TraesROB_scaffold_004397_01G000100.1
>TraesROB_scaffold_004446_01G000100.1
>TraesROB_scaffold_004462_01G000500.1
>TraesROB_scaffold_004482_01G000300.1
>TraesROB_scaffold_004501_01G000500.1
>TraesROB_scaffold_004501_01G000600.1
>TraesROB_scaffold_004531_01G000500.1
>TraesROB_scaffold_004539_01G000100.1
>TraesROB_scaffold_004576_01G000400.1
>TraesROB_scaffold_004587_01G000100.1
>TraesROB_scaffold_004610_01G000100.1
>TraesROB_scaffold_004641_01G000100.1
>TraesROB_scaffold_004641_01G000200.1
>TraesROB_scaffold_004668_01G000100.1
>TraesROB_scaffold_004681_01G000200.1
>TraesROB_scaffold_004721_01G000500.1
>TraesROB_scaffold_004737_01G000500.1
>TraesROB_scaffold_004737_01G000800.1
>TraesROB_scaffold_004737_01G001000.1
>TraesROB_scaffold_004737_01G001100.1
>TraesROB_scaffold_004744_01G001000.1
>TraesROB_scaffold_004752_01G000100.1
>TraesROB_scaffold_004781_01G000300.1
>TraesROB_scaffold_004789_01G000300.1
>TraesROB_scaffold_004792_01G000500.1
>TraesROB_scaffold_004792_01G000600.1
>TraesROB_scaffold_004810_01G000200.1
>TraesROB_scaffold_004820_01G000100.1
>TraesROB_scaffold_004820_01G000400.1
>TraesROB_scaffold_004820_01G000500.1
>TraesROB_scaffold_004829_01G000500.1
>TraesROB_scaffold_004830_01G000700.1
>TraesROB_scaffold_004830_01G000800.1
>TraesROB_scaffold_004830_01G000900.1
>TraesROB_scaffold_004830_01G001200.1
>TraesROB_scaffold_004833_01G000200.1
>TraesROB_scaffold_004858_01G000400.1
>TraesROB_scaffold_004862_01G000100.1
>TraesROB_scaffold_004862_01G000300.1
>TraesROB_scaffold_004910_01G000400.1
>TraesROB_scaffold_004910_01G000500.1
>TraesROB_scaffold_004912_01G000100.1
>TraesROB_scaffold_004915_01G000100.1
>TraesROB_scaffold_004923_01G000100.1
>TraesROB_scaffold_004931_01G000100.1
>TraesROB_scaffold_004942_01G000100.1
>TraesROB_scaffold_004942_01G000200.1
>TraesROB_scaffold_004942_01G000300.1
>TraesROB_scaffold_004942_01G000500.1
>TraesROB_scaffold_004965_01G000200.1
>TraesROB_scaffold_004975_01G000100.1
>TraesROB_scaffold_004990_01G000300.1
>TraesROB_scaffold_005130_01G000100.1
>TraesROB_scaffold_005136_01G000200.1
>TraesROB_scaffold_005143_01G000100.1
>TraesROB_scaffold_005178_01G000400.1
>TraesROB_scaffold_005179_01G000100.1
>TraesROB_scaffold_005220_01G000100.1
>TraesROB_scaffold_005232_01G000800.1
>TraesROB_scaffold_005287_01G000300.1
>TraesROB_scaffold_005289_01G000100.1
>TraesROB_scaffold_005307_01G000600.1
>TraesROB_scaffold_005321_01G000300.1
>TraesROB_scaffold_005349_01G000100.1
>TraesROB_scaffold_005354_01G000200.1
>TraesROB_scaffold_005443_01G000100.1
>TraesROB_scaffold_005448_01G000400.1
>TraesROB_scaffold_005485_01G000400.1
>TraesROB_scaffold_005485_01G000800.1
>TraesROB_scaffold_005518_01G000400.1
>TraesROB_scaffold_005542_01G000200.1
>TraesROB_scaffold_005622_01G000100.1
>TraesROB_scaffold_005624_01G000500.1
>TraesROB_scaffold_005650_01G000200.1
>TraesROB_scaffold_005689_01G000200.1
>TraesROB_scaffold_005723_01G000200.1
>TraesROB_scaffold_005731_01G000200.1
>TraesROB_scaffold_005750_01G000100.1
>TraesROB_scaffold_005753_01G000300.1
>TraesROB_scaffold_005776_01G000200.1
>TraesROB_scaffold_005776_01G000300.1
>TraesROB_scaffold_005776_01G000400.1
>TraesROB_scaffold_005789_01G000200.1
>TraesROB_scaffold_005789_01G000400.1
>TraesROB_scaffold_005793_01G000100.1
>TraesROB_scaffold_005809_01G000200.1
>TraesROB_scaffold_005826_01G000200.1
>TraesROB_scaffold_005831_01G000100.1
>TraesROB_scaffold_005844_01G000100.1
>TraesROB_scaffold_005844_01G000200.1
>TraesROB_scaffold_005866_01G000300.1
>TraesROB_scaffold_005870_01G000200.1
>TraesROB_scaffold_005922_01G000200.1
>TraesROB_scaffold_005939_01G000300.1
>TraesROB_scaffold_005944_01G000400.1
>TraesROB_scaffold_005946_01G001800.1
>TraesROB_scaffold_005946_01G001900.1
>TraesROB_scaffold_005946_01G002000.1
>TraesROB_scaffold_005948_01G000100.1
>TraesROB_scaffold_005950_01G000100.1
>TraesROB_scaffold_005950_01G000200.1
>TraesROB_scaffold_005955_01G000200.1
>TraesROB_scaffold_005968_01G000600.1
>TraesROB_scaffold_005972_01G000200.1
>TraesROB_scaffold_005972_01G000500.1
>TraesROB_scaffold_005981_01G000100.1
>TraesROB_scaffold_006015_01G000500.1
>TraesROB_scaffold_006069_01G000200.1
>TraesROB_scaffold_006072_01G000100.1
>TraesROB_scaffold_006081_01G000100.1
>TraesROB_scaffold_006102_01G000400.1
>TraesROB_scaffold_006116_01G000100.1
>TraesROB_scaffold_006146_01G000100.1
>TraesROB_scaffold_006176_01G000100.1
>TraesROB_scaffold_006177_01G000100.1
>TraesROB_scaffold_006193_01G000100.1
>TraesROB_scaffold_006195_01G000100.1
>TraesROB_scaffold_006252_01G000200.1
>TraesROB_scaffold_006262_01G000200.1
>TraesROB_scaffold_006262_01G000300.1
>TraesROB_scaffold_006262_01G000400.1
>TraesROB_scaffold_006299_01G000400.1
>TraesROB_scaffold_006304_01G000100.1
>TraesROB_scaffold_006310_01G000100.1
>TraesROB_scaffold_006311_01G000100.1
>TraesROB_scaffold_006311_01G000300.1
>TraesROB_scaffold_006333_01G000100.1
>TraesROB_scaffold_006358_01G000200.1
>TraesROB_scaffold_006372_01G000200.1
>TraesROB_scaffold_006398_01G000300.1
>TraesROB_scaffold_006398_01G000400.1
>TraesROB_scaffold_006398_01G000500.1
>TraesROB_scaffold_006417_01G000300.1
>TraesROB_scaffold_006450_01G000600.1
>TraesROB_scaffold_006473_01G000600.1
>TraesROB_scaffold_006504_01G000300.1
>TraesROB_scaffold_006538_01G000100.1
>TraesROB_scaffold_006557_01G000100.1
>TraesROB_scaffold_006561_01G000100.1
>TraesROB_scaffold_006561_01G000200.1
>TraesROB_scaffold_006561_01G000300.1
>TraesROB_scaffold_006561_01G000500.1
>TraesROB_scaffold_006562_01G000200.1
>TraesROB_scaffold_006571_01G000100.1
>TraesROB_scaffold_006575_01G000600.1
>TraesROB_scaffold_006591_01G000700.1
>TraesROB_scaffold_006606_01G000300.1
>TraesROB_scaffold_006606_01G000400.1
>TraesROB_scaffold_006664_01G000100.1
>TraesROB_scaffold_006689_01G000100.1
>TraesROB_scaffold_006696_01G000300.1
>TraesROB_scaffold_006713_01G000100.1
>TraesROB_scaffold_006741_01G000100.1
>TraesROB_scaffold_006800_01G000100.1
>TraesROB_scaffold_006803_01G000300.1
>TraesROB_scaffold_006847_01G001000.1
>TraesROB_scaffold_006881_01G000200.1
>TraesROB_scaffold_006886_01G001000.1
>TraesROB_scaffold_006886_01G001200.1
>TraesROB_scaffold_006891_01G000400.1
>TraesROB_scaffold_006899_01G001100.1
>TraesROB_scaffold_006910_01G000400.1
>TraesROB_scaffold_006912_01G000100.1
>TraesROB_scaffold_006914_01G000300.1
>TraesROB_scaffold_006947_01G000300.1
>TraesROB_scaffold_006953_01G000200.1
>TraesROB_scaffold_007035_01G000100.1
>TraesROB_scaffold_007095_01G000700.1
>TraesROB_scaffold_007098_01G000100.1
>TraesROB_scaffold_007098_01G000300.1
>TraesROB_scaffold_007100_01G000700.1
>TraesROB_scaffold_007107_01G000100.1
>TraesROB_scaffold_007109_01G000300.1
>TraesROB_scaffold_007124_01G000100.1
>TraesROB_scaffold_007177_01G000100.1
>TraesROB_scaffold_007177_01G000200.1
>TraesROB_scaffold_007194_01G000300.1
>TraesROB_scaffold_007214_01G000100.1
>TraesROB_scaffold_007222_01G000200.1
>TraesROB_scaffold_007237_01G000300.1
>TraesROB_scaffold_007266_01G000100.1
>TraesROB_scaffold_007271_01G000100.1
>TraesROB_scaffold_007290_01G000100.1
>TraesROB_scaffold_007385_01G000200.1
>TraesROB_scaffold_007397_01G000200.1
>TraesROB_scaffold_007408_01G000100.1
>TraesROB_scaffold_007429_01G000200.1
>TraesROB_scaffold_007439_01G000300.1
>TraesROB_scaffold_007444_01G000500.1
>TraesROB_scaffold_007444_01G001000.1
>TraesROB_scaffold_007475_01G000100.1
>TraesROB_scaffold_007481_01G000100.1
>TraesROB_scaffold_007486_01G000200.1
>TraesROB_scaffold_007486_01G000300.1
>TraesROB_scaffold_007486_01G000400.1
>TraesROB_scaffold_007486_01G000600.1
>TraesROB_scaffold_007530_01G000200.1
>TraesROB_scaffold_007538_01G000600.1
>TraesROB_scaffold_007573_01G000100.1
>TraesROB_scaffold_007606_01G000300.1
>TraesROB_scaffold_007606_01G000800.1
>TraesROB_scaffold_007638_01G000100.1
>TraesROB_scaffold_007671_01G000200.1
>TraesROB_scaffold_007687_01G000100.1
>TraesROB_scaffold_007697_01G000200.1
>TraesROB_scaffold_007699_01G000400.1
>TraesROB_scaffold_007706_01G000100.1
>TraesROB_scaffold_007707_01G000100.1
>TraesROB_scaffold_007720_01G000100.1
>TraesROB_scaffold_007722_01G000100.1
>TraesROB_scaffold_007730_01G000100.1
>TraesROB_scaffold_007739_01G000500.1
>TraesROB_scaffold_007752_01G000400.1
>TraesROB_scaffold_007752_01G000600.1
>TraesROB_scaffold_007757_01G000500.1
>TraesROB_scaffold_007775_01G000100.1
>TraesROB_scaffold_007797_01G000700.1
>TraesROB_scaffold_007802_01G000300.1
>TraesROB_scaffold_007850_01G000200.1
>TraesROB_scaffold_007858_01G000200.1
>TraesROB_scaffold_007858_01G000400.1
>TraesROB_scaffold_007877_01G000300.1
>TraesROB_scaffold_007885_01G000300.1
>TraesROB_scaffold_007905_01G000200.1
>TraesROB_scaffold_007905_01G000400.1
>TraesROB_scaffold_007922_01G000100.1
>TraesROB_scaffold_007960_01G000600.1
>TraesROB_scaffold_007979_01G000100.1
>TraesROB_scaffold_007979_01G000200.1
>TraesROB_scaffold_007979_01G000400.1
>TraesROB_scaffold_007982_01G000100.1
>TraesROB_scaffold_007984_01G000300.1
>TraesROB_scaffold_007984_01G000500.1
>TraesROB_scaffold_007984_01G000700.1
>TraesROB_scaffold_008035_01G000100.1
>TraesROB_scaffold_008035_01G000600.1
>TraesROB_scaffold_008035_01G000700.1
>TraesROB_scaffold_008049_01G000100.1
>TraesROB_scaffold_008055_01G000100.1
>TraesROB_scaffold_008099_01G000300.1
>TraesROB_scaffold_008105_01G000300.1
>TraesROB_scaffold_008105_01G000400.1
>TraesROB_scaffold_008229_01G000200.1
>TraesROB_scaffold_008309_01G000100.1
>TraesROB_scaffold_008381_01G000100.1
>TraesROB_scaffold_008414_01G000100.1
>TraesROB_scaffold_008447_01G000500.1
>TraesROB_scaffold_008475_01G000600.1
>TraesROB_scaffold_008477_01G000100.1
>TraesROB_scaffold_008495_01G000400.1
>TraesROB_scaffold_008523_01G000100.1
>TraesROB_scaffold_008580_01G000100.1
>TraesROB_scaffold_008582_01G000600.1
>TraesROB_scaffold_008621_01G000100.1
>TraesROB_scaffold_008621_01G000200.1
>TraesROB_scaffold_008668_01G000500.1
>TraesROB_scaffold_008668_01G000600.1
>TraesROB_scaffold_008668_01G000700.1
>TraesROB_scaffold_008684_01G000200.1
>TraesROB_scaffold_008715_01G000400.1
>TraesROB_scaffold_008746_01G000400.1
>TraesROB_scaffold_008765_01G000100.1
>TraesROB_scaffold_008797_01G000100.1
>TraesROB_scaffold_008797_01G000200.1
>TraesROB_scaffold_008803_01G000100.1
>TraesROB_scaffold_008821_01G000400.1
>TraesROB_scaffold_008821_01G000600.1
>TraesROB_scaffold_008831_01G000500.1
>TraesROB_scaffold_008849_01G000100.1
>TraesROB_scaffold_008857_01G000200.1
>TraesROB_scaffold_008857_01G000800.1
>TraesROB_scaffold_008921_01G000200.1
>TraesROB_scaffold_008948_01G000300.1
>TraesROB_scaffold_009038_01G000300.1
>TraesROB_scaffold_009038_01G000500.1
>TraesROB_scaffold_009049_01G000100.1
>TraesROB_scaffold_009062_01G000200.1
>TraesROB_scaffold_009117_01G000600.1
>TraesROB_scaffold_009125_01G000200.1
>TraesROB_scaffold_009142_01G000300.1
>TraesROB_scaffold_009146_01G000100.1
>TraesROB_scaffold_009191_01G000100.1
>TraesROB_scaffold_009199_01G000100.1
>TraesROB_scaffold_009217_01G000100.1
>TraesROB_scaffold_009219_01G000700.1
>TraesROB_scaffold_009219_01G000800.1
>TraesROB_scaffold_009219_01G000900.1
>TraesROB_scaffold_009222_01G000100.1
>TraesROB_scaffold_009228_01G000100.1
>TraesROB_scaffold_009286_01G000200.1
>TraesROB_scaffold_009286_01G000400.1_split1
>TraesROB_scaffold_009286_01G000400.1_split2
>TraesROB_scaffold_009286_01G000500.1
>TraesROB_scaffold_009288_01G000400.1
>TraesROB_scaffold_009324_01G000100.1
>TraesROB_scaffold_009363_01G000200.1
>TraesROB_scaffold_009372_01G000100.1
>TraesROB_scaffold_009399_01G000200.1
>TraesROB_scaffold_009410_01G000400.1
>TraesROB_scaffold_009432_01G000400.1
>TraesROB_scaffold_009463_01G000100.1
>TraesROB_scaffold_009514_01G000400.1
>TraesROB_scaffold_009514_01G000500.1
>TraesROB_scaffold_009514_01G000600.1
>TraesROB_scaffold_009514_01G000700.1
>TraesROB_scaffold_009521_01G000300.1
>TraesROB_scaffold_009521_01G000700.1
>TraesROB_scaffold_009532_01G000200.1
>TraesROB_scaffold_009544_01G000400.1
>TraesROB_scaffold_009578_01G000100.1
>TraesROB_scaffold_009578_01G000200.1
>TraesROB_scaffold_009601_01G000300.1
>TraesROB_scaffold_009611_01G000500.1
>TraesROB_scaffold_009653_01G000100.1
>TraesROB_scaffold_009696_01G000200.1
>TraesROB_scaffold_009696_01G000300.1
>TraesROB_scaffold_009801_01G000100.1
>TraesROB_scaffold_009804_01G000500.1
>TraesROB_scaffold_009920_01G000600.1
>TraesROB_scaffold_009972_01G000200.1
>TraesROB_scaffold_010029_01G000300.1
>TraesROB_scaffold_010035_01G000100.1
>TraesROB_scaffold_010049_01G000700.1
>TraesROB_scaffold_010100_01G000200.1
>TraesROB_scaffold_010100_01G000300.1
>TraesROB_scaffold_010120_01G000400.1
>TraesROB_scaffold_010158_01G000200.1
>TraesROB_scaffold_010167_01G000100.1
>TraesROB_scaffold_010182_01G000300.1
>TraesROB_scaffold_010189_01G000200.1
>TraesROB_scaffold_010192_01G000100.1
>TraesROB_scaffold_010217_01G000100.1
>TraesROB_scaffold_010226_01G000200.1
>TraesROB_scaffold_010229_01G000100.1
>TraesROB_scaffold_010231_01G000200.1
>TraesROB_scaffold_010237_01G000200.1
>TraesROB_scaffold_010283_01G000100.1
>TraesROB_scaffold_010335_01G000100.1
>TraesROB_scaffold_010405_01G000800.1
>TraesROB_scaffold_010410_01G000100.1
>TraesROB_scaffold_010450_01G000100.1
>TraesROB_scaffold_010465_01G000200.1
>TraesROB_scaffold_010497_01G000100.1
>TraesROB_scaffold_010520_01G000600.1
>TraesROB_scaffold_010558_01G000300.1
>TraesROB_scaffold_010569_01G000200.1
>TraesROB_scaffold_010569_01G000400.1
>TraesROB_scaffold_010569_01G000500.1
>TraesROB_scaffold_010569_01G000600.1
>TraesROB_scaffold_010590_01G000400.1
>TraesROB_scaffold_010659_01G000200.1
>TraesROB_scaffold_010681_01G000200.1
>TraesROB_scaffold_010681_01G000300.1
>TraesROB_scaffold_010715_01G000200.1
>TraesROB_scaffold_010720_01G000200.1
>TraesROB_scaffold_010728_01G000100.1
>TraesROB_scaffold_010730_01G000100.1
>TraesROB_scaffold_010735_01G000100.1
>TraesROB_scaffold_010744_01G000700.1
>TraesROB_scaffold_010766_01G000200.1
>TraesROB_scaffold_010766_01G000700.1
>TraesROB_scaffold_010821_01G000200.1
>TraesROB_scaffold_010831_01G000700.1
>TraesROB_scaffold_010864_01G000100.1
>TraesROB_scaffold_010875_01G000200.1
>TraesROB_scaffold_010878_01G000100.1
>TraesROB_scaffold_010905_01G000300.1
>TraesROB_scaffold_010966_01G000100.1
>TraesROB_scaffold_010966_01G000200.1
>TraesROB_scaffold_011008_01G000100.1
>TraesROB_scaffold_011047_01G000200.1
>TraesROB_scaffold_011140_01G000500.1
>TraesROB_scaffold_011140_01G000600.1
>TraesROB_scaffold_011140_01G000700.1
>TraesROB_scaffold_011151_01G000100.1
>TraesROB_scaffold_011210_01G000100.1
>TraesROB_scaffold_011210_01G000200.1
>TraesROB_scaffold_011210_01G000300.1
>TraesROB_scaffold_011223_01G000700.1
>TraesROB_scaffold_011233_01G000600.1
>TraesROB_scaffold_011255_01G000300.1
>TraesROB_scaffold_011302_01G000100.1
>TraesROB_scaffold_011308_01G000400.1
>TraesROB_scaffold_011315_01G000100.1
>TraesROB_scaffold_011315_01G000200.1
>TraesROB_scaffold_011325_01G000400.1
>TraesROB_scaffold_011392_01G000400.1
>TraesROB_scaffold_011399_01G000400.1
>TraesROB_scaffold_011425_01G000100.1
>TraesROB_scaffold_011440_01G000600.1
>TraesROB_scaffold_011440_01G000700.1
>TraesROB_scaffold_011444_01G000100.1
>TraesROB_scaffold_011451_01G000200.1
>TraesROB_scaffold_011504_01G000500.1
>TraesROB_scaffold_011537_01G000300.1
>TraesROB_scaffold_011646_01G000100.1
>TraesROB_scaffold_011660_01G000100.1
>TraesROB_scaffold_011694_01G000100.1
>TraesROB_scaffold_011722_01G000500.1
>TraesROB_scaffold_011722_01G000600.1
>TraesROB_scaffold_011727_01G000100.1
>TraesROB_scaffold_011748_01G000100.1
>TraesROB_scaffold_011769_01G000100.1
>TraesROB_scaffold_011787_01G000200.1
>TraesROB_scaffold_011797_01G000200.1
>TraesROB_scaffold_011819_01G000600.1
>TraesROB_scaffold_011819_01G000700.1
>TraesROB_scaffold_011835_01G000100.1
>TraesROB_scaffold_011857_01G000300.1
>TraesROB_scaffold_011865_01G000100.1
>TraesROB_scaffold_011873_01G000400.1
>TraesROB_scaffold_011873_01G000500.1
>TraesROB_scaffold_011886_01G000100.1
>TraesROB_scaffold_011935_01G000100.1
>TraesROB_scaffold_011938_01G000200.1
>TraesROB_scaffold_011938_01G000300.1
>TraesROB_scaffold_011962_01G000100.1
>TraesROB_scaffold_011992_01G000100.1
>TraesROB_scaffold_012026_01G000700.1
>TraesROB_scaffold_012030_01G000100.1
>TraesROB_scaffold_012041_01G000200.1
>TraesROB_scaffold_012043_01G000500.1
>TraesROB_scaffold_012055_01G000200.1
>TraesROB_scaffold_012064_01G000100.1
>TraesROB_scaffold_012078_01G000200.1
>TraesROB_scaffold_012095_01G000400.1
>TraesROB_scaffold_012164_01G000400.1
>TraesROB_scaffold_012173_01G000100.1
>TraesROB_scaffold_012173_01G000200.1
>TraesROB_scaffold_012194_01G000100.1
>TraesROB_scaffold_012202_01G000200.1
>TraesROB_scaffold_012216_01G000200.1
>TraesROB_scaffold_012224_01G000200.1
>TraesROB_scaffold_012224_01G000400.1
>TraesROB_scaffold_012245_01G000100.1
>TraesROB_scaffold_012245_01G000200.1
>TraesROB_scaffold_012251_01G000100.1
>TraesROB_scaffold_012286_01G000100.1
>TraesROB_scaffold_012331_01G000100.1
>TraesROB_scaffold_012337_01G000200.1
>TraesROB_scaffold_012338_01G000200.1
>TraesROB_scaffold_012360_01G000600.1
>TraesROB_scaffold_012360_01G000800.1
>TraesROB_scaffold_012375_01G000100.1
>TraesROB_scaffold_012382_01G000100.1
>TraesROB_scaffold_012382_01G000200.1
>TraesROB_scaffold_012382_01G000500.1
>TraesROB_scaffold_012447_01G000100.1
>TraesROB_scaffold_012494_01G000600.1
>TraesROB_scaffold_012494_01G000700.1
>TraesROB_scaffold_012498_01G000200.1
>TraesROB_scaffold_012511_01G000600.1
>TraesROB_scaffold_012512_01G000200.1
>TraesROB_scaffold_012532_01G000400.1
>TraesROB_scaffold_012535_01G000100.1
>TraesROB_scaffold_012535_01G000200.1
>TraesROB_scaffold_012564_01G000100.1
>TraesROB_scaffold_012605_01G000700.1
>TraesROB_scaffold_012606_01G000600.1
>TraesROB_scaffold_012623_01G000100.1
>TraesROB_scaffold_012626_01G000400.1
>TraesROB_scaffold_012634_01G000100.1
>TraesROB_scaffold_012634_01G000200.1
>TraesROB_scaffold_012634_01G000400.1
>TraesROB_scaffold_012664_01G000200.1
>TraesROB_scaffold_012684_01G000100.1
>TraesROB_scaffold_012691_01G000200.1
>TraesROB_scaffold_012710_01G000400.1
>TraesROB_scaffold_012737_01G000300.1
>TraesROB_scaffold_012764_01G000600.1
>TraesROB_scaffold_012855_01G000100.1
>TraesROB_scaffold_012861_01G000200.1
>TraesROB_scaffold_012867_01G000200.1
>TraesROB_scaffold_012876_01G000200.1
>TraesROB_scaffold_012885_01G000100.1
>TraesROB_scaffold_012890_01G000100.1
>TraesROB_scaffold_012890_01G000200.1
>TraesROB_scaffold_012908_01G000100.1
>TraesROB_scaffold_012913_01G000600.1
>TraesROB_scaffold_012939_01G000200.1
>TraesROB_scaffold_012960_01G000100.1
>TraesROB_scaffold_012975_01G000300.1
>TraesROB_scaffold_012983_01G000100.1
>TraesROB_scaffold_012995_01G000100.1
>TraesROB_scaffold_012995_01G000500.1
>TraesROB_scaffold_013006_01G000100.1
>TraesROB_scaffold_013017_01G000100.1
>TraesROB_scaffold_013030_01G000300.1
>TraesROB_scaffold_013058_01G000200.1
>TraesROB_scaffold_013058_01G000300.1
>TraesROB_scaffold_013058_01G000700.1
>TraesROB_scaffold_013122_01G000200.1
>TraesROB_scaffold_013191_01G000400.1
>TraesROB_scaffold_013193_01G000100.1
>TraesROB_scaffold_013226_01G000100.1
>TraesROB_scaffold_013236_01G000200.1
>TraesROB_scaffold_013287_01G000200.1
>TraesROB_scaffold_013334_01G000500.1
>TraesROB_scaffold_013334_01G000800.1
>TraesROB_scaffold_013334_01G000900.1
>TraesROB_scaffold_013334_01G001000.1
>TraesROB_scaffold_013348_01G000100.1
>TraesROB_scaffold_013355_01G000200.1
>TraesROB_scaffold_013359_01G000600.1
>TraesROB_scaffold_013369_01G000200.1
>TraesROB_scaffold_013382_01G000100.1
>TraesROB_scaffold_013424_01G000100.1
>TraesROB_scaffold_013446_01G000400.1
>TraesROB_scaffold_013449_01G000300.1
>TraesROB_scaffold_013449_01G000400.1
>TraesROB_scaffold_013449_01G000700.1
>TraesROB_scaffold_013449_01G000900.1
>TraesROB_scaffold_013463_01G000100.1
>TraesROB_scaffold_013508_01G000100.1
>TraesROB_scaffold_013591_01G000300.1
>TraesROB_scaffold_013597_01G000200.1
>TraesROB_scaffold_013599_01G000100.1
>TraesROB_scaffold_013603_01G000200.1
>TraesROB_scaffold_013615_01G000300.1
>TraesROB_scaffold_013634_01G000100.1
>TraesROB_scaffold_013634_01G000200.1
>TraesROB_scaffold_013661_01G000100.1
>TraesROB_scaffold_013678_01G000100.1
>TraesROB_scaffold_013701_01G000400.1
>TraesROB_scaffold_013704_01G000200.1
>TraesROB_scaffold_013704_01G000300.1
>TraesROB_scaffold_013714_01G000100.1
>TraesROB_scaffold_013731_01G000300.1
>TraesROB_scaffold_013772_01G000200.1
>TraesROB_scaffold_013772_01G000300.1
>TraesROB_scaffold_013773_01G000100.1
>TraesROB_scaffold_013806_01G000200.1
>TraesROB_scaffold_013848_01G000100.1
>TraesROB_scaffold_013848_01G000300.1
>TraesROB_scaffold_013848_01G000500.1
>TraesROB_scaffold_013882_01G000200.1
>TraesROB_scaffold_013892_01G000200.1
>TraesROB_scaffold_013906_01G000500.1
>TraesROB_scaffold_013920_01G000200.1
>TraesROB_scaffold_013927_01G000100.1
>TraesROB_scaffold_013927_01G000200.1
>TraesROB_scaffold_013951_01G000200.1
>TraesROB_scaffold_013983_01G000300.1
>TraesROB_scaffold_013983_01G000400.1
>TraesROB_scaffold_014053_01G000100.1
>TraesROB_scaffold_014067_01G000100.1
>TraesROB_scaffold_014085_01G000100.1
>TraesROB_scaffold_014124_01G000300.1
>TraesROB_scaffold_014126_01G000100.1
>TraesROB_scaffold_014146_01G000200.1
>TraesROB_scaffold_014247_01G000200.1
>TraesROB_scaffold_014247_01G000300.1
>TraesROB_scaffold_014250_01G000200.1
>TraesROB_scaffold_014250_01G000300.1
>TraesROB_scaffold_014299_01G000300.1
>TraesROB_scaffold_014302_01G000100.1
>TraesROB_scaffold_014322_01G000200.1
>TraesROB_scaffold_014360_01G000100.1
>TraesROB_scaffold_014392_01G000100.1
>TraesROB_scaffold_014392_01G000400.1
>TraesROB_scaffold_014463_01G000300.1
>TraesROB_scaffold_014466_01G000700.1
>TraesROB_scaffold_014513_01G000100.1
>TraesROB_scaffold_014607_01G000300.1
>TraesROB_scaffold_014622_01G000100.1
>TraesROB_scaffold_014623_01G000200.1
>TraesROB_scaffold_014643_01G000200.1
>TraesROB_scaffold_014643_01G000400.1
>TraesROB_scaffold_014738_01G000100.1
>TraesROB_scaffold_014784_01G000100.1
>TraesROB_scaffold_014809_01G000200.1
>TraesROB_scaffold_014872_01G000100.1
>TraesROB_scaffold_014898_01G000100.1
>TraesROB_scaffold_014919_01G000100.1
>TraesROB_scaffold_014922_01G000100.1
>TraesROB_scaffold_014922_01G000600.1
>TraesROB_scaffold_014928_01G000100.1
>TraesROB_scaffold_014928_01G000200.1
>TraesROB_scaffold_014940_01G000200.1
>TraesROB_scaffold_014947_01G000100.1
>TraesROB_scaffold_014947_01G000300.1
>TraesROB_scaffold_014953_01G000100.1
>TraesROB_scaffold_014978_01G000200.1
>TraesROB_scaffold_014978_01G000300.1
>TraesROB_scaffold_014979_01G000600.1
>TraesROB_scaffold_014992_01G000100.1
>TraesROB_scaffold_015041_01G000300.1
>TraesROB_scaffold_015045_01G000400.1
>TraesROB_scaffold_015099_01G000100.1
>TraesROB_scaffold_015112_01G000100.1
>TraesROB_scaffold_015127_01G000100.1
>TraesROB_scaffold_015131_01G000200.1
>TraesROB_scaffold_015160_01G000400.1
>TraesROB_scaffold_015162_01G000200.1
>TraesROB_scaffold_015165_01G000100.1
>TraesROB_scaffold_015165_01G000200.1
>TraesROB_scaffold_015244_01G001000.1
>TraesROB_scaffold_015244_01G001100.1
>TraesROB_scaffold_015274_01G000100.1
>TraesROB_scaffold_015309_01G000200.1
>TraesROB_scaffold_015358_01G000200.1
>TraesROB_scaffold_015373_01G000100.1
>TraesROB_scaffold_015373_01G000200.1
>TraesROB_scaffold_015396_01G000300.1
>TraesROB_scaffold_015396_01G000400.1
>TraesROB_scaffold_015402_01G000300.1
>TraesROB_scaffold_015406_01G000100.1
>TraesROB_scaffold_015430_01G000100.1
>TraesROB_scaffold_015430_01G000200.1
>TraesROB_scaffold_015430_01G000400.1
>TraesROB_scaffold_015430_01G000600.1
>TraesROB_scaffold_015461_01G000800.1
>TraesROB_scaffold_015493_01G000300.1
>TraesROB_scaffold_015499_01G000200.1
>TraesROB_scaffold_015514_01G000300.1
>TraesROB_scaffold_015557_01G000100.1
>TraesROB_scaffold_015572_01G000400.1
>TraesROB_scaffold_015612_01G000200.1
>TraesROB_scaffold_015612_01G000400.1
>TraesROB_scaffold_015670_01G000100.1
>TraesROB_scaffold_015747_01G000600.1
>TraesROB_scaffold_015747_01G000800.1
>TraesROB_scaffold_015758_01G000400.1
>TraesROB_scaffold_015768_01G000100.1
>TraesROB_scaffold_015768_01G000200.1
>TraesROB_scaffold_015809_01G000600.1
>TraesROB_scaffold_015862_01G000300.1
>TraesROB_scaffold_015882_01G000500.1
>TraesROB_scaffold_015922_01G000100.1
>TraesROB_scaffold_015926_01G000200.1
>TraesROB_scaffold_015934_01G000100.1
>TraesROB_scaffold_015952_01G000100.1
>TraesROB_scaffold_015955_01G000100.1
>TraesROB_scaffold_015956_01G000400.1
>TraesROB_scaffold_015968_01G000400.1
>TraesROB_scaffold_016015_01G000400.1
>TraesROB_scaffold_016034_01G000300.1
>TraesROB_scaffold_016047_01G000300.1
>TraesROB_scaffold_016077_01G000100.1
>TraesROB_scaffold_016095_01G000400.1
>TraesROB_scaffold_016234_01G000400.1
>TraesROB_scaffold_016254_01G000300.1
>TraesROB_scaffold_016265_01G000200.1
>TraesROB_scaffold_016266_01G000100.1
>TraesROB_scaffold_016270_01G000100.1
>TraesROB_scaffold_016280_01G000200.1
>TraesROB_scaffold_016286_01G000600.1
>TraesROB_scaffold_016320_01G000200.1
>TraesROB_scaffold_016328_01G000100.1
>TraesROB_scaffold_016389_01G000200.1
>TraesROB_scaffold_016404_01G000200.1
>TraesROB_scaffold_016407_01G000100.1
>TraesROB_scaffold_016438_01G000100.1
>TraesROB_scaffold_016462_01G000200.1
>TraesROB_scaffold_016466_01G000200.1
>TraesROB_scaffold_016474_01G000200.1
>TraesROB_scaffold_016486_01G000200.1
>TraesROB_scaffold_016496_01G000100.1
>TraesROB_scaffold_016511_01G000200.1
>TraesROB_scaffold_016550_01G000100.1
>TraesROB_scaffold_016555_01G000200.1
>TraesROB_scaffold_016555_01G000300.1
>TraesROB_scaffold_016566_01G000100.1
>TraesROB_scaffold_016600_01G000300.1
>TraesROB_scaffold_016669_01G000100.1
>TraesROB_scaffold_016699_01G000300.1
>TraesROB_scaffold_016699_01G000400.1
>TraesROB_scaffold_016699_01G000500.1
>TraesROB_scaffold_016726_01G000100.1
>TraesROB_scaffold_016726_01G000200.1
>TraesROB_scaffold_016753_01G000300.1
>TraesROB_scaffold_016753_01G000400.1
>TraesROB_scaffold_016763_01G000300.1
>TraesROB_scaffold_016776_01G000400.1
>TraesROB_scaffold_016807_01G000100.1
>TraesROB_scaffold_016822_01G000300.1
>TraesROB_scaffold_016876_01G000100.1
>TraesROB_scaffold_016914_01G000100.1
>TraesROB_scaffold_016921_01G000100.1
>TraesROB_scaffold_016921_01G000400.1
>TraesROB_scaffold_016935_01G000700.1
>TraesROB_scaffold_016949_01G000100.1
>TraesROB_scaffold_016973_01G000100.1
>TraesROB_scaffold_016973_01G000200.1
>TraesROB_scaffold_016973_01G000300.1
>TraesROB_scaffold_016973_01G000400.1
>TraesROB_scaffold_016973_01G000500.1
>TraesROB_scaffold_016973_01G000600.1
>TraesROB_scaffold_017024_01G000100.1
>TraesROB_scaffold_017040_01G000300.1
>TraesROB_scaffold_017050_01G000100.1
>TraesROB_scaffold_017058_01G000200.1
>TraesROB_scaffold_017063_01G000700.1
>TraesROB_scaffold_017114_01G000100.1
>TraesROB_scaffold_017159_01G000100.1
>TraesROB_scaffold_017190_01G000200.1
>TraesROB_scaffold_017190_01G000300.1
>TraesROB_scaffold_017195_01G000300.1
>TraesROB_scaffold_017216_01G000500.1
>TraesROB_scaffold_017219_01G000300.1
>TraesROB_scaffold_017307_01G000300.1
>TraesROB_scaffold_017320_01G000300.1
>TraesROB_scaffold_017372_01G000100.1
>TraesROB_scaffold_017372_01G000200.1
>TraesROB_scaffold_017411_01G000100.1
>TraesROB_scaffold_017423_01G000300.1
>TraesROB_scaffold_017465_01G000400.1
>TraesROB_scaffold_017465_01G000600.1
>TraesROB_scaffold_017502_01G000100.1
>TraesROB_scaffold_017508_01G000200.1
>TraesROB_scaffold_017508_01G000600.1
>TraesROB_scaffold_017513_01G000300.1
>TraesROB_scaffold_017524_01G000200.1
>TraesROB_scaffold_017524_01G000300.1
>TraesROB_scaffold_017531_01G000100.1
>TraesROB_scaffold_017548_01G000400.1
>TraesROB_scaffold_017564_01G000100.1
>TraesROB_scaffold_017568_01G000100.1
>TraesROB_scaffold_017571_01G000500.1
>TraesROB_scaffold_017587_01G000100.1
>TraesROB_scaffold_017589_01G000100.1
>TraesROB_scaffold_017602_01G000200.1
>TraesROB_scaffold_017611_01G000300.1
>TraesROB_scaffold_017646_01G000200.1
>TraesROB_scaffold_017655_01G000200.1
>TraesROB_scaffold_017658_01G000200.1
>TraesROB_scaffold_017658_01G000300.1
>TraesROB_scaffold_017694_01G000300.1
>TraesROB_scaffold_017703_01G000100.1
>TraesROB_scaffold_017788_01G000100.1
>TraesROB_scaffold_017801_01G000400.1
>TraesROB_scaffold_017850_01G000100.1
>TraesROB_scaffold_017863_01G000200.1
>TraesROB_scaffold_017884_01G000300.1
>TraesROB_scaffold_017889_01G000200.1
>TraesROB_scaffold_017907_01G000100.1
>TraesROB_scaffold_017912_01G000500.1
>TraesROB_scaffold_017935_01G000300.1
>TraesROB_scaffold_017984_01G000100.1
>TraesROB_scaffold_018023_01G000100.1
>TraesROB_scaffold_018096_01G000200.1
>TraesROB_scaffold_018152_01G000200.1
>TraesROB_scaffold_018195_01G000400.1
>TraesROB_scaffold_018291_01G000400.1
>TraesROB_scaffold_018299_01G000300.1
>TraesROB_scaffold_018319_01G000200.1
>TraesROB_scaffold_018344_01G000200.1
>TraesROB_scaffold_018347_01G000100.1
>TraesROB_scaffold_018418_01G000600.1
>TraesROB_scaffold_018418_01G000700.1
>TraesROB_scaffold_018432_01G000200.1
>TraesROB_scaffold_018434_01G000200.1
>TraesROB_scaffold_018486_01G000200.1
>TraesROB_scaffold_018509_01G000100.1
>TraesROB_scaffold_018510_01G000400.1
>TraesROB_scaffold_018540_01G000100.1
>TraesROB_scaffold_018586_01G000100.1
>TraesROB_scaffold_018587_01G000200.1
>TraesROB_scaffold_018629_01G000400.1
>TraesROB_scaffold_018629_01G000500.1
>TraesROB_scaffold_018705_01G000200.1
>TraesROB_scaffold_018736_01G000600.1
>TraesROB_scaffold_018746_01G000300.1
>TraesROB_scaffold_018769_01G000300.1
>TraesROB_scaffold_018769_01G000400.1
>TraesROB_scaffold_018777_01G000200.1
>TraesROB_scaffold_018853_01G000300.1
>TraesROB_scaffold_018888_01G000500.1
>TraesROB_scaffold_018888_01G000900.1
>TraesROB_scaffold_018892_01G000100.1
>TraesROB_scaffold_018892_01G000300.1
>TraesROB_scaffold_018924_01G000300.1
>TraesROB_scaffold_018925_01G000100.1
>TraesROB_scaffold_018951_01G000100.1
>TraesROB_scaffold_018966_01G000100.1
>TraesROB_scaffold_018986_01G000100.1
>TraesROB_scaffold_019016_01G000200.1
>TraesROB_scaffold_019058_01G000100.1
>TraesROB_scaffold_019059_01G000300.1
>TraesROB_scaffold_019083_01G000100.1
>TraesROB_scaffold_019107_01G000100.1
>TraesROB_scaffold_019118_01G000100.1
>TraesROB_scaffold_019155_01G000400.1
>TraesROB_scaffold_019244_01G000100.1
>TraesROB_scaffold_019246_01G000100.1
>TraesROB_scaffold_019262_01G000100.1
>TraesROB_scaffold_019332_01G000100.1
>TraesROB_scaffold_019334_01G000200.1
>TraesROB_scaffold_019407_01G000200.1
>TraesROB_scaffold_019433_01G000200.1
>TraesROB_scaffold_019473_01G000200.1
>TraesROB_scaffold_019481_01G000100.1
>TraesROB_scaffold_019530_01G000200.1
>TraesROB_scaffold_019573_01G000200.1
>TraesROB_scaffold_019576_01G000500.1
>TraesROB_scaffold_019581_01G000100.1
>TraesROB_scaffold_019593_01G000200.1
>TraesROB_scaffold_019593_01G000400.1
>TraesROB_scaffold_019611_01G000800.1
>TraesROB_scaffold_019615_01G000300.1
>TraesROB_scaffold_019630_01G000100.1
>TraesROB_scaffold_019635_01G000300.1
>TraesROB_scaffold_019635_01G000400.1
>TraesROB_scaffold_019669_01G000100.1
>TraesROB_scaffold_019701_01G000700.1
>TraesROB_scaffold_019707_01G000200.1
>TraesROB_scaffold_019707_01G000300.1
>TraesROB_scaffold_019707_01G000400.1
>TraesROB_scaffold_019737_01G000100.1
>TraesROB_scaffold_019749_01G000100.1
>TraesROB_scaffold_019756_01G000100.1
>TraesROB_scaffold_019762_01G000300.1
>TraesROB_scaffold_019787_01G000400.1
>TraesROB_scaffold_019794_01G000100.1
>TraesROB_scaffold_019796_01G000100.1
>TraesROB_scaffold_019799_01G000100.1
>TraesROB_scaffold_019804_01G000100.1
>TraesROB_scaffold_019921_01G000200.1
>TraesROB_scaffold_019968_01G000100.1
>TraesROB_scaffold_019978_01G000200.1
>TraesROB_scaffold_019982_01G000100.1
>TraesROB_scaffold_020039_01G000600.1
>TraesROB_scaffold_020044_01G000100.1
>TraesROB_scaffold_020080_01G000100.1
>TraesROB_scaffold_020119_01G000400.1
>TraesROB_scaffold_020133_01G000100.1
>TraesROB_scaffold_020172_01G000300.1
>TraesROB_scaffold_020182_01G000400.1
>TraesROB_scaffold_020182_01G000600.1
>TraesROB_scaffold_020186_01G000200.1
>TraesROB_scaffold_020223_01G000100.1
>TraesROB_scaffold_020223_01G000200.1
>TraesROB_scaffold_020254_01G000200.1
>TraesROB_scaffold_020272_01G000300.1
>TraesROB_scaffold_020293_01G000100.1
>TraesROB_scaffold_020337_01G000100.1
>TraesROB_scaffold_020387_01G000300.1
>TraesROB_scaffold_020404_01G000200.1
>TraesROB_scaffold_020432_01G000100.1
>TraesROB_scaffold_020459_01G000100.1
>TraesROB_scaffold_020540_01G000100.1
>TraesROB_scaffold_020553_01G000600.1
>TraesROB_scaffold_020556_01G000200.1
>TraesROB_scaffold_020594_01G000600.1
>TraesROB_scaffold_020595_01G000100.1
>TraesROB_scaffold_020623_01G000100.1
>TraesROB_scaffold_020655_01G000400.1
>TraesROB_scaffold_020661_01G000400.1
>TraesROB_scaffold_020665_01G000100.1
>TraesROB_scaffold_020675_01G000400.1
>TraesROB_scaffold_020773_01G000100.1
>TraesROB_scaffold_020819_01G000100.1
>TraesROB_scaffold_020821_01G000300.1
>TraesROB_scaffold_020828_01G000300.1
>TraesROB_scaffold_020851_01G000200.1
>TraesROB_scaffold_020855_01G000200.1
>TraesROB_scaffold_020858_01G000100.1
>TraesROB_scaffold_020858_01G000400.1
>TraesROB_scaffold_020982_01G000800.1
>TraesROB_scaffold_020984_01G000100.1
>TraesROB_scaffold_020989_01G000100.1
>TraesROB_scaffold_021036_01G000300.1
>TraesROB_scaffold_021043_01G000100.1
>TraesROB_scaffold_021048_01G000800.1
>TraesROB_scaffold_021075_01G000100.1
>TraesROB_scaffold_021117_01G000100.1
>TraesROB_scaffold_021119_01G000300.1
>TraesROB_scaffold_021125_01G000100.1
>TraesROB_scaffold_021136_01G000100.1
>TraesROB_scaffold_021141_01G000100.1
>TraesROB_scaffold_021173_01G000200.1
>TraesROB_scaffold_021211_01G000300.1
>TraesROB_scaffold_021230_01G000300.1
>TraesROB_scaffold_021230_01G000400.1
>TraesROB_scaffold_021264_01G000200.1
>TraesROB_scaffold_021264_01G000300.1
>TraesROB_scaffold_021267_01G000200.1
>TraesROB_scaffold_021280_01G000100.1
>TraesROB_scaffold_021372_01G000400.1
>TraesROB_scaffold_021380_01G000200.1
>TraesROB_scaffold_021380_01G000300.1
>TraesROB_scaffold_021394_01G000400.1
>TraesROB_scaffold_021396_01G000400.1
>TraesROB_scaffold_021400_01G000200.1
>TraesROB_scaffold_021400_01G000300.1
>TraesROB_scaffold_021400_01G000500.1
>TraesROB_scaffold_021470_01G000100.1
>TraesROB_scaffold_021494_01G000600.1
>TraesROB_scaffold_021504_01G000200.1
>TraesROB_scaffold_021510_01G000400.1
>TraesROB_scaffold_021513_01G000100.1
>TraesROB_scaffold_021543_01G000400.1
>TraesROB_scaffold_021543_01G000500.1
>TraesROB_scaffold_021543_01G000600.1
>TraesROB_scaffold_021543_01G000900.1
>TraesROB_scaffold_021556_01G000100.1
>TraesROB_scaffold_021556_01G000200.1
>TraesROB_scaffold_021569_01G000100.1
>TraesROB_scaffold_021651_01G000100.1
>TraesROB_scaffold_021687_01G000200.1
>TraesROB_scaffold_021732_01G000100.1
>TraesROB_scaffold_021764_01G000100.1
>TraesROB_scaffold_021768_01G000100.1
>TraesROB_scaffold_021784_01G000100.1
>TraesROB_scaffold_021796_01G000100.1
>TraesROB_scaffold_021799_01G000100.1
>TraesROB_scaffold_021825_01G000100.1
>TraesROB_scaffold_021839_01G000100.1
>TraesROB_scaffold_021863_01G000100.1
>TraesROB_scaffold_021874_01G000700.1
>TraesROB_scaffold_021925_01G000400.1
>TraesROB_scaffold_021925_01G000500.1
>TraesROB_scaffold_021937_01G000400.1
>TraesROB_scaffold_021987_01G000200.1
>TraesROB_scaffold_021995_01G000300.1
>TraesROB_scaffold_021997_01G000600.1
>TraesROB_scaffold_022013_01G000600.1
>TraesROB_scaffold_022054_01G000100.1
>TraesROB_scaffold_022069_01G000100.1
>TraesROB_scaffold_022119_01G000600.1
>TraesROB_scaffold_022119_01G000700.1
>TraesROB_scaffold_022137_01G000400.1
>TraesROB_scaffold_022164_01G000200.1
>TraesROB_scaffold_022174_01G000200.1
>TraesROB_scaffold_022205_01G000100.1
>TraesROB_scaffold_022212_01G000100.1
>TraesROB_scaffold_022225_01G000100.1
>TraesROB_scaffold_022225_01G000200.1
>TraesROB_scaffold_022298_01G000300.1
>TraesROB_scaffold_022308_01G000100.1
>TraesROB_scaffold_022311_01G000100.1
>TraesROB_scaffold_022429_01G000200.1
>TraesROB_scaffold_022429_01G000600.1
>TraesROB_scaffold_022452_01G000100.1
>TraesROB_scaffold_022544_01G000500.1
>TraesROB_scaffold_022610_01G000100.1
>TraesROB_scaffold_022644_01G000100.1
>TraesROB_scaffold_022684_01G000500.1
>TraesROB_scaffold_022774_01G000100.1
>TraesROB_scaffold_022774_01G000400.1
>TraesROB_scaffold_022774_01G000600.1
>TraesROB_scaffold_022798_01G000200.1
>TraesROB_scaffold_022801_01G000300.1
>TraesROB_scaffold_022823_01G000300.1
>TraesROB_scaffold_022837_01G000600.1
>TraesROB_scaffold_022842_01G000200.1
>TraesROB_scaffold_022875_01G000100.1
>TraesROB_scaffold_022933_01G000100.1
>TraesROB_scaffold_022949_01G000100.1
>TraesROB_scaffold_022949_01G000200.1
>TraesROB_scaffold_022961_01G000200.1
>TraesROB_scaffold_022973_01G000400.1
>TraesROB_scaffold_022992_01G000100.1
>TraesROB_scaffold_023020_01G000400.1
>TraesROB_scaffold_023026_01G000200.1_split1
>TraesROB_scaffold_023026_01G000200.1_split2
>TraesROB_scaffold_023028_01G000100.1
>TraesROB_scaffold_023039_01G000100.1
>TraesROB_scaffold_023050_01G000100.1
>TraesROB_scaffold_023071_01G000100.1
>TraesROB_scaffold_023075_01G000100.1
>TraesROB_scaffold_023093_01G000100.1
>TraesROB_scaffold_023141_01G000600.1
>TraesROB_scaffold_023144_01G000100.1
>TraesROB_scaffold_023170_01G000200.1
>TraesROB_scaffold_023211_01G000200.1
>TraesROB_scaffold_023295_01G000200.1
>TraesROB_scaffold_023295_01G000400.1
>TraesROB_scaffold_023345_01G000200.1
>TraesROB_scaffold_023429_01G000400.1
>TraesROB_scaffold_023470_01G000200.1
>TraesROB_scaffold_023475_01G000100.1
>TraesROB_scaffold_023586_01G000500.1
>TraesROB_scaffold_023604_01G000600.1
>TraesROB_scaffold_023606_01G000400.1
>TraesROB_scaffold_023644_01G000100.1
>TraesROB_scaffold_023689_01G000100.1
>TraesROB_scaffold_023699_01G000300.1
>TraesROB_scaffold_023724_01G000200.1
>TraesROB_scaffold_023732_01G000100.1
>TraesROB_scaffold_023744_01G000100.1
>TraesROB_scaffold_023757_01G000100.1
>TraesROB_scaffold_023815_01G000100.1
>TraesROB_scaffold_023831_01G000300.1
>TraesROB_scaffold_023868_01G000100.1
>TraesROB_scaffold_023898_01G000100.1
>TraesROB_scaffold_023973_01G000100.1
>TraesROB_scaffold_023977_01G000200.1
>TraesROB_scaffold_023977_01G000300.1
>TraesROB_scaffold_023977_01G000400.1
>TraesROB_scaffold_023994_01G000600.1
>TraesROB_scaffold_024006_01G000100.1
>TraesROB_scaffold_024020_01G000100.1
>TraesROB_scaffold_024037_01G000200.1
>TraesROB_scaffold_024045_01G000200.1
>TraesROB_scaffold_024062_01G000400.1
>TraesROB_scaffold_024089_01G000100.1
>TraesROB_scaffold_024119_01G000100.1
>TraesROB_scaffold_024131_01G000200.1
>TraesROB_scaffold_024134_01G000100.1
>TraesROB_scaffold_024147_01G000200.1
>TraesROB_scaffold_024161_01G000100.1
>TraesROB_scaffold_024221_01G000200.1
>TraesROB_scaffold_024238_01G000100.1
>TraesROB_scaffold_024238_01G000200.1
>TraesROB_scaffold_024256_01G001000.1
>TraesROB_scaffold_024270_01G000600.1
>TraesROB_scaffold_024274_01G000200.1
>TraesROB_scaffold_024300_01G000200.1
>TraesROB_scaffold_024328_01G000400.1
>TraesROB_scaffold_024404_01G000100.1
>TraesROB_scaffold_024425_01G000600.1
>TraesROB_scaffold_024428_01G000300.1
>TraesROB_scaffold_024458_01G000200.1
>TraesROB_scaffold_024464_01G000100.1
>TraesROB_scaffold_024477_01G000100.1
>TraesROB_scaffold_024485_01G000400.1
>TraesROB_scaffold_024519_01G000400.1
>TraesROB_scaffold_024541_01G000100.1
>TraesROB_scaffold_024553_01G000100.1
>TraesROB_scaffold_024578_01G000100.1
>TraesROB_scaffold_024582_01G000100.1
>TraesROB_scaffold_024584_01G000300.1
>TraesROB_scaffold_024597_01G000500.1
>TraesROB_scaffold_024607_01G000400.1
>TraesROB_scaffold_024609_01G000600.1
>TraesROB_scaffold_024613_01G000400.1
>TraesROB_scaffold_024620_01G000100.1
>TraesROB_scaffold_024641_01G000400.1
>TraesROB_scaffold_024675_01G000500.1
>TraesROB_scaffold_024734_01G000100.1
>TraesROB_scaffold_024734_01G000200.1
>TraesROB_scaffold_024751_01G000100.1
>TraesROB_scaffold_024755_01G000100.1
>TraesROB_scaffold_024780_01G000100.1
>TraesROB_scaffold_024790_01G000100.1
>TraesROB_scaffold_024802_01G000100.1
>TraesROB_scaffold_024807_01G000100.1
>TraesROB_scaffold_024849_01G000400.1
>TraesROB_scaffold_024882_01G000400.1_split1
>TraesROB_scaffold_024882_01G000400.1_split2
>TraesROB_scaffold_024949_01G000100.1
>TraesROB_scaffold_024975_01G000100.1
>TraesROB_scaffold_025021_01G000100.1
>TraesROB_scaffold_025021_01G000200.1
>TraesROB_scaffold_025021_01G000300.1
>TraesROB_scaffold_025035_01G000200.1
>TraesROB_scaffold_025035_01G000300.1
>TraesROB_scaffold_025047_01G000200.1
>TraesROB_scaffold_025047_01G000300.1
>TraesROB_scaffold_025047_01G000400.1
>TraesROB_scaffold_025050_01G000100.1
>TraesROB_scaffold_025060_01G000500.1
>TraesROB_scaffold_025066_01G000100.1
>TraesROB_scaffold_025137_01G000200.1
>TraesROB_scaffold_025153_01G000400.1
>TraesROB_scaffold_025182_01G000100.1
>TraesROB_scaffold_025182_01G000300.1
>TraesROB_scaffold_025182_01G000700.1
>TraesROB_scaffold_025182_01G000800.1
>TraesROB_scaffold_025205_01G000100.1
>TraesROB_scaffold_025205_01G000300.1
>TraesROB_scaffold_025205_01G000400.1
>TraesROB_scaffold_025205_01G000600.1
>TraesROB_scaffold_025205_01G000700.1
>TraesROB_scaffold_025214_01G000100.1
>TraesROB_scaffold_025214_01G000400.1
>TraesROB_scaffold_025214_01G000500.1
>TraesROB_scaffold_025292_01G000100.1
>TraesROB_scaffold_025292_01G000300.1
>TraesROB_scaffold_025341_01G000100.1
>TraesROB_scaffold_025341_01G000200.1
>TraesROB_scaffold_025350_01G000100.1
>TraesROB_scaffold_025384_01G000100.1
>TraesROB_scaffold_025384_01G000200.1
>TraesROB_scaffold_025389_01G000100.1
>TraesROB_scaffold_025409_01G000100.1
>TraesROB_scaffold_025422_01G000400.1
>TraesROB_scaffold_025436_01G000100.1
>TraesROB_scaffold_025449_01G000200.1
>TraesROB_scaffold_025486_01G000100.1
>TraesROB_scaffold_025500_01G000200.1
>TraesROB_scaffold_025579_01G000200.1
>TraesROB_scaffold_025588_01G000400.1
>TraesROB_scaffold_025610_01G000200.1
>TraesROB_scaffold_025619_01G000300.1
>TraesROB_scaffold_025636_01G000200.1
>TraesROB_scaffold_025670_01G000100.1
>TraesROB_scaffold_025677_01G000400.1
>TraesROB_scaffold_025707_01G000100.1
>TraesROB_scaffold_025710_01G000100.1
>TraesROB_scaffold_025729_01G000500.1
>TraesROB_scaffold_025729_01G000600.1
>TraesROB_scaffold_025745_01G000100.1
>TraesROB_scaffold_025790_01G000200.1
>TraesROB_scaffold_025790_01G000300.1
>TraesROB_scaffold_025811_01G000200.1
>TraesROB_scaffold_025839_01G000200.1
>TraesROB_scaffold_025865_01G000100.1
>TraesROB_scaffold_025865_01G000300.1
>TraesROB_scaffold_025870_01G000100.1
>TraesROB_scaffold_025926_01G000100.1
>TraesROB_scaffold_025973_01G000400.1
>TraesROB_scaffold_025974_01G000500.1
>TraesROB_scaffold_025982_01G000100.1
>TraesROB_scaffold_026040_01G000200.1
>TraesROB_scaffold_026040_01G000300.1
>TraesROB_scaffold_026043_01G000100.1
>TraesROB_scaffold_026063_01G000100.1
>TraesROB_scaffold_026063_01G000200.1
>TraesROB_scaffold_026071_01G000200.1
>TraesROB_scaffold_026073_01G000100.1
>TraesROB_scaffold_026077_01G000100.1
>TraesROB_scaffold_026077_01G000200.1
>TraesROB_scaffold_026110_01G000300.1
>TraesROB_scaffold_026137_01G000100.1
>TraesROB_scaffold_026155_01G000200.1
>TraesROB_scaffold_026190_01G000100.1
>TraesROB_scaffold_026190_01G000200.1
>TraesROB_scaffold_026190_01G000300.1
>TraesROB_scaffold_026243_01G000100.1
>TraesROB_scaffold_026303_01G000400.1
>TraesROB_scaffold_026303_01G000500.1
>TraesROB_scaffold_026331_01G000200.1
>TraesROB_scaffold_026335_01G000100.1
>TraesROB_scaffold_026409_01G000100.1
>TraesROB_scaffold_026409_01G000200.1
>TraesROB_scaffold_026437_01G000300.1
>TraesROB_scaffold_026443_01G000100.1
>TraesROB_scaffold_026467_01G000400.1
>TraesROB_scaffold_026482_01G000300.1
>TraesROB_scaffold_026556_01G000100.1
>TraesROB_scaffold_026596_01G000300.1
>TraesROB_scaffold_026665_01G000100.1
>TraesROB_scaffold_026665_01G000600.1
>TraesROB_scaffold_026691_01G000100.1
>TraesROB_scaffold_026697_01G000400.1
>TraesROB_scaffold_026697_01G000500.1
>TraesROB_scaffold_026779_01G000100.1
>TraesROB_scaffold_026791_01G000100.1
>TraesROB_scaffold_026856_01G000800.1
>TraesROB_scaffold_026858_01G000300.1
>TraesROB_scaffold_026878_01G000300.1
>TraesROB_scaffold_026882_01G000300.1
>TraesROB_scaffold_026921_01G000500.1
>TraesROB_scaffold_026931_01G000100.1
>TraesROB_scaffold_026956_01G000100.1
>TraesROB_scaffold_026972_01G000100.1
>TraesROB_scaffold_026985_01G000200.1
>TraesROB_scaffold_027002_01G000200.1
>TraesROB_scaffold_027054_01G000400.1
>TraesROB_scaffold_027063_01G000100.1
>TraesROB_scaffold_027071_01G000300.1
>TraesROB_scaffold_027129_01G000400.1
>TraesROB_scaffold_027166_01G000400.1
>TraesROB_scaffold_027213_01G000200.1
>TraesROB_scaffold_027218_01G000800.1
>TraesROB_scaffold_027262_01G000500.1
>TraesROB_scaffold_027316_01G000100.1
>TraesROB_scaffold_027316_01G000300.1
>TraesROB_scaffold_027345_01G000100.1
>TraesROB_scaffold_027354_01G000200.1
>TraesROB_scaffold_027372_01G000500.1
>TraesROB_scaffold_027413_01G000600.1
>TraesROB_scaffold_027433_01G000100.1
>TraesROB_scaffold_027452_01G000100.1
>TraesROB_scaffold_027457_01G000700.1
>TraesROB_scaffold_027474_01G000100.1
>TraesROB_scaffold_027474_01G000300.1
>TraesROB_scaffold_027480_01G000200.1
>TraesROB_scaffold_027494_01G000500.1
>TraesROB_scaffold_027498_01G000300.1
>TraesROB_scaffold_027563_01G000600.1
>TraesROB_scaffold_027617_01G000100.1
>TraesROB_scaffold_027626_01G000300.1
>TraesROB_scaffold_027631_01G000100.1
>TraesROB_scaffold_027674_01G000200.1
>TraesROB_scaffold_027741_01G000400.1
>TraesROB_scaffold_027741_01G000500.1
>TraesROB_scaffold_027741_01G000600.1
>TraesROB_scaffold_027761_01G000300.1
>TraesROB_scaffold_027783_01G000200.1
>TraesROB_scaffold_027928_01G000300.1
>TraesROB_scaffold_027953_01G000100.1
>TraesROB_scaffold_027970_01G000200.1
>TraesROB_scaffold_027977_01G000600.1
>TraesROB_scaffold_027997_01G000300.1
>TraesROB_scaffold_028001_01G000100.1
>TraesROB_scaffold_028013_01G000100.1
>TraesROB_scaffold_028068_01G000300.1
>TraesROB_scaffold_028079_01G000700.1
>TraesROB_scaffold_028102_01G000200.1
>TraesROB_scaffold_028131_01G000100.1
>TraesROB_scaffold_028137_01G000200.1
>TraesROB_scaffold_028221_01G000200.1
>TraesROB_scaffold_028221_01G000300.1
>TraesROB_scaffold_028221_01G000500.1
>TraesROB_scaffold_028230_01G000200.1
>TraesROB_scaffold_028274_01G000600.1
>TraesROB_scaffold_028323_01G000100.1
>TraesROB_scaffold_028353_01G000200.1
>TraesROB_scaffold_028366_01G000100.1
>TraesROB_scaffold_028407_01G000100.1
>TraesROB_scaffold_028429_01G000100.1
>TraesROB_scaffold_028484_01G000200.1
>TraesROB_scaffold_028540_01G000200.1
>TraesROB_scaffold_028562_01G000300.1
>TraesROB_scaffold_028571_01G000100.1
>TraesROB_scaffold_028649_01G000100.1
>TraesROB_scaffold_028653_01G000200.1
>TraesROB_scaffold_028685_01G000300.1_split1
>TraesROB_scaffold_028685_01G000300.1_split2
>TraesROB_scaffold_028736_01G000200.1
>TraesROB_scaffold_028757_01G000200.1
>TraesROB_scaffold_028783_01G000200.1
>TraesROB_scaffold_028784_01G000300.1
>TraesROB_scaffold_028792_01G000100.1
>TraesROB_scaffold_028861_01G000300.1
>TraesROB_scaffold_028918_01G000100.1
>TraesROB_scaffold_028936_01G000400.1
>TraesROB_scaffold_028955_01G000100.1
>TraesROB_scaffold_029019_01G000200.1
>TraesROB_scaffold_029019_01G000300.1
>TraesROB_scaffold_029084_01G000100.1
>TraesROB_scaffold_029093_01G000100.1
>TraesROB_scaffold_029182_01G000200.1
>TraesROB_scaffold_029222_01G000200.1
>TraesROB_scaffold_029247_01G000100.1
>TraesROB_scaffold_029277_01G000100.1
>TraesROB_scaffold_029313_01G000100.1
>TraesROB_scaffold_029332_01G000100.1
>TraesROB_scaffold_029332_01G000200.1
>TraesROB_scaffold_029332_01G000400.1
>TraesROB_scaffold_029332_01G000600.1
>TraesROB_scaffold_029389_01G000100.1
>TraesROB_scaffold_029402_01G000300.1
>TraesROB_scaffold_029402_01G000500.1
>TraesROB_scaffold_029403_01G000300.1
>TraesROB_scaffold_029415_01G000300.1
>TraesROB_scaffold_029493_01G000100.1
>TraesROB_scaffold_029519_01G000200.1
>TraesROB_scaffold_029592_01G000400.1
>TraesROB_scaffold_029631_01G000200.1
>TraesROB_scaffold_029935_01G000100.1
>TraesROB_scaffold_029943_01G000100.1
>TraesROB_scaffold_030030_01G000500.1
>TraesROB_scaffold_030037_01G000200.1
>TraesROB_scaffold_030106_01G000200.1
>TraesROB_scaffold_030116_01G000200.1
>TraesROB_scaffold_030219_01G000100.1
>TraesROB_scaffold_030219_01G000300.1
>TraesROB_scaffold_030249_01G000300.1
>TraesROB_scaffold_030264_01G000100.1
>TraesROB_scaffold_030264_01G000300.1
>TraesROB_scaffold_030264_01G000700.1
>TraesROB_scaffold_030302_01G000300.1_split1
>TraesROB_scaffold_030302_01G000300.1_split2
>TraesROB_scaffold_030341_01G000300.1
>TraesROB_scaffold_030354_01G000100.1
>TraesROB_scaffold_030405_01G000300.1
>TraesROB_scaffold_030509_01G000400.1
>TraesROB_scaffold_030518_01G000100.1
>TraesROB_scaffold_030623_01G000200.1
>TraesROB_scaffold_030641_01G000100.1
>TraesROB_scaffold_030674_01G000400.1
>TraesROB_scaffold_030747_01G000300.1
>TraesROB_scaffold_030770_01G000400.1
>TraesROB_scaffold_030798_01G000400.1
>TraesROB_scaffold_030806_01G000100.1
>TraesROB_scaffold_030835_01G000200.1
>TraesROB_scaffold_030835_01G000300.1
>TraesROB_scaffold_030893_01G000100.1
>TraesROB_scaffold_030893_01G000200.1
>TraesROB_scaffold_030934_01G000100.1
>TraesROB_scaffold_031074_01G000100.1
>TraesROB_scaffold_031106_01G000100.1
>TraesROB_scaffold_031147_01G000300.1
>TraesROB_scaffold_031160_01G000100.1
>TraesROB_scaffold_031162_01G000900.1
>TraesROB_scaffold_031162_01G001000.1
>TraesROB_scaffold_031196_01G000100.1
>TraesROB_scaffold_031206_01G000100.1
>TraesROB_scaffold_031255_01G000100.1
>TraesROB_scaffold_031261_01G000100.1
>TraesROB_scaffold_031262_01G000200.1
>TraesROB_scaffold_031262_01G000400.1
>TraesROB_scaffold_031267_01G000100.1
>TraesROB_scaffold_031267_01G000200.1
>TraesROB_scaffold_031279_01G000300.1
>TraesROB_scaffold_031279_01G000400.1
>TraesROB_scaffold_031279_01G000500.1
>TraesROB_scaffold_031299_01G000200.1
>TraesROB_scaffold_031347_01G000100.1
>TraesROB_scaffold_031371_01G000200.1
>TraesROB_scaffold_031376_01G000200.1
>TraesROB_scaffold_031385_01G000100.1
>TraesROB_scaffold_031402_01G000900.1
>TraesROB_scaffold_031456_01G000100.1
>TraesROB_scaffold_031487_01G000100.1
>TraesROB_scaffold_031487_01G000200.1
>TraesROB_scaffold_031488_01G000200.1
>TraesROB_scaffold_031506_01G000600.1
>TraesROB_scaffold_031674_01G000100.1
>TraesROB_scaffold_031697_01G000100.1
>TraesROB_scaffold_031708_01G000500.1
>TraesROB_scaffold_031750_01G000100.1
>TraesROB_scaffold_031850_01G000400.1
>TraesROB_scaffold_031863_01G000300.1
>TraesROB_scaffold_031961_01G000100.1
>TraesROB_scaffold_031986_01G000100.1
>TraesROB_scaffold_031993_01G000100.1
>TraesROB_scaffold_031997_01G000100.1
>TraesROB_scaffold_032050_01G000100.1
>TraesROB_scaffold_032053_01G000200.1
>TraesROB_scaffold_032068_01G000100.1
>TraesROB_scaffold_032145_01G000100.1
>TraesROB_scaffold_032145_01G000200.1
>TraesROB_scaffold_032256_01G000200.1
>TraesROB_scaffold_032269_01G000200.1
>TraesROB_scaffold_032277_01G000100.1
>TraesROB_scaffold_032290_01G000100.1
>TraesROB_scaffold_032295_01G000100.1
>TraesROB_scaffold_032313_01G000100.1
>TraesROB_scaffold_032314_01G000600.1
>TraesROB_scaffold_032373_01G000400.1
>TraesROB_scaffold_032392_01G000100.1
>TraesROB_scaffold_032399_01G000200.1
>TraesROB_scaffold_032399_01G000500.1
>TraesROB_scaffold_032411_01G000400.1
>TraesROB_scaffold_032432_01G000100.1
>TraesROB_scaffold_032440_01G000300.1
>TraesROB_scaffold_032492_01G000100.1
>TraesROB_scaffold_032493_01G000300.1
>TraesROB_scaffold_032497_01G000200.1
>TraesROB_scaffold_032538_01G000100.1
>TraesROB_scaffold_032553_01G000300.1
>TraesROB_scaffold_032566_01G000100.1
>TraesROB_scaffold_032591_01G000100.1
>TraesROB_scaffold_032597_01G000100.1
>TraesROB_scaffold_032625_01G000300.1
>TraesROB_scaffold_032678_01G000300.1
>TraesROB_scaffold_032680_01G000100.1
>TraesROB_scaffold_032705_01G000100.1
>TraesROB_scaffold_032741_01G000100.1
>TraesROB_scaffold_032744_01G000100.1
>TraesROB_scaffold_032744_01G000300.1
>TraesROB_scaffold_032759_01G000400.1
>TraesROB_scaffold_032847_01G000100.1
>TraesROB_scaffold_032847_01G000200.1
>TraesROB_scaffold_032848_01G000200.1
>TraesROB_scaffold_032878_01G000200.1
>TraesROB_scaffold_032921_01G000100.1
>TraesROB_scaffold_032934_01G000100.1
>TraesROB_scaffold_032956_01G000100.1
>TraesROB_scaffold_032965_01G000300.1
>TraesROB_scaffold_032984_01G000100.1
>TraesROB_scaffold_032984_01G000200.1
>TraesROB_scaffold_032995_01G000100.1
>TraesROB_scaffold_033083_01G000200.1
>TraesROB_scaffold_033093_01G000200.1
>TraesROB_scaffold_033104_01G000100.1
>TraesROB_scaffold_033129_01G000200.1
>TraesROB_scaffold_033132_01G000200.1
>TraesROB_scaffold_033132_01G000300.1
>TraesROB_scaffold_033162_01G000100.1
>TraesROB_scaffold_033213_01G000300.1
>TraesROB_scaffold_033276_01G000200.1
>TraesROB_scaffold_033299_01G000300.1
>TraesROB_scaffold_033326_01G000100.1
>TraesROB_scaffold_033333_01G000100.1
>TraesROB_scaffold_033341_01G000300.1
>TraesROB_scaffold_033424_01G000100.1
>TraesROB_scaffold_033429_01G000100.1
>TraesROB_scaffold_033429_01G000400.1
>TraesROB_scaffold_033498_01G000100.1
>TraesROB_scaffold_033507_01G000100.1
>TraesROB_scaffold_033507_01G000300.1
>TraesROB_scaffold_033530_01G000100.1
>TraesROB_scaffold_033562_01G000400.1
>TraesROB_scaffold_033562_01G000500.1
>TraesROB_scaffold_033565_01G000100.1
>TraesROB_scaffold_033568_01G000100.1
>TraesROB_scaffold_033584_01G000200.1
>TraesROB_scaffold_033663_01G000200.1
>TraesROB_scaffold_033671_01G000100.1
>TraesROB_scaffold_033744_01G000400.1
>TraesROB_scaffold_033750_01G000700.1
>TraesROB_scaffold_033750_01G000800.1
>TraesROB_scaffold_033805_01G000100.1
>TraesROB_scaffold_033836_01G000400.1
>TraesROB_scaffold_033838_01G000100.1
>TraesROB_scaffold_033840_01G000400.1
>TraesROB_scaffold_033939_01G000100.1
>TraesROB_scaffold_033962_01G000500.1
>TraesROB_scaffold_033967_01G000400.1
>TraesROB_scaffold_033979_01G000200.1
>TraesROB_scaffold_033979_01G000400.1
>TraesROB_scaffold_034032_01G000300.1
>TraesROB_scaffold_034042_01G000100.1
>TraesROB_scaffold_034081_01G000300.1_split1
>TraesROB_scaffold_034081_01G000300.1_split2
>TraesROB_scaffold_034114_01G000100.1
>TraesROB_scaffold_034142_01G000100.1
>TraesROB_scaffold_034173_01G000100.1
>TraesROB_scaffold_034215_01G000500.1
>TraesROB_scaffold_034256_01G000100.1
>TraesROB_scaffold_034276_01G000200.1
>TraesROB_scaffold_034276_01G000300.1
>TraesROB_scaffold_034297_01G000100.1
>TraesROB_scaffold_034300_01G000300.1
>TraesROB_scaffold_034305_01G000100.1
>TraesROB_scaffold_034321_01G000400.1
>TraesROB_scaffold_034387_01G000600.1_split1
>TraesROB_scaffold_034387_01G000600.1_split2
>TraesROB_scaffold_034449_01G000100.1
>TraesROB_scaffold_034449_01G000200.1
>TraesROB_scaffold_034468_01G000100.1
>TraesROB_scaffold_034485_01G000100.1
>TraesROB_scaffold_034533_01G000100.1
>TraesROB_scaffold_034555_01G000400.1
>TraesROB_scaffold_034560_01G000800.1
>TraesROB_scaffold_034578_01G000400.1
>TraesROB_scaffold_034604_01G000200.1
>TraesROB_scaffold_034626_01G000700.1
>TraesROB_scaffold_034631_01G000100.1
>TraesROB_scaffold_034763_01G000100.1
>TraesROB_scaffold_034782_01G000200.1
>TraesROB_scaffold_034801_01G000400.1
>TraesROB_scaffold_034854_01G000100.1
>TraesROB_scaffold_034868_01G000500.1
>TraesROB_scaffold_034875_01G000200.1
>TraesROB_scaffold_034883_01G000100.1
>TraesROB_scaffold_034906_01G000100.1
>TraesROB_scaffold_034975_01G000100.1
>TraesROB_scaffold_035040_01G000200.1
>TraesROB_scaffold_035060_01G000300.1
>TraesROB_scaffold_035068_01G000100.1
>TraesROB_scaffold_035080_01G000100.1
>TraesROB_scaffold_035111_01G000100.1
>TraesROB_scaffold_035149_01G000200.1
>TraesROB_scaffold_035201_01G000100.1
>TraesROB_scaffold_035204_01G000400.1
>TraesROB_scaffold_035241_01G000100.1
>TraesROB_scaffold_035258_01G000400.1
>TraesROB_scaffold_035345_01G000100.1
>TraesROB_scaffold_035466_01G000100.1
>TraesROB_scaffold_035495_01G000300.1
>TraesROB_scaffold_035495_01G000400.1
>TraesROB_scaffold_035508_01G000200.1
>TraesROB_scaffold_035604_01G000200.1
>TraesROB_scaffold_035676_01G000100.1
>TraesROB_scaffold_035681_01G000100.1
>TraesROB_scaffold_035730_01G000100.1
>TraesROB_scaffold_035756_01G000400.1
>TraesROB_scaffold_035767_01G000100.1
>TraesROB_scaffold_035806_01G000200.1
>TraesROB_scaffold_035843_01G000300.1
>TraesROB_scaffold_035864_01G000400.1
>TraesROB_scaffold_035893_01G000400.1
>TraesROB_scaffold_036020_01G000200.1
>TraesROB_scaffold_036080_01G000200.1
>TraesROB_scaffold_036128_01G000100.1
>TraesROB_scaffold_036135_01G000100.1
>TraesROB_scaffold_036141_01G000200.1
>TraesROB_scaffold_036192_01G000200.1
>TraesROB_scaffold_036198_01G000200.1
>TraesROB_scaffold_036208_01G000200.1
>TraesROB_scaffold_036273_01G000100.1
>TraesROB_scaffold_036276_01G000100.1
>TraesROB_scaffold_036307_01G000300.1
>TraesROB_scaffold_036330_01G000200.1
>TraesROB_scaffold_036383_01G000100.1
>TraesROB_scaffold_036383_01G000200.1
>TraesROB_scaffold_036383_01G000300.1
>TraesROB_scaffold_036383_01G000400.1
>TraesROB_scaffold_036390_01G000200.1
>TraesROB_scaffold_036448_01G000300.1
>TraesROB_scaffold_036455_01G000200.1
>TraesROB_scaffold_036513_01G000100.1
>TraesROB_scaffold_036563_01G000100.1
>TraesROB_scaffold_036572_01G000100.1
>TraesROB_scaffold_036581_01G000200.1
>TraesROB_scaffold_036598_01G000100.1
>TraesROB_scaffold_036630_01G000200.1
>TraesROB_scaffold_036638_01G000200.1
>TraesROB_scaffold_036661_01G000400.1
>TraesROB_scaffold_036661_01G000600.1
>TraesROB_scaffold_036661_01G000800.1
>TraesROB_scaffold_036673_01G000100.1
>TraesROB_scaffold_036711_01G000700.1
>TraesROB_scaffold_036722_01G000300.1
>TraesROB_scaffold_036747_01G000100.1
>TraesROB_scaffold_036818_01G000400.1
>TraesROB_scaffold_036874_01G000200.1
>TraesROB_scaffold_036884_01G000300.1
>TraesROB_scaffold_036892_01G000200.1
>TraesROB_scaffold_036907_01G000200.1
>TraesROB_scaffold_036936_01G000100.1
>TraesROB_scaffold_036937_01G000100.1
>TraesROB_scaffold_036941_01G000300.1
>TraesROB_scaffold_037007_01G000100.1
>TraesROB_scaffold_037081_01G000100.1
>TraesROB_scaffold_037087_01G000100.1
>TraesROB_scaffold_037101_01G000200.1
>TraesROB_scaffold_037112_01G000100.1
>TraesROB_scaffold_037112_01G000200.1
>TraesROB_scaffold_037112_01G000300.1
>TraesROB_scaffold_037134_01G000200.1
>TraesROB_scaffold_037134_01G000300.1
>TraesROB_scaffold_037174_01G000300.1
>TraesROB_scaffold_037185_01G000100.1
>TraesROB_scaffold_037228_01G000100.1
>TraesROB_scaffold_037228_01G000200.1
>TraesROB_scaffold_037289_01G000600.1
>TraesROB_scaffold_037299_01G000100.1
>TraesROB_scaffold_037299_01G000300.1
>TraesROB_scaffold_037426_01G000100.1
>TraesROB_scaffold_037455_01G000100.1
>TraesROB_scaffold_037459_01G000300.1
>TraesROB_scaffold_037469_01G000400.1
>TraesROB_scaffold_037469_01G000500.1
>TraesROB_scaffold_037469_01G000600.1
>TraesROB_scaffold_037485_01G000200.1
>TraesROB_scaffold_037492_01G000100.1
>TraesROB_scaffold_037495_01G000600.1
>TraesROB_scaffold_037520_01G000100.1
>TraesROB_scaffold_037555_01G000100.1
>TraesROB_scaffold_037555_01G000300.1
>TraesROB_scaffold_037591_01G000200.1
>TraesROB_scaffold_037592_01G000100.1
>TraesROB_scaffold_037642_01G000100.1
>TraesROB_scaffold_037666_01G000400.1
>TraesROB_scaffold_037678_01G000100.1
>TraesROB_scaffold_037678_01G000200.1
>TraesROB_scaffold_037702_01G000200.1
>TraesROB_scaffold_037714_01G000100.1
>TraesROB_scaffold_037756_01G000200.1
>TraesROB_scaffold_037766_01G000400.1
>TraesROB_scaffold_037802_01G000200.1
>TraesROB_scaffold_037802_01G000300.1
>TraesROB_scaffold_037802_01G000400.1
>TraesROB_scaffold_037818_01G000100.1
>TraesROB_scaffold_037818_01G000300.1
>TraesROB_scaffold_037861_01G000100.1
>TraesROB_scaffold_037879_01G000100.1
>TraesROB_scaffold_037879_01G000200.1
>TraesROB_scaffold_037902_01G000200.1
>TraesROB_scaffold_037944_01G000100.1
>TraesROB_scaffold_037944_01G000200.1
>TraesROB_scaffold_037954_01G000200.1
>TraesROB_scaffold_037970_01G000100.1
>TraesROB_scaffold_037984_01G000100.1
>TraesROB_scaffold_038002_01G000100.1
>TraesROB_scaffold_038003_01G000100.1
>TraesROB_scaffold_038016_01G000100.1
>TraesROB_scaffold_038035_01G000400.1
>TraesROB_scaffold_038104_01G000100.1
>TraesROB_scaffold_038104_01G000300.1
>TraesROB_scaffold_038105_01G000200.1
>TraesROB_scaffold_038113_01G000100.1
>TraesROB_scaffold_038113_01G000200.1
>TraesROB_scaffold_038122_01G000300.1
>TraesROB_scaffold_038123_01G000100.1
>TraesROB_scaffold_038123_01G000200.1
>TraesROB_scaffold_038123_01G000400.1
>TraesROB_scaffold_038123_01G000600.1
>TraesROB_scaffold_038123_01G000800.1
>TraesROB_scaffold_038310_01G000200.1
>TraesROB_scaffold_038339_01G000300.1
>TraesROB_scaffold_038347_01G000100.1
>TraesROB_scaffold_038373_01G000300.1
>TraesROB_scaffold_038409_01G000100.1
>TraesROB_scaffold_038440_01G000200.1
>TraesROB_scaffold_038521_01G000100.1
>TraesROB_scaffold_038521_01G000300.1
>TraesROB_scaffold_038531_01G000300.1
>TraesROB_scaffold_038570_01G000100.1
>TraesROB_scaffold_038584_01G000100.1
>TraesROB_scaffold_038658_01G000100.1
>TraesROB_scaffold_038693_01G000100.1
>TraesROB_scaffold_038711_01G000200.1
>TraesROB_scaffold_038744_01G000100.1
>TraesROB_scaffold_038750_01G000100.1
>TraesROB_scaffold_038783_01G000200.1
>TraesROB_scaffold_038784_01G000100.1
>TraesROB_scaffold_038798_01G000100.1
>TraesROB_scaffold_038918_01G000200.1
>TraesROB_scaffold_038924_01G000100.1
>TraesROB_scaffold_038972_01G000100.1
>TraesROB_scaffold_038993_01G000200.1
>TraesROB_scaffold_039008_01G000300.1
>TraesROB_scaffold_039071_01G000200.1
>TraesROB_scaffold_039113_01G000200.1
>TraesROB_scaffold_039121_01G000100.1
>TraesROB_scaffold_039129_01G000100.1
>TraesROB_scaffold_039143_01G000200.1
>TraesROB_scaffold_039151_01G000100.1
>TraesROB_scaffold_039152_01G000100.1
>TraesROB_scaffold_039161_01G000600.1
>TraesROB_scaffold_039171_01G000100.1
>TraesROB_scaffold_039180_01G000400.1
>TraesROB_scaffold_039190_01G000100.1
>TraesROB_scaffold_039267_01G000100.1
>TraesROB_scaffold_039274_01G000200.1
>TraesROB_scaffold_039287_01G000100.1
>TraesROB_scaffold_039293_01G000600.1
>TraesROB_scaffold_039309_01G000100.1
>TraesROB_scaffold_039309_01G000200.1
>TraesROB_scaffold_039333_01G000100.1
>TraesROB_scaffold_039335_01G000100.1
>TraesROB_scaffold_039335_01G000200.1
>TraesROB_scaffold_039373_01G000100.1
>TraesROB_scaffold_039394_01G000100.1
>TraesROB_scaffold_039401_01G000100.1
>TraesROB_scaffold_039402_01G000200.1
>TraesROB_scaffold_039402_01G000300.1
>TraesROB_scaffold_039492_01G000300.1
>TraesROB_scaffold_039511_01G000100.1
>TraesROB_scaffold_039514_01G000100.1
>TraesROB_scaffold_039541_01G000100.1
>TraesROB_scaffold_039617_01G000300.1
>TraesROB_scaffold_039712_01G000200.1
>TraesROB_scaffold_039731_01G000100.1
>TraesROB_scaffold_039790_01G000200.1
>TraesROB_scaffold_039842_01G000100.1
>TraesROB_scaffold_039864_01G000600.1
>TraesROB_scaffold_039864_01G000700.1
>TraesROB_scaffold_039887_01G000500.1
>TraesROB_scaffold_039947_01G000100.1
>TraesROB_scaffold_040023_01G000400.1
>TraesROB_scaffold_040043_01G000100.1
>TraesROB_scaffold_040110_01G000500.1
>TraesROB_scaffold_040157_01G000200.1
>TraesROB_scaffold_040173_01G000100.1
>TraesROB_scaffold_040177_01G000200.1
>TraesROB_scaffold_040202_01G000200.1
>TraesROB_scaffold_040248_01G000200.1
>TraesROB_scaffold_040294_01G000700.1
>TraesROB_scaffold_040312_01G000100.1
>TraesROB_scaffold_040315_01G000500.1
>TraesROB_scaffold_040315_01G000600.1
>TraesROB_scaffold_040317_01G000200.1
>TraesROB_scaffold_040356_01G000100.1
>TraesROB_scaffold_040356_01G000300.1
>TraesROB_scaffold_040393_01G000400.1
>TraesROB_scaffold_040471_01G000200.1
>TraesROB_scaffold_040507_01G000100.1
>TraesROB_scaffold_040533_01G000100.1
>TraesROB_scaffold_040543_01G000200.1
>TraesROB_scaffold_040553_01G000100.1
>TraesROB_scaffold_040591_01G000200.1
>TraesROB_scaffold_040799_01G000100.1
>TraesROB_scaffold_040932_01G000100.1
>TraesROB_scaffold_040967_01G000100.1
>TraesROB_scaffold_040978_01G000200.1
>TraesROB_scaffold_041009_01G000100.1
>TraesROB_scaffold_041018_01G000200.1
>TraesROB_scaffold_041019_01G000100.1
>TraesROB_scaffold_041019_01G000300.1
>TraesROB_scaffold_041019_01G000400.1
>TraesROB_scaffold_041022_01G000100.1
>TraesROB_scaffold_041022_01G000300.1
>TraesROB_scaffold_041044_01G000200.1
>TraesROB_scaffold_041075_01G000500.1
>TraesROB_scaffold_041127_01G000200.1
>TraesROB_scaffold_041131_01G000300.1
>TraesROB_scaffold_041131_01G000400.1
>TraesROB_scaffold_041131_01G000500.1
>TraesROB_scaffold_041144_01G000100.1
>TraesROB_scaffold_041163_01G000100.1
>TraesROB_scaffold_041194_01G000100.1
>TraesROB_scaffold_041249_01G000500.1
>TraesROB_scaffold_041259_01G000200.1
>TraesROB_scaffold_041369_01G000300.1
>TraesROB_scaffold_041392_01G000100.1
>TraesROB_scaffold_041395_01G000100.1
>TraesROB_scaffold_041397_01G000100.1
>TraesROB_scaffold_041414_01G000200.1
>TraesROB_scaffold_041430_01G000300.1
>TraesROB_scaffold_041430_01G000500.1
>TraesROB_scaffold_041430_01G000700.1
>TraesROB_scaffold_041431_01G000400.1
>TraesROB_scaffold_041479_01G000200.1
>TraesROB_scaffold_041498_01G000400.1
>TraesROB_scaffold_041552_01G000100.1
>TraesROB_scaffold_041557_01G000200.1
>TraesROB_scaffold_041694_01G000300.1
>TraesROB_scaffold_041710_01G000200.1
>TraesROB_scaffold_041725_01G000100.1
>TraesROB_scaffold_041802_01G000100.1
>TraesROB_scaffold_041805_01G000100.1
>TraesROB_scaffold_041814_01G000600.1
>TraesROB_scaffold_041814_01G000700.1
>TraesROB_scaffold_041854_01G000500.1
>TraesROB_scaffold_041889_01G000100.1
>TraesROB_scaffold_041899_01G000100.1
>TraesROB_scaffold_041920_01G000200.1
>TraesROB_scaffold_041920_01G000300.1
>TraesROB_scaffold_041984_01G000100.1
>TraesROB_scaffold_041993_01G000100.1
>TraesROB_scaffold_041997_01G000100.1
>TraesROB_scaffold_042037_01G000200.1
>TraesROB_scaffold_042058_01G000100.1
>TraesROB_scaffold_042112_01G000500.1
>TraesROB_scaffold_042176_01G000100.1
>TraesROB_scaffold_042209_01G000300.1
>TraesROB_scaffold_042222_01G000600.1
>TraesROB_scaffold_042338_01G000500.1
>TraesROB_scaffold_042360_01G000100.1
>TraesROB_scaffold_042438_01G000200.1
>TraesROB_scaffold_042439_01G000100.1
>TraesROB_scaffold_042465_01G000200.1
>TraesROB_scaffold_042466_01G000500.1
>TraesROB_scaffold_042471_01G000300.1
>TraesROB_scaffold_042553_01G000500.1
>TraesROB_scaffold_042607_01G000100.1
>TraesROB_scaffold_042672_01G000200.1
>TraesROB_scaffold_042756_01G000200.1
>TraesROB_scaffold_042800_01G000700.1
>TraesROB_scaffold_042809_01G000400.1
>TraesROB_scaffold_042835_01G000100.1
>TraesROB_scaffold_042838_01G000100.1
>TraesROB_scaffold_042842_01G000300.1
>TraesROB_scaffold_042915_01G000300.1
>TraesROB_scaffold_043008_01G000100.1
>TraesROB_scaffold_043009_01G000300.1
>TraesROB_scaffold_043013_01G000100.1
>TraesROB_scaffold_043013_01G000200.1
>TraesROB_scaffold_043044_01G000100.1
>TraesROB_scaffold_043094_01G000200.1
>TraesROB_scaffold_043124_01G000100.1
>TraesROB_scaffold_043144_01G000100.1
>TraesROB_scaffold_043191_01G000200.1
>TraesROB_scaffold_043193_01G000100.1
>TraesROB_scaffold_043221_01G000400.1
>TraesROB_scaffold_043221_01G000500.1
>TraesROB_scaffold_043235_01G000200.1
>TraesROB_scaffold_043268_01G000100.1
>TraesROB_scaffold_043356_01G000300.1
>TraesROB_scaffold_043366_01G000100.1
>TraesROB_scaffold_043368_01G000300.1
>TraesROB_scaffold_043400_01G000100.1
>TraesROB_scaffold_043456_01G000100.1
>TraesROB_scaffold_043469_01G000100.1
>TraesROB_scaffold_043474_01G000200.1
>TraesROB_scaffold_043487_01G000100.1
>TraesROB_scaffold_043498_01G000100.1
>TraesROB_scaffold_043498_01G000600.1
>TraesROB_scaffold_043499_01G000200.1
>TraesROB_scaffold_043564_01G000100.1
>TraesROB_scaffold_043593_01G000400.1
>TraesROB_scaffold_043668_01G000100.1
>TraesROB_scaffold_043732_01G000100.1
>TraesROB_scaffold_043821_01G000200.1
>TraesROB_scaffold_043843_01G000200.1
>TraesROB_scaffold_043862_01G000200.1
>TraesROB_scaffold_043890_01G000100.1
>TraesROB_scaffold_043898_01G000200.1
>TraesROB_scaffold_043898_01G000300.1
>TraesROB_scaffold_043955_01G000100.1
>TraesROB_scaffold_044023_01G000300.1
>TraesROB_scaffold_044030_01G000100.1
>TraesROB_scaffold_044030_01G000200.1
>TraesROB_scaffold_044146_01G000300.1_split1
>TraesROB_scaffold_044146_01G000300.1_split2
>TraesROB_scaffold_044165_01G000200.1
>TraesROB_scaffold_044207_01G000100.1
>TraesROB_scaffold_044214_01G000300.1
>TraesROB_scaffold_044229_01G000200.1
>TraesROB_scaffold_044233_01G000100.1
>TraesROB_scaffold_044263_01G000200.1
>TraesROB_scaffold_044337_01G000100.1
>TraesROB_scaffold_044384_01G000200.1
>TraesROB_scaffold_044450_01G000200.1
>TraesROB_scaffold_044486_01G000200.1
>TraesROB_scaffold_044630_01G000100.1
>TraesROB_scaffold_044632_01G000500.1
>TraesROB_scaffold_044641_01G000100.1
>TraesROB_scaffold_044663_01G000100.1
>TraesROB_scaffold_044663_01G000200.1
>TraesROB_scaffold_044696_01G000300.1
>TraesROB_scaffold_044727_01G000100.1
>TraesROB_scaffold_044728_01G000200.1
>TraesROB_scaffold_044753_01G000200.1
>TraesROB_scaffold_044753_01G000300.1
>TraesROB_scaffold_044780_01G000200.1
>TraesROB_scaffold_044857_01G000300.1
>TraesROB_scaffold_044867_01G000100.1
>TraesROB_scaffold_044895_01G000400.1
>TraesROB_scaffold_044901_01G000100.1
>TraesROB_scaffold_044969_01G000200.1
>TraesROB_scaffold_044975_01G000100.1
>TraesROB_scaffold_044977_01G000200.1
>TraesROB_scaffold_044989_01G000300.1
>TraesROB_scaffold_045006_01G000200.1
>TraesROB_scaffold_045008_01G000100.1
>TraesROB_scaffold_045031_01G000600.1
>TraesROB_scaffold_045039_01G000200.1
>TraesROB_scaffold_045039_01G000300.1
>TraesROB_scaffold_045066_01G000500.1
>TraesROB_scaffold_045176_01G000200.1
>TraesROB_scaffold_045178_01G000400.1
>TraesROB_scaffold_045185_01G000200.1
>TraesROB_scaffold_045194_01G000100.1
>TraesROB_scaffold_045197_01G000100.1
>TraesROB_scaffold_045355_01G000100.1
>TraesROB_scaffold_045367_01G000100.1
>TraesROB_scaffold_045524_01G000100.1
>TraesROB_scaffold_045566_01G000100.1
>TraesROB_scaffold_045566_01G000200.1
>TraesROB_scaffold_045614_01G000200.1
>TraesROB_scaffold_045694_01G000300.1
>TraesROB_scaffold_045719_01G000100.1
>TraesROB_scaffold_045719_01G000200.1
>TraesROB_scaffold_045783_01G000200.1
>TraesROB_scaffold_045784_01G000200.1
>TraesROB_scaffold_045823_01G000100.1
>TraesROB_scaffold_045923_01G000300.1
>TraesROB_scaffold_045932_01G000100.1
>TraesROB_scaffold_045949_01G000200.1
>TraesROB_scaffold_045959_01G000200.1
>TraesROB_scaffold_045959_01G000300.1
>TraesROB_scaffold_046089_01G000200.1
>TraesROB_scaffold_046114_01G000100.1
>TraesROB_scaffold_046117_01G000100.1
>TraesROB_scaffold_046181_01G000200.1
>TraesROB_scaffold_046207_01G000100.1
>TraesROB_scaffold_046251_01G000200.1
>TraesROB_scaffold_046411_01G000100.1
>TraesROB_scaffold_046411_01G000200.1
>TraesROB_scaffold_046447_01G000100.1
>TraesROB_scaffold_046475_01G000200.1
>TraesROB_scaffold_046556_01G000100.1
>TraesROB_scaffold_046609_01G000100.1
>TraesROB_scaffold_046624_01G000300.1
>TraesROB_scaffold_046624_01G000400.1
>TraesROB_scaffold_046647_01G000100.1
>TraesROB_scaffold_046650_01G000100.1
>TraesROB_scaffold_046679_01G000200.1
>TraesROB_scaffold_046680_01G000500.1
>TraesROB_scaffold_046681_01G000100.1
>TraesROB_scaffold_046745_01G000100.1
>TraesROB_scaffold_046802_01G000200.1
>TraesROB_scaffold_046849_01G000100.1
>TraesROB_scaffold_046893_01G000100.1
>TraesROB_scaffold_046916_01G000100.1
>TraesROB_scaffold_046927_01G000300.1
>TraesROB_scaffold_046942_01G000100.1
>TraesROB_scaffold_046942_01G000500.1
>TraesROB_scaffold_046961_01G000100.1
>TraesROB_scaffold_046961_01G000200.1
>TraesROB_scaffold_047010_01G000300.1
>TraesROB_scaffold_047010_01G000400.1
>TraesROB_scaffold_047059_01G000100.1
>TraesROB_scaffold_047080_01G000400.1
>TraesROB_scaffold_047089_01G000100.1
>TraesROB_scaffold_047108_01G000100.1
>TraesROB_scaffold_047114_01G000200.1
>TraesROB_scaffold_047119_01G000100.1
>TraesROB_scaffold_047128_01G000100.1
>TraesROB_scaffold_047157_01G000300.1
>TraesROB_scaffold_047170_01G000100.1
>TraesROB_scaffold_047170_01G000500.1
>TraesROB_scaffold_047172_01G000100.1
>TraesROB_scaffold_047175_01G000100.1
>TraesROB_scaffold_047181_01G000200.1
>TraesROB_scaffold_047204_01G000100.1
>TraesROB_scaffold_047226_01G000500.1
>TraesROB_scaffold_047226_01G000600.1
>TraesROB_scaffold_047267_01G000300.1
>TraesROB_scaffold_047320_01G000100.1
>TraesROB_scaffold_047424_01G000200.1
>TraesROB_scaffold_047470_01G000100.1
>TraesROB_scaffold_047471_01G000100.1
>TraesROB_scaffold_047487_01G000100.1
>TraesROB_scaffold_047567_01G000100.1
>TraesROB_scaffold_047740_01G000100.1
>TraesROB_scaffold_047776_01G000300.1
>TraesROB_scaffold_047831_01G000100.1
>TraesROB_scaffold_047977_01G000300.1
>TraesROB_scaffold_048007_01G000100.1
>TraesROB_scaffold_048185_01G000500.1
>TraesROB_scaffold_048242_01G000300.1
>TraesROB_scaffold_048290_01G000200.1
>TraesROB_scaffold_048343_01G000300.1
>TraesROB_scaffold_048348_01G000300.1
>TraesROB_scaffold_048348_01G000500.1
>TraesROB_scaffold_048373_01G000100.1
>TraesROB_scaffold_048421_01G000100.1
>TraesROB_scaffold_048437_01G000100.1
>TraesROB_scaffold_048476_01G000100.1
>TraesROB_scaffold_048504_01G000300.1
>TraesROB_scaffold_048505_01G000200.1
>TraesROB_scaffold_048505_01G000400.1
>TraesROB_scaffold_048517_01G000100.1
>TraesROB_scaffold_048538_01G000300.1
>TraesROB_scaffold_048582_01G000100.1
>TraesROB_scaffold_048600_01G000200.1
>TraesROB_scaffold_048629_01G000100.1
>TraesROB_scaffold_048646_01G000100.1
>TraesROB_scaffold_048660_01G000100.1
>TraesROB_scaffold_048667_01G000400.1
>TraesROB_scaffold_048688_01G000300.1
>TraesROB_scaffold_048747_01G000100.1
>TraesROB_scaffold_048752_01G000100.1
>TraesROB_scaffold_048819_01G000100.1
>TraesROB_scaffold_048820_01G000100.1
>TraesROB_scaffold_048869_01G000100.1
>TraesROB_scaffold_048870_01G000100.1
>TraesROB_scaffold_048880_01G000200.1
>TraesROB_scaffold_048880_01G000300.1
>TraesROB_scaffold_048880_01G000400.1
>TraesROB_scaffold_048880_01G000500.1
>TraesROB_scaffold_048917_01G000500.1
>TraesROB_scaffold_049082_01G000100.1
>TraesROB_scaffold_049084_01G000100.1
>TraesROB_scaffold_049129_01G000100.1
>TraesROB_scaffold_049130_01G000200.1
>TraesROB_scaffold_049286_01G000100.1
>TraesROB_scaffold_049288_01G000100.1
>TraesROB_scaffold_049307_01G000100.1
>TraesROB_scaffold_049314_01G000100.1
>TraesROB_scaffold_049513_01G000300.1
>TraesROB_scaffold_049513_01G000600.1
>TraesROB_scaffold_049528_01G000200.1
>TraesROB_scaffold_049575_01G000300.1
>TraesROB_scaffold_049589_01G000200.1
>TraesROB_scaffold_049590_01G000200.1
>TraesROB_scaffold_049619_01G000200.1
>TraesROB_scaffold_049619_01G000400.1
>TraesROB_scaffold_049619_01G000500.1
>TraesROB_scaffold_049653_01G000100.1
>TraesROB_scaffold_049660_01G000100.1
>TraesROB_scaffold_049745_01G000100.1
>TraesROB_scaffold_049752_01G000100.1
>TraesROB_scaffold_049841_01G000300.1
>TraesROB_scaffold_049848_01G000200.1
>TraesROB_scaffold_049860_01G000100.1
>TraesROB_scaffold_049862_01G000100.1
>TraesROB_scaffold_049869_01G000100.1
>TraesROB_scaffold_049869_01G000200.1
>TraesROB_scaffold_049891_01G000200.1
>TraesROB_scaffold_049949_01G000100.1
>TraesROB_scaffold_050023_01G000200.1
>TraesROB_scaffold_050062_01G000100.1
>TraesROB_scaffold_050114_01G000100.1
>TraesROB_scaffold_050116_01G000100.1
>TraesROB_scaffold_050166_01G000100.1
>TraesROB_scaffold_050196_01G000200.1
>TraesROB_scaffold_050221_01G000300.1
>TraesROB_scaffold_050258_01G000300.1
>TraesROB_scaffold_050271_01G000100.1
>TraesROB_scaffold_050271_01G000200.1
>TraesROB_scaffold_050313_01G000100.1
>TraesROB_scaffold_050376_01G000300.1
>TraesROB_scaffold_050406_01G000100.1
>TraesROB_scaffold_050427_01G000100.1
>TraesROB_scaffold_050618_01G000200.1
>TraesROB_scaffold_050664_01G000100.1
>TraesROB_scaffold_050714_01G000100.1
>TraesROB_scaffold_050741_01G000200.1
>TraesROB_scaffold_050742_01G000200.1
>TraesROB_scaffold_050748_01G000200.1
>TraesROB_scaffold_050797_01G000400.1
>TraesROB_scaffold_050808_01G000200.1
>TraesROB_scaffold_050808_01G000300.1
>TraesROB_scaffold_050819_01G000300.1
>TraesROB_scaffold_050923_01G000100.1
>TraesROB_scaffold_050964_01G000100.1
>TraesROB_scaffold_051010_01G000100.1
>TraesROB_scaffold_051010_01G000200.1
>TraesROB_scaffold_051030_01G000300.1
>TraesROB_scaffold_051038_01G000100.1
>TraesROB_scaffold_051068_01G000300.1
>TraesROB_scaffold_051068_01G000400.1
>TraesROB_scaffold_051125_01G000200.1
>TraesROB_scaffold_051125_01G000300.1
>TraesROB_scaffold_051135_01G000100.1
>TraesROB_scaffold_051240_01G000200.1
>TraesROB_scaffold_051280_01G000100.1
>TraesROB_scaffold_051290_01G000100.1
>TraesROB_scaffold_051334_01G000200.1
>TraesROB_scaffold_051335_01G000400.1
>TraesROB_scaffold_051426_01G000100.1
>TraesROB_scaffold_051505_01G000200.1
>TraesROB_scaffold_051506_01G000100.1
>TraesROB_scaffold_051614_01G000200.1
>TraesROB_scaffold_051653_01G000100.1
>TraesROB_scaffold_051718_01G000300.1
>TraesROB_scaffold_051734_01G000200.1
>TraesROB_scaffold_051736_01G000100.1
>TraesROB_scaffold_051740_01G000100.1
>TraesROB_scaffold_051751_01G000100.1
>TraesROB_scaffold_051752_01G000100.1
>TraesROB_scaffold_051851_01G000100.1
>TraesROB_scaffold_051861_01G000300.1
>TraesROB_scaffold_051900_01G000200.1
>TraesROB_scaffold_051943_01G000100.1
>TraesROB_scaffold_051970_01G000100.1
>TraesROB_scaffold_052000_01G000200.1
>TraesROB_scaffold_052014_01G000200.1
>TraesROB_scaffold_052023_01G000200.1
>TraesROB_scaffold_052023_01G000400.1
>TraesROB_scaffold_052023_01G000500.1
>TraesROB_scaffold_052028_01G000300.1
>TraesROB_scaffold_052090_01G000400.1
>TraesROB_scaffold_052096_01G000100.1
>TraesROB_scaffold_052113_01G000100.1
>TraesROB_scaffold_052114_01G000100.1
>TraesROB_scaffold_052293_01G000100.1
>TraesROB_scaffold_052293_01G000200.1
>TraesROB_scaffold_052320_01G000100.1
>TraesROB_scaffold_052364_01G000100.1
>TraesROB_scaffold_052377_01G000200.1
>TraesROB_scaffold_052386_01G000200.1
>TraesROB_scaffold_052426_01G000400.1
>TraesROB_scaffold_052453_01G000200.1
>TraesROB_scaffold_052482_01G000100.1
>TraesROB_scaffold_052536_01G000100.1
>TraesROB_scaffold_052544_01G000300.1
>TraesROB_scaffold_052637_01G000100.1
>TraesROB_scaffold_052676_01G000100.1
>TraesROB_scaffold_052723_01G000600.1
>TraesROB_scaffold_052783_01G000100.1
>TraesROB_scaffold_052811_01G000300.1
>TraesROB_scaffold_052816_01G000100.1
>TraesROB_scaffold_052820_01G000800.1
>TraesROB_scaffold_052876_01G000100.1
>TraesROB_scaffold_052907_01G000100.1
>TraesROB_scaffold_053021_01G000100.1
>TraesROB_scaffold_053034_01G000400.1
>TraesROB_scaffold_053116_01G000300.1
>TraesROB_scaffold_053117_01G000100.1
>TraesROB_scaffold_053246_01G000100.1
>TraesROB_scaffold_053266_01G000300.1
>TraesROB_scaffold_053266_01G000600.1
>TraesROB_scaffold_053301_01G000100.1
>TraesROB_scaffold_053337_01G000100.1
>TraesROB_scaffold_053534_01G000100.1
>TraesROB_scaffold_053534_01G000200.1
>TraesROB_scaffold_053534_01G000300.1
>TraesROB_scaffold_053588_01G000100.1
>TraesROB_scaffold_053633_01G000100.1
>TraesROB_scaffold_053665_01G000100.1
>TraesROB_scaffold_053668_01G000300.1
>TraesROB_scaffold_053678_01G000200.1
>TraesROB_scaffold_053678_01G000400.1
>TraesROB_scaffold_053678_01G000600.1
>TraesROB_scaffold_053697_01G000200.1
>TraesROB_scaffold_053709_01G000100.1
>TraesROB_scaffold_053743_01G000100.1
>TraesROB_scaffold_053753_01G000200.1
>TraesROB_scaffold_053851_01G000200.1
>TraesROB_scaffold_053855_01G000100.1
>TraesROB_scaffold_053924_01G000200.1
>TraesROB_scaffold_053934_01G000100.1
>TraesROB_scaffold_054039_01G000100.1
>TraesROB_scaffold_054091_01G000100.1
>TraesROB_scaffold_054105_01G000200.1
>TraesROB_scaffold_054158_01G000100.1
>TraesROB_scaffold_054158_01G000200.1
>TraesROB_scaffold_054181_01G000100.1
>TraesROB_scaffold_054231_01G000100.1
>TraesROB_scaffold_054235_01G000500.1
>TraesROB_scaffold_054262_01G000100.1
>TraesROB_scaffold_054323_01G000100.1
>TraesROB_scaffold_054331_01G000100.1
>TraesROB_scaffold_054344_01G000100.1
>TraesROB_scaffold_054344_01G000300.1
>TraesROB_scaffold_054391_01G000100.1
>TraesROB_scaffold_054403_01G000100.1
>TraesROB_scaffold_054491_01G000300.1
>TraesROB_scaffold_054559_01G000100.1
>TraesROB_scaffold_054565_01G000100.1
>TraesROB_scaffold_054565_01G000200.1
>TraesROB_scaffold_054584_01G000100.1
>TraesROB_scaffold_054607_01G000200.1
>TraesROB_scaffold_054616_01G000200.1
>TraesROB_scaffold_054680_01G000200.1
>TraesROB_scaffold_054759_01G000300.1
>TraesROB_scaffold_054769_01G000600.1
>TraesROB_scaffold_054833_01G000100.1
>TraesROB_scaffold_054874_01G000200.1
>TraesROB_scaffold_054929_01G000200.1
>TraesROB_scaffold_054929_01G000300.1
>TraesROB_scaffold_054967_01G000100.1
>TraesROB_scaffold_054987_01G000100.1
>TraesROB_scaffold_055034_01G000100.1
>TraesROB_scaffold_055184_01G000100.1
>TraesROB_scaffold_055209_01G000300.1
>TraesROB_scaffold_055245_01G000200.1
>TraesROB_scaffold_055253_01G000100.1
>TraesROB_scaffold_055308_01G000200.1
>TraesROB_scaffold_055308_01G000400.1
>TraesROB_scaffold_055325_01G000100.1
>TraesROB_scaffold_055334_01G000100.1
>TraesROB_scaffold_055360_01G000200.1
>TraesROB_scaffold_055360_01G000300.1
>TraesROB_scaffold_055360_01G000400.1
>TraesROB_scaffold_055398_01G000300.1
>TraesROB_scaffold_055434_01G000100.1
>TraesROB_scaffold_055552_01G000100.1
>TraesROB_scaffold_055578_01G000300.1
>TraesROB_scaffold_055589_01G000100.1
>TraesROB_scaffold_055652_01G000200.1
>TraesROB_scaffold_055653_01G000100.1
>TraesROB_scaffold_055654_01G000200.1
>TraesROB_scaffold_055667_01G000100.1
>TraesROB_scaffold_055693_01G000200.1
>TraesROB_scaffold_055722_01G000100.1
>TraesROB_scaffold_055727_01G000200.1
>TraesROB_scaffold_055732_01G000200.1
>TraesROB_scaffold_055747_01G000100.1
>TraesROB_scaffold_055747_01G000400.1
>TraesROB_scaffold_055747_01G000600.1
>TraesROB_scaffold_055747_01G000700.1
>TraesROB_scaffold_055781_01G000100.1
>TraesROB_scaffold_055784_01G000100.1
>TraesROB_scaffold_055816_01G000100.1
>TraesROB_scaffold_055834_01G000200.1
>TraesROB_scaffold_055861_01G000100.1
>TraesROB_scaffold_055861_01G000300.1
>TraesROB_scaffold_055878_01G000300.1
>TraesROB_scaffold_055910_01G000200.1
>TraesROB_scaffold_055949_01G000200.1
>TraesROB_scaffold_056004_01G000200.1
>TraesROB_scaffold_056011_01G000100.1
>TraesROB_scaffold_056117_01G000100.1
>TraesROB_scaffold_056149_01G000200.1
>TraesROB_scaffold_056197_01G000100.1
>TraesROB_scaffold_056205_01G000200.1
>TraesROB_scaffold_056314_01G000300.1
>TraesROB_scaffold_056352_01G000100.1
>TraesROB_scaffold_056374_01G000200.1
>TraesROB_scaffold_056416_01G000100.1
>TraesROB_scaffold_056416_01G000200.1
>TraesROB_scaffold_056449_01G000200.1
>TraesROB_scaffold_056449_01G000300.1
>TraesROB_scaffold_056483_01G000100.1
>TraesROB_scaffold_056486_01G000300.1
>TraesROB_scaffold_056486_01G000500.1
>TraesROB_scaffold_056563_01G000300.1
>TraesROB_scaffold_056577_01G000100.1
>TraesROB_scaffold_056577_01G000200.1
>TraesROB_scaffold_056578_01G000100.1_split1
>TraesROB_scaffold_056578_01G000100.1_split2
>TraesROB_scaffold_056600_01G000100.1
>TraesROB_scaffold_056618_01G000200.1
>TraesROB_scaffold_056653_01G000100.1
>TraesROB_scaffold_056657_01G000200.1
>TraesROB_scaffold_056673_01G000100.1
>TraesROB_scaffold_056715_01G000200.1
>TraesROB_scaffold_056783_01G000700.1
>TraesROB_scaffold_056804_01G000500.1
>TraesROB_scaffold_056835_01G000100.1
>TraesROB_scaffold_056848_01G000100.1
>TraesROB_scaffold_056848_01G000200.1
>TraesROB_scaffold_056854_01G000200.1
>TraesROB_scaffold_056863_01G000300.1
>TraesROB_scaffold_056875_01G000400.1
>TraesROB_scaffold_056876_01G000100.1
>TraesROB_scaffold_056892_01G000300.1
>TraesROB_scaffold_057019_01G000100.1
>TraesROB_scaffold_057040_01G000100.1
>TraesROB_scaffold_057052_01G000200.1
>TraesROB_scaffold_057063_01G000200.1
>TraesROB_scaffold_057172_01G000300.1
>TraesROB_scaffold_057194_01G000100.1
>TraesROB_scaffold_057226_01G000100.1
>TraesROB_scaffold_057294_01G000100.1
>TraesROB_scaffold_057318_01G000300.1
>TraesROB_scaffold_057404_01G000100.1
>TraesROB_scaffold_057405_01G000500.1
>TraesROB_scaffold_057412_01G000100.1
>TraesROB_scaffold_057425_01G000200.1
>TraesROB_scaffold_057527_01G000300.1
>TraesROB_scaffold_057559_01G000100.1
>TraesROB_scaffold_057602_01G000200.1
>TraesROB_scaffold_057637_01G000100.1
>TraesROB_scaffold_057649_01G000300.1
>TraesROB_scaffold_057779_01G000200.1
>TraesROB_scaffold_057803_01G000100.1
>TraesROB_scaffold_057841_01G000100.1
>TraesROB_scaffold_057867_01G000500.1
>TraesROB_scaffold_057873_01G000200.1
>TraesROB_scaffold_057887_01G000400.1
>TraesROB_scaffold_058006_01G000100.1
>TraesROB_scaffold_058036_01G000100.1
>TraesROB_scaffold_058064_01G000100.1
>TraesROB_scaffold_058075_01G000300.1
>TraesROB_scaffold_058100_01G000300.1
>TraesROB_scaffold_058101_01G000100.1
>TraesROB_scaffold_058101_01G000200.1
>TraesROB_scaffold_058154_01G000300.1
>TraesROB_scaffold_058180_01G000200.1
>TraesROB_scaffold_058277_01G000100.1
>TraesROB_scaffold_058286_01G000100.1
>TraesROB_scaffold_058329_01G000100.1
>TraesROB_scaffold_058414_01G000400.1
>TraesROB_scaffold_058423_01G000100.1
>TraesROB_scaffold_058425_01G000100.1
>TraesROB_scaffold_058429_01G000100.1
>TraesROB_scaffold_058443_01G000200.1
>TraesROB_scaffold_058515_01G000100.1
>TraesROB_scaffold_058525_01G000200.1
>TraesROB_scaffold_058606_01G000100.1
>TraesROB_scaffold_058642_01G000100.1_split1
>TraesROB_scaffold_058642_01G000100.1_split2
>TraesROB_scaffold_058642_01G000100.1_split3
>TraesROB_scaffold_058667_01G000100.1
>TraesROB_scaffold_058676_01G000100.1
>TraesROB_scaffold_058735_01G000200.1
>TraesROB_scaffold_058785_01G000300.1
>TraesROB_scaffold_058790_01G000100.1
>TraesROB_scaffold_058815_01G000100.1
>TraesROB_scaffold_058860_01G000100.1
>TraesROB_scaffold_058860_01G000200.1
>TraesROB_scaffold_058860_01G000300.1
>TraesROB_scaffold_058907_01G000100.1
>TraesROB_scaffold_058972_01G000400.1
>TraesROB_scaffold_059053_01G000200.1
>TraesROB_scaffold_059094_01G000100.1
>TraesROB_scaffold_059207_01G000100.1
>TraesROB_scaffold_059208_01G000200.1
>TraesROB_scaffold_059305_01G000300.1
>TraesROB_scaffold_059321_01G000100.1
>TraesROB_scaffold_059346_01G000300.1
>TraesROB_scaffold_059356_01G000100.1
>TraesROB_scaffold_059356_01G000200.1
>TraesROB_scaffold_059387_01G000300.1
>TraesROB_scaffold_059459_01G000500.1
>TraesROB_scaffold_059473_01G000100.1
>TraesROB_scaffold_059479_01G000400.1
>TraesROB_scaffold_059576_01G000100.1
>TraesROB_scaffold_059588_01G000300.1
>TraesROB_scaffold_059588_01G000400.1
>TraesROB_scaffold_059594_01G000200.1
>TraesROB_scaffold_059608_01G000100.1
>TraesROB_scaffold_059608_01G000200.1
>TraesROB_scaffold_059640_01G000300.1
>TraesROB_scaffold_059697_01G000100.1
>TraesROB_scaffold_059700_01G000200.1
>TraesROB_scaffold_059762_01G000100.1
>TraesROB_scaffold_059762_01G000300.1
>TraesROB_scaffold_059799_01G000100.1
>TraesROB_scaffold_059868_01G000100.1
>TraesROB_scaffold_059900_01G000200.1
>TraesROB_scaffold_059933_01G000100.1
>TraesROB_scaffold_059989_01G000100.1
>TraesROB_scaffold_060013_01G000100.1
>TraesROB_scaffold_060025_01G000100.1
>TraesROB_scaffold_060069_01G000400.1
>TraesROB_scaffold_060092_01G000300.1
>TraesROB_scaffold_060144_01G000100.1
>TraesROB_scaffold_060162_01G000100.1
>TraesROB_scaffold_060247_01G000300.1
>TraesROB_scaffold_060276_01G000100.1
>TraesROB_scaffold_060295_01G000200.1
>TraesROB_scaffold_060319_01G000100.1
>TraesROB_scaffold_060345_01G000100.1
>TraesROB_scaffold_060397_01G000200.1
>TraesROB_scaffold_060399_01G000100.1
>TraesROB_scaffold_060399_01G000200.1
>TraesROB_scaffold_060399_01G000300.1
>TraesROB_scaffold_060425_01G000100.1
>TraesROB_scaffold_060430_01G000100.1
>TraesROB_scaffold_060431_01G000100.1
>TraesROB_scaffold_060455_01G000100.1
>TraesROB_scaffold_060484_01G000100.1
>TraesROB_scaffold_060517_01G000200.1
>TraesROB_scaffold_060535_01G000300.1
>TraesROB_scaffold_060586_01G000100.1
>TraesROB_scaffold_060621_01G000100.1
>TraesROB_scaffold_060626_01G000100.1
>TraesROB_scaffold_060755_01G000100.1
>TraesROB_scaffold_060755_01G000200.1
>TraesROB_scaffold_060764_01G000200.1
>TraesROB_scaffold_060828_01G000100.1
>TraesROB_scaffold_060872_01G000100.1
>TraesROB_scaffold_060930_01G000200.1
>TraesROB_scaffold_060939_01G000100.1
>TraesROB_scaffold_060955_01G000100.1
>TraesROB_scaffold_060987_01G000100.1
>TraesROB_scaffold_061036_01G000100.1
>TraesROB_scaffold_061037_01G000200.1
>TraesROB_scaffold_061084_01G000100.1
>TraesROB_scaffold_061151_01G000200.1
>TraesROB_scaffold_061171_01G000500.1
>TraesROB_scaffold_061245_01G000100.1
>TraesROB_scaffold_061245_01G000200.1
>TraesROB_scaffold_061248_01G000400.1
>TraesROB_scaffold_061302_01G000100.1
>TraesROB_scaffold_061405_01G000100.1
>TraesROB_scaffold_061405_01G000200.1
>TraesROB_scaffold_061442_01G000200.1
>TraesROB_scaffold_061442_01G000300.1
>TraesROB_scaffold_061442_01G000400.1
>TraesROB_scaffold_061465_01G000400.1
>TraesROB_scaffold_061498_01G000100.1
>TraesROB_scaffold_061703_01G000200.1
>TraesROB_scaffold_061801_01G000500.1
>TraesROB_scaffold_061854_01G000200.1
>TraesROB_scaffold_061939_01G000100.1
>TraesROB_scaffold_061940_01G000300.1
>TraesROB_scaffold_062028_01G000300.1
>TraesROB_scaffold_062089_01G000100.1
>TraesROB_scaffold_062102_01G000100.1
>TraesROB_scaffold_062130_01G000100.1
>TraesROB_scaffold_062224_01G000400.1
>TraesROB_scaffold_062232_01G000400.1
>TraesROB_scaffold_062246_01G000400.1
>TraesROB_scaffold_062298_01G000200.1
>TraesROB_scaffold_062298_01G000400.1
>TraesROB_scaffold_062299_01G000100.1
>TraesROB_scaffold_062346_01G000100.1
>TraesROB_scaffold_062538_01G000100.1
>TraesROB_scaffold_062580_01G000100.1
>TraesROB_scaffold_062616_01G000100.1
>TraesROB_scaffold_062668_01G000100.1
>TraesROB_scaffold_062713_01G000300.1
>TraesROB_scaffold_062816_01G000200.1
>TraesROB_scaffold_062932_01G000100.1
>TraesROB_scaffold_063041_01G000100.1
>TraesROB_scaffold_063069_01G000400.1
>TraesROB_scaffold_063069_01G000500.1
>TraesROB_scaffold_063116_01G000200.1
>TraesROB_scaffold_063237_01G000300.1
>TraesROB_scaffold_063288_01G000100.1
>TraesROB_scaffold_063308_01G000200.1
>TraesROB_scaffold_063345_01G000100.1
>TraesROB_scaffold_063413_01G000100.1
>TraesROB_scaffold_063422_01G000100.1
>TraesROB_scaffold_063441_01G000100.1
>TraesROB_scaffold_063450_01G000200.1
>TraesROB_scaffold_063453_01G000100.1
>TraesROB_scaffold_063457_01G000100.1
>TraesROB_scaffold_063474_01G000100.1
>TraesROB_scaffold_063540_01G000200.1
>TraesROB_scaffold_063563_01G000100.1
>TraesROB_scaffold_063648_01G000100.1
>TraesROB_scaffold_063648_01G000200.1
>TraesROB_scaffold_063677_01G000100.1
>TraesROB_scaffold_063800_01G000300.1
>TraesROB_scaffold_063821_01G000300.1
>TraesROB_scaffold_063825_01G000100.1
>TraesROB_scaffold_063832_01G000300.1
>TraesROB_scaffold_063839_01G000500.1
>TraesROB_scaffold_063870_01G000300.1
>TraesROB_scaffold_063904_01G000400.1
>TraesROB_scaffold_063926_01G000100.1
>TraesROB_scaffold_063931_01G000200.1
>TraesROB_scaffold_063931_01G000300.1
>TraesROB_scaffold_063939_01G000200.1
>TraesROB_scaffold_063969_01G000100.1
>TraesROB_scaffold_063978_01G000200.1
>TraesROB_scaffold_063983_01G000100.1
>TraesROB_scaffold_064102_01G000100.1
>TraesROB_scaffold_064121_01G000100.1
>TraesROB_scaffold_064128_01G000100.1
>TraesROB_scaffold_064143_01G000100.1
>TraesROB_scaffold_064143_01G000200.1
>TraesROB_scaffold_064164_01G000100.1
>TraesROB_scaffold_064180_01G000100.1
>TraesROB_scaffold_064181_01G000200.1
>TraesROB_scaffold_064228_01G000100.1
>TraesROB_scaffold_064415_01G000400.1
>TraesROB_scaffold_064457_01G000300.1
>TraesROB_scaffold_064464_01G000200.1
>TraesROB_scaffold_064549_01G000100.1
>TraesROB_scaffold_064561_01G000100.1
>TraesROB_scaffold_064655_01G000300.1
>TraesROB_scaffold_064661_01G000100.1
>TraesROB_scaffold_064661_01G000200.1
>TraesROB_scaffold_064664_01G000300.1
>TraesROB_scaffold_064789_01G000300.1
>TraesROB_scaffold_064789_01G000400.1
>TraesROB_scaffold_064802_01G000200.1
>TraesROB_scaffold_064821_01G000100.1
>TraesROB_scaffold_064879_01G000200.1
>TraesROB_scaffold_064917_01G000200.1
>TraesROB_scaffold_064984_01G000200.1
>TraesROB_scaffold_064998_01G000200.1
>TraesROB_scaffold_065024_01G000100.1
>TraesROB_scaffold_065037_01G000400.1
>TraesROB_scaffold_065046_01G000100.1
>TraesROB_scaffold_065140_01G000300.1
>TraesROB_scaffold_065155_01G000100.1
>TraesROB_scaffold_065190_01G000200.1
>TraesROB_scaffold_065216_01G000100.1
>TraesROB_scaffold_065286_01G000100.1
>TraesROB_scaffold_065297_01G000300.1
>TraesROB_scaffold_065378_01G000100.1
>TraesROB_scaffold_065397_01G000200.1
>TraesROB_scaffold_065407_01G000100.1
>TraesROB_scaffold_065413_01G000400.1
>TraesROB_scaffold_065434_01G000100.1
>TraesROB_scaffold_065501_01G000100.1
>TraesROB_scaffold_065567_01G000300.1
>TraesROB_scaffold_065632_01G000100.1
>TraesROB_scaffold_065688_01G000200.1
>TraesROB_scaffold_065712_01G000100.1
>TraesROB_scaffold_065863_01G000200.1
>TraesROB_scaffold_065876_01G000300.1
>TraesROB_scaffold_065879_01G000100.1
>TraesROB_scaffold_065928_01G000400.1
>TraesROB_scaffold_065989_01G000500.1
>TraesROB_scaffold_066071_01G000100.1
>TraesROB_scaffold_066076_01G000300.1
>TraesROB_scaffold_066150_01G000100.1
>TraesROB_scaffold_066227_01G000200.1
>TraesROB_scaffold_066302_01G000200.1
>TraesROB_scaffold_066440_01G000100.1
>TraesROB_scaffold_066508_01G000100.1
>TraesROB_scaffold_066518_01G000100.1
>TraesROB_scaffold_066518_01G000300.1
>TraesROB_scaffold_066542_01G000100.1
>TraesROB_scaffold_066569_01G000100.1
>TraesROB_scaffold_066635_01G000100.1
>TraesROB_scaffold_066649_01G000200.1
>TraesROB_scaffold_066684_01G000100.1
>TraesROB_scaffold_066697_01G000100.1
>TraesROB_scaffold_066704_01G000200.1
>TraesROB_scaffold_066713_01G000100.1
>TraesROB_scaffold_066736_01G000100.1
>TraesROB_scaffold_066764_01G000100.1
>TraesROB_scaffold_066778_01G000200.1
>TraesROB_scaffold_066820_01G000100.1
>TraesROB_scaffold_066825_01G000100.1
>TraesROB_scaffold_066886_01G000100.1
>TraesROB_scaffold_067037_01G000100.1
>TraesROB_scaffold_067113_01G000200.1
>TraesROB_scaffold_067185_01G000500.1
>TraesROB_scaffold_067224_01G000100.1
>TraesROB_scaffold_067225_01G000100.1
>TraesROB_scaffold_067280_01G000200.1
>TraesROB_scaffold_067374_01G000300.1
>TraesROB_scaffold_067374_01G000400.1
>TraesROB_scaffold_067387_01G000300.1
>TraesROB_scaffold_067453_01G000100.1
>TraesROB_scaffold_067453_01G000300.1
>TraesROB_scaffold_067677_01G000100.1
>TraesROB_scaffold_067752_01G000100.1
>TraesROB_scaffold_067759_01G000100.1
>TraesROB_scaffold_067990_01G000100.1
>TraesROB_scaffold_067990_01G000200.1
>TraesROB_scaffold_067997_01G000200.1
>TraesROB_scaffold_068068_01G000400.1
>TraesROB_scaffold_068095_01G000100.1
>TraesROB_scaffold_068128_01G000100.1
>TraesROB_scaffold_068128_01G000600.1
>TraesROB_scaffold_068143_01G000100.1
>TraesROB_scaffold_068161_01G000200.1
>TraesROB_scaffold_068236_01G000100.1
>TraesROB_scaffold_068239_01G000200.1
>TraesROB_scaffold_068260_01G000100.1
>TraesROB_scaffold_068305_01G000200.1
>TraesROB_scaffold_068350_01G000100.1
>TraesROB_scaffold_068356_01G000100.1
>TraesROB_scaffold_068460_01G000200.1
>TraesROB_scaffold_068468_01G000200.1
>TraesROB_scaffold_068469_01G000100.1
>TraesROB_scaffold_068514_01G000100.1
>TraesROB_scaffold_068618_01G000300.1_split1
>TraesROB_scaffold_068618_01G000300.1_split2
>TraesROB_scaffold_068618_01G000300.1_split3
>TraesROB_scaffold_068618_01G000500.1
>TraesROB_scaffold_068618_01G000600.1_split1
>TraesROB_scaffold_068618_01G000600.1_split2
>TraesROB_scaffold_068622_01G000100.1
>TraesROB_scaffold_068668_01G000400.1
>TraesROB_scaffold_068704_01G000100.1
>TraesROB_scaffold_068779_01G000400.1
>TraesROB_scaffold_068836_01G000100.1
>TraesROB_scaffold_068903_01G000300.1
>TraesROB_scaffold_068934_01G000100.1
>TraesROB_scaffold_068942_01G000200.1
>TraesROB_scaffold_068969_01G000100.1
>TraesROB_scaffold_069039_01G000100.1
>TraesROB_scaffold_069061_01G000100.1
>TraesROB_scaffold_069068_01G000100.1
>TraesROB_scaffold_069079_01G000100.1
>TraesROB_scaffold_069091_01G000100.1
>TraesROB_scaffold_069131_01G000100.1
>TraesROB_scaffold_069157_01G000100.1
>TraesROB_scaffold_069174_01G000400.1
>TraesROB_scaffold_069339_01G000300.1
>TraesROB_scaffold_069342_01G000400.1
>TraesROB_scaffold_069387_01G000200.1
>TraesROB_scaffold_069428_01G000200.1
>TraesROB_scaffold_069436_01G000300.1
>TraesROB_scaffold_069440_01G000100.1
>TraesROB_scaffold_069440_01G000200.1
>TraesROB_scaffold_069568_01G000100.1
>TraesROB_scaffold_069650_01G000200.1
>TraesROB_scaffold_069658_01G000400.1
>TraesROB_scaffold_069689_01G000300.1
>TraesROB_scaffold_069725_01G000200.1
>TraesROB_scaffold_069755_01G000100.1
>TraesROB_scaffold_069891_01G000200.1
>TraesROB_scaffold_069925_01G000100.1
>TraesROB_scaffold_070012_01G000100.1
>TraesROB_scaffold_070059_01G000100.1
>TraesROB_scaffold_070126_01G000100.1
>TraesROB_scaffold_070208_01G000500.1
>TraesROB_scaffold_070304_01G000100.1
>TraesROB_scaffold_070387_01G000200.1
>TraesROB_scaffold_070395_01G000100.1
>TraesROB_scaffold_070441_01G000100.1
>TraesROB_scaffold_070451_01G000100.1
>TraesROB_scaffold_070552_01G000300.1
>TraesROB_scaffold_070552_01G000500.1
>TraesROB_scaffold_070579_01G000100.1
>TraesROB_scaffold_070601_01G000200.1
>TraesROB_scaffold_070601_01G000300.1
>TraesROB_scaffold_070634_01G000400.1
>TraesROB_scaffold_070768_01G000100.1
>TraesROB_scaffold_070904_01G000100.1
>TraesROB_scaffold_070934_01G000100.1
>TraesROB_scaffold_070939_01G000400.1
>TraesROB_scaffold_071005_01G000500.1
>TraesROB_scaffold_071035_01G000100.1
>TraesROB_scaffold_071049_01G000200.1
>TraesROB_scaffold_071089_01G000100.1
>TraesROB_scaffold_071111_01G000100.1
>TraesROB_scaffold_071134_01G000100.1
>TraesROB_scaffold_071278_01G000500.1
>TraesROB_scaffold_071378_01G000200.1
>TraesROB_scaffold_071378_01G000300.1
>TraesROB_scaffold_071378_01G000400.1
>TraesROB_scaffold_071378_01G000500.1
>TraesROB_scaffold_071400_01G000100.1
>TraesROB_scaffold_071432_01G000100.1
>TraesROB_scaffold_071439_01G000200.1
>TraesROB_scaffold_071502_01G000200.1
>TraesROB_scaffold_071507_01G000200.1
>TraesROB_scaffold_071544_01G000100.1
>TraesROB_scaffold_071599_01G000100.1
>TraesROB_scaffold_071649_01G000100.1
>TraesROB_scaffold_071699_01G000200.1
>TraesROB_scaffold_071728_01G000100.1
>TraesROB_scaffold_071739_01G000100.1
>TraesROB_scaffold_071746_01G000200.1
>TraesROB_scaffold_071806_01G000100.1
>TraesROB_scaffold_071825_01G000100.1
>TraesROB_scaffold_071845_01G000400.1
>TraesROB_scaffold_071987_01G000100.1
>TraesROB_scaffold_072034_01G000200.1
>TraesROB_scaffold_072094_01G000100.1
>TraesROB_scaffold_072094_01G000200.1
>TraesROB_scaffold_072130_01G000100.1
>TraesROB_scaffold_072158_01G000100.1
>TraesROB_scaffold_072180_01G000100.1
>TraesROB_scaffold_072199_01G000100.1
>TraesROB_scaffold_072305_01G000200.1
>TraesROB_scaffold_072355_01G000200.1
>TraesROB_scaffold_072436_01G000200.1
>TraesROB_scaffold_072569_01G000100.1
>TraesROB_scaffold_072571_01G000100.1
>TraesROB_scaffold_072577_01G000400.1
>TraesROB_scaffold_072635_01G000200.1
>TraesROB_scaffold_072697_01G000200.1
>TraesROB_scaffold_072723_01G000200.1
>TraesROB_scaffold_072805_01G000100.1
>TraesROB_scaffold_072821_01G000300.1
>TraesROB_scaffold_072853_01G000100.1
>TraesROB_scaffold_072876_01G000200.1
>TraesROB_scaffold_073022_01G000100.1
>TraesROB_scaffold_073051_01G000200.1
>TraesROB_scaffold_073069_01G000100.1
>TraesROB_scaffold_073085_01G000200.1
>TraesROB_scaffold_073137_01G000100.1
>TraesROB_scaffold_073149_01G000100.1
>TraesROB_scaffold_073170_01G000200.1
>TraesROB_scaffold_073170_01G000300.1
>TraesROB_scaffold_073364_01G000200.1
>TraesROB_scaffold_073465_01G000100.1
>TraesROB_scaffold_073580_01G000100.1
>TraesROB_scaffold_073782_01G000200.1
>TraesROB_scaffold_073782_01G000300.1
>TraesROB_scaffold_073838_01G000200.1
>TraesROB_scaffold_073855_01G000500.1
>TraesROB_scaffold_074044_01G000200.1
>TraesROB_scaffold_074090_01G000100.1
>TraesROB_scaffold_074187_01G000100.1
>TraesROB_scaffold_074292_01G000400.1
>TraesROB_scaffold_074459_01G000400.1
>TraesROB_scaffold_074483_01G000200.1
>TraesROB_scaffold_074547_01G000100.1
>TraesROB_scaffold_074547_01G000200.1
>TraesROB_scaffold_074632_01G000300.1
>TraesROB_scaffold_074697_01G000100.1
>TraesROB_scaffold_074704_01G000100.1
>TraesROB_scaffold_074746_01G000200.1
>TraesROB_scaffold_074748_01G000100.1
>TraesROB_scaffold_074748_01G000200.1
>TraesROB_scaffold_074847_01G000100.1
>TraesROB_scaffold_074847_01G000200.1
>TraesROB_scaffold_074855_01G000100.1
>TraesROB_scaffold_074970_01G000100.1
>TraesROB_scaffold_075012_01G000100.1
>TraesROB_scaffold_075050_01G000300.1
>TraesROB_scaffold_075209_01G000100.1
>TraesROB_scaffold_075210_01G000400.1
>TraesROB_scaffold_075258_01G000700.1
>TraesROB_scaffold_075331_01G000100.1
>TraesROB_scaffold_075356_01G000100.1
>TraesROB_scaffold_075356_01G000200.1
>TraesROB_scaffold_075390_01G000100.1
>TraesROB_scaffold_075429_01G000300.1
>TraesROB_scaffold_075473_01G000100.1
>TraesROB_scaffold_075483_01G000100.1
>TraesROB_scaffold_075530_01G000100.1
>TraesROB_scaffold_075541_01G000200.1
>TraesROB_scaffold_075583_01G000500.1
>TraesROB_scaffold_075625_01G000100.1
>TraesROB_scaffold_075714_01G000200.1
>TraesROB_scaffold_075805_01G000100.1
>TraesROB_scaffold_075822_01G000200.1
>TraesROB_scaffold_075849_01G000100.1
>TraesROB_scaffold_075855_01G000100.1
>TraesROB_scaffold_075892_01G000100.1
>TraesROB_scaffold_075909_01G000100.1
>TraesROB_scaffold_075988_01G000200.1
>TraesROB_scaffold_076026_01G000200.1
>TraesROB_scaffold_076040_01G000400.1
>TraesROB_scaffold_076044_01G000100.1
>TraesROB_scaffold_076115_01G000100.1
>TraesROB_scaffold_076156_01G000100.1
>TraesROB_scaffold_076201_01G000200.1
>TraesROB_scaffold_076221_01G000300.1
>TraesROB_scaffold_076241_01G000100.1
>TraesROB_scaffold_076251_01G000200.1
>TraesROB_scaffold_076320_01G000100.1
>TraesROB_scaffold_076327_01G000200.1
>TraesROB_scaffold_076465_01G000200.1
>TraesROB_scaffold_076670_01G000200.1
>TraesROB_scaffold_076778_01G000100.1
>TraesROB_scaffold_076803_01G000100.1
>TraesROB_scaffold_076930_01G000100.1
>TraesROB_scaffold_076930_01G000200.1
>TraesROB_scaffold_077031_01G000200.1
>TraesROB_scaffold_077033_01G000100.1
>TraesROB_scaffold_077092_01G000100.1
>TraesROB_scaffold_077092_01G000200.1
>TraesROB_scaffold_077110_01G000100.1
>TraesROB_scaffold_077158_01G000100.1
>TraesROB_scaffold_077158_01G000200.1
>TraesROB_scaffold_077170_01G000100.1
>TraesROB_scaffold_077170_01G000200.1
>TraesROB_scaffold_077207_01G000100.1
>TraesROB_scaffold_077269_01G000200.1
>TraesROB_scaffold_077315_01G000300.1
>TraesROB_scaffold_077370_01G000100.1
>TraesROB_scaffold_077483_01G000100.1
>TraesROB_scaffold_077509_01G000200.1
>TraesROB_scaffold_077547_01G000100.1
>TraesROB_scaffold_077637_01G000300.1
>TraesROB_scaffold_077638_01G000100.1
>TraesROB_scaffold_077653_01G000200.1
>TraesROB_scaffold_077741_01G000100.1
>TraesROB_scaffold_077780_01G000300.1
>TraesROB_scaffold_077867_01G000100.1
>TraesROB_scaffold_077891_01G000100.1
>TraesROB_scaffold_077912_01G000100.1
>TraesROB_scaffold_077986_01G000300.1
>TraesROB_scaffold_078073_01G000100.1
>TraesROB_scaffold_078132_01G000200.1
>TraesROB_scaffold_078132_01G000300.1
>TraesROB_scaffold_078166_01G000100.1
>TraesROB_scaffold_078188_01G000300.1
>TraesROB_scaffold_078360_01G000100.1
>TraesROB_scaffold_078393_01G000200.1
>TraesROB_scaffold_078453_01G000100.1
>TraesROB_scaffold_078453_01G000300.1
>TraesROB_scaffold_078509_01G000100.1
>TraesROB_scaffold_078509_01G000200.1
>TraesROB_scaffold_078645_01G000200.1
>TraesROB_scaffold_078717_01G000100.1
>TraesROB_scaffold_078794_01G000100.1
>TraesROB_scaffold_078821_01G000100.1
>TraesROB_scaffold_078830_01G000200.1
>TraesROB_scaffold_078894_01G000100.1
>TraesROB_scaffold_079009_01G000200.1
>TraesROB_scaffold_079090_01G000200.1
>TraesROB_scaffold_079157_01G000200.1
>TraesROB_scaffold_079261_01G000100.1
>TraesROB_scaffold_079352_01G000400.1
>TraesROB_scaffold_079389_01G000100.1
>TraesROB_scaffold_079398_01G000100.1
>TraesROB_scaffold_079398_01G000300.1
>TraesROB_scaffold_079398_01G000400.1
>TraesROB_scaffold_079398_01G000500.1
>TraesROB_scaffold_079433_01G000200.1
>TraesROB_scaffold_079486_01G000400.1
>TraesROB_scaffold_079508_01G000100.1
>TraesROB_scaffold_079527_01G000100.1
>TraesROB_scaffold_079557_01G000300.1
>TraesROB_scaffold_079559_01G000200.1
>TraesROB_scaffold_079596_01G000200.1
>TraesROB_scaffold_079656_01G000100.1
>TraesROB_scaffold_079734_01G000100.1
>TraesROB_scaffold_079739_01G000300.1
>TraesROB_scaffold_079902_01G000200.1
>TraesROB_scaffold_079960_01G000100.1
>TraesROB_scaffold_080083_01G000100.1
>TraesROB_scaffold_080262_01G000200.1
>TraesROB_scaffold_080309_01G000300.1
>TraesROB_scaffold_080409_01G000100.1
>TraesROB_scaffold_080426_01G000200.1
>TraesROB_scaffold_080562_01G000100.1
>TraesROB_scaffold_080666_01G000100.1
>TraesROB_scaffold_080709_01G000200.1
>TraesROB_scaffold_080718_01G000100.1
>TraesROB_scaffold_080744_01G000100.1
>TraesROB_scaffold_080802_01G000100.1
>TraesROB_scaffold_080871_01G000200.1
>TraesROB_scaffold_080883_01G000300.1
>TraesROB_scaffold_080889_01G000200.1
>TraesROB_scaffold_080972_01G000100.1
>TraesROB_scaffold_081005_01G000200.1
>TraesROB_scaffold_081165_01G000100.1
>TraesROB_scaffold_081219_01G000200.1
>TraesROB_scaffold_081219_01G000300.1
>TraesROB_scaffold_081334_01G000200.1
>TraesROB_scaffold_081357_01G000400.1
>TraesROB_scaffold_081387_01G000300.1
>TraesROB_scaffold_081389_01G000300.1
>TraesROB_scaffold_081537_01G000400.1
>TraesROB_scaffold_081589_01G000100.1
>TraesROB_scaffold_081641_01G000100.1
>TraesROB_scaffold_081652_01G000100.1
>TraesROB_scaffold_081740_01G000100.1
>TraesROB_scaffold_081743_01G000100.1
>TraesROB_scaffold_081802_01G000400.1
>TraesROB_scaffold_081807_01G000100.1
>TraesROB_scaffold_081833_01G000300.1
>TraesROB_scaffold_081835_01G000100.1
>TraesROB_scaffold_081886_01G000100.1
>TraesROB_scaffold_081930_01G000100.1
>TraesROB_scaffold_081950_01G000200.1
>TraesROB_scaffold_081982_01G000200.1
>TraesROB_scaffold_082056_01G000100.1
>TraesROB_scaffold_082081_01G000100.1
>TraesROB_scaffold_082104_01G000200.1
>TraesROB_scaffold_082116_01G000100.1
>TraesROB_scaffold_082116_01G000200.1
>TraesROB_scaffold_082160_01G000100.1
>TraesROB_scaffold_082169_01G000200.1
>TraesROB_scaffold_082238_01G000100.1
>TraesROB_scaffold_082250_01G000100.1
>TraesROB_scaffold_082347_01G000100.1
>TraesROB_scaffold_082443_01G000100.1
>TraesROB_scaffold_082455_01G000600.1
>TraesROB_scaffold_082511_01G000100.1
>TraesROB_scaffold_082523_01G000300.1
>TraesROB_scaffold_082591_01G000500.1
>TraesROB_scaffold_082651_01G000300.1
>TraesROB_scaffold_082672_01G000100.1
>TraesROB_scaffold_082672_01G000200.1
>TraesROB_scaffold_082672_01G000300.1
>TraesROB_scaffold_082672_01G000400.1
>TraesROB_scaffold_082693_01G000200.1
>TraesROB_scaffold_082775_01G000100.1
>TraesROB_scaffold_082795_01G000100.1
>TraesROB_scaffold_082881_01G000100.1
>TraesROB_scaffold_082907_01G000100.1
>TraesROB_scaffold_082954_01G000100.1
>TraesROB_scaffold_083032_01G000100.1
>TraesROB_scaffold_083048_01G000100.1
>TraesROB_scaffold_083103_01G000100.1
>TraesROB_scaffold_083105_01G000100.1
>TraesROB_scaffold_083105_01G000300.1
>TraesROB_scaffold_083105_01G000400.1
>TraesROB_scaffold_083147_01G000100.1
>TraesROB_scaffold_083204_01G000100.1
>TraesROB_scaffold_083279_01G000300.1
>TraesROB_scaffold_083282_01G000100.1
>TraesROB_scaffold_083372_01G000100.1
>TraesROB_scaffold_083443_01G000100.1
>TraesROB_scaffold_083444_01G000400.1
>TraesROB_scaffold_083475_01G000100.1
>TraesROB_scaffold_083548_01G000200.1
>TraesROB_scaffold_083592_01G000200.1
>TraesROB_scaffold_083667_01G000100.1
>TraesROB_scaffold_083713_01G000100.1
>TraesROB_scaffold_083713_01G000200.1
>TraesROB_scaffold_083741_01G000400.1
>TraesROB_scaffold_083758_01G000100.1
>TraesROB_scaffold_083893_01G000200.1
>TraesROB_scaffold_083910_01G000200.1
>TraesROB_scaffold_083910_01G000300.1
>TraesROB_scaffold_083945_01G000100.1
>TraesROB_scaffold_083962_01G000100.1
>TraesROB_scaffold_084048_01G000100.1
>TraesROB_scaffold_084218_01G000100.1
>TraesROB_scaffold_084327_01G000100.1
>TraesROB_scaffold_084395_01G000100.1
>TraesROB_scaffold_084411_01G000100.1
>TraesROB_scaffold_084454_01G000200.1
>TraesROB_scaffold_084521_01G000100.1
>TraesROB_scaffold_084522_01G000100.1
>TraesROB_scaffold_084522_01G000200.1
>TraesROB_scaffold_084781_01G000200.1
>TraesROB_scaffold_084926_01G000200.1
>TraesROB_scaffold_084968_01G000100.1
>TraesROB_scaffold_085047_01G000100.1
>TraesROB_scaffold_085059_01G000200.1
>TraesROB_scaffold_085063_01G000100.1
>TraesROB_scaffold_085063_01G000500.1
>TraesROB_scaffold_085080_01G000200.1
>TraesROB_scaffold_085114_01G000200.1
>TraesROB_scaffold_085168_01G000300.1
>TraesROB_scaffold_085168_01G000400.1
>TraesROB_scaffold_085234_01G000100.1
>TraesROB_scaffold_085267_01G000100.1
>TraesROB_scaffold_085469_01G000100.1
>TraesROB_scaffold_085692_01G000100.1
>TraesROB_scaffold_085692_01G000200.1
>TraesROB_scaffold_085705_01G000100.1
>TraesROB_scaffold_085727_01G000200.1
>TraesROB_scaffold_085803_01G000100.1
>TraesROB_scaffold_085856_01G000200.1
>TraesROB_scaffold_085944_01G000200.1
>TraesROB_scaffold_085969_01G000100.1
>TraesROB_scaffold_085985_01G000100.1_split1
>TraesROB_scaffold_085985_01G000100.1_split2
>TraesROB_scaffold_085985_01G000200.1
>TraesROB_scaffold_086007_01G000200.1
>TraesROB_scaffold_086118_01G000100.1
>TraesROB_scaffold_086237_01G000100.1
>TraesROB_scaffold_086255_01G000400.1
>TraesROB_scaffold_086322_01G000300.1
>TraesROB_scaffold_086415_01G000400.1
>TraesROB_scaffold_086450_01G000100.1
>TraesROB_scaffold_086482_01G000200.1
>TraesROB_scaffold_086554_01G000200.1
>TraesROB_scaffold_086620_01G000100.1
>TraesROB_scaffold_086636_01G000100.1
>TraesROB_scaffold_086666_01G000100.1
>TraesROB_scaffold_086673_01G000300.1
>TraesROB_scaffold_086692_01G000300.1
>TraesROB_scaffold_086708_01G000200.1
>TraesROB_scaffold_086717_01G000100.1
>TraesROB_scaffold_086752_01G000100.1
>TraesROB_scaffold_086862_01G000100.1
>TraesROB_scaffold_086868_01G000300.1
>TraesROB_scaffold_086901_01G000200.1
>TraesROB_scaffold_086926_01G000100.1
>TraesROB_scaffold_086939_01G000200.1
>TraesROB_scaffold_087169_01G000200.1
>TraesROB_scaffold_087190_01G000100.1
>TraesROB_scaffold_087330_01G000100.1
>TraesROB_scaffold_087389_01G000100.1
>TraesROB_scaffold_087464_01G000100.1
>TraesROB_scaffold_087464_01G000300.1
>TraesROB_scaffold_087499_01G000100.1
>TraesROB_scaffold_087499_01G000200.1
>TraesROB_scaffold_087575_01G000100.1
>TraesROB_scaffold_087655_01G000100.1
>TraesROB_scaffold_087726_01G000100.1
>TraesROB_scaffold_087727_01G000200.1
>TraesROB_scaffold_087770_01G000100.1
>TraesROB_scaffold_087784_01G000100.1
>TraesROB_scaffold_087784_01G000200.1
>TraesROB_scaffold_087799_01G000100.1
>TraesROB_scaffold_087821_01G000100.1
>TraesROB_scaffold_087843_01G000300.1
>TraesROB_scaffold_087890_01G000100.1
>TraesROB_scaffold_087991_01G000100.1
>TraesROB_scaffold_088097_01G000200.1
>TraesROB_scaffold_088127_01G000100.1
>TraesROB_scaffold_088252_01G000500.1
>TraesROB_scaffold_088270_01G000300.1
>TraesROB_scaffold_088315_01G000200.1
>TraesROB_scaffold_088335_01G000100.1
>TraesROB_scaffold_088400_01G000100.1
>TraesROB_scaffold_088417_01G000200.1
>TraesROB_scaffold_088513_01G000100.1
>TraesROB_scaffold_088534_01G000100.1
>TraesROB_scaffold_088540_01G000200.1
>TraesROB_scaffold_088666_01G000200.1
>TraesROB_scaffold_088835_01G000100.1
>TraesROB_scaffold_088835_01G000200.1
>TraesROB_scaffold_088837_01G000100.1
>TraesROB_scaffold_088847_01G000100.1
>TraesROB_scaffold_088932_01G000100.1
>TraesROB_scaffold_089112_01G000200.1
>TraesROB_scaffold_089112_01G000300.1
>TraesROB_scaffold_089152_01G000200.1
>TraesROB_scaffold_089184_01G000200.1
>TraesROB_scaffold_089239_01G000400.1
>TraesROB_scaffold_089264_01G000100.1
>TraesROB_scaffold_089302_01G000100.1
>TraesROB_scaffold_089350_01G000200.1
>TraesROB_scaffold_089447_01G000100.1
>TraesROB_scaffold_089528_01G000100.1
>TraesROB_scaffold_089528_01G000300.1
>TraesROB_scaffold_089648_01G000800.1
>TraesROB_scaffold_089659_01G000300.1
>TraesROB_scaffold_089739_01G000100.1
>TraesROB_scaffold_089742_01G000100.1
>TraesROB_scaffold_089746_01G000200.1
>TraesROB_scaffold_089801_01G000100.1
>TraesROB_scaffold_089815_01G000200.1
>TraesROB_scaffold_089830_01G000100.1
>TraesROB_scaffold_089847_01G000100.1
>TraesROB_scaffold_089915_01G000200.1
>TraesROB_scaffold_090026_01G000200.1
>TraesROB_scaffold_090054_01G000200.1
>TraesROB_scaffold_090119_01G000200.1
>TraesROB_scaffold_090221_01G000300.1
>TraesROB_scaffold_090278_01G000100.1
>TraesROB_scaffold_090323_01G000100.1
>TraesROB_scaffold_090462_01G000200.1
>TraesROB_scaffold_090482_01G000100.1
>TraesROB_scaffold_090543_01G000300.1
>TraesROB_scaffold_090562_01G000100.1
>TraesROB_scaffold_090616_01G000400.1
>TraesROB_scaffold_090623_01G000100.1
>TraesROB_scaffold_090640_01G000100.1
>TraesROB_scaffold_090669_01G000100.1
>TraesROB_scaffold_090677_01G000200.1
>TraesROB_scaffold_090697_01G000100.1
>TraesROB_scaffold_090765_01G000100.1
>TraesROB_scaffold_090810_01G000200.1
>TraesROB_scaffold_090843_01G000100.1
>TraesROB_scaffold_090932_01G000300.1
>TraesROB_scaffold_090932_01G000400.1
>TraesROB_scaffold_091090_01G000100.1
>TraesROB_scaffold_091175_01G000100.1
>TraesROB_scaffold_091175_01G000300.1
>TraesROB_scaffold_091227_01G000100.1
>TraesROB_scaffold_091239_01G000100.1
>TraesROB_scaffold_091259_01G000100.1
>TraesROB_scaffold_091327_01G000100.1
>TraesROB_scaffold_091491_01G000400.1
>TraesROB_scaffold_091525_01G000100.1
>TraesROB_scaffold_091551_01G000200.1
>TraesROB_scaffold_091667_01G000200.1
>TraesROB_scaffold_091667_01G000300.1
>TraesROB_scaffold_091699_01G000100.1
>TraesROB_scaffold_091725_01G000100.1
>TraesROB_scaffold_091862_01G000100.1
>TraesROB_scaffold_092008_01G000100.1
>TraesROB_scaffold_092195_01G000200.1
>TraesROB_scaffold_092260_01G000200.1
>TraesROB_scaffold_092275_01G000100.1
>TraesROB_scaffold_092383_01G000100.1
>TraesROB_scaffold_092449_01G000200.1
>TraesROB_scaffold_092450_01G000100.1_split1
>TraesROB_scaffold_092450_01G000100.1_split2
>TraesROB_scaffold_092536_01G000500.1
>TraesROB_scaffold_092553_01G000200.1_split1
>TraesROB_scaffold_092553_01G000200.1_split2
>TraesROB_scaffold_092655_01G000100.1
>TraesROB_scaffold_092718_01G000200.1
>TraesROB_scaffold_092826_01G000100.1
>TraesROB_scaffold_092858_01G000100.1
>TraesROB_scaffold_092881_01G000100.1
>TraesROB_scaffold_092889_01G000200.1
>TraesROB_scaffold_092891_01G000100.1
>TraesROB_scaffold_092946_01G000200.1
>TraesROB_scaffold_093018_01G000100.1
>TraesROB_scaffold_093058_01G000200.1
>TraesROB_scaffold_093080_01G000200.1
>TraesROB_scaffold_093264_01G000100.1
>TraesROB_scaffold_093280_01G000100.1
>TraesROB_scaffold_093280_01G000400.1
>TraesROB_scaffold_093339_01G000200.1
>TraesROB_scaffold_093357_01G000100.1
>TraesROB_scaffold_093410_01G000100.1
>TraesROB_scaffold_093460_01G000100.1
>TraesROB_scaffold_093461_01G000200.1
>TraesROB_scaffold_093482_01G000100.1
>TraesROB_scaffold_093559_01G000100.1
>TraesROB_scaffold_093624_01G000200.1
>TraesROB_scaffold_093681_01G000100.1
>TraesROB_scaffold_093707_01G000100.1
>TraesROB_scaffold_093751_01G000300.1
>TraesROB_scaffold_093751_01G000400.1
>TraesROB_scaffold_093821_01G000100.1
>TraesROB_scaffold_093850_01G000100.1
>TraesROB_scaffold_093949_01G000100.1
>TraesROB_scaffold_093956_01G000200.1
>TraesROB_scaffold_093969_01G000100.1
>TraesROB_scaffold_094046_01G000100.1
>TraesROB_scaffold_094084_01G000200.1
>TraesROB_scaffold_094129_01G000100.1
>TraesROB_scaffold_094129_01G000200.1
>TraesROB_scaffold_094130_01G000100.1
>TraesROB_scaffold_094147_01G000100.1
>TraesROB_scaffold_094151_01G000100.1
>TraesROB_scaffold_094217_01G000100.1
>TraesROB_scaffold_094383_01G000100.1
>TraesROB_scaffold_094383_01G000400.1
>TraesROB_scaffold_094530_01G000200.1
>TraesROB_scaffold_094573_01G000100.1
>TraesROB_scaffold_094595_01G000200.1
>TraesROB_scaffold_094652_01G000100.1
>TraesROB_scaffold_094836_01G000200.1
>TraesROB_scaffold_094881_01G000100.1
>TraesROB_scaffold_094894_01G000200.1
>TraesROB_scaffold_094948_01G000200.1
>TraesROB_scaffold_094974_01G000200.1
>TraesROB_scaffold_095045_01G000100.1
>TraesROB_scaffold_095068_01G000100.1
>TraesROB_scaffold_095098_01G000100.1
>TraesROB_scaffold_095191_01G000300.1
>TraesROB_scaffold_095283_01G000100.1
>TraesROB_scaffold_095487_01G000100.1
>TraesROB_scaffold_095552_01G000200.1
>TraesROB_scaffold_095806_01G000200.1
>TraesROB_scaffold_095936_01G000100.1
>TraesROB_scaffold_095970_01G000100.1
>TraesROB_scaffold_095970_01G000300.1
>TraesROB_scaffold_096098_01G000100.1
>TraesROB_scaffold_096111_01G000100.1
>TraesROB_scaffold_096163_01G000100.1
>TraesROB_scaffold_096200_01G000100.1
>TraesROB_scaffold_096219_01G000200.1
>TraesROB_scaffold_096316_01G000100.1
>TraesROB_scaffold_096399_01G000100.1
>TraesROB_scaffold_096485_01G000100.1
>TraesROB_scaffold_096502_01G000300.1
>TraesROB_scaffold_096720_01G000200.1
>TraesROB_scaffold_096733_01G000100.1
>TraesROB_scaffold_097026_01G000300.1
>TraesROB_scaffold_097068_01G000100.1
>TraesROB_scaffold_097113_01G000200.1
>TraesROB_scaffold_097133_01G000200.1
>TraesROB_scaffold_097216_01G000300.1
>TraesROB_scaffold_097246_01G000100.1
>TraesROB_scaffold_097246_01G000200.1
>TraesROB_scaffold_097348_01G000400.1
>TraesROB_scaffold_097369_01G000100.1
>TraesROB_scaffold_097390_01G000100.1
>TraesROB_scaffold_097413_01G000200.1
>TraesROB_scaffold_097462_01G000300.1
>TraesROB_scaffold_097532_01G000100.1
>TraesROB_scaffold_097546_01G000100.1
>TraesROB_scaffold_097602_01G000100.1
>TraesROB_scaffold_097678_01G000100.1
>TraesROB_scaffold_097692_01G000100.1
>TraesROB_scaffold_097736_01G000100.1
>TraesROB_scaffold_097736_01G000200.1
>TraesROB_scaffold_097829_01G000100.1
>TraesROB_scaffold_097838_01G000100.1
>TraesROB_scaffold_097912_01G000200.1
>TraesROB_scaffold_097932_01G000200.1
>TraesROB_scaffold_098104_01G000100.1
>TraesROB_scaffold_098149_01G000100.1
>TraesROB_scaffold_098152_01G000100.1
>TraesROB_scaffold_098153_01G000100.1
>TraesROB_scaffold_098159_01G000100.1
>TraesROB_scaffold_098199_01G000100.1
>TraesROB_scaffold_098243_01G000300.1
>TraesROB_scaffold_098345_01G000100.1
>TraesROB_scaffold_098358_01G000100.1
>TraesROB_scaffold_098397_01G000100.1
>TraesROB_scaffold_098397_01G000200.1
>TraesROB_scaffold_098457_01G000300.1
>TraesROB_scaffold_098537_01G000200.1
>TraesROB_scaffold_098821_01G000200.1
>TraesROB_scaffold_098891_01G000100.1
>TraesROB_scaffold_098977_01G000100.1
>TraesROB_scaffold_099076_01G000100.1
>TraesROB_scaffold_099129_01G000100.1
>TraesROB_scaffold_099155_01G000100.1
>TraesROB_scaffold_099158_01G000200.1
>TraesROB_scaffold_099210_01G000100.1
>TraesROB_scaffold_099210_01G000300.1
>TraesROB_scaffold_099214_01G000100.1
>TraesROB_scaffold_099311_01G000100.1
>TraesROB_scaffold_099312_01G000100.1
>TraesROB_scaffold_099366_01G000100.1
>TraesROB_scaffold_099411_01G000100.1
>TraesROB_scaffold_099429_01G000100.1
>TraesROB_scaffold_099604_01G000100.1
>TraesROB_scaffold_099721_01G000300.1
>TraesROB_scaffold_099802_01G000100.1
>TraesROB_scaffold_099876_01G000100.1
>TraesROB_scaffold_099920_01G000200.1
>TraesROB_scaffold_099961_01G000300.1
>TraesROB_scaffold_100009_01G000200.1
>TraesROB_scaffold_100127_01G000100.1
>TraesROB_scaffold_100187_01G000200.1
>TraesROB_scaffold_100187_01G000300.1
>TraesROB_scaffold_100246_01G000100.1
>TraesROB_scaffold_100311_01G000100.1
>TraesROB_scaffold_100313_01G000300.1
>TraesROB_scaffold_100374_01G000100.1
>TraesROB_scaffold_100387_01G000100.1
>TraesROB_scaffold_100389_01G000100.1
>TraesROB_scaffold_100411_01G000300.1
>TraesROB_scaffold_100419_01G000100.1
>TraesROB_scaffold_100516_01G000200.1
>TraesROB_scaffold_100618_01G000100.1
>TraesROB_scaffold_100722_01G000100.1
>TraesROB_scaffold_100972_01G000300.1
>TraesROB_scaffold_101254_01G000100.1
>TraesROB_scaffold_101346_01G000200.1
>TraesROB_scaffold_101374_01G000100.1
>TraesROB_scaffold_101408_01G000100.1
>TraesROB_scaffold_101453_01G000100.1
>TraesROB_scaffold_101501_01G000300.1
>TraesROB_scaffold_101644_01G000100.1
>TraesROB_scaffold_101797_01G000300.1
>TraesROB_scaffold_101870_01G000200.1
>TraesROB_scaffold_101960_01G000200.1
>TraesROB_scaffold_102378_01G000200.1
>TraesROB_scaffold_102378_01G000300.1
>TraesROB_scaffold_102381_01G000200.1
>TraesROB_scaffold_102402_01G000100.1
>TraesROB_scaffold_102430_01G000100.1
>TraesROB_scaffold_102453_01G000100.1
>TraesROB_scaffold_102492_01G000300.1
>TraesROB_scaffold_102563_01G000100.1
>TraesROB_scaffold_102616_01G000100.1
>TraesROB_scaffold_102719_01G000100.1
>TraesROB_scaffold_102723_01G000100.1
>TraesROB_scaffold_102750_01G000200.1
>TraesROB_scaffold_102796_01G000200.1
>TraesROB_scaffold_102826_01G000100.1
>TraesROB_scaffold_102842_01G000200.1
>TraesROB_scaffold_102846_01G000200.1
>TraesROB_scaffold_102970_01G000200.1
>TraesROB_scaffold_102992_01G000200.1
>TraesROB_scaffold_103051_01G000100.1_split1
>TraesROB_scaffold_103051_01G000100.1_split2
>TraesROB_scaffold_103202_01G000200.1
>TraesROB_scaffold_103210_01G000100.1
>TraesROB_scaffold_103293_01G000200.1
>TraesROB_scaffold_103397_01G000200.1
>TraesROB_scaffold_103549_01G000100.1
>TraesROB_scaffold_103671_01G000100.1
>TraesROB_scaffold_103773_01G000100.1
>TraesROB_scaffold_103774_01G000100.1
>TraesROB_scaffold_103963_01G000100.1
>TraesROB_scaffold_103977_01G000100.1
>TraesROB_scaffold_103989_01G000100.1
>TraesROB_scaffold_104010_01G000200.1
>TraesROB_scaffold_104040_01G000100.1
>TraesROB_scaffold_104143_01G000100.1
>TraesROB_scaffold_104265_01G000100.1
>TraesROB_scaffold_104287_01G000100.1
>TraesROB_scaffold_104293_01G000100.1
>TraesROB_scaffold_104309_01G000200.1
>TraesROB_scaffold_104321_01G000100.1
>TraesROB_scaffold_104490_01G000300.1
>TraesROB_scaffold_104526_01G000100.1
>TraesROB_scaffold_104541_01G000200.1
>TraesROB_scaffold_104562_01G000100.1
>TraesROB_scaffold_104669_01G000200.1
>TraesROB_scaffold_104705_01G000200.1
>TraesROB_scaffold_104744_01G000100.1
>TraesROB_scaffold_104786_01G000100.1
>TraesROB_scaffold_104840_01G000100.1
>TraesROB_scaffold_104898_01G000100.1
>TraesROB_scaffold_104957_01G000100.1
>TraesROB_scaffold_104987_01G000100.1
>TraesROB_scaffold_105088_01G000100.1
>TraesROB_scaffold_105444_01G000100.1
>TraesROB_scaffold_105505_01G000100.1
>TraesROB_scaffold_105516_01G000100.1
>TraesROB_scaffold_105578_01G000200.1
>TraesROB_scaffold_105591_01G000100.1
>TraesROB_scaffold_105676_01G000100.1
>TraesROB_scaffold_105677_01G000100.1
>TraesROB_scaffold_105681_01G000200.1
>TraesROB_scaffold_105704_01G000400.1
>TraesROB_scaffold_105756_01G000100.1
>TraesROB_scaffold_105822_01G000100.1
>TraesROB_scaffold_105840_01G000100.1
>TraesROB_scaffold_105849_01G000200.1
>TraesROB_scaffold_105942_01G000100.1
>TraesROB_scaffold_106010_01G000100.1
>TraesROB_scaffold_106057_01G000200.1
>TraesROB_scaffold_106074_01G000100.1
>TraesROB_scaffold_106086_01G000100.1
>TraesROB_scaffold_106096_01G000100.1
>TraesROB_scaffold_106271_01G000100.1
>TraesROB_scaffold_106296_01G000200.1
>TraesROB_scaffold_106340_01G000100.1
>TraesROB_scaffold_106426_01G000100.1
>TraesROB_scaffold_106546_01G000100.1
>TraesROB_scaffold_106555_01G000100.1
>TraesROB_scaffold_106578_01G000100.1
>TraesROB_scaffold_106997_01G000100.1
>TraesROB_scaffold_107032_01G000100.1
>TraesROB_scaffold_107132_01G000100.1
>TraesROB_scaffold_107152_01G000100.1
>TraesROB_scaffold_107152_01G000200.1
>TraesROB_scaffold_107317_01G000100.1
>TraesROB_scaffold_107324_01G000100.1
>TraesROB_scaffold_107352_01G000100.1
>TraesROB_scaffold_107522_01G000200.1
>TraesROB_scaffold_1076102_01G000100.1
>TraesROB_scaffold_107800_01G000200.1
>TraesROB_scaffold_107827_01G000100.1
>TraesROB_scaffold_107933_01G000100.1
>TraesROB_scaffold_107965_01G000100.1
>TraesROB_scaffold_108082_01G000200.1
>TraesROB_scaffold_108244_01G000100.1
>TraesROB_scaffold_108373_01G000200.1
>TraesROB_scaffold_108431_01G000200.1
>TraesROB_scaffold_108551_01G000100.1
>TraesROB_scaffold_108605_01G000300.1
>TraesROB_scaffold_108802_01G000100.1
>TraesROB_scaffold_108906_01G000100.1
>TraesROB_scaffold_109088_01G000100.1
>TraesROB_scaffold_109240_01G000100.1
>TraesROB_scaffold_109240_01G000200.1
>TraesROB_scaffold_109251_01G000100.1
>TraesROB_scaffold_109321_01G000300.1
>TraesROB_scaffold_109362_01G000100.1
>TraesROB_scaffold_109371_01G000100.1
>TraesROB_scaffold_109397_01G000200.1
>TraesROB_scaffold_109513_01G000100.1
>TraesROB_scaffold_109546_01G000200.1
>TraesROB_scaffold_109599_01G000200.1
>TraesROB_scaffold_109726_01G000100.1
>TraesROB_scaffold_109734_01G000100.1
>TraesROB_scaffold_109741_01G000100.1
>TraesROB_scaffold_109742_01G000200.1
>TraesROB_scaffold_109795_01G000100.1
>TraesROB_scaffold_109795_01G000200.1
>TraesROB_scaffold_109820_01G000100.1
>TraesROB_scaffold_110019_01G000300.1
>TraesROB_scaffold_110083_01G000100.1
>TraesROB_scaffold_110173_01G000100.1
>TraesROB_scaffold_110238_01G000400.1
>TraesROB_scaffold_110247_01G000200.1
>TraesROB_scaffold_110275_01G000200.1
>TraesROB_scaffold_110436_01G000200.1
>TraesROB_scaffold_110483_01G000100.1
>TraesROB_scaffold_110721_01G000100.1
>TraesROB_scaffold_110757_01G000200.1
>TraesROB_scaffold_110847_01G000200.1
>TraesROB_scaffold_110887_01G000100.1
>TraesROB_scaffold_110903_01G000100.1
>TraesROB_scaffold_111015_01G000100.1
>TraesROB_scaffold_111022_01G000100.1
>TraesROB_scaffold_111022_01G000200.1
>TraesROB_scaffold_111022_01G000300.1
>TraesROB_scaffold_111028_01G000100.1
>TraesROB_scaffold_111028_01G000400.1
>TraesROB_scaffold_111091_01G000100.1
>TraesROB_scaffold_111111_01G000100.1
>TraesROB_scaffold_111142_01G000100.1
>TraesROB_scaffold_111156_01G000200.1
>TraesROB_scaffold_111200_01G000200.1
>TraesROB_scaffold_111305_01G000100.1
>TraesROB_scaffold_111326_01G000100.1
>TraesROB_scaffold_111514_01G000200.1
>TraesROB_scaffold_111559_01G000100.1
>TraesROB_scaffold_111577_01G000100.1
>TraesROB_scaffold_111710_01G000300.1
>TraesROB_scaffold_111726_01G000100.1
>TraesROB_scaffold_111816_01G000100.1
>TraesROB_scaffold_112045_01G000100.1
>TraesROB_scaffold_112103_01G000100.1
>TraesROB_scaffold_112150_01G000100.1
>TraesROB_scaffold_112197_01G000100.1
>TraesROB_scaffold_112199_01G000100.1
>TraesROB_scaffold_112246_01G000100.1
>TraesROB_scaffold_112246_01G000300.1
>TraesROB_scaffold_112293_01G000100.1
>TraesROB_scaffold_112406_01G000100.1
>TraesROB_scaffold_112762_01G000100.1
>TraesROB_scaffold_112811_01G000100.1
>TraesROB_scaffold_113032_01G000100.1
>TraesROB_scaffold_113110_01G000100.1
>TraesROB_scaffold_113291_01G000100.1
>TraesROB_scaffold_113363_01G000100.1
>TraesROB_scaffold_113392_01G000200.1
>TraesROB_scaffold_113507_01G000100.1
>TraesROB_scaffold_113673_01G000100.1
>TraesROB_scaffold_113951_01G000100.1
>TraesROB_scaffold_113983_01G000100.1
>TraesROB_scaffold_113996_01G000100.1
>TraesROB_scaffold_113996_01G000200.1
>TraesROB_scaffold_114438_01G000100.1
>TraesROB_scaffold_114449_01G000300.1
>TraesROB_scaffold_114503_01G000100.1
>TraesROB_scaffold_114585_01G000100.1
>TraesROB_scaffold_114839_01G000100.1
>TraesROB_scaffold_115087_01G000100.1
>TraesROB_scaffold_115153_01G000100.1
>TraesROB_scaffold_115276_01G000100.1
>TraesROB_scaffold_115277_01G000200.1
>TraesROB_scaffold_115303_01G000100.1
>TraesROB_scaffold_115312_01G000100.1
>TraesROB_scaffold_115331_01G000100.1
>TraesROB_scaffold_115335_01G000100.1
>TraesROB_scaffold_115374_01G000100.1
>TraesROB_scaffold_115580_01G000100.1
>TraesROB_scaffold_115917_01G000100.1
>TraesROB_scaffold_116074_01G000100.1
>TraesROB_scaffold_116267_01G000100.1
>TraesROB_scaffold_116422_01G000100.1
>TraesROB_scaffold_116457_01G000100.1
>TraesROB_scaffold_116465_01G000100.1
>TraesROB_scaffold_116562_01G000100.1
>TraesROB_scaffold_116570_01G000200.1
>TraesROB_scaffold_116574_01G000200.1
>TraesROB_scaffold_116630_01G000100.1
>TraesROB_scaffold_116730_01G000100.1
>TraesROB_scaffold_116773_01G000100.1
>TraesROB_scaffold_116790_01G000100.1_split1
>TraesROB_scaffold_116790_01G000100.1_split2
>TraesROB_scaffold_116879_01G000100.1
>TraesROB_scaffold_116893_01G000100.1
>TraesROB_scaffold_117029_01G000200.1
>TraesROB_scaffold_117070_01G000100.1
>TraesROB_scaffold_117109_01G000200.1
>TraesROB_scaffold_117170_01G000100.1
>TraesROB_scaffold_117380_01G000200.1
>TraesROB_scaffold_117565_01G000100.1
>TraesROB_scaffold_117585_01G000300.1
>TraesROB_scaffold_117716_01G000200.1
>TraesROB_scaffold_117966_01G000200.1
>TraesROB_scaffold_118104_01G000300.1
>TraesROB_scaffold_118304_01G000100.1
>TraesROB_scaffold_118353_01G000100.1
>TraesROB_scaffold_118397_01G000100.1
>TraesROB_scaffold_118527_01G000200.1
>TraesROB_scaffold_118633_01G000100.1
>TraesROB_scaffold_118633_01G000200.1
>TraesROB_scaffold_118711_01G000100.1
>TraesROB_scaffold_119035_01G000100.1
>TraesROB_scaffold_119057_01G000100.1
>TraesROB_scaffold_119060_01G000200.1
>TraesROB_scaffold_119341_01G000200.1
>TraesROB_scaffold_119372_01G000100.1
>TraesROB_scaffold_119562_01G000100.1
>TraesROB_scaffold_119623_01G000100.1
>TraesROB_scaffold_119662_01G000100.1
>TraesROB_scaffold_119737_01G000200.1
>TraesROB_scaffold_119872_01G000200.1
>TraesROB_scaffold_119955_01G000100.1
>TraesROB_scaffold_119955_01G000200.1
>TraesROB_scaffold_119978_01G000100.1
>TraesROB_scaffold_119995_01G000100.1
>TraesROB_scaffold_120060_01G000200.1
>TraesROB_scaffold_120282_01G000100.1
>TraesROB_scaffold_120295_01G000100.1
>TraesROB_scaffold_120298_01G000200.1
>TraesROB_scaffold_120316_01G000100.1
>TraesROB_scaffold_120396_01G000300.1
>TraesROB_scaffold_120396_01G000400.1
>TraesROB_scaffold_120470_01G000300.1
>TraesROB_scaffold_120497_01G000100.1
>TraesROB_scaffold_120558_01G000100.1
>TraesROB_scaffold_120663_01G000200.1
>TraesROB_scaffold_120685_01G000100.1
>TraesROB_scaffold_120857_01G000100.1
>TraesROB_scaffold_120886_01G000100.1
>TraesROB_scaffold_120985_01G000100.1
>TraesROB_scaffold_121021_01G000200.1
>TraesROB_scaffold_121468_01G000100.1
>TraesROB_scaffold_121468_01G000200.1
>TraesROB_scaffold_121624_01G000200.1
>TraesROB_scaffold_121843_01G000100.1
>TraesROB_scaffold_121969_01G000100.1
>TraesROB_scaffold_121969_01G000200.1
>TraesROB_scaffold_122227_01G000200.1
>TraesROB_scaffold_122461_01G000100.1
>TraesROB_scaffold_122578_01G000100.1
>TraesROB_scaffold_122763_01G000100.1
>TraesROB_scaffold_122867_01G000100.1
>TraesROB_scaffold_123010_01G000100.1
>TraesROB_scaffold_123054_01G000100.1
>TraesROB_scaffold_123096_01G000200.1
>TraesROB_scaffold_123449_01G000100.1
>TraesROB_scaffold_124026_01G000100.1
>TraesROB_scaffold_124170_01G000100.1
>TraesROB_scaffold_124189_01G000200.1
>TraesROB_scaffold_124205_01G000100.1
>TraesROB_scaffold_124206_01G000100.1
>TraesROB_scaffold_124630_01G000200.1
>TraesROB_scaffold_124645_01G000100.1
>TraesROB_scaffold_124748_01G000100.1
>TraesROB_scaffold_125040_01G000100.1
>TraesROB_scaffold_125085_01G000100.1
>TraesROB_scaffold_125390_01G000100.1
>TraesROB_scaffold_125445_01G000100.1
>TraesROB_scaffold_125667_01G000300.1
>TraesROB_scaffold_125718_01G000200.1
>TraesROB_scaffold_125945_01G000100.1
>TraesROB_scaffold_126019_01G000100.1
>TraesROB_scaffold_126104_01G000100.1
>TraesROB_scaffold_126184_01G000200.1
>TraesROB_scaffold_126212_01G000300.1
>TraesROB_scaffold_126256_01G000100.1
>TraesROB_scaffold_126370_01G000100.1
>TraesROB_scaffold_126483_01G000200.1
>TraesROB_scaffold_126615_01G000100.1
>TraesROB_scaffold_126749_01G000100.1
>TraesROB_scaffold_126988_01G000100.1
>TraesROB_scaffold_126999_01G000200.1
>TraesROB_scaffold_127143_01G000300.1
>TraesROB_scaffold_127333_01G000100.1
>TraesROB_scaffold_127334_01G000100.1
>TraesROB_scaffold_127358_01G000100.1
>TraesROB_scaffold_127425_01G000100.1
>TraesROB_scaffold_127471_01G000100.1
>TraesROB_scaffold_127482_01G000200.1
>TraesROB_scaffold_127633_01G000100.1
>TraesROB_scaffold_127794_01G000100.1
>TraesROB_scaffold_127836_01G000100.1
>TraesROB_scaffold_127861_01G000200.1
>TraesROB_scaffold_128079_01G000100.1
>TraesROB_scaffold_128203_01G000100.1
>TraesROB_scaffold_128268_01G000100.1
>TraesROB_scaffold_128320_01G000400.1
>TraesROB_scaffold_128442_01G000200.1
>TraesROB_scaffold_128528_01G000100.1
>TraesROB_scaffold_128675_01G000100.1
>TraesROB_scaffold_128780_01G000100.1
>TraesROB_scaffold_128787_01G000100.1
>TraesROB_scaffold_128940_01G000100.1
>TraesROB_scaffold_128977_01G000100.1
>TraesROB_scaffold_129088_01G000100.1
>TraesROB_scaffold_129131_01G000100.1
>TraesROB_scaffold_129203_01G000100.1
>TraesROB_scaffold_129214_01G000100.1
>TraesROB_scaffold_129219_01G000100.1
>TraesROB_scaffold_129220_01G000100.1
>TraesROB_scaffold_129263_01G000200.1
>TraesROB_scaffold_129293_01G000200.1
>TraesROB_scaffold_129391_01G000100.1
>TraesROB_scaffold_129444_01G000100.1
>TraesROB_scaffold_129661_01G000200.1
>TraesROB_scaffold_129742_01G000200.1
>TraesROB_scaffold_129742_01G000300.1
>TraesROB_scaffold_129772_01G000200.1
>TraesROB_scaffold_129775_01G000100.1
>TraesROB_scaffold_130031_01G000300.1
>TraesROB_scaffold_130196_01G000100.1
>TraesROB_scaffold_130331_01G000200.1
>TraesROB_scaffold_130492_01G000100.1
>TraesROB_scaffold_130505_01G000100.1
>TraesROB_scaffold_130583_01G000100.1
>TraesROB_scaffold_130643_01G000200.1
>TraesROB_scaffold_130944_01G000200.1
>TraesROB_scaffold_131007_01G000200.1
>TraesROB_scaffold_131092_01G000100.1
>TraesROB_scaffold_131216_01G000100.1
>TraesROB_scaffold_131310_01G000100.1
>TraesROB_scaffold_131373_01G000100.1
>TraesROB_scaffold_131373_01G000200.1
>TraesROB_scaffold_131765_01G000200.1
>TraesROB_scaffold_131982_01G000100.1
>TraesROB_scaffold_132367_01G000100.1
>TraesROB_scaffold_132367_01G000200.1
>TraesROB_scaffold_132678_01G000100.1
>TraesROB_scaffold_132682_01G000100.1
>TraesROB_scaffold_132745_01G000100.1
>TraesROB_scaffold_132971_01G000100.1
>TraesROB_scaffold_132979_01G000100.1
>TraesROB_scaffold_133242_01G000300.1_split1
>TraesROB_scaffold_133242_01G000300.1_split2
>TraesROB_scaffold_133293_01G000100.1
>TraesROB_scaffold_133323_01G000100.1
>TraesROB_scaffold_133426_01G000100.1
>TraesROB_scaffold_133903_01G000100.1
>TraesROB_scaffold_133903_01G000200.1
>TraesROB_scaffold_133969_01G000100.1
>TraesROB_scaffold_134123_01G000100.1
>TraesROB_scaffold_134434_01G000100.1
>TraesROB_scaffold_134557_01G000100.1
>TraesROB_scaffold_134575_01G000100.1
>TraesROB_scaffold_134659_01G000100.1
>TraesROB_scaffold_134853_01G000100.1
>TraesROB_scaffold_134953_01G000100.1
>TraesROB_scaffold_135052_01G000200.1
>TraesROB_scaffold_135708_01G000100.1
>TraesROB_scaffold_135950_01G000100.1
>TraesROB_scaffold_136177_01G000100.1
>TraesROB_scaffold_136378_01G000100.1
>TraesROB_scaffold_136736_01G000100.1
>TraesROB_scaffold_137064_01G000100.1
>TraesROB_scaffold_137223_01G000100.1
>TraesROB_scaffold_137313_01G000100.1
>TraesROB_scaffold_137476_01G000100.1
>TraesROB_scaffold_137595_01G000100.1
>TraesROB_scaffold_137790_01G000100.1
>TraesROB_scaffold_138180_01G000100.1
>TraesROB_scaffold_138296_01G000200.1
>TraesROB_scaffold_138352_01G000200.1
>TraesROB_scaffold_138545_01G000100.1
>TraesROB_scaffold_138787_01G000100.1
>TraesROB_scaffold_139253_01G000100.1_split1
>TraesROB_scaffold_139253_01G000100.1_split2
>TraesROB_scaffold_139383_01G000100.1
>TraesROB_scaffold_140527_01G000100.1
>TraesROB_scaffold_140553_01G000200.1
>TraesROB_scaffold_141037_01G000100.1
>TraesROB_scaffold_141430_01G000100.1
>TraesROB_scaffold_141492_01G000300.1
>TraesROB_scaffold_141550_01G000100.1
>TraesROB_scaffold_141625_01G000100.1
>TraesROB_scaffold_141695_01G000100.1
>TraesROB_scaffold_141750_01G000300.1
>TraesROB_scaffold_141812_01G000200.1
>TraesROB_scaffold_141961_01G000100.1
>TraesROB_scaffold_142010_01G000100.1
>TraesROB_scaffold_142118_01G000100.1
>TraesROB_scaffold_142383_01G000100.1
>TraesROB_scaffold_142644_01G000100.1
>TraesROB_scaffold_142651_01G000200.1
>TraesROB_scaffold_142778_01G000100.1
>TraesROB_scaffold_142976_01G000100.1
>TraesROB_scaffold_143100_01G000100.1
>TraesROB_scaffold_143305_01G000100.1
>TraesROB_scaffold_143422_01G000100.1
>TraesROB_scaffold_143493_01G000100.1
>TraesROB_scaffold_143748_01G000100.1
>TraesROB_scaffold_144465_01G000100.1
>TraesROB_scaffold_144655_01G000100.1
>TraesROB_scaffold_145191_01G000200.1
>TraesROB_scaffold_145261_01G000200.1
>TraesROB_scaffold_145414_01G000100.1
>TraesROB_scaffold_146042_01G000100.1
>TraesROB_scaffold_146203_01G000100.1
>TraesROB_scaffold_146312_01G000100.1
>TraesROB_scaffold_146580_01G000100.1
>TraesROB_scaffold_147091_01G000100.1
>TraesROB_scaffold_147144_01G000100.1
>TraesROB_scaffold_147596_01G000100.1
>TraesROB_scaffold_147597_01G000100.1
>TraesROB_scaffold_147904_01G000200.1
>TraesROB_scaffold_147921_01G000100.1
>TraesROB_scaffold_148446_01G000100.1
>TraesROB_scaffold_148471_01G000100.1
>TraesROB_scaffold_148510_01G000100.1
>TraesROB_scaffold_148578_01G000100.1
>TraesROB_scaffold_149088_01G000100.1
>TraesROB_scaffold_149254_01G000100.1
>TraesROB_scaffold_149606_01G000100.1
>TraesROB_scaffold_150373_01G000100.1
>TraesROB_scaffold_150475_01G000100.1
>TraesROB_scaffold_150531_01G000100.1
>TraesROB_scaffold_150958_01G000200.1
>TraesROB_scaffold_151643_01G000100.1
>TraesROB_scaffold_151773_01G000100.1
>TraesROB_scaffold_151773_01G000200.1
>TraesROB_scaffold_152133_01G000100.1
>TraesROB_scaffold_152175_01G000300.1
>TraesROB_scaffold_152297_01G000100.1
>TraesROB_scaffold_152325_01G000100.1
>TraesROB_scaffold_152355_01G000200.1
>TraesROB_scaffold_152380_01G000200.1
>TraesROB_scaffold_152421_01G000100.1
>TraesROB_scaffold_152586_01G000100.1
>TraesROB_scaffold_152599_01G000200.1
>TraesROB_scaffold_152771_01G000200.1
>TraesROB_scaffold_153017_01G000100.1
>TraesROB_scaffold_153140_01G000200.1
>TraesROB_scaffold_153161_01G000100.1
>TraesROB_scaffold_153531_01G000200.1
>TraesROB_scaffold_154060_01G000100.1
>TraesROB_scaffold_154132_01G000100.1
>TraesROB_scaffold_154430_01G000100.1
>TraesROB_scaffold_154487_01G000100.1
>TraesROB_scaffold_154670_01G000100.1
>TraesROB_scaffold_155632_01G000100.1
>TraesROB_scaffold_155639_01G000100.1
>TraesROB_scaffold_156248_01G000200.1_split1
>TraesROB_scaffold_156248_01G000200.1_split2
>TraesROB_scaffold_158562_01G000100.1
>TraesROB_scaffold_159188_01G000100.1
>TraesROB_scaffold_159228_01G000100.1
>TraesROB_scaffold_159326_01G000100.1
>TraesROB_scaffold_160105_01G000100.1
>TraesROB_scaffold_160665_01G000100.1
>TraesROB_scaffold_161407_01G000100.1
>TraesROB_scaffold_162041_01G000100.1
>TraesROB_scaffold_162593_01G000100.1
>TraesROB_scaffold_162679_01G000100.1
>TraesROB_scaffold_162736_01G000200.1
>TraesROB_scaffold_162903_01G000100.1
>TraesROB_scaffold_163355_01G000100.1
>TraesROB_scaffold_163548_01G000100.1
>TraesROB_scaffold_164382_01G000100.1
>TraesROB_scaffold_164554_01G000100.1
>TraesROB_scaffold_165567_01G000100.1
>TraesROB_scaffold_165813_01G000200.1
>TraesROB_scaffold_166149_01G000100.1
>TraesROB_scaffold_166340_01G000100.1
>TraesROB_scaffold_166839_01G000100.1
>TraesROB_scaffold_167179_01G000100.1
>TraesROB_scaffold_167227_01G000100.1
>TraesROB_scaffold_167347_01G000100.1
>TraesROB_scaffold_168523_01G000100.1
>TraesROB_scaffold_168851_01G000200.1
>TraesROB_scaffold_170997_01G000100.1
>TraesROB_scaffold_171012_01G000100.1
>TraesROB_scaffold_171136_01G000200.1
>TraesROB_scaffold_171248_01G000100.1
>TraesROB_scaffold_171585_01G000100.1
>TraesROB_scaffold_171753_01G000100.1
>TraesROB_scaffold_171883_01G000100.1
>TraesROB_scaffold_172695_01G000100.1
>TraesROB_scaffold_173749_01G000100.1
>TraesROB_scaffold_174734_01G000100.1
>TraesROB_scaffold_174783_01G000100.1
>TraesROB_scaffold_174788_01G000100.1
>TraesROB_scaffold_175386_01G000100.1
>TraesROB_scaffold_177028_01G000200.1
>TraesROB_scaffold_177103_01G000100.1
>TraesROB_scaffold_178204_01G000100.1
>TraesROB_scaffold_178968_01G000200.1
>TraesROB_scaffold_179318_01G000100.1
>TraesROB_scaffold_179376_01G000200.1
>TraesROB_scaffold_179683_01G000200.1
>TraesROB_scaffold_179686_01G000100.1
>TraesROB_scaffold_179959_01G000100.1
>TraesROB_scaffold_180509_01G000100.1
>TraesROB_scaffold_182023_01G000100.1
>TraesROB_scaffold_183152_01G000100.1
>TraesROB_scaffold_183222_01G000100.1
>TraesROB_scaffold_183534_01G000100.1
>TraesROB_scaffold_183747_01G000100.1
>TraesROB_scaffold_186654_01G000100.1
>TraesROB_scaffold_186654_01G000200.1
>TraesROB_scaffold_187214_01G000100.1
>TraesROB_scaffold_188760_01G000100.1
>TraesROB_scaffold_190935_01G000100.1
>TraesROB_scaffold_191724_01G000200.1
>TraesROB_scaffold_191995_01G000100.1
>TraesROB_scaffold_192071_01G000100.1
>TraesROB_scaffold_193004_01G000100.1
>TraesROB_scaffold_193209_01G000100.1
>TraesROB_scaffold_193579_01G000100.1
>TraesROB_scaffold_195047_01G000100.1
>TraesROB_scaffold_195535_01G000100.1
>TraesROB_scaffold_195692_01G000100.1
>TraesROB_scaffold_197081_01G000100.1
>TraesROB_scaffold_197591_01G000100.1
>TraesROB_scaffold_198427_01G000100.1
>TraesROB_scaffold_202398_01G000100.1
>TraesROB_scaffold_204748_01G000100.1
>TraesROB_scaffold_207349_01G000100.1
>TraesROB_scaffold_210310_01G000100.1
>TraesROB_scaffold_210370_01G000100.1
>TraesROB_scaffold_210699_01G000100.1
>TraesROB_scaffold_214386_01G000100.1
>TraesROB_scaffold_216831_01G000100.1
>TraesROB_scaffold_218836_01G000100.1
>TraesROB_scaffold_222726_01G000100.1
>TraesROB_scaffold_226031_01G000100.1
>TraesROB_scaffold_235565_01G000100.1
>TraesROB_scaffold_239946_01G000100.1
>TraesROB_scaffold_244220_01G000100.1
>TraesROB_scaffold_247704_01G000100.1
>TraesROB_scaffold_282407_01G000100.1
>TraesROB_scaffold_284782_01G000100.1
>TraesROB_scaffold_285825_01G000100.1
>TraesROB_scaffold_364356_01G000100.1
>TraesROB_scaffold_387692_01G000100.1
>TraesROB_scaffold_448580_01G000100.1
>TraesROB_scaffold_761801_01G000100.1
