# Supplementary material for: Comparative gene retention analysis in barley, wild emmer, and bread wheat pangenome lines reveals factors affecting gene retention following gene duplication
Source: BMC Biol. 2023 Feb 6;21:25. doi: 10.1186/s12915-022-01503-z (PMC9903521; doi:10.1186/s12915-022-01503-z)
Supplement: Supplementary file 13 — Additional file 13. Gene annotation validation results of selected OGs genes in 15 wheat genome assemblies. [file 12915_2022_1503_MOESM13_ESM.zip › bitacora_run1_outputs/TraesROBIGUS/OG0000543_scan_gene_id.txt]

>TraesROB_scaffold_001781_01G000100.1
>TraesROB_scaffold_003325_01G000400.1
>TraesROB_scaffold_003392_01G000100.1
>TraesROB_scaffold_004365_01G000400.1
>TraesROB_scaffold_004365_01G000500.1
>TraesROB_scaffold_004444_01G000300.1
>TraesROB_scaffold_006329_01G000100.1
>TraesROB_scaffold_006782_01G000100.1
>TraesROB_scaffold_007100_01G000400.1
>TraesROB_scaffold_007100_01G000500.1
>TraesROB_scaffold_008414_01G000300.1
>TraesROB_scaffold_008981_01G000500.1
>TraesROB_scaffold_008981_01G000600.1
>TraesROB_scaffold_009066_01G000200.1
>TraesROB_scaffold_009527_01G000200.1
>TraesROB_scaffold_010564_01G000300.1
>TraesROB_scaffold_010658_01G000300.1
>TraesROB_scaffold_014869_01G000200.1
>TraesROB_scaffold_015630_01G000100.1
>TraesROB_scaffold_017027_01G000100.1
>TraesROB_scaffold_018608_01G000500.1
>TraesROB_scaffold_018608_01G000600.1
>TraesROB_scaffold_019177_01G000100.1
>TraesROB_scaffold_019691_01G000100.1
>TraesROB_scaffold_020795_01G000300.1
>TraesROB_scaffold_020886_01G000400.1
>TraesROB_scaffold_021571_01G000400.1
>TraesROB_scaffold_021866_01G000300.1
>TraesROB_scaffold_021880_01G000200.1
>TraesROB_scaffold_023902_01G000100.1
>TraesROB_scaffold_023902_01G000200.1
>TraesROB_scaffold_025417_01G000300.1
>TraesROB_scaffold_025821_01G000400.1
>TraesROB_scaffold_025821_01G000500.1
>TraesROB_scaffold_026268_01G000100.1
>TraesROB_scaffold_026438_01G000100.1
>TraesROB_scaffold_027498_01G000100.1
>TraesROB_scaffold_030058_01G000200.1
>TraesROB_scaffold_030600_01G000500.1
>TraesROB_scaffold_030603_01G000200.1
>TraesROB_scaffold_031281_01G000100.1
>TraesROB_scaffold_031668_01G000200.1
>TraesROB_scaffold_032103_01G000500.1
>TraesROB_scaffold_032875_01G000200.1
>TraesROB_scaffold_034080_01G000800.1
>TraesROB_scaffold_034234_01G000600.1
>TraesROB_scaffold_035856_01G000500.1
>TraesROB_scaffold_035988_01G000400.1
>TraesROB_scaffold_036379_01G000500.1
>TraesROB_scaffold_037687_01G000300.1
>TraesROB_scaffold_038412_01G000100.1
>TraesROB_scaffold_038412_01G000200.1
>TraesROB_scaffold_040328_01G000300.1
>TraesROB_scaffold_040543_01G000300.1
>TraesROB_scaffold_041075_01G000200.1
>TraesROB_scaffold_041075_01G000400.1
>TraesROB_scaffold_042692_01G000100.1
>TraesROB_scaffold_043747_01G000300.1
>TraesROB_scaffold_043882_01G000100.1
>TraesROB_scaffold_047998_01G000100.1
>TraesROB_scaffold_048480_01G000100.1
>TraesROB_scaffold_050739_01G000400.1
>TraesROB_scaffold_051576_01G000400.1
>TraesROB_scaffold_052001_01G000100.1
>TraesROB_scaffold_052001_01G000300.1
>TraesROB_scaffold_055324_01G000100.1
>TraesROB_scaffold_055947_01G000200.1
>TraesROB_scaffold_056738_01G000200.1
>TraesROB_scaffold_057083_01G000100.1
>TraesROB_scaffold_057815_01G000100.1_split1
>TraesROB_scaffold_057815_01G000100.1_split2
>TraesROB_scaffold_061189_01G000100.1
>TraesROB_scaffold_063214_01G000400.1
>TraesROB_scaffold_063646_01G000100.1
>TraesROB_scaffold_064239_01G000100.1
>TraesROB_scaffold_064299_01G000200.1
>TraesROB_scaffold_066314_01G000200.1
>TraesROB_scaffold_066525_01G000300.1
>TraesROB_scaffold_068402_01G000200.1
>TraesROB_scaffold_069803_01G000100.1
>TraesROB_scaffold_071018_01G000100.1
>TraesROB_scaffold_071161_01G000300.1
>TraesROB_scaffold_077142_01G000200.1
>TraesROB_scaffold_079947_01G000100.1
>TraesROB_scaffold_080290_01G000100.1
>TraesROB_scaffold_082706_01G000200.1
>TraesROB_scaffold_082706_01G000300.1
>TraesROB_scaffold_085660_01G000100.1
>TraesROB_scaffold_086210_01G000500.1
>TraesROB_scaffold_091155_01G000300.1
>TraesROB_scaffold_091783_01G000200.1
>TraesROB_scaffold_095882_01G000100.1
>TraesROB_scaffold_096343_01G000100.1
>TraesROB_scaffold_098354_01G000100.1
>TraesROB_scaffold_099122_01G000300.1
>TraesROB_scaffold_099122_01G000400.1
>TraesROB_scaffold_099220_01G000100.1
>TraesROB_scaffold_099244_01G000100.1
>TraesROB_scaffold_100009_01G000100.1
>TraesROB_scaffold_100411_01G000200.1
>TraesROB_scaffold_100485_01G000100.1
>TraesROB_scaffold_103570_01G000100.1
>TraesROB_scaffold_103570_01G000200.1
>TraesROB_scaffold_111116_01G000100.1
>TraesROB_scaffold_113720_01G000300.1
>TraesROB_scaffold_114305_01G000100.1
>TraesROB_scaffold_126735_01G000100.1
>TraesROB_scaffold_157756_01G000100.1
>TraesROB_scaffold_162993_01G000100.1
