# Supplementary material for: Comparative gene retention analysis in barley, wild emmer, and bread wheat pangenome lines reveals factors affecting gene retention following gene duplication
Source: BMC Biol. 2023 Feb 6;21:25. doi: 10.1186/s12915-022-01503-z (PMC9903521; doi:10.1186/s12915-022-01503-z)
Supplement: Supplementary file 13 — Additional file 13. Gene annotation validation results of selected OGs genes in 15 wheat genome assemblies. [file 12915_2022_1503_MOESM13_ESM.zip › bitacora_run1_outputs/TraesROBIGUS/OG0010855_scan_gene_id.txt]

>TraesROB_scaffold_007656_01G000100.1
>TraesROB_scaffold_009081_01G000400.1
>TraesROB_scaffold_014074_01G000200.1
>TraesROB_scaffold_022331_01G000200.1
>TraesROB_scaffold_023733_01G000200.1
>TraesROB_scaffold_032397_01G000100.1
>TraesROB_scaffold_033694_01G000300.1
>TraesROB_scaffold_034991_01G000100.1
>TraesROB_scaffold_042786_01G000200.1
>TraesROB_scaffold_049061_01G000300.1
>TraesROB_scaffold_064681_01G000100.1
>TraesROB_scaffold_072690_01G000100.1
>TraesROB_scaffold_073831_01G000100.1
>TraesROB_scaffold_075485_01G000100.1
>TraesROB_scaffold_090231_01G000100.1
>TraesROB_scaffold_092650_01G000100.1
