# Supplementary material for: Comparative gene retention analysis in barley, wild emmer, and bread wheat pangenome lines reveals factors affecting gene retention following gene duplication
Source: BMC Biol. 2023 Feb 6;21:25. doi: 10.1186/s12915-022-01503-z (PMC9903521; doi:10.1186/s12915-022-01503-z)
Supplement: Supplementary file 13 — Additional file 13. Gene annotation validation results of selected OGs genes in 15 wheat genome assemblies. [file 12915_2022_1503_MOESM13_ESM.zip › bitacora_run1_outputs/TraesROBIGUS/OG0000175_scan_gene_id.txt]

>TraesROB_scaffold_000456_01G000100.1
>TraesROB_scaffold_000644_01G000200.1
>TraesROB_scaffold_001112_01G000400.1
>TraesROB_scaffold_001112_01G000500.1
>TraesROB_scaffold_001345_01G001400.1
>TraesROB_scaffold_001359_01G000200.1
>TraesROB_scaffold_001561_01G000500.1
>TraesROB_scaffold_001899_01G000100.1
>TraesROB_scaffold_002257_01G000300.1
>TraesROB_scaffold_002260_01G000200.1
>TraesROB_scaffold_002807_01G000300.1
>TraesROB_scaffold_002835_01G000200.1
>TraesROB_scaffold_002835_01G000500.1
>TraesROB_scaffold_002835_01G000600.1
>TraesROB_scaffold_002835_01G000800.1
>TraesROB_scaffold_003104_01G000200.1
>TraesROB_scaffold_003246_01G000300.1
>TraesROB_scaffold_003315_01G000400.1
>TraesROB_scaffold_003616_01G000500.1
>TraesROB_scaffold_004385_01G000200.1
>TraesROB_scaffold_004482_01G000300.1
>TraesROB_scaffold_004681_01G000200.1
>TraesROB_scaffold_004830_01G000700.1
>TraesROB_scaffold_004830_01G000800.1
>TraesROB_scaffold_004830_01G000900.1
>TraesROB_scaffold_004830_01G001000.1
>TraesROB_scaffold_004830_01G001200.1
>TraesROB_scaffold_004912_01G000100.1
>TraesROB_scaffold_005289_01G000100.1
>TraesROB_scaffold_005443_01G000100.1
>TraesROB_scaffold_005776_01G000100.1
>TraesROB_scaffold_005776_01G000200.1
>TraesROB_scaffold_005776_01G000300.1
>TraesROB_scaffold_006116_01G000100.1
>TraesROB_scaffold_007444_01G001000.1
>TraesROB_scaffold_007525_01G000100.1
>TraesROB_scaffold_007720_01G000100.1
>TraesROB_scaffold_008105_01G000400.1
>TraesROB_scaffold_008381_01G000100.1
>TraesROB_scaffold_008495_01G000400.1
>TraesROB_scaffold_008577_01G000100.1
>TraesROB_scaffold_008668_01G000500.1
>TraesROB_scaffold_008668_01G000600.1
>TraesROB_scaffold_008668_01G000700.1
>TraesROB_scaffold_009653_01G000100.1
>TraesROB_scaffold_010217_01G000100.1
>TraesROB_scaffold_011392_01G000400.1
>TraesROB_scaffold_011877_01G000400.1
>TraesROB_scaffold_012216_01G000200.1
>TraesROB_scaffold_012245_01G000100.1
>TraesROB_scaffold_012245_01G000200.1
>TraesROB_scaffold_012623_01G000100.1
>TraesROB_scaffold_012815_01G000100.1
>TraesROB_scaffold_013193_01G000100.1
>TraesROB_scaffold_013597_01G000200.1
>TraesROB_scaffold_013731_01G000300.1
>TraesROB_scaffold_013983_01G000300.1
>TraesROB_scaffold_013983_01G000400.1
>TraesROB_scaffold_014098_01G000100.1
>TraesROB_scaffold_015563_01G000400.1
>TraesROB_scaffold_015572_01G000400.1
>TraesROB_scaffold_017465_01G000400.1
>TraesROB_scaffold_018836_01G000300.1
>TraesROB_scaffold_019107_01G000100.1
>TraesROB_scaffold_019334_01G000200.1
>TraesROB_scaffold_019407_01G000200.1
>TraesROB_scaffold_020404_01G000200.1
>TraesROB_scaffold_020432_01G000100.1
>TraesROB_scaffold_021043_01G000100.1
>TraesROB_scaffold_021396_01G000400.1
>TraesROB_scaffold_022429_01G000200.1
>TraesROB_scaffold_023093_01G000100.1
>TraesROB_scaffold_023977_01G000200.1
>TraesROB_scaffold_023977_01G000300.1
>TraesROB_scaffold_023977_01G000400.1
>TraesROB_scaffold_024458_01G000200.1
>TraesROB_scaffold_024790_01G000100.1
>TraesROB_scaffold_025137_01G000200.1
>TraesROB_scaffold_025143_01G000400.1
>TraesROB_scaffold_026063_01G000100.1
>TraesROB_scaffold_026071_01G000200.1
>TraesROB_scaffold_026335_01G000100.1
>TraesROB_scaffold_026956_01G000100.1
>TraesROB_scaffold_027345_01G000100.1
>TraesROB_scaffold_028087_01G000200.1
>TraesROB_scaffold_028493_01G000200.1
>TraesROB_scaffold_028936_01G000400.1
>TraesROB_scaffold_029222_01G000200.1
>TraesROB_scaffold_032432_01G000100.1
>TraesROB_scaffold_032440_01G000300.1
>TraesROB_scaffold_032492_01G000100.1
>TraesROB_scaffold_033326_01G000100.1
>TraesROB_scaffold_033750_01G000700.1
>TraesROB_scaffold_033750_01G000800.1
>TraesROB_scaffold_034782_01G000200.1
>TraesROB_scaffold_036192_01G000200.1
>TraesROB_scaffold_036276_01G000100.1
>TraesROB_scaffold_036661_01G000800.1
>TraesROB_scaffold_036907_01G000200.1
>TraesROB_scaffold_037289_01G000600.1
>TraesROB_scaffold_037520_01G000100.1
>TraesROB_scaffold_037609_01G000100.1
>TraesROB_scaffold_037818_01G000100.1
>TraesROB_scaffold_037818_01G000200.1
>TraesROB_scaffold_037818_01G000300.1
>TraesROB_scaffold_037861_01G000100.1
>TraesROB_scaffold_038016_01G000100.1
>TraesROB_scaffold_038122_01G000300.1
>TraesROB_scaffold_038310_01G000200.1
>TraesROB_scaffold_038972_01G000100.1
>TraesROB_scaffold_039161_01G000600.1
>TraesROB_scaffold_039402_01G000200.1
>TraesROB_scaffold_039402_01G000300.1
>TraesROB_scaffold_039842_01G000100.1
>TraesROB_scaffold_040173_01G000100.1
>TraesROB_scaffold_040248_01G000200.1
>TraesROB_scaffold_040424_01G000200.1
>TraesROB_scaffold_040598_01G000300.1
>TraesROB_scaffold_040978_01G000200.1
>TraesROB_scaffold_041414_01G000200.1
>TraesROB_scaffold_041984_01G000100.1
>TraesROB_scaffold_042058_01G000100.1
>TraesROB_scaffold_043008_01G000100.1
>TraesROB_scaffold_043955_01G000100.1
>TraesROB_scaffold_044641_01G000100.1
>TraesROB_scaffold_044663_01G000100.1
>TraesROB_scaffold_044663_01G000200.1
>TraesROB_scaffold_044663_01G000300.1
>TraesROB_scaffold_045343_01G000200.1
>TraesROB_scaffold_046114_01G000100.1
>TraesROB_scaffold_047267_01G000300.1
>TraesROB_scaffold_050116_01G000100.1
>TraesROB_scaffold_050166_01G000100.1
>TraesROB_scaffold_050271_01G000200.1
>TraesROB_scaffold_050855_01G000600.1
>TraesROB_scaffold_053337_01G000100.1
>TraesROB_scaffold_054235_01G000500.1
>TraesROB_scaffold_054491_01G000300.1
>TraesROB_scaffold_055245_01G000200.1
>TraesROB_scaffold_055245_01G000300.1
>TraesROB_scaffold_056011_01G000100.1
>TraesROB_scaffold_057405_01G000500.1
>TraesROB_scaffold_057425_01G000200.1
>TraesROB_scaffold_058423_01G000100.1
>TraesROB_scaffold_058785_01G000300.1
>TraesROB_scaffold_059608_01G000100.1
>TraesROB_scaffold_059608_01G000200.1
>TraesROB_scaffold_059968_01G000100.1
>TraesROB_scaffold_061703_01G000200.1
>TraesROB_scaffold_062102_01G000100.1
>TraesROB_scaffold_062713_01G000300.1
>TraesROB_scaffold_063474_01G000100.1
>TraesROB_scaffold_063832_01G000300.1
>TraesROB_scaffold_063983_01G000100.1
>TraesROB_scaffold_064279_01G000100.1
>TraesROB_scaffold_065989_01G000500.1
>TraesROB_scaffold_066697_01G000100.1
>TraesROB_scaffold_066713_01G000100.1
>TraesROB_scaffold_068999_01G000300.1
>TraesROB_scaffold_069342_01G000400.1
>TraesROB_scaffold_070451_01G000100.1
>TraesROB_scaffold_071111_01G000100.1
>TraesROB_scaffold_071439_01G000200.1
>TraesROB_scaffold_071599_01G000100.1
>TraesROB_scaffold_072094_01G000100.1
>TraesROB_scaffold_072094_01G000200.1
>TraesROB_scaffold_073855_01G000500.1
>TraesROB_scaffold_074277_01G000100.1
>TraesROB_scaffold_075107_01G000100.1
>TraesROB_scaffold_076156_01G000100.1
>TraesROB_scaffold_077033_01G000100.1
>TraesROB_scaffold_078821_01G000100.1
>TraesROB_scaffold_079157_01G000200.1
>TraesROB_scaffold_079352_01G000400.1
>TraesROB_scaffold_079794_01G000100.1
>TraesROB_scaffold_080426_01G000200.1
>TraesROB_scaffold_083372_01G000100.1
>TraesROB_scaffold_083713_01G000100.1
>TraesROB_scaffold_083713_01G000200.1
>TraesROB_scaffold_085114_01G000200.1
>TraesROB_scaffold_086482_01G000100.1
>TraesROB_scaffold_086482_01G000200.1
>TraesROB_scaffold_087843_01G000300.1
>TraesROB_scaffold_088540_01G000200.1
>TraesROB_scaffold_089152_01G000200.1
>TraesROB_scaffold_090323_01G000100.1
>TraesROB_scaffold_092946_01G000200.1
>TraesROB_scaffold_093624_01G000200.1
>TraesROB_scaffold_094147_01G000100.1
>TraesROB_scaffold_094948_01G000200.1
>TraesROB_scaffold_096098_01G000100.1
>TraesROB_scaffold_098477_01G000200.1
>TraesROB_scaffold_101870_01G000200.1
>TraesROB_scaffold_101960_01G000200.1
>TraesROB_scaffold_102563_01G000100.1
>TraesROB_scaffold_102719_01G000100.1
>TraesROB_scaffold_102796_01G000200.1
>TraesROB_scaffold_104265_01G000100.1
>TraesROB_scaffold_104898_01G000100.1
>TraesROB_scaffold_105516_01G000100.1
>TraesROB_scaffold_105676_01G000100.1
>TraesROB_scaffold_106057_01G000200.1
>TraesROB_scaffold_110483_01G000100.1
>TraesROB_scaffold_112150_01G000100.1
>TraesROB_scaffold_112293_01G000100.1
>TraesROB_scaffold_115312_01G000100.1
>TraesROB_scaffold_119533_01G000100.1
>TraesROB_scaffold_120497_01G000100.1
>TraesROB_scaffold_126483_01G000200.1
>TraesROB_scaffold_128320_01G000400.1
>TraesROB_scaffold_128780_01G000100.1
>TraesROB_scaffold_129131_01G000100.1
>TraesROB_scaffold_130001_01G000100.1
>TraesROB_scaffold_130667_01G000200.1
>TraesROB_scaffold_132682_01G000100.1
>TraesROB_scaffold_138352_01G000200.1
>TraesROB_scaffold_141961_01G000100.1
>TraesROB_scaffold_142749_01G000100.1
>TraesROB_scaffold_143493_01G000100.1
>TraesROB_scaffold_149606_01G000100.1
>TraesROB_scaffold_152960_01G000100.1
>TraesROB_scaffold_156130_01G000100.1
>TraesROB_scaffold_159188_01G000100.1
>TraesROB_scaffold_164382_01G000100.1
>TraesROB_scaffold_173749_01G000100.1
>TraesROB_scaffold_195831_01G000100.1
>TraesROB_scaffold_255201_01G000100.1
