# Supplementary material for: Comparative gene retention analysis in barley, wild emmer, and bread wheat pangenome lines reveals factors affecting gene retention following gene duplication
Source: BMC Biol. 2023 Feb 6;21:25. doi: 10.1186/s12915-022-01503-z (PMC9903521; doi:10.1186/s12915-022-01503-z)
Supplement: Supplementary file 13 — Additional file 13. Gene annotation validation results of selected OGs genes in 15 wheat genome assemblies. [file 12915_2022_1503_MOESM13_ESM.zip › bitacora_run1_outputs/TraesROBIGUS/OG0001247_scan_gene_id.txt]

>TraesROB_scaffold_001780_01G000200.1
>TraesROB_scaffold_003914_01G000100.1
>TraesROB_scaffold_016098_01G000100.1
>TraesROB_scaffold_017620_01G000100.1
>TraesROB_scaffold_018546_01G000300.1
>TraesROB_scaffold_023015_01G000300.1
>TraesROB_scaffold_031995_01G000200.1
>TraesROB_scaffold_037102_01G000100.1
>TraesROB_scaffold_037644_01G000300.1
>TraesROB_scaffold_050610_01G000100.1
>TraesROB_scaffold_054847_01G000500.1
>TraesROB_scaffold_059711_01G000300.1
>TraesROB_scaffold_062340_01G000100.1
>TraesROB_scaffold_062344_01G000200.1
>TraesROB_scaffold_065627_01G000100.1
>TraesROB_scaffold_068051_01G000100.1
>TraesROB_scaffold_073057_01G000100.1
>TraesROB_scaffold_076295_01G000400.1
>TraesROB_scaffold_077894_01G000300.1
>TraesROB_scaffold_081238_01G000100.1
>TraesROB_scaffold_088402_01G000100.1
>TraesROB_scaffold_097468_01G000400.1
>TraesROB_scaffold_097831_01G000100.1
>TraesROB_scaffold_115793_01G000100.1
>TraesROB_scaffold_119401_01G000100.1
>TraesROB_scaffold_124247_01G000100.1
>TraesROB_scaffold_150644_01G000100.1
>TraesROB_scaffold_151346_01G000100.1
