# Supplementary material for: Comparative gene retention analysis in barley, wild emmer, and bread wheat pangenome lines reveals factors affecting gene retention following gene duplication
Source: BMC Biol. 2023 Feb 6;21:25. doi: 10.1186/s12915-022-01503-z (PMC9903521; doi:10.1186/s12915-022-01503-z)
Supplement: Supplementary file 13 — Additional file 13. Gene annotation validation results of selected OGs genes in 15 wheat genome assemblies. [file 12915_2022_1503_MOESM13_ESM.zip › bitacora_run1_outputs/TraesROBIGUS/OG0001349_scan_gene_id.txt]

>TraesROB_scaffold_002271_01G000100.1
>TraesROB_scaffold_002271_01G000300.1
>TraesROB_scaffold_003240_01G000100.1
>TraesROB_scaffold_003240_01G000200.1
>TraesROB_scaffold_005649_01G000100.1
>TraesROB_scaffold_008602_01G000200.1
>TraesROB_scaffold_014312_01G000100.1
>TraesROB_scaffold_014909_01G000300.1
>TraesROB_scaffold_017859_01G000200.1
>TraesROB_scaffold_017859_01G000400.1
>TraesROB_scaffold_024783_01G000200.1
>TraesROB_scaffold_026317_01G000300.1
>TraesROB_scaffold_026317_01G000400.1
>TraesROB_scaffold_027448_01G000300.1
>TraesROB_scaffold_027448_01G000400.1
>TraesROB_scaffold_039175_01G000200.1
>TraesROB_scaffold_043579_01G000300.1
>TraesROB_scaffold_043579_01G000400.1
>TraesROB_scaffold_054528_01G000100.1
>TraesROB_scaffold_054528_01G000200.1
>TraesROB_scaffold_061701_01G000500.1
>TraesROB_scaffold_070694_01G000200.1
>TraesROB_scaffold_074666_01G000100.1
>TraesROB_scaffold_080959_01G000100.1
>TraesROB_scaffold_083392_01G000100.1
>TraesROB_scaffold_088074_01G000100.1
>TraesROB_scaffold_092812_01G000100.1
>TraesROB_scaffold_092812_01G000200.1
>TraesROB_scaffold_096274_01G000100.1
>TraesROB_scaffold_098604_01G000100.1
>TraesROB_scaffold_100697_01G000100.1
>TraesROB_scaffold_115954_01G000100.1
>TraesROB_scaffold_141901_01G000100.1
>TraesROB_scaffold_169027_01G000100.1
>TraesROB_scaffold_171642_01G000100.1
>TraesROB_scaffold_188103_01G000100.1
