# Supplementary material for: Comparative gene retention analysis in barley, wild emmer, and bread wheat pangenome lines reveals factors affecting gene retention following gene duplication
Source: BMC Biol. 2023 Feb 6;21:25. doi: 10.1186/s12915-022-01503-z (PMC9903521; doi:10.1186/s12915-022-01503-z)
Supplement: Supplementary file 13 — Additional file 13. Gene annotation validation results of selected OGs genes in 15 wheat genome assemblies. [file 12915_2022_1503_MOESM13_ESM.zip › bitacora_run1_outputs/TraesROBIGUS/OG0001804_scan_gene_id.txt]

>TraesROB_scaffold_000874_01G000200.1
>TraesROB_scaffold_002152_01G000100.1
>TraesROB_scaffold_003791_01G000100.1
>TraesROB_scaffold_015636_01G000100.1
>TraesROB_scaffold_018032_01G000500.1
>TraesROB_scaffold_020220_01G000100.1
>TraesROB_scaffold_028385_01G000400.1
>TraesROB_scaffold_031352_01G000200.1
>TraesROB_scaffold_031774_01G000200.1
>TraesROB_scaffold_031799_01G000100.1
>TraesROB_scaffold_043741_01G000100.1
>TraesROB_scaffold_044490_01G000100.1
>TraesROB_scaffold_049049_01G000300.1
>TraesROB_scaffold_054524_01G000100.1
>TraesROB_scaffold_099948_01G000200.1
>TraesROB_scaffold_105947_01G000100.1
>TraesROB_scaffold_134552_01G000300.1
