# Supplementary material for: Comparative gene retention analysis in barley, wild emmer, and bread wheat pangenome lines reveals factors affecting gene retention following gene duplication
Source: BMC Biol. 2023 Feb 6;21:25. doi: 10.1186/s12915-022-01503-z (PMC9903521; doi:10.1186/s12915-022-01503-z)
Supplement: Supplementary file 13 — Additional file 13. Gene annotation validation results of selected OGs genes in 15 wheat genome assemblies. [file 12915_2022_1503_MOESM13_ESM.zip › bitacora_run1_outputs/TraesROBIGUS/OG0000118_scan_gene_id.txt]

>TraesROB_scaffold_002136_01G001600.1
>TraesROB_scaffold_002676_01G000100.1
>TraesROB_scaffold_002857_01G000300.1
>TraesROB_scaffold_002857_01G000400.1
>TraesROB_scaffold_004029_01G000700.1
>TraesROB_scaffold_005396_01G000300.1
>TraesROB_scaffold_005396_01G000400.1
>TraesROB_scaffold_005396_01G000500.1
>TraesROB_scaffold_007336_01G000500.1
>TraesROB_scaffold_007336_01G000600.1
>TraesROB_scaffold_007850_01G000100.1
>TraesROB_scaffold_007926_01G000700.1
>TraesROB_scaffold_009557_01G000500.1
>TraesROB_scaffold_010013_01G000100.1
>TraesROB_scaffold_010013_01G000200.1
>TraesROB_scaffold_010831_01G000400.1
>TraesROB_scaffold_010831_01G000500.1
>TraesROB_scaffold_012050_01G000200.1
>TraesROB_scaffold_013575_01G000100.1
>TraesROB_scaffold_013575_01G000200.1
>TraesROB_scaffold_013914_01G000400.1
>TraesROB_scaffold_014246_01G000100.1
>TraesROB_scaffold_014246_01G000300.1
>TraesROB_scaffold_014607_01G000500.1
>TraesROB_scaffold_014748_01G000400.1
>TraesROB_scaffold_017524_01G000400.1
>TraesROB_scaffold_017524_01G000500.1
>TraesROB_scaffold_017698_01G000100.1_split1
>TraesROB_scaffold_017698_01G000100.1_split2
>TraesROB_scaffold_018351_01G000200.1
>TraesROB_scaffold_020158_01G000500.1
>TraesROB_scaffold_020795_01G000200.1
>TraesROB_scaffold_022264_01G000100.1
>TraesROB_scaffold_022559_01G000200.1
>TraesROB_scaffold_023269_01G000100.1_split1
>TraesROB_scaffold_023269_01G000100.1_split2
>TraesROB_scaffold_023976_01G000100.1
>TraesROB_scaffold_024293_01G000100.1
>TraesROB_scaffold_024456_01G000200.1
>TraesROB_scaffold_024469_01G000200.1
>TraesROB_scaffold_025203_01G000700.1
>TraesROB_scaffold_025230_01G000300.1
>TraesROB_scaffold_025230_01G000400.1
>TraesROB_scaffold_027196_01G000300.1
>TraesROB_scaffold_027703_01G000100.1
>TraesROB_scaffold_027868_01G000100.1
>TraesROB_scaffold_028619_01G000200.1
>TraesROB_scaffold_028619_01G000300.1
>TraesROB_scaffold_030296_01G000200.1
>TraesROB_scaffold_030468_01G000100.1
>TraesROB_scaffold_030600_01G000300.1
>TraesROB_scaffold_030924_01G000100.1
>TraesROB_scaffold_031007_01G000300.1
>TraesROB_scaffold_031550_01G000200.1
>TraesROB_scaffold_031550_01G000300.1
>TraesROB_scaffold_032255_01G000300.1
>TraesROB_scaffold_033309_01G000200.1
>TraesROB_scaffold_033423_01G000300.1
>TraesROB_scaffold_034392_01G000200.1
>TraesROB_scaffold_034392_01G000300.1
>TraesROB_scaffold_036595_01G000500.1
>TraesROB_scaffold_037649_01G000100.1
>TraesROB_scaffold_038652_01G000100.1
>TraesROB_scaffold_038866_01G000200.1
>TraesROB_scaffold_040223_01G000300.1
>TraesROB_scaffold_040223_01G000500.1
>TraesROB_scaffold_041916_01G000500.1
>TraesROB_scaffold_044272_01G000100.1
>TraesROB_scaffold_044549_01G000200.1
>TraesROB_scaffold_044549_01G000300.1
>TraesROB_scaffold_044549_01G000400.1
>TraesROB_scaffold_046833_01G000100.1
>TraesROB_scaffold_047128_01G000200.1
>TraesROB_scaffold_047889_01G000100.1
>TraesROB_scaffold_048505_01G000100.1
>TraesROB_scaffold_048880_01G000100.1
>TraesROB_scaffold_048985_01G000100.1
>TraesROB_scaffold_052424_01G000400.1
>TraesROB_scaffold_052424_01G000500.1
>TraesROB_scaffold_054500_01G000200.1
>TraesROB_scaffold_056396_01G000100.1
>TraesROB_scaffold_056738_01G000100.1
>TraesROB_scaffold_058133_01G000100.1
>TraesROB_scaffold_058133_01G000200.1
>TraesROB_scaffold_058192_01G000300.1
>TraesROB_scaffold_058263_01G000100.1_split1
>TraesROB_scaffold_058263_01G000100.1_split2
>TraesROB_scaffold_063246_01G000100.1
>TraesROB_scaffold_066449_01G000100.1
>TraesROB_scaffold_067866_01G000300.1
>TraesROB_scaffold_070100_01G000200.1
>TraesROB_scaffold_071414_01G000200.1
>TraesROB_scaffold_072201_01G000100.1
>TraesROB_scaffold_073362_01G000200.1
>TraesROB_scaffold_073655_01G000100.1
>TraesROB_scaffold_074754_01G000300.1
>TraesROB_scaffold_079564_01G000200.1
>TraesROB_scaffold_080883_01G000400.1
>TraesROB_scaffold_081234_01G000300.1
>TraesROB_scaffold_081234_01G000400.1
>TraesROB_scaffold_084094_01G000200.1
>TraesROB_scaffold_084786_01G000100.1
>TraesROB_scaffold_085640_01G000100.1
>TraesROB_scaffold_085795_01G000100.1
>TraesROB_scaffold_086378_01G000200.1
>TraesROB_scaffold_087159_01G000100.1
>TraesROB_scaffold_087169_01G000100.1
>TraesROB_scaffold_091761_01G000100.1
>TraesROB_scaffold_094976_01G000100.1
>TraesROB_scaffold_094976_01G000200.1
>TraesROB_scaffold_095144_01G000100.1
>TraesROB_scaffold_095461_01G000100.1
>TraesROB_scaffold_097719_01G000100.1
>TraesROB_scaffold_097818_01G000200.1
>TraesROB_scaffold_097951_01G000100.1
>TraesROB_scaffold_098814_01G000100.1
>TraesROB_scaffold_105214_01G000100.1
>TraesROB_scaffold_106296_01G000100.1
>TraesROB_scaffold_107656_01G000100.1
>TraesROB_scaffold_109893_01G000100.1
>TraesROB_scaffold_110472_01G000100.1
>TraesROB_scaffold_110779_01G000100.1
>TraesROB_scaffold_113461_01G000100.1
>TraesROB_scaffold_113461_01G000200.1
>TraesROB_scaffold_122583_01G000100.1
>TraesROB_scaffold_136334_01G000100.1
>TraesROB_scaffold_153614_01G000100.1
>TraesROB_scaffold_182104_01G000100.1
>TraesROB_scaffold_185108_01G000100.1
>TraesROB_scaffold_189616_01G000100.1
>TraesROB_scaffold_214929_01G000100.1
