# Supplementary material for: Comparative gene retention analysis in barley, wild emmer, and bread wheat pangenome lines reveals factors affecting gene retention following gene duplication
Source: BMC Biol. 2023 Feb 6;21:25. doi: 10.1186/s12915-022-01503-z (PMC9903521; doi:10.1186/s12915-022-01503-z)
Supplement: Supplementary file 13 — Additional file 13. Gene annotation validation results of selected OGs genes in 15 wheat genome assemblies. [file 12915_2022_1503_MOESM13_ESM.zip › bitacora_run1_outputs/TraesROBIGUS/OG0023447_scan_gene_id.txt]

>TraesROB_scaffold_000056_01G000400.1
>TraesROB_scaffold_000136_01G000100.1
>TraesROB_scaffold_000238_01G000400.1
>TraesROB_scaffold_000325_01G000200.1
>TraesROB_scaffold_000722_01G000200.1
>TraesROB_scaffold_001890_01G000800.1
>TraesROB_scaffold_002577_01G000100.1
>TraesROB_scaffold_002596_01G000600.1
>TraesROB_scaffold_002708_01G000300.1
>TraesROB_scaffold_002732_01G000300.1
>TraesROB_scaffold_002733_01G000400.1
>TraesROB_scaffold_003325_01G000900.1
>TraesROB_scaffold_004056_01G000100.1
>TraesROB_scaffold_004096_01G000200.1
>TraesROB_scaffold_004463_01G000100.1
>TraesROB_scaffold_004463_01G000200.1
>TraesROB_scaffold_004741_01G000100.1
>TraesROB_scaffold_005275_01G000400.1
>TraesROB_scaffold_005320_01G000100.1
>TraesROB_scaffold_005496_01G000100.1
>TraesROB_scaffold_005496_01G000200.1
>TraesROB_scaffold_005946_01G001400.1
>TraesROB_scaffold_006309_01G000300.1
>TraesROB_scaffold_006324_01G000100.1
>TraesROB_scaffold_007082_01G000300.1
>TraesROB_scaffold_007183_01G000400.1
>TraesROB_scaffold_008329_01G000100.1
>TraesROB_scaffold_008949_01G000100.1
>TraesROB_scaffold_011095_01G000200.1
>TraesROB_scaffold_011575_01G000500.1
>TraesROB_scaffold_011584_01G000100.1
>TraesROB_scaffold_012220_01G000200.1
>TraesROB_scaffold_012604_01G000200.1
>TraesROB_scaffold_014537_01G000100.1
>TraesROB_scaffold_014852_01G000100.1
>TraesROB_scaffold_014911_01G000100.1
>TraesROB_scaffold_015841_01G000100.1
>TraesROB_scaffold_016803_01G000100.1
>TraesROB_scaffold_016919_01G000100.1
>TraesROB_scaffold_017158_01G000100.1
>TraesROB_scaffold_017160_01G000100.1
>TraesROB_scaffold_017432_01G000200.1
>TraesROB_scaffold_017789_01G000200.1
>TraesROB_scaffold_017795_01G000200.1
>TraesROB_scaffold_017860_01G000100.1
>TraesROB_scaffold_018504_01G000100.1
>TraesROB_scaffold_018865_01G000100.1
>TraesROB_scaffold_019135_01G000200.1
>TraesROB_scaffold_019664_01G000100.1
>TraesROB_scaffold_020594_01G000500.1
>TraesROB_scaffold_020914_01G000100.1
>TraesROB_scaffold_020939_01G000600.1
>TraesROB_scaffold_021130_01G000100.1
>TraesROB_scaffold_021409_01G000100.1
>TraesROB_scaffold_021472_01G000200.1
>TraesROB_scaffold_021933_01G000100.1
>TraesROB_scaffold_021933_01G000200.1
>TraesROB_scaffold_022832_01G000300.1
>TraesROB_scaffold_023218_01G000200.1
>TraesROB_scaffold_023601_01G000300.1
>TraesROB_scaffold_024206_01G000100.1
>TraesROB_scaffold_024621_01G000200.1
>TraesROB_scaffold_025096_01G000100.1
>TraesROB_scaffold_025238_01G000100.1
>TraesROB_scaffold_025425_01G000100.1
>TraesROB_scaffold_025568_01G000200.1
>TraesROB_scaffold_025620_01G000700.1
>TraesROB_scaffold_026018_01G000700.1
>TraesROB_scaffold_026099_01G000100.1
>TraesROB_scaffold_026287_01G000400.1
>TraesROB_scaffold_026315_01G000300.1
>TraesROB_scaffold_026318_01G000100.1
>TraesROB_scaffold_026699_01G000100.1
>TraesROB_scaffold_026699_01G000200.1
>TraesROB_scaffold_027161_01G000500.1
>TraesROB_scaffold_027255_01G000100.1
>TraesROB_scaffold_027744_01G000100.1
>TraesROB_scaffold_027875_01G000100.1
>TraesROB_scaffold_028848_01G000100.1
>TraesROB_scaffold_028926_01G000100.1
>TraesROB_scaffold_028926_01G000200.1
>TraesROB_scaffold_029211_01G000100.1
>TraesROB_scaffold_029810_01G000100.1
>TraesROB_scaffold_030328_01G000100.1
>TraesROB_scaffold_030820_01G000100.1
>TraesROB_scaffold_030820_01G000200.1
>TraesROB_scaffold_030820_01G000300.1
>TraesROB_scaffold_031002_01G000200.1
>TraesROB_scaffold_031162_01G000300.1
>TraesROB_scaffold_031361_01G000100.1
>TraesROB_scaffold_031563_01G000100.1
>TraesROB_scaffold_032083_01G000100.1
>TraesROB_scaffold_033039_01G000100.1
>TraesROB_scaffold_033224_01G000300.1
>TraesROB_scaffold_033642_01G000200.1
>TraesROB_scaffold_034159_01G000200.1
>TraesROB_scaffold_034207_01G000300.1
>TraesROB_scaffold_034477_01G000200.1
>TraesROB_scaffold_036761_01G000200.1
>TraesROB_scaffold_037019_01G000100.1
>TraesROB_scaffold_037324_01G000200.1
>TraesROB_scaffold_038661_01G000200.1
>TraesROB_scaffold_039800_01G000100.1
>TraesROB_scaffold_039963_01G000100.1
>TraesROB_scaffold_040091_01G000200.1
>TraesROB_scaffold_040166_01G000100.1
>TraesROB_scaffold_040377_01G000200.1
>TraesROB_scaffold_040828_01G000200.1
>TraesROB_scaffold_041885_01G000200.1
>TraesROB_scaffold_043019_01G000100.1
>TraesROB_scaffold_043527_01G000100.1
>TraesROB_scaffold_043715_01G000100.1
>TraesROB_scaffold_043715_01G000200.1
>TraesROB_scaffold_043715_01G000300.1
>TraesROB_scaffold_044293_01G000100.1
>TraesROB_scaffold_044332_01G000100.1
>TraesROB_scaffold_044332_01G000200.1
>TraesROB_scaffold_045892_01G000100.1
>TraesROB_scaffold_045892_01G000200.1
>TraesROB_scaffold_047056_01G000100.1
>TraesROB_scaffold_047311_01G000100.1
>TraesROB_scaffold_047347_01G000100.1
>TraesROB_scaffold_047794_01G000100.1
>TraesROB_scaffold_048480_01G000300.1
>TraesROB_scaffold_048507_01G000100.1
>TraesROB_scaffold_049616_01G000100.1
>TraesROB_scaffold_049616_01G000200.1
>TraesROB_scaffold_050562_01G000100.1
>TraesROB_scaffold_050562_01G000200.1
>TraesROB_scaffold_050562_01G000300.1
>TraesROB_scaffold_050742_01G000100.1
>TraesROB_scaffold_050742_01G000500.1
>TraesROB_scaffold_050882_01G000100.1
>TraesROB_scaffold_052143_01G000100.1
>TraesROB_scaffold_052687_01G000300.1
>TraesROB_scaffold_052744_01G000200.1
>TraesROB_scaffold_052815_01G000100.1
>TraesROB_scaffold_053224_01G000200.1
>TraesROB_scaffold_053396_01G000300.1
>TraesROB_scaffold_054194_01G000100.1
>TraesROB_scaffold_054408_01G000200.1
>TraesROB_scaffold_055131_01G000300.1
>TraesROB_scaffold_055548_01G000100.1
>TraesROB_scaffold_056596_01G000100.1
>TraesROB_scaffold_057963_01G000100.1
>TraesROB_scaffold_058090_01G000100.1
>TraesROB_scaffold_058169_01G000100.1
>TraesROB_scaffold_058561_01G000100.1
>TraesROB_scaffold_059684_01G000200.1
>TraesROB_scaffold_059777_01G000400.1
>TraesROB_scaffold_059777_01G000500.1
>TraesROB_scaffold_061326_01G000200.1
>TraesROB_scaffold_061697_01G000100.1
>TraesROB_scaffold_062491_01G000300.1
>TraesROB_scaffold_062559_01G000100.1
>TraesROB_scaffold_063141_01G000200.1
>TraesROB_scaffold_063372_01G000100.1
>TraesROB_scaffold_064193_01G000100.1
>TraesROB_scaffold_064422_01G000100.1
>TraesROB_scaffold_064712_01G000100.1
>TraesROB_scaffold_064827_01G000400.1
>TraesROB_scaffold_066247_01G000300.1
>TraesROB_scaffold_066630_01G000100.1
>TraesROB_scaffold_068193_01G000100.1
>TraesROB_scaffold_068293_01G000100.1
>TraesROB_scaffold_069581_01G000200.1
>TraesROB_scaffold_069581_01G000300.1
>TraesROB_scaffold_069951_01G000100.1
>TraesROB_scaffold_071545_01G000100.1
>TraesROB_scaffold_072808_01G000100.1
>TraesROB_scaffold_074889_01G000100.1
>TraesROB_scaffold_075329_01G000200.1
>TraesROB_scaffold_076134_01G000100.1
>TraesROB_scaffold_077109_01G000300.1
>TraesROB_scaffold_078405_01G000100.1
>TraesROB_scaffold_078405_01G000200.1
>TraesROB_scaffold_078936_01G000100.1
>TraesROB_scaffold_079371_01G000100.1
>TraesROB_scaffold_079462_01G000100.1
>TraesROB_scaffold_080129_01G000300.1
>TraesROB_scaffold_081466_01G000100.1
>TraesROB_scaffold_082077_01G000100.1
>TraesROB_scaffold_083617_01G000100.1
>TraesROB_scaffold_083939_01G000200.1
>TraesROB_scaffold_084586_01G000200.1
>TraesROB_scaffold_084863_01G000100.1
>TraesROB_scaffold_085071_01G000100.1
>TraesROB_scaffold_085393_01G000200.1
>TraesROB_scaffold_088048_01G000100.1
>TraesROB_scaffold_088110_01G000100.1
>TraesROB_scaffold_088209_01G000200.1
>TraesROB_scaffold_088595_01G000100.1
>TraesROB_scaffold_088792_01G000100.1
>TraesROB_scaffold_089638_01G000400.1
>TraesROB_scaffold_090079_01G000100.1
>TraesROB_scaffold_090220_01G000100.1
>TraesROB_scaffold_090414_01G000100.1
>TraesROB_scaffold_090614_01G000100.1
>TraesROB_scaffold_092608_01G000200.1
>TraesROB_scaffold_093957_01G000200.1
>TraesROB_scaffold_096143_01G000100.1
>TraesROB_scaffold_096542_01G000100.1
>TraesROB_scaffold_096863_01G000100.1
>TraesROB_scaffold_097243_01G000100.1
>TraesROB_scaffold_099455_01G000300.1
>TraesROB_scaffold_100293_01G000100.1
>TraesROB_scaffold_102124_01G000100.1
>TraesROB_scaffold_102783_01G000100.1
>TraesROB_scaffold_103263_01G000300.1
>TraesROB_scaffold_103263_01G000400.1
>TraesROB_scaffold_103973_01G000100.1
>TraesROB_scaffold_103973_01G000200.1
>TraesROB_scaffold_105642_01G000100.1
>TraesROB_scaffold_106837_01G000100.1
>TraesROB_scaffold_107011_01G000100.1
>TraesROB_scaffold_107394_01G000100.1
>TraesROB_scaffold_107987_01G000100.1
>TraesROB_scaffold_108179_01G000200.1
>TraesROB_scaffold_108274_01G000200.1
>TraesROB_scaffold_109112_01G000100.1
>TraesROB_scaffold_110361_01G000100.1
>TraesROB_scaffold_110474_01G000100.1
>TraesROB_scaffold_111309_01G000100.1
>TraesROB_scaffold_111516_01G000200.1
>TraesROB_scaffold_111554_01G000100.1
>TraesROB_scaffold_112187_01G000100.1
>TraesROB_scaffold_112652_01G000100.1
>TraesROB_scaffold_115205_01G000100.1
>TraesROB_scaffold_119985_01G000100.1
>TraesROB_scaffold_120054_01G000100.1
>TraesROB_scaffold_120718_01G000100.1
>TraesROB_scaffold_123148_01G000100.1
>TraesROB_scaffold_123282_01G000100.1
>TraesROB_scaffold_126290_01G000100.1
>TraesROB_scaffold_128399_01G000100.1
>TraesROB_scaffold_129338_01G000100.1
>TraesROB_scaffold_130325_01G000200.1
>TraesROB_scaffold_130338_01G000100.1
>TraesROB_scaffold_130571_01G000200.1
>TraesROB_scaffold_131857_01G000100.1
>TraesROB_scaffold_131932_01G000100.1
>TraesROB_scaffold_133654_01G000100.1
>TraesROB_scaffold_136807_01G000100.1
>TraesROB_scaffold_137102_01G000100.1
>TraesROB_scaffold_139531_01G000100.1
>TraesROB_scaffold_139733_01G000100.1
>TraesROB_scaffold_140379_01G000100.1
>TraesROB_scaffold_141715_01G000100.1
>TraesROB_scaffold_144658_01G000100.1
>TraesROB_scaffold_145046_01G000100.1
>TraesROB_scaffold_146778_01G000100.1
>TraesROB_scaffold_147793_01G000100.1
>TraesROB_scaffold_154376_01G000100.1
>TraesROB_scaffold_169988_01G000100.1
>TraesROB_scaffold_173165_01G000100.1
>TraesROB_scaffold_176586_01G000100.1
>TraesROB_scaffold_177897_01G000100.1
>TraesROB_scaffold_181328_01G000100.1
>TraesROB_scaffold_211875_01G000100.1
>TraesROB_scaffold_624541_01G000100.1
