# Supplementary material for: Comparative gene retention analysis in barley, wild emmer, and bread wheat pangenome lines reveals factors affecting gene retention following gene duplication
Source: BMC Biol. 2023 Feb 6;21:25. doi: 10.1186/s12915-022-01503-z (PMC9903521; doi:10.1186/s12915-022-01503-z)
Supplement: Supplementary file 13 — Additional file 13. Gene annotation validation results of selected OGs genes in 15 wheat genome assemblies. [file 12915_2022_1503_MOESM13_ESM.zip › bitacora_run1_outputs/TraesROBIGUS/OG0001069_scan_gene_id.txt]

>TraesROB_scaffold_000216_01G000800.1
>TraesROB_scaffold_000249_01G000400.1
>TraesROB_scaffold_001245_01G000300.1
>TraesROB_scaffold_002243_01G000100.1
>TraesROB_scaffold_004995_01G000300.1
>TraesROB_scaffold_005538_01G000100.1
>TraesROB_scaffold_005728_01G000600.1
>TraesROB_scaffold_007262_01G000100.1
>TraesROB_scaffold_007377_01G000300.1
>TraesROB_scaffold_009303_01G000400.1
>TraesROB_scaffold_011400_01G000100.1
>TraesROB_scaffold_017421_01G000300.1
>TraesROB_scaffold_018009_01G000100.1
>TraesROB_scaffold_018200_01G000200.1
>TraesROB_scaffold_022955_01G000100.1
>TraesROB_scaffold_024288_01G000100.1
>TraesROB_scaffold_025416_01G000200.1
>TraesROB_scaffold_025829_01G000100.1
>TraesROB_scaffold_029573_01G000200.1
>TraesROB_scaffold_032901_01G000100.1
>TraesROB_scaffold_035126_01G000100.1
>TraesROB_scaffold_037245_01G000200.1
>TraesROB_scaffold_040155_01G000400.1
>TraesROB_scaffold_043329_01G000600.1
>TraesROB_scaffold_047518_01G000100.1
>TraesROB_scaffold_050265_01G000200.1
>TraesROB_scaffold_051128_01G000100.1
>TraesROB_scaffold_055017_01G000100.1
>TraesROB_scaffold_055017_01G000200.1
>TraesROB_scaffold_055687_01G000100.1
>TraesROB_scaffold_056156_01G000100.1
>TraesROB_scaffold_060714_01G000100.1
>TraesROB_scaffold_062132_01G000200.1
>TraesROB_scaffold_062750_01G000100.1
>TraesROB_scaffold_066898_01G000400.1
>TraesROB_scaffold_066972_01G000200.1
>TraesROB_scaffold_071835_01G000100.1
>TraesROB_scaffold_073079_01G000100.1
>TraesROB_scaffold_073422_01G000200.1
>TraesROB_scaffold_075917_01G000100.1
>TraesROB_scaffold_076117_01G000100.1
>TraesROB_scaffold_082370_01G000300.1
>TraesROB_scaffold_089443_01G000100.1
>TraesROB_scaffold_090318_01G000100.1
>TraesROB_scaffold_091431_01G000100.1
>TraesROB_scaffold_091534_01G000100.1
>TraesROB_scaffold_093804_01G000100.1
>TraesROB_scaffold_096005_01G000200.1
>TraesROB_scaffold_097263_01G000100.1
>TraesROB_scaffold_097604_01G000100.1
>TraesROB_scaffold_101400_01G000100.1
>TraesROB_scaffold_103114_01G000400.1
>TraesROB_scaffold_115820_01G000100.1
>TraesROB_scaffold_117816_01G000300.1
>TraesROB_scaffold_120042_01G000200.1
>TraesROB_scaffold_123094_01G000100.1
>TraesROB_scaffold_244039_01G000100.1
