# Supplementary material for: Comparative gene retention analysis in barley, wild emmer, and bread wheat pangenome lines reveals factors affecting gene retention following gene duplication
Source: BMC Biol. 2023 Feb 6;21:25. doi: 10.1186/s12915-022-01503-z (PMC9903521; doi:10.1186/s12915-022-01503-z)
Supplement: Supplementary file 13 — Additional file 13. Gene annotation validation results of selected OGs genes in 15 wheat genome assemblies. [file 12915_2022_1503_MOESM13_ESM.zip › bitacora_run1_outputs/TraesROBIGUS/OG0004656_scan_gene_id.txt]

>TraesROB_scaffold_000162_01G000200.1
>TraesROB_scaffold_000162_01G000300.1
>TraesROB_scaffold_000162_01G000600.1
>TraesROB_scaffold_000162_01G000800.1
>TraesROB_scaffold_000162_01G001000.1
>TraesROB_scaffold_000247_01G001500.1
>TraesROB_scaffold_000270_01G000100.1
>TraesROB_scaffold_000272_01G000100.1
>TraesROB_scaffold_000579_01G001100.1
>TraesROB_scaffold_000809_01G000100.1
>TraesROB_scaffold_000885_01G000700.1
>TraesROB_scaffold_000885_01G000800.1
>TraesROB_scaffold_001199_01G001100.1
>TraesROB_scaffold_001429_01G000100.1
>TraesROB_scaffold_001429_01G000300.1
>TraesROB_scaffold_001429_01G000400.1
>TraesROB_scaffold_001429_01G000500.1
>TraesROB_scaffold_001538_01G000700.1
>TraesROB_scaffold_001554_01G000600.1
>TraesROB_scaffold_001709_01G000100.1
>TraesROB_scaffold_001877_01G000300.1
>TraesROB_scaffold_002006_01G000100.1
>TraesROB_scaffold_002445_01G000800.1
>TraesROB_scaffold_002450_01G000400.1
>TraesROB_scaffold_002477_01G000200.1
>TraesROB_scaffold_002549_01G001000.1
>TraesROB_scaffold_002744_01G000400.1
>TraesROB_scaffold_002839_01G000100.1
>TraesROB_scaffold_002883_01G000900.1
>TraesROB_scaffold_003405_01G000900.1
>TraesROB_scaffold_003804_01G000200.1
>TraesROB_scaffold_003804_01G000400.1
>TraesROB_scaffold_004051_01G001000.1
>TraesROB_scaffold_004051_01G001200.1
>TraesROB_scaffold_004111_01G000100.1
>TraesROB_scaffold_004196_01G000200.1
>TraesROB_scaffold_004394_01G000100.1
>TraesROB_scaffold_004399_01G000100.1
>TraesROB_scaffold_004427_01G000200.1
>TraesROB_scaffold_004503_01G000300.1
>TraesROB_scaffold_004565_01G000500.1
>TraesROB_scaffold_004576_01G000100.1
>TraesROB_scaffold_004944_01G000200.1
>TraesROB_scaffold_004944_01G000800.1
>TraesROB_scaffold_005385_01G000100.1
>TraesROB_scaffold_005399_01G000200.1
>TraesROB_scaffold_005485_01G000700.1
>TraesROB_scaffold_005738_01G000100.1
>TraesROB_scaffold_005884_01G000300.1
>TraesROB_scaffold_005974_01G000100.1
>TraesROB_scaffold_006015_01G000300.1
>TraesROB_scaffold_006213_01G000500.1
>TraesROB_scaffold_006367_01G000900.1
>TraesROB_scaffold_006850_01G000300.1
>TraesROB_scaffold_006850_01G000500.1
>TraesROB_scaffold_006850_01G000600.1
>TraesROB_scaffold_006886_01G000500.1
>TraesROB_scaffold_006886_01G000600.1
>TraesROB_scaffold_006886_01G000900.1
>TraesROB_scaffold_007109_01G000300.1
>TraesROB_scaffold_007593_01G000100.1
>TraesROB_scaffold_007593_01G000200.1
>TraesROB_scaffold_007593_01G000700.1
>TraesROB_scaffold_007628_01G000100.1
>TraesROB_scaffold_007914_01G000200.1
>TraesROB_scaffold_007993_01G000200.1
>TraesROB_scaffold_008070_01G000200.1
>TraesROB_scaffold_008101_01G000800.1
>TraesROB_scaffold_008476_01G000200.1
>TraesROB_scaffold_008897_01G000200.1
>TraesROB_scaffold_008897_01G000500.1
>TraesROB_scaffold_009106_01G000500.1
>TraesROB_scaffold_009127_01G000100.1
>TraesROB_scaffold_009127_01G000500.1
>TraesROB_scaffold_009176_01G000200.1
>TraesROB_scaffold_009176_01G000500.1
>TraesROB_scaffold_009176_01G000600.1
>TraesROB_scaffold_009337_01G000600.1
>TraesROB_scaffold_009337_01G000800.1
>TraesROB_scaffold_009337_01G000900.1
>TraesROB_scaffold_009337_01G001000.1
>TraesROB_scaffold_009383_01G000200.1
>TraesROB_scaffold_010167_01G000100.1
>TraesROB_scaffold_010188_01G000100.1
>TraesROB_scaffold_010226_01G000100.1
>TraesROB_scaffold_010247_01G000100.1
>TraesROB_scaffold_010247_01G000200.1
>TraesROB_scaffold_010465_01G000300.1
>TraesROB_scaffold_010465_01G000400.1
>TraesROB_scaffold_010728_01G000400.1
>TraesROB_scaffold_010728_01G000500.1
>TraesROB_scaffold_010744_01G000900.1
>TraesROB_scaffold_010990_01G000100.1
>TraesROB_scaffold_011180_01G000200.1
>TraesROB_scaffold_011180_01G000300.1
>TraesROB_scaffold_011180_01G000500.1
>TraesROB_scaffold_011180_01G000600.1
>TraesROB_scaffold_011602_01G000200.1
>TraesROB_scaffold_011875_01G000300.1
>TraesROB_scaffold_012018_01G000300.1
>TraesROB_scaffold_012055_01G000100.1
>TraesROB_scaffold_012095_01G000500.1
>TraesROB_scaffold_012324_01G000100.1
>TraesROB_scaffold_012324_01G000400.1
>TraesROB_scaffold_012494_01G000400.1
>TraesROB_scaffold_012777_01G000400.1
>TraesROB_scaffold_013009_01G000200.1
>TraesROB_scaffold_013159_01G000300.1
>TraesROB_scaffold_013159_01G000600.1
>TraesROB_scaffold_013359_01G000600.1
>TraesROB_scaffold_013438_01G000100.1
>TraesROB_scaffold_013679_01G000200.1
>TraesROB_scaffold_013706_01G000100.1
>TraesROB_scaffold_013867_01G000300.1
>TraesROB_scaffold_013902_01G000100.1
>TraesROB_scaffold_014460_01G000200.1
>TraesROB_scaffold_014701_01G000400.1
>TraesROB_scaffold_014704_01G000200.1
>TraesROB_scaffold_015304_01G000100.1
>TraesROB_scaffold_015304_01G000500.1
>TraesROB_scaffold_015318_01G000200.1
>TraesROB_scaffold_015318_01G000300.1
>TraesROB_scaffold_015318_01G000400.1
>TraesROB_scaffold_015461_01G000600.1
>TraesROB_scaffold_015968_01G000200.1
>TraesROB_scaffold_015968_01G000300.1
>TraesROB_scaffold_016053_01G000200.1
>TraesROB_scaffold_016400_01G000200.1
>TraesROB_scaffold_016517_01G000100.1
>TraesROB_scaffold_016756_01G000600.1
>TraesROB_scaffold_016890_01G000100.1
>TraesROB_scaffold_017534_01G000100.1
>TraesROB_scaffold_017827_01G000300.1
>TraesROB_scaffold_018295_01G000500.1
>TraesROB_scaffold_018418_01G000200.1
>TraesROB_scaffold_018546_01G000400.1
>TraesROB_scaffold_018820_01G000100.1
>TraesROB_scaffold_018882_01G000100.1
>TraesROB_scaffold_019381_01G000300.1
>TraesROB_scaffold_019819_01G000200.1
>TraesROB_scaffold_019819_01G000300.1
>TraesROB_scaffold_019901_01G000100.1
>TraesROB_scaffold_019934_01G000200.1
>TraesROB_scaffold_019937_01G000100.1
>TraesROB_scaffold_019937_01G000500.1
>TraesROB_scaffold_020024_01G000400.1
>TraesROB_scaffold_020238_01G000200.1
>TraesROB_scaffold_020282_01G000300.1
>TraesROB_scaffold_020621_01G000100.1
>TraesROB_scaffold_020685_01G000200.1
>TraesROB_scaffold_021071_01G000100.1
>TraesROB_scaffold_021094_01G000100.1
>TraesROB_scaffold_021094_01G000200.1
>TraesROB_scaffold_021094_01G000400.1
>TraesROB_scaffold_021139_01G000300.1
>TraesROB_scaffold_021139_01G000500.1
>TraesROB_scaffold_022242_01G000300.1
>TraesROB_scaffold_022300_01G000100.1
>TraesROB_scaffold_022478_01G000100.1
>TraesROB_scaffold_022478_01G000200.1
>TraesROB_scaffold_022589_01G000300.1
>TraesROB_scaffold_022589_01G000600.1
>TraesROB_scaffold_022589_01G000700.1
>TraesROB_scaffold_022589_01G000800.1
>TraesROB_scaffold_022607_01G000200.1
>TraesROB_scaffold_023586_01G000400.1
>TraesROB_scaffold_023946_01G000500.1
>TraesROB_scaffold_023949_01G000200.1
>TraesROB_scaffold_023949_01G000400.1
>TraesROB_scaffold_023949_01G000600.1
>TraesROB_scaffold_024051_01G000500.1
>TraesROB_scaffold_024251_01G000100.1
>TraesROB_scaffold_024300_01G000100.1
>TraesROB_scaffold_024643_01G000500.1
>TraesROB_scaffold_024671_01G000100.1
>TraesROB_scaffold_024828_01G000100.1
>TraesROB_scaffold_025094_01G000100.1
>TraesROB_scaffold_025227_01G000200.1
>TraesROB_scaffold_025273_01G000600.1
>TraesROB_scaffold_025985_01G000200.1
>TraesROB_scaffold_026027_01G000100.1
>TraesROB_scaffold_027141_01G000100.1
>TraesROB_scaffold_027141_01G000200.1
>TraesROB_scaffold_027196_01G000500.1
>TraesROB_scaffold_027494_01G000400.1
>TraesROB_scaffold_027870_01G000100.1
>TraesROB_scaffold_028130_01G000100.1
>TraesROB_scaffold_028219_01G000400.1
>TraesROB_scaffold_028219_01G001000.1
>TraesROB_scaffold_028392_01G000400.1
>TraesROB_scaffold_028527_01G000500.1
>TraesROB_scaffold_028890_01G000100.1
>TraesROB_scaffold_028890_01G000200.1
>TraesROB_scaffold_028890_01G000400.1
>TraesROB_scaffold_029173_01G000200.1
>TraesROB_scaffold_029179_01G000200.1
>TraesROB_scaffold_029179_01G000300.1
>TraesROB_scaffold_029325_01G000100.1
>TraesROB_scaffold_029325_01G000300.1
>TraesROB_scaffold_029438_01G000100.1
>TraesROB_scaffold_029644_01G000300.1
>TraesROB_scaffold_029663_01G000600.1
>TraesROB_scaffold_029825_01G000200.1
>TraesROB_scaffold_030013_01G000500.1
>TraesROB_scaffold_030275_01G000100.1
>TraesROB_scaffold_030320_01G000300.1
>TraesROB_scaffold_030435_01G000100.1
>TraesROB_scaffold_030765_01G000500.1
>TraesROB_scaffold_030965_01G000200.1
>TraesROB_scaffold_031223_01G000100.1
>TraesROB_scaffold_031423_01G000100.1
>TraesROB_scaffold_032321_01G000200.1
>TraesROB_scaffold_032338_01G000100.1
>TraesROB_scaffold_032341_01G000300.1
>TraesROB_scaffold_032341_01G000400.1
>TraesROB_scaffold_032341_01G000500.1
>TraesROB_scaffold_032514_01G000100.1
>TraesROB_scaffold_032514_01G000200.1
>TraesROB_scaffold_032791_01G000200.1
>TraesROB_scaffold_032805_01G000200.1
>TraesROB_scaffold_033319_01G000200.1
>TraesROB_scaffold_033445_01G000100.1
>TraesROB_scaffold_033445_01G000200.1
>TraesROB_scaffold_033679_01G000100.1
>TraesROB_scaffold_033743_01G000300.1
>TraesROB_scaffold_033755_01G000100.1
>TraesROB_scaffold_034022_01G000100.1
>TraesROB_scaffold_035790_01G000500.1
>TraesROB_scaffold_036455_01G000200.1
>TraesROB_scaffold_036732_01G000100.1
>TraesROB_scaffold_037136_01G000200.1
>TraesROB_scaffold_038658_01G000100.1
>TraesROB_scaffold_039654_01G000100.1
>TraesROB_scaffold_039824_01G000200.1
>TraesROB_scaffold_040149_01G000300.1
>TraesROB_scaffold_041018_01G000300.1
>TraesROB_scaffold_041097_01G000200.1
>TraesROB_scaffold_041246_01G000200.1
>TraesROB_scaffold_041433_01G000400.1
>TraesROB_scaffold_041674_01G000300.1
>TraesROB_scaffold_041762_01G000100.1
>TraesROB_scaffold_041783_01G000100.1
>TraesROB_scaffold_041785_01G000100.1
>TraesROB_scaffold_041899_01G000200.1
>TraesROB_scaffold_042229_01G000200.1
>TraesROB_scaffold_042229_01G000300.1
>TraesROB_scaffold_042346_01G000200.1
>TraesROB_scaffold_042418_01G000300.1
>TraesROB_scaffold_042446_01G000100.1
>TraesROB_scaffold_042809_01G000500.1
>TraesROB_scaffold_043013_01G000300.1
>TraesROB_scaffold_043368_01G000100.1
>TraesROB_scaffold_043368_01G000200.1
>TraesROB_scaffold_043922_01G000100.1
>TraesROB_scaffold_044214_01G000300.1
>TraesROB_scaffold_044273_01G000200.1
>TraesROB_scaffold_044576_01G000200.1
>TraesROB_scaffold_044632_01G000300.1
>TraesROB_scaffold_045334_01G000100.1
>TraesROB_scaffold_045562_01G000200.1
>TraesROB_scaffold_045770_01G000200.1
>TraesROB_scaffold_045959_01G000400.1
>TraesROB_scaffold_046093_01G000300.1
>TraesROB_scaffold_046102_01G000200.1
>TraesROB_scaffold_046102_01G000300.1
>TraesROB_scaffold_046503_01G000100.1
>TraesROB_scaffold_046766_01G000100.1
>TraesROB_scaffold_047028_01G000300.1
>TraesROB_scaffold_047242_01G000100.1
>TraesROB_scaffold_047399_01G000200.1
>TraesROB_scaffold_047399_01G000300.1
>TraesROB_scaffold_047399_01G000600.1
>TraesROB_scaffold_047703_01G000300.1
>TraesROB_scaffold_047811_01G000100.1
>TraesROB_scaffold_047842_01G000700.1
>TraesROB_scaffold_047995_01G000300.1
>TraesROB_scaffold_048253_01G000100.1
>TraesROB_scaffold_048482_01G000100.1
>TraesROB_scaffold_048532_01G000100.1
>TraesROB_scaffold_048922_01G000300.1
>TraesROB_scaffold_048955_01G000100.1
>TraesROB_scaffold_049153_01G000200.1
>TraesROB_scaffold_049694_01G000100.1
>TraesROB_scaffold_050288_01G000100.1
>TraesROB_scaffold_050584_01G000400.1
>TraesROB_scaffold_050592_01G000300.1
>TraesROB_scaffold_050695_01G000300.1
>TraesROB_scaffold_050996_01G000200.1
>TraesROB_scaffold_051382_01G000100.1
>TraesROB_scaffold_051504_01G000200.1
>TraesROB_scaffold_051961_01G000300.1
>TraesROB_scaffold_052045_01G000500.1
>TraesROB_scaffold_052263_01G000100.1
>TraesROB_scaffold_052364_01G000300.1
>TraesROB_scaffold_052395_01G000200.1
>TraesROB_scaffold_052845_01G000100.1
>TraesROB_scaffold_052901_01G000100.1
>TraesROB_scaffold_053143_01G000300.1
>TraesROB_scaffold_053479_01G000200.1
>TraesROB_scaffold_053598_01G000200.1
>TraesROB_scaffold_053598_01G000400.1
>TraesROB_scaffold_053599_01G000200.1
>TraesROB_scaffold_053763_01G000100.1
>TraesROB_scaffold_053872_01G000100.1
>TraesROB_scaffold_053956_01G000100.1
>TraesROB_scaffold_053992_01G000200.1
>TraesROB_scaffold_054335_01G000100.1
>TraesROB_scaffold_054849_01G000100.1
>TraesROB_scaffold_055066_01G000100.1
>TraesROB_scaffold_055078_01G000200.1
>TraesROB_scaffold_055145_01G000100.1
>TraesROB_scaffold_056122_01G000100.1
>TraesROB_scaffold_056430_01G000100.1
>TraesROB_scaffold_056863_01G000200.1
>TraesROB_scaffold_057981_01G000100.1
>TraesROB_scaffold_058192_01G000100.1
>TraesROB_scaffold_059044_01G000100.1
>TraesROB_scaffold_059044_01G000200.1
>TraesROB_scaffold_059044_01G000500.1
>TraesROB_scaffold_059598_01G000100.1
>TraesROB_scaffold_059780_01G000100.1
>TraesROB_scaffold_060971_01G000100.1
>TraesROB_scaffold_061696_01G000100.1
>TraesROB_scaffold_062553_01G000100.1
>TraesROB_scaffold_062967_01G000100.1
>TraesROB_scaffold_063279_01G000100.1
>TraesROB_scaffold_063342_01G000100.1
>TraesROB_scaffold_063518_01G000100.1
>TraesROB_scaffold_063825_01G000100.1
>TraesROB_scaffold_063900_01G000100.1
>TraesROB_scaffold_064756_01G000100.1
>TraesROB_scaffold_064855_01G000100.1
>TraesROB_scaffold_064855_01G000300.1
>TraesROB_scaffold_065049_01G000100.1
>TraesROB_scaffold_065049_01G000200.1
>TraesROB_scaffold_065190_01G000100.1
>TraesROB_scaffold_065190_01G000300.1
>TraesROB_scaffold_065407_01G000400.1
>TraesROB_scaffold_066780_01G000100.1
>TraesROB_scaffold_066814_01G000100.1
>TraesROB_scaffold_067479_01G000200.1
>TraesROB_scaffold_067812_01G000300.1
>TraesROB_scaffold_068685_01G000100.1
>TraesROB_scaffold_069537_01G000500.1
>TraesROB_scaffold_069616_01G000200.1_split1
>TraesROB_scaffold_069616_01G000200.1_split2
>TraesROB_scaffold_069992_01G000100.1
>TraesROB_scaffold_070019_01G000200.1
>TraesROB_scaffold_070638_01G000100.1
>TraesROB_scaffold_070762_01G000100.1
>TraesROB_scaffold_070810_01G000100.1
>TraesROB_scaffold_071303_01G000100.1
>TraesROB_scaffold_071388_01G000100.1
>TraesROB_scaffold_072251_01G000100.1
>TraesROB_scaffold_072794_01G000100.1
>TraesROB_scaffold_072868_01G000200.1
>TraesROB_scaffold_073061_01G000200.1
>TraesROB_scaffold_073348_01G000200.1
>TraesROB_scaffold_073636_01G000200.1
>TraesROB_scaffold_074182_01G000100.1
>TraesROB_scaffold_074230_01G000100.1
>TraesROB_scaffold_074230_01G000200.1
>TraesROB_scaffold_075207_01G000200.1
>TraesROB_scaffold_075328_01G000100.1
>TraesROB_scaffold_075456_01G000100.1
>TraesROB_scaffold_075520_01G000300.1
>TraesROB_scaffold_075622_01G000100.1
>TraesROB_scaffold_075684_01G000200.1
>TraesROB_scaffold_076059_01G000100.1
>TraesROB_scaffold_076279_01G000200.1
>TraesROB_scaffold_076824_01G000100.1
>TraesROB_scaffold_076886_01G000300.1
>TraesROB_scaffold_078587_01G000200.1
>TraesROB_scaffold_079316_01G000300.1
>TraesROB_scaffold_079559_01G000100.1
>TraesROB_scaffold_080035_01G000100.1
>TraesROB_scaffold_080035_01G000200.1
>TraesROB_scaffold_080880_01G000100.1
>TraesROB_scaffold_080880_01G000300.1
>TraesROB_scaffold_080880_01G000400.1
>TraesROB_scaffold_081293_01G000100.1
>TraesROB_scaffold_081293_01G000200.1
>TraesROB_scaffold_081770_01G000200.1
>TraesROB_scaffold_081934_01G000100.1
>TraesROB_scaffold_082101_01G000100.1
>TraesROB_scaffold_082523_01G000100.1
>TraesROB_scaffold_082743_01G000100.1
>TraesROB_scaffold_083780_01G000100.1
>TraesROB_scaffold_084649_01G000300.1
>TraesROB_scaffold_085617_01G000100.1
>TraesROB_scaffold_085727_01G000100.1
>TraesROB_scaffold_085881_01G000100.1
>TraesROB_scaffold_085881_01G000200.1
>TraesROB_scaffold_086010_01G000200.1
>TraesROB_scaffold_086576_01G000100.1
>TraesROB_scaffold_086576_01G000200.1
>TraesROB_scaffold_086753_01G000100.1
>TraesROB_scaffold_087345_01G000100.1
>TraesROB_scaffold_087675_01G000200.1
>TraesROB_scaffold_088144_01G000100.1
>TraesROB_scaffold_088195_01G000100.1
>TraesROB_scaffold_088296_01G000100.1
>TraesROB_scaffold_088363_01G000100.1
>TraesROB_scaffold_088455_01G000200.1_split1
>TraesROB_scaffold_088455_01G000200.1_split2
>TraesROB_scaffold_089807_01G000100.1
>TraesROB_scaffold_089949_01G000100.1
>TraesROB_scaffold_090398_01G000100.1
>TraesROB_scaffold_090996_01G000300.1
>TraesROB_scaffold_091089_01G000100.1
>TraesROB_scaffold_091756_01G000200.1
>TraesROB_scaffold_092308_01G000200.1
>TraesROB_scaffold_092321_01G000100.1
>TraesROB_scaffold_092925_01G000200.1
>TraesROB_scaffold_093350_01G000100.1
>TraesROB_scaffold_093821_01G000100.1
>TraesROB_scaffold_093968_01G000100.1
>TraesROB_scaffold_095041_01G000500.1
>TraesROB_scaffold_095290_01G000100.1
>TraesROB_scaffold_096041_01G000100.1
>TraesROB_scaffold_096101_01G000300.1
>TraesROB_scaffold_096179_01G000100.1
>TraesROB_scaffold_096491_01G000100.1
>TraesROB_scaffold_097023_01G000100.1
>TraesROB_scaffold_097135_01G000100.1
>TraesROB_scaffold_097249_01G000200.1
>TraesROB_scaffold_097461_01G000100.1
>TraesROB_scaffold_099351_01G000100.1
>TraesROB_scaffold_099463_01G000200.1
>TraesROB_scaffold_099800_01G000100.1
>TraesROB_scaffold_102018_01G000100.1
>TraesROB_scaffold_103487_01G000100.1
>TraesROB_scaffold_103960_01G000200.1
>TraesROB_scaffold_104954_01G000100.1
>TraesROB_scaffold_105129_01G000100.1
>TraesROB_scaffold_106578_01G000100.1
>TraesROB_scaffold_108254_01G000200.1
>TraesROB_scaffold_108789_01G000200.1
>TraesROB_scaffold_109525_01G000100.1
>TraesROB_scaffold_109582_01G000100.1
>TraesROB_scaffold_110000_01G000300.1_split1
>TraesROB_scaffold_110000_01G000300.1_split2
>TraesROB_scaffold_113398_01G000100.1
>TraesROB_scaffold_113426_01G000100.1
>TraesROB_scaffold_114211_01G000200.1
>TraesROB_scaffold_114256_01G000100.1
>TraesROB_scaffold_114979_01G000100.1
>TraesROB_scaffold_115178_01G000100.1
>TraesROB_scaffold_115178_01G000200.1
>TraesROB_scaffold_115749_01G000100.1
>TraesROB_scaffold_120633_01G000100.1
>TraesROB_scaffold_120941_01G000200.1
>TraesROB_scaffold_121063_01G000100.1
>TraesROB_scaffold_121396_01G000100.1
>TraesROB_scaffold_122512_01G000200.1
>TraesROB_scaffold_122720_01G000100.1
>TraesROB_scaffold_123675_01G000100.1
>TraesROB_scaffold_126666_01G000100.1
>TraesROB_scaffold_130638_01G000100.1
>TraesROB_scaffold_131225_01G000100.1
>TraesROB_scaffold_132558_01G000300.1
>TraesROB_scaffold_133357_01G000100.1
>TraesROB_scaffold_134785_01G000100.1
>TraesROB_scaffold_135065_01G000300.1
>TraesROB_scaffold_137024_01G000100.1
>TraesROB_scaffold_137503_01G000100.1
>TraesROB_scaffold_138690_01G000100.1
>TraesROB_scaffold_141202_01G000200.1
>TraesROB_scaffold_141959_01G000200.1
>TraesROB_scaffold_144295_01G000100.1
>TraesROB_scaffold_146735_01G000100.1
>TraesROB_scaffold_149784_01G000100.1
>TraesROB_scaffold_153245_01G000100.1
>TraesROB_scaffold_153894_01G000100.1
>TraesROB_scaffold_154135_01G000200.1
>TraesROB_scaffold_154608_01G000300.1
>TraesROB_scaffold_154966_01G000100.1
>TraesROB_scaffold_155006_01G000100.1
>TraesROB_scaffold_158519_01G000100.1
>TraesROB_scaffold_161663_01G000100.1
>TraesROB_scaffold_174561_01G000100.1
>TraesROB_scaffold_189290_01G000100.1
>TraesROB_scaffold_195754_01G000200.1
>TraesROB_scaffold_268454_01G000100.1
>TraesROB_scaffold_369594_01G000100.1
