# Supplementary material for: Comparative gene retention analysis in barley, wild emmer, and bread wheat pangenome lines reveals factors affecting gene retention following gene duplication
Source: BMC Biol. 2023 Feb 6;21:25. doi: 10.1186/s12915-022-01503-z (PMC9903521; doi:10.1186/s12915-022-01503-z)
Supplement: Supplementary file 13 — Additional file 13. Gene annotation validation results of selected OGs genes in 15 wheat genome assemblies. [file 12915_2022_1503_MOESM13_ESM.zip › bitacora_run1_outputs/TraesNORIN61/OG0001053_scan_gene_id.txt]

>TraesNOR1A03G00039010.1
>TraesNOR1A03G00079310.1
>TraesNOR1A03G00079310.2
>TraesNOR1A03G00089490.1
>TraesNOR1A03G00089490.2
>TraesNOR1B03G00236530.1
>TraesNOR1B03G00283100.1
>TraesNOR1B03G00293540.1
>TraesNOR1D03G00446430.1
>TraesNOR1D03G00481300.1
>TraesNOR1D03G00490770.1
>TraesNOR1D03G00490770.2
>TraesNOR2A03G00667290.1
>TraesNOR2A03G00775150.1
>TraesNOR2A03G00775150.2
>TraesNOR2B03G00851770.1
>TraesNOR2B03G00852270.1
>TraesNOR2B03G00928700.1
>TraesNOR2B03G01028290.1
>TraesNOR2B03G01028290.2
>TraesNOR2B03G01028290.3
>TraesNOR2D03G01112770.1
>TraesNOR2D03G01176050.1
>TraesNOR2D03G01176050.2
>TraesNOR2D03G01267780.1
>TraesNOR2D03G01267780.2
>TraesNOR3B03G01812760.1
>TraesNOR3B03G01812960.1
>TraesNOR4A03G02088450.1
>TraesNOR4B03G02312170.1
>TraesNOR4D03G02501780.1
>TraesNOR5A03G02620540.1
>TraesNOR5A03G02682990.1
>TraesNOR5B03G02854750.1
>TraesNOR5D03G03094850.1
>TraesNOR6A03G03346490.1
>TraesNOR6A03G03372370.1
>TraesNOR6A03G03416150.1
>TraesNOR6A03G03416150.2
>TraesNOR6B03G03551380.1
>TraesNOR6B03G03551380.2
>TraesNOR6B03G03551380.3
>TraesNOR6B03G03551380.4
>TraesNOR6B03G03551380.5
>TraesNOR6B03G03580380.1
>TraesNOR6B03G03630800.1
>TraesNOR6D03G03749650.1
>TraesNOR6D03G03769200.1
>TraesNOR6D03G03769200.2
>TraesNOR6D03G03809340.1
>TraesNOR6D03G03809340.2
>TraesNOR6D03G03809340.3
>TraesNOR7A03G03942380.1
>TraesNOR7B03G04162160.1
>TraesNOR7B03G04162160.2
>TraesNOR7B03G04206180.1
>TraesNOR7B03G04206180.2
>TraesNOR7D03G04418150.1
>TraesNORUn03G04590910.1
>TraesNORUn03G04633030.1
>TraesNORUn03G04760260.1
