# Supplementary material for: Comparative gene retention analysis in barley, wild emmer, and bread wheat pangenome lines reveals factors affecting gene retention following gene duplication
Source: BMC Biol. 2023 Feb 6;21:25. doi: 10.1186/s12915-022-01503-z (PMC9903521; doi:10.1186/s12915-022-01503-z)
Supplement: Supplementary file 13 — Additional file 13. Gene annotation validation results of selected OGs genes in 15 wheat genome assemblies. [file 12915_2022_1503_MOESM13_ESM.zip › bitacora_run1_outputs/TraesNORIN61/OG0000695_scan_gene_id.txt]

>TraesNOR1A03G00037140.1
>TraesNOR1A03G00053140.1
>TraesNOR1A03G00072290.1
>TraesNOR1A03G00072290.2
>TraesNOR1A03G00179440.1
>TraesNOR1B03G00276490.1
>TraesNOR1D03G00462500.1
>TraesNOR1D03G00475740.1
>TraesNOR1D03G00491720.1
>TraesNOR2A03G00811790.1
>TraesNOR2B03G00953410.1
>TraesNOR2B03G01076120.1
>TraesNOR2D03G01191010.1
>TraesNOR2D03G01305720.1
>TraesNOR2D03G01305720.2
>TraesNOR3A03G01448610.1
>TraesNOR3A03G01507700.1
>TraesNOR3B03G01628480.1
>TraesNOR3D03G01838340.1
>TraesNOR3D03G01898610.1
>TraesNOR4B03G02411090.1
>TraesNOR4D03G02442400.1
>TraesNOR4D03G02525110.1
>TraesNOR4D03G02573260.1
>TraesNOR4D03G02573260.2
>TraesNOR5A03G02595260.1
>TraesNOR5A03G02794420.1
>TraesNOR5B03G02827320.1
>TraesNOR5B03G02827320.2
>TraesNOR5B03G02998980.1
>TraesNOR5D03G03070690.1
>TraesNOR5D03G03152520.1
>TraesNOR5D03G03230550.1
>TraesNOR6A03G03348180.2
>TraesNOR6A03G03439090.1
>TraesNOR6B03G03662890.1
>TraesNOR6D03G03747460.1
>TraesNOR6D03G03768160.1
>TraesNOR6D03G03831870.1
>TraesNOR7A03G03959660.1
>TraesNOR7B03G04240090.1
>TraesNOR7D03G04412630.1
>TraesNOR7D03G04502920.1
