# Supplementary material for: Comparative gene retention analysis in barley, wild emmer, and bread wheat pangenome lines reveals factors affecting gene retention following gene duplication
Source: BMC Biol. 2023 Feb 6;21:25. doi: 10.1186/s12915-022-01503-z (PMC9903521; doi:10.1186/s12915-022-01503-z)
Supplement: Supplementary file 13 — Additional file 13. Gene annotation validation results of selected OGs genes in 15 wheat genome assemblies. [file 12915_2022_1503_MOESM13_ESM.zip › bitacora_run1_outputs/TraesNORIN61/OG0011787_scan_gene_id.txt]

>TraesNOR5A03G02729610.1
>TraesNOR5B03G02963480.1
>TraesNOR5D03G03189620.1
>TraesNOR7A03G03902390.1_split1
>TraesNOR7A03G03902390.1_split2
>TraesNOR7A03G03925160.1
>TraesNOR7B03G04116930.1_split1
>TraesNOR7B03G04116930.1_split2
>TraesNOR7B03G04143000.1
>TraesNOR7D03G04377750.1_split1
>TraesNOR7D03G04377750.1_split2
>TraesNOR7D03G04400530.1
>TraesNORUn03G04611300.1_split1
>TraesNORUn03G04611300.1_split2
