# Supplementary material for: Comparative gene retention analysis in barley, wild emmer, and bread wheat pangenome lines reveals factors affecting gene retention following gene duplication
Source: BMC Biol. 2023 Feb 6;21:25. doi: 10.1186/s12915-022-01503-z (PMC9903521; doi:10.1186/s12915-022-01503-z)
Supplement: Supplementary file 13 — Additional file 13. Gene annotation validation results of selected OGs genes in 15 wheat genome assemblies. [file 12915_2022_1503_MOESM13_ESM.zip › bitacora_run1_outputs/TraesNORIN61/OG0005846_scan_gene_id.txt]

>TraesNOR1A03G00041070.1
>TraesNOR1A03G00069020.1
>TraesNOR1A03G00076190.1
>TraesNOR1A03G00081260.1
>TraesNOR1A03G00098700.1
>TraesNOR1A03G00098700.2
>TraesNOR1A03G00112380.1
>TraesNOR1A03G00120790.1
>TraesNOR1A03G00124670.1
>TraesNOR1A03G00133370.1
>TraesNOR1A03G00141360.1
>TraesNOR1A03G00149690.1
>TraesNOR1A03G00165880.1
>TraesNOR1A03G00172060.1
>TraesNOR1A03G00172610.1
>TraesNOR1A03G00177150.1
>TraesNOR1A03G00179390.1
>TraesNOR1B03G00231840.1
>TraesNOR1B03G00269830.1
>TraesNOR1B03G00279630.1
>TraesNOR1B03G00284640.1
>TraesNOR1B03G00301660.1
>TraesNOR1B03G00302140.1
>TraesNOR1B03G00302140.2
>TraesNOR1B03G00313260.1
>TraesNOR1B03G00324400.1
>TraesNOR1B03G00324400.2
>TraesNOR1B03G00329130.1
>TraesNOR1B03G00329130.2
>TraesNOR1B03G00340550.1
>TraesNOR1B03G00352000.1
>TraesNOR1B03G00361800.1
>TraesNOR1B03G00388720.1
>TraesNOR1B03G00395660.1
>TraesNOR1B03G00396470.1
>TraesNOR1B03G00402610.1
>TraesNOR1B03G00404920.1
>TraesNOR1D03G00444060.1
>TraesNOR1D03G00473230.1
>TraesNOR1D03G00479870.1
>TraesNOR1D03G00482960.1
>TraesNOR1D03G00500860.1
>TraesNOR1D03G00501340.1
>TraesNOR1D03G00501340.2
>TraesNOR1D03G00501340.3
>TraesNOR1D03G00511290.1
>TraesNOR1D03G00520660.1
>TraesNOR1D03G00525650.1
>TraesNOR1D03G00534710.1
>TraesNOR1D03G00543270.1
>TraesNOR1D03G00552030.1
>TraesNOR1D03G00569740.1
>TraesNOR1D03G00574130.1
>TraesNOR1D03G00574770.1
>TraesNOR1D03G00579590.1
>TraesNOR1D03G00581500.1
>TraesNOR2A03G00591100.1
>TraesNOR2A03G00626410.1
>TraesNOR2A03G00628710.1
>TraesNOR2A03G00633570.1
>TraesNOR2A03G00635710.1
>TraesNOR2A03G00639320.1
>TraesNOR2A03G00639320.3
>TraesNOR2A03G00651980.1
>TraesNOR2A03G00653240.1
>TraesNOR2A03G00698820.1
>TraesNOR2A03G00706040.1
>TraesNOR2A03G00723150.1
>TraesNOR2A03G00730080.1
>TraesNOR2A03G00740090.1
>TraesNOR2A03G00742440.1
>TraesNOR2A03G00785030.1
>TraesNOR2A03G00786070.1
>TraesNOR2A03G00797200.1
>TraesNOR2A03G00820560.1
>TraesNOR2B03G00884550.1
>TraesNOR2B03G00887940.1
>TraesNOR2B03G00895180.1
>TraesNOR2B03G00895180.2
>TraesNOR2B03G00897470.1
>TraesNOR2B03G00901230.1
>TraesNOR2B03G00901230.2
>TraesNOR2B03G00912860.1
>TraesNOR2B03G00917310.1
>TraesNOR2B03G00952630.1
>TraesNOR2B03G00976930.1
>TraesNOR2B03G00986920.1
>TraesNOR2B03G00990370.1
>TraesNOR2B03G01039950.1
>TraesNOR2B03G01041700.1
>TraesNOR2B03G01056860.1
>TraesNOR2B03G01089530.1
>TraesNOR2D03G01100170.1
>TraesNOR2D03G01101870.1
>TraesNOR2D03G01136920.1
>TraesNOR2D03G01138880.1
>TraesNOR2D03G01144210.1
>TraesNOR2D03G01146190.1
>TraesNOR2D03G01150420.1
>TraesNOR2D03G01159480.1
>TraesNOR2D03G01163910.1
>TraesNOR2D03G01163910.2
>TraesNOR2D03G01198700.1
>TraesNOR2D03G01202130.1
>TraesNOR2D03G01214770.1
>TraesNOR2D03G01221560.1
>TraesNOR2D03G01230650.1
>TraesNOR2D03G01233480.1
>TraesNOR2D03G01236660.1
>TraesNOR2D03G01278020.1
>TraesNOR2D03G01279470.1
>TraesNOR2D03G01291160.1
>TraesNOR2D03G01291160.2
>TraesNOR2D03G01322680.1
>TraesNOR2D03G01322810.1
>TraesNOR3A03G01332730.1
>TraesNOR3A03G01332730.2
>TraesNOR3A03G01353700.1
>TraesNOR3A03G01358710.1
>TraesNOR3A03G01360200.1
>TraesNOR3A03G01368460.1
>TraesNOR3A03G01368510.1
>TraesNOR3A03G01372610.1
>TraesNOR3A03G01375330.1
>TraesNOR3A03G01395970.1
>TraesNOR3A03G01429670.1
>TraesNOR3A03G01439700.1
>TraesNOR3A03G01440880.1
>TraesNOR3A03G01445170.1
>TraesNOR3A03G01445200.1
>TraesNOR3A03G01447050.1
>TraesNOR3A03G01458540.1
>TraesNOR3A03G01464700.1
>TraesNOR3A03G01475850.1
>TraesNOR3A03G01477400.1
>TraesNOR3A03G01484680.1
>TraesNOR3A03G01484680.2
>TraesNOR3A03G01485970.1
>TraesNOR3A03G01485970.2
>TraesNOR3A03G01498620.1
>TraesNOR3A03G01499670.1
>TraesNOR3A03G01502940.1
>TraesNOR3A03G01504950.1
>TraesNOR3A03G01536500.1
>TraesNOR3B03G01560190.1
>TraesNOR3B03G01592100.1
>TraesNOR3B03G01598450.1
>TraesNOR3B03G01601340.1
>TraesNOR3B03G01610110.1
>TraesNOR3B03G01614430.1
>TraesNOR3B03G01616600.1
>TraesNOR3B03G01644190.1
>TraesNOR3B03G01667600.1
>TraesNOR3B03G01677480.1
>TraesNOR3B03G01678290.1
>TraesNOR3B03G01684460.1
>TraesNOR3B03G01684460.2
>TraesNOR3B03G01684480.1
>TraesNOR3B03G01684700.1
>TraesNOR3B03G01700260.1
>TraesNOR3B03G01708600.1
>TraesNOR3B03G01722110.1
>TraesNOR3B03G01723870.1
>TraesNOR3B03G01732660.1
>TraesNOR3B03G01732660.2
>TraesNOR3B03G01734170.1
>TraesNOR3B03G01749210.1
>TraesNOR3B03G01755220.1
>TraesNOR3B03G01758180.1
>TraesNOR3B03G01802720.1
>TraesNOR3D03G01826620.1
>TraesNOR3D03G01847820.1
>TraesNOR3D03G01853170.1
>TraesNOR3D03G01855250.1
>TraesNOR3D03G01862990.1
>TraesNOR3D03G01863010.1
>TraesNOR3D03G01867450.1
>TraesNOR3D03G01867450.2
>TraesNOR3D03G01870590.1
>TraesNOR3D03G01887440.1
>TraesNOR3D03G01913750.1
>TraesNOR3D03G01921710.1
>TraesNOR3D03G01922530.1
>TraesNOR3D03G01927690.1
>TraesNOR3D03G01927690.2
>TraesNOR3D03G01927710.1
>TraesNOR3D03G01927850.1
>TraesNOR3D03G01939220.1
>TraesNOR3D03G01945990.1
>TraesNOR3D03G01946960.1
>TraesNOR3D03G01950520.1
>TraesNOR3D03G01956640.1
>TraesNOR3D03G01958070.1
>TraesNOR3D03G01964910.1
>TraesNOR3D03G01964910.2
>TraesNOR3D03G01966110.1
>TraesNOR3D03G01966110.2
>TraesNOR3D03G01980260.1
>TraesNOR3D03G01984660.1
>TraesNOR3D03G01984660.2
>TraesNOR3D03G01986410.1
>TraesNOR3D03G02018670.1
>TraesNOR3D03G02018860.1
>TraesNOR4A03G02036340.1
>TraesNOR4A03G02036760.1
>TraesNOR4A03G02054870.1
>TraesNOR4A03G02056370.1
>TraesNOR4A03G02071820.1
>TraesNOR4A03G02075810.1
>TraesNOR4A03G02075810.2
>TraesNOR4A03G02120250.1
>TraesNOR4A03G02127530.1
>TraesNOR4A03G02127530.2
>TraesNOR4A03G02129990.1
>TraesNOR4A03G02132510.1
>TraesNOR4A03G02146490.1
>TraesNOR4A03G02157670.1
>TraesNOR4A03G02162590.1
>TraesNOR4A03G02188580.1
>TraesNOR4A03G02199570.1
>TraesNOR4A03G02199570.2
>TraesNOR4A03G02199570.3
>TraesNOR4A03G02209530.1
>TraesNOR4A03G02216100.1
>TraesNOR4A03G02216100.2
>TraesNOR4A03G02216100.3
>TraesNOR4B03G02259460.1
>TraesNOR4B03G02264420.1
>TraesNOR4B03G02287320.1
>TraesNOR4B03G02290030.1
>TraesNOR4B03G02290030.2
>TraesNOR4B03G02294770.1
>TraesNOR4B03G02340660.1
>TraesNOR4B03G02340660.2
>TraesNOR4B03G02345020.1
>TraesNOR4B03G02363800.1
>TraesNOR4B03G02365530.1
>TraesNOR4B03G02387720.1
>TraesNOR4B03G02388240.1
>TraesNOR4B03G02408120.1
>TraesNOR4B03G02417140.1
>TraesNOR4B03G02417140.2
>TraesNOR4D03G02446280.1
>TraesNOR4D03G02446280.2
>TraesNOR4D03G02446280.3
>TraesNOR4D03G02449540.1
>TraesNOR4D03G02456140.1
>TraesNOR4D03G02467370.1
>TraesNOR4D03G02469360.1
>TraesNOR4D03G02471600.1
>TraesNOR4D03G02477900.1
>TraesNOR4D03G02515580.1
>TraesNOR4D03G02519100.1
>TraesNOR4D03G02535570.1
>TraesNOR4D03G02537160.1
>TraesNOR4D03G02556350.1
>TraesNOR4D03G02556670.1
>TraesNOR4D03G02571040.1
>TraesNOR4D03G02577450.1
>TraesNOR5A03G02595380.1
>TraesNOR5A03G02615000.1
>TraesNOR5A03G02623610.1
>TraesNOR5A03G02656510.1
>TraesNOR5A03G02657050.1
>TraesNOR5A03G02657050.2
>TraesNOR5A03G02667340.1
>TraesNOR5A03G02667360.1
>TraesNOR5A03G02680920.1
>TraesNOR5A03G02697690.1
>TraesNOR5A03G02704670.1
>TraesNOR5A03G02706540.1
>TraesNOR5A03G02719610.1
>TraesNOR5A03G02719610.2
>TraesNOR5A03G02720650.1
>TraesNOR5A03G02749230.1
>TraesNOR5A03G02757140.1
>TraesNOR5A03G02758450.1
>TraesNOR5A03G02761790.1
>TraesNOR5A03G02768450.1
>TraesNOR5A03G02784570.1
>TraesNOR5A03G02784570.2
>TraesNOR5A03G02785130.1
>TraesNOR5A03G02788240.1
>TraesNOR5A03G02792730.1
>TraesNOR5A03G02799240.1
>TraesNOR5B03G02827540.1
>TraesNOR5B03G02849310.1
>TraesNOR5B03G02857070.1
>TraesNOR5B03G02882020.1
>TraesNOR5B03G02894160.1
>TraesNOR5B03G02894170.1
>TraesNOR5B03G02908440.1
>TraesNOR5B03G02927620.1
>TraesNOR5B03G02935860.1
>TraesNOR5B03G02938640.1
>TraesNOR5B03G02954240.1
>TraesNOR5B03G02954240.2
>TraesNOR5B03G02954240.3
>TraesNOR5B03G02954240.4
>TraesNOR5B03G02956180.1
>TraesNOR5B03G02956180.2
>TraesNOR5B03G02986070.1
>TraesNOR5B03G02995190.1
>TraesNOR5B03G02997040.1
>TraesNOR5B03G02997040.2
>TraesNOR5B03G02999460.1
>TraesNOR5B03G02999460.2
>TraesNOR5B03G03006590.1
>TraesNOR5B03G03027130.1
>TraesNOR5B03G03027880.1
>TraesNOR5B03G03035720.1
>TraesNOR5D03G03070780.1
>TraesNOR5D03G03089850.1
>TraesNOR5D03G03096740.1
>TraesNOR5D03G03096740.2
>TraesNOR5D03G03119280.1
>TraesNOR5D03G03119610.1
>TraesNOR5D03G03119610.2
>TraesNOR5D03G03122900.1
>TraesNOR5D03G03127420.1
>TraesNOR5D03G03140580.1
>TraesNOR5D03G03159140.1
>TraesNOR5D03G03165560.1
>TraesNOR5D03G03167430.1
>TraesNOR5D03G03180890.1
>TraesNOR5D03G03182820.1
>TraesNOR5D03G03208940.1
>TraesNOR5D03G03216700.1
>TraesNOR5D03G03218160.1
>TraesNOR5D03G03220200.1
>TraesNOR5D03G03220200.2
>TraesNOR5D03G03225870.1
>TraesNOR5D03G03242400.1
>TraesNOR5D03G03243080.1
>TraesNOR5D03G03249500.1
>TraesNOR5D03G03251920.1
>TraesNOR6A03G03272090.1
>TraesNOR6A03G03272090.2
>TraesNOR6A03G03318560.1
>TraesNOR6A03G03369340.1
>TraesNOR6A03G03378920.1
>TraesNOR6A03G03380350.1
>TraesNOR6A03G03396970.1
>TraesNOR6A03G03399240.1
>TraesNOR6A03G03417780.1
>TraesNOR6A03G03418080.1
>TraesNOR6A03G03422270.1
>TraesNOR6A03G03442030.1
>TraesNOR6B03G03461050.1
>TraesNOR6B03G03524930.1
>TraesNOR6B03G03524930.2
>TraesNOR6B03G03574400.1
>TraesNOR6B03G03586550.1
>TraesNOR6B03G03587560.1
>TraesNOR6B03G03604480.1
>TraesNOR6B03G03633470.1
>TraesNOR6B03G03633560.1
>TraesNOR6B03G03633720.1
>TraesNOR6B03G03639140.1
>TraesNOR6B03G03667540.1
>TraesNOR6D03G03686810.1
>TraesNOR6D03G03728840.1
>TraesNOR6D03G03767090.1
>TraesNOR6D03G03774920.1
>TraesNOR6D03G03776480.1
>TraesNOR6D03G03790770.1
>TraesNOR6D03G03793100.1
>TraesNOR6D03G03811670.1
>TraesNOR6D03G03811760.1
>TraesNOR6D03G03815640.1
>TraesNOR6D03G03835110.1
>TraesNOR7A03G03858020.1
>TraesNOR7A03G03861380.1
>TraesNOR7A03G03861380.2
>TraesNOR7A03G03868940.1
>TraesNOR7A03G03877340.1
>TraesNOR7A03G03895060.1
>TraesNOR7A03G03908090.1
>TraesNOR7A03G03908090.2
>TraesNOR7A03G03910330.1
>TraesNOR7A03G03933080.1
>TraesNOR7A03G03941770.1
>TraesNOR7A03G03970160.1
>TraesNOR7A03G03975260.1
>TraesNOR7A03G03975260.2
>TraesNOR7A03G03977540.1
>TraesNOR7A03G03977540.2
>TraesNOR7A03G03986790.1
>TraesNOR7A03G03997020.1
>TraesNOR7A03G04005940.1
>TraesNOR7A03G04008690.1
>TraesNOR7A03G04008730.1
>TraesNOR7A03G04016900.1
>TraesNOR7A03G04018120.1
>TraesNOR7A03G04022510.1
>TraesNOR7A03G04028750.1
>TraesNOR7A03G04028750.2
>TraesNOR7A03G04056090.1
>TraesNOR7A03G04067930.1
>TraesNOR7B03G04108240.1
>TraesNOR7B03G04124980.1
>TraesNOR7B03G04126390.1
>TraesNOR7B03G04150280.1
>TraesNOR7B03G04182840.1
>TraesNOR7B03G04189900.1
>TraesNOR7B03G04192430.1
>TraesNOR7B03G04192430.2
>TraesNOR7B03G04203230.1
>TraesNOR7B03G04205600.1
>TraesNOR7B03G04216670.1
>TraesNOR7B03G04227250.1
>TraesNOR7B03G04227310.1
>TraesNOR7B03G04234610.1
>TraesNOR7B03G04234610.2
>TraesNOR7B03G04235960.1
>TraesNOR7B03G04240550.1
>TraesNOR7B03G04240550.2
>TraesNOR7B03G04247790.1
>TraesNOR7B03G04301310.1
>TraesNOR7B03G04301310.2
>TraesNOR7D03G04334760.1
>TraesNOR7D03G04334760.2
>TraesNOR7D03G04337720.1
>TraesNOR7D03G04344650.1
>TraesNOR7D03G04344650.2
>TraesNOR7D03G04351950.1
>TraesNOR7D03G04370920.1
>TraesNOR7D03G04384690.1
>TraesNOR7D03G04386230.1
>TraesNOR7D03G04386270.1
>TraesNOR7D03G04408410.2
>TraesNOR7D03G04408690.1
>TraesNOR7D03G04444680.1
>TraesNOR7D03G04447380.1
>TraesNOR7D03G04447380.2
>TraesNOR7D03G04455180.1
>TraesNOR7D03G04457830.1
>TraesNOR7D03G04466900.1
>TraesNOR7D03G04476350.1
>TraesNOR7D03G04476350.2
>TraesNOR7D03G04476350.3
>TraesNOR7D03G04476390.1
>TraesNOR7D03G04484170.1
>TraesNOR7D03G04485210.1
>TraesNOR7D03G04489160.1
>TraesNOR7D03G04495290.1
>TraesNOR7D03G04521610.1
>TraesNOR7D03G04532520.1
>TraesNORUn03G04618330.1
>TraesNORUn03G04618830.1
>TraesNORUn03G04622070.1
>TraesNORUn03G04629750.1
>TraesNORUn03G04637170.1
>TraesNORUn03G04641220.1
>TraesNORUn03G04644750.1
>TraesNORUn03G04659470.1
>TraesNORUn03G04664080.1
>TraesNORUn03G04691930.1
>TraesNORUn03G04701610.1
>TraesNORUn03G04705500.1
>TraesNORUn03G04732490.1
>TraesNORUn03G04738240.1
>TraesNORUn03G04741190.1
>TraesNORUn03G04759260.1
