# Supplementary material for: Comparative gene retention analysis in barley, wild emmer, and bread wheat pangenome lines reveals factors affecting gene retention following gene duplication
Source: BMC Biol. 2023 Feb 6;21:25. doi: 10.1186/s12915-022-01503-z (PMC9903521; doi:10.1186/s12915-022-01503-z)
Supplement: Supplementary file 13 — Additional file 13. Gene annotation validation results of selected OGs genes in 15 wheat genome assemblies. [file 12915_2022_1503_MOESM13_ESM.zip › bitacora_run1_outputs/TraesNORIN61/OG0001140_scan_gene_id.txt]

>TraesNOR1A03G00026510.1
>TraesNOR1A03G00026510.2
>TraesNOR1A03G00096310.1
>TraesNOR1A03G00173990.1
>TraesNOR1B03G00209330.1
>TraesNOR1B03G00209330.2
>TraesNOR1B03G00223970.1
>TraesNOR1B03G00223970.2
>TraesNOR1B03G00299580.1
>TraesNOR1B03G00299580.2
>TraesNOR1B03G00398350.1
>TraesNOR1D03G00437960.1
>TraesNOR1D03G00498850.1
>TraesNOR1D03G00576280.1
>TraesNOR2A03G00633710.1
>TraesNOR2A03G00712690.1
>TraesNOR2A03G00723910.1
>TraesNOR2A03G00741060.1
>TraesNOR2A03G00816320.1
>TraesNOR2A03G00822830.1
>TraesNOR2A03G00828740.1
>TraesNOR2A03G00828770.1
>TraesNOR2B03G00895700.1
>TraesNOR2B03G00895700.2
>TraesNOR2B03G00962440.1
>TraesNOR2B03G00970770.1
>TraesNOR2B03G00970770.2
>TraesNOR2B03G00988300.1
>TraesNOR2B03G01080120.1
>TraesNOR2B03G01080130.1
>TraesNOR2B03G01087960.1
>TraesNOR2B03G01096170.1
>TraesNOR2B03G01096220.1
>TraesNOR2D03G01144630.1
>TraesNOR2D03G01207070.1
>TraesNOR2D03G01215480.1
>TraesNOR2D03G01231720.1
>TraesNOR2D03G01309300.1
>TraesNOR2D03G01309380.1
>TraesNOR2D03G01309440.1
>TraesNOR2D03G01309450.1
>TraesNOR2D03G01309550.1
>TraesNOR2D03G01309960.1
>TraesNOR2D03G01309980.1
>TraesNOR2D03G01315270.1
>TraesNOR2D03G01320240.1
>TraesNOR2D03G01320360.1
>TraesNOR3A03G01442090.1
>TraesNOR3A03G01442090.2
>TraesNOR3A03G01464710.1
>TraesNOR3A03G01494960.1
>TraesNOR3A03G01494960.2
>TraesNOR3A03G01494970.1
>TraesNOR3A03G01522770.1
>TraesNOR3A03G01548710.1
>TraesNOR3B03G01679340.1
>TraesNOR3B03G01708640.1
>TraesNOR3B03G01744120.1
>TraesNOR3B03G01744160.1
>TraesNOR3B03G01781980.1
>TraesNOR3D03G01923380.1
>TraesNOR3D03G01946010.1
>TraesNOR3D03G01975980.1
>TraesNOR3D03G01975980.2
>TraesNOR3D03G01976000.1
>TraesNOR3D03G01976000.2
>TraesNOR3D03G02004960.1
>TraesNOR3D03G02004960.2
>TraesNOR3D03G02013290.2
>TraesNOR4A03G02042430.1
>TraesNOR4A03G02072640.1
>TraesNOR4A03G02072690.1
>TraesNOR4A03G02126450.1
>TraesNOR4A03G02135580.1
>TraesNOR4A03G02149830.1
>TraesNOR4A03G02149870.1
>TraesNOR4A03G02149900.1
>TraesNOR4A03G02183720.1
>TraesNOR4A03G02183720.2
>TraesNOR4A03G02183780.1
>TraesNOR4A03G02202160.1
>TraesNOR4B03G02269440.1
>TraesNOR4B03G02269500.1
>TraesNOR4B03G02269560.1
>TraesNOR4B03G02269560.2
>TraesNOR4B03G02269560.3
>TraesNOR4B03G02284810.1
>TraesNOR4B03G02296690.1
>TraesNOR4B03G02296690.2
>TraesNOR4B03G02344380.1
>TraesNOR4B03G02344400.1
>TraesNOR4B03G02381050.1
>TraesNOR4B03G02403700.1
>TraesNOR4B03G02404750.1
>TraesNOR4B03G02406220.1
>TraesNOR4B03G02406260.1
>TraesNOR4B03G02406270.1
>TraesNOR4B03G02406350.1
>TraesNOR4B03G02406370.1
>TraesNOR4D03G02453090.1
>TraesNOR4D03G02453090.2
>TraesNOR4D03G02453150.1
>TraesNOR4D03G02453160.1
>TraesNOR4D03G02465690.1
>TraesNOR4D03G02472710.1
>TraesNOR4D03G02472710.2
>TraesNOR4D03G02518250.1
>TraesNOR4D03G02518270.1
>TraesNOR4D03G02550630.1
>TraesNOR4D03G02568390.1
>TraesNOR4D03G02569110.1
>TraesNOR4D03G02569830.1
>TraesNOR4D03G02569950.1
>TraesNOR4D03G02569980.1
>TraesNOR5A03G02644670.1
>TraesNOR5A03G02660200.1
>TraesNOR5A03G02666920.1
>TraesNOR5A03G02675500.1
>TraesNOR5A03G02686670.1
>TraesNOR5A03G02686670.2
>TraesNOR5A03G02724460.1
>TraesNOR5A03G02741580.1
>TraesNOR5A03G02746150.1
>TraesNOR5A03G02759120.1
>TraesNOR5A03G02775910.1
>TraesNOR5A03G02775930.1
>TraesNOR5A03G02789480.1
>TraesNOR5A03G02790270.1
>TraesNOR5A03G02791070.1
>TraesNOR5A03G02791080.1
>TraesNOR5A03G02791090.1
>TraesNOR5A03G02791090.2
>TraesNOR5A03G02791140.1
>TraesNOR5A03G02791320.1
>TraesNOR5A03G02791320.2
>TraesNOR5B03G02876520.1
>TraesNOR5B03G02885280.1
>TraesNOR5B03G02885280.2
>TraesNOR5B03G02893730.1
>TraesNOR5B03G02893730.2
>TraesNOR5B03G02902290.1
>TraesNOR5B03G02902290.2
>TraesNOR5B03G02915390.1
>TraesNOR5B03G02915390.2
>TraesNOR5B03G02958190.1
>TraesNOR5B03G02977870.1
>TraesNOR5B03G02979550.1
>TraesNOR5B03G02982390.1
>TraesNOR5B03G02997580.1
>TraesNOR5B03G03016630.1
>TraesNOR5B03G03016630.2
>TraesNOR5B03G03016670.1
>TraesNOR5B03G03016670.2
>TraesNOR5B03G03042300.1
>TraesNOR5B03G03042300.2
>TraesNOR5B03G03042350.1
>TraesNOR5D03G03116750.1
>TraesNOR5D03G03122070.1
>TraesNOR5D03G03122070.2
>TraesNOR5D03G03123350.1
>TraesNOR5D03G03123350.2
>TraesNOR5D03G03134890.1
>TraesNOR5D03G03134890.2
>TraesNOR5D03G03134890.3
>TraesNOR5D03G03134890.4
>TraesNOR5D03G03146550.1
>TraesNOR5D03G03146550.2
>TraesNOR5D03G03146550.3
>TraesNOR5D03G03201590.1
>TraesNOR5D03G03205830.1
>TraesNOR5D03G03218580.1
>TraesNOR5D03G03218580.2
>TraesNOR5D03G03233660.1
>TraesNOR5D03G03233690.1
>TraesNOR5D03G03254900.1
>TraesNOR5D03G03254930.1
>TraesNOR5D03G03260520.1
>TraesNOR6A03G03274620.1
>TraesNOR6A03G03283990.1
>TraesNOR6A03G03322030.1
>TraesNOR6A03G03396960.1
>TraesNOR6A03G03440580.1
>TraesNOR6B03G03464570.1
>TraesNOR6B03G03464580.1
>TraesNOR6B03G03464790.1
>TraesNOR6B03G03479260.1
>TraesNOR6B03G03528150.1
>TraesNOR6B03G03604410.1
>TraesNOR6B03G03666110.1
>TraesNOR6D03G03700890.1
>TraesNOR6D03G03732050.1
>TraesNOR6D03G03790760.1
>TraesNOR6D03G03834120.1
>TraesNOR7A03G03850830.1
>TraesNOR7A03G03874570.1
>TraesNOR7A03G03882750.1
>TraesNOR7A03G03978470.1
>TraesNOR7A03G04054200.1
>TraesNOR7B03G04084080.1
>TraesNOR7B03G04084080.2
>TraesNOR7B03G04084080.3
>TraesNOR7B03G04193380.1
>TraesNOR7B03G04193380.2
>TraesNOR7B03G04193380.3
>TraesNOR7B03G04281530.1
>TraesNOR7B03G04281530.2
>TraesNOR7B03G04281530.3
>TraesNOR7B03G04301440.1
>TraesNOR7D03G04328260.1
>TraesNOR7D03G04349660.1
>TraesNOR7D03G04349660.2
>TraesNOR7D03G04356360.1
>TraesNOR7D03G04356360.2
>TraesNOR7D03G04447990.1
>TraesNOR7D03G04519970.1
>TraesNORUn03G04734590.1
>TraesNORUn03G04771480.1
