# Supplementary material for: Comparative gene retention analysis in barley, wild emmer, and bread wheat pangenome lines reveals factors affecting gene retention following gene duplication
Source: BMC Biol. 2023 Feb 6;21:25. doi: 10.1186/s12915-022-01503-z (PMC9903521; doi:10.1186/s12915-022-01503-z)
Supplement: Supplementary file 13 — Additional file 13. Gene annotation validation results of selected OGs genes in 15 wheat genome assemblies. [file 12915_2022_1503_MOESM13_ESM.zip › bitacora_run1_outputs/TraesNORIN61/OG0002442_scan_gene_id.txt]

>TraesNOR1A03G00000440.1
>TraesNOR1A03G00000530.1
>TraesNOR1A03G00000950.1
>TraesNOR1A03G00002320.1
>TraesNOR1A03G00002320.2
>TraesNOR1A03G00002700.1
>TraesNOR1A03G00003150.1
>TraesNOR1A03G00003630.1
>TraesNOR1A03G00003640.1
>TraesNOR1A03G00003660.1
>TraesNOR1A03G00003750.1
>TraesNOR1A03G00003830.1
>TraesNOR1A03G00003990.1
>TraesNOR1A03G00004000.1
>TraesNOR1A03G00004030.1
>TraesNOR1A03G00004060.1
>TraesNOR1A03G00004330.1
>TraesNOR1A03G00004780.1
>TraesNOR1A03G00004820.1
>TraesNOR1A03G00005220.1
>TraesNOR1A03G00005290.1
>TraesNOR1A03G00005350.1
>TraesNOR1A03G00005500.1
>TraesNOR1A03G00005510.1
>TraesNOR1A03G00005570.1
>TraesNOR1A03G00005620.1
>TraesNOR1A03G00005760.1
>TraesNOR1A03G00005770.1
>TraesNOR1A03G00005800.1
>TraesNOR1A03G00005920.1
>TraesNOR1A03G00005920.2
>TraesNOR1A03G00005990.1
>TraesNOR1A03G00006020.1
>TraesNOR1A03G00006030.1
>TraesNOR1A03G00006100.1
>TraesNOR1A03G00006110.1
>TraesNOR1A03G00006110.2
>TraesNOR1A03G00006280.1
>TraesNOR1A03G00006290.1
>TraesNOR1A03G00006440.1
>TraesNOR1A03G00006490.1
>TraesNOR1A03G00006490.2
>TraesNOR1A03G00006500.1
>TraesNOR1A03G00008260.1
>TraesNOR1A03G00008780.1
>TraesNOR1A03G00008780.2
>TraesNOR1A03G00009670.1
>TraesNOR1A03G00010100.1
>TraesNOR1A03G00010240.1
>TraesNOR1A03G00010240.2
>TraesNOR1A03G00010250.1
>TraesNOR1A03G00010280.1
>TraesNOR1A03G00011880.1
>TraesNOR1A03G00016140.1
>TraesNOR1A03G00016150.1
>TraesNOR1A03G00019990.1
>TraesNOR1A03G00020010.1
>TraesNOR1A03G00023300.1
>TraesNOR1A03G00023450.1
>TraesNOR1A03G00025090.1
>TraesNOR1A03G00026020.1
>TraesNOR1A03G00027400.1
>TraesNOR1A03G00027400.2
>TraesNOR1A03G00028650.1
>TraesNOR1A03G00028650.2
>TraesNOR1A03G00028910.1
>TraesNOR1A03G00028910.2
>TraesNOR1A03G00028910.3
>TraesNOR1A03G00028910.4
>TraesNOR1A03G00028910.5
>TraesNOR1A03G00028940.1
>TraesNOR1A03G00028940.2
>TraesNOR1A03G00029000.1
>TraesNOR1A03G00031540.1
>TraesNOR1A03G00034250.1
>TraesNOR1A03G00034280.1
>TraesNOR1A03G00034350.1
>TraesNOR1A03G00034400.1
>TraesNOR1A03G00037590.1
>TraesNOR1A03G00040430.1
>TraesNOR1A03G00041140.1
>TraesNOR1A03G00043150.1
>TraesNOR1A03G00043810.1
>TraesNOR1A03G00045130.1
>TraesNOR1A03G00047480.1
>TraesNOR1A03G00049690.1
>TraesNOR1A03G00049850.1
>TraesNOR1A03G00051270.1
>TraesNOR1A03G00054480.1
>TraesNOR1A03G00055990.1
>TraesNOR1A03G00066710.1
>TraesNOR1A03G00069030.1
>TraesNOR1A03G00069030.2
>TraesNOR1A03G00069030.3
>TraesNOR1A03G00073580.1
>TraesNOR1A03G00073590.1
>TraesNOR1A03G00073680.1
>TraesNOR1A03G00075720.1
>TraesNOR1A03G00079710.1
>TraesNOR1A03G00079710.2
>TraesNOR1A03G00088240.1
>TraesNOR1A03G00088920.1
>TraesNOR1A03G00090060.1
>TraesNOR1A03G00091200.1
>TraesNOR1A03G00091210.1
>TraesNOR1A03G00091500.1
>TraesNOR1A03G00093030.1
>TraesNOR1A03G00093030.2
>TraesNOR1A03G00096370.1
>TraesNOR1A03G00096370.2
>TraesNOR1A03G00096540.1
>TraesNOR1A03G00103600.1
>TraesNOR1A03G00104590.1
>TraesNOR1A03G00107440.1
>TraesNOR1A03G00108240.1
>TraesNOR1A03G00111680.1
>TraesNOR1A03G00112360.1
>TraesNOR1A03G00113050.1
>TraesNOR1A03G00113050.2
>TraesNOR1A03G00113270.1
>TraesNOR1A03G00113920.1
>TraesNOR1A03G00114290.1
>TraesNOR1A03G00115100.1
>TraesNOR1A03G00115100.2
>TraesNOR1A03G00116810.1
>TraesNOR1A03G00120020.1
>TraesNOR1A03G00120020.2
>TraesNOR1A03G00120150.1
>TraesNOR1A03G00121710.1
>TraesNOR1A03G00123490.1
>TraesNOR1A03G00123790.1
>TraesNOR1A03G00124270.1
>TraesNOR1A03G00124910.1
>TraesNOR1A03G00129880.1
>TraesNOR1A03G00130980.1
>TraesNOR1A03G00130980.2
>TraesNOR1A03G00130990.1
>TraesNOR1A03G00130990.2
>TraesNOR1A03G00133710.1
>TraesNOR1A03G00133710.2
>TraesNOR1A03G00133790.1
>TraesNOR1A03G00134420.1
>TraesNOR1A03G00134420.2
>TraesNOR1A03G00134420.3
>TraesNOR1A03G00134610.1
>TraesNOR1A03G00134610.2
>TraesNOR1A03G00135170.1
>TraesNOR1A03G00136060.1
>TraesNOR1A03G00136750.1
>TraesNOR1A03G00136750.2
>TraesNOR1A03G00138480.1
>TraesNOR1A03G00138480.2
>TraesNOR1A03G00138480.3
>TraesNOR1A03G00138980.1
>TraesNOR1A03G00139820.1
>TraesNOR1A03G00140820.1
>TraesNOR1A03G00144520.1
>TraesNOR1A03G00144520.2
>TraesNOR1A03G00144520.3
>TraesNOR1A03G00144520.4
>TraesNOR1A03G00144520.5
>TraesNOR1A03G00145730.1
>TraesNOR1A03G00147280.1
>TraesNOR1A03G00148000.1
>TraesNOR1A03G00148000.2
>TraesNOR1A03G00148000.3
>TraesNOR1A03G00148170.1
>TraesNOR1A03G00148800.1
>TraesNOR1A03G00149160.1
>TraesNOR1A03G00149220.1
>TraesNOR1A03G00149260.1
>TraesNOR1A03G00149270.1
>TraesNOR1A03G00149290.1
>TraesNOR1A03G00149310.1
>TraesNOR1A03G00149380.1
>TraesNOR1A03G00149390.1
>TraesNOR1A03G00149430.1
>TraesNOR1A03G00149440.1
>TraesNOR1A03G00149450.1
>TraesNOR1A03G00149520.1
>TraesNOR1A03G00149550.1
>TraesNOR1A03G00149680.1
>TraesNOR1A03G00149680.2
>TraesNOR1A03G00152750.1
>TraesNOR1A03G00152930.1
>TraesNOR1A03G00153570.1
>TraesNOR1A03G00154840.1
>TraesNOR1A03G00155870.1
>TraesNOR1A03G00155980.1
>TraesNOR1A03G00156000.1
>TraesNOR1A03G00156860.1
>TraesNOR1A03G00158540.1
>TraesNOR1A03G00164360.1
>TraesNOR1A03G00164480.1
>TraesNOR1A03G00168840.1
>TraesNOR1A03G00168840.2
>TraesNOR1A03G00170720.1
>TraesNOR1A03G00170720.2
>TraesNOR1A03G00170720.3
>TraesNOR1A03G00173120.1
>TraesNOR1A03G00173120.2
>TraesNOR1A03G00173340.1
>TraesNOR1A03G00174050.1
>TraesNOR1A03G00174050.2
>TraesNOR1A03G00174870.1
>TraesNOR1A03G00175370.1
>TraesNOR1A03G00175380.1
>TraesNOR1A03G00175450.1
>TraesNOR1A03G00176140.1
>TraesNOR1A03G00179290.1
>TraesNOR1A03G00179400.1
>TraesNOR1A03G00179400.2
>TraesNOR1A03G00179680.1
>TraesNOR1A03G00179870.1
>TraesNOR1A03G00182830.1
>TraesNOR1A03G00183250.1
>TraesNOR1B03G00185180.1
>TraesNOR1B03G00185180.2
>TraesNOR1B03G00185580.1
>TraesNOR1B03G00186080.1
>TraesNOR1B03G00186080.2
>TraesNOR1B03G00186420.1
>TraesNOR1B03G00186510.1
>TraesNOR1B03G00186540.1
>TraesNOR1B03G00186570.1
>TraesNOR1B03G00188180.1
>TraesNOR1B03G00188610.1
>TraesNOR1B03G00188960.1
>TraesNOR1B03G00189150.1
>TraesNOR1B03G00189370.1
>TraesNOR1B03G00189440.1
>TraesNOR1B03G00189470.1
>TraesNOR1B03G00189480.1
>TraesNOR1B03G00189740.1
>TraesNOR1B03G00189770.1
>TraesNOR1B03G00189840.1
>TraesNOR1B03G00189850.1
>TraesNOR1B03G00189860.1
>TraesNOR1B03G00192900.1
>TraesNOR1B03G00192970.1
>TraesNOR1B03G00193090.1
>TraesNOR1B03G00193090.3
>TraesNOR1B03G00194510.1
>TraesNOR1B03G00194760.1
>TraesNOR1B03G00194770.1
>TraesNOR1B03G00194820.1
>TraesNOR1B03G00196370.1
>TraesNOR1B03G00197830.1
>TraesNOR1B03G00197860.1
>TraesNOR1B03G00197900.1
>TraesNOR1B03G00198100.1
>TraesNOR1B03G00198220.1
>TraesNOR1B03G00198290.1
>TraesNOR1B03G00198350.1
>TraesNOR1B03G00199990.1
>TraesNOR1B03G00206630.1
>TraesNOR1B03G00206640.1
>TraesNOR1B03G00207850.1
>TraesNOR1B03G00212210.1
>TraesNOR1B03G00212210.2
>TraesNOR1B03G00212300.1
>TraesNOR1B03G00212480.1
>TraesNOR1B03G00216570.1
>TraesNOR1B03G00216850.1
>TraesNOR1B03G00221470.1
>TraesNOR1B03G00223360.1
>TraesNOR1B03G00224010.1
>TraesNOR1B03G00225200.1
>TraesNOR1B03G00225200.2
>TraesNOR1B03G00225200.3
>TraesNOR1B03G00225200.4
>TraesNOR1B03G00226820.1
>TraesNOR1B03G00226820.2
>TraesNOR1B03G00227060.1
>TraesNOR1B03G00227150.1
>TraesNOR1B03G00230160.1
>TraesNOR1B03G00230160.2
>TraesNOR1B03G00232030.1
>TraesNOR1B03G00232940.1
>TraesNOR1B03G00234890.1
>TraesNOR1B03G00238070.1
>TraesNOR1B03G00238130.1
>TraesNOR1B03G00238160.1
>TraesNOR1B03G00238220.1
>TraesNOR1B03G00243090.1
>TraesNOR1B03G00243590.1
>TraesNOR1B03G00245710.1
>TraesNOR1B03G00245870.1
>TraesNOR1B03G00246370.1
>TraesNOR1B03G00247500.1
>TraesNOR1B03G00250070.1
>TraesNOR1B03G00250860.1
>TraesNOR1B03G00251910.1
>TraesNOR1B03G00254860.1
>TraesNOR1B03G00258770.1
>TraesNOR1B03G00265580.1
>TraesNOR1B03G00269820.1
>TraesNOR1B03G00269820.2
>TraesNOR1B03G00269820.3
>TraesNOR1B03G00270190.1
>TraesNOR1B03G00270250.1
>TraesNOR1B03G00277930.1
>TraesNOR1B03G00278010.1
>TraesNOR1B03G00281280.1
>TraesNOR1B03G00283280.1
>TraesNOR1B03G00287430.1
>TraesNOR1B03G00289990.1
>TraesNOR1B03G00290220.1
>TraesNOR1B03G00292280.1
>TraesNOR1B03G00292280.2
>TraesNOR1B03G00293060.1
>TraesNOR1B03G00294260.1
>TraesNOR1B03G00294720.1
>TraesNOR1B03G00299790.2
>TraesNOR1B03G00299790.3
>TraesNOR1B03G00299790.4
>TraesNOR1B03G00300150.2
>TraesNOR1B03G00307210.1
>TraesNOR1B03G00310400.1
>TraesNOR1B03G00311240.1
>TraesNOR1B03G00311240.2
>TraesNOR1B03G00312450.1
>TraesNOR1B03G00313190.1
>TraesNOR1B03G00313590.1
>TraesNOR1B03G00315850.1
>TraesNOR1B03G00316070.1
>TraesNOR1B03G00316620.1
>TraesNOR1B03G00317150.1
>TraesNOR1B03G00317150.2
>TraesNOR1B03G00317900.1
>TraesNOR1B03G00319360.1
>TraesNOR1B03G00323360.1
>TraesNOR1B03G00323570.1
>TraesNOR1B03G00325610.1
>TraesNOR1B03G00327650.1
>TraesNOR1B03G00328210.1
>TraesNOR1B03G00328850.1
>TraesNOR1B03G00329390.1
>TraesNOR1B03G00334580.1_split1
>TraesNOR1B03G00334580.1_split2
>TraesNOR1B03G00334580.2_split1
>TraesNOR1B03G00334580.2_split2
>TraesNOR1B03G00334580.3_split1
>TraesNOR1B03G00334580.3_split2
>TraesNOR1B03G00335930.1
>TraesNOR1B03G00337580.1
>TraesNOR1B03G00337580.2
>TraesNOR1B03G00337610.1
>TraesNOR1B03G00337610.2
>TraesNOR1B03G00338140.1
>TraesNOR1B03G00340880.1
>TraesNOR1B03G00340880.2
>TraesNOR1B03G00340880.3
>TraesNOR1B03G00340960.1
>TraesNOR1B03G00340960.2
>TraesNOR1B03G00342020.1
>TraesNOR1B03G00342020.2
>TraesNOR1B03G00342020.3
>TraesNOR1B03G00342090.1
>TraesNOR1B03G00342380.1
>TraesNOR1B03G00342380.2
>TraesNOR1B03G00342380.3
>TraesNOR1B03G00342380.4
>TraesNOR1B03G00343110.1
>TraesNOR1B03G00344440.1
>TraesNOR1B03G00345030.1
>TraesNOR1B03G00345970.1
>TraesNOR1B03G00347360.1
>TraesNOR1B03G00347360.2
>TraesNOR1B03G00347360.3
>TraesNOR1B03G00347360.4
>TraesNOR1B03G00347860.1
>TraesNOR1B03G00349240.1
>TraesNOR1B03G00349450.1
>TraesNOR1B03G00350680.1
>TraesNOR1B03G00354610.1
>TraesNOR1B03G00355920.1
>TraesNOR1B03G00355920.2
>TraesNOR1B03G00355920.3
>TraesNOR1B03G00355920.4
>TraesNOR1B03G00355920.5
>TraesNOR1B03G00356360.1
>TraesNOR1B03G00357230.1
>TraesNOR1B03G00357230.2
>TraesNOR1B03G00359020.1
>TraesNOR1B03G00359020.2
>TraesNOR1B03G00359190.1
>TraesNOR1B03G00360040.1
>TraesNOR1B03G00361300.1
>TraesNOR1B03G00361300.2
>TraesNOR1B03G00361340.1
>TraesNOR1B03G00361340.2
>TraesNOR1B03G00361350.1
>TraesNOR1B03G00361360.1
>TraesNOR1B03G00361400.1
>TraesNOR1B03G00361440.1
>TraesNOR1B03G00361490.1
>TraesNOR1B03G00361590.1
>TraesNOR1B03G00361600.1
>TraesNOR1B03G00361610.1
>TraesNOR1B03G00361770.1
>TraesNOR1B03G00364070.1
>TraesNOR1B03G00367210.1
>TraesNOR1B03G00367240.1
>TraesNOR1B03G00367350.1
>TraesNOR1B03G00368790.1
>TraesNOR1B03G00371020.1
>TraesNOR1B03G00373110.1
>TraesNOR1B03G00373260.1
>TraesNOR1B03G00373400.1
>TraesNOR1B03G00373440.1
>TraesNOR1B03G00373510.1
>TraesNOR1B03G00374980.1
>TraesNOR1B03G00375060.1
>TraesNOR1B03G00375070.1
>TraesNOR1B03G00375070.2
>TraesNOR1B03G00377230.1
>TraesNOR1B03G00379720.1
>TraesNOR1B03G00383040.1
>TraesNOR1B03G00383050.1
>TraesNOR1B03G00383080.1
>TraesNOR1B03G00386590.1
>TraesNOR1B03G00386700.1
>TraesNOR1B03G00392270.1
>TraesNOR1B03G00392270.2
>TraesNOR1B03G00392270.3
>TraesNOR1B03G00396990.1
>TraesNOR1B03G00396990.2
>TraesNOR1B03G00397240.1
>TraesNOR1B03G00397430.1
>TraesNOR1B03G00398400.1
>TraesNOR1B03G00399160.1
>TraesNOR1B03G00399170.1
>TraesNOR1B03G00399300.1
>TraesNOR1B03G00399830.1
>TraesNOR1B03G00399840.1
>TraesNOR1B03G00399840.2
>TraesNOR1B03G00399880.1
>TraesNOR1B03G00399900.1
>TraesNOR1B03G00399920.1
>TraesNOR1B03G00399920.2
>TraesNOR1B03G00400590.1
>TraesNOR1B03G00404500.1
>TraesNOR1B03G00404850.1
>TraesNOR1B03G00404930.1
>TraesNOR1B03G00405580.1
>TraesNOR1B03G00407650.2
>TraesNOR1B03G00407870.1
>TraesNOR1B03G00408820.1
>TraesNOR1D03G00411120.2
>TraesNOR1D03G00411190.1
>TraesNOR1D03G00411210.1
>TraesNOR1D03G00411230.1
>TraesNOR1D03G00411550.1
>TraesNOR1D03G00411580.1
>TraesNOR1D03G00411960.1
>TraesNOR1D03G00411980.1
>TraesNOR1D03G00412000.1
>TraesNOR1D03G00412070.1
>TraesNOR1D03G00413990.1
>TraesNOR1D03G00413990.2
>TraesNOR1D03G00414140.1
>TraesNOR1D03G00414670.1
>TraesNOR1D03G00414680.1
>TraesNOR1D03G00414880.1
>TraesNOR1D03G00414940.1
>TraesNOR1D03G00415010.1
>TraesNOR1D03G00415150.1
>TraesNOR1D03G00415150.2
>TraesNOR1D03G00415150.3
>TraesNOR1D03G00415160.1
>TraesNOR1D03G00415220.1
>TraesNOR1D03G00415230.1
>TraesNOR1D03G00415340.1
>TraesNOR1D03G00415430.1
>TraesNOR1D03G00417710.1
>TraesNOR1D03G00417710.2
>TraesNOR1D03G00418720.1
>TraesNOR1D03G00418720.2
>TraesNOR1D03G00418720.3
>TraesNOR1D03G00418720.4
>TraesNOR1D03G00418720.5
>TraesNOR1D03G00419230.1
>TraesNOR1D03G00419550.1
>TraesNOR1D03G00419700.1
>TraesNOR1D03G00419710.1
>TraesNOR1D03G00419940.1
>TraesNOR1D03G00421260.1
>TraesNOR1D03G00426240.1
>TraesNOR1D03G00426250.1
>TraesNOR1D03G00430410.1
>TraesNOR1D03G00430420.1
>TraesNOR1D03G00430420.2
>TraesNOR1D03G00430460.1
>TraesNOR1D03G00430780.1
>TraesNOR1D03G00431680.1
>TraesNOR1D03G00433800.1
>TraesNOR1D03G00434080.1
>TraesNOR1D03G00436140.1
>TraesNOR1D03G00437430.1
>TraesNOR1D03G00438070.1
>TraesNOR1D03G00438800.1
>TraesNOR1D03G00438800.2
>TraesNOR1D03G00439490.1
>TraesNOR1D03G00439490.2
>TraesNOR1D03G00439490.3
>TraesNOR1D03G00439700.1
>TraesNOR1D03G00439830.1
>TraesNOR1D03G00439900.1
>TraesNOR1D03G00442750.1
>TraesNOR1D03G00444220.1
>TraesNOR1D03G00444650.1
>TraesNOR1D03G00447700.1
>TraesNOR1D03G00447790.1
>TraesNOR1D03G00447880.1
>TraesNOR1D03G00452600.1
>TraesNOR1D03G00452890.1
>TraesNOR1D03G00454320.1
>TraesNOR1D03G00454500.1
>TraesNOR1D03G00454500.2
>TraesNOR1D03G00454960.1
>TraesNOR1D03G00456020.1
>TraesNOR1D03G00457800.1
>TraesNOR1D03G00459000.1
>TraesNOR1D03G00460860.1
>TraesNOR1D03G00462090.1
>TraesNOR1D03G00462090.2
>TraesNOR1D03G00462120.1
>TraesNOR1D03G00467870.1
>TraesNOR1D03G00470640.1
>TraesNOR1D03G00472970.1
>TraesNOR1D03G00473240.1
>TraesNOR1D03G00473240.2
>TraesNOR1D03G00473240.3
>TraesNOR1D03G00476080.1
>TraesNOR1D03G00476130.1
>TraesNOR1D03G00476170.1
>TraesNOR1D03G00479220.1
>TraesNOR1D03G00481550.1
>TraesNOR1D03G00489570.1
>TraesNOR1D03G00490270.1
>TraesNOR1D03G00492140.1
>TraesNOR1D03G00492960.1
>TraesNOR1D03G00495060.1
>TraesNOR1D03G00495220.1
>TraesNOR1D03G00495220.2
>TraesNOR1D03G00495220.3
>TraesNOR1D03G00495220.4
>TraesNOR1D03G00498920.1
>TraesNOR1D03G00499140.1
>TraesNOR1D03G00505730.1
>TraesNOR1D03G00506410.1
>TraesNOR1D03G00509070.1
>TraesNOR1D03G00511230.1
>TraesNOR1D03G00511680.1
>TraesNOR1D03G00512820.1
>TraesNOR1D03G00513070.1
>TraesNOR1D03G00513550.1
>TraesNOR1D03G00513900.1
>TraesNOR1D03G00514730.1
>TraesNOR1D03G00516210.1
>TraesNOR1D03G00519710.1
>TraesNOR1D03G00519780.1
>TraesNOR1D03G00522120.1
>TraesNOR1D03G00524040.1
>TraesNOR1D03G00524170.1
>TraesNOR1D03G00524580.1
>TraesNOR1D03G00525010.1
>TraesNOR1D03G00525040.1
>TraesNOR1D03G00525120.1
>TraesNOR1D03G00525880.1
>TraesNOR1D03G00530340.1
>TraesNOR1D03G00531670.1
>TraesNOR1D03G00531680.1
>TraesNOR1D03G00531680.2
>TraesNOR1D03G00534900.1
>TraesNOR1D03G00535000.1
>TraesNOR1D03G00535890.1
>TraesNOR1D03G00535890.2
>TraesNOR1D03G00536180.1
>TraesNOR1D03G00536870.1
>TraesNOR1D03G00537900.1
>TraesNOR1D03G00538520.1
>TraesNOR1D03G00539450.1
>TraesNOR1D03G00540330.1
>TraesNOR1D03G00540330.2
>TraesNOR1D03G00540330.3
>TraesNOR1D03G00541650.1
>TraesNOR1D03G00541750.1
>TraesNOR1D03G00541760.1
>TraesNOR1D03G00542800.1
>TraesNOR1D03G00542800.2
>TraesNOR1D03G00546030.1
>TraesNOR1D03G00546040.1
>TraesNOR1D03G00547040.1
>TraesNOR1D03G00547040.2
>TraesNOR1D03G00547040.3
>TraesNOR1D03G00547040.4
>TraesNOR1D03G00547040.5
>TraesNOR1D03G00547040.6
>TraesNOR1D03G00548100.1
>TraesNOR1D03G00548100.2
>TraesNOR1D03G00549260.1
>TraesNOR1D03G00550000.1
>TraesNOR1D03G00550000.2
>TraesNOR1D03G00550000.3
>TraesNOR1D03G00550220.1
>TraesNOR1D03G00550840.1
>TraesNOR1D03G00551360.1
>TraesNOR1D03G00551430.1
>TraesNOR1D03G00551460.1
>TraesNOR1D03G00551470.1
>TraesNOR1D03G00551540.1
>TraesNOR1D03G00551720.1
>TraesNOR1D03G00551730.1
>TraesNOR1D03G00551860.1
>TraesNOR1D03G00551870.1
>TraesNOR1D03G00551880.1
>TraesNOR1D03G00551880.2
>TraesNOR1D03G00552010.1
>TraesNOR1D03G00552020.1
>TraesNOR1D03G00553570.1
>TraesNOR1D03G00553570.2
>TraesNOR1D03G00554090.1
>TraesNOR1D03G00554090.2
>TraesNOR1D03G00555750.1
>TraesNOR1D03G00555780.1
>TraesNOR1D03G00555820.1
>TraesNOR1D03G00556640.1
>TraesNOR1D03G00557850.1
>TraesNOR1D03G00559190.1
>TraesNOR1D03G00560710.1
>TraesNOR1D03G00562550.1
>TraesNOR1D03G00564110.1
>TraesNOR1D03G00564840.1
>TraesNOR1D03G00564860.1
>TraesNOR1D03G00568250.1
>TraesNOR1D03G00571620.1
>TraesNOR1D03G00571620.2
>TraesNOR1D03G00571620.3
>TraesNOR1D03G00574350.1
>TraesNOR1D03G00574350.2
>TraesNOR1D03G00575270.1
>TraesNOR1D03G00575520.1
>TraesNOR1D03G00576320.1
>TraesNOR1D03G00577070.1
>TraesNOR1D03G00577630.1
>TraesNOR1D03G00577660.1
>TraesNOR1D03G00577700.1
>TraesNOR1D03G00578550.1
>TraesNOR1D03G00580930.1
>TraesNOR1D03G00581270.1
>TraesNOR1D03G00581510.1
>TraesNOR1D03G00581950.1
>TraesNOR1D03G00585190.1
>TraesNOR1D03G00585190.2
>TraesNOR1D03G00585510.1
>TraesNOR1D03G00585980.1
>TraesNOR2A03G00586520.1
>TraesNOR2A03G00588190.1
>TraesNOR2A03G00588890.1
>TraesNOR2A03G00588900.1
>TraesNOR2A03G00588940.1
>TraesNOR2A03G00589950.1
>TraesNOR2A03G00590030.1
>TraesNOR2A03G00590040.1
>TraesNOR2A03G00592200.1
>TraesNOR2A03G00593600.1
>TraesNOR2A03G00593620.1
>TraesNOR2A03G00593630.1
>TraesNOR2A03G00593750.1
>TraesNOR2A03G00593800.1
>TraesNOR2A03G00593810.1
>TraesNOR2A03G00593830.1
>TraesNOR2A03G00593890.1
>TraesNOR2A03G00593920.1
>TraesNOR2A03G00593920.2
>TraesNOR2A03G00595830.1
>TraesNOR2A03G00595860.1
>TraesNOR2A03G00595870.1
>TraesNOR2A03G00595880.1
>TraesNOR2A03G00597310.1
>TraesNOR2A03G00597340.1
>TraesNOR2A03G00597620.1
>TraesNOR2A03G00597890.1
>TraesNOR2A03G00597900.1
>TraesNOR2A03G00598080.1
>TraesNOR2A03G00599560.1
>TraesNOR2A03G00599660.1
>TraesNOR2A03G00600710.1
>TraesNOR2A03G00601410.1
>TraesNOR2A03G00601450.1
>TraesNOR2A03G00602900.1
>TraesNOR2A03G00603340.1
>TraesNOR2A03G00605070.1_split1
>TraesNOR2A03G00605070.1_split2
>TraesNOR2A03G00606640.1
>TraesNOR2A03G00606650.1
>TraesNOR2A03G00606670.1
>TraesNOR2A03G00606750.1
>TraesNOR2A03G00606820.1
>TraesNOR2A03G00607730.1
>TraesNOR2A03G00607740.1
>TraesNOR2A03G00608060.1
>TraesNOR2A03G00610280.1
>TraesNOR2A03G00610670.1
>TraesNOR2A03G00614280.1
>TraesNOR2A03G00614410.1
>TraesNOR2A03G00614460.1
>TraesNOR2A03G00614470.1
>TraesNOR2A03G00615170.1
>TraesNOR2A03G00615170.2
>TraesNOR2A03G00615170.3
>TraesNOR2A03G00615170.4
>TraesNOR2A03G00616210.1
>TraesNOR2A03G00617250.1
>TraesNOR2A03G00617380.1
>TraesNOR2A03G00617890.1
>TraesNOR2A03G00619490.1
>TraesNOR2A03G00619490.2
>TraesNOR2A03G00619620.1
>TraesNOR2A03G00619620.2
>TraesNOR2A03G00620280.1
>TraesNOR2A03G00620280.2
>TraesNOR2A03G00620360.1
>TraesNOR2A03G00624100.1
>TraesNOR2A03G00624100.2
>TraesNOR2A03G00624100.3
>TraesNOR2A03G00624300.1
>TraesNOR2A03G00624550.1
>TraesNOR2A03G00627020.1
>TraesNOR2A03G00627050.1
>TraesNOR2A03G00627070.1
>TraesNOR2A03G00627390.1
>TraesNOR2A03G00627400.1
>TraesNOR2A03G00627830.1
>TraesNOR2A03G00628110.1
>TraesNOR2A03G00628720.1
>TraesNOR2A03G00633840.1
>TraesNOR2A03G00635720.1
>TraesNOR2A03G00636990.1
>TraesNOR2A03G00637320.1
>TraesNOR2A03G00641020.1
>TraesNOR2A03G00641020.2
>TraesNOR2A03G00641640.1
>TraesNOR2A03G00641640.2
>TraesNOR2A03G00641860.1
>TraesNOR2A03G00643480.1
>TraesNOR2A03G00645610.1
>TraesNOR2A03G00647410.1
>TraesNOR2A03G00647580.1
>TraesNOR2A03G00648740.1
>TraesNOR2A03G00650630.1
>TraesNOR2A03G00652960.1
>TraesNOR2A03G00652960.2
>TraesNOR2A03G00654350.1
>TraesNOR2A03G00654660.1
>TraesNOR2A03G00659540.1
>TraesNOR2A03G00660020.1
>TraesNOR2A03G00660080.1
>TraesNOR2A03G00660470.1
>TraesNOR2A03G00661280.1
>TraesNOR2A03G00661320.1
>TraesNOR2A03G00661990.1
>TraesNOR2A03G00662000.1
>TraesNOR2A03G00662110.1
>TraesNOR2A03G00662120.1
>TraesNOR2A03G00662200.1
>TraesNOR2A03G00662260.1
>TraesNOR2A03G00662350.1
>TraesNOR2A03G00662410.1
>TraesNOR2A03G00662510.1
>TraesNOR2A03G00662540.1
>TraesNOR2A03G00662750.1
>TraesNOR2A03G00665430.1
>TraesNOR2A03G00665430.2
>TraesNOR2A03G00665430.3
>TraesNOR2A03G00665430.4
>TraesNOR2A03G00665430.5
>TraesNOR2A03G00665430.6
>TraesNOR2A03G00675010.1
>TraesNOR2A03G00685450.1
>TraesNOR2A03G00695710.1
>TraesNOR2A03G00697830.1
>TraesNOR2A03G00698660.1
>TraesNOR2A03G00699300.1
>TraesNOR2A03G00704760.1
>TraesNOR2A03G00705030.1
>TraesNOR2A03G00706330.1
>TraesNOR2A03G00706630.1
>TraesNOR2A03G00709560.1
>TraesNOR2A03G00709560.2
>TraesNOR2A03G00712380.1
>TraesNOR2A03G00720620.1
>TraesNOR2A03G00720620.2
>TraesNOR2A03G00724560.1
>TraesNOR2A03G00727020.1
>TraesNOR2A03G00727120.1
>TraesNOR2A03G00727140.1
>TraesNOR2A03G00727150.1
>TraesNOR2A03G00727160.1
>TraesNOR2A03G00727390.1
>TraesNOR2A03G00728080.1
>TraesNOR2A03G00728170.1
>TraesNOR2A03G00728170.2
>TraesNOR2A03G00728850.1
>TraesNOR2A03G00728850.2
>TraesNOR2A03G00730260.1
>TraesNOR2A03G00730260.2
>TraesNOR2A03G00730260.3
>TraesNOR2A03G00730870.1
>TraesNOR2A03G00737070.1
>TraesNOR2A03G00738690.1
>TraesNOR2A03G00739360.1
>TraesNOR2A03G00740820.1
>TraesNOR2A03G00745200.1
>TraesNOR2A03G00745200.2
>TraesNOR2A03G00745740.1
>TraesNOR2A03G00746090.1
>TraesNOR2A03G00749910.1
>TraesNOR2A03G00749910.2
>TraesNOR2A03G00749910.3
>TraesNOR2A03G00750370.1
>TraesNOR2A03G00750710.1
>TraesNOR2A03G00752400.1
>TraesNOR2A03G00753360.1
>TraesNOR2A03G00754700.1
>TraesNOR2A03G00754720.1
>TraesNOR2A03G00756650.1
>TraesNOR2A03G00758210.1
>TraesNOR2A03G00758220.1
>TraesNOR2A03G00758260.1
>TraesNOR2A03G00761440.1
>TraesNOR2A03G00761910.1
>TraesNOR2A03G00761910.2
>TraesNOR2A03G00763270.1
>TraesNOR2A03G00763270.2
>TraesNOR2A03G00767710.1
>TraesNOR2A03G00767710.2
>TraesNOR2A03G00768380.1
>TraesNOR2A03G00768600.1
>TraesNOR2A03G00772380.1
>TraesNOR2A03G00772390.1
>TraesNOR2A03G00772400.1
>TraesNOR2A03G00774860.1
>TraesNOR2A03G00775250.1
>TraesNOR2A03G00775890.1
>TraesNOR2A03G00776250.1
>TraesNOR2A03G00776620.1
>TraesNOR2A03G00778640.1
>TraesNOR2A03G00778770.1
>TraesNOR2A03G00780530.1
>TraesNOR2A03G00780540.1
>TraesNOR2A03G00784980.1
>TraesNOR2A03G00785040.1
>TraesNOR2A03G00785040.2
>TraesNOR2A03G00785150.1
>TraesNOR2A03G00786350.1
>TraesNOR2A03G00786570.1
>TraesNOR2A03G00786570.2
>TraesNOR2A03G00786760.1
>TraesNOR2A03G00787590.1
>TraesNOR2A03G00792860.1
>TraesNOR2A03G00792970.1
>TraesNOR2A03G00793030.1
>TraesNOR2A03G00793350.1
>TraesNOR2A03G00793490.1
>TraesNOR2A03G00793530.1
>TraesNOR2A03G00793560.1
>TraesNOR2A03G00793620.1
>TraesNOR2A03G00793640.1
>TraesNOR2A03G00795270.1
>TraesNOR2A03G00795290.1
>TraesNOR2A03G00795980.1
>TraesNOR2A03G00797560.1
>TraesNOR2A03G00797560.2
>TraesNOR2A03G00797560.3
>TraesNOR2A03G00798280.1
>TraesNOR2A03G00798540.1
>TraesNOR2A03G00799340.1
>TraesNOR2A03G00799380.1
>TraesNOR2A03G00799390.1
>TraesNOR2A03G00799730.1
>TraesNOR2A03G00799800.1
>TraesNOR2A03G00799880.1
>TraesNOR2A03G00800560.1
>TraesNOR2A03G00800600.1
>TraesNOR2A03G00800610.1
>TraesNOR2A03G00800630.1
>TraesNOR2A03G00800630.2
>TraesNOR2A03G00800630.3
>TraesNOR2A03G00800630.4
>TraesNOR2A03G00800860.1
>TraesNOR2A03G00800880.1
>TraesNOR2A03G00800910.1
>TraesNOR2A03G00801260.1
>TraesNOR2A03G00801900.1
>TraesNOR2A03G00806050.1
>TraesNOR2A03G00806150.1
>TraesNOR2A03G00806760.1
>TraesNOR2A03G00806780.1
>TraesNOR2A03G00806790.1
>TraesNOR2A03G00806980.1
>TraesNOR2A03G00807800.1
>TraesNOR2A03G00807890.1
>TraesNOR2A03G00808010.1
>TraesNOR2A03G00808480.1
>TraesNOR2A03G00808580.1
>TraesNOR2A03G00809040.1
>TraesNOR2A03G00809090.1
>TraesNOR2A03G00809090.2
>TraesNOR2A03G00809100.1
>TraesNOR2A03G00809200.1
>TraesNOR2A03G00809370.1
>TraesNOR2A03G00809520.1
>TraesNOR2A03G00809560.1
>TraesNOR2A03G00809570.1
>TraesNOR2A03G00811940.1
>TraesNOR2A03G00813710.1
>TraesNOR2A03G00813780.1
>TraesNOR2A03G00815430.1
>TraesNOR2A03G00816610.1
>TraesNOR2A03G00817410.1
>TraesNOR2A03G00817410.2
>TraesNOR2A03G00817430.1
>TraesNOR2A03G00819350.1
>TraesNOR2A03G00819780.1
>TraesNOR2A03G00820570.1
>TraesNOR2A03G00820610.1
>TraesNOR2A03G00820770.1
>TraesNOR2A03G00820800.1
>TraesNOR2A03G00821700.1
>TraesNOR2A03G00822610.1
>TraesNOR2A03G00822620.1
>TraesNOR2A03G00822630.1
>TraesNOR2A03G00822740.1
>TraesNOR2A03G00823570.1
>TraesNOR2A03G00823570.2
>TraesNOR2A03G00823610.1
>TraesNOR2A03G00823660.1
>TraesNOR2A03G00824440.1
>TraesNOR2A03G00824980.1
>TraesNOR2A03G00825150.1
>TraesNOR2A03G00825540.1
>TraesNOR2A03G00825780.1
>TraesNOR2A03G00826330.1
>TraesNOR2A03G00826360.1
>TraesNOR2B03G00829580.1
>TraesNOR2B03G00829580.2
>TraesNOR2B03G00829580.3
>TraesNOR2B03G00829580.4
>TraesNOR2B03G00829580.5
>TraesNOR2B03G00829590.1
>TraesNOR2B03G00829780.1
>TraesNOR2B03G00831090.1
>TraesNOR2B03G00831250.1
>TraesNOR2B03G00831620.1
>TraesNOR2B03G00831690.1
>TraesNOR2B03G00831700.1
>TraesNOR2B03G00831760.1
>TraesNOR2B03G00831780.1
>TraesNOR2B03G00831870.1
>TraesNOR2B03G00833370.1
>TraesNOR2B03G00834230.1
>TraesNOR2B03G00834250.1
>TraesNOR2B03G00834330.1
>TraesNOR2B03G00834330.2
>TraesNOR2B03G00834410.1
>TraesNOR2B03G00834560.1
>TraesNOR2B03G00834630.1
>TraesNOR2B03G00836330.1
>TraesNOR2B03G00836490.1
>TraesNOR2B03G00836500.1
>TraesNOR2B03G00836550.1
>TraesNOR2B03G00836590.1
>TraesNOR2B03G00837410.1
>TraesNOR2B03G00837510.1
>TraesNOR2B03G00837510.2
>TraesNOR2B03G00837510.3
>TraesNOR2B03G00837510.4
>TraesNOR2B03G00837690.1
>TraesNOR2B03G00837800.1
>TraesNOR2B03G00838240.1
>TraesNOR2B03G00839490.1
>TraesNOR2B03G00839500.1
>TraesNOR2B03G00839500.2
>TraesNOR2B03G00839500.3
>TraesNOR2B03G00839530.1
>TraesNOR2B03G00839710.1
>TraesNOR2B03G00839730.1
>TraesNOR2B03G00839730.2
>TraesNOR2B03G00839910.1
>TraesNOR2B03G00839920.1
>TraesNOR2B03G00839920.2
>TraesNOR2B03G00839990.1
>TraesNOR2B03G00840090.1
>TraesNOR2B03G00840090.2
>TraesNOR2B03G00841600.1
>TraesNOR2B03G00843440.1
>TraesNOR2B03G00845080.1
>TraesNOR2B03G00845400.1
>TraesNOR2B03G00845500.1
>TraesNOR2B03G00847420.1
>TraesNOR2B03G00849980.1
>TraesNOR2B03G00850340.1
>TraesNOR2B03G00850750.1
>TraesNOR2B03G00853600.1_split1
>TraesNOR2B03G00853600.1_split2
>TraesNOR2B03G00853600.1_split3
>TraesNOR2B03G00853600.2_split1
>TraesNOR2B03G00853600.2_split2
>TraesNOR2B03G00853600.2_split3
>TraesNOR2B03G00855460.1
>TraesNOR2B03G00855460.2
>TraesNOR2B03G00855470.1
>TraesNOR2B03G00855520.1
>TraesNOR2B03G00855550.1
>TraesNOR2B03G00855700.1
>TraesNOR2B03G00855990.1
>TraesNOR2B03G00856000.1
>TraesNOR2B03G00856000.2
>TraesNOR2B03G00856190.1
>TraesNOR2B03G00856260.1
>TraesNOR2B03G00856280.1
>TraesNOR2B03G00857200.1
>TraesNOR2B03G00857680.1
>TraesNOR2B03G00857950.1
>TraesNOR2B03G00858290.1
>TraesNOR2B03G00861580.1
>TraesNOR2B03G00862240.1
>TraesNOR2B03G00863880.1
>TraesNOR2B03G00866430.1
>TraesNOR2B03G00866650.1
>TraesNOR2B03G00866710.1
>TraesNOR2B03G00868960.1
>TraesNOR2B03G00870770.1
>TraesNOR2B03G00871210.1
>TraesNOR2B03G00871220.1
>TraesNOR2B03G00871250.1
>TraesNOR2B03G00874630.1
>TraesNOR2B03G00874720.1
>TraesNOR2B03G00876080.1
>TraesNOR2B03G00876240.1
>TraesNOR2B03G00881120.1
>TraesNOR2B03G00881120.2
>TraesNOR2B03G00881440.1
>TraesNOR2B03G00881650.1
>TraesNOR2B03G00885620.1
>TraesNOR2B03G00886080.1
>TraesNOR2B03G00886640.1
>TraesNOR2B03G00886860.1
>TraesNOR2B03G00886860.2
>TraesNOR2B03G00887960.1
>TraesNOR2B03G00890790.1
>TraesNOR2B03G00890800.1
>TraesNOR2B03G00895780.1
>TraesNOR2B03G00897480.1
>TraesNOR2B03G00898680.1
>TraesNOR2B03G00898950.1
>TraesNOR2B03G00902860.1
>TraesNOR2B03G00902860.2
>TraesNOR2B03G00902860.3
>TraesNOR2B03G00903270.1
>TraesNOR2B03G00903680.1
>TraesNOR2B03G00903680.2
>TraesNOR2B03G00904160.1
>TraesNOR2B03G00905820.1
>TraesNOR2B03G00908140.1
>TraesNOR2B03G00911040.1
>TraesNOR2B03G00911350.1
>TraesNOR2B03G00914620.1
>TraesNOR2B03G00916260.1
>TraesNOR2B03G00916320.1
>TraesNOR2B03G00916360.1
>TraesNOR2B03G00916760.1
>TraesNOR2B03G00916760.2
>TraesNOR2B03G00916760.3
>TraesNOR2B03G00916940.1
>TraesNOR2B03G00916940.2
>TraesNOR2B03G00918090.1
>TraesNOR2B03G00918320.1
>TraesNOR2B03G00919180.1
>TraesNOR2B03G00921020.1
>TraesNOR2B03G00922880.1
>TraesNOR2B03G00923170.1
>TraesNOR2B03G00923170.2
>TraesNOR2B03G00923200.1
>TraesNOR2B03G00923210.1
>TraesNOR2B03G00924840.1
>TraesNOR2B03G00924860.1
>TraesNOR2B03G00925000.1
>TraesNOR2B03G00925080.1
>TraesNOR2B03G00925090.1
>TraesNOR2B03G00925090.2
>TraesNOR2B03G00925170.1
>TraesNOR2B03G00925180.1
>TraesNOR2B03G00925190.1
>TraesNOR2B03G00925190.2
>TraesNOR2B03G00925260.1
>TraesNOR2B03G00925300.1
>TraesNOR2B03G00925370.1
>TraesNOR2B03G00925390.1
>TraesNOR2B03G00925630.1
>TraesNOR2B03G00925640.1
>TraesNOR2B03G00925640.2
>TraesNOR2B03G00927760.1
>TraesNOR2B03G00927760.2
>TraesNOR2B03G00927760.3
>TraesNOR2B03G00927760.4
>TraesNOR2B03G00927760.5
>TraesNOR2B03G00929560.1
>TraesNOR2B03G00930840.1
>TraesNOR2B03G00951140.1
>TraesNOR2B03G00951640.1
>TraesNOR2B03G00952370.1
>TraesNOR2B03G00952720.1
>TraesNOR2B03G00954770.1
>TraesNOR2B03G00954770.2
>TraesNOR2B03G00954770.3
>TraesNOR2B03G00954770.4
>TraesNOR2B03G00956350.1
>TraesNOR2B03G00956350.2
>TraesNOR2B03G00956810.1
>TraesNOR2B03G00957950.1
>TraesNOR2B03G00958240.1
>TraesNOR2B03G00961910.1
>TraesNOR2B03G00961910.2
>TraesNOR2B03G00962070.1
>TraesNOR2B03G00968500.1
>TraesNOR2B03G00968500.2
>TraesNOR2B03G00971620.1
>TraesNOR2B03G00973960.1
>TraesNOR2B03G00974000.1
>TraesNOR2B03G00974010.1
>TraesNOR2B03G00974020.1
>TraesNOR2B03G00975040.1
>TraesNOR2B03G00975260.1
>TraesNOR2B03G00975260.2
>TraesNOR2B03G00975660.1
>TraesNOR2B03G00977100.1
>TraesNOR2B03G00977100.2
>TraesNOR2B03G00977660.1
>TraesNOR2B03G00983780.1
>TraesNOR2B03G00983780.2
>TraesNOR2B03G00985270.1
>TraesNOR2B03G00986040.1
>TraesNOR2B03G00988120.1
>TraesNOR2B03G00993090.1
>TraesNOR2B03G00993090.2
>TraesNOR2B03G00993090.3
>TraesNOR2B03G00993090.4
>TraesNOR2B03G00994140.1
>TraesNOR2B03G00994400.1
>TraesNOR2B03G00998530.1
>TraesNOR2B03G00998530.2
>TraesNOR2B03G00999150.1
>TraesNOR2B03G00999360.1
>TraesNOR2B03G00999360.2
>TraesNOR2B03G01000100.1
>TraesNOR2B03G01000680.1
>TraesNOR2B03G01001460.1
>TraesNOR2B03G01002670.1
>TraesNOR2B03G01002690.1
>TraesNOR2B03G01005070.1
>TraesNOR2B03G01006650.1
>TraesNOR2B03G01006660.1
>TraesNOR2B03G01006700.1
>TraesNOR2B03G01009610.1
>TraesNOR2B03G01010780.1
>TraesNOR2B03G01011820.1
>TraesNOR2B03G01011820.2
>TraesNOR2B03G01017630.1
>TraesNOR2B03G01018650.1
>TraesNOR2B03G01018750.1
>TraesNOR2B03G01023820.1
>TraesNOR2B03G01023870.1
>TraesNOR2B03G01023910.1
>TraesNOR2B03G01023910.2
>TraesNOR2B03G01023910.3
>TraesNOR2B03G01023910.4
>TraesNOR2B03G01027770.1
>TraesNOR2B03G01027770.2
>TraesNOR2B03G01028410.1
>TraesNOR2B03G01028990.1
>TraesNOR2B03G01029860.1
>TraesNOR2B03G01031470.1
>TraesNOR2B03G01031470.2
>TraesNOR2B03G01034100.1
>TraesNOR2B03G01034100.2
>TraesNOR2B03G01034110.1
>TraesNOR2B03G01034110.2
>TraesNOR2B03G01039910.1
>TraesNOR2B03G01039960.1
>TraesNOR2B03G01040060.1
>TraesNOR2B03G01041900.1
>TraesNOR2B03G01042290.1
>TraesNOR2B03G01042290.2
>TraesNOR2B03G01042380.1
>TraesNOR2B03G01042510.1
>TraesNOR2B03G01044140.1
>TraesNOR2B03G01047940.1
>TraesNOR2B03G01050450.1
>TraesNOR2B03G01052290.1
>TraesNOR2B03G01052290.2
>TraesNOR2B03G01052370.1
>TraesNOR2B03G01052370.2
>TraesNOR2B03G01052530.1
>TraesNOR2B03G01052600.1
>TraesNOR2B03G01052720.1
>TraesNOR2B03G01052770.1
>TraesNOR2B03G01052790.1
>TraesNOR2B03G01052830.1
>TraesNOR2B03G01052850.1
>TraesNOR2B03G01052970.1
>TraesNOR2B03G01052990.1
>TraesNOR2B03G01053010.1
>TraesNOR2B03G01053170.1
>TraesNOR2B03G01053210.1
>TraesNOR2B03G01055270.1
>TraesNOR2B03G01055920.1
>TraesNOR2B03G01056590.1
>TraesNOR2B03G01057180.1
>TraesNOR2B03G01058180.1
>TraesNOR2B03G01058670.1
>TraesNOR2B03G01059380.1
>TraesNOR2B03G01059490.1
>TraesNOR2B03G01059510.1
>TraesNOR2B03G01059890.1
>TraesNOR2B03G01060070.1
>TraesNOR2B03G01060210.1
>TraesNOR2B03G01060210.2
>TraesNOR2B03G01061360.1
>TraesNOR2B03G01061360.2
>TraesNOR2B03G01061370.1
>TraesNOR2B03G01061450.1
>TraesNOR2B03G01061930.1
>TraesNOR2B03G01061950.1
>TraesNOR2B03G01062070.1
>TraesNOR2B03G01062070.2
>TraesNOR2B03G01062710.1
>TraesNOR2B03G01063440.1
>TraesNOR2B03G01068670.1
>TraesNOR2B03G01069000.1
>TraesNOR2B03G01069980.1
>TraesNOR2B03G01069990.1
>TraesNOR2B03G01070100.1
>TraesNOR2B03G01070230.1
>TraesNOR2B03G01071220.1
>TraesNOR2B03G01071300.1
>TraesNOR2B03G01071550.1
>TraesNOR2B03G01071550.2
>TraesNOR2B03G01071800.1
>TraesNOR2B03G01071820.1
>TraesNOR2B03G01071920.1
>TraesNOR2B03G01072260.1
>TraesNOR2B03G01072260.2
>TraesNOR2B03G01072380.1
>TraesNOR2B03G01072390.1
>TraesNOR2B03G01072430.1
>TraesNOR2B03G01072810.1
>TraesNOR2B03G01072820.1
>TraesNOR2B03G01072830.1
>TraesNOR2B03G01073090.1
>TraesNOR2B03G01073100.1
>TraesNOR2B03G01073110.1
>TraesNOR2B03G01073120.1
>TraesNOR2B03G01073130.1
>TraesNOR2B03G01073140.1
>TraesNOR2B03G01073310.1
>TraesNOR2B03G01073350.1
>TraesNOR2B03G01076310.1
>TraesNOR2B03G01076340.1
>TraesNOR2B03G01076340.2
>TraesNOR2B03G01076340.3
>TraesNOR2B03G01076830.1
>TraesNOR2B03G01077730.1
>TraesNOR2B03G01077770.1
>TraesNOR2B03G01077810.1
>TraesNOR2B03G01079180.1
>TraesNOR2B03G01081330.1
>TraesNOR2B03G01081330.2
>TraesNOR2B03G01082400.1
>TraesNOR2B03G01082400.2
>TraesNOR2B03G01083160.1
>TraesNOR2B03G01086270.1
>TraesNOR2B03G01086270.2
>TraesNOR2B03G01088020.1
>TraesNOR2B03G01088270.1
>TraesNOR2B03G01089010.1
>TraesNOR2B03G01089540.1
>TraesNOR2B03G01089560.1
>TraesNOR2B03G01089570.1
>TraesNOR2B03G01090520.1
>TraesNOR2B03G01091260.1
>TraesNOR2B03G01091930.1
>TraesNOR2B03G01091940.1
>TraesNOR2B03G01091950.1
>TraesNOR2B03G01092360.1
>TraesNOR2B03G01093420.1
>TraesNOR2B03G01093730.1
>TraesNOR2B03G01093890.1
>TraesNOR2B03G01093900.1
>TraesNOR2B03G01094680.1
>TraesNOR2B03G01095390.1
>TraesNOR2B03G01096040.1
>TraesNOR2B03G01096060.1
>TraesNOR2B03G01096100.1
>TraesNOR2B03G01096680.1
>TraesNOR2B03G01096750.1
>TraesNOR2B03G01096820.1
>TraesNOR2B03G01096860.1
>TraesNOR2B03G01097590.1
>TraesNOR2B03G01097590.2
>TraesNOR2D03G01097940.1
>TraesNOR2D03G01098000.1
>TraesNOR2D03G01098040.1
>TraesNOR2D03G01099060.1
>TraesNOR2D03G01099180.1
>TraesNOR2D03G01099190.1
>TraesNOR2D03G01099260.1
>TraesNOR2D03G01101320.1
>TraesNOR2D03G01101640.1
>TraesNOR2D03G01101650.1
>TraesNOR2D03G01101710.1
>TraesNOR2D03G01101710.2
>TraesNOR2D03G01101970.1
>TraesNOR2D03G01103100.1
>TraesNOR2D03G01103230.1
>TraesNOR2D03G01103400.1
>TraesNOR2D03G01104190.1
>TraesNOR2D03G01104230.1
>TraesNOR2D03G01104230.2
>TraesNOR2D03G01104300.1
>TraesNOR2D03G01104300.2
>TraesNOR2D03G01104310.1
>TraesNOR2D03G01104310.2
>TraesNOR2D03G01104470.1
>TraesNOR2D03G01104480.1
>TraesNOR2D03G01105490.1
>TraesNOR2D03G01105500.1
>TraesNOR2D03G01105800.1
>TraesNOR2D03G01105970.1
>TraesNOR2D03G01105970.2
>TraesNOR2D03G01106930.1
>TraesNOR2D03G01107170.1
>TraesNOR2D03G01107430.1
>TraesNOR2D03G01108710.1
>TraesNOR2D03G01108910.1
>TraesNOR2D03G01110150.1
>TraesNOR2D03G01110270.1
>TraesNOR2D03G01111280.1
>TraesNOR2D03G01111300.1
>TraesNOR2D03G01111320.1
>TraesNOR2D03G01111410.1
>TraesNOR2D03G01111810.1
>TraesNOR2D03G01112350.1
>TraesNOR2D03G01112830.1
>TraesNOR2D03G01113800.1
>TraesNOR2D03G01113800.2
>TraesNOR2D03G01114400.1
>TraesNOR2D03G01115410.1
>TraesNOR2D03G01115430.1
>TraesNOR2D03G01115440.1
>TraesNOR2D03G01115450.1
>TraesNOR2D03G01115480.1
>TraesNOR2D03G01115490.1
>TraesNOR2D03G01115490.2
>TraesNOR2D03G01115590.1
>TraesNOR2D03G01115610.1
>TraesNOR2D03G01115630.1
>TraesNOR2D03G01115720.1
>TraesNOR2D03G01115720.2
>TraesNOR2D03G01115740.1
>TraesNOR2D03G01116580.1
>TraesNOR2D03G01116580.2
>TraesNOR2D03G01116590.1
>TraesNOR2D03G01116630.1
>TraesNOR2D03G01116660.1
>TraesNOR2D03G01118580.1
>TraesNOR2D03G01119170.1
>TraesNOR2D03G01122050.1
>TraesNOR2D03G01122130.1
>TraesNOR2D03G01122170.1
>TraesNOR2D03G01124300.1
>TraesNOR2D03G01124300.2
>TraesNOR2D03G01124300.3
>TraesNOR2D03G01124300.4
>TraesNOR2D03G01125450.1
>TraesNOR2D03G01125970.1
>TraesNOR2D03G01127050.1
>TraesNOR2D03G01127290.1
>TraesNOR2D03G01129650.1
>TraesNOR2D03G01129740.1
>TraesNOR2D03G01129740.2
>TraesNOR2D03G01129740.3
>TraesNOR2D03G01130370.1
>TraesNOR2D03G01130880.1
>TraesNOR2D03G01131000.1
>TraesNOR2D03G01133520.1
>TraesNOR2D03G01133800.1
>TraesNOR2D03G01133800.2
>TraesNOR2D03G01134820.1
>TraesNOR2D03G01137420.1
>TraesNOR2D03G01137440.1
>TraesNOR2D03G01137780.1
>TraesNOR2D03G01137790.1
>TraesNOR2D03G01138060.1
>TraesNOR2D03G01138900.1
>TraesNOR2D03G01140120.1
>TraesNOR2D03G01144700.1
>TraesNOR2D03G01146200.1
>TraesNOR2D03G01147680.1
>TraesNOR2D03G01148510.1
>TraesNOR2D03G01151340.1
>TraesNOR2D03G01151580.1
>TraesNOR2D03G01151920.1
>TraesNOR2D03G01152400.1
>TraesNOR2D03G01153700.1
>TraesNOR2D03G01156060.1
>TraesNOR2D03G01158000.1
>TraesNOR2D03G01158080.1
>TraesNOR2D03G01158080.2
>TraesNOR2D03G01158080.3
>TraesNOR2D03G01161100.1
>TraesNOR2D03G01162860.1
>TraesNOR2D03G01162920.1
>TraesNOR2D03G01163530.1
>TraesNOR2D03G01163650.1
>TraesNOR2D03G01163650.2
>TraesNOR2D03G01164760.1
>TraesNOR2D03G01165140.1
>TraesNOR2D03G01165420.1
>TraesNOR2D03G01169730.1
>TraesNOR2D03G01169730.2
>TraesNOR2D03G01170090.1
>TraesNOR2D03G01170090.4
>TraesNOR2D03G01170090.6
>TraesNOR2D03G01170090.7
>TraesNOR2D03G01170090.8
>TraesNOR2D03G01170090.9
>TraesNOR2D03G01170100.1
>TraesNOR2D03G01170170.1
>TraesNOR2D03G01171790.1
>TraesNOR2D03G01171840.1
>TraesNOR2D03G01172280.1
>TraesNOR2D03G01172290.1
>TraesNOR2D03G01172440.1
>TraesNOR2D03G01172460.1
>TraesNOR2D03G01172510.1
>TraesNOR2D03G01172540.1
>TraesNOR2D03G01172540.2
>TraesNOR2D03G01172650.1
>TraesNOR2D03G01172770.1
>TraesNOR2D03G01172790.1
>TraesNOR2D03G01172800.1
>TraesNOR2D03G01172840.1
>TraesNOR2D03G01172840.2
>TraesNOR2D03G01172840.3
>TraesNOR2D03G01172910.1
>TraesNOR2D03G01175300.1
>TraesNOR2D03G01175300.2
>TraesNOR2D03G01175300.3
>TraesNOR2D03G01175300.4
>TraesNOR2D03G01176800.1
>TraesNOR2D03G01177820.1
>TraesNOR2D03G01193550.1
>TraesNOR2D03G01196760.1
>TraesNOR2D03G01196760.2
>TraesNOR2D03G01198070.1
>TraesNOR2D03G01198610.1
>TraesNOR2D03G01199070.1
>TraesNOR2D03G01199850.1
>TraesNOR2D03G01201470.1
>TraesNOR2D03G01201890.1
>TraesNOR2D03G01201890.2
>TraesNOR2D03G01202850.1
>TraesNOR2D03G01203200.1
>TraesNOR2D03G01212790.1
>TraesNOR2D03G01216340.1
>TraesNOR2D03G01218600.1
>TraesNOR2D03G01218600.2
>TraesNOR2D03G01218660.1
>TraesNOR2D03G01218680.1
>TraesNOR2D03G01218700.1
>TraesNOR2D03G01218720.1
>TraesNOR2D03G01220070.1
>TraesNOR2D03G01220550.1
>TraesNOR2D03G01221690.1
>TraesNOR2D03G01221690.2
>TraesNOR2D03G01222120.1
>TraesNOR2D03G01227790.1
>TraesNOR2D03G01229180.1
>TraesNOR2D03G01229930.1
>TraesNOR2D03G01231510.1
>TraesNOR2D03G01236600.1
>TraesNOR2D03G01236600.2
>TraesNOR2D03G01237260.1
>TraesNOR2D03G01237550.1
>TraesNOR2D03G01237550.2
>TraesNOR2D03G01241910.1
>TraesNOR2D03G01241910.2
>TraesNOR2D03G01241910.3
>TraesNOR2D03G01241910.4
>TraesNOR2D03G01241910.5
>TraesNOR2D03G01241910.6
>TraesNOR2D03G01242690.1
>TraesNOR2D03G01242690.2
>TraesNOR2D03G01242840.1
>TraesNOR2D03G01243420.1
>TraesNOR2D03G01244630.1
>TraesNOR2D03G01245210.1
>TraesNOR2D03G01245220.1
>TraesNOR2D03G01246220.1
>TraesNOR2D03G01246240.1
>TraesNOR2D03G01248370.1
>TraesNOR2D03G01249730.1
>TraesNOR2D03G01249790.1
>TraesNOR2D03G01249810.1
>TraesNOR2D03G01250620.1
>TraesNOR2D03G01252980.1
>TraesNOR2D03G01253430.1
>TraesNOR2D03G01254590.1
>TraesNOR2D03G01259290.1
>TraesNOR2D03G01259290.2
>TraesNOR2D03G01260120.1
>TraesNOR2D03G01260220.1
>TraesNOR2D03G01260220.2
>TraesNOR2D03G01264090.1
>TraesNOR2D03G01264110.1
>TraesNOR2D03G01264120.1
>TraesNOR2D03G01265710.1
>TraesNOR2D03G01265740.1
>TraesNOR2D03G01267510.1
>TraesNOR2D03G01267510.2
>TraesNOR2D03G01267880.1
>TraesNOR2D03G01268360.1
>TraesNOR2D03G01268550.1
>TraesNOR2D03G01268900.1
>TraesNOR2D03G01270330.1
>TraesNOR2D03G01270330.2
>TraesNOR2D03G01273160.1
>TraesNOR2D03G01273180.1
>TraesNOR2D03G01273180.2
>TraesNOR2D03G01277970.1
>TraesNOR2D03G01278030.1
>TraesNOR2D03G01278150.1
>TraesNOR2D03G01279940.1
>TraesNOR2D03G01280380.1
>TraesNOR2D03G01280380.2
>TraesNOR2D03G01280480.1
>TraesNOR2D03G01280620.1
>TraesNOR2D03G01281610.1
>TraesNOR2D03G01284140.1
>TraesNOR2D03G01285540.1
>TraesNOR2D03G01287030.1
>TraesNOR2D03G01287030.2
>TraesNOR2D03G01287040.1
>TraesNOR2D03G01287110.1
>TraesNOR2D03G01287110.2
>TraesNOR2D03G01287180.1
>TraesNOR2D03G01287180.2
>TraesNOR2D03G01287190.1
>TraesNOR2D03G01287280.1
>TraesNOR2D03G01287380.1
>TraesNOR2D03G01287580.1
>TraesNOR2D03G01287590.1
>TraesNOR2D03G01287650.1
>TraesNOR2D03G01287780.1
>TraesNOR2D03G01289380.1
>TraesNOR2D03G01289940.1
>TraesNOR2D03G01289940.2
>TraesNOR2D03G01289940.3
>TraesNOR2D03G01290900.1
>TraesNOR2D03G01290900.2
>TraesNOR2D03G01291390.1
>TraesNOR2D03G01291390.2
>TraesNOR2D03G01291390.3
>TraesNOR2D03G01292070.1
>TraesNOR2D03G01292450.1
>TraesNOR2D03G01292930.1
>TraesNOR2D03G01292960.1
>TraesNOR2D03G01293220.1
>TraesNOR2D03G01293250.1
>TraesNOR2D03G01293270.1
>TraesNOR2D03G01293500.1
>TraesNOR2D03G01293640.1
>TraesNOR2D03G01293750.1
>TraesNOR2D03G01294760.1
>TraesNOR2D03G01294810.1
>TraesNOR2D03G01294820.1
>TraesNOR2D03G01294820.2
>TraesNOR2D03G01294950.1
>TraesNOR2D03G01295030.1
>TraesNOR2D03G01295050.1
>TraesNOR2D03G01295060.1
>TraesNOR2D03G01295240.1
>TraesNOR2D03G01295290.1
>TraesNOR2D03G01295760.1
>TraesNOR2D03G01296230.1
>TraesNOR2D03G01300540.1
>TraesNOR2D03G01300690.1
>TraesNOR2D03G01301490.1
>TraesNOR2D03G01301510.1
>TraesNOR2D03G01302360.1
>TraesNOR2D03G01302410.1
>TraesNOR2D03G01302510.1
>TraesNOR2D03G01302840.1
>TraesNOR2D03G01302920.1
>TraesNOR2D03G01303160.1
>TraesNOR2D03G01303190.1
>TraesNOR2D03G01303220.1
>TraesNOR2D03G01303220.3
>TraesNOR2D03G01303230.1
>TraesNOR2D03G01303240.1
>TraesNOR2D03G01303310.1
>TraesNOR2D03G01303350.1
>TraesNOR2D03G01303360.1
>TraesNOR2D03G01303460.1
>TraesNOR2D03G01303480.2
>TraesNOR2D03G01305840.1
>TraesNOR2D03G01306310.1
>TraesNOR2D03G01306310.2
>TraesNOR2D03G01306310.3
>TraesNOR2D03G01307240.1
>TraesNOR2D03G01307340.1
>TraesNOR2D03G01308520.1
>TraesNOR2D03G01311510.1
>TraesNOR2D03G01312310.1
>TraesNOR2D03G01313040.1
>TraesNOR2D03G01314160.1
>TraesNOR2D03G01315110.1
>TraesNOR2D03G01315360.1
>TraesNOR2D03G01316950.1
>TraesNOR2D03G01317230.1
>TraesNOR2D03G01317320.1
>TraesNOR2D03G01317510.1
>TraesNOR2D03G01317510.2
>TraesNOR2D03G01317700.1
>TraesNOR2D03G01317940.1
>TraesNOR2D03G01318200.1
>TraesNOR2D03G01318630.1
>TraesNOR2D03G01318800.1
>TraesNOR2D03G01319590.1
>TraesNOR2D03G01319620.1_split1
>TraesNOR2D03G01319620.1_split2
>TraesNOR2D03G01319780.1
>TraesNOR2D03G01320470.1
>TraesNOR2D03G01320510.1
>TraesNOR2D03G01320540.1
>TraesNOR2D03G01320600.1
>TraesNOR2D03G01320610.1
>TraesNOR2D03G01321570.1
>TraesNOR2D03G01322600.1
>TraesNOR2D03G01322690.1
>TraesNOR2D03G01322800.1
>TraesNOR2D03G01323260.1
>TraesNOR3A03G01325750.1
>TraesNOR3A03G01325830.1
>TraesNOR3A03G01327250.1
>TraesNOR3A03G01327260.1
>TraesNOR3A03G01327280.1
>TraesNOR3A03G01327320.1
>TraesNOR3A03G01327410.1
>TraesNOR3A03G01327410.2
>TraesNOR3A03G01328030.1
>TraesNOR3A03G01328070.1
>TraesNOR3A03G01328890.1
>TraesNOR3A03G01328900.1
>TraesNOR3A03G01328900.2
>TraesNOR3A03G01328950.1
>TraesNOR3A03G01328950.2
>TraesNOR3A03G01328950.3
>TraesNOR3A03G01328960.1
>TraesNOR3A03G01329250.1
>TraesNOR3A03G01329370.1
>TraesNOR3A03G01329380.1
>TraesNOR3A03G01329380.2
>TraesNOR3A03G01329390.1
>TraesNOR3A03G01329410.1
>TraesNOR3A03G01329670.1
>TraesNOR3A03G01329690.1
>TraesNOR3A03G01329850.1
>TraesNOR3A03G01329850.2
>TraesNOR3A03G01329860.1
>TraesNOR3A03G01329930.1
>TraesNOR3A03G01329930.2
>TraesNOR3A03G01329940.1
>TraesNOR3A03G01330290.1
>TraesNOR3A03G01330290.2
>TraesNOR3A03G01330290.3
>TraesNOR3A03G01330320.1
>TraesNOR3A03G01330330.1
>TraesNOR3A03G01330330.2
>TraesNOR3A03G01330330.3
>TraesNOR3A03G01331040.1
>TraesNOR3A03G01334130.1
>TraesNOR3A03G01335090.1
>TraesNOR3A03G01335280.1
>TraesNOR3A03G01335400.1
>TraesNOR3A03G01335440.1
>TraesNOR3A03G01336480.1
>TraesNOR3A03G01336490.1
>TraesNOR3A03G01336500.1
>TraesNOR3A03G01336560.1
>TraesNOR3A03G01336570.1
>TraesNOR3A03G01338140.1
>TraesNOR3A03G01338410.1
>TraesNOR3A03G01339390.1
>TraesNOR3A03G01339580.1
>TraesNOR3A03G01339620.1
>TraesNOR3A03G01339620.2
>TraesNOR3A03G01339630.1
>TraesNOR3A03G01339660.1
>TraesNOR3A03G01339800.1
>TraesNOR3A03G01339850.1
>TraesNOR3A03G01339940.1
>TraesNOR3A03G01339970.1
>TraesNOR3A03G01342620.1
>TraesNOR3A03G01342620.2
>TraesNOR3A03G01342620.3
>TraesNOR3A03G01342620.4
>TraesNOR3A03G01342620.5
>TraesNOR3A03G01342620.6
>TraesNOR3A03G01342620.7
>TraesNOR3A03G01344400.1
>TraesNOR3A03G01344450.1
>TraesNOR3A03G01344680.1
>TraesNOR3A03G01345570.1
>TraesNOR3A03G01345600.1
>TraesNOR3A03G01345840.1
>TraesNOR3A03G01349100.1
>TraesNOR3A03G01349280.1
>TraesNOR3A03G01351630.1
>TraesNOR3A03G01351630.2
>TraesNOR3A03G01352480.1
>TraesNOR3A03G01354600.1
>TraesNOR3A03G01355330.1
>TraesNOR3A03G01355470.1
>TraesNOR3A03G01355560.1
>TraesNOR3A03G01356640.1
>TraesNOR3A03G01356640.2
>TraesNOR3A03G01357130.1
>TraesNOR3A03G01358160.1
>TraesNOR3A03G01359180.1
>TraesNOR3A03G01359200.1
>TraesNOR3A03G01360190.1
>TraesNOR3A03G01360850.1
>TraesNOR3A03G01361460.1
>TraesNOR3A03G01362280.1
>TraesNOR3A03G01367540.1
>TraesNOR3A03G01371340.1
>TraesNOR3A03G01371540.1
>TraesNOR3A03G01373690.1
>TraesNOR3A03G01373790.1
>TraesNOR3A03G01375440.1
>TraesNOR3A03G01375740.1
>TraesNOR3A03G01375800.1
>TraesNOR3A03G01376720.1
>TraesNOR3A03G01380750.1
>TraesNOR3A03G01380760.1
>TraesNOR3A03G01380790.1
>TraesNOR3A03G01380810.1
>TraesNOR3A03G01382850.1
>TraesNOR3A03G01385440.1
>TraesNOR3A03G01387860.1
>TraesNOR3A03G01387860.2
>TraesNOR3A03G01388870.1
>TraesNOR3A03G01388870.2
>TraesNOR3A03G01390120.1
>TraesNOR3A03G01391220.1
>TraesNOR3A03G01392830.1
>TraesNOR3A03G01392840.1
>TraesNOR3A03G01396340.1
>TraesNOR3A03G01396650.1
>TraesNOR3A03G01396690.1
>TraesNOR3A03G01396840.1
>TraesNOR3A03G01406900.1
>TraesNOR3A03G01406900.2
>TraesNOR3A03G01406900.3
>TraesNOR3A03G01420910.1
>TraesNOR3A03G01421040.1
>TraesNOR3A03G01427640.1
>TraesNOR3A03G01428850.1
>TraesNOR3A03G01429770.1
>TraesNOR3A03G01429770.2
>TraesNOR3A03G01431840.1
>TraesNOR3A03G01436760.1
>TraesNOR3A03G01437650.1
>TraesNOR3A03G01437650.2
>TraesNOR3A03G01438050.1
>TraesNOR3A03G01438050.2
>TraesNOR3A03G01438520.1
>TraesNOR3A03G01438770.1
>TraesNOR3A03G01439110.1
>TraesNOR3A03G01444360.1
>TraesNOR3A03G01444360.2
>TraesNOR3A03G01444470.1
>TraesNOR3A03G01444470.2
>TraesNOR3A03G01444470.3
>TraesNOR3A03G01445550.1
>TraesNOR3A03G01446220.1
>TraesNOR3A03G01446260.1
>TraesNOR3A03G01446340.1
>TraesNOR3A03G01446520.1
>TraesNOR3A03G01446950.1
>TraesNOR3A03G01448350.1
>TraesNOR3A03G01448350.2
>TraesNOR3A03G01448350.3
>TraesNOR3A03G01450540.1
>TraesNOR3A03G01450560.1
>TraesNOR3A03G01451570.1
>TraesNOR3A03G01451580.1
>TraesNOR3A03G01452380.1
>TraesNOR3A03G01452510.1
>TraesNOR3A03G01456150.1
>TraesNOR3A03G01456930.1
>TraesNOR3A03G01456930.2
>TraesNOR3A03G01457220.1
>TraesNOR3A03G01457220.2
>TraesNOR3A03G01458020.1
>TraesNOR3A03G01458160.1
>TraesNOR3A03G01458470.1
>TraesNOR3A03G01459550.1
>TraesNOR3A03G01461730.1
>TraesNOR3A03G01464380.1
>TraesNOR3A03G01464390.1
>TraesNOR3A03G01465460.1
>TraesNOR3A03G01465660.1
>TraesNOR3A03G01465660.2
>TraesNOR3A03G01465660.3
>TraesNOR3A03G01465660.4
>TraesNOR3A03G01465660.5
>TraesNOR3A03G01466750.1
>TraesNOR3A03G01469730.1
>TraesNOR3A03G01470620.1
>TraesNOR3A03G01470750.1
>TraesNOR3A03G01470800.1
>TraesNOR3A03G01470840.1
>TraesNOR3A03G01470890.1
>TraesNOR3A03G01471910.1
>TraesNOR3A03G01474310.1
>TraesNOR3A03G01474690.1
>TraesNOR3A03G01474770.1
>TraesNOR3A03G01474780.1
>TraesNOR3A03G01474810.1
>TraesNOR3A03G01474830.1
>TraesNOR3A03G01474970.1
>TraesNOR3A03G01476550.1
>TraesNOR3A03G01476570.1
>TraesNOR3A03G01477050.1
>TraesNOR3A03G01477050.2
>TraesNOR3A03G01477050.3
>TraesNOR3A03G01477100.1
>TraesNOR3A03G01477110.1
>TraesNOR3A03G01477110.2
>TraesNOR3A03G01477110.3
>TraesNOR3A03G01477220.1
>TraesNOR3A03G01477220.2
>TraesNOR3A03G01478260.1
>TraesNOR3A03G01478880.1
>TraesNOR3A03G01480370.1
>TraesNOR3A03G01480440.1
>TraesNOR3A03G01480440.2
>TraesNOR3A03G01485650.1
>TraesNOR3A03G01487260.1
>TraesNOR3A03G01488830.1
>TraesNOR3A03G01491140.1
>TraesNOR3A03G01491630.1
>TraesNOR3A03G01491630.2
>TraesNOR3A03G01495430.1
>TraesNOR3A03G01497510.1
>TraesNOR3A03G01498980.1
>TraesNOR3A03G01499400.1
>TraesNOR3A03G01503580.1
>TraesNOR3A03G01503600.1
>TraesNOR3A03G01503610.1
>TraesNOR3A03G01504940.1
>TraesNOR3A03G01509090.1
>TraesNOR3A03G01510410.1
>TraesNOR3A03G01510820.1
>TraesNOR3A03G01512430.1
>TraesNOR3A03G01512800.1
>TraesNOR3A03G01512910.1
>TraesNOR3A03G01519350.1
>TraesNOR3A03G01525670.1
>TraesNOR3A03G01526690.1
>TraesNOR3A03G01529650.1
>TraesNOR3A03G01529660.1
>TraesNOR3A03G01530510.1
>TraesNOR3A03G01531500.1
>TraesNOR3A03G01531510.1
>TraesNOR3A03G01533100.1
>TraesNOR3A03G01533660.1
>TraesNOR3A03G01533720.1
>TraesNOR3A03G01533790.1
>TraesNOR3A03G01533790.2
>TraesNOR3A03G01533790.3
>TraesNOR3A03G01533790.4
>TraesNOR3A03G01533800.1
>TraesNOR3A03G01533840.1
>TraesNOR3A03G01533880.1
>TraesNOR3A03G01533890.1
>TraesNOR3A03G01533890.2
>TraesNOR3A03G01533940.1
>TraesNOR3A03G01533950.1
>TraesNOR3A03G01535710.1
>TraesNOR3A03G01535710.2
>TraesNOR3A03G01545570.1
>TraesNOR3A03G01545600.1
>TraesNOR3A03G01545680.1
>TraesNOR3A03G01545760.1
>TraesNOR3A03G01545840.1
>TraesNOR3A03G01545890.1
>TraesNOR3A03G01545970.1
>TraesNOR3A03G01546020.1
>TraesNOR3A03G01546070.1
>TraesNOR3A03G01546080.1
>TraesNOR3A03G01546090.1
>TraesNOR3A03G01546090.2
>TraesNOR3A03G01546250.1
>TraesNOR3A03G01549180.1
>TraesNOR3A03G01550720.1
>TraesNOR3A03G01551640.1
>TraesNOR3A03G01551640.2
>TraesNOR3A03G01551950.1
>TraesNOR3A03G01552010.1
>TraesNOR3B03G01554450.1
>TraesNOR3B03G01555510.1
>TraesNOR3B03G01555820.1
>TraesNOR3B03G01555830.1
>TraesNOR3B03G01555940.1
>TraesNOR3B03G01555980.1
>TraesNOR3B03G01556680.1
>TraesNOR3B03G01556690.1
>TraesNOR3B03G01556730.1
>TraesNOR3B03G01556930.1
>TraesNOR3B03G01557580.1
>TraesNOR3B03G01557590.1
>TraesNOR3B03G01557590.2
>TraesNOR3B03G01557720.1
>TraesNOR3B03G01558170.1
>TraesNOR3B03G01558170.2
>TraesNOR3B03G01558230.1
>TraesNOR3B03G01558240.1
>TraesNOR3B03G01558260.1
>TraesNOR3B03G01558260.2
>TraesNOR3B03G01558270.1
>TraesNOR3B03G01558330.1
>TraesNOR3B03G01558340.1
>TraesNOR3B03G01558340.2
>TraesNOR3B03G01558380.1
>TraesNOR3B03G01558390.1
>TraesNOR3B03G01558540.1
>TraesNOR3B03G01558540.2
>TraesNOR3B03G01558550.1
>TraesNOR3B03G01558630.1
>TraesNOR3B03G01558630.2
>TraesNOR3B03G01558660.1
>TraesNOR3B03G01558670.1
>TraesNOR3B03G01558720.1
>TraesNOR3B03G01558730.1
>TraesNOR3B03G01558760.1
>TraesNOR3B03G01559020.1
>TraesNOR3B03G01559030.1
>TraesNOR3B03G01559090.1
>TraesNOR3B03G01561210.1
>TraesNOR3B03G01561230.1
>TraesNOR3B03G01564240.1
>TraesNOR3B03G01564270.1
>TraesNOR3B03G01564440.1
>TraesNOR3B03G01564450.1
>TraesNOR3B03G01564760.1
>TraesNOR3B03G01565090.1
>TraesNOR3B03G01567360.1
>TraesNOR3B03G01569190.1
>TraesNOR3B03G01569200.1
>TraesNOR3B03G01569330.1
>TraesNOR3B03G01569360.1
>TraesNOR3B03G01569400.1
>TraesNOR3B03G01569410.1
>TraesNOR3B03G01570620.1
>TraesNOR3B03G01571890.1
>TraesNOR3B03G01571890.2
>TraesNOR3B03G01572060.1
>TraesNOR3B03G01572710.1
>TraesNOR3B03G01572740.1
>TraesNOR3B03G01573160.1
>TraesNOR3B03G01574240.1
>TraesNOR3B03G01574240.2
>TraesNOR3B03G01574460.1
>TraesNOR3B03G01574730.1
>TraesNOR3B03G01574740.1
>TraesNOR3B03G01574770.1
>TraesNOR3B03G01574780.1
>TraesNOR3B03G01574790.1
>TraesNOR3B03G01574800.1
>TraesNOR3B03G01574860.1
>TraesNOR3B03G01574890.1
>TraesNOR3B03G01574930.1
>TraesNOR3B03G01574990.1
>TraesNOR3B03G01574990.2
>TraesNOR3B03G01575050.1
>TraesNOR3B03G01575070.1
>TraesNOR3B03G01575120.1
>TraesNOR3B03G01575120.2
>TraesNOR3B03G01575140.1
>TraesNOR3B03G01575200.1
>TraesNOR3B03G01575200.2
>TraesNOR3B03G01575220.1
>TraesNOR3B03G01575270.1
>TraesNOR3B03G01575350.1
>TraesNOR3B03G01575390.1
>TraesNOR3B03G01575500.1
>TraesNOR3B03G01575620.1
>TraesNOR3B03G01575700.1
>TraesNOR3B03G01575710.1
>TraesNOR3B03G01575820.1
>TraesNOR3B03G01575890.1
>TraesNOR3B03G01575920.1
>TraesNOR3B03G01575940.1
>TraesNOR3B03G01575960.1
>TraesNOR3B03G01576040.1
>TraesNOR3B03G01576040.2
>TraesNOR3B03G01576070.1
>TraesNOR3B03G01579030.1
>TraesNOR3B03G01579610.1
>TraesNOR3B03G01579610.2
>TraesNOR3B03G01579610.3
>TraesNOR3B03G01581720.1
>TraesNOR3B03G01582830.1
>TraesNOR3B03G01582850.1
>TraesNOR3B03G01584190.1
>TraesNOR3B03G01586070.1
>TraesNOR3B03G01587100.1
>TraesNOR3B03G01587110.1
>TraesNOR3B03G01587240.1
>TraesNOR3B03G01590400.1
>TraesNOR3B03G01590400.2
>TraesNOR3B03G01590430.1
>TraesNOR3B03G01590430.2
>TraesNOR3B03G01590780.1
>TraesNOR3B03G01590810.1
>TraesNOR3B03G01590910.1
>TraesNOR3B03G01593270.1
>TraesNOR3B03G01594140.1
>TraesNOR3B03G01594140.2
>TraesNOR3B03G01594440.1
>TraesNOR3B03G01594630.1
>TraesNOR3B03G01595310.1
>TraesNOR3B03G01595670.1
>TraesNOR3B03G01596300.1
>TraesNOR3B03G01597760.1
>TraesNOR3B03G01599360.1
>TraesNOR3B03G01599490.1
>TraesNOR3B03G01599500.1
>TraesNOR3B03G01601690.1
>TraesNOR3B03G01603030.1
>TraesNOR3B03G01604460.1
>TraesNOR3B03G01604460.2
>TraesNOR3B03G01608960.1
>TraesNOR3B03G01612740.1
>TraesNOR3B03G01614000.1
>TraesNOR3B03G01614170.1
>TraesNOR3B03G01614500.1
>TraesNOR3B03G01615320.1
>TraesNOR3B03G01615320.2
>TraesNOR3B03G01615430.1
>TraesNOR3B03G01615430.2
>TraesNOR3B03G01619000.1
>TraesNOR3B03G01620100.1
>TraesNOR3B03G01620810.1
>TraesNOR3B03G01622310.1
>TraesNOR3B03G01622390.1
>TraesNOR3B03G01622410.1
>TraesNOR3B03G01622440.1
>TraesNOR3B03G01624850.1
>TraesNOR3B03G01625400.1
>TraesNOR3B03G01626880.1
>TraesNOR3B03G01626880.2
>TraesNOR3B03G01630230.1
>TraesNOR3B03G01630370.1
>TraesNOR3B03G01630370.2
>TraesNOR3B03G01630370.3
>TraesNOR3B03G01633330.1
>TraesNOR3B03G01634170.1
>TraesNOR3B03G01634590.1
>TraesNOR3B03G01644280.1
>TraesNOR3B03G01644310.1
>TraesNOR3B03G01644350.1
>TraesNOR3B03G01644380.1
>TraesNOR3B03G01645860.1
>TraesNOR3B03G01645870.1
>TraesNOR3B03G01646060.1
>TraesNOR3B03G01646060.2
>TraesNOR3B03G01646060.3
>TraesNOR3B03G01650490.1
>TraesNOR3B03G01665790.1
>TraesNOR3B03G01667050.1
>TraesNOR3B03G01667630.1
>TraesNOR3B03G01669210.1
>TraesNOR3B03G01669210.2
>TraesNOR3B03G01669330.1
>TraesNOR3B03G01669330.2
>TraesNOR3B03G01669330.3
>TraesNOR3B03G01674330.1
>TraesNOR3B03G01675300.1
>TraesNOR3B03G01675520.1
>TraesNOR3B03G01676040.1
>TraesNOR3B03G01676420.1
>TraesNOR3B03G01676900.1
>TraesNOR3B03G01681230.1
>TraesNOR3B03G01681400.1
>TraesNOR3B03G01681400.2
>TraesNOR3B03G01681400.3
>TraesNOR3B03G01681400.4
>TraesNOR3B03G01681400.5
>TraesNOR3B03G01681970.1
>TraesNOR3B03G01682520.1
>TraesNOR3B03G01682700.1
>TraesNOR3B03G01682760.1
>TraesNOR3B03G01682760.2
>TraesNOR3B03G01683790.1
>TraesNOR3B03G01685850.1
>TraesNOR3B03G01685850.2
>TraesNOR3B03G01685850.3
>TraesNOR3B03G01685850.4
>TraesNOR3B03G01689340.1
>TraesNOR3B03G01689360.1
>TraesNOR3B03G01689920.1
>TraesNOR3B03G01689930.1
>TraesNOR3B03G01691440.1
>TraesNOR3B03G01691730.1
>TraesNOR3B03G01691740.1
>TraesNOR3B03G01692620.1
>TraesNOR3B03G01692710.1
>TraesNOR3B03G01696800.1
>TraesNOR3B03G01697570.1
>TraesNOR3B03G01697570.2
>TraesNOR3B03G01698080.1
>TraesNOR3B03G01698080.2
>TraesNOR3B03G01698080.3
>TraesNOR3B03G01699150.1
>TraesNOR3B03G01699280.1
>TraesNOR3B03G01699510.1
>TraesNOR3B03G01700070.1
>TraesNOR3B03G01701670.1
>TraesNOR3B03G01701670.2
>TraesNOR3B03G01704090.1
>TraesNOR3B03G01705620.1
>TraesNOR3B03G01707940.1
>TraesNOR3B03G01708140.1
>TraesNOR3B03G01709450.1
>TraesNOR3B03G01709450.2
>TraesNOR3B03G01709450.3
>TraesNOR3B03G01710930.1
>TraesNOR3B03G01710970.1
>TraesNOR3B03G01713900.1
>TraesNOR3B03G01714770.1
>TraesNOR3B03G01716020.1
>TraesNOR3B03G01716250.1
>TraesNOR3B03G01716290.1
>TraesNOR3B03G01716350.1
>TraesNOR3B03G01716390.1
>TraesNOR3B03G01717370.1
>TraesNOR3B03G01720470.1
>TraesNOR3B03G01720500.1
>TraesNOR3B03G01720760.1
>TraesNOR3B03G01721020.1
>TraesNOR3B03G01721030.1
>TraesNOR3B03G01721130.1
>TraesNOR3B03G01721140.1
>TraesNOR3B03G01721150.1
>TraesNOR3B03G01722770.1
>TraesNOR3B03G01722780.1
>TraesNOR3B03G01723500.1
>TraesNOR3B03G01723520.1
>TraesNOR3B03G01723660.1
>TraesNOR3B03G01723660.2
>TraesNOR3B03G01724480.1
>TraesNOR3B03G01725200.1
>TraesNOR3B03G01727590.1
>TraesNOR3B03G01727730.1
>TraesNOR3B03G01733690.1
>TraesNOR3B03G01735680.1
>TraesNOR3B03G01737720.1
>TraesNOR3B03G01737720.2
>TraesNOR3B03G01737720.3
>TraesNOR3B03G01739590.1
>TraesNOR3B03G01740150.1
>TraesNOR3B03G01740150.2
>TraesNOR3B03G01744830.1
>TraesNOR3B03G01744830.2
>TraesNOR3B03G01746680.1
>TraesNOR3B03G01747020.1
>TraesNOR3B03G01747660.1
>TraesNOR3B03G01747660.2
>TraesNOR3B03G01749610.1
>TraesNOR3B03G01749910.1
>TraesNOR3B03G01756020.1
>TraesNOR3B03G01758160.1
>TraesNOR3B03G01758170.1
>TraesNOR3B03G01758190.1
>TraesNOR3B03G01758220.1
>TraesNOR3B03G01764870.1
>TraesNOR3B03G01765170.1
>TraesNOR3B03G01765180.1
>TraesNOR3B03G01765180.2
>TraesNOR3B03G01766670.1
>TraesNOR3B03G01766670.2
>TraesNOR3B03G01766790.1
>TraesNOR3B03G01766940.1
>TraesNOR3B03G01766990.1
>TraesNOR3B03G01767030.1
>TraesNOR3B03G01767710.1
>TraesNOR3B03G01768050.1
>TraesNOR3B03G01768370.1
>TraesNOR3B03G01771210.1
>TraesNOR3B03G01771410.1
>TraesNOR3B03G01777530.1
>TraesNOR3B03G01784090.1
>TraesNOR3B03G01790540.1
>TraesNOR3B03G01790600.1
>TraesNOR3B03G01791550.1
>TraesNOR3B03G01791620.1
>TraesNOR3B03G01791630.1
>TraesNOR3B03G01791640.1
>TraesNOR3B03G01794710.1
>TraesNOR3B03G01794840.1
>TraesNOR3B03G01794900.1
>TraesNOR3B03G01794900.2
>TraesNOR3B03G01794900.3
>TraesNOR3B03G01794900.4
>TraesNOR3B03G01795030.1
>TraesNOR3B03G01795570.1
>TraesNOR3B03G01796490.1
>TraesNOR3B03G01796490.2
>TraesNOR3B03G01796730.1
>TraesNOR3B03G01798160.1
>TraesNOR3B03G01798210.1
>TraesNOR3B03G01798210.2
>TraesNOR3B03G01798210.3
>TraesNOR3B03G01798220.1
>TraesNOR3B03G01798220.2
>TraesNOR3B03G01798240.1
>TraesNOR3B03G01798250.1
>TraesNOR3B03G01801310.1
>TraesNOR3B03G01801310.2
>TraesNOR3B03G01801310.3
>TraesNOR3B03G01803810.1
>TraesNOR3B03G01804970.1
>TraesNOR3B03G01805030.1
>TraesNOR3B03G01805030.2
>TraesNOR3B03G01805430.1
>TraesNOR3B03G01805970.1
>TraesNOR3B03G01806430.1
>TraesNOR3B03G01808120.1
>TraesNOR3B03G01808690.1
>TraesNOR3B03G01808690.2
>TraesNOR3B03G01808690.3
>TraesNOR3B03G01808690.4
>TraesNOR3B03G01809100.1
>TraesNOR3B03G01809780.1
>TraesNOR3B03G01809800.1
>TraesNOR3B03G01812410.1
>TraesNOR3B03G01812520.1
>TraesNOR3B03G01813830.1
>TraesNOR3B03G01813840.1
>TraesNOR3B03G01813870.1
>TraesNOR3B03G01813910.1
>TraesNOR3B03G01814590.1
>TraesNOR3B03G01814590.2
>TraesNOR3B03G01814590.3
>TraesNOR3B03G01814590.4
>TraesNOR3B03G01814590.5
>TraesNOR3B03G01814590.6
>TraesNOR3B03G01815820.1
>TraesNOR3B03G01816030.1
>TraesNOR3B03G01816100.1
>TraesNOR3B03G01816160.1
>TraesNOR3B03G01816310.1
>TraesNOR3B03G01817830.1
>TraesNOR3B03G01817910.1
>TraesNOR3B03G01818100.1
>TraesNOR3B03G01818160.1
>TraesNOR3B03G01818160.2
>TraesNOR3B03G01818160.3
>TraesNOR3B03G01818270.1
>TraesNOR3B03G01818270.2
>TraesNOR3B03G01819030.1
>TraesNOR3B03G01820050.1
>TraesNOR3B03G01821090.1
>TraesNOR3B03G01821590.1
>TraesNOR3D03G01822050.1
>TraesNOR3D03G01822070.1
>TraesNOR3D03G01822440.1
>TraesNOR3D03G01823630.1
>TraesNOR3D03G01824340.1
>TraesNOR3D03G01824380.1
>TraesNOR3D03G01825130.1
>TraesNOR3D03G01825140.1
>TraesNOR3D03G01825190.1
>TraesNOR3D03G01825200.1
>TraesNOR3D03G01825380.1
>TraesNOR3D03G01825390.1
>TraesNOR3D03G01825660.1
>TraesNOR3D03G01825680.1
>TraesNOR3D03G01825690.1
>TraesNOR3D03G01825700.1
>TraesNOR3D03G01825740.1
>TraesNOR3D03G01825750.1
>TraesNOR3D03G01825750.2
>TraesNOR3D03G01827650.1
>TraesNOR3D03G01828180.1
>TraesNOR3D03G01828990.1
>TraesNOR3D03G01829220.1
>TraesNOR3D03G01829880.1
>TraesNOR3D03G01829930.1
>TraesNOR3D03G01831330.1
>TraesNOR3D03G01831330.2
>TraesNOR3D03G01832570.1
>TraesNOR3D03G01832600.1
>TraesNOR3D03G01832610.1
>TraesNOR3D03G01832620.1
>TraesNOR3D03G01833090.1
>TraesNOR3D03G01833850.1
>TraesNOR3D03G01833850.2
>TraesNOR3D03G01833850.3
>TraesNOR3D03G01833940.1
>TraesNOR3D03G01834170.1
>TraesNOR3D03G01834170.2
>TraesNOR3D03G01834330.1
>TraesNOR3D03G01834600.1
>TraesNOR3D03G01834690.1
>TraesNOR3D03G01834780.1
>TraesNOR3D03G01834790.1
>TraesNOR3D03G01834800.1
>TraesNOR3D03G01835100.1
>TraesNOR3D03G01835130.1
>TraesNOR3D03G01835180.1
>TraesNOR3D03G01835250.1
>TraesNOR3D03G01835270.1
>TraesNOR3D03G01835290.1
>TraesNOR3D03G01835310.1
>TraesNOR3D03G01835320.1
>TraesNOR3D03G01839510.1
>TraesNOR3D03G01839560.1
>TraesNOR3D03G01839570.1
>TraesNOR3D03G01839780.1
>TraesNOR3D03G01840220.1
>TraesNOR3D03G01840240.1
>TraesNOR3D03G01840360.1
>TraesNOR3D03G01840370.1
>TraesNOR3D03G01840370.2
>TraesNOR3D03G01840530.1
>TraesNOR3D03G01840550.1
>TraesNOR3D03G01840550.2
>TraesNOR3D03G01840670.1
>TraesNOR3D03G01840770.1
>TraesNOR3D03G01840870.1
>TraesNOR3D03G01840870.2
>TraesNOR3D03G01840890.1
>TraesNOR3D03G01843130.1
>TraesNOR3D03G01843150.1
>TraesNOR3D03G01843150.2
>TraesNOR3D03G01843370.1
>TraesNOR3D03G01845890.1
>TraesNOR3D03G01845890.2
>TraesNOR3D03G01846410.1
>TraesNOR3D03G01846430.1
>TraesNOR3D03G01846430.2
>TraesNOR3D03G01846430.3
>TraesNOR3D03G01846540.1
>TraesNOR3D03G01849690.1
>TraesNOR3D03G01849690.2
>TraesNOR3D03G01849890.1
>TraesNOR3D03G01850720.1
>TraesNOR3D03G01850750.1
>TraesNOR3D03G01850750.2
>TraesNOR3D03G01851160.1
>TraesNOR3D03G01851160.2
>TraesNOR3D03G01852250.1
>TraesNOR3D03G01854340.1
>TraesNOR3D03G01854350.1
>TraesNOR3D03G01855780.1
>TraesNOR3D03G01856260.1
>TraesNOR3D03G01857480.1
>TraesNOR3D03G01862380.1
>TraesNOR3D03G01865660.1
>TraesNOR3D03G01866310.1
>TraesNOR3D03G01867010.1
>TraesNOR3D03G01867240.1
>TraesNOR3D03G01868950.1
>TraesNOR3D03G01868950.2
>TraesNOR3D03G01868950.3
>TraesNOR3D03G01869060.1
>TraesNOR3D03G01869060.2
>TraesNOR3D03G01872480.1
>TraesNOR3D03G01873030.1
>TraesNOR3D03G01875310.1
>TraesNOR3D03G01875370.1
>TraesNOR3D03G01875400.1
>TraesNOR3D03G01877030.1
>TraesNOR3D03G01878750.1
>TraesNOR3D03G01878750.2
>TraesNOR3D03G01880680.1
>TraesNOR3D03G01880920.1
>TraesNOR3D03G01880920.2
>TraesNOR3D03G01880920.3
>TraesNOR3D03G01880920.4
>TraesNOR3D03G01882800.1
>TraesNOR3D03G01883120.1
>TraesNOR3D03G01884730.1
>TraesNOR3D03G01884730.2
>TraesNOR3D03G01884880.1
>TraesNOR3D03G01884890.1
>TraesNOR3D03G01886850.1
>TraesNOR3D03G01886850.2
>TraesNOR3D03G01886870.1
>TraesNOR3D03G01886970.1
>TraesNOR3D03G01887080.1
>TraesNOR3D03G01893190.1
>TraesNOR3D03G01896030.1
>TraesNOR3D03G01904960.1
>TraesNOR3D03G01904960.2
>TraesNOR3D03G01905070.1
>TraesNOR3D03G01912070.1
>TraesNOR3D03G01912070.2
>TraesNOR3D03G01913150.1
>TraesNOR3D03G01913780.1
>TraesNOR3D03G01914890.1
>TraesNOR3D03G01914890.2
>TraesNOR3D03G01914920.1
>TraesNOR3D03G01918660.1
>TraesNOR3D03G01919750.1
>TraesNOR3D03G01919750.2
>TraesNOR3D03G01919950.1
>TraesNOR3D03G01920420.1
>TraesNOR3D03G01920820.1
>TraesNOR3D03G01921180.1
>TraesNOR3D03G01925270.1
>TraesNOR3D03G01925270.2
>TraesNOR3D03G01925460.1
>TraesNOR3D03G01925460.2
>TraesNOR3D03G01925460.3
>TraesNOR3D03G01925990.1
>TraesNOR3D03G01926390.1
>TraesNOR3D03G01926450.1
>TraesNOR3D03G01926570.1
>TraesNOR3D03G01926590.1
>TraesNOR3D03G01927160.1
>TraesNOR3D03G01929270.1
>TraesNOR3D03G01929270.2
>TraesNOR3D03G01929270.3
>TraesNOR3D03G01931120.1
>TraesNOR3D03G01931150.1
>TraesNOR3D03G01932250.1
>TraesNOR3D03G01932950.1
>TraesNOR3D03G01933090.1
>TraesNOR3D03G01933090.2
>TraesNOR3D03G01933110.1
>TraesNOR3D03G01936040.1
>TraesNOR3D03G01936710.1
>TraesNOR3D03G01936710.2
>TraesNOR3D03G01937050.1
>TraesNOR3D03G01937050.2
>TraesNOR3D03G01937050.3
>TraesNOR3D03G01938190.1
>TraesNOR3D03G01938280.1
>TraesNOR3D03G01938280.2
>TraesNOR3D03G01938540.1
>TraesNOR3D03G01939070.1
>TraesNOR3D03G01940530.1
>TraesNOR3D03G01940530.2
>TraesNOR3D03G01940530.3
>TraesNOR3D03G01941600.1
>TraesNOR3D03G01943070.1
>TraesNOR3D03G01943070.2
>TraesNOR3D03G01945540.1
>TraesNOR3D03G01945550.1
>TraesNOR3D03G01946730.1
>TraesNOR3D03G01946760.1
>TraesNOR3D03G01946760.2
>TraesNOR3D03G01946760.3
>TraesNOR3D03G01948070.1
>TraesNOR3D03G01948080.1
>TraesNOR3D03G01950620.1
>TraesNOR3D03G01950620.2
>TraesNOR3D03G01951130.1
>TraesNOR3D03G01951940.1
>TraesNOR3D03G01952020.1
>TraesNOR3D03G01952070.1
>TraesNOR3D03G01952070.2
>TraesNOR3D03G01952090.1
>TraesNOR3D03G01952100.1
>TraesNOR3D03G01952170.1
>TraesNOR3D03G01952990.1
>TraesNOR3D03G01955350.1
>TraesNOR3D03G01955660.1
>TraesNOR3D03G01955670.1
>TraesNOR3D03G01955740.1
>TraesNOR3D03G01955760.1
>TraesNOR3D03G01957090.1
>TraesNOR3D03G01957100.1
>TraesNOR3D03G01957740.1
>TraesNOR3D03G01957750.1
>TraesNOR3D03G01957950.1
>TraesNOR3D03G01957950.2
>TraesNOR3D03G01957950.3
>TraesNOR3D03G01958530.1
>TraesNOR3D03G01959290.1
>TraesNOR3D03G01960910.1
>TraesNOR3D03G01960950.1
>TraesNOR3D03G01965800.1
>TraesNOR3D03G01967240.1
>TraesNOR3D03G01968970.1
>TraesNOR3D03G01968970.2
>TraesNOR3D03G01970670.1
>TraesNOR3D03G01971500.1
>TraesNOR3D03G01971500.2
>TraesNOR3D03G01976520.1
>TraesNOR3D03G01976520.2
>TraesNOR3D03G01978270.1
>TraesNOR3D03G01978890.1
>TraesNOR3D03G01978890.2
>TraesNOR3D03G01980670.1
>TraesNOR3D03G01980960.1
>TraesNOR3D03G01985150.1
>TraesNOR3D03G01985160.1
>TraesNOR3D03G01986390.1
>TraesNOR3D03G01986400.1
>TraesNOR3D03G01986430.1
>TraesNOR3D03G01986430.2
>TraesNOR3D03G01991640.1
>TraesNOR3D03G01992150.1
>TraesNOR3D03G01992440.1
>TraesNOR3D03G01992440.2
>TraesNOR3D03G01992440.3
>TraesNOR3D03G01993400.1
>TraesNOR3D03G01993400.2
>TraesNOR3D03G01993450.1
>TraesNOR3D03G01993450.2
>TraesNOR3D03G01993900.1
>TraesNOR3D03G01994130.1
>TraesNOR3D03G01994170.1
>TraesNOR3D03G01994390.1
>TraesNOR3D03G01996570.1
>TraesNOR3D03G01998890.1
>TraesNOR3D03G02000700.1
>TraesNOR3D03G02006620.1
>TraesNOR3D03G02007040.1
>TraesNOR3D03G02009710.1
>TraesNOR3D03G02010080.1
>TraesNOR3D03G02010160.1
>TraesNOR3D03G02010160.2
>TraesNOR3D03G02011050.1
>TraesNOR3D03G02011090.1
>TraesNOR3D03G02011110.1
>TraesNOR3D03G02013670.1
>TraesNOR3D03G02013720.1
>TraesNOR3D03G02014270.1
>TraesNOR3D03G02014740.1
>TraesNOR3D03G02014740.2
>TraesNOR3D03G02015420.1
>TraesNOR3D03G02016060.1
>TraesNOR3D03G02016060.2
>TraesNOR3D03G02016110.1
>TraesNOR3D03G02016150.1
>TraesNOR3D03G02016220.1
>TraesNOR3D03G02016220.2
>TraesNOR3D03G02016230.1
>TraesNOR3D03G02016260.1
>TraesNOR3D03G02016260.2
>TraesNOR3D03G02016590.1
>TraesNOR3D03G02017830.1
>TraesNOR3D03G02017830.2
>TraesNOR3D03G02017830.3
>TraesNOR3D03G02017870.1
>TraesNOR3D03G02020270.1
>TraesNOR3D03G02020380.1
>TraesNOR3D03G02023910.1
>TraesNOR3D03G02026010.1
>TraesNOR3D03G02026010.2
>TraesNOR3D03G02026120.1
>TraesNOR3D03G02026160.1
>TraesNOR3D03G02026630.1
>TraesNOR3D03G02028200.1
>TraesNOR3D03G02028590.1
>TraesNOR3D03G02028840.1
>TraesNOR3D03G02029270.1
>TraesNOR3D03G02029270.2
>TraesNOR3D03G02029400.1
>TraesNOR3D03G02029550.1
>TraesNOR3D03G02029600.1
>TraesNOR3D03G02029600.2
>TraesNOR3D03G02031460.1
>TraesNOR4A03G02031670.1
>TraesNOR4A03G02031920.1
>TraesNOR4A03G02032850.1
>TraesNOR4A03G02032850.2
>TraesNOR4A03G02034140.1
>TraesNOR4A03G02035500.1
>TraesNOR4A03G02036120.1
>TraesNOR4A03G02039170.1
>TraesNOR4A03G02039180.1
>TraesNOR4A03G02039340.1
>TraesNOR4A03G02039360.1
>TraesNOR4A03G02040200.1
>TraesNOR4A03G02040760.1
>TraesNOR4A03G02040760.2
>TraesNOR4A03G02040760.3
>TraesNOR4A03G02046000.1
>TraesNOR4A03G02046130.1
>TraesNOR4A03G02046450.1
>TraesNOR4A03G02046470.1
>TraesNOR4A03G02046480.1
>TraesNOR4A03G02046970.1
>TraesNOR4A03G02047070.1
>TraesNOR4A03G02048540.1
>TraesNOR4A03G02048580.1
>TraesNOR4A03G02048740.1
>TraesNOR4A03G02051950.1
>TraesNOR4A03G02052130.1
>TraesNOR4A03G02052780.1
>TraesNOR4A03G02052920.1
>TraesNOR4A03G02054110.1
>TraesNOR4A03G02054220.1
>TraesNOR4A03G02054520.1
>TraesNOR4A03G02056280.1
>TraesNOR4A03G02056280.2
>TraesNOR4A03G02060530.1
>TraesNOR4A03G02060660.1
>TraesNOR4A03G02061180.1
>TraesNOR4A03G02062530.1
>TraesNOR4A03G02062530.2
>TraesNOR4A03G02063710.1
>TraesNOR4A03G02065770.1
>TraesNOR4A03G02066490.1
>TraesNOR4A03G02067000.1
>TraesNOR4A03G02068380.1
>TraesNOR4A03G02068380.2
>TraesNOR4A03G02068410.1
>TraesNOR4A03G02070860.1
>TraesNOR4A03G02076320.1
>TraesNOR4A03G02076320.2
>TraesNOR4A03G02076320.3
>TraesNOR4A03G02078890.1
>TraesNOR4A03G02080470.1
>TraesNOR4A03G02081000.1
>TraesNOR4A03G02081000.2
>TraesNOR4A03G02081130.1
>TraesNOR4A03G02081340.1
>TraesNOR4A03G02081340.2
>TraesNOR4A03G02081500.1
>TraesNOR4A03G02081500.2
>TraesNOR4A03G02086770.1
>TraesNOR4A03G02108780.1
>TraesNOR4A03G02120050.1
>TraesNOR4A03G02120050.2
>TraesNOR4A03G02121090.1
>TraesNOR4A03G02123400.1
>TraesNOR4A03G02124210.1
>TraesNOR4A03G02125640.1
>TraesNOR4A03G02126950.1
>TraesNOR4A03G02126960.1
>TraesNOR4A03G02127030.1
>TraesNOR4A03G02127270.1
>TraesNOR4A03G02127410.1
>TraesNOR4A03G02128730.1
>TraesNOR4A03G02128730.2
>TraesNOR4A03G02129020.1
>TraesNOR4A03G02130160.1
>TraesNOR4A03G02132720.1
>TraesNOR4A03G02133460.1
>TraesNOR4A03G02134830.1
>TraesNOR4A03G02135200.1
>TraesNOR4A03G02135270.1
>TraesNOR4A03G02135340.1
>TraesNOR4A03G02135340.2
>TraesNOR4A03G02135940.1
>TraesNOR4A03G02137160.1
>TraesNOR4A03G02137160.2
>TraesNOR4A03G02142880.1
>TraesNOR4A03G02143650.1
>TraesNOR4A03G02143650.2
>TraesNOR4A03G02143650.3
>TraesNOR4A03G02143650.4
>TraesNOR4A03G02143820.1
>TraesNOR4A03G02143840.1
>TraesNOR4A03G02144120.1
>TraesNOR4A03G02144180.1
>TraesNOR4A03G02144260.1
>TraesNOR4A03G02145110.1
>TraesNOR4A03G02145110.2
>TraesNOR4A03G02146370.1
>TraesNOR4A03G02146370.2
>TraesNOR4A03G02148190.1
>TraesNOR4A03G02154370.1
>TraesNOR4A03G02155990.1
>TraesNOR4A03G02158240.1
>TraesNOR4A03G02158710.1
>TraesNOR4A03G02158810.1
>TraesNOR4A03G02159170.1
>TraesNOR4A03G02159640.1
>TraesNOR4A03G02159720.1
>TraesNOR4A03G02159770.1
>TraesNOR4A03G02159830.1
>TraesNOR4A03G02159870.1
>TraesNOR4A03G02160340.1
>TraesNOR4A03G02160520.1
>TraesNOR4A03G02160640.1
>TraesNOR4A03G02160640.2
>TraesNOR4A03G02160850.1
>TraesNOR4A03G02161790.1
>TraesNOR4A03G02161790.2
>TraesNOR4A03G02161790.3
>TraesNOR4A03G02161980.1
>TraesNOR4A03G02165190.1
>TraesNOR4A03G02165280.1
>TraesNOR4A03G02165620.1
>TraesNOR4A03G02170460.1
>TraesNOR4A03G02170460.2
>TraesNOR4A03G02171380.1
>TraesNOR4A03G02171720.1
>TraesNOR4A03G02172240.1
>TraesNOR4A03G02172310.1
>TraesNOR4A03G02172430.1
>TraesNOR4A03G02172440.1
>TraesNOR4A03G02172680.1
>TraesNOR4A03G02173470.1
>TraesNOR4A03G02174200.1
>TraesNOR4A03G02174980.1
>TraesNOR4A03G02175000.1
>TraesNOR4A03G02177150.1
>TraesNOR4A03G02177160.1
>TraesNOR4A03G02177160.2
>TraesNOR4A03G02178140.1
>TraesNOR4A03G02179300.1
>TraesNOR4A03G02181440.1
>TraesNOR4A03G02181490.1
>TraesNOR4A03G02181520.1_split1
>TraesNOR4A03G02181520.1_split2
>TraesNOR4A03G02181520.1_split3
>TraesNOR4A03G02183300.1
>TraesNOR4A03G02184070.1
>TraesNOR4A03G02184590.1
>TraesNOR4A03G02184800.1
>TraesNOR4A03G02186050.1
>TraesNOR4A03G02186410.1
>TraesNOR4A03G02186490.1
>TraesNOR4A03G02187770.1
>TraesNOR4A03G02187780.1
>TraesNOR4A03G02187790.1
>TraesNOR4A03G02187870.1
>TraesNOR4A03G02188310.1
>TraesNOR4A03G02191090.1
>TraesNOR4A03G02195080.1
>TraesNOR4A03G02195110.1
>TraesNOR4A03G02195840.1
>TraesNOR4A03G02198130.1
>TraesNOR4A03G02200300.1
>TraesNOR4A03G02200660.1
>TraesNOR4A03G02201170.1
>TraesNOR4A03G02202710.1
>TraesNOR4A03G02202730.1
>TraesNOR4A03G02202790.1
>TraesNOR4A03G02202800.1
>TraesNOR4A03G02202800.2
>TraesNOR4A03G02202800.3
>TraesNOR4A03G02202870.1
>TraesNOR4A03G02202870.2
>TraesNOR4A03G02202870.3
>TraesNOR4A03G02202880.1
>TraesNOR4A03G02202880.2
>TraesNOR4A03G02203670.1
>TraesNOR4A03G02205700.1
>TraesNOR4A03G02205700.2
>TraesNOR4A03G02205720.1
>TraesNOR4A03G02206350.1
>TraesNOR4A03G02206350.2
>TraesNOR4A03G02206420.1
>TraesNOR4A03G02208050.1
>TraesNOR4A03G02213930.1
>TraesNOR4A03G02213930.2
>TraesNOR4A03G02217240.1
>TraesNOR4A03G02217980.1
>TraesNOR4A03G02218900.1
>TraesNOR4A03G02218900.2
>TraesNOR4A03G02220950.1
>TraesNOR4A03G02221560.1
>TraesNOR4A03G02223290.1
>TraesNOR4A03G02224120.1
>TraesNOR4A03G02224350.1
>TraesNOR4A03G02224350.2
>TraesNOR4A03G02225080.1
>TraesNOR4A03G02225590.1
>TraesNOR4A03G02228270.1
>TraesNOR4A03G02228310.1
>TraesNOR4A03G02228320.1
>TraesNOR4A03G02228730.1
>TraesNOR4A03G02230980.1
>TraesNOR4A03G02231160.1
>TraesNOR4A03G02231210.1
>TraesNOR4A03G02231500.1
>TraesNOR4A03G02231900.1
>TraesNOR4A03G02231900.2
>TraesNOR4A03G02232200.1
>TraesNOR4A03G02232360.1
>TraesNOR4A03G02232430.1
>TraesNOR4A03G02233180.1
>TraesNOR4A03G02233210.1
>TraesNOR4A03G02233230.1
>TraesNOR4A03G02233240.1
>TraesNOR4A03G02234640.1
>TraesNOR4A03G02235390.1
>TraesNOR4A03G02235480.1
>TraesNOR4A03G02236040.1_split1
>TraesNOR4A03G02236040.1_split2
>TraesNOR4A03G02236040.2_split1
>TraesNOR4A03G02236040.2_split2
>TraesNOR4A03G02236140.1_split1
>TraesNOR4A03G02236140.1_split2
>TraesNOR4A03G02236390.1
>TraesNOR4A03G02237750.1
>TraesNOR4A03G02237840.1
>TraesNOR4A03G02237900.1
>TraesNOR4A03G02239290.1
>TraesNOR4A03G02239370.1
>TraesNOR4B03G02240270.1
>TraesNOR4B03G02240310.1
>TraesNOR4B03G02240440.1
>TraesNOR4B03G02241350.1
>TraesNOR4B03G02241450.1
>TraesNOR4B03G02241700.1
>TraesNOR4B03G02242190.1
>TraesNOR4B03G02242710.1
>TraesNOR4B03G02242880.1
>TraesNOR4B03G02243690.1
>TraesNOR4B03G02243690.2
>TraesNOR4B03G02243690.3
>TraesNOR4B03G02250360.1
>TraesNOR4B03G02250890.1
>TraesNOR4B03G02250890.2
>TraesNOR4B03G02253840.1
>TraesNOR4B03G02253930.1
>TraesNOR4B03G02254030.1
>TraesNOR4B03G02254030.2
>TraesNOR4B03G02255110.1
>TraesNOR4B03G02255390.1
>TraesNOR4B03G02255570.1
>TraesNOR4B03G02255570.2
>TraesNOR4B03G02255570.4
>TraesNOR4B03G02255780.1
>TraesNOR4B03G02256250.1
>TraesNOR4B03G02256280.1
>TraesNOR4B03G02256350.1
>TraesNOR4B03G02256480.1
>TraesNOR4B03G02256590.1
>TraesNOR4B03G02256610.1
>TraesNOR4B03G02256660.1
>TraesNOR4B03G02256690.1
>TraesNOR4B03G02257330.1
>TraesNOR4B03G02258340.1
>TraesNOR4B03G02258430.1
>TraesNOR4B03G02258910.1
>TraesNOR4B03G02259050.1
>TraesNOR4B03G02259170.1
>TraesNOR4B03G02261660.1
>TraesNOR4B03G02263300.1
>TraesNOR4B03G02270870.1
>TraesNOR4B03G02272590.1
>TraesNOR4B03G02273620.1
>TraesNOR4B03G02273630.1
>TraesNOR4B03G02275170.1
>TraesNOR4B03G02276240.1
>TraesNOR4B03G02276410.1
>TraesNOR4B03G02276670.1
>TraesNOR4B03G02276670.2
>TraesNOR4B03G02276710.1
>TraesNOR4B03G02276710.2
>TraesNOR4B03G02276740.1
>TraesNOR4B03G02276740.2
>TraesNOR4B03G02276740.3
>TraesNOR4B03G02276740.4
>TraesNOR4B03G02276740.5
>TraesNOR4B03G02276820.1
>TraesNOR4B03G02276820.2
>TraesNOR4B03G02276820.3
>TraesNOR4B03G02276840.1
>TraesNOR4B03G02279790.1
>TraesNOR4B03G02281850.1
>TraesNOR4B03G02281850.2
>TraesNOR4B03G02282400.1
>TraesNOR4B03G02283690.1
>TraesNOR4B03G02284270.1
>TraesNOR4B03G02284270.2
>TraesNOR4B03G02284270.3
>TraesNOR4B03G02284330.1
>TraesNOR4B03G02284360.1
>TraesNOR4B03G02284360.2
>TraesNOR4B03G02285040.1
>TraesNOR4B03G02287170.1
>TraesNOR4B03G02289840.1
>TraesNOR4B03G02292270.1
>TraesNOR4B03G02292270.2
>TraesNOR4B03G02292270.3
>TraesNOR4B03G02292610.1
>TraesNOR4B03G02292610.2
>TraesNOR4B03G02294590.1
>TraesNOR4B03G02294590.2
>TraesNOR4B03G02295720.1
>TraesNOR4B03G02295980.1
>TraesNOR4B03G02296120.1
>TraesNOR4B03G02296180.1
>TraesNOR4B03G02296190.1
>TraesNOR4B03G02297710.1
>TraesNOR4B03G02298590.1
>TraesNOR4B03G02298770.1
>TraesNOR4B03G02298770.3
>TraesNOR4B03G02311100.1
>TraesNOR4B03G02326750.1
>TraesNOR4B03G02331690.1
>TraesNOR4B03G02334750.1
>TraesNOR4B03G02335740.1
>TraesNOR4B03G02336230.1
>TraesNOR4B03G02336340.1
>TraesNOR4B03G02336430.1
>TraesNOR4B03G02336430.2
>TraesNOR4B03G02336430.3
>TraesNOR4B03G02337130.1
>TraesNOR4B03G02340210.1
>TraesNOR4B03G02346370.1
>TraesNOR4B03G02347870.1
>TraesNOR4B03G02349130.1
>TraesNOR4B03G02349130.2
>TraesNOR4B03G02349130.3
>TraesNOR4B03G02350020.1
>TraesNOR4B03G02350410.1
>TraesNOR4B03G02351790.1
>TraesNOR4B03G02354470.1
>TraesNOR4B03G02355880.1
>TraesNOR4B03G02355880.2
>TraesNOR4B03G02355880.3
>TraesNOR4B03G02356280.1
>TraesNOR4B03G02356280.2
>TraesNOR4B03G02357480.1
>TraesNOR4B03G02357480.2
>TraesNOR4B03G02358020.1
>TraesNOR4B03G02358330.1
>TraesNOR4B03G02363840.1
>TraesNOR4B03G02363840.2
>TraesNOR4B03G02364570.1
>TraesNOR4B03G02366160.1
>TraesNOR4B03G02366590.1
>TraesNOR4B03G02366840.1
>TraesNOR4B03G02368740.1
>TraesNOR4B03G02368990.1
>TraesNOR4B03G02369820.1
>TraesNOR4B03G02370070.1
>TraesNOR4B03G02373530.1
>TraesNOR4B03G02373550.1
>TraesNOR4B03G02373580.1
>TraesNOR4B03G02373600.1
>TraesNOR4B03G02374840.1
>TraesNOR4B03G02374840.2
>TraesNOR4B03G02374840.3
>TraesNOR4B03G02374970.1
>TraesNOR4B03G02374980.1
>TraesNOR4B03G02375660.1
>TraesNOR4B03G02375670.1
>TraesNOR4B03G02375690.1
>TraesNOR4B03G02376160.1
>TraesNOR4B03G02376810.1
>TraesNOR4B03G02376880.1
>TraesNOR4B03G02383560.1
>TraesNOR4B03G02384360.1
>TraesNOR4B03G02388570.1
>TraesNOR4B03G02389550.1
>TraesNOR4B03G02391680.1
>TraesNOR4B03G02394260.1
>TraesNOR4B03G02398550.1
>TraesNOR4B03G02399520.1
>TraesNOR4B03G02399910.1
>TraesNOR4B03G02399960.1
>TraesNOR4B03G02399960.2
>TraesNOR4B03G02401180.1
>TraesNOR4B03G02401180.2
>TraesNOR4B03G02402020.1
>TraesNOR4B03G02402350.1
>TraesNOR4B03G02402750.1
>TraesNOR4B03G02404250.1
>TraesNOR4B03G02404260.1
>TraesNOR4B03G02405410.1
>TraesNOR4B03G02405410.2
>TraesNOR4B03G02412660.1
>TraesNOR4B03G02412670.2
>TraesNOR4B03G02412670.3
>TraesNOR4B03G02413600.1
>TraesNOR4B03G02414640.1
>TraesNOR4B03G02414640.2
>TraesNOR4B03G02415840.1
>TraesNOR4B03G02416010.1
>TraesNOR4B03G02416240.1
>TraesNOR4B03G02416300.1
>TraesNOR4B03G02416860.1
>TraesNOR4B03G02418990.1
>TraesNOR4B03G02419510.1
>TraesNOR4B03G02421740.1
>TraesNOR4B03G02423500.1
>TraesNOR4B03G02423650.1
>TraesNOR4B03G02424620.1
>TraesNOR4B03G02424960.1
>TraesNOR4B03G02428280.1
>TraesNOR4B03G02430750.1
>TraesNOR4B03G02430750.2
>TraesNOR4B03G02430750.3
>TraesNOR4B03G02430750.4
>TraesNOR4B03G02431300.1
>TraesNOR4D03G02431560.1
>TraesNOR4D03G02431640.1
>TraesNOR4D03G02432210.1
>TraesNOR4D03G02432230.1
>TraesNOR4D03G02432390.1
>TraesNOR4D03G02432390.2
>TraesNOR4D03G02432410.1
>TraesNOR4D03G02432460.1
>TraesNOR4D03G02432760.1
>TraesNOR4D03G02433120.1
>TraesNOR4D03G02433780.1
>TraesNOR4D03G02433780.2
>TraesNOR4D03G02438430.1
>TraesNOR4D03G02438720.1
>TraesNOR4D03G02440980.1
>TraesNOR4D03G02441110.1
>TraesNOR4D03G02441110.2
>TraesNOR4D03G02442040.1
>TraesNOR4D03G02442050.1
>TraesNOR4D03G02442700.1
>TraesNOR4D03G02442770.1
>TraesNOR4D03G02443040.1
>TraesNOR4D03G02443220.1
>TraesNOR4D03G02443490.1
>TraesNOR4D03G02443850.1
>TraesNOR4D03G02444260.1
>TraesNOR4D03G02444290.1
>TraesNOR4D03G02444320.1
>TraesNOR4D03G02444350.1
>TraesNOR4D03G02444710.1
>TraesNOR4D03G02445450.1
>TraesNOR4D03G02445510.1
>TraesNOR4D03G02446070.1
>TraesNOR4D03G02447870.1
>TraesNOR4D03G02449010.1
>TraesNOR4D03G02454470.1
>TraesNOR4D03G02456240.1
>TraesNOR4D03G02456250.1
>TraesNOR4D03G02457760.1
>TraesNOR4D03G02458260.1
>TraesNOR4D03G02458370.1
>TraesNOR4D03G02458640.1
>TraesNOR4D03G02458660.1
>TraesNOR4D03G02458670.1
>TraesNOR4D03G02458760.1
>TraesNOR4D03G02458760.2
>TraesNOR4D03G02458760.3
>TraesNOR4D03G02458820.3
>TraesNOR4D03G02461220.1
>TraesNOR4D03G02461220.2
>TraesNOR4D03G02463180.1
>TraesNOR4D03G02463180.2
>TraesNOR4D03G02463180.3
>TraesNOR4D03G02463550.1
>TraesNOR4D03G02464660.1
>TraesNOR4D03G02464660.2
>TraesNOR4D03G02464840.1
>TraesNOR4D03G02464910.1
>TraesNOR4D03G02464930.1
>TraesNOR4D03G02464930.2
>TraesNOR4D03G02464930.3
>TraesNOR4D03G02464930.4
>TraesNOR4D03G02464960.1
>TraesNOR4D03G02464960.2
>TraesNOR4D03G02465870.1
>TraesNOR4D03G02467210.1
>TraesNOR4D03G02469170.1
>TraesNOR4D03G02470040.1
>TraesNOR4D03G02470040.2
>TraesNOR4D03G02470220.1
>TraesNOR4D03G02470220.2
>TraesNOR4D03G02471780.1
>TraesNOR4D03G02471930.1
>TraesNOR4D03G02471930.2
>TraesNOR4D03G02472220.1
>TraesNOR4D03G02472340.1
>TraesNOR4D03G02472350.1
>TraesNOR4D03G02473580.1
>TraesNOR4D03G02474190.1
>TraesNOR4D03G02474440.1
>TraesNOR4D03G02474440.2
>TraesNOR4D03G02477220.1
>TraesNOR4D03G02477990.1
>TraesNOR4D03G02477990.2
>TraesNOR4D03G02486160.1
>TraesNOR4D03G02502920.1
>TraesNOR4D03G02508320.1
>TraesNOR4D03G02511110.1
>TraesNOR4D03G02511110.2
>TraesNOR4D03G02511690.1
>TraesNOR4D03G02511950.1
>TraesNOR4D03G02511950.2
>TraesNOR4D03G02511950.3
>TraesNOR4D03G02512050.1
>TraesNOR4D03G02512050.2
>TraesNOR4D03G02512170.1
>TraesNOR4D03G02512860.1
>TraesNOR4D03G02515140.1
>TraesNOR4D03G02515140.2
>TraesNOR4D03G02515140.3
>TraesNOR4D03G02515140.4
>TraesNOR4D03G02520530.1
>TraesNOR4D03G02521660.1
>TraesNOR4D03G02522360.1
>TraesNOR4D03G02522360.2
>TraesNOR4D03G02523540.1
>TraesNOR4D03G02524090.1
>TraesNOR4D03G02524930.1
>TraesNOR4D03G02527570.1
>TraesNOR4D03G02529310.1
>TraesNOR4D03G02529310.2
>TraesNOR4D03G02529310.3
>TraesNOR4D03G02529310.4
>TraesNOR4D03G02530040.1
>TraesNOR4D03G02530040.2
>TraesNOR4D03G02530040.3
>TraesNOR4D03G02530620.1
>TraesNOR4D03G02530840.1
>TraesNOR4D03G02530840.2
>TraesNOR4D03G02535610.1
>TraesNOR4D03G02536150.1
>TraesNOR4D03G02537460.1
>TraesNOR4D03G02537910.1
>TraesNOR4D03G02538130.1
>TraesNOR4D03G02539340.1
>TraesNOR4D03G02539550.1
>TraesNOR4D03G02540220.1
>TraesNOR4D03G02540440.1
>TraesNOR4D03G02540440.2
>TraesNOR4D03G02543180.1
>TraesNOR4D03G02543970.1
>TraesNOR4D03G02543980.1
>TraesNOR4D03G02543990.1
>TraesNOR4D03G02545220.1
>TraesNOR4D03G02545370.1
>TraesNOR4D03G02545400.1
>TraesNOR4D03G02545450.1
>TraesNOR4D03G02545470.1
>TraesNOR4D03G02546330.1
>TraesNOR4D03G02546370.1
>TraesNOR4D03G02546450.1
>TraesNOR4D03G02546480.1
>TraesNOR4D03G02546790.1
>TraesNOR4D03G02546860.1
>TraesNOR4D03G02552300.1
>TraesNOR4D03G02552680.1
>TraesNOR4D03G02557110.1
>TraesNOR4D03G02557920.1
>TraesNOR4D03G02559750.1
>TraesNOR4D03G02560130.1
>TraesNOR4D03G02561690.1
>TraesNOR4D03G02561690.2
>TraesNOR4D03G02564330.1
>TraesNOR4D03G02565500.1
>TraesNOR4D03G02565730.1
>TraesNOR4D03G02565750.1
>TraesNOR4D03G02566620.1
>TraesNOR4D03G02567110.1
>TraesNOR4D03G02567310.1
>TraesNOR4D03G02567670.1
>TraesNOR4D03G02567670.2
>TraesNOR4D03G02567670.3
>TraesNOR4D03G02568850.1
>TraesNOR4D03G02568860.1
>TraesNOR4D03G02569560.1
>TraesNOR4D03G02575090.1
>TraesNOR4D03G02575610.1
>TraesNOR4D03G02576480.1
>TraesNOR4D03G02577260.1
>TraesNOR4D03G02577610.1
>TraesNOR4D03G02578640.1
>TraesNOR5A03G02582030.1
>TraesNOR5A03G02583640.1
>TraesNOR5A03G02586360.1
>TraesNOR5A03G02586730.1
>TraesNOR5A03G02592060.1
>TraesNOR5A03G02595290.1
>TraesNOR5A03G02596990.1
>TraesNOR5A03G02597000.1
>TraesNOR5A03G02597000.2
>TraesNOR5A03G02597730.1
>TraesNOR5A03G02601350.1
>TraesNOR5A03G02602910.1
>TraesNOR5A03G02602910.2
>TraesNOR5A03G02603420.1
>TraesNOR5A03G02603420.2
>TraesNOR5A03G02603420.3
>TraesNOR5A03G02603420.4
>TraesNOR5A03G02603420.5
>TraesNOR5A03G02603770.1
>TraesNOR5A03G02603820.1
>TraesNOR5A03G02603830.1
>TraesNOR5A03G02603830.2
>TraesNOR5A03G02603990.1
>TraesNOR5A03G02604200.1
>TraesNOR5A03G02604260.1
>TraesNOR5A03G02604480.1
>TraesNOR5A03G02605330.1
>TraesNOR5A03G02605330.2
>TraesNOR5A03G02605780.1
>TraesNOR5A03G02606650.1
>TraesNOR5A03G02608230.1
>TraesNOR5A03G02608230.2
>TraesNOR5A03G02609550.1
>TraesNOR5A03G02609550.2
>TraesNOR5A03G02609910.1
>TraesNOR5A03G02609910.2
>TraesNOR5A03G02609910.3
>TraesNOR5A03G02609910.4
>TraesNOR5A03G02610460.1
>TraesNOR5A03G02610460.2
>TraesNOR5A03G02611250.1
>TraesNOR5A03G02612440.1
>TraesNOR5A03G02615210.1
>TraesNOR5A03G02618470.1
>TraesNOR5A03G02619090.1
>TraesNOR5A03G02619500.1
>TraesNOR5A03G02619590.1
>TraesNOR5A03G02620280.1
>TraesNOR5A03G02620280.2
>TraesNOR5A03G02634280.1
>TraesNOR5A03G02635600.1
>TraesNOR5A03G02635600.2
>TraesNOR5A03G02635600.3
>TraesNOR5A03G02638120.1
>TraesNOR5A03G02642310.1
>TraesNOR5A03G02645210.1
>TraesNOR5A03G02653730.1
>TraesNOR5A03G02653730.2
>TraesNOR5A03G02653730.3
>TraesNOR5A03G02653730.4
>TraesNOR5A03G02653730.5
>TraesNOR5A03G02655200.1
>TraesNOR5A03G02658040.1
>TraesNOR5A03G02662660.1
>TraesNOR5A03G02662710.1
>TraesNOR5A03G02665210.1
>TraesNOR5A03G02665210.2
>TraesNOR5A03G02665210.3
>TraesNOR5A03G02665210.4
>TraesNOR5A03G02665540.1
>TraesNOR5A03G02666660.1
>TraesNOR5A03G02666800.1
>TraesNOR5A03G02668230.1
>TraesNOR5A03G02669730.1
>TraesNOR5A03G02669850.1
>TraesNOR5A03G02669850.2
>TraesNOR5A03G02671790.1
>TraesNOR5A03G02672980.1
>TraesNOR5A03G02674290.1
>TraesNOR5A03G02675090.1
>TraesNOR5A03G02675720.1
>TraesNOR5A03G02676820.1
>TraesNOR5A03G02678320.1
>TraesNOR5A03G02680820.1
>TraesNOR5A03G02681440.1
>TraesNOR5A03G02681860.1
>TraesNOR5A03G02681860.2
>TraesNOR5A03G02681860.3
>TraesNOR5A03G02681860.4
>TraesNOR5A03G02682500.1
>TraesNOR5A03G02682640.1
>TraesNOR5A03G02682710.1
>TraesNOR5A03G02683980.1
>TraesNOR5A03G02685590.2
>TraesNOR5A03G02685960.1
>TraesNOR5A03G02685980.1
>TraesNOR5A03G02687030.1
>TraesNOR5A03G02689620.1
>TraesNOR5A03G02690290.1
>TraesNOR5A03G02690310.1
>TraesNOR5A03G02690910.1
>TraesNOR5A03G02690930.1
>TraesNOR5A03G02691100.1
>TraesNOR5A03G02691150.1
>TraesNOR5A03G02691240.1
>TraesNOR5A03G02691650.1
>TraesNOR5A03G02695490.1
>TraesNOR5A03G02695500.1
>TraesNOR5A03G02696450.1
>TraesNOR5A03G02696470.1
>TraesNOR5A03G02700520.1
>TraesNOR5A03G02701690.1
>TraesNOR5A03G02701690.2_split1
>TraesNOR5A03G02701690.2_split2
>TraesNOR5A03G02701690.3_split1
>TraesNOR5A03G02701690.3_split2
>TraesNOR5A03G02703030.1
>TraesNOR5A03G02704040.1
>TraesNOR5A03G02704060.1
>TraesNOR5A03G02704150.1
>TraesNOR5A03G02705710.1
>TraesNOR5A03G02705710.2
>TraesNOR5A03G02705710.3
>TraesNOR5A03G02705710.4
>TraesNOR5A03G02705980.1
>TraesNOR5A03G02706100.1
>TraesNOR5A03G02706360.1
>TraesNOR5A03G02706400.1
>TraesNOR5A03G02708110.1
>TraesNOR5A03G02708170.1
>TraesNOR5A03G02708170.2
>TraesNOR5A03G02710560.1
>TraesNOR5A03G02711750.1
>TraesNOR5A03G02713140.1
>TraesNOR5A03G02715910.1
>TraesNOR5A03G02718390.1
>TraesNOR5A03G02718990.1
>TraesNOR5A03G02719010.1
>TraesNOR5A03G02719020.1
>TraesNOR5A03G02719340.1
>TraesNOR5A03G02720010.1
>TraesNOR5A03G02720100.1
>TraesNOR5A03G02728650.1
>TraesNOR5A03G02729790.1
>TraesNOR5A03G02729790.2
>TraesNOR5A03G02729790.3
>TraesNOR5A03G02730030.1
>TraesNOR5A03G02730520.1
>TraesNOR5A03G02730540.1
>TraesNOR5A03G02732470.1
>TraesNOR5A03G02733480.1
>TraesNOR5A03G02733610.1
>TraesNOR5A03G02733650.1
>TraesNOR5A03G02734650.1
>TraesNOR5A03G02734650.2
>TraesNOR5A03G02734650.3
>TraesNOR5A03G02734660.1
>TraesNOR5A03G02734690.1
>TraesNOR5A03G02734820.1
>TraesNOR5A03G02734820.2
>TraesNOR5A03G02736990.1
>TraesNOR5A03G02739010.1
>TraesNOR5A03G02739040.1
>TraesNOR5A03G02739170.1
>TraesNOR5A03G02739270.1
>TraesNOR5A03G02739350.1
>TraesNOR5A03G02739370.1
>TraesNOR5A03G02739460.1
>TraesNOR5A03G02743830.1
>TraesNOR5A03G02744480.1
>TraesNOR5A03G02744530.1
>TraesNOR5A03G02744540.1
>TraesNOR5A03G02745550.1
>TraesNOR5A03G02746450.1
>TraesNOR5A03G02748170.1
>TraesNOR5A03G02748780.1
>TraesNOR5A03G02749240.1
>TraesNOR5A03G02751240.1
>TraesNOR5A03G02751710.1
>TraesNOR5A03G02752680.1
>TraesNOR5A03G02752760.1
>TraesNOR5A03G02753200.1
>TraesNOR5A03G02753270.1
>TraesNOR5A03G02754150.1
>TraesNOR5A03G02754210.1
>TraesNOR5A03G02754210.2
>TraesNOR5A03G02754210.3
>TraesNOR5A03G02755250.1
>TraesNOR5A03G02755250.2
>TraesNOR5A03G02755410.1
>TraesNOR5A03G02755780.1
>TraesNOR5A03G02756180.1
>TraesNOR5A03G02756180.2
>TraesNOR5A03G02756450.1
>TraesNOR5A03G02756600.1
>TraesNOR5A03G02756720.1
>TraesNOR5A03G02756770.1
>TraesNOR5A03G02757820.1
>TraesNOR5A03G02758130.1
>TraesNOR5A03G02759050.1
>TraesNOR5A03G02762430.1
>TraesNOR5A03G02765190.1
>TraesNOR5A03G02765240.1
>TraesNOR5A03G02767080.1
>TraesNOR5A03G02767540.1
>TraesNOR5A03G02767540.2
>TraesNOR5A03G02767660.1
>TraesNOR5A03G02770890.1
>TraesNOR5A03G02771040.1
>TraesNOR5A03G02771060.1
>TraesNOR5A03G02771100.1
>TraesNOR5A03G02771300.1
>TraesNOR5A03G02771550.1
>TraesNOR5A03G02773320.1
>TraesNOR5A03G02773500.1
>TraesNOR5A03G02773610.1
>TraesNOR5A03G02774390.1
>TraesNOR5A03G02774390.2
>TraesNOR5A03G02778400.1
>TraesNOR5A03G02778400.2
>TraesNOR5A03G02779270.1
>TraesNOR5A03G02779310.1
>TraesNOR5A03G02779330.1
>TraesNOR5A03G02779760.1
>TraesNOR5A03G02779950.1
>TraesNOR5A03G02780790.1
>TraesNOR5A03G02782140.1
>TraesNOR5A03G02782870.1
>TraesNOR5A03G02784600.1
>TraesNOR5A03G02785640.1
>TraesNOR5A03G02785870.1
>TraesNOR5A03G02786710.1
>TraesNOR5A03G02787710.1
>TraesNOR5A03G02787710.2
>TraesNOR5A03G02788010.1
>TraesNOR5A03G02788190.1
>TraesNOR5A03G02788190.2
>TraesNOR5A03G02788190.3
>TraesNOR5A03G02788840.1
>TraesNOR5A03G02789960.1
>TraesNOR5A03G02789970.1
>TraesNOR5A03G02790720.1
>TraesNOR5A03G02796250.1
>TraesNOR5A03G02796780.1
>TraesNOR5A03G02796780.2
>TraesNOR5A03G02796780.3
>TraesNOR5A03G02797710.1
>TraesNOR5A03G02797790.1
>TraesNOR5A03G02798530.1
>TraesNOR5A03G02799540.1
>TraesNOR5A03G02800830.1
>TraesNOR5A03G02804640.1
>TraesNOR5A03G02804650.1
>TraesNOR5A03G02804670.1
>TraesNOR5A03G02805640.1
>TraesNOR5A03G02808960.1
>TraesNOR5A03G02810640.1
>TraesNOR5A03G02810640.2
>TraesNOR5A03G02810640.3
>TraesNOR5A03G02810640.4
>TraesNOR5A03G02811250.1
>TraesNOR5A03G02811330.1
>TraesNOR5A03G02812080.1
>TraesNOR5B03G02813390.1
>TraesNOR5B03G02813390.2
>TraesNOR5B03G02813890.1
>TraesNOR5B03G02814270.1
>TraesNOR5B03G02814590.1
>TraesNOR5B03G02814690.1
>TraesNOR5B03G02814690.2
>TraesNOR5B03G02814690.3
>TraesNOR5B03G02814690.4
>TraesNOR5B03G02814920.1
>TraesNOR5B03G02815160.1
>TraesNOR5B03G02815160.2
>TraesNOR5B03G02815390.1
>TraesNOR5B03G02815460.1
>TraesNOR5B03G02815460.2
>TraesNOR5B03G02815540.1
>TraesNOR5B03G02815570.1
>TraesNOR5B03G02817580.1
>TraesNOR5B03G02818500.1
>TraesNOR5B03G02818910.1
>TraesNOR5B03G02822670.1
>TraesNOR5B03G02827360.1
>TraesNOR5B03G02828800.1
>TraesNOR5B03G02828810.1
>TraesNOR5B03G02832270.1
>TraesNOR5B03G02834040.1
>TraesNOR5B03G02836670.1
>TraesNOR5B03G02836690.1
>TraesNOR5B03G02836690.2
>TraesNOR5B03G02837120.1
>TraesNOR5B03G02837120.2
>TraesNOR5B03G02837920.1
>TraesNOR5B03G02837940.1
>TraesNOR5B03G02837980.1
>TraesNOR5B03G02838120.1
>TraesNOR5B03G02838520.1
>TraesNOR5B03G02838520.2
>TraesNOR5B03G02838570.1
>TraesNOR5B03G02838780.1
>TraesNOR5B03G02840130.1
>TraesNOR5B03G02841070.1
>TraesNOR5B03G02841150.1
>TraesNOR5B03G02841230.1
>TraesNOR5B03G02841440.1
>TraesNOR5B03G02841450.1
>TraesNOR5B03G02841460.1
>TraesNOR5B03G02842710.1
>TraesNOR5B03G02843060.1
>TraesNOR5B03G02843470.1
>TraesNOR5B03G02843470.2
>TraesNOR5B03G02843630.1
>TraesNOR5B03G02846710.1
>TraesNOR5B03G02849360.1
>TraesNOR5B03G02850930.1
>TraesNOR5B03G02852740.1
>TraesNOR5B03G02853000.1
>TraesNOR5B03G02853250.1
>TraesNOR5B03G02853540.1
>TraesNOR5B03G02854280.1
>TraesNOR5B03G02854280.2
>TraesNOR5B03G02863330.1
>TraesNOR5B03G02868720.1
>TraesNOR5B03G02870580.1
>TraesNOR5B03G02870580.2
>TraesNOR5B03G02870670.1
>TraesNOR5B03G02872170.1
>TraesNOR5B03G02879330.1
>TraesNOR5B03G02879330.2
>TraesNOR5B03G02880450.1
>TraesNOR5B03G02880450.2
>TraesNOR5B03G02882710.1
>TraesNOR5B03G02889000.1
>TraesNOR5B03G02892040.1
>TraesNOR5B03G02892040.2
>TraesNOR5B03G02892260.1
>TraesNOR5B03G02893120.1
>TraesNOR5B03G02893540.1
>TraesNOR5B03G02895240.1
>TraesNOR5B03G02896630.1
>TraesNOR5B03G02896810.1
>TraesNOR5B03G02896810.2
>TraesNOR5B03G02898820.1
>TraesNOR5B03G02899480.1
>TraesNOR5B03G02901990.1
>TraesNOR5B03G02902470.1
>TraesNOR5B03G02904160.1
>TraesNOR5B03G02905210.1
>TraesNOR5B03G02908270.1
>TraesNOR5B03G02909170.1
>TraesNOR5B03G02909390.1
>TraesNOR5B03G02909620.1
>TraesNOR5B03G02910240.1
>TraesNOR5B03G02910270.1
>TraesNOR5B03G02910990.1
>TraesNOR5B03G02910990.2
>TraesNOR5B03G02914540.1
>TraesNOR5B03G02914560.1
>TraesNOR5B03G02916070.1
>TraesNOR5B03G02919240.1
>TraesNOR5B03G02919830.1
>TraesNOR5B03G02919900.1
>TraesNOR5B03G02920620.1
>TraesNOR5B03G02920650.1
>TraesNOR5B03G02920690.1
>TraesNOR5B03G02920720.1
>TraesNOR5B03G02920780.1
>TraesNOR5B03G02925060.1
>TraesNOR5B03G02925960.1
>TraesNOR5B03G02926040.1
>TraesNOR5B03G02928650.1
>TraesNOR5B03G02931030.1
>TraesNOR5B03G02932110.1
>TraesNOR5B03G02932150.1_split1
>TraesNOR5B03G02932150.1_split2
>TraesNOR5B03G02932150.2
>TraesNOR5B03G02933630.1
>TraesNOR5B03G02935170.1
>TraesNOR5B03G02935210.1
>TraesNOR5B03G02935310.1
>TraesNOR5B03G02937260.1
>TraesNOR5B03G02937260.2
>TraesNOR5B03G02937260.3
>TraesNOR5B03G02937260.4
>TraesNOR5B03G02937260.5
>TraesNOR5B03G02937650.1
>TraesNOR5B03G02938080.1
>TraesNOR5B03G02938120.1
>TraesNOR5B03G02938210.1
>TraesNOR5B03G02938250.1
>TraesNOR5B03G02938280.1
>TraesNOR5B03G02938410.1
>TraesNOR5B03G02938930.1
>TraesNOR5B03G02941010.1
>TraesNOR5B03G02941030.1
>TraesNOR5B03G02944390.1
>TraesNOR5B03G02946080.1
>TraesNOR5B03G02947500.1
>TraesNOR5B03G02950170.1
>TraesNOR5B03G02953160.1
>TraesNOR5B03G02953160.2
>TraesNOR5B03G02953160.3
>TraesNOR5B03G02953160.4
>TraesNOR5B03G02953640.1
>TraesNOR5B03G02953660.1
>TraesNOR5B03G02953680.1
>TraesNOR5B03G02954100.1
>TraesNOR5B03G02954370.1
>TraesNOR5B03G02954580.1
>TraesNOR5B03G02962870.1
>TraesNOR5B03G02963740.1
>TraesNOR5B03G02963740.2
>TraesNOR5B03G02964090.1
>TraesNOR5B03G02964850.1
>TraesNOR5B03G02964860.1
>TraesNOR5B03G02966940.1
>TraesNOR5B03G02967860.1
>TraesNOR5B03G02967910.1
>TraesNOR5B03G02967920.1
>TraesNOR5B03G02968930.1
>TraesNOR5B03G02971810.1
>TraesNOR5B03G02971810.2
>TraesNOR5B03G02974280.1
>TraesNOR5B03G02974960.1
>TraesNOR5B03G02974990.1
>TraesNOR5B03G02975050.1
>TraesNOR5B03G02975060.1
>TraesNOR5B03G02975060.2
>TraesNOR5B03G02975190.1
>TraesNOR5B03G02975200.1
>TraesNOR5B03G02975280.1
>TraesNOR5B03G02975310.1
>TraesNOR5B03G02975330.1
>TraesNOR5B03G02975390.1
>TraesNOR5B03G02975390.2
>TraesNOR5B03G02977690.1
>TraesNOR5B03G02977820.1
>TraesNOR5B03G02979030.1
>TraesNOR5B03G02979770.1
>TraesNOR5B03G02980300.1
>TraesNOR5B03G02980420.1
>TraesNOR5B03G02980430.1
>TraesNOR5B03G02980490.1
>TraesNOR5B03G02980500.1
>TraesNOR5B03G02980590.1
>TraesNOR5B03G02980730.1
>TraesNOR5B03G02980810.1
>TraesNOR5B03G02980870.1
>TraesNOR5B03G02980920.1
>TraesNOR5B03G02981010.1
>TraesNOR5B03G02981010.2
>TraesNOR5B03G02981010.3
>TraesNOR5B03G02981010.4
>TraesNOR5B03G02982340.1
>TraesNOR5B03G02982670.1
>TraesNOR5B03G02982670.2
>TraesNOR5B03G02984330.1
>TraesNOR5B03G02985670.1
>TraesNOR5B03G02985670.2
>TraesNOR5B03G02985670.3
>TraesNOR5B03G02986100.1
>TraesNOR5B03G02988210.1
>TraesNOR5B03G02988930.1
>TraesNOR5B03G02989950.1
>TraesNOR5B03G02989960.1
>TraesNOR5B03G02990030.1
>TraesNOR5B03G02990350.1
>TraesNOR5B03G02990620.1
>TraesNOR5B03G02990620.2
>TraesNOR5B03G02991650.1
>TraesNOR5B03G02991840.1
>TraesNOR5B03G02991840.2
>TraesNOR5B03G02991840.3
>TraesNOR5B03G02992870.1
>TraesNOR5B03G02993170.1
>TraesNOR5B03G02993670.1
>TraesNOR5B03G02993670.2
>TraesNOR5B03G02994060.1
>TraesNOR5B03G02994250.1
>TraesNOR5B03G02994510.1
>TraesNOR5B03G02994650.1
>TraesNOR5B03G02994740.1
>TraesNOR5B03G02994740.2
>TraesNOR5B03G02996140.1
>TraesNOR5B03G02996650.1
>TraesNOR5B03G02997510.1
>TraesNOR5B03G02998470.1
>TraesNOR5B03G02998470.2
>TraesNOR5B03G03000150.1
>TraesNOR5B03G03002930.1
>TraesNOR5B03G03002970.1
>TraesNOR5B03G03004880.1
>TraesNOR5B03G03006130.1
>TraesNOR5B03G03006160.1
>TraesNOR5B03G03010160.1
>TraesNOR5B03G03010340.1
>TraesNOR5B03G03010350.1
>TraesNOR5B03G03010590.1
>TraesNOR5B03G03011180.1
>TraesNOR5B03G03011400.1
>TraesNOR5B03G03011610.1
>TraesNOR5B03G03012070.1
>TraesNOR5B03G03012850.1
>TraesNOR5B03G03013460.1
>TraesNOR5B03G03013790.1
>TraesNOR5B03G03014060.1
>TraesNOR5B03G03015040.1
>TraesNOR5B03G03019150.1
>TraesNOR5B03G03020330.1
>TraesNOR5B03G03020850.1
>TraesNOR5B03G03021040.1
>TraesNOR5B03G03022980.1
>TraesNOR5B03G03024200.1
>TraesNOR5B03G03027150.1
>TraesNOR5B03G03027290.1
>TraesNOR5B03G03027340.2
>TraesNOR5B03G03027340.3
>TraesNOR5B03G03028370.1
>TraesNOR5B03G03028430.1
>TraesNOR5B03G03029370.1
>TraesNOR5B03G03029370.2
>TraesNOR5B03G03029720.1
>TraesNOR5B03G03029740.1
>TraesNOR5B03G03029770.1
>TraesNOR5B03G03029790.1
>TraesNOR5B03G03033370.1
>TraesNOR5B03G03033370.2
>TraesNOR5B03G03036500.1
>TraesNOR5B03G03036730.1
>TraesNOR5B03G03036920.1
>TraesNOR5B03G03037070.1
>TraesNOR5B03G03037090.1
>TraesNOR5B03G03037120.1
>TraesNOR5B03G03038300.1
>TraesNOR5B03G03038300.2
>TraesNOR5B03G03038350.1
>TraesNOR5B03G03039190.1
>TraesNOR5B03G03039640.1
>TraesNOR5B03G03039640.2
>TraesNOR5B03G03039640.3
>TraesNOR5B03G03041090.1
>TraesNOR5B03G03041190.1
>TraesNOR5B03G03041190.2
>TraesNOR5B03G03041190.3
>TraesNOR5B03G03041190.4
>TraesNOR5B03G03041960.1
>TraesNOR5B03G03041980.1
>TraesNOR5B03G03041990.1
>TraesNOR5B03G03042580.1
>TraesNOR5B03G03043530.1_split1
>TraesNOR5B03G03043530.1_split2
>TraesNOR5B03G03043550.1
>TraesNOR5B03G03043620.1_split1
>TraesNOR5B03G03043620.1_split2
>TraesNOR5B03G03043620.1_split3
>TraesNOR5B03G03043620.2_split1
>TraesNOR5B03G03043620.2_split2
>TraesNOR5B03G03043620.2_split3
>TraesNOR5B03G03043630.1_split1
>TraesNOR5B03G03043630.1_split2
>TraesNOR5B03G03046310.1
>TraesNOR5B03G03046340.1
>TraesNOR5B03G03047190.1
>TraesNOR5B03G03047470.1
>TraesNOR5B03G03047530.1
>TraesNOR5B03G03048560.1
>TraesNOR5B03G03048580.1
>TraesNOR5B03G03051960.1
>TraesNOR5B03G03052890.1
>TraesNOR5B03G03052890.2
>TraesNOR5B03G03052890.3
>TraesNOR5D03G03056870.1
>TraesNOR5D03G03057100.1
>TraesNOR5D03G03057280.1
>TraesNOR5D03G03057560.1_split1
>TraesNOR5D03G03057560.1_split2
>TraesNOR5D03G03057560.2_split1
>TraesNOR5D03G03057560.2_split2
>TraesNOR5D03G03058020.1
>TraesNOR5D03G03059150.1
>TraesNOR5D03G03059200.1
>TraesNOR5D03G03059880.1_split1
>TraesNOR5D03G03059880.1_split2
>TraesNOR5D03G03059880.2_split1
>TraesNOR5D03G03059880.2_split2
>TraesNOR5D03G03059930.1
>TraesNOR5D03G03061420.1
>TraesNOR5D03G03061420.2
>TraesNOR5D03G03062120.1
>TraesNOR5D03G03062590.1
>TraesNOR5D03G03062590.2
>TraesNOR5D03G03062590.3
>TraesNOR5D03G03062590.4
>TraesNOR5D03G03063680.1
>TraesNOR5D03G03063680.2
>TraesNOR5D03G03067430.1
>TraesNOR5D03G03071540.1
>TraesNOR5D03G03071550.1
>TraesNOR5D03G03071570.1
>TraesNOR5D03G03071580.1
>TraesNOR5D03G03071610.1
>TraesNOR5D03G03075150.1
>TraesNOR5D03G03077760.1
>TraesNOR5D03G03077760.2
>TraesNOR5D03G03078240.1
>TraesNOR5D03G03078240.2
>TraesNOR5D03G03078240.3
>TraesNOR5D03G03078330.1
>TraesNOR5D03G03078350.1
>TraesNOR5D03G03078360.1
>TraesNOR5D03G03078390.1
>TraesNOR5D03G03078420.1
>TraesNOR5D03G03078750.1
>TraesNOR5D03G03078790.1
>TraesNOR5D03G03079800.1
>TraesNOR5D03G03081200.1
>TraesNOR5D03G03082720.1
>TraesNOR5D03G03082720.2
>TraesNOR5D03G03083390.1
>TraesNOR5D03G03083580.1
>TraesNOR5D03G03083580.2
>TraesNOR5D03G03083580.3
>TraesNOR5D03G03083580.4
>TraesNOR5D03G03083960.1
>TraesNOR5D03G03086410.1
>TraesNOR5D03G03090030.1
>TraesNOR5D03G03090910.1
>TraesNOR5D03G03092480.1
>TraesNOR5D03G03092690.1
>TraesNOR5D03G03093230.1
>TraesNOR5D03G03093630.1
>TraesNOR5D03G03093950.1
>TraesNOR5D03G03093950.2
>TraesNOR5D03G03104890.1
>TraesNOR5D03G03105350.1
>TraesNOR5D03G03108830.1
>TraesNOR5D03G03108920.1
>TraesNOR5D03G03108920.2
>TraesNOR5D03G03108920.3
>TraesNOR5D03G03110400.1
>TraesNOR5D03G03114010.1
>TraesNOR5D03G03117350.1
>TraesNOR5D03G03117350.2
>TraesNOR5D03G03118190.1
>TraesNOR5D03G03120200.1
>TraesNOR5D03G03123690.1
>TraesNOR5D03G03123960.1
>TraesNOR5D03G03124540.1
>TraesNOR5D03G03124540.2
>TraesNOR5D03G03124760.1
>TraesNOR5D03G03124760.2
>TraesNOR5D03G03126500.1
>TraesNOR5D03G03126910.1
>TraesNOR5D03G03128310.1
>TraesNOR5D03G03130020.1
>TraesNOR5D03G03130020.2
>TraesNOR5D03G03130170.1
>TraesNOR5D03G03131770.1
>TraesNOR5D03G03132650.1
>TraesNOR5D03G03133990.1
>TraesNOR5D03G03134460.1
>TraesNOR5D03G03135220.1
>TraesNOR5D03G03136410.1
>TraesNOR5D03G03136410.2
>TraesNOR5D03G03137580.1
>TraesNOR5D03G03139910.1
>TraesNOR5D03G03139910.2
>TraesNOR5D03G03139910.3
>TraesNOR5D03G03139910.4
>TraesNOR5D03G03139930.1
>TraesNOR5D03G03139930.2
>TraesNOR5D03G03140500.1
>TraesNOR5D03G03141200.1
>TraesNOR5D03G03141380.1
>TraesNOR5D03G03141380.2
>TraesNOR5D03G03141510.1
>TraesNOR5D03G03141510.2
>TraesNOR5D03G03142310.1
>TraesNOR5D03G03142390.1
>TraesNOR5D03G03142420.1
>TraesNOR5D03G03142620.1
>TraesNOR5D03G03143010.1
>TraesNOR5D03G03143010.2
>TraesNOR5D03G03145860.1
>TraesNOR5D03G03145920.1
>TraesNOR5D03G03145920.2
>TraesNOR5D03G03147090.1
>TraesNOR5D03G03150100.1
>TraesNOR5D03G03150590.1
>TraesNOR5D03G03150620.1
>TraesNOR5D03G03151270.1
>TraesNOR5D03G03151340.1
>TraesNOR5D03G03151350.1
>TraesNOR5D03G03151480.1
>TraesNOR5D03G03151990.1
>TraesNOR5D03G03155980.1
>TraesNOR5D03G03156700.1
>TraesNOR5D03G03156730.1
>TraesNOR5D03G03160010.1
>TraesNOR5D03G03160570.1
>TraesNOR5D03G03161880.1_split1
>TraesNOR5D03G03161880.1_split2
>TraesNOR5D03G03161880.2_split1
>TraesNOR5D03G03161880.2_split2
>TraesNOR5D03G03161880.3_split1
>TraesNOR5D03G03161880.3_split2
>TraesNOR5D03G03163490.1
>TraesNOR5D03G03164820.1
>TraesNOR5D03G03164840.1
>TraesNOR5D03G03164900.1
>TraesNOR5D03G03164900.2
>TraesNOR5D03G03166590.1
>TraesNOR5D03G03166590.2
>TraesNOR5D03G03166590.3
>TraesNOR5D03G03166590.4
>TraesNOR5D03G03166870.1
>TraesNOR5D03G03167220.1
>TraesNOR5D03G03167250.1
>TraesNOR5D03G03167280.1
>TraesNOR5D03G03167940.1
>TraesNOR5D03G03168840.1
>TraesNOR5D03G03169770.1
>TraesNOR5D03G03173310.1
>TraesNOR5D03G03174460.1
>TraesNOR5D03G03174530.1
>TraesNOR5D03G03176880.1
>TraesNOR5D03G03179980.1
>TraesNOR5D03G03180470.1
>TraesNOR5D03G03180470.2
>TraesNOR5D03G03180490.1
>TraesNOR5D03G03180500.1
>TraesNOR5D03G03181180.1
>TraesNOR5D03G03181340.1
>TraesNOR5D03G03188600.1
>TraesNOR5D03G03189870.1
>TraesNOR5D03G03189870.2
>TraesNOR5D03G03190060.1
>TraesNOR5D03G03190520.1
>TraesNOR5D03G03190530.1
>TraesNOR5D03G03190530.2
>TraesNOR5D03G03190540.1
>TraesNOR5D03G03192350.1
>TraesNOR5D03G03192350.2
>TraesNOR5D03G03193370.1
>TraesNOR5D03G03193430.1
>TraesNOR5D03G03193440.1
>TraesNOR5D03G03193470.1
>TraesNOR5D03G03194460.1
>TraesNOR5D03G03199360.1
>TraesNOR5D03G03199370.1
>TraesNOR5D03G03199390.1
>TraesNOR5D03G03199450.1
>TraesNOR5D03G03199480.1
>TraesNOR5D03G03199500.1
>TraesNOR5D03G03199510.1
>TraesNOR5D03G03199530.1
>TraesNOR5D03G03199610.1
>TraesNOR5D03G03201520.1
>TraesNOR5D03G03203770.1
>TraesNOR5D03G03203770.2
>TraesNOR5D03G03204010.1
>TraesNOR5D03G03204060.1
>TraesNOR5D03G03204210.1
>TraesNOR5D03G03204230.1
>TraesNOR5D03G03204290.1
>TraesNOR5D03G03204320.1
>TraesNOR5D03G03204330.1
>TraesNOR5D03G03204360.1
>TraesNOR5D03G03204380.1
>TraesNOR5D03G03204420.1
>TraesNOR5D03G03204440.1
>TraesNOR5D03G03204500.1
>TraesNOR5D03G03205250.1
>TraesNOR5D03G03206190.1
>TraesNOR5D03G03206190.2
>TraesNOR5D03G03207730.1
>TraesNOR5D03G03208570.1
>TraesNOR5D03G03208570.2
>TraesNOR5D03G03208960.1
>TraesNOR5D03G03210630.1
>TraesNOR5D03G03210990.1
>TraesNOR5D03G03211970.1
>TraesNOR5D03G03211980.1
>TraesNOR5D03G03212420.1
>TraesNOR5D03G03212580.1
>TraesNOR5D03G03213580.1
>TraesNOR5D03G03213800.1
>TraesNOR5D03G03213800.2
>TraesNOR5D03G03214570.1
>TraesNOR5D03G03214570.2
>TraesNOR5D03G03214900.1
>TraesNOR5D03G03215130.1
>TraesNOR5D03G03215130.2
>TraesNOR5D03G03215550.1
>TraesNOR5D03G03215800.1
>TraesNOR5D03G03216130.1
>TraesNOR5D03G03216200.1
>TraesNOR5D03G03216310.1
>TraesNOR5D03G03216310.2
>TraesNOR5D03G03217840.1
>TraesNOR5D03G03219530.1
>TraesNOR5D03G03219530.2
>TraesNOR5D03G03223280.1
>TraesNOR5D03G03223340.1
>TraesNOR5D03G03224800.1
>TraesNOR5D03G03226350.1
>TraesNOR5D03G03227450.1
>TraesNOR5D03G03228740.1
>TraesNOR5D03G03228850.1
>TraesNOR5D03G03228860.1
>TraesNOR5D03G03228860.2
>TraesNOR5D03G03229080.1
>TraesNOR5D03G03229160.1
>TraesNOR5D03G03229170.1
>TraesNOR5D03G03230090.1
>TraesNOR5D03G03230460.1
>TraesNOR5D03G03231290.1
>TraesNOR5D03G03231290.2
>TraesNOR5D03G03231330.1
>TraesNOR5D03G03231340.1
>TraesNOR5D03G03232180.1
>TraesNOR5D03G03234810.1
>TraesNOR5D03G03236070.1
>TraesNOR5D03G03236070.2
>TraesNOR5D03G03237060.1
>TraesNOR5D03G03237120.1
>TraesNOR5D03G03237120.2
>TraesNOR5D03G03237120.3
>TraesNOR5D03G03237130.1
>TraesNOR5D03G03237720.1
>TraesNOR5D03G03238070.1
>TraesNOR5D03G03238830.1
>TraesNOR5D03G03239590.1
>TraesNOR5D03G03241320.1
>TraesNOR5D03G03242420.1
>TraesNOR5D03G03242540.1
>TraesNOR5D03G03242550.2
>TraesNOR5D03G03242550.3
>TraesNOR5D03G03243430.1
>TraesNOR5D03G03243560.1
>TraesNOR5D03G03244430.1
>TraesNOR5D03G03244430.2
>TraesNOR5D03G03244710.1
>TraesNOR5D03G03247650.1
>TraesNOR5D03G03250210.1
>TraesNOR5D03G03250630.1
>TraesNOR5D03G03250730.1
>TraesNOR5D03G03250840.1
>TraesNOR5D03G03250850.1
>TraesNOR5D03G03250860.1
>TraesNOR5D03G03252120.1
>TraesNOR5D03G03252200.1
>TraesNOR5D03G03252200.2
>TraesNOR5D03G03252770.1
>TraesNOR5D03G03252770.2
>TraesNOR5D03G03253180.1
>TraesNOR5D03G03253180.2
>TraesNOR5D03G03253180.3
>TraesNOR5D03G03253180.4
>TraesNOR5D03G03254140.1
>TraesNOR5D03G03254310.1
>TraesNOR5D03G03254310.2
>TraesNOR5D03G03254650.1
>TraesNOR5D03G03255020.1
>TraesNOR5D03G03255020.2
>TraesNOR5D03G03255920.1_split1
>TraesNOR5D03G03255920.1_split2
>TraesNOR5D03G03255920.1_split3
>TraesNOR5D03G03255920.2_split1
>TraesNOR5D03G03255920.2_split2
>TraesNOR5D03G03255920.2_split3
>TraesNOR5D03G03255940.1_split1
>TraesNOR5D03G03255940.1_split2
>TraesNOR5D03G03255940.2_split1
>TraesNOR5D03G03255940.2_split2
>TraesNOR5D03G03256530.1
>TraesNOR5D03G03257900.1
>TraesNOR5D03G03257900.2
>TraesNOR5D03G03257940.1
>TraesNOR5D03G03258950.1
>TraesNOR5D03G03259510.1
>TraesNOR5D03G03260690.1
>TraesNOR5D03G03260690.2
>TraesNOR5D03G03260690.3
>TraesNOR5D03G03260690.4
>TraesNOR5D03G03261270.1
>TraesNOR5D03G03261560.1
>TraesNOR5D03G03262420.1
>TraesNOR5D03G03262430.1
>TraesNOR5D03G03264130.1
>TraesNOR6A03G03264840.1
>TraesNOR6A03G03265210.1
>TraesNOR6A03G03265240.1
>TraesNOR6A03G03265250.1
>TraesNOR6A03G03265250.2
>TraesNOR6A03G03265890.1_split1
>TraesNOR6A03G03265890.1_split2
>TraesNOR6A03G03266890.1
>TraesNOR6A03G03266910.1
>TraesNOR6A03G03266910.2
>TraesNOR6A03G03270570.1
>TraesNOR6A03G03270600.1
>TraesNOR6A03G03270900.1
>TraesNOR6A03G03270900.2
>TraesNOR6A03G03271760.1
>TraesNOR6A03G03271810.1
>TraesNOR6A03G03271810.2
>TraesNOR6A03G03272280.1
>TraesNOR6A03G03273380.1
>TraesNOR6A03G03273920.1
>TraesNOR6A03G03273940.1
>TraesNOR6A03G03274450.1
>TraesNOR6A03G03276120.1
>TraesNOR6A03G03276180.1
>TraesNOR6A03G03278110.1
>TraesNOR6A03G03278370.1
>TraesNOR6A03G03281370.1
>TraesNOR6A03G03281500.1
>TraesNOR6A03G03282550.1
>TraesNOR6A03G03282860.1
>TraesNOR6A03G03283420.1
>TraesNOR6A03G03284480.1
>TraesNOR6A03G03284590.1
>TraesNOR6A03G03284950.1
>TraesNOR6A03G03288310.1
>TraesNOR6A03G03288360.1
>TraesNOR6A03G03288430.1
>TraesNOR6A03G03290360.1
>TraesNOR6A03G03291440.1
>TraesNOR6A03G03295490.1
>TraesNOR6A03G03295490.2
>TraesNOR6A03G03299410.1
>TraesNOR6A03G03299520.1
>TraesNOR6A03G03302980.1
>TraesNOR6A03G03307790.1
>TraesNOR6A03G03309330.1
>TraesNOR6A03G03309460.1
>TraesNOR6A03G03309500.1
>TraesNOR6A03G03309500.2
>TraesNOR6A03G03309940.1
>TraesNOR6A03G03310640.1
>TraesNOR6A03G03310730.1
>TraesNOR6A03G03310740.1
>TraesNOR6A03G03310760.1
>TraesNOR6A03G03310810.1
>TraesNOR6A03G03310820.1
>TraesNOR6A03G03310830.1
>TraesNOR6A03G03310940.1
>TraesNOR6A03G03310970.1
>TraesNOR6A03G03310990.1
>TraesNOR6A03G03311020.1
>TraesNOR6A03G03311060.1
>TraesNOR6A03G03312600.1
>TraesNOR6A03G03313380.1
>TraesNOR6A03G03313390.1
>TraesNOR6A03G03313410.1
>TraesNOR6A03G03314460.1
>TraesNOR6A03G03314460.2
>TraesNOR6A03G03316470.1
>TraesNOR6A03G03319280.1
>TraesNOR6A03G03321190.1
>TraesNOR6A03G03321190.2
>TraesNOR6A03G03321780.1
>TraesNOR6A03G03324200.1
>TraesNOR6A03G03324510.1
>TraesNOR6A03G03328310.1
>TraesNOR6A03G03330120.1
>TraesNOR6A03G03333190.1
>TraesNOR6A03G03333590.1
>TraesNOR6A03G03338340.1
>TraesNOR6A03G03338340.2
>TraesNOR6A03G03339780.1
>TraesNOR6A03G03340660.1
>TraesNOR6A03G03341040.1
>TraesNOR6A03G03341060.1
>TraesNOR6A03G03341860.1
>TraesNOR6A03G03342600.1
>TraesNOR6A03G03346980.1
>TraesNOR6A03G03348920.1
>TraesNOR6A03G03362060.1
>TraesNOR6A03G03362060.2
>TraesNOR6A03G03362140.1
>TraesNOR6A03G03365600.1
>TraesNOR6A03G03365600.2
>TraesNOR6A03G03365600.3
>TraesNOR6A03G03366760.1
>TraesNOR6A03G03369850.1
>TraesNOR6A03G03370460.1
>TraesNOR6A03G03370920.1
>TraesNOR6A03G03370920.2
>TraesNOR6A03G03372820.1
>TraesNOR6A03G03372820.2
>TraesNOR6A03G03372820.3
>TraesNOR6A03G03374920.1
>TraesNOR6A03G03374920.2
>TraesNOR6A03G03377490.1
>TraesNOR6A03G03378880.1
>TraesNOR6A03G03379580.1
>TraesNOR6A03G03379580.2
>TraesNOR6A03G03379590.1
>TraesNOR6A03G03381570.1
>TraesNOR6A03G03381570.2
>TraesNOR6A03G03381570.3
>TraesNOR6A03G03384730.1
>TraesNOR6A03G03384980.1
>TraesNOR6A03G03386240.1
>TraesNOR6A03G03386710.1
>TraesNOR6A03G03386770.1
>TraesNOR6A03G03386770.2
>TraesNOR6A03G03386770.3
>TraesNOR6A03G03386770.4
>TraesNOR6A03G03387400.1
>TraesNOR6A03G03388090.1
>TraesNOR6A03G03388210.1
>TraesNOR6A03G03391700.1
>TraesNOR6A03G03392360.1
>TraesNOR6A03G03394000.1
>TraesNOR6A03G03394770.1
>TraesNOR6A03G03398040.1
>TraesNOR6A03G03398040.2
>TraesNOR6A03G03398040.3
>TraesNOR6A03G03398040.4
>TraesNOR6A03G03398040.5
>TraesNOR6A03G03398420.1
>TraesNOR6A03G03400220.1
>TraesNOR6A03G03400790.1
>TraesNOR6A03G03402950.1
>TraesNOR6A03G03405150.1
>TraesNOR6A03G03405370.1
>TraesNOR6A03G03407040.1
>TraesNOR6A03G03407080.1
>TraesNOR6A03G03409290.1
>TraesNOR6A03G03411650.1
>TraesNOR6A03G03414090.1
>TraesNOR6A03G03416180.1
>TraesNOR6A03G03418090.1
>TraesNOR6A03G03419470.1
>TraesNOR6A03G03420330.1
>TraesNOR6A03G03421390.1
>TraesNOR6A03G03421460.1
>TraesNOR6A03G03422090.1
>TraesNOR6A03G03423580.1
>TraesNOR6A03G03425470.1
>TraesNOR6A03G03425470.2
>TraesNOR6A03G03425800.1
>TraesNOR6A03G03425880.1
>TraesNOR6A03G03428440.1
>TraesNOR6A03G03428460.1
>TraesNOR6A03G03428480.1
>TraesNOR6A03G03428490.1
>TraesNOR6A03G03428500.1
>TraesNOR6A03G03428660.1
>TraesNOR6A03G03428670.1
>TraesNOR6A03G03431230.1
>TraesNOR6A03G03431640.1
>TraesNOR6A03G03431750.1
>TraesNOR6A03G03435560.1
>TraesNOR6A03G03436020.1
>TraesNOR6A03G03436070.1
>TraesNOR6A03G03436190.1
>TraesNOR6A03G03436200.1
>TraesNOR6A03G03436260.1
>TraesNOR6A03G03436330.1
>TraesNOR6A03G03436610.1
>TraesNOR6A03G03436690.1
>TraesNOR6A03G03436760.1
>TraesNOR6A03G03437130.1
>TraesNOR6A03G03437130.2
>TraesNOR6A03G03437130.3
>TraesNOR6A03G03438970.1
>TraesNOR6A03G03438980.1
>TraesNOR6A03G03438990.1
>TraesNOR6A03G03439280.1
>TraesNOR6A03G03440500.1
>TraesNOR6A03G03440550.1
>TraesNOR6A03G03440560.1
>TraesNOR6A03G03442190.1
>TraesNOR6A03G03442190.2
>TraesNOR6A03G03442190.3
>TraesNOR6A03G03442190.4
>TraesNOR6A03G03442600.1
>TraesNOR6A03G03443340.1
>TraesNOR6A03G03443770.1
>TraesNOR6A03G03444050.1
>TraesNOR6A03G03446060.1
>TraesNOR6A03G03446070.1
>TraesNOR6A03G03446090.1
>TraesNOR6A03G03446110.1
>TraesNOR6A03G03446820.1
>TraesNOR6A03G03446820.2
>TraesNOR6A03G03446990.1
>TraesNOR6A03G03447030.1
>TraesNOR6A03G03447030.2
>TraesNOR6A03G03447040.1
>TraesNOR6A03G03447050.1
>TraesNOR6A03G03448580.1
>TraesNOR6A03G03448580.2
>TraesNOR6A03G03448790.1
>TraesNOR6A03G03449320.1
>TraesNOR6A03G03449510.1
>TraesNOR6A03G03450360.1
>TraesNOR6A03G03450410.1
>TraesNOR6B03G03451260.1
>TraesNOR6B03G03451380.1
>TraesNOR6B03G03451630.1
>TraesNOR6B03G03451960.1
>TraesNOR6B03G03452120.1
>TraesNOR6B03G03452270.1
>TraesNOR6B03G03452520.1_split1
>TraesNOR6B03G03452520.1_split2
>TraesNOR6B03G03453240.1
>TraesNOR6B03G03453700.1_split1
>TraesNOR6B03G03453700.1_split2
>TraesNOR6B03G03454050.1
>TraesNOR6B03G03457190.1
>TraesNOR6B03G03459060.1
>TraesNOR6B03G03459380.1
>TraesNOR6B03G03460020.1
>TraesNOR6B03G03460420.1
>TraesNOR6B03G03461310.1
>TraesNOR6B03G03461760.1
>TraesNOR6B03G03461780.1
>TraesNOR6B03G03463120.1
>TraesNOR6B03G03463510.1
>TraesNOR6B03G03463930.1
>TraesNOR6B03G03463930.2
>TraesNOR6B03G03463930.3
>TraesNOR6B03G03463930.4
>TraesNOR6B03G03464080.1
>TraesNOR6B03G03464090.1
>TraesNOR6B03G03464500.1
>TraesNOR6B03G03465240.1
>TraesNOR6B03G03467280.1
>TraesNOR6B03G03467290.1
>TraesNOR6B03G03467430.1
>TraesNOR6B03G03467650.1
>TraesNOR6B03G03469250.1
>TraesNOR6B03G03469470.1
>TraesNOR6B03G03469480.1
>TraesNOR6B03G03469480.2
>TraesNOR6B03G03469480.3
>TraesNOR6B03G03469590.1
>TraesNOR6B03G03469740.1
>TraesNOR6B03G03469870.1
>TraesNOR6B03G03469900.1
>TraesNOR6B03G03470070.1
>TraesNOR6B03G03470170.1
>TraesNOR6B03G03470170.2
>TraesNOR6B03G03470170.3
>TraesNOR6B03G03470740.1
>TraesNOR6B03G03471000.1
>TraesNOR6B03G03471000.2
>TraesNOR6B03G03473580.1
>TraesNOR6B03G03474200.1
>TraesNOR6B03G03474200.2
>TraesNOR6B03G03474450.1
>TraesNOR6B03G03474450.2
>TraesNOR6B03G03474570.1
>TraesNOR6B03G03475850.1
>TraesNOR6B03G03475970.1
>TraesNOR6B03G03480540.1
>TraesNOR6B03G03480540.2
>TraesNOR6B03G03481210.1
>TraesNOR6B03G03482580.1
>TraesNOR6B03G03482750.1
>TraesNOR6B03G03485310.1
>TraesNOR6B03G03485460.1
>TraesNOR6B03G03485610.1
>TraesNOR6B03G03485630.1
>TraesNOR6B03G03485920.1
>TraesNOR6B03G03487530.1
>TraesNOR6B03G03487530.2
>TraesNOR6B03G03487830.1
>TraesNOR6B03G03488280.1
>TraesNOR6B03G03489940.1
>TraesNOR6B03G03490390.1
>TraesNOR6B03G03494030.1
>TraesNOR6B03G03498340.1
>TraesNOR6B03G03503710.1
>TraesNOR6B03G03503790.1
>TraesNOR6B03G03505270.1_split1
>TraesNOR6B03G03505270.1_split2
>TraesNOR6B03G03507580.1
>TraesNOR6B03G03507650.1
>TraesNOR6B03G03512370.1
>TraesNOR6B03G03512370.2
>TraesNOR6B03G03512370.3
>TraesNOR6B03G03513820.1
>TraesNOR6B03G03513990.1
>TraesNOR6B03G03514520.1
>TraesNOR6B03G03515570.1
>TraesNOR6B03G03515630.1
>TraesNOR6B03G03515680.1
>TraesNOR6B03G03515700.1
>TraesNOR6B03G03515730.1
>TraesNOR6B03G03515760.1
>TraesNOR6B03G03515810.1
>TraesNOR6B03G03515890.1
>TraesNOR6B03G03515930.1
>TraesNOR6B03G03516050.1
>TraesNOR6B03G03517790.1
>TraesNOR6B03G03518510.1
>TraesNOR6B03G03518550.1
>TraesNOR6B03G03520010.1
>TraesNOR6B03G03520050.1
>TraesNOR6B03G03522440.1
>TraesNOR6B03G03525560.1
>TraesNOR6B03G03527150.1
>TraesNOR6B03G03527150.2
>TraesNOR6B03G03527920.1
>TraesNOR6B03G03527920.2
>TraesNOR6B03G03529750.1
>TraesNOR6B03G03529750.2
>TraesNOR6B03G03529750.3
>TraesNOR6B03G03530250.1
>TraesNOR6B03G03533050.1
>TraesNOR6B03G03536110.1
>TraesNOR6B03G03537420.1
>TraesNOR6B03G03539030.1
>TraesNOR6B03G03539260.1
>TraesNOR6B03G03542450.1
>TraesNOR6B03G03548510.1
>TraesNOR6B03G03549780.1
>TraesNOR6B03G03549870.1
>TraesNOR6B03G03550450.1
>TraesNOR6B03G03556170.1
>TraesNOR6B03G03560860.1
>TraesNOR6B03G03567270.1
>TraesNOR6B03G03572790.1
>TraesNOR6B03G03572850.1
>TraesNOR6B03G03572850.2
>TraesNOR6B03G03572850.3
>TraesNOR6B03G03572980.1
>TraesNOR6B03G03575890.1
>TraesNOR6B03G03575890.2
>TraesNOR6B03G03575890.3
>TraesNOR6B03G03576340.1
>TraesNOR6B03G03576720.1
>TraesNOR6B03G03576720.2
>TraesNOR6B03G03580720.1
>TraesNOR6B03G03580720.2
>TraesNOR6B03G03582870.1
>TraesNOR6B03G03585320.1
>TraesNOR6B03G03586980.1
>TraesNOR6B03G03587020.1
>TraesNOR6B03G03587570.1
>TraesNOR6B03G03588880.1
>TraesNOR6B03G03591090.1
>TraesNOR6B03G03592970.1
>TraesNOR6B03G03593090.1
>TraesNOR6B03G03593090.2
>TraesNOR6B03G03593090.3
>TraesNOR6B03G03595050.1
>TraesNOR6B03G03595190.1
>TraesNOR6B03G03598570.1
>TraesNOR6B03G03599170.1
>TraesNOR6B03G03601190.1
>TraesNOR6B03G03602090.1
>TraesNOR6B03G03605580.1
>TraesNOR6B03G03605580.2
>TraesNOR6B03G03605580.3
>TraesNOR6B03G03605580.4
>TraesNOR6B03G03606100.1
>TraesNOR6B03G03606100.2
>TraesNOR6B03G03606100.3
>TraesNOR6B03G03606100.4
>TraesNOR6B03G03606680.1
>TraesNOR6B03G03608580.1
>TraesNOR6B03G03609830.1
>TraesNOR6B03G03616250.1
>TraesNOR6B03G03620390.1
>TraesNOR6B03G03624070.1
>TraesNOR6B03G03630910.1
>TraesNOR6B03G03633740.1
>TraesNOR6B03G03635600.1
>TraesNOR6B03G03637910.1
>TraesNOR6B03G03637910.2
>TraesNOR6B03G03638060.1
>TraesNOR6B03G03638870.1
>TraesNOR6B03G03641070.1
>TraesNOR6B03G03643080.1
>TraesNOR6B03G03643080.2
>TraesNOR6B03G03643080.3
>TraesNOR6B03G03643850.1
>TraesNOR6B03G03643940.1
>TraesNOR6B03G03645530.1
>TraesNOR6B03G03646450.1
>TraesNOR6B03G03646480.1
>TraesNOR6B03G03646720.1
>TraesNOR6B03G03649830.1
>TraesNOR6B03G03650630.1
>TraesNOR6B03G03653520.1
>TraesNOR6B03G03655890.1_split1
>TraesNOR6B03G03655890.1_split2
>TraesNOR6B03G03655890.2
>TraesNOR6B03G03656210.1
>TraesNOR6B03G03656220.1
>TraesNOR6B03G03658610.1
>TraesNOR6B03G03658610.2
>TraesNOR6B03G03658900.1
>TraesNOR6B03G03658950.1
>TraesNOR6B03G03658970.1
>TraesNOR6B03G03658980.1
>TraesNOR6B03G03659040.1
>TraesNOR6B03G03659090.1
>TraesNOR6B03G03659200.1
>TraesNOR6B03G03659380.1
>TraesNOR6B03G03659520.1
>TraesNOR6B03G03659570.1
>TraesNOR6B03G03660160.1
>TraesNOR6B03G03660200.1
>TraesNOR6B03G03660250.1
>TraesNOR6B03G03660280.1
>TraesNOR6B03G03660300.1
>TraesNOR6B03G03660300.2
>TraesNOR6B03G03662770.2
>TraesNOR6B03G03663130.1
>TraesNOR6B03G03663130.2
>TraesNOR6B03G03664200.1
>TraesNOR6B03G03666040.1
>TraesNOR6B03G03666140.1
>TraesNOR6B03G03667860.1
>TraesNOR6B03G03667860.2
>TraesNOR6B03G03667860.3
>TraesNOR6B03G03667860.4
>TraesNOR6B03G03669530.1
>TraesNOR6B03G03670550.1
>TraesNOR6B03G03671260.1
>TraesNOR6B03G03674180.1
>TraesNOR6B03G03674190.1
>TraesNOR6B03G03675030.1
>TraesNOR6B03G03675080.1
>TraesNOR6B03G03675440.1
>TraesNOR6B03G03675490.1
>TraesNOR6B03G03675500.1
>TraesNOR6B03G03676400.1
>TraesNOR6B03G03676720.1
>TraesNOR6B03G03676800.1
>TraesNOR6B03G03677520.1
>TraesNOR6B03G03677740.1
>TraesNOR6B03G03678480.1
>TraesNOR6B03G03679200.1
>TraesNOR6B03G03679310.1
>TraesNOR6D03G03680160.1
>TraesNOR6D03G03680310.1
>TraesNOR6D03G03680520.1
>TraesNOR6D03G03680560.1
>TraesNOR6D03G03680590.1
>TraesNOR6D03G03680590.2
>TraesNOR6D03G03681060.1
>TraesNOR6D03G03681090.1
>TraesNOR6D03G03681100.1
>TraesNOR6D03G03681980.1
>TraesNOR6D03G03683540.1
>TraesNOR6D03G03683590.1
>TraesNOR6D03G03684530.1
>TraesNOR6D03G03686560.1
>TraesNOR6D03G03687040.1
>TraesNOR6D03G03687470.1
>TraesNOR6D03G03688850.1
>TraesNOR6D03G03688850.2
>TraesNOR6D03G03688850.3
>TraesNOR6D03G03688850.4
>TraesNOR6D03G03688850.5
>TraesNOR6D03G03689020.1
>TraesNOR6D03G03689040.1
>TraesNOR6D03G03689130.1
>TraesNOR6D03G03689340.1
>TraesNOR6D03G03689390.1
>TraesNOR6D03G03691450.1
>TraesNOR6D03G03691450.2
>TraesNOR6D03G03691490.1_split1
>TraesNOR6D03G03691490.1_split2
>TraesNOR6D03G03691520.1
>TraesNOR6D03G03691700.1
>TraesNOR6D03G03693390.1
>TraesNOR6D03G03694100.1
>TraesNOR6D03G03694100.2
>TraesNOR6D03G03694100.3
>TraesNOR6D03G03694200.1
>TraesNOR6D03G03695090.1
>TraesNOR6D03G03695320.1
>TraesNOR6D03G03695370.1
>TraesNOR6D03G03697040.1
>TraesNOR6D03G03697470.1
>TraesNOR6D03G03697470.2
>TraesNOR6D03G03697590.1
>TraesNOR6D03G03697590.2
>TraesNOR6D03G03698810.1
>TraesNOR6D03G03699280.1
>TraesNOR6D03G03702020.1
>TraesNOR6D03G03702240.1
>TraesNOR6D03G03702320.1
>TraesNOR6D03G03703870.1
>TraesNOR6D03G03710900.1
>TraesNOR6D03G03711020.1
>TraesNOR6D03G03713840.1
>TraesNOR6D03G03713890.1
>TraesNOR6D03G03718330.1
>TraesNOR6D03G03720040.1
>TraesNOR6D03G03720130.1
>TraesNOR6D03G03720170.1
>TraesNOR6D03G03720610.1
>TraesNOR6D03G03720610.2
>TraesNOR6D03G03720610.3
>TraesNOR6D03G03721370.1
>TraesNOR6D03G03721410.1
>TraesNOR6D03G03721420.1
>TraesNOR6D03G03721430.1
>TraesNOR6D03G03721440.1
>TraesNOR6D03G03721500.1
>TraesNOR6D03G03721520.1
>TraesNOR6D03G03721610.1
>TraesNOR6D03G03721660.1
>TraesNOR6D03G03721670.1
>TraesNOR6D03G03721690.1
>TraesNOR6D03G03723020.1
>TraesNOR6D03G03723960.1
>TraesNOR6D03G03723990.1
>TraesNOR6D03G03724960.1
>TraesNOR6D03G03725000.1
>TraesNOR6D03G03727090.1
>TraesNOR6D03G03727090.2
>TraesNOR6D03G03729570.1
>TraesNOR6D03G03731180.1
>TraesNOR6D03G03731180.2
>TraesNOR6D03G03731940.1
>TraesNOR6D03G03731940.2
>TraesNOR6D03G03733350.1
>TraesNOR6D03G03733350.2
>TraesNOR6D03G03733660.1
>TraesNOR6D03G03735080.1
>TraesNOR6D03G03737300.1
>TraesNOR6D03G03739860.1
>TraesNOR6D03G03740190.1
>TraesNOR6D03G03741140.1
>TraesNOR6D03G03744620.1
>TraesNOR6D03G03744920.1
>TraesNOR6D03G03744970.1
>TraesNOR6D03G03745620.1
>TraesNOR6D03G03746400.1
>TraesNOR6D03G03753620.1
>TraesNOR6D03G03760180.1
>TraesNOR6D03G03764210.1
>TraesNOR6D03G03764210.2
>TraesNOR6D03G03764210.3
>TraesNOR6D03G03766650.1
>TraesNOR6D03G03766650.2
>TraesNOR6D03G03766730.1
>TraesNOR6D03G03766730.2
>TraesNOR6D03G03766730.3
>TraesNOR6D03G03766730.4
>TraesNOR6D03G03766770.1
>TraesNOR6D03G03766990.1
>TraesNOR6D03G03767240.1
>TraesNOR6D03G03767300.1
>TraesNOR6D03G03767470.1
>TraesNOR6D03G03767790.1
>TraesNOR6D03G03768030.1
>TraesNOR6D03G03768030.2
>TraesNOR6D03G03768030.3
>TraesNOR6D03G03769470.1
>TraesNOR6D03G03769470.2
>TraesNOR6D03G03772210.1
>TraesNOR6D03G03774130.1
>TraesNOR6D03G03774190.1
>TraesNOR6D03G03775790.1
>TraesNOR6D03G03775820.1
>TraesNOR6D03G03776490.1
>TraesNOR6D03G03777270.1
>TraesNOR6D03G03779420.1
>TraesNOR6D03G03780720.1
>TraesNOR6D03G03781140.1
>TraesNOR6D03G03781200.1
>TraesNOR6D03G03781200.2
>TraesNOR6D03G03781820.1
>TraesNOR6D03G03782520.1
>TraesNOR6D03G03782520.2
>TraesNOR6D03G03782600.1
>TraesNOR6D03G03785650.1
>TraesNOR6D03G03786260.1
>TraesNOR6D03G03786260.2
>TraesNOR6D03G03788360.1
>TraesNOR6D03G03789110.1
>TraesNOR6D03G03791640.1
>TraesNOR6D03G03791920.1
>TraesNOR6D03G03791920.2
>TraesNOR6D03G03791920.3
>TraesNOR6D03G03794100.1
>TraesNOR6D03G03794520.1
>TraesNOR6D03G03797170.1
>TraesNOR6D03G03799290.1
>TraesNOR6D03G03799760.1
>TraesNOR6D03G03802410.1
>TraesNOR6D03G03805160.1
>TraesNOR6D03G03809560.1
>TraesNOR6D03G03809560.2
>TraesNOR6D03G03811770.1
>TraesNOR6D03G03812820.1
>TraesNOR6D03G03814500.1
>TraesNOR6D03G03814500.2
>TraesNOR6D03G03814780.1
>TraesNOR6D03G03815480.1
>TraesNOR6D03G03818500.1
>TraesNOR6D03G03818500.2
>TraesNOR6D03G03818500.3
>TraesNOR6D03G03818890.1
>TraesNOR6D03G03818960.1
>TraesNOR6D03G03820100.1
>TraesNOR6D03G03820700.1
>TraesNOR6D03G03820710.1
>TraesNOR6D03G03820840.1
>TraesNOR6D03G03821960.1
>TraesNOR6D03G03824270.1
>TraesNOR6D03G03825250.1
>TraesNOR6D03G03826620.1
>TraesNOR6D03G03828480.1
>TraesNOR6D03G03828610.1
>TraesNOR6D03G03829070.1
>TraesNOR6D03G03829110.1
>TraesNOR6D03G03829120.1
>TraesNOR6D03G03829130.1
>TraesNOR6D03G03829150.1
>TraesNOR6D03G03829240.1
>TraesNOR6D03G03829420.1
>TraesNOR6D03G03829420.2
>TraesNOR6D03G03829430.1
>TraesNOR6D03G03829490.1
>TraesNOR6D03G03829990.1
>TraesNOR6D03G03830030.1
>TraesNOR6D03G03831770.1
>TraesNOR6D03G03831770.2
>TraesNOR6D03G03831790.1
>TraesNOR6D03G03832080.1
>TraesNOR6D03G03832080.2
>TraesNOR6D03G03833680.1
>TraesNOR6D03G03833750.1
>TraesNOR6D03G03833920.1
>TraesNOR6D03G03835220.1
>TraesNOR6D03G03835220.2
>TraesNOR6D03G03835990.1
>TraesNOR6D03G03838500.1
>TraesNOR6D03G03838510.1
>TraesNOR6D03G03838510.2
>TraesNOR6D03G03839370.1
>TraesNOR6D03G03839530.1
>TraesNOR6D03G03839560.1
>TraesNOR6D03G03839560.2
>TraesNOR6D03G03839570.1
>TraesNOR6D03G03839590.1
>TraesNOR6D03G03839610.1
>TraesNOR6D03G03839920.1
>TraesNOR6D03G03840680.1
>TraesNOR6D03G03840770.1
>TraesNOR6D03G03840770.2
>TraesNOR6D03G03841330.1
>TraesNOR6D03G03841490.1
>TraesNOR6D03G03842180.1
>TraesNOR6D03G03842800.1
>TraesNOR7A03G03843280.1
>TraesNOR7A03G03845360.1
>TraesNOR7A03G03846450.1
>TraesNOR7A03G03847150.1
>TraesNOR7A03G03847150.2
>TraesNOR7A03G03848940.1
>TraesNOR7A03G03849940.1
>TraesNOR7A03G03850120.1
>TraesNOR7A03G03851150.1
>TraesNOR7A03G03851150.2
>TraesNOR7A03G03851220.1
>TraesNOR7A03G03851230.1
>TraesNOR7A03G03853280.1
>TraesNOR7A03G03854040.1
>TraesNOR7A03G03854660.1
>TraesNOR7A03G03856150.1
>TraesNOR7A03G03857980.1
>TraesNOR7A03G03858310.1
>TraesNOR7A03G03858890.1
>TraesNOR7A03G03859270.1
>TraesNOR7A03G03859270.2
>TraesNOR7A03G03859910.1
>TraesNOR7A03G03861080.1
>TraesNOR7A03G03862400.1
>TraesNOR7A03G03867340.1
>TraesNOR7A03G03868650.1
>TraesNOR7A03G03870640.1
>TraesNOR7A03G03870640.2
>TraesNOR7A03G03870640.3
>TraesNOR7A03G03871070.1
>TraesNOR7A03G03871090.1
>TraesNOR7A03G03871100.1
>TraesNOR7A03G03871250.1
>TraesNOR7A03G03872930.1
>TraesNOR7A03G03873350.1
>TraesNOR7A03G03873370.1
>TraesNOR7A03G03873380.1
>TraesNOR7A03G03873390.1
>TraesNOR7A03G03873510.1
>TraesNOR7A03G03873620.1
>TraesNOR7A03G03873640.1
>TraesNOR7A03G03873660.1
>TraesNOR7A03G03873660.2
>TraesNOR7A03G03875530.1
>TraesNOR7A03G03877570.1
>TraesNOR7A03G03878170.1
>TraesNOR7A03G03880740.1
>TraesNOR7A03G03885180.1
>TraesNOR7A03G03885240.1
>TraesNOR7A03G03886620.1
>TraesNOR7A03G03886690.1
>TraesNOR7A03G03887340.1
>TraesNOR7A03G03887600.1
>TraesNOR7A03G03887950.1
>TraesNOR7A03G03887950.2
>TraesNOR7A03G03889010.1
>TraesNOR7A03G03889010.2
>TraesNOR7A03G03889010.3
>TraesNOR7A03G03889010.4
>TraesNOR7A03G03890680.1
>TraesNOR7A03G03893030.1
>TraesNOR7A03G03893030.2
>TraesNOR7A03G03893030.3
>TraesNOR7A03G03893030.4
>TraesNOR7A03G03893470.1
>TraesNOR7A03G03894600.1
>TraesNOR7A03G03894600.2
>TraesNOR7A03G03895090.1
>TraesNOR7A03G03895130.1
>TraesNOR7A03G03895680.1
>TraesNOR7A03G03896630.1
>TraesNOR7A03G03896720.1
>TraesNOR7A03G03899700.1
>TraesNOR7A03G03901210.1
>TraesNOR7A03G03901430.1
>TraesNOR7A03G03901430.2
>TraesNOR7A03G03902050.1
>TraesNOR7A03G03904490.1
>TraesNOR7A03G03910580.1
>TraesNOR7A03G03910580.2
>TraesNOR7A03G03916280.1
>TraesNOR7A03G03918720.1
>TraesNOR7A03G03919260.1
>TraesNOR7A03G03919260.2
>TraesNOR7A03G03919260.3
>TraesNOR7A03G03919260.4
>TraesNOR7A03G03919850.1
>TraesNOR7A03G03920620.1
>TraesNOR7A03G03920840.1
>TraesNOR7A03G03920840.2
>TraesNOR7A03G03926290.1
>TraesNOR7A03G03926340.1
>TraesNOR7A03G03926790.1
>TraesNOR7A03G03926790.2
>TraesNOR7A03G03927210.1
>TraesNOR7A03G03927350.1
>TraesNOR7A03G03928170.1
>TraesNOR7A03G03930560.1
>TraesNOR7A03G03930590.1
>TraesNOR7A03G03930610.1
>TraesNOR7A03G03933330.1
>TraesNOR7A03G03933670.1
>TraesNOR7A03G03933830.1
>TraesNOR7A03G03941530.1
>TraesNOR7A03G03942960.1
>TraesNOR7A03G03943140.1
>TraesNOR7A03G03965540.1
>TraesNOR7A03G03966340.1
>TraesNOR7A03G03972600.1
>TraesNOR7A03G03974320.1
>TraesNOR7A03G03974320.2
>TraesNOR7A03G03974320.3
>TraesNOR7A03G03976690.1
>TraesNOR7A03G03977520.1
>TraesNOR7A03G03977520.2
>TraesNOR7A03G03980010.1
>TraesNOR7A03G03980590.1
>TraesNOR7A03G03980600.1
>TraesNOR7A03G03981050.1
>TraesNOR7A03G03983060.1
>TraesNOR7A03G03984360.1
>TraesNOR7A03G03987100.1
>TraesNOR7A03G03988210.1
>TraesNOR7A03G03990970.1
>TraesNOR7A03G03990970.2
>TraesNOR7A03G03991320.1
>TraesNOR7A03G03993640.1
>TraesNOR7A03G03993640.2
>TraesNOR7A03G03997840.1
>TraesNOR7A03G03998730.1
>TraesNOR7A03G03999700.1
>TraesNOR7A03G04003640.1
>TraesNOR7A03G04003760.1
>TraesNOR7A03G04004150.1
>TraesNOR7A03G04004150.2
>TraesNOR7A03G04004270.1
>TraesNOR7A03G04004300.1
>TraesNOR7A03G04004470.1
>TraesNOR7A03G04004540.1
>TraesNOR7A03G04004600.1
>TraesNOR7A03G04004900.1
>TraesNOR7A03G04006890.1
>TraesNOR7A03G04008350.1
>TraesNOR7A03G04008430.1
>TraesNOR7A03G04009760.1
>TraesNOR7A03G04009780.1
>TraesNOR7A03G04009790.1
>TraesNOR7A03G04010240.1
>TraesNOR7A03G04010420.1
>TraesNOR7A03G04011480.1
>TraesNOR7A03G04011690.1
>TraesNOR7A03G04012400.1
>TraesNOR7A03G04016710.1
>TraesNOR7A03G04016880.1
>TraesNOR7A03G04016950.1
>TraesNOR7A03G04021150.1
>TraesNOR7A03G04023530.1
>TraesNOR7A03G04025560.1
>TraesNOR7A03G04026250.1
>TraesNOR7A03G04026250.2
>TraesNOR7A03G04027180.1
>TraesNOR7A03G04027280.1
>TraesNOR7A03G04029300.1
>TraesNOR7A03G04029300.2
>TraesNOR7A03G04029340.1
>TraesNOR7A03G04029350.1
>TraesNOR7A03G04029350.2
>TraesNOR7A03G04029380.1
>TraesNOR7A03G04029400.1
>TraesNOR7A03G04029440.1
>TraesNOR7A03G04029520.1
>TraesNOR7A03G04029690.1
>TraesNOR7A03G04029870.1
>TraesNOR7A03G04029960.1
>TraesNOR7A03G04030020.1
>TraesNOR7A03G04030150.1
>TraesNOR7A03G04030400.1
>TraesNOR7A03G04030450.1
>TraesNOR7A03G04035110.1
>TraesNOR7A03G04035690.1
>TraesNOR7A03G04039490.1
>TraesNOR7A03G04039630.1
>TraesNOR7A03G04039690.1
>TraesNOR7A03G04039790.1
>TraesNOR7A03G04041280.1
>TraesNOR7A03G04042410.1
>TraesNOR7A03G04042410.2
>TraesNOR7A03G04044520.1
>TraesNOR7A03G04045850.1
>TraesNOR7A03G04046240.1
>TraesNOR7A03G04046760.1
>TraesNOR7A03G04049640.1
>TraesNOR7A03G04049640.2
>TraesNOR7A03G04049840.1
>TraesNOR7A03G04050750.1
>TraesNOR7A03G04050890.1
>TraesNOR7A03G04051690.1
>TraesNOR7A03G04055190.1
>TraesNOR7A03G04057150.1
>TraesNOR7A03G04057150.2
>TraesNOR7A03G04058960.1
>TraesNOR7A03G04058980.1
>TraesNOR7A03G04059020.1
>TraesNOR7A03G04059040.1
>TraesNOR7A03G04059060.1
>TraesNOR7A03G04059100.1
>TraesNOR7A03G04061020.1
>TraesNOR7A03G04061380.1
>TraesNOR7A03G04063670.1
>TraesNOR7A03G04067650.1_split1
>TraesNOR7A03G04067650.1_split2
>TraesNOR7A03G04067650.2_split1
>TraesNOR7A03G04067650.2_split2
>TraesNOR7A03G04067650.3_split1
>TraesNOR7A03G04067650.3_split2
>TraesNOR7A03G04069410.1
>TraesNOR7A03G04071490.1
>TraesNOR7A03G04071490.2
>TraesNOR7A03G04071500.1
>TraesNOR7A03G04071500.2
>TraesNOR7A03G04071560.1
>TraesNOR7A03G04071560.2
>TraesNOR7A03G04071730.1
>TraesNOR7A03G04071970.1
>TraesNOR7A03G04072030.1
>TraesNOR7A03G04072150.1
>TraesNOR7A03G04072240.1
>TraesNOR7A03G04072280.1
>TraesNOR7A03G04073610.1
>TraesNOR7A03G04073630.1
>TraesNOR7A03G04075670.1
>TraesNOR7A03G04075680.1
>TraesNOR7A03G04075700.1
>TraesNOR7A03G04076460.1
>TraesNOR7A03G04082920.1
>TraesNOR7A03G04083610.1
>TraesNOR7A03G04083860.1
>TraesNOR7A03G04083860.2
>TraesNOR7B03G04085640.1
>TraesNOR7B03G04088120.1
>TraesNOR7B03G04088120.2
>TraesNOR7B03G04088120.3
>TraesNOR7B03G04088240.1
>TraesNOR7B03G04088240.2
>TraesNOR7B03G04093710.1
>TraesNOR7B03G04096340.1
>TraesNOR7B03G04096350.1
>TraesNOR7B03G04096380.1
>TraesNOR7B03G04096440.1
>TraesNOR7B03G04097190.1
>TraesNOR7B03G04097660.1
>TraesNOR7B03G04097660.2
>TraesNOR7B03G04097660.3
>TraesNOR7B03G04097660.4
>TraesNOR7B03G04097660.5
>TraesNOR7B03G04098510.1
>TraesNOR7B03G04098510.2
>TraesNOR7B03G04098510.3
>TraesNOR7B03G04100130.1
>TraesNOR7B03G04100130.2
>TraesNOR7B03G04102500.1
>TraesNOR7B03G04104160.1
>TraesNOR7B03G04104170.1
>TraesNOR7B03G04104970.1
>TraesNOR7B03G04104970.2
>TraesNOR7B03G04105770.1
>TraesNOR7B03G04107460.1
>TraesNOR7B03G04108350.1
>TraesNOR7B03G04108370.1
>TraesNOR7B03G04110100.1
>TraesNOR7B03G04110220.1
>TraesNOR7B03G04111180.1
>TraesNOR7B03G04115520.1
>TraesNOR7B03G04115860.1
>TraesNOR7B03G04115960.1
>TraesNOR7B03G04116660.1
>TraesNOR7B03G04118340.1
>TraesNOR7B03G04126600.1
>TraesNOR7B03G04126600.2
>TraesNOR7B03G04126600.3
>TraesNOR7B03G04129030.1
>TraesNOR7B03G04133180.1
>TraesNOR7B03G04135950.1
>TraesNOR7B03G04136320.1
>TraesNOR7B03G04137100.1
>TraesNOR7B03G04138160.1
>TraesNOR7B03G04138300.1
>TraesNOR7B03G04143990.1
>TraesNOR7B03G04144020.1
>TraesNOR7B03G04144360.1
>TraesNOR7B03G04144710.1
>TraesNOR7B03G04144910.1
>TraesNOR7B03G04145500.1
>TraesNOR7B03G04149120.1
>TraesNOR7B03G04149440.1
>TraesNOR7B03G04149460.1
>TraesNOR7B03G04149900.1
>TraesNOR7B03G04153330.1
>TraesNOR7B03G04153340.1
>TraesNOR7B03G04160470.1
>TraesNOR7B03G04160470.2
>TraesNOR7B03G04161460.1
>TraesNOR7B03G04161780.1
>TraesNOR7B03G04172770.1
>TraesNOR7B03G04173290.1
>TraesNOR7B03G04188860.1
>TraesNOR7B03G04189350.1
>TraesNOR7B03G04191250.1
>TraesNOR7B03G04192410.1
>TraesNOR7B03G04195610.1
>TraesNOR7B03G04196140.1
>TraesNOR7B03G04196170.1
>TraesNOR7B03G04197230.1
>TraesNOR7B03G04197280.1
>TraesNOR7B03G04199840.1
>TraesNOR7B03G04201280.1
>TraesNOR7B03G04203480.1
>TraesNOR7B03G04204380.1
>TraesNOR7B03G04205610.1
>TraesNOR7B03G04209490.1
>TraesNOR7B03G04209490.2
>TraesNOR7B03G04210790.1
>TraesNOR7B03G04211470.1
>TraesNOR7B03G04211660.1
>TraesNOR7B03G04214270.1
>TraesNOR7B03G04218020.1
>TraesNOR7B03G04218280.1
>TraesNOR7B03G04218370.1
>TraesNOR7B03G04218790.1
>TraesNOR7B03G04218880.1
>TraesNOR7B03G04219130.1
>TraesNOR7B03G04219270.1
>TraesNOR7B03G04219470.1
>TraesNOR7B03G04220730.1
>TraesNOR7B03G04222520.1
>TraesNOR7B03G04223570.1
>TraesNOR7B03G04224870.1
>TraesNOR7B03G04226690.1
>TraesNOR7B03G04226870.1
>TraesNOR7B03G04226880.1
>TraesNOR7B03G04228610.1
>TraesNOR7B03G04228620.1
>TraesNOR7B03G04228640.1
>TraesNOR7B03G04228980.1
>TraesNOR7B03G04229480.1
>TraesNOR7B03G04230300.1
>TraesNOR7B03G04230350.1
>TraesNOR7B03G04230890.1
>TraesNOR7B03G04234210.1
>TraesNOR7B03G04234350.1
>TraesNOR7B03G04234390.1
>TraesNOR7B03G04234550.1
>TraesNOR7B03G04234580.1
>TraesNOR7B03G04234630.1
>TraesNOR7B03G04238740.1
>TraesNOR7B03G04241830.1
>TraesNOR7B03G04244390.1
>TraesNOR7B03G04245370.1
>TraesNOR7B03G04246180.1
>TraesNOR7B03G04246180.2
>TraesNOR7B03G04246180.3
>TraesNOR7B03G04248990.1
>TraesNOR7B03G04249290.1
>TraesNOR7B03G04249310.1
>TraesNOR7B03G04249920.1
>TraesNOR7B03G04250080.1
>TraesNOR7B03G04250350.1
>TraesNOR7B03G04250450.1
>TraesNOR7B03G04254830.1
>TraesNOR7B03G04255800.1
>TraesNOR7B03G04258720.1
>TraesNOR7B03G04260700.1
>TraesNOR7B03G04260730.1
>TraesNOR7B03G04260750.1
>TraesNOR7B03G04260770.1
>TraesNOR7B03G04260870.1
>TraesNOR7B03G04260900.1
>TraesNOR7B03G04260940.1
>TraesNOR7B03G04261440.1
>TraesNOR7B03G04263290.1
>TraesNOR7B03G04263290.2
>TraesNOR7B03G04263290.3
>TraesNOR7B03G04263460.1
>TraesNOR7B03G04264170.1
>TraesNOR7B03G04264170.2
>TraesNOR7B03G04267790.1
>TraesNOR7B03G04267850.1
>TraesNOR7B03G04269130.1
>TraesNOR7B03G04269550.1
>TraesNOR7B03G04270320.1
>TraesNOR7B03G04270470.1
>TraesNOR7B03G04271500.1
>TraesNOR7B03G04274660.1
>TraesNOR7B03G04274660.2
>TraesNOR7B03G04274980.1
>TraesNOR7B03G04275390.1
>TraesNOR7B03G04276100.1
>TraesNOR7B03G04276150.1
>TraesNOR7B03G04278200.1
>TraesNOR7B03G04282110.1
>TraesNOR7B03G04284750.1
>TraesNOR7B03G04284750.2
>TraesNOR7B03G04286780.1
>TraesNOR7B03G04286890.1
>TraesNOR7B03G04286950.1
>TraesNOR7B03G04287000.1
>TraesNOR7B03G04287010.1
>TraesNOR7B03G04287120.1
>TraesNOR7B03G04288520.1
>TraesNOR7B03G04290290.1
>TraesNOR7B03G04290900.1
>TraesNOR7B03G04290900.2
>TraesNOR7B03G04291500.1
>TraesNOR7B03G04292540.1
>TraesNOR7B03G04293630.1
>TraesNOR7B03G04293740.1
>TraesNOR7B03G04300820.1
>TraesNOR7B03G04300980.1_split1
>TraesNOR7B03G04300980.1_split2
>TraesNOR7B03G04302350.1
>TraesNOR7B03G04304450.1
>TraesNOR7B03G04304510.1
>TraesNOR7B03G04304510.2
>TraesNOR7B03G04304580.1
>TraesNOR7B03G04304580.2
>TraesNOR7B03G04304660.1
>TraesNOR7B03G04304720.1
>TraesNOR7B03G04305000.1
>TraesNOR7B03G04305010.1
>TraesNOR7B03G04305070.1
>TraesNOR7B03G04305070.2
>TraesNOR7B03G04305070.3
>TraesNOR7B03G04305140.1
>TraesNOR7B03G04305140.2
>TraesNOR7B03G04305790.1
>TraesNOR7B03G04305980.1
>TraesNOR7B03G04307690.1
>TraesNOR7B03G04307920.1
>TraesNOR7B03G04309460.1
>TraesNOR7B03G04309490.1
>TraesNOR7B03G04310210.1
>TraesNOR7B03G04315840.1
>TraesNOR7B03G04316680.1
>TraesNOR7B03G04317020.1
>TraesNOR7B03G04317020.2
>TraesNOR7B03G04317400.1
>TraesNOR7B03G04317920.1
>TraesNOR7D03G04319240.1
>TraesNOR7D03G04319900.1
>TraesNOR7D03G04319900.2
>TraesNOR7D03G04320010.1
>TraesNOR7D03G04320860.1
>TraesNOR7D03G04320870.1
>TraesNOR7D03G04321130.1_split1
>TraesNOR7D03G04321130.1_split2
>TraesNOR7D03G04322650.1_split1
>TraesNOR7D03G04322650.1_split2
>TraesNOR7D03G04322650.2_split1
>TraesNOR7D03G04322650.2_split2
>TraesNOR7D03G04322810.1_split1
>TraesNOR7D03G04322810.1_split2
>TraesNOR7D03G04322810.2
>TraesNOR7D03G04322810.3_split1
>TraesNOR7D03G04322810.3_split2
>TraesNOR7D03G04322980.1
>TraesNOR7D03G04323730.1
>TraesNOR7D03G04325480.1
>TraesNOR7D03G04325550.1
>TraesNOR7D03G04327690.1
>TraesNOR7D03G04327700.1
>TraesNOR7D03G04329750.1
>TraesNOR7D03G04330810.1
>TraesNOR7D03G04331150.1
>TraesNOR7D03G04331460.1
>TraesNOR7D03G04333050.1
>TraesNOR7D03G04333050.2
>TraesNOR7D03G04334710.1
>TraesNOR7D03G04334970.1
>TraesNOR7D03G04335990.1
>TraesNOR7D03G04336170.1
>TraesNOR7D03G04336390.1
>TraesNOR7D03G04336390.2
>TraesNOR7D03G04337530.1
>TraesNOR7D03G04338690.1
>TraesNOR7D03G04339170.1
>TraesNOR7D03G04344140.1
>TraesNOR7D03G04345360.1
>TraesNOR7D03G04346190.1
>TraesNOR7D03G04346190.2
>TraesNOR7D03G04346190.3
>TraesNOR7D03G04346630.1
>TraesNOR7D03G04346640.1
>TraesNOR7D03G04348640.1
>TraesNOR7D03G04348860.1
>TraesNOR7D03G04348920.1
>TraesNOR7D03G04348940.1
>TraesNOR7D03G04348940.2
>TraesNOR7D03G04348950.1
>TraesNOR7D03G04348950.2
>TraesNOR7D03G04348960.1
>TraesNOR7D03G04349280.1
>TraesNOR7D03G04349290.1
>TraesNOR7D03G04349300.1
>TraesNOR7D03G04349360.1
>TraesNOR7D03G04349370.1
>TraesNOR7D03G04350750.1
>TraesNOR7D03G04352650.1
>TraesNOR7D03G04352670.1
>TraesNOR7D03G04355140.1
>TraesNOR7D03G04359730.1
>TraesNOR7D03G04360790.1
>TraesNOR7D03G04361370.1
>TraesNOR7D03G04361470.1
>TraesNOR7D03G04361490.1
>TraesNOR7D03G04362560.1
>TraesNOR7D03G04363020.1
>TraesNOR7D03G04363020.2
>TraesNOR7D03G04363350.1
>TraesNOR7D03G04363350.2
>TraesNOR7D03G04364600.1
>TraesNOR7D03G04364600.2
>TraesNOR7D03G04365450.1
>TraesNOR7D03G04366590.1
>TraesNOR7D03G04368110.1
>TraesNOR7D03G04368600.1
>TraesNOR7D03G04368600.2
>TraesNOR7D03G04369020.1
>TraesNOR7D03G04370290.1
>TraesNOR7D03G04370960.1
>TraesNOR7D03G04370980.1
>TraesNOR7D03G04371280.1
>TraesNOR7D03G04371280.2
>TraesNOR7D03G04371300.1
>TraesNOR7D03G04371880.1
>TraesNOR7D03G04372100.1
>TraesNOR7D03G04372900.1
>TraesNOR7D03G04374920.1
>TraesNOR7D03G04376650.1
>TraesNOR7D03G04377020.1
>TraesNOR7D03G04377200.1
>TraesNOR7D03G04377400.1
>TraesNOR7D03G04386470.1
>TraesNOR7D03G04386470.2
>TraesNOR7D03G04389010.1
>TraesNOR7D03G04389010.2
>TraesNOR7D03G04392360.1
>TraesNOR7D03G04395070.1
>TraesNOR7D03G04395070.2
>TraesNOR7D03G04395940.1
>TraesNOR7D03G04395940.2
>TraesNOR7D03G04396480.1
>TraesNOR7D03G04396980.1
>TraesNOR7D03G04397180.1
>TraesNOR7D03G04397180.2
>TraesNOR7D03G04401490.1
>TraesNOR7D03G04401550.1
>TraesNOR7D03G04401550.2
>TraesNOR7D03G04401710.1
>TraesNOR7D03G04401710.2
>TraesNOR7D03G04402210.1
>TraesNOR7D03G04402380.1
>TraesNOR7D03G04402470.1
>TraesNOR7D03G04403480.1
>TraesNOR7D03G04405960.1
>TraesNOR7D03G04405960.2
>TraesNOR7D03G04406020.1
>TraesNOR7D03G04409090.1
>TraesNOR7D03G04409340.1
>TraesNOR7D03G04416540.1
>TraesNOR7D03G04417590.1
>TraesNOR7D03G04417590.2
>TraesNOR7D03G04417780.1
>TraesNOR7D03G04435160.1
>TraesNOR7D03G04435160.2
>TraesNOR7D03G04439150.1
>TraesNOR7D03G04439150.2
>TraesNOR7D03G04443580.1
>TraesNOR7D03G04443580.2
>TraesNOR7D03G04444050.1
>TraesNOR7D03G04444050.2
>TraesNOR7D03G04446450.1
>TraesNOR7D03G04447370.1
>TraesNOR7D03G04447370.2
>TraesNOR7D03G04447370.3
>TraesNOR7D03G04449420.1
>TraesNOR7D03G04450210.1
>TraesNOR7D03G04450280.1
>TraesNOR7D03G04450300.1
>TraesNOR7D03G04450580.1
>TraesNOR7D03G04452290.1
>TraesNOR7D03G04453640.1
>TraesNOR7D03G04455500.1
>TraesNOR7D03G04456540.1
>TraesNOR7D03G04457840.1
>TraesNOR7D03G04461480.1
>TraesNOR7D03G04462480.1
>TraesNOR7D03G04463230.1
>TraesNOR7D03G04463570.1
>TraesNOR7D03G04465630.1
>TraesNOR7D03G04468670.1
>TraesNOR7D03G04468720.1
>TraesNOR7D03G04468820.1
>TraesNOR7D03G04469100.1
>TraesNOR7D03G04469350.1
>TraesNOR7D03G04469470.1
>TraesNOR7D03G04469480.1
>TraesNOR7D03G04469610.1
>TraesNOR7D03G04470420.1
>TraesNOR7D03G04470420.2
>TraesNOR7D03G04472480.1
>TraesNOR7D03G04473500.1
>TraesNOR7D03G04474600.1
>TraesNOR7D03G04475960.1
>TraesNOR7D03G04476050.1
>TraesNOR7D03G04477810.1
>TraesNOR7D03G04477820.1
>TraesNOR7D03G04478400.1
>TraesNOR7D03G04478810.1
>TraesNOR7D03G04479920.1
>TraesNOR7D03G04479970.1
>TraesNOR7D03G04480590.1
>TraesNOR7D03G04483860.1
>TraesNOR7D03G04483950.1
>TraesNOR7D03G04484020.1
>TraesNOR7D03G04487980.1
>TraesNOR7D03G04487980.2
>TraesNOR7D03G04490250.1
>TraesNOR7D03G04492210.1
>TraesNOR7D03G04492370.1
>TraesNOR7D03G04492370.2
>TraesNOR7D03G04493160.1
>TraesNOR7D03G04494220.1
>TraesNOR7D03G04495620.1
>TraesNOR7D03G04496040.1
>TraesNOR7D03G04496130.1
>TraesNOR7D03G04496170.1
>TraesNOR7D03G04496190.1
>TraesNOR7D03G04496590.1
>TraesNOR7D03G04496700.2
>TraesNOR7D03G04496990.1
>TraesNOR7D03G04497130.1
>TraesNOR7D03G04501040.1
>TraesNOR7D03G04501750.1
>TraesNOR7D03G04505960.1
>TraesNOR7D03G04506000.1
>TraesNOR7D03G04506160.1
>TraesNOR7D03G04506210.1
>TraesNOR7D03G04506360.1
>TraesNOR7D03G04507520.1
>TraesNOR7D03G04508470.1
>TraesNOR7D03G04510870.1
>TraesNOR7D03G04511140.1
>TraesNOR7D03G04512350.1
>TraesNOR7D03G04512810.1
>TraesNOR7D03G04512920.1
>TraesNOR7D03G04512930.1
>TraesNOR7D03G04515840.1
>TraesNOR7D03G04515840.2
>TraesNOR7D03G04516120.1
>TraesNOR7D03G04516590.1
>TraesNOR7D03G04516640.1
>TraesNOR7D03G04516640.2
>TraesNOR7D03G04516930.1
>TraesNOR7D03G04517300.1
>TraesNOR7D03G04518930.1
>TraesNOR7D03G04520810.1
>TraesNOR7D03G04522030.1
>TraesNOR7D03G04523110.1
>TraesNOR7D03G04523110.2
>TraesNOR7D03G04524740.1
>TraesNOR7D03G04524760.1
>TraesNOR7D03G04524810.1
>TraesNOR7D03G04524860.1
>TraesNOR7D03G04524880.1
>TraesNOR7D03G04525510.1
>TraesNOR7D03G04526230.1
>TraesNOR7D03G04526930.1
>TraesNOR7D03G04527210.1
>TraesNOR7D03G04527210.2
>TraesNOR7D03G04527680.1
>TraesNOR7D03G04530140.1
>TraesNOR7D03G04531990.1_split1
>TraesNOR7D03G04531990.1_split2
>TraesNOR7D03G04531990.1_split3
>TraesNOR7D03G04533480.1
>TraesNOR7D03G04535010.1
>TraesNOR7D03G04535010.2
>TraesNOR7D03G04535020.1
>TraesNOR7D03G04535020.2
>TraesNOR7D03G04535150.1
>TraesNOR7D03G04535150.2
>TraesNOR7D03G04535190.1
>TraesNOR7D03G04535260.1
>TraesNOR7D03G04535290.1
>TraesNOR7D03G04535340.1
>TraesNOR7D03G04535370.1
>TraesNOR7D03G04535370.2
>TraesNOR7D03G04535490.1
>TraesNOR7D03G04535670.1
>TraesNOR7D03G04536620.1
>TraesNOR7D03G04536670.1
>TraesNOR7D03G04538540.1
>TraesNOR7D03G04538910.1
>TraesNOR7D03G04539710.1
>TraesNOR7D03G04541160.1
>TraesNOR7D03G04541160.2
>TraesNOR7D03G04541160.3
>TraesNOR7D03G04541210.1
>TraesNORUn03G04545420.1
>TraesNORUn03G04545430.1
>TraesNORUn03G04546270.1
>TraesNORUn03G04546280.1
>TraesNORUn03G04546460.1
>TraesNORUn03G04546730.1
>TraesNORUn03G04556190.1
>TraesNORUn03G04559130.1
>TraesNORUn03G04559140.1
>TraesNORUn03G04564120.1
>TraesNORUn03G04565400.1
>TraesNORUn03G04569120.1
>TraesNORUn03G04579220.1
>TraesNORUn03G04579960.1
>TraesNORUn03G04583890.1
>TraesNORUn03G04585090.1
>TraesNORUn03G04587350.1
>TraesNORUn03G04587960.1
>TraesNORUn03G04588470.1
>TraesNORUn03G04588510.1
>TraesNORUn03G04589270.1
>TraesNORUn03G04589570.1
>TraesNORUn03G04589620.1
>TraesNORUn03G04591550.1
>TraesNORUn03G04591560.1
>TraesNORUn03G04593090.1
>TraesNORUn03G04599950.1
>TraesNORUn03G04600230.1
>TraesNORUn03G04602490.1
>TraesNORUn03G04602500.1
>TraesNORUn03G04603600.1
>TraesNORUn03G04605750.1
>TraesNORUn03G04606240.1
>TraesNORUn03G04607140.1
>TraesNORUn03G04614360.1
>TraesNORUn03G04614380.1
>TraesNORUn03G04615890.1
>TraesNORUn03G04616290.1
>TraesNORUn03G04618410.1
>TraesNORUn03G04619650.1
>TraesNORUn03G04620640.1
>TraesNORUn03G04620720.1
>TraesNORUn03G04622060.1
>TraesNORUn03G04626710.1
>TraesNORUn03G04628360.1
>TraesNORUn03G04631060.1
>TraesNORUn03G04631800.1
>TraesNORUn03G04635900.1
>TraesNORUn03G04635930.1
>TraesNORUn03G04637210.1
>TraesNORUn03G04638280.1
>TraesNORUn03G04638290.1
>TraesNORUn03G04638850.1
>TraesNORUn03G04641140.1
>TraesNORUn03G04642460.1
>TraesNORUn03G04643010.1
>TraesNORUn03G04649810.1
>TraesNORUn03G04651100.1
>TraesNORUn03G04653330.1
>TraesNORUn03G04654040.1
>TraesNORUn03G04654390.1
>TraesNORUn03G04658260.1
>TraesNORUn03G04661860.1
>TraesNORUn03G04665480.1
>TraesNORUn03G04670120.1
>TraesNORUn03G04671750.1
>TraesNORUn03G04673270.1
>TraesNORUn03G04674470.1
>TraesNORUn03G04675510.1
>TraesNORUn03G04676350.1
>TraesNORUn03G04676810.1
>TraesNORUn03G04678250.1
>TraesNORUn03G04679080.1
>TraesNORUn03G04679240.1
>TraesNORUn03G04679390.1
>TraesNORUn03G04682830.1
>TraesNORUn03G04686520.1
>TraesNORUn03G04686580.1
>TraesNORUn03G04688920.1
>TraesNORUn03G04690970.1
>TraesNORUn03G04691430.1
>TraesNORUn03G04692460.1
>TraesNORUn03G04692990.1
>TraesNORUn03G04693040.1
>TraesNORUn03G04693400.1
>TraesNORUn03G04697430.1
>TraesNORUn03G04697810.1
>TraesNORUn03G04698340.1
>TraesNORUn03G04700320.1
>TraesNORUn03G04701350.1
>TraesNORUn03G04703030.1
>TraesNORUn03G04703310.1
>TraesNORUn03G04707300.1
>TraesNORUn03G04708010.1
>TraesNORUn03G04709560.1
>TraesNORUn03G04709810.1
>TraesNORUn03G04709960.1
>TraesNORUn03G04712180.1
>TraesNORUn03G04712190.1
>TraesNORUn03G04712350.1
>TraesNORUn03G04712620.1
>TraesNORUn03G04713870.1
>TraesNORUn03G04713880.1
>TraesNORUn03G04715190.1
>TraesNORUn03G04715780.1
>TraesNORUn03G04716630.1
>TraesNORUn03G04717870.1
>TraesNORUn03G04717880.1
>TraesNORUn03G04717890.1
>TraesNORUn03G04719050.1
>TraesNORUn03G04722680.1
>TraesNORUn03G04723030.1
>TraesNORUn03G04724670.1
>TraesNORUn03G04724870.1
>TraesNORUn03G04726710.1
>TraesNORUn03G04726760.1
>TraesNORUn03G04727200.1
>TraesNORUn03G04729420.1
>TraesNORUn03G04729700.1
>TraesNORUn03G04730490.1
>TraesNORUn03G04732180.1
>TraesNORUn03G04734850.1
>TraesNORUn03G04735770.1
>TraesNORUn03G04736870.1
>TraesNORUn03G04737480.1
>TraesNORUn03G04737490.1
>TraesNORUn03G04737750.1
>TraesNORUn03G04739600.1
>TraesNORUn03G04742270.1
>TraesNORUn03G04743450.1_split1
>TraesNORUn03G04743450.1_split2
>TraesNORUn03G04745590.1
>TraesNORUn03G04749390.1
>TraesNORUn03G04751110.1
>TraesNORUn03G04751730.1
>TraesNORUn03G04753700.1
>TraesNORUn03G04754700.1
>TraesNORUn03G04754710.1
>TraesNORUn03G04756820.1
>TraesNORUn03G04759690.1
>TraesNORUn03G04761050.1
>TraesNORUn03G04761150.1
>TraesNORUn03G04764500.1
>TraesNORUn03G04764710.1
>TraesNORUn03G04768350.1
>TraesNORUn03G04768530.1
>TraesNORUn03G04770250.1
>TraesNORUn03G04770270.1
>TraesNORUn03G04772460.1
>TraesNORUn03G04774030.1
>TraesNORUn03G04775280.1
>TraesNORUn03G04776220.1
>TraesNORUn03G04776280.1
>TraesNORUn03G04776300.1
>TraesNORUn03G04776750.1
>TraesNORUn03G04776790.1
>TraesNORUn03G04776800.1
>TraesNORUn03G04778320.1
>TraesNORUn03G04779710.1
>TraesNORUn03G04781460.1
>TraesNORUn03G04784920.1
>TraesNORUn03G04784960.1
>TraesNORUn03G04786600.1
>TraesNORUn03G04789290.1
>TraesNORUn03G04790740.1
>TraesNORUn03G04794250.1
>TraesNORUn03G04797560.1
>TraesNORUn03G04798150.1
>TraesNORUn03G04798270.1
>TraesNORUn03G04802300.1
>TraesNORUn03G04802660.1
