# Supplementary material for: Comparative gene retention analysis in barley, wild emmer, and bread wheat pangenome lines reveals factors affecting gene retention following gene duplication
Source: BMC Biol. 2023 Feb 6;21:25. doi: 10.1186/s12915-022-01503-z (PMC9903521; doi:10.1186/s12915-022-01503-z)
Supplement: Supplementary file 13 — Additional file 13. Gene annotation validation results of selected OGs genes in 15 wheat genome assemblies. [file 12915_2022_1503_MOESM13_ESM.zip › bitacora_run1_outputs/TraesNORIN61/OG0005162_scan_gene_id.txt]

>TraesNOR1A03G00003240.1
>TraesNOR1A03G00007900.1
>TraesNOR1A03G00013190.1
>TraesNOR1A03G00116930.1
>TraesNOR1A03G00134470.1
>TraesNOR1A03G00153510.1
>TraesNOR1A03G00153530.1
>TraesNOR1B03G00192020.1
>TraesNOR1B03G00201050.1
>TraesNOR1B03G00201070.1
>TraesNOR1B03G00319630.1
>TraesNOR1B03G00368640.1
>TraesNOR1B03G00368660.1
>TraesNOR1B03G00368730.1
>TraesNOR1B03G00396390.1
>TraesNOR1D03G00419310.1
>TraesNOR1D03G00516470.1
>TraesNOR1D03G00535940.1
>TraesNOR1D03G00556590.1
>TraesNOR1D03G00556600.1
>TraesNOR1D03G00566860.1
>TraesNOR1D03G00574490.1
>TraesNOR2A03G00589230.1
>TraesNOR2A03G00589280.1
>TraesNOR2A03G00589340.1
>TraesNOR2A03G00600360.1
>TraesNOR2A03G00603170.1
>TraesNOR2A03G00603190.1
>TraesNOR2A03G00603200.1
>TraesNOR2A03G00603210.1
>TraesNOR2A03G00603220.1
>TraesNOR2A03G00644600.1
>TraesNOR2A03G00727040.1
>TraesNOR2A03G00755870.1
>TraesNOR2A03G00755900.1
>TraesNOR2A03G00774950.1
>TraesNOR2A03G00809070.1
>TraesNOR2A03G00809440.1
>TraesNOR2A03G00809450.1
>TraesNOR2B03G00835390.1
>TraesNOR2B03G00835410.1
>TraesNOR2B03G00835440.1
>TraesNOR2B03G00848490.1
>TraesNOR2B03G00848520.1
>TraesNOR2B03G00848560.1
>TraesNOR2B03G00848570.1
>TraesNOR2B03G00848610.1
>TraesNOR2B03G00848620.1
>TraesNOR2B03G00848650.1
>TraesNOR2B03G00848710.1
>TraesNOR2B03G00850880.1
>TraesNOR2B03G00850890.1
>TraesNOR2B03G00850900.1
>TraesNOR2B03G00865500.1
>TraesNOR2B03G00906960.1
>TraesNOR2B03G00973970.1
>TraesNOR2B03G01004250.1
>TraesNOR2B03G01004290.1
>TraesNOR2B03G01028020.1
>TraesNOR2B03G01073170.1
>TraesNOR2B03G01073180.1
>TraesNOR2B03G01073230.1
>TraesNOR2B03G01073250.1
>TraesNOR2D03G01098760.1
>TraesNOR2D03G01100520.1
>TraesNOR2D03G01101020.1
>TraesNOR2D03G01106690.1
>TraesNOR2D03G01107100.1
>TraesNOR2D03G01109940.1
>TraesNOR2D03G01112180.1
>TraesNOR2D03G01112190.1
>TraesNOR2D03G01112200.1
>TraesNOR2D03G01121450.1
>TraesNOR2D03G01121470.1
>TraesNOR2D03G01154830.1
>TraesNOR2D03G01218620.1
>TraesNOR2D03G01247650.1
>TraesNOR2D03G01247690.1
>TraesNOR2D03G01303380.1
>TraesNOR2D03G01303380.2
>TraesNOR2D03G01303400.1
>TraesNOR2D03G01314740.1
>TraesNOR3A03G01493030.1
>TraesNOR3A03G01493110.1
>TraesNOR3A03G01507140.1
>TraesNOR3A03G01507150.1
>TraesNOR3A03G01507170.1
>TraesNOR3B03G01741380.1
>TraesNOR3B03G01741430.1
>TraesNOR3B03G01761300.1
>TraesNOR3B03G01761340.1
>TraesNOR3D03G01828120.1
>TraesNOR3D03G01973270.1
>TraesNOR3D03G01973320.1
>TraesNOR3D03G01988630.1
>TraesNOR3D03G01988710.1
>TraesNOR3D03G02003950.1
>TraesNOR3D03G02003980.1
>TraesNOR4A03G02194940.1
>TraesNOR4A03G02209470.1
>TraesNOR4A03G02238820.1
>TraesNOR4A03G02238820.2
>TraesNOR4B03G02400220.1
>TraesNOR4B03G02428890.1
>TraesNOR4B03G02428900.1
>TraesNOR5A03G02737550.1
>TraesNOR5A03G02741330.1
>TraesNOR5B03G02977290.1
>TraesNOR5D03G03200870.1
>TraesNOR5D03G03201040.1
>TraesNOR6A03G03389600.1
>TraesNOR6A03G03433720.1
>TraesNOR6B03G03477910.1
>TraesNOR6B03G03490070.1
>TraesNOR6B03G03531900.1
>TraesNOR6D03G03689770.1
>TraesNOR6D03G03689840.1
>TraesNOR6D03G03734820.1
>TraesNOR6D03G03784020.1
>TraesNOR6D03G03826490.1
>TraesNOR7A03G03869040.1
>TraesNOR7A03G03933770.1
>TraesNOR7A03G04027350.1
>TraesNOR7A03G04083830.1
>TraesNOR7B03G04132350.1
>TraesNOR7B03G04149310.1
>TraesNOR7B03G04220510.1
>TraesNOR7B03G04246640.1
>TraesNOR7B03G04264720.1
>TraesNOR7B03G04264720.2
>TraesNOR7B03G04311810.1
>TraesNOR7B03G04317520.1
>TraesNOR7D03G04331690.1
>TraesNOR7D03G04331700.1
>TraesNOR7D03G04391780.1
>TraesNOR7D03G04409420.1
>TraesNOR7D03G04494320.1
>TraesNOR7D03G04508780.1
>TraesNOR7D03G04544680.1
>TraesNOR7D03G04544780.1
>TraesNOR7D03G04544790.1
>TraesNORUn03G04589720.1
>TraesNORUn03G04589790.1
>TraesNORUn03G04679580.1
>TraesNORUn03G04770400.1
