# Supplementary material for: Comparative gene retention analysis in barley, wild emmer, and bread wheat pangenome lines reveals factors affecting gene retention following gene duplication
Source: BMC Biol. 2023 Feb 6;21:25. doi: 10.1186/s12915-022-01503-z (PMC9903521; doi:10.1186/s12915-022-01503-z)
Supplement: Supplementary file 13 — Additional file 13. Gene annotation validation results of selected OGs genes in 15 wheat genome assemblies. [file 12915_2022_1503_MOESM13_ESM.zip › bitacora_run1_outputs/TraesNORIN61/OG0000151_scan_gene_id.txt]

>TraesNOR1A03G00002320.1
>TraesNOR1A03G00002320.2
>TraesNOR1A03G00010240.1
>TraesNOR1A03G00010240.2
>TraesNOR1A03G00010250.1
>TraesNOR1A03G00010280.1
>TraesNOR1A03G00023450.1
>TraesNOR1A03G00040430.1
>TraesNOR1A03G00043810.1
>TraesNOR1A03G00107440.1
>TraesNOR1A03G00115520.1
>TraesNOR1A03G00149160.1
>TraesNOR1A03G00149220.1
>TraesNOR1A03G00149220.2
>TraesNOR1A03G00149260.1
>TraesNOR1A03G00149270.1
>TraesNOR1A03G00149280.1
>TraesNOR1A03G00149290.1
>TraesNOR1A03G00149310.1
>TraesNOR1A03G00149380.1
>TraesNOR1A03G00149390.1
>TraesNOR1A03G00149430.1
>TraesNOR1A03G00149440.1
>TraesNOR1A03G00149450.1
>TraesNOR1A03G00149490.2
>TraesNOR1A03G00149510.1
>TraesNOR1A03G00149520.1
>TraesNOR1A03G00149550.1
>TraesNOR1A03G00149680.1
>TraesNOR1A03G00149680.2
>TraesNOR1A03G00156860.1
>TraesNOR1B03G00185180.1
>TraesNOR1B03G00185180.2
>TraesNOR1B03G00194760.1
>TraesNOR1B03G00194770.1
>TraesNOR1B03G00194820.1
>TraesNOR1B03G00216850.1
>TraesNOR1B03G00243590.1
>TraesNOR1B03G00246370.1
>TraesNOR1B03G00311240.1
>TraesNOR1B03G00311240.2
>TraesNOR1B03G00318040.1
>TraesNOR1B03G00319360.1
>TraesNOR1B03G00356360.1
>TraesNOR1B03G00356440.1
>TraesNOR1B03G00361190.1
>TraesNOR1B03G00361300.1
>TraesNOR1B03G00361300.2
>TraesNOR1B03G00361340.1
>TraesNOR1B03G00361340.2
>TraesNOR1B03G00361350.1
>TraesNOR1B03G00361360.1
>TraesNOR1B03G00361400.1
>TraesNOR1B03G00361440.1
>TraesNOR1B03G00361490.1
>TraesNOR1B03G00361590.1
>TraesNOR1B03G00361600.1
>TraesNOR1B03G00361610.1
>TraesNOR1B03G00361610.2
>TraesNOR1B03G00361730.1
>TraesNOR1B03G00361770.1
>TraesNOR1B03G00374980.1
>TraesNOR1B03G00375060.1
>TraesNOR1B03G00375070.1
>TraesNOR1B03G00375070.2
>TraesNOR1B03G00397240.1
>TraesNOR1D03G00419550.1
>TraesNOR1D03G00419700.1
>TraesNOR1D03G00419710.1
>TraesNOR1D03G00419940.1
>TraesNOR1D03G00434080.1
>TraesNOR1D03G00452600.1
>TraesNOR1D03G00454960.1
>TraesNOR1D03G00509070.1
>TraesNOR1D03G00515060.1
>TraesNOR1D03G00547450.1
>TraesNOR1D03G00551350.1
>TraesNOR1D03G00551360.1
>TraesNOR1D03G00551430.1
>TraesNOR1D03G00551460.1
>TraesNOR1D03G00551470.1
>TraesNOR1D03G00551490.1
>TraesNOR1D03G00551540.1
>TraesNOR1D03G00551700.1
>TraesNOR1D03G00551720.1
>TraesNOR1D03G00551730.1
>TraesNOR1D03G00551740.1
>TraesNOR1D03G00551860.1
>TraesNOR1D03G00551870.1
>TraesNOR1D03G00551880.1
>TraesNOR1D03G00551880.2
>TraesNOR1D03G00552010.1
>TraesNOR1D03G00552020.1
>TraesNOR2A03G00671850.1
>TraesNOR2A03G00720620.2
>TraesNOR2A03G00737070.1
>TraesNOR2A03G00786570.1
>TraesNOR2A03G00786760.1
>TraesNOR2B03G00919180.1
>TraesNOR2B03G00929890.1
>TraesNOR2B03G00968500.2
>TraesNOR2B03G00983780.1
>TraesNOR2B03G00983780.2
>TraesNOR2B03G01038590.1
>TraesNOR2B03G01042290.1
>TraesNOR2B03G01042380.1
>TraesNOR2D03G01165420.1
>TraesNOR2D03G01177400.1
>TraesNOR2D03G01177400.2
>TraesNOR2D03G01177400.3
>TraesNOR2D03G01177400.4
>TraesNOR2D03G01227340.1
>TraesNOR2D03G01227790.1
>TraesNOR2D03G01277110.1
>TraesNOR2D03G01280380.1
>TraesNOR2D03G01280480.1
>TraesNOR2D03G01311510.1
>TraesNOR3A03G01341780.1
>TraesNOR3A03G01349100.1
>TraesNOR3A03G01355330.1
>TraesNOR3A03G01460600.1
>TraesNOR3A03G01465660.1
>TraesNOR3A03G01465660.2
>TraesNOR3A03G01465660.3
>TraesNOR3A03G01465660.4
>TraesNOR3A03G01465660.5
>TraesNOR3A03G01474680.1
>TraesNOR3A03G01474690.1
>TraesNOR3A03G01474770.1
>TraesNOR3A03G01474780.1
>TraesNOR3A03G01474810.1
>TraesNOR3A03G01474830.1
>TraesNOR3A03G01474970.1
>TraesNOR3A03G01537970.1
>TraesNOR3A03G01537970.2
>TraesNOR3A03G01552010.1
>TraesNOR3B03G01564270.1
>TraesNOR3B03G01578440.1
>TraesNOR3B03G01578440.2
>TraesNOR3B03G01587100.1
>TraesNOR3B03G01587110.1
>TraesNOR3B03G01594140.1
>TraesNOR3B03G01594140.2
>TraesNOR3B03G01676040.1
>TraesNOR3B03G01704090.1
>TraesNOR3B03G01709450.1
>TraesNOR3B03G01709450.2
>TraesNOR3B03G01709450.3
>TraesNOR3B03G01721010.1
>TraesNOR3B03G01721020.1
>TraesNOR3B03G01721030.1
>TraesNOR3B03G01721130.1
>TraesNOR3B03G01721140.1
>TraesNOR3B03G01721150.1
>TraesNOR3B03G01805430.1
>TraesNOR3B03G01817830.1
>TraesNOR3D03G01828990.1
>TraesNOR3D03G01836870.1
>TraesNOR3D03G01836870.2
>TraesNOR3D03G01843130.1
>TraesNOR3D03G01849690.1
>TraesNOR3D03G01849690.2
>TraesNOR3D03G01920420.1
>TraesNOR3D03G01941600.1
>TraesNOR3D03G01946760.1
>TraesNOR3D03G01946760.2
>TraesNOR3D03G01946760.3
>TraesNOR3D03G01955630.1
>TraesNOR3D03G01955660.1
>TraesNOR3D03G01955670.1
>TraesNOR3D03G01955740.1
>TraesNOR3D03G01955760.1
>TraesNOR3D03G02029600.1
>TraesNOR3D03G02029600.2
>TraesNOR4A03G02032660.1
>TraesNOR4A03G02081130.1
>TraesNOR4A03G02121090.1
>TraesNOR4A03G02171380.1
>TraesNOR4A03G02200300.1
>TraesNOR4A03G02221560.1
>TraesNOR4B03G02240270.1
>TraesNOR4B03G02242690.1
>TraesNOR4B03G02242710.1
>TraesNOR4B03G02257330.1
>TraesNOR4B03G02336340.1
>TraesNOR4B03G02350410.1
>TraesNOR4B03G02394740.1
>TraesNOR4B03G02428280.1
>TraesNOR4D03G02432390.2
>TraesNOR4D03G02477220.1
>TraesNOR4D03G02512050.1
>TraesNOR4D03G02512050.2
>TraesNOR4D03G02561890.1
>TraesNOR5A03G02619090.1
>TraesNOR5A03G02669730.1
>TraesNOR5A03G02682500.1
>TraesNOR5A03G02682520.1
>TraesNOR5A03G02682640.1
>TraesNOR5A03G02682710.1
>TraesNOR5A03G02685980.1
>TraesNOR5A03G02690310.1
>TraesNOR5A03G02700710.1
>TraesNOR5A03G02700750.1
>TraesNOR5A03G02732470.1
>TraesNOR5A03G02755410.1
>TraesNOR5B03G02814270.1
>TraesNOR5B03G02852740.1
>TraesNOR5B03G02853000.1
>TraesNOR5B03G02896630.1
>TraesNOR5B03G02896630.2
>TraesNOR5B03G02910240.1
>TraesNOR5B03G02910270.1
>TraesNOR5B03G02914560.1
>TraesNOR5B03G02931480.1
>TraesNOR5B03G02966940.1
>TraesNOR5B03G02993170.1
>TraesNOR5B03G03046310.1
>TraesNOR5D03G03059930.1
>TraesNOR5D03G03092690.1
>TraesNOR5D03G03130020.1
>TraesNOR5D03G03130020.2
>TraesNOR5D03G03142310.1
>TraesNOR5D03G03142390.1
>TraesNOR5D03G03142410.1
>TraesNOR5D03G03142420.1
>TraesNOR5D03G03142620.1
>TraesNOR5D03G03145920.1
>TraesNOR5D03G03145920.2
>TraesNOR5D03G03153400.1
>TraesNOR5D03G03161330.1
>TraesNOR5D03G03192350.1
>TraesNOR5D03G03192350.2
>TraesNOR5D03G03214900.1
>TraesNOR5D03G03234810.1
>TraesNOR5D03G03257900.1
>TraesNOR5D03G03257900.2
>TraesNOR5D03G03258040.1
>TraesNOR6A03G03265210.1
>TraesNOR6A03G03265240.1
>TraesNOR6A03G03309330.1
>TraesNOR6A03G03309330.2
>TraesNOR6A03G03309330.3
>TraesNOR6A03G03309460.1
>TraesNOR6A03G03309500.1
>TraesNOR6A03G03309500.2
>TraesNOR6A03G03310740.1
>TraesNOR6A03G03312600.1
>TraesNOR6A03G03324510.1
>TraesNOR6A03G03365600.1
>TraesNOR6A03G03365600.2
>TraesNOR6A03G03365600.3
>TraesNOR6A03G03391700.1
>TraesNOR6A03G03405150.1
>TraesNOR6B03G03513820.1
>TraesNOR6B03G03513920.1
>TraesNOR6B03G03513990.1
>TraesNOR6B03G03517790.1
>TraesNOR6B03G03530250.1
>TraesNOR6B03G03560860.1
>TraesNOR6B03G03616250.1
>TraesNOR6B03G03645530.1
>TraesNOR6B03G03664200.1
>TraesNOR6D03G03681060.1
>TraesNOR6D03G03681100.1
>TraesNOR6D03G03720040.1
>TraesNOR6D03G03720130.1
>TraesNOR6D03G03720170.1
>TraesNOR6D03G03723020.1
>TraesNOR6D03G03723270.1
>TraesNOR6D03G03733660.1
>TraesNOR6D03G03764210.1
>TraesNOR6D03G03764210.2
>TraesNOR6D03G03764210.3
>TraesNOR6D03G03799290.1
>TraesNOR6D03G03824340.1
>TraesNOR7A03G03858310.1
>TraesNOR7A03G03887950.2
>TraesNOR7A03G03918720.1
>TraesNOR7A03G03966340.1
>TraesNOR7A03G03993640.1
>TraesNOR7A03G03993640.2
>TraesNOR7A03G04042410.1
>TraesNOR7A03G04042410.2
>TraesNOR7B03G04092230.1
>TraesNOR7B03G04098510.1
>TraesNOR7B03G04098510.2
>TraesNOR7B03G04135950.1
>TraesNOR7B03G04172770.1
>TraesNOR7B03G04209490.1
>TraesNOR7B03G04209490.2
>TraesNOR7B03G04264170.1
>TraesNOR7D03G04334970.1
>TraesNOR7D03G04363350.1
>TraesNOR7D03G04363350.2
>TraesNOR7D03G04395070.1
>TraesNOR7D03G04439150.1
>TraesNOR7D03G04439150.2
>TraesNOR7D03G04461480.1
>TraesNORUn03G04559130.1
>TraesNORUn03G04559140.1
>TraesNORUn03G04631060.1
>TraesNORUn03G04658260.1
>TraesNORUn03G04675510.1
>TraesNORUn03G04708010.1
>TraesNORUn03G04723030.1
>TraesNORUn03G04726710.1
>TraesNORUn03G04745590.1
>TraesNORUn03G04794250.1
