# Supplementary material for: Comparative gene retention analysis in barley, wild emmer, and bread wheat pangenome lines reveals factors affecting gene retention following gene duplication
Source: BMC Biol. 2023 Feb 6;21:25. doi: 10.1186/s12915-022-01503-z (PMC9903521; doi:10.1186/s12915-022-01503-z)
Supplement: Supplementary file 13 — Additional file 13. Gene annotation validation results of selected OGs genes in 15 wheat genome assemblies. [file 12915_2022_1503_MOESM13_ESM.zip › bitacora_run1_outputs/TraesNORIN61/OG0000580_scan_gene_id.txt]

>TraesNOR1A03G00018310.1
>TraesNOR1A03G00018360.1
>TraesNOR1A03G00018380.1
>TraesNOR1A03G00018390.1
>TraesNOR1A03G00018420.1
>TraesNOR1A03G00023280.1
>TraesNOR1A03G00028750.1
>TraesNOR1B03G00202440.1
>TraesNOR1B03G00210330.1
>TraesNOR1B03G00210340.1
>TraesNOR1B03G00210420.1
>TraesNOR1B03G00210470.1
>TraesNOR1B03G00210580.1
>TraesNOR1B03G00216500.1
>TraesNOR1B03G00226910.1
>TraesNOR1D03G00429180.1
>TraesNOR1D03G00429240.1
>TraesNOR1D03G00429260.1
>TraesNOR1D03G00429270.1
>TraesNOR1D03G00429290.1
>TraesNOR1D03G00429300.1
>TraesNOR1D03G00433730.1_split1
>TraesNOR1D03G00433730.1_split2
>TraesNOR1D03G00439600.1
>TraesNOR2A03G00608530.1
>TraesNOR2A03G00621120.1
>TraesNOR2A03G00660370.1
>TraesNOR2A03G00785820.1
>TraesNOR2A03G00785860.1
>TraesNOR2B03G00856680.1
>TraesNOR2B03G00859450.1
>TraesNOR2B03G00877280.1
>TraesNOR2B03G01002210.1
>TraesNOR2B03G01041470.1
>TraesNOR2B03G01041520.1
>TraesNOR2B03G01092060.1
>TraesNOR2D03G01117370.1
>TraesNOR2D03G01117370.2
>TraesNOR2D03G01131640.1
>TraesNOR2D03G01245630.1
>TraesNOR2D03G01279120.1
>TraesNOR2D03G01279150.1
>TraesNOR2D03G01315660.1
>TraesNOR3A03G01328820.1
>TraesNOR3A03G01328850.1
>TraesNOR3A03G01328860.1
>TraesNOR3A03G01336990.1
>TraesNOR3A03G01345420.1
>TraesNOR3A03G01345460.1
>TraesNOR3A03G01389490.1
>TraesNOR3A03G01449410.1
>TraesNOR3A03G01531340.1
>TraesNOR3A03G01531400.1
>TraesNOR3A03G01531470.1
>TraesNOR3A03G01531490.1
>TraesNOR3B03G01582230.1
>TraesNOR3B03G01582500.1
>TraesNOR3B03G01582540.1
>TraesNOR3B03G01647310.1
>TraesNOR3B03G01686460.1
>TraesNOR3B03G01686480.1
>TraesNOR3B03G01687570.1
>TraesNOR3B03G01794520.1
>TraesNOR3B03G01794540.1
>TraesNOR3B03G01794560.1
>TraesNOR3B03G01794640.1
>TraesNOR3B03G01794660.1
>TraesNOR3B03G01794670.1
>TraesNOR3D03G01825060.1
>TraesNOR3D03G01825070.1
>TraesNOR3D03G01825080.1
>TraesNOR3D03G01825090.1
>TraesNOR3D03G01825100.1
>TraesNOR3D03G01825110.1
>TraesNOR3D03G01840160.1
>TraesNOR3D03G01840440.1
>TraesNOR3D03G01884310.1
>TraesNOR3D03G01930210.1
>TraesNOR3D03G02012820.1
>TraesNOR3D03G02012870.1
>TraesNOR3D03G02012920.1
>TraesNOR3D03G02012930.1
>TraesNOR3D03G02012970.1
>TraesNOR3D03G02012980.1
>TraesNOR3D03G02012990.1
>TraesNOR3D03G02013020.1
>TraesNOR3D03G02013030.1
>TraesNOR4A03G02034220.1
>TraesNOR4A03G02080300.1
>TraesNOR4A03G02124920.1
>TraesNOR4A03G02124930.1
>TraesNOR4A03G02124950.1
>TraesNOR4A03G02163720.1
>TraesNOR4A03G02163790.1
>TraesNOR4A03G02163800.1
>TraesNOR4A03G02163820.1
>TraesNOR4A03G02171460.1
>TraesNOR4A03G02171510.1
>TraesNOR4B03G02251540.1
>TraesNOR4B03G02251550.1
>TraesNOR4B03G02251590.1
>TraesNOR4B03G02251620.1
>TraesNOR4B03G02251640.1
>TraesNOR4B03G02335600.1
>TraesNOR4B03G02391630.1
>TraesNOR4B03G02424940.1
>TraesNOR4B03G02424980.1
>TraesNOR4B03G02424990.1
>TraesNOR4B03G02425000.1
>TraesNOR4B03G02425010.1
>TraesNOR4B03G02425020.1
>TraesNOR4B03G02425030.1
>TraesNOR4B03G02425050.1
>TraesNOR4B03G02425070.1
>TraesNOR4B03G02425110.1
>TraesNOR4B03G02425120.1
>TraesNOR4B03G02425130.1
>TraesNOR4B03G02425140.1
>TraesNOR4B03G02425150.1
>TraesNOR4B03G02425160.1
>TraesNOR4B03G02425170.1
>TraesNOR4D03G02432920.1
>TraesNOR4D03G02439310.1
>TraesNOR4D03G02439320.1
>TraesNOR4D03G02439360.1
>TraesNOR4D03G02439540.1
>TraesNOR4D03G02439550.1
>TraesNOR4D03G02439560.1
>TraesNOR4D03G02439570.1
>TraesNOR4D03G02439590.1
>TraesNOR4D03G02439640.1
>TraesNOR4D03G02439680.1
>TraesNOR4D03G02511600.1
>TraesNOR4D03G02548210.1
>TraesNOR4D03G02559700.1
>TraesNOR5A03G02600960.1
>TraesNOR5A03G02726410.1
>TraesNOR5A03G02726480.1
>TraesNOR5A03G02775290.1
>TraesNOR5A03G02804940.1
>TraesNOR5A03G02804950.1
>TraesNOR5A03G02804960.1
>TraesNOR5A03G02804970.1
>TraesNOR5A03G02804980.1
>TraesNOR5A03G02804990.1
>TraesNOR5A03G02805000.1
>TraesNOR5A03G02805010.1
>TraesNOR5A03G02805020.1
>TraesNOR5A03G02805030.1
>TraesNOR5A03G02805040.1
>TraesNOR5A03G02805050.1
>TraesNOR5A03G02805060.1
>TraesNOR5A03G02805070.1
>TraesNOR5A03G02805080.1
>TraesNOR5A03G02805090.1
>TraesNOR5A03G02805100.1
>TraesNOR5A03G02805110.1
>TraesNOR5A03G02805120.1
>TraesNOR5A03G02805130.1
>TraesNOR5A03G02805170.1
>TraesNOR5A03G02805200.1
>TraesNOR5A03G02805210.1
>TraesNOR5A03G02805230.1
>TraesNOR5A03G02807030.1
>TraesNOR5A03G02807040.1
>TraesNOR5B03G02834870.1
>TraesNOR5B03G02960490.1
>TraesNOR5B03G02960560.1
>TraesNOR5B03G03016110.1
>TraesNOR5D03G03075690.1
>TraesNOR5D03G03186540.1
>TraesNOR5D03G03233140.1
>TraesNOR6A03G03274030.1
>TraesNOR6A03G03275340.1
>TraesNOR6A03G03438030.1
>TraesNOR6A03G03438050.1
>TraesNOR6A03G03438060.1
>TraesNOR6A03G03438300.1
>TraesNOR6A03G03438310.1
>TraesNOR6B03G03464160.1
>TraesNOR6B03G03465940.1
>TraesNOR6B03G03465980.1
>TraesNOR6B03G03466080.1
>TraesNOR6B03G03661570.1
>TraesNOR6B03G03661590.1
>TraesNOR6B03G03661600.1
>TraesNOR6B03G03661780.1
>TraesNOR6B03G03661790.1
>TraesNOR6B03G03661990.1
>TraesNOR6B03G03662000.1
>TraesNOR6D03G03689260.1
>TraesNOR6D03G03690820.1
>TraesNOR6D03G03830810.1
>TraesNOR6D03G03830840.1
>TraesNOR6D03G03830860.1
>TraesNOR6D03G03831020.1
>TraesNOR6D03G03831030.1
>TraesNOR7A03G03905800.1
>TraesNOR7A03G04010810.1
>TraesNOR7A03G04032350.1
>TraesNOR7A03G04032440.1
>TraesNOR7A03G04032450.1
>TraesNOR7A03G04032480.1
>TraesNOR7A03G04036880.1
>TraesNOR7A03G04036890.1
>TraesNOR7A03G04036940.1
>TraesNOR7A03G04036990.1
>TraesNOR7A03G04045760.1
>TraesNOR7A03G04045790.1
>TraesNOR7A03G04066000.1
>TraesNOR7B03G04122210.1
>TraesNOR7B03G04229790.1
>TraesNOR7B03G04251430.1
>TraesNOR7B03G04251630.1
>TraesNOR7B03G04251670.1
>TraesNOR7B03G04251720.1
>TraesNOR7B03G04257530.1
>TraesNOR7B03G04257540.1
>TraesNOR7B03G04257550.1
>TraesNOR7B03G04257570.1
>TraesNOR7B03G04268930.1
>TraesNOR7B03G04299630.1
>TraesNOR7B03G04299630.2
>TraesNOR7D03G04382320.1
>TraesNOR7D03G04479300.1
>TraesNOR7D03G04479300.2
>TraesNOR7D03G04498430.1
>TraesNOR7D03G04498510.1
>TraesNOR7D03G04498550.1
>TraesNOR7D03G04503320.1
>TraesNOR7D03G04503330.1
>TraesNOR7D03G04503340.1
>TraesNOR7D03G04503360.1
>TraesNOR7D03G04503400.1
>TraesNOR7D03G04511950.1
>TraesNOR7D03G04517510.1
>TraesNOR7D03G04530940.1
>TraesNORUn03G04556290.1
>TraesNORUn03G04556300.1
>TraesNORUn03G04556310.1
>TraesNORUn03G04556320.1
>TraesNORUn03G04556340.1
>TraesNORUn03G04556360.1
>TraesNORUn03G04556380.1
>TraesNORUn03G04556390.1
>TraesNORUn03G04556400.1
>TraesNORUn03G04556420.1
>TraesNORUn03G04556440.1
>TraesNORUn03G04556460.1
>TraesNORUn03G04556470.1
>TraesNORUn03G04556480.1
>TraesNORUn03G04572850.1
>TraesNORUn03G04572860.1
>TraesNORUn03G04572870.1
>TraesNORUn03G04581280.1
>TraesNORUn03G04669890.1
>TraesNORUn03G04683990.1
>TraesNORUn03G04684000.1
>TraesNORUn03G04710990.1
>TraesNORUn03G04711000.1
>TraesNORUn03G04712040.1
>TraesNORUn03G04712050.1
>TraesNORUn03G04712060.1
>TraesNORUn03G04712070.1
>TraesNORUn03G04712080.1
>TraesNORUn03G04737530.1
>TraesNORUn03G04737540.1
>TraesNORUn03G04740150.1
>TraesNORUn03G04744230.1
>TraesNORUn03G04744950.1
>TraesNORUn03G04766630.1
>TraesNORUn03G04766640.1
>TraesNORUn03G04776670.1
>TraesNORUn03G04776680.1
>TraesNORUn03G04783700.1
>TraesNORUn03G04794000.1
>TraesNORUn03G04794580.1
>TraesNORUn03G04795030.1
>TraesNORUn03G04795040.1
>TraesNORUn03G04796820.1
>TraesNORUn03G04799150.1
>TraesNORUn03G04802140.1
>TraesNORUn03G04802620.1
>TraesNORUn03G04802630.1
