# Supplementary material for: Comparative gene retention analysis in barley, wild emmer, and bread wheat pangenome lines reveals factors affecting gene retention following gene duplication
Source: BMC Biol. 2023 Feb 6;21:25. doi: 10.1186/s12915-022-01503-z (PMC9903521; doi:10.1186/s12915-022-01503-z)
Supplement: Supplementary file 13 — Additional file 13. Gene annotation validation results of selected OGs genes in 15 wheat genome assemblies. [file 12915_2022_1503_MOESM13_ESM.zip › bitacora_run1_outputs/TraesNORIN61/OG0000053_scan_gene_id.txt]

>TraesNOR1A03G00000560.1
>TraesNOR1A03G00000560.2
>TraesNOR1A03G00002730.1
>TraesNOR1A03G00004320.1
>TraesNOR1A03G00004320.2
>TraesNOR1A03G00004620.1
>TraesNOR1A03G00005580.1
>TraesNOR1A03G00005580.2
>TraesNOR1A03G00005580.3
>TraesNOR1A03G00005750.1
>TraesNOR1A03G00005780.1
>TraesNOR1A03G00005950.1
>TraesNOR1A03G00006090.1
>TraesNOR1A03G00006410.1
>TraesNOR1A03G00006480.1
>TraesNOR1A03G00007200.1
>TraesNOR1A03G00007240.1
>TraesNOR1A03G00007270.1
>TraesNOR1A03G00007290.1
>TraesNOR1A03G00007320.1
>TraesNOR1A03G00007330.1
>TraesNOR1A03G00008540.1
>TraesNOR1A03G00008570.1
>TraesNOR1A03G00008740.1
>TraesNOR1A03G00008740.2
>TraesNOR1A03G00008910.1
>TraesNOR1A03G00008910.2
>TraesNOR1A03G00008910.3
>TraesNOR1A03G00008910.4
>TraesNOR1A03G00009540.1
>TraesNOR1A03G00010870.1
>TraesNOR1A03G00011920.1
>TraesNOR1A03G00015150.1
>TraesNOR1A03G00037950.1
>TraesNOR1A03G00074770.1
>TraesNOR1A03G00113950.1
>TraesNOR1A03G00120010.1
>TraesNOR1A03G00122560.1
>TraesNOR1A03G00136800.1
>TraesNOR1A03G00141340.1
>TraesNOR1A03G00142240.1
>TraesNOR1A03G00142240.2
>TraesNOR1A03G00158220.1
>TraesNOR1A03G00158260.1
>TraesNOR1A03G00158260.2
>TraesNOR1A03G00158260.3
>TraesNOR1A03G00159760.1
>TraesNOR1A03G00180110.1
>TraesNOR1A03G00180120.1
>TraesNOR1A03G00180310.1
>TraesNOR1B03G00183940.1
>TraesNOR1B03G00183980.1
>TraesNOR1B03G00184280.1
>TraesNOR1B03G00185400.1
>TraesNOR1B03G00185410.1
>TraesNOR1B03G00186070.1
>TraesNOR1B03G00187160.1
>TraesNOR1B03G00187210.1
>TraesNOR1B03G00187570.1
>TraesNOR1B03G00187860.1
>TraesNOR1B03G00188150.1
>TraesNOR1B03G00188150.2
>TraesNOR1B03G00188160.1
>TraesNOR1B03G00188270.1
>TraesNOR1B03G00188270.2
>TraesNOR1B03G00188320.1
>TraesNOR1B03G00188690.1
>TraesNOR1B03G00189410.1
>TraesNOR1B03G00189420.1
>TraesNOR1B03G00189750.1
>TraesNOR1B03G00189780.1
>TraesNOR1B03G00189780.2
>TraesNOR1B03G00189830.1
>TraesNOR1B03G00190060.1
>TraesNOR1B03G00190100.1
>TraesNOR1B03G00190840.1
>TraesNOR1B03G00191090.1
>TraesNOR1B03G00191120.1_split1
>TraesNOR1B03G00191120.1_split2
>TraesNOR1B03G00191310.1
>TraesNOR1B03G00191360.1
>TraesNOR1B03G00191410.1
>TraesNOR1B03G00191430.1
>TraesNOR1B03G00191780.1
>TraesNOR1B03G00192730.1
>TraesNOR1B03G00193580.1
>TraesNOR1B03G00193640.1
>TraesNOR1B03G00193640.2
>TraesNOR1B03G00193690.1
>TraesNOR1B03G00193690.2
>TraesNOR1B03G00193690.3
>TraesNOR1B03G00193980.1
>TraesNOR1B03G00196340.1
>TraesNOR1B03G00197000.1
>TraesNOR1B03G00197000.2
>TraesNOR1B03G00197010.1
>TraesNOR1B03G00197010.2
>TraesNOR1B03G00198390.1
>TraesNOR1B03G00198400.1
>TraesNOR1B03G00198400.2
>TraesNOR1B03G00199670.1
>TraesNOR1B03G00199680.1
>TraesNOR1B03G00199700.1
>TraesNOR1B03G00199710.1
>TraesNOR1B03G00199770.1
>TraesNOR1B03G00199850.1
>TraesNOR1B03G00199890.1
>TraesNOR1B03G00200310.1
>TraesNOR1B03G00214690.1
>TraesNOR1B03G00214730.1
>TraesNOR1B03G00231710.1
>TraesNOR1B03G00234020.1
>TraesNOR1B03G00323350.1
>TraesNOR1B03G00323350.2
>TraesNOR1B03G00345090.1
>TraesNOR1B03G00350980.1
>TraesNOR1B03G00350980.2
>TraesNOR1B03G00350980.3
>TraesNOR1B03G00350980.4
>TraesNOR1B03G00350980.5
>TraesNOR1B03G00357840.1
>TraesNOR1B03G00357840.2
>TraesNOR1B03G00357840.3
>TraesNOR1B03G00358930.1
>TraesNOR1B03G00358940.1
>TraesNOR1B03G00361880.1
>TraesNOR1B03G00364820.1
>TraesNOR1B03G00369790.1
>TraesNOR1B03G00376720.1
>TraesNOR1B03G00376870.1
>TraesNOR1B03G00378690.1
>TraesNOR1B03G00379560.1
>TraesNOR1B03G00379570.1
>TraesNOR1B03G00379570.2
>TraesNOR1B03G00380540.1
>TraesNOR1B03G00385200.1
>TraesNOR1B03G00385480.1
>TraesNOR1B03G00386070.1
>TraesNOR1B03G00394750.1
>TraesNOR1B03G00394750.2
>TraesNOR1B03G00394790.1
>TraesNOR1B03G00394870.1
>TraesNOR1B03G00394900.1
>TraesNOR1B03G00394970.1
>TraesNOR1B03G00394970.2
>TraesNOR1B03G00395050.1
>TraesNOR1B03G00395080.1
>TraesNOR1B03G00395080.2
>TraesNOR1B03G00402270.1
>TraesNOR1B03G00404030.1
>TraesNOR1B03G00404040.1
>TraesNOR1B03G00404970.1
>TraesNOR1B03G00404980.1
>TraesNOR1B03G00405050.1
>TraesNOR1B03G00405060.1
>TraesNOR1B03G00405240.1
>TraesNOR1B03G00405270.1
>TraesNOR1B03G00405790.1
>TraesNOR1B03G00405850.1
>TraesNOR1B03G00405860.1
>TraesNOR1B03G00405860.2
>TraesNOR1B03G00406120.1
>TraesNOR1B03G00406120.2
>TraesNOR1B03G00406120.3
>TraesNOR1B03G00406120.4
>TraesNOR1B03G00406120.5
>TraesNOR1D03G00411900.1
>TraesNOR1D03G00412400.1
>TraesNOR1D03G00412520.1
>TraesNOR1D03G00412960.1
>TraesNOR1D03G00413650.1
>TraesNOR1D03G00413730.1
>TraesNOR1D03G00414980.1
>TraesNOR1D03G00415190.1
>TraesNOR1D03G00415270.1
>TraesNOR1D03G00415310.1
>TraesNOR1D03G00415310.2
>TraesNOR1D03G00415440.1
>TraesNOR1D03G00415720.1
>TraesNOR1D03G00416030.1
>TraesNOR1D03G00416280.1
>TraesNOR1D03G00416290.1
>TraesNOR1D03G00416510.1
>TraesNOR1D03G00416910.1
>TraesNOR1D03G00417670.1
>TraesNOR1D03G00417670.2
>TraesNOR1D03G00418260.1
>TraesNOR1D03G00418260.2
>TraesNOR1D03G00418340.1
>TraesNOR1D03G00418340.2
>TraesNOR1D03G00418510.1
>TraesNOR1D03G00418540.1
>TraesNOR1D03G00418540.2
>TraesNOR1D03G00418540.3
>TraesNOR1D03G00418540.4
>TraesNOR1D03G00418540.5
>TraesNOR1D03G00418540.6
>TraesNOR1D03G00418710.1
>TraesNOR1D03G00419440.1
>TraesNOR1D03G00419440.2
>TraesNOR1D03G00421280.1
>TraesNOR1D03G00421320.1
>TraesNOR1D03G00421330.1
>TraesNOR1D03G00422460.1
>TraesNOR1D03G00422460.2
>TraesNOR1D03G00427610.1
>TraesNOR1D03G00432510.1
>TraesNOR1D03G00432510.2
>TraesNOR1D03G00443880.1
>TraesNOR1D03G00443880.2
>TraesNOR1D03G00477080.1
>TraesNOR1D03G00513610.1
>TraesNOR1D03G00519700.1
>TraesNOR1D03G00523060.1
>TraesNOR1D03G00538610.1
>TraesNOR1D03G00543240.1
>TraesNOR1D03G00544140.1
>TraesNOR1D03G00544140.2
>TraesNOR1D03G00549980.1
>TraesNOR1D03G00549980.2
>TraesNOR1D03G00551920.1
>TraesNOR1D03G00561970.1
>TraesNOR1D03G00562040.1
>TraesNOR1D03G00562330.1
>TraesNOR1D03G00562330.2
>TraesNOR1D03G00563030.1
>TraesNOR1D03G00563800.1
>TraesNOR1D03G00565870.1
>TraesNOR1D03G00565880.1
>TraesNOR1D03G00567780.1
>TraesNOR1D03G00567780.2
>TraesNOR1D03G00567810.1
>TraesNOR1D03G00573380.1
>TraesNOR1D03G00574350.1
>TraesNOR1D03G00574350.2
>TraesNOR1D03G00579070.1
>TraesNOR1D03G00579160.1
>TraesNOR1D03G00579160.2
>TraesNOR1D03G00579160.3
>TraesNOR1D03G00581610.1
>TraesNOR1D03G00581620.1
>TraesNOR1D03G00582040.1
>TraesNOR1D03G00582110.1
>TraesNOR1D03G00582110.2
>TraesNOR1D03G00582280.1
>TraesNOR1D03G00585090.1
>TraesNOR1D03G00585110.1
>TraesNOR2A03G00586350.1
>TraesNOR2A03G00586350.2
>TraesNOR2A03G00586350.3
>TraesNOR2A03G00586440.1
>TraesNOR2A03G00586530.1
>TraesNOR2A03G00586530.2
>TraesNOR2A03G00586530.3
>TraesNOR2A03G00586740.1
>TraesNOR2A03G00586740.2
>TraesNOR2A03G00588240.1
>TraesNOR2A03G00588240.2
>TraesNOR2A03G00588240.3
>TraesNOR2A03G00588290.1
>TraesNOR2A03G00588360.1
>TraesNOR2A03G00589040.1
>TraesNOR2A03G00589040.2
>TraesNOR2A03G00589040.3
>TraesNOR2A03G00593530.1
>TraesNOR2A03G00594190.1
>TraesNOR2A03G00594210.1
>TraesNOR2A03G00594220.1
>TraesNOR2A03G00594950.1
>TraesNOR2A03G00595110.1
>TraesNOR2A03G00595250.1
>TraesNOR2A03G00595250.2
>TraesNOR2A03G00595310.1
>TraesNOR2A03G00595540.1
>TraesNOR2A03G00595540.2
>TraesNOR2A03G00595640.1
>TraesNOR2A03G00597700.1
>TraesNOR2A03G00597700.2
>TraesNOR2A03G00597700.3
>TraesNOR2A03G00598170.1
>TraesNOR2A03G00598180.1
>TraesNOR2A03G00598180.2
>TraesNOR2A03G00598230.1
>TraesNOR2A03G00598770.1
>TraesNOR2A03G00599410.1
>TraesNOR2A03G00599440.1
>TraesNOR2A03G00607360.1
>TraesNOR2A03G00607370.1
>TraesNOR2A03G00607370.2
>TraesNOR2A03G00607620.1
>TraesNOR2A03G00614360.1
>TraesNOR2A03G00614360.2
>TraesNOR2A03G00621700.1
>TraesNOR2A03G00621700.2
>TraesNOR2A03G00621700.3
>TraesNOR2A03G00621740.1
>TraesNOR2A03G00621740.2
>TraesNOR2A03G00646430.1
>TraesNOR2A03G00653490.1
>TraesNOR2A03G00750970.1
>TraesNOR2A03G00750990.1
>TraesNOR2A03G00751010.1
>TraesNOR2A03G00751620.1
>TraesNOR2A03G00759160.1
>TraesNOR2A03G00759200.1
>TraesNOR2A03G00759200.2
>TraesNOR2A03G00771820.1
>TraesNOR2A03G00773300.1
>TraesNOR2A03G00785670.1
>TraesNOR2A03G00787230.1
>TraesNOR2A03G00787300.1
>TraesNOR2A03G00787350.1
>TraesNOR2A03G00787370.1
>TraesNOR2A03G00787470.1
>TraesNOR2A03G00790290.1
>TraesNOR2A03G00796720.1
>TraesNOR2A03G00796720.2
>TraesNOR2A03G00799440.1
>TraesNOR2A03G00799440.2
>TraesNOR2A03G00799440.3
>TraesNOR2A03G00799440.4
>TraesNOR2A03G00799440.5
>TraesNOR2A03G00799440.6
>TraesNOR2A03G00806700.1
>TraesNOR2A03G00811500.1
>TraesNOR2A03G00811500.2
>TraesNOR2A03G00818040.1
>TraesNOR2A03G00819380.1
>TraesNOR2A03G00819430.1
>TraesNOR2A03G00821450.1
>TraesNOR2A03G00821590.1
>TraesNOR2A03G00823570.1
>TraesNOR2A03G00823570.2
>TraesNOR2A03G00823570.3
>TraesNOR2A03G00823610.1
>TraesNOR2A03G00824750.1
>TraesNOR2A03G00824970.1
>TraesNOR2A03G00825000.1
>TraesNOR2A03G00825060.1_split1
>TraesNOR2A03G00825060.1_split2
>TraesNOR2A03G00827000.1
>TraesNOR2A03G00827000.2
>TraesNOR2A03G00827000.3
>TraesNOR2A03G00827060.1
>TraesNOR2A03G00827060.2
>TraesNOR2A03G00827590.1
>TraesNOR2B03G00830040.1
>TraesNOR2B03G00830050.1
>TraesNOR2B03G00830950.1
>TraesNOR2B03G00831010.1
>TraesNOR2B03G00831220.1
>TraesNOR2B03G00831220.2
>TraesNOR2B03G00831220.3
>TraesNOR2B03G00831330.1
>TraesNOR2B03G00831460.1
>TraesNOR2B03G00831500.1
>TraesNOR2B03G00831500.2
>TraesNOR2B03G00831500.3
>TraesNOR2B03G00831520.1
>TraesNOR2B03G00831520.2
>TraesNOR2B03G00831520.3
>TraesNOR2B03G00831840.1
>TraesNOR2B03G00836320.1
>TraesNOR2B03G00839450.1
>TraesNOR2B03G00839450.2
>TraesNOR2B03G00839450.3
>TraesNOR2B03G00839450.4
>TraesNOR2B03G00840240.1
>TraesNOR2B03G00840380.1
>TraesNOR2B03G00840390.1
>TraesNOR2B03G00840410.1
>TraesNOR2B03G00840530.1
>TraesNOR2B03G00840540.1
>TraesNOR2B03G00841290.1
>TraesNOR2B03G00841290.2
>TraesNOR2B03G00841710.1
>TraesNOR2B03G00842200.1
>TraesNOR2B03G00842250.1
>TraesNOR2B03G00842250.2
>TraesNOR2B03G00842360.1
>TraesNOR2B03G00842590.1
>TraesNOR2B03G00842590.2
>TraesNOR2B03G00845060.1
>TraesNOR2B03G00845980.1
>TraesNOR2B03G00845980.2
>TraesNOR2B03G00846060.1
>TraesNOR2B03G00846130.1
>TraesNOR2B03G00846190.1
>TraesNOR2B03G00846200.1
>TraesNOR2B03G00846200.2
>TraesNOR2B03G00846260.1
>TraesNOR2B03G00848100.1
>TraesNOR2B03G00851890.1
>TraesNOR2B03G00852250.1
>TraesNOR2B03G00854770.1
>TraesNOR2B03G00857230.1
>TraesNOR2B03G00857440.1
>TraesNOR2B03G00878240.1
>TraesNOR2B03G00878240.2
>TraesNOR2B03G00878240.3
>TraesNOR2B03G00886790.1
>TraesNOR2B03G00886790.2
>TraesNOR2B03G00898970.1
>TraesNOR2B03G00899850.1
>TraesNOR2B03G00909870.1
>TraesNOR2B03G00917470.1
>TraesNOR2B03G00979800.1
>TraesNOR2B03G00999630.1
>TraesNOR2B03G00999630.2
>TraesNOR2B03G01007440.1
>TraesNOR2B03G01022830.1
>TraesNOR2B03G01024880.1
>TraesNOR2B03G01042910.1
>TraesNOR2B03G01042920.1
>TraesNOR2B03G01042950.1
>TraesNOR2B03G01042950.2
>TraesNOR2B03G01042980.1
>TraesNOR2B03G01043370.1
>TraesNOR2B03G01043650.1
>TraesNOR2B03G01043770.1
>TraesNOR2B03G01047000.1
>TraesNOR2B03G01047090.1
>TraesNOR2B03G01047270.1
>TraesNOR2B03G01049810.1
>TraesNOR2B03G01051070.1
>TraesNOR2B03G01051120.1
>TraesNOR2B03G01056550.1
>TraesNOR2B03G01056550.2
>TraesNOR2B03G01059540.1
>TraesNOR2B03G01061490.1
>TraesNOR2B03G01061490.2
>TraesNOR2B03G01071350.1
>TraesNOR2B03G01071350.2
>TraesNOR2B03G01071350.3
>TraesNOR2B03G01075560.1
>TraesNOR2B03G01076100.1
>TraesNOR2B03G01082850.1
>TraesNOR2B03G01082980.1
>TraesNOR2B03G01083110.1
>TraesNOR2B03G01084590.1
>TraesNOR2B03G01088800.1
>TraesNOR2B03G01088820.1
>TraesNOR2B03G01088830.1
>TraesNOR2B03G01088950.1
>TraesNOR2B03G01088990.1
>TraesNOR2B03G01088990.2
>TraesNOR2B03G01088990.3
>TraesNOR2B03G01089090.1
>TraesNOR2B03G01092770.1
>TraesNOR2B03G01092770.2
>TraesNOR2B03G01093010.1
>TraesNOR2B03G01093010.2
>TraesNOR2B03G01093010.3
>TraesNOR2B03G01093020.1
>TraesNOR2B03G01093040.1
>TraesNOR2B03G01093100.1
>TraesNOR2B03G01093110.1
>TraesNOR2B03G01094980.1
>TraesNOR2B03G01095330.1
>TraesNOR2B03G01095370.1
>TraesNOR2D03G01098220.1
>TraesNOR2D03G01101810.1
>TraesNOR2D03G01102020.1
>TraesNOR2D03G01104120.1
>TraesNOR2D03G01104410.1
>TraesNOR2D03G01104870.1
>TraesNOR2D03G01104900.1
>TraesNOR2D03G01104920.1
>TraesNOR2D03G01107550.1
>TraesNOR2D03G01107550.2
>TraesNOR2D03G01107580.1
>TraesNOR2D03G01107580.2
>TraesNOR2D03G01107580.3
>TraesNOR2D03G01108480.1
>TraesNOR2D03G01108480.2
>TraesNOR2D03G01108490.1
>TraesNOR2D03G01112810.1
>TraesNOR2D03G01115020.1
>TraesNOR2D03G01116260.1
>TraesNOR2D03G01120930.1
>TraesNOR2D03G01132150.1
>TraesNOR2D03G01132150.2
>TraesNOR2D03G01132150.3
>TraesNOR2D03G01132150.4
>TraesNOR2D03G01132150.5
>TraesNOR2D03G01132150.6
>TraesNOR2D03G01132150.7
>TraesNOR2D03G01132280.1
>TraesNOR2D03G01132280.2
>TraesNOR2D03G01132280.3
>TraesNOR2D03G01157290.1
>TraesNOR2D03G01164120.1
>TraesNOR2D03G01164120.2
>TraesNOR2D03G01223860.1
>TraesNOR2D03G01243060.1
>TraesNOR2D03G01250590.1
>TraesNOR2D03G01250600.1
>TraesNOR2D03G01250620.1
>TraesNOR2D03G01263490.1
>TraesNOR2D03G01264880.1
>TraesNOR2D03G01281170.1
>TraesNOR2D03G01281170.2
>TraesNOR2D03G01281180.1
>TraesNOR2D03G01281230.1
>TraesNOR2D03G01281370.1
>TraesNOR2D03G01281510.1
>TraesNOR2D03G01283770.1
>TraesNOR2D03G01283800.1
>TraesNOR2D03G01285360.1
>TraesNOR2D03G01286330.1
>TraesNOR2D03G01292970.1
>TraesNOR2D03G01292980.1
>TraesNOR2D03G01293290.1
>TraesNOR2D03G01293290.2
>TraesNOR2D03G01301360.1
>TraesNOR2D03G01305150.1
>TraesNOR2D03G01305150.2
>TraesNOR2D03G01306700.1
>TraesNOR2D03G01313430.1
>TraesNOR2D03G01315800.1
>TraesNOR2D03G01317960.1
>TraesNOR2D03G01318100.1
>TraesNOR2D03G01318160.1
>TraesNOR2D03G01318470.1
>TraesNOR2D03G01318470.2
>TraesNOR2D03G01323280.1
>TraesNOR2D03G01323280.2
>TraesNOR2D03G01323280.3
>TraesNOR2D03G01323300.1
>TraesNOR2D03G01323420.1
>TraesNOR2D03G01323580.1
>TraesNOR2D03G01323850.1
>TraesNOR3A03G01327700.1
>TraesNOR3A03G01329220.1
>TraesNOR3A03G01329220.2
>TraesNOR3A03G01334520.1
>TraesNOR3A03G01337600.1
>TraesNOR3A03G01338130.1
>TraesNOR3A03G01338280.1
>TraesNOR3A03G01347020.1
>TraesNOR3A03G01347040.1
>TraesNOR3A03G01347040.2
>TraesNOR3A03G01347040.3
>TraesNOR3A03G01347040.4
>TraesNOR3A03G01347040.5
>TraesNOR3A03G01347200.1
>TraesNOR3A03G01347200.2
>TraesNOR3A03G01347200.3
>TraesNOR3A03G01347200.4
>TraesNOR3A03G01347220.1
>TraesNOR3A03G01347220.2
>TraesNOR3A03G01347300.1
>TraesNOR3A03G01347300.2
>TraesNOR3A03G01347300.3
>TraesNOR3A03G01347310.1
>TraesNOR3A03G01347330.1
>TraesNOR3A03G01347380.1
>TraesNOR3A03G01347470.1
>TraesNOR3A03G01347760.1
>TraesNOR3A03G01347940.1
>TraesNOR3A03G01347940.2
>TraesNOR3A03G01347940.3
>TraesNOR3A03G01349590.1
>TraesNOR3A03G01352740.1
>TraesNOR3A03G01356650.1
>TraesNOR3A03G01356860.1
>TraesNOR3A03G01365130.1
>TraesNOR3A03G01468500.1
>TraesNOR3A03G01470170.1
>TraesNOR3A03G01470170.2
>TraesNOR3A03G01470170.3
>TraesNOR3A03G01470170.4
>TraesNOR3A03G01470170.5
>TraesNOR3A03G01471630.1
>TraesNOR3A03G01474230.1
>TraesNOR3A03G01507830.1
>TraesNOR3A03G01507830.2
>TraesNOR3A03G01513330.1
>TraesNOR3A03G01526520.1
>TraesNOR3A03G01526520.2
>TraesNOR3A03G01526520.3
>TraesNOR3A03G01530380.1
>TraesNOR3A03G01538400.1
>TraesNOR3A03G01538460.1
>TraesNOR3A03G01539500.1
>TraesNOR3A03G01544780.1
>TraesNOR3A03G01544790.1
>TraesNOR3A03G01544870.1
>TraesNOR3A03G01544870.2
>TraesNOR3A03G01551780.1
>TraesNOR3A03G01552760.1
>TraesNOR3B03G01553820.1
>TraesNOR3B03G01553820.2
>TraesNOR3B03G01556360.1
>TraesNOR3B03G01556360.2
>TraesNOR3B03G01557090.1
>TraesNOR3B03G01557830.1
>TraesNOR3B03G01558490.1
>TraesNOR3B03G01558490.2
>TraesNOR3B03G01558500.1
>TraesNOR3B03G01564850.1
>TraesNOR3B03G01566060.1
>TraesNOR3B03G01566060.2
>TraesNOR3B03G01566370.1
>TraesNOR3B03G01566420.1
>TraesNOR3B03G01566420.2
>TraesNOR3B03G01567430.1
>TraesNOR3B03G01567660.1
>TraesNOR3B03G01568200.1
>TraesNOR3B03G01584700.1
>TraesNOR3B03G01584700.2
>TraesNOR3B03G01584730.1
>TraesNOR3B03G01584770.1
>TraesNOR3B03G01584820.1
>TraesNOR3B03G01584860.1
>TraesNOR3B03G01584890.1
>TraesNOR3B03G01585110.1
>TraesNOR3B03G01585470.1
>TraesNOR3B03G01585480.1
>TraesNOR3B03G01585530.1
>TraesNOR3B03G01585530.2
>TraesNOR3B03G01585540.1
>TraesNOR3B03G01585610.1
>TraesNOR3B03G01585770.1
>TraesNOR3B03G01585770.2
>TraesNOR3B03G01586030.1
>TraesNOR3B03G01586150.1
>TraesNOR3B03G01586150.2
>TraesNOR3B03G01586190.1
>TraesNOR3B03G01586190.2
>TraesNOR3B03G01586210.1
>TraesNOR3B03G01586210.2
>TraesNOR3B03G01587520.1
>TraesNOR3B03G01587540.1
>TraesNOR3B03G01587570.1
>TraesNOR3B03G01591220.1
>TraesNOR3B03G01595960.1
>TraesNOR3B03G01606610.1
>TraesNOR3B03G01713650.1
>TraesNOR3B03G01715550.1
>TraesNOR3B03G01716920.1
>TraesNOR3B03G01720670.1
>TraesNOR3B03G01762210.1
>TraesNOR3B03G01768520.1
>TraesNOR3B03G01768520.2
>TraesNOR3B03G01768520.3
>TraesNOR3B03G01768530.1
>TraesNOR3B03G01768530.2
>TraesNOR3B03G01769240.1
>TraesNOR3B03G01769250.1
>TraesNOR3B03G01772010.1
>TraesNOR3B03G01773900.1
>TraesNOR3B03G01776530.1
>TraesNOR3B03G01782740.1
>TraesNOR3B03G01785910.1
>TraesNOR3B03G01785930.1
>TraesNOR3B03G01785930.2
>TraesNOR3B03G01785950.1
>TraesNOR3B03G01785980.1
>TraesNOR3B03G01786000.1
>TraesNOR3B03G01786050.1
>TraesNOR3B03G01786050.2
>TraesNOR3B03G01786120.1
>TraesNOR3B03G01786130.1
>TraesNOR3B03G01786180.1
>TraesNOR3B03G01792470.1
>TraesNOR3B03G01793500.1
>TraesNOR3B03G01793500.2
>TraesNOR3B03G01793500.3
>TraesNOR3B03G01793500.4
>TraesNOR3B03G01795600.1
>TraesNOR3B03G01797990.1
>TraesNOR3B03G01805680.1
>TraesNOR3B03G01805710.1
>TraesNOR3B03G01805710.2
>TraesNOR3B03G01805760.1
>TraesNOR3B03G01805760.2
>TraesNOR3B03G01807280.1
>TraesNOR3B03G01807560.1
>TraesNOR3B03G01812160.1
>TraesNOR3B03G01812180.1
>TraesNOR3B03G01812250.1
>TraesNOR3B03G01812280.1
>TraesNOR3B03G01812600.1
>TraesNOR3B03G01812700.1
>TraesNOR3B03G01812700.2
>TraesNOR3B03G01812800.1
>TraesNOR3B03G01812930.1
>TraesNOR3B03G01813470.1
>TraesNOR3B03G01813520.1
>TraesNOR3B03G01814480.1
>TraesNOR3B03G01814590.1
>TraesNOR3B03G01814590.2
>TraesNOR3B03G01814590.3
>TraesNOR3B03G01814590.4
>TraesNOR3B03G01814590.5
>TraesNOR3B03G01814590.6
>TraesNOR3B03G01814830.1
>TraesNOR3B03G01814970.1
>TraesNOR3B03G01814970.2
>TraesNOR3B03G01814970.3
>TraesNOR3B03G01818740.1
>TraesNOR3B03G01818740.2
>TraesNOR3D03G01824130.1
>TraesNOR3D03G01824480.1
>TraesNOR3D03G01824480.2
>TraesNOR3D03G01825300.1
>TraesNOR3D03G01825300.2
>TraesNOR3D03G01825320.1
>TraesNOR3D03G01829490.1
>TraesNOR3D03G01829490.2
>TraesNOR3D03G01829550.1
>TraesNOR3D03G01830600.1
>TraesNOR3D03G01831530.1
>TraesNOR3D03G01832280.1
>TraesNOR3D03G01838000.1
>TraesNOR3D03G01841910.1
>TraesNOR3D03G01841930.1
>TraesNOR3D03G01842020.1
>TraesNOR3D03G01843640.1
>TraesNOR3D03G01843650.1
>TraesNOR3D03G01843650.2
>TraesNOR3D03G01844680.1
>TraesNOR3D03G01847090.1
>TraesNOR3D03G01851040.1
>TraesNOR3D03G01950010.1
>TraesNOR3D03G01951390.1
>TraesNOR3D03G01951390.2
>TraesNOR3D03G01952740.1
>TraesNOR3D03G01989180.1
>TraesNOR3D03G01994580.1
>TraesNOR3D03G01994580.2
>TraesNOR3D03G01994580.3
>TraesNOR3D03G01994580.4
>TraesNOR3D03G01994590.1
>TraesNOR3D03G01994590.2
>TraesNOR3D03G01996850.1
>TraesNOR3D03G01996850.2
>TraesNOR3D03G01996850.3
>TraesNOR3D03G01996850.4
>TraesNOR3D03G01996850.5
>TraesNOR3D03G01996850.6
>TraesNOR3D03G01996850.7
>TraesNOR3D03G02005210.1
>TraesNOR3D03G02005210.2
>TraesNOR3D03G02005210.3
>TraesNOR3D03G02005210.4
>TraesNOR3D03G02005210.5
>TraesNOR3D03G02005210.6
>TraesNOR3D03G02005310.1
>TraesNOR3D03G02005350.1
>TraesNOR3D03G02005430.1
>TraesNOR3D03G02007280.1
>TraesNOR3D03G02007300.1
>TraesNOR3D03G02007590.1
>TraesNOR3D03G02007600.1
>TraesNOR3D03G02007630.1
>TraesNOR3D03G02007630.2
>TraesNOR3D03G02007640.1
>TraesNOR3D03G02007650.1
>TraesNOR3D03G02012110.1
>TraesNOR3D03G02012110.2
>TraesNOR3D03G02013380.1
>TraesNOR3D03G02013380.2
>TraesNOR3D03G02014240.1
>TraesNOR3D03G02014280.1_split1
>TraesNOR3D03G02014280.1_split2
>TraesNOR3D03G02016540.1
>TraesNOR3D03G02020710.1
>TraesNOR3D03G02020740.2
>TraesNOR3D03G02020800.1
>TraesNOR3D03G02020800.2
>TraesNOR3D03G02020800.3
>TraesNOR3D03G02020800.4
>TraesNOR3D03G02020800.5
>TraesNOR3D03G02020800.6
>TraesNOR3D03G02020820.1
>TraesNOR3D03G02020820.2
>TraesNOR3D03G02021610.1
>TraesNOR3D03G02021620.1
>TraesNOR3D03G02023170.1
>TraesNOR3D03G02023170.2
>TraesNOR3D03G02025400.1
>TraesNOR3D03G02025410.1
>TraesNOR3D03G02025420.1
>TraesNOR3D03G02025420.2
>TraesNOR3D03G02025420.3
>TraesNOR3D03G02026350.1
>TraesNOR3D03G02027460.1
>TraesNOR3D03G02027460.2
>TraesNOR3D03G02029850.1
>TraesNOR3D03G02030500.1
>TraesNOR4A03G02059020.1
>TraesNOR4A03G02122410.1
>TraesNOR4A03G02130220.1
>TraesNOR4A03G02143690.1
>TraesNOR4A03G02143690.2
>TraesNOR4A03G02143690.3
>TraesNOR4A03G02143720.1
>TraesNOR4A03G02143720.2
>TraesNOR4A03G02143900.1
>TraesNOR4A03G02143900.2
>TraesNOR4A03G02143960.1
>TraesNOR4A03G02172000.1
>TraesNOR4A03G02173140.1
>TraesNOR4A03G02173160.1
>TraesNOR4A03G02173170.1
>TraesNOR4A03G02173670.1
>TraesNOR4A03G02175730.1
>TraesNOR4A03G02175730.2
>TraesNOR4A03G02178400.1
>TraesNOR4A03G02178760.1
>TraesNOR4A03G02178760.2
>TraesNOR4A03G02184070.1
>TraesNOR4A03G02184090.1
>TraesNOR4A03G02187140.1
>TraesNOR4A03G02199580.1
>TraesNOR4A03G02199820.1
>TraesNOR4A03G02199880.1
>TraesNOR4A03G02203340.1
>TraesNOR4A03G02207180.1
>TraesNOR4A03G02212200.1
>TraesNOR4A03G02223380.1
>TraesNOR4A03G02223670.1
>TraesNOR4A03G02223680.1
>TraesNOR4A03G02224720.1
>TraesNOR4A03G02224720.2
>TraesNOR4A03G02224760.1
>TraesNOR4A03G02224770.1
>TraesNOR4A03G02224770.2
>TraesNOR4A03G02224830.1
>TraesNOR4A03G02224870.1
>TraesNOR4A03G02224870.2
>TraesNOR4A03G02224980.1
>TraesNOR4A03G02225020.1
>TraesNOR4A03G02225060.1
>TraesNOR4A03G02225180.1
>TraesNOR4A03G02225460.1
>TraesNOR4A03G02225520.1
>TraesNOR4A03G02225520.2
>TraesNOR4A03G02225520.3
>TraesNOR4A03G02225520.4
>TraesNOR4A03G02226870.1
>TraesNOR4A03G02226960.1
>TraesNOR4A03G02227040.1
>TraesNOR4A03G02228550.1
>TraesNOR4A03G02228730.1
>TraesNOR4A03G02229420.1
>TraesNOR4A03G02230050.1
>TraesNOR4A03G02230050.2
>TraesNOR4A03G02230050.3
>TraesNOR4A03G02230050.4
>TraesNOR4A03G02230080.1_split1
>TraesNOR4A03G02230080.1_split2
>TraesNOR4A03G02231110.1
>TraesNOR4A03G02231160.1
>TraesNOR4A03G02231190.1
>TraesNOR4A03G02231250.1
>TraesNOR4A03G02231390.1
>TraesNOR4A03G02231550.1
>TraesNOR4A03G02231900.1
>TraesNOR4A03G02231900.2
>TraesNOR4A03G02232200.1
>TraesNOR4A03G02232380.1
>TraesNOR4A03G02232430.1
>TraesNOR4A03G02233990.1
>TraesNOR4A03G02234090.1
>TraesNOR4A03G02234100.1
>TraesNOR4A03G02234120.1
>TraesNOR4A03G02234130.1
>TraesNOR4A03G02235340.1
>TraesNOR4A03G02235380.1
>TraesNOR4A03G02235380.2
>TraesNOR4A03G02235420.1
>TraesNOR4A03G02235420.2
>TraesNOR4A03G02235450.1
>TraesNOR4A03G02235710.1
>TraesNOR4A03G02235710.2
>TraesNOR4A03G02237390.1
>TraesNOR4A03G02237560.1
>TraesNOR4A03G02237720.1
>TraesNOR4A03G02237940.1
>TraesNOR4A03G02238970.1
>TraesNOR4A03G02239370.1
>TraesNOR4B03G02239780.1
>TraesNOR4B03G02239800.1
>TraesNOR4B03G02239870.1
>TraesNOR4B03G02239890.1
>TraesNOR4B03G02239890.2
>TraesNOR4B03G02240250.1
>TraesNOR4B03G02240280.1
>TraesNOR4B03G02240330.1
>TraesNOR4B03G02240330.2
>TraesNOR4B03G02240330.3
>TraesNOR4B03G02241680.1
>TraesNOR4B03G02241900.1
>TraesNOR4B03G02242850.1
>TraesNOR4B03G02244320.1
>TraesNOR4B03G02276580.1
>TraesNOR4B03G02276980.1
>TraesNOR4B03G02360460.1
>TraesNOR4B03G02401290.1
>TraesNOR4B03G02411550.1
>TraesNOR4B03G02411550.2
>TraesNOR4B03G02411550.4
>TraesNOR4B03G02412670.1
>TraesNOR4B03G02412670.2
>TraesNOR4B03G02412670.3
>TraesNOR4B03G02421070.1
>TraesNOR4B03G02423340.1
>TraesNOR4D03G02432260.1
>TraesNOR4D03G02432270.1
>TraesNOR4D03G02432270.2
>TraesNOR4D03G02432300.1
>TraesNOR4D03G02432300.2
>TraesNOR4D03G02432330.1
>TraesNOR4D03G02432570.1
>TraesNOR4D03G02432570.2
>TraesNOR4D03G02458580.1
>TraesNOR4D03G02458810.1
>TraesNOR4D03G02458820.1
>TraesNOR4D03G02458820.2
>TraesNOR4D03G02458820.3
>TraesNOR4D03G02463640.1
>TraesNOR4D03G02463640.2
>TraesNOR4D03G02475370.1
>TraesNOR4D03G02532670.1
>TraesNOR4D03G02566670.1
>TraesNOR5A03G02591210.1
>TraesNOR5A03G02591210.2
>TraesNOR5A03G02591210.3
>TraesNOR5A03G02591710.1
>TraesNOR5A03G02593500.1
>TraesNOR5A03G02597470.1
>TraesNOR5A03G02597680.1
>TraesNOR5A03G02611820.1
>TraesNOR5A03G02614240.1
>TraesNOR5A03G02614390.1
>TraesNOR5A03G02620830.1
>TraesNOR5A03G02620830.2
>TraesNOR5A03G02620830.3
>TraesNOR5A03G02620850.1
>TraesNOR5A03G02620870.1
>TraesNOR5A03G02621030.1
>TraesNOR5A03G02679890.1
>TraesNOR5A03G02679920.1
>TraesNOR5A03G02684350.1
>TraesNOR5A03G02700740.1
>TraesNOR5A03G02708240.1
>TraesNOR5A03G02708270.1
>TraesNOR5A03G02711400.1
>TraesNOR5A03G02718340.1
>TraesNOR5A03G02718650.1
>TraesNOR5A03G02719590.1
>TraesNOR5A03G02719590.2
>TraesNOR5A03G02722830.1
>TraesNOR5A03G02723320.1
>TraesNOR5A03G02723320.2
>TraesNOR5A03G02731090.1
>TraesNOR5A03G02735320.1
>TraesNOR5A03G02736310.1
>TraesNOR5A03G02750210.1
>TraesNOR5A03G02755230.1
>TraesNOR5A03G02755230.2
>TraesNOR5A03G02758980.1
>TraesNOR5A03G02758980.2
>TraesNOR5A03G02760070.1
>TraesNOR5A03G02760070.2
>TraesNOR5A03G02769680.1
>TraesNOR5A03G02784690.1
>TraesNOR5A03G02788780.1
>TraesNOR5A03G02800240.1
>TraesNOR5A03G02800240.2
>TraesNOR5B03G02814590.1
>TraesNOR5B03G02814690.1
>TraesNOR5B03G02814690.2
>TraesNOR5B03G02814690.3
>TraesNOR5B03G02814690.4
>TraesNOR5B03G02814920.1
>TraesNOR5B03G02815390.1
>TraesNOR5B03G02818330.1
>TraesNOR5B03G02822110.1
>TraesNOR5B03G02823360.1
>TraesNOR5B03G02824500.1
>TraesNOR5B03G02824550.1
>TraesNOR5B03G02826930.1
>TraesNOR5B03G02826930.2
>TraesNOR5B03G02828360.1
>TraesNOR5B03G02830470.1
>TraesNOR5B03G02838570.1
>TraesNOR5B03G02848450.1
>TraesNOR5B03G02855110.1
>TraesNOR5B03G02855160.1
>TraesNOR5B03G02907100.1
>TraesNOR5B03G02907120.1
>TraesNOR5B03G02945530.1
>TraesNOR5B03G02953010.1
>TraesNOR5B03G02953390.1
>TraesNOR5B03G02954170.1
>TraesNOR5B03G02954170.2
>TraesNOR5B03G02954200.1
>TraesNOR5B03G02954200.2
>TraesNOR5B03G02954200.3
>TraesNOR5B03G02956170.1
>TraesNOR5B03G02957240.1
>TraesNOR5B03G02957710.1
>TraesNOR5B03G02958500.1
>TraesNOR5B03G02965340.1
>TraesNOR5B03G02970400.1
>TraesNOR5B03G02971820.1
>TraesNOR5B03G02978120.1
>TraesNOR5B03G02981010.1
>TraesNOR5B03G02981010.2
>TraesNOR5B03G02981010.3
>TraesNOR5B03G02981010.4
>TraesNOR5B03G02987080.1
>TraesNOR5B03G02990540.1
>TraesNOR5B03G02992820.2
>TraesNOR5B03G02997400.1
>TraesNOR5B03G02998350.1
>TraesNOR5B03G02998350.2
>TraesNOR5B03G02998550.1
>TraesNOR5B03G03000720.1
>TraesNOR5B03G03008540.1
>TraesNOR5B03G03027290.1
>TraesNOR5B03G03027340.1
>TraesNOR5B03G03027340.2
>TraesNOR5B03G03027340.3
>TraesNOR5B03G03027820.1
>TraesNOR5B03G03031820.1
>TraesNOR5B03G03031820.2
>TraesNOR5B03G03041980.1
>TraesNOR5B03G03046990.1
>TraesNOR5B03G03047000.1
>TraesNOR5B03G03047020.1
>TraesNOR5B03G03047220.1
>TraesNOR5B03G03047230.1
>TraesNOR5B03G03049660.1
>TraesNOR5B03G03050000.1
>TraesNOR5B03G03050030.1
>TraesNOR5B03G03050130.1
>TraesNOR5B03G03050130.2
>TraesNOR5B03G03050130.3
>TraesNOR5B03G03050130.4
>TraesNOR5B03G03052060.1
>TraesNOR5B03G03052520.1
>TraesNOR5B03G03052640.1
>TraesNOR5B03G03052660.1
>TraesNOR5B03G03052660.2
>TraesNOR5B03G03052690.1
>TraesNOR5B03G03052800.1
>TraesNOR5B03G03053110.1
>TraesNOR5B03G03053110.2
>TraesNOR5B03G03053240.1
>TraesNOR5B03G03053240.2
>TraesNOR5B03G03053250.1
>TraesNOR5D03G03055730.1
>TraesNOR5D03G03059150.1
>TraesNOR5D03G03062150.1
>TraesNOR5D03G03064140.1
>TraesNOR5D03G03064300.1
>TraesNOR5D03G03066590.1
>TraesNOR5D03G03068800.1
>TraesNOR5D03G03070600.1
>TraesNOR5D03G03071950.1
>TraesNOR5D03G03087610.1
>TraesNOR5D03G03089280.1
>TraesNOR5D03G03094330.1
>TraesNOR5D03G03094390.1
>TraesNOR5D03G03094410.1
>TraesNOR5D03G03139160.1
>TraesNOR5D03G03139170.1
>TraesNOR5D03G03168930.1
>TraesNOR5D03G03180150.1
>TraesNOR5D03G03180870.1
>TraesNOR5D03G03184130.1
>TraesNOR5D03G03185300.1
>TraesNOR5D03G03185300.2
>TraesNOR5D03G03190890.1
>TraesNOR5D03G03194970.1
>TraesNOR5D03G03194970.2
>TraesNOR5D03G03196830.1
>TraesNOR5D03G03201890.1
>TraesNOR5D03G03209750.1
>TraesNOR5D03G03212270.1
>TraesNOR5D03G03214530.1
>TraesNOR5D03G03219200.1
>TraesNOR5D03G03221440.1_split1
>TraesNOR5D03G03221440.1_split2
>TraesNOR5D03G03221450.1
>TraesNOR5D03G03227670.1
>TraesNOR5D03G03241950.1
>TraesNOR5D03G03242480.1
>TraesNOR5D03G03242540.1
>TraesNOR5D03G03242550.1
>TraesNOR5D03G03242550.2
>TraesNOR5D03G03242550.3
>TraesNOR5D03G03243980.1
>TraesNOR5D03G03248110.1
>TraesNOR5D03G03254650.1
>TraesNOR5D03G03257100.1
>TraesNOR5D03G03258470.1
>TraesNOR5D03G03258470.2
>TraesNOR5D03G03258470.3
>TraesNOR5D03G03258470.4
>TraesNOR5D03G03258470.5
>TraesNOR5D03G03258530.1
>TraesNOR5D03G03258590.1
>TraesNOR5D03G03258590.2
>TraesNOR5D03G03258970.1
>TraesNOR5D03G03259110.1
>TraesNOR5D03G03259120.1
>TraesNOR5D03G03259140.1
>TraesNOR5D03G03259490.1
>TraesNOR5D03G03259490.2
>TraesNOR5D03G03259780.1
>TraesNOR5D03G03260570.1
>TraesNOR5D03G03260610.1
>TraesNOR5D03G03260720.1
>TraesNOR5D03G03260980.1
>TraesNOR5D03G03261000.1
>TraesNOR5D03G03261000.2
>TraesNOR5D03G03261360.1
>TraesNOR5D03G03261410.1
>TraesNOR5D03G03261420.1
>TraesNOR5D03G03263400.1
>TraesNOR5D03G03263480.1
>TraesNOR6A03G03267370.1
>TraesNOR6A03G03267390.1
>TraesNOR6A03G03267410.1
>TraesNOR6A03G03267860.1
>TraesNOR6A03G03271070.1
>TraesNOR6A03G03272530.1
>TraesNOR6A03G03273510.1
>TraesNOR6A03G03273530.1
>TraesNOR6A03G03274660.1
>TraesNOR6A03G03278350.1
>TraesNOR6A03G03281480.1
>TraesNOR6A03G03281570.1
>TraesNOR6A03G03281570.2
>TraesNOR6A03G03283440.1
>TraesNOR6A03G03287490.1
>TraesNOR6A03G03291970.1
>TraesNOR6A03G03293030.1
>TraesNOR6A03G03306320.1
>TraesNOR6A03G03308600.1
>TraesNOR6A03G03308620.1
>TraesNOR6A03G03382240.1
>TraesNOR6A03G03429840.1
>TraesNOR6A03G03440070.1
>TraesNOR6A03G03443670.1
>TraesNOR6A03G03443710.1
>TraesNOR6A03G03444460.1
>TraesNOR6A03G03444550.1
>TraesNOR6A03G03444560.1
>TraesNOR6A03G03444600.1
>TraesNOR6A03G03444710.1
>TraesNOR6A03G03444730.1
>TraesNOR6A03G03444920.1
>TraesNOR6A03G03446730.1
>TraesNOR6A03G03446730.2
>TraesNOR6A03G03446810.1
>TraesNOR6A03G03447100.1
>TraesNOR6A03G03447530.1
>TraesNOR6A03G03447540.1
>TraesNOR6A03G03447580.1
>TraesNOR6A03G03447590.1
>TraesNOR6A03G03447610.1
>TraesNOR6A03G03447620.1
>TraesNOR6A03G03450440.1
>TraesNOR6A03G03450450.1
>TraesNOR6A03G03450480.1
>TraesNOR6A03G03450510.1
>TraesNOR6A03G03450520.1
>TraesNOR6B03G03451020.1
>TraesNOR6B03G03452900.1
>TraesNOR6B03G03453020.1
>TraesNOR6B03G03453300.1
>TraesNOR6B03G03456010.1
>TraesNOR6B03G03456010.2
>TraesNOR6B03G03457410.1
>TraesNOR6B03G03457410.2
>TraesNOR6B03G03457420.1
>TraesNOR6B03G03457420.2
>TraesNOR6B03G03457420.3
>TraesNOR6B03G03457420.4
>TraesNOR6B03G03457420.5
>TraesNOR6B03G03457420.6
>TraesNOR6B03G03457460.1
>TraesNOR6B03G03457480.1
>TraesNOR6B03G03461750.1
>TraesNOR6B03G03461750.2
>TraesNOR6B03G03461770.1
>TraesNOR6B03G03461770.2
>TraesNOR6B03G03461800.1
>TraesNOR6B03G03461810.1
>TraesNOR6B03G03461810.2
>TraesNOR6B03G03461850.1
>TraesNOR6B03G03461870.1
>TraesNOR6B03G03463120.1
>TraesNOR6B03G03463170.1
>TraesNOR6B03G03463350.1
>TraesNOR6B03G03464440.1
>TraesNOR6B03G03470990.1
>TraesNOR6B03G03474270.1
>TraesNOR6B03G03474280.1
>TraesNOR6B03G03474400.1
>TraesNOR6B03G03474470.1
>TraesNOR6B03G03474490.1
>TraesNOR6B03G03474510.1
>TraesNOR6B03G03474550.1
>TraesNOR6B03G03477020.1
>TraesNOR6B03G03477280.1
>TraesNOR6B03G03477280.2
>TraesNOR6B03G03477390.1
>TraesNOR6B03G03477390.2
>TraesNOR6B03G03477530.1
>TraesNOR6B03G03487530.1
>TraesNOR6B03G03487530.2
>TraesNOR6B03G03491490.1
>TraesNOR6B03G03495690.1
>TraesNOR6B03G03497810.1
>TraesNOR6B03G03497810.2
>TraesNOR6B03G03498340.1
>TraesNOR6B03G03506310.1
>TraesNOR6B03G03510750.1
>TraesNOR6B03G03510750.2
>TraesNOR6B03G03511450.1
>TraesNOR6B03G03513180.1
>TraesNOR6B03G03513190.1
>TraesNOR6B03G03515380.1
>TraesNOR6B03G03515380.2
>TraesNOR6B03G03515380.3
>TraesNOR6B03G03515380.4
>TraesNOR6B03G03515750.1
>TraesNOR6B03G03516550.1
>TraesNOR6B03G03519140.1
>TraesNOR6B03G03584650.1
>TraesNOR6B03G03647350.1
>TraesNOR6B03G03648410.1
>TraesNOR6B03G03648440.1
>TraesNOR6B03G03661120.1
>TraesNOR6B03G03664090.1
>TraesNOR6B03G03664090.2
>TraesNOR6B03G03664090.3
>TraesNOR6B03G03664100.1
>TraesNOR6B03G03664120.1
>TraesNOR6B03G03664120.2
>TraesNOR6B03G03664230.1
>TraesNOR6B03G03664250.1
>TraesNOR6B03G03666150.1
>TraesNOR6B03G03669870.1
>TraesNOR6B03G03669920.1
>TraesNOR6B03G03670200.1
>TraesNOR6B03G03670560.1
>TraesNOR6B03G03670760.1
>TraesNOR6B03G03671430.1
>TraesNOR6B03G03671430.2
>TraesNOR6B03G03671490.1
>TraesNOR6B03G03671490.2
>TraesNOR6B03G03671490.3
>TraesNOR6B03G03671540.1
>TraesNOR6B03G03671540.2
>TraesNOR6B03G03671780.1
>TraesNOR6B03G03671850.1
>TraesNOR6B03G03671860.1
>TraesNOR6B03G03672200.1
>TraesNOR6B03G03672230.1
>TraesNOR6B03G03674830.1
>TraesNOR6B03G03674860.1
>TraesNOR6B03G03674970.1
>TraesNOR6B03G03674970.2
>TraesNOR6B03G03675020.1
>TraesNOR6B03G03675050.1
>TraesNOR6B03G03675120.1
>TraesNOR6B03G03675840.1
>TraesNOR6B03G03675850.1
>TraesNOR6B03G03675910.1
>TraesNOR6B03G03675910.2
>TraesNOR6B03G03675960.1
>TraesNOR6B03G03675960.2
>TraesNOR6B03G03676290.1
>TraesNOR6B03G03676330.1
>TraesNOR6B03G03676330.2
>TraesNOR6B03G03676330.3
>TraesNOR6B03G03676330.4
>TraesNOR6B03G03676330.5
>TraesNOR6B03G03676450.1
>TraesNOR6B03G03676450.2
>TraesNOR6B03G03676450.3
>TraesNOR6B03G03676470.1
>TraesNOR6B03G03676500.1
>TraesNOR6B03G03676530.1
>TraesNOR6B03G03676540.1
>TraesNOR6B03G03676550.1
>TraesNOR6B03G03676600.1
>TraesNOR6B03G03676600.2
>TraesNOR6B03G03676600.3
>TraesNOR6B03G03676600.4
>TraesNOR6B03G03676600.5
>TraesNOR6B03G03677020.1
>TraesNOR6B03G03678380.1
>TraesNOR6B03G03678410.1
>TraesNOR6B03G03678810.1
>TraesNOR6B03G03678810.2
>TraesNOR6B03G03679440.1
>TraesNOR6B03G03679480.1
>TraesNOR6B03G03679520.1
>TraesNOR6B03G03679550.1
>TraesNOR6B03G03679570.1
>TraesNOR6B03G03679590.1
>TraesNOR6B03G03679590.2
>TraesNOR6B03G03679590.3
>TraesNOR6B03G03679590.4
>TraesNOR6B03G03679590.5
>TraesNOR6B03G03679590.6
>TraesNOR6B03G03679630.1
>TraesNOR6B03G03679640.1
>TraesNOR6B03G03679680.1
>TraesNOR6B03G03679740.1
>TraesNOR6D03G03681320.1
>TraesNOR6D03G03683280.1
>TraesNOR6D03G03683290.1
>TraesNOR6D03G03683320.1
>TraesNOR6D03G03683320.2
>TraesNOR6D03G03683370.1
>TraesNOR6D03G03683390.1
>TraesNOR6D03G03683390.2
>TraesNOR6D03G03683390.3
>TraesNOR6D03G03683390.4
>TraesNOR6D03G03684670.1
>TraesNOR6D03G03684690.1
>TraesNOR6D03G03684690.2
>TraesNOR6D03G03684690.3
>TraesNOR6D03G03684690.4
>TraesNOR6D03G03684840.1
>TraesNOR6D03G03684840.2
>TraesNOR6D03G03684850.1
>TraesNOR6D03G03687310.1
>TraesNOR6D03G03687320.1
>TraesNOR6D03G03687410.1
>TraesNOR6D03G03687410.2
>TraesNOR6D03G03687500.1
>TraesNOR6D03G03687530.1
>TraesNOR6D03G03687530.2
>TraesNOR6D03G03687530.3
>TraesNOR6D03G03688370.1
>TraesNOR6D03G03688430.1
>TraesNOR6D03G03689730.1
>TraesNOR6D03G03690030.1
>TraesNOR6D03G03695410.1
>TraesNOR6D03G03697540.1
>TraesNOR6D03G03697570.1
>TraesNOR6D03G03697690.1
>TraesNOR6D03G03697770.1
>TraesNOR6D03G03697770.2
>TraesNOR6D03G03700160.1
>TraesNOR6D03G03700210.1
>TraesNOR6D03G03705590.1
>TraesNOR6D03G03715390.1
>TraesNOR6D03G03716570.1
>TraesNOR6D03G03719260.1
>TraesNOR6D03G03719260.2
>TraesNOR6D03G03719270.1
>TraesNOR6D03G03773650.1
>TraesNOR6D03G03815240.1
>TraesNOR6D03G03815240.2
>TraesNOR6D03G03822610.1
>TraesNOR6D03G03830540.1
>TraesNOR6D03G03831780.1
>TraesNOR6D03G03831780.2
>TraesNOR6D03G03832660.1
>TraesNOR6D03G03832730.1
>TraesNOR6D03G03832740.1
>TraesNOR6D03G03832780.1
>TraesNOR6D03G03836210.1
>TraesNOR6D03G03836870.1
>TraesNOR6D03G03836870.2
>TraesNOR6D03G03836980.1
>TraesNOR6D03G03837100.1
>TraesNOR6D03G03837130.1
>TraesNOR6D03G03837460.1
>TraesNOR6D03G03839230.1
>TraesNOR6D03G03839230.2
>TraesNOR6D03G03839230.3
>TraesNOR6D03G03839250.1
>TraesNOR6D03G03839280.1
>TraesNOR6D03G03839340.1
>TraesNOR6D03G03839890.1
>TraesNOR6D03G03839890.2
>TraesNOR6D03G03839890.3
>TraesNOR6D03G03840290.1
>TraesNOR6D03G03840310.1
>TraesNOR6D03G03840330.1
>TraesNOR6D03G03840330.2
>TraesNOR6D03G03840390.1_split1
>TraesNOR6D03G03840390.1_split2
>TraesNOR6D03G03840400.1
>TraesNOR6D03G03840500.1
>TraesNOR6D03G03840710.1
>TraesNOR6D03G03840710.3
>TraesNOR6D03G03840780.1
>TraesNOR6D03G03842440.1
>TraesNOR6D03G03842790.1
>TraesNOR6D03G03842790.2
>TraesNOR6D03G03842790.3
>TraesNOR7A03G03844010.1_split1
>TraesNOR7A03G03844010.1_split2
>TraesNOR7A03G03845500.1
>TraesNOR7A03G03845500.2
>TraesNOR7A03G03846490.1
>TraesNOR7A03G03846720.1
>TraesNOR7A03G03846720.2
>TraesNOR7A03G03847560.1
>TraesNOR7A03G03848420.1
>TraesNOR7A03G03849180.1
>TraesNOR7A03G03849560.1
>TraesNOR7A03G03849990.1
>TraesNOR7A03G03849990.2
>TraesNOR7A03G03850090.1
>TraesNOR7A03G03850660.1
>TraesNOR7A03G03850660.2
>TraesNOR7A03G03850660.3
>TraesNOR7A03G03850700.1
>TraesNOR7A03G03851510.1
>TraesNOR7A03G03853320.1
>TraesNOR7A03G03853320.2
>TraesNOR7A03G03853320.3
>TraesNOR7A03G03853360.1
>TraesNOR7A03G03853370.1
>TraesNOR7A03G03853420.1
>TraesNOR7A03G03853640.1
>TraesNOR7A03G03854340.1
>TraesNOR7A03G03854620.1
>TraesNOR7A03G03854630.1
>TraesNOR7A03G03854640.1
>TraesNOR7A03G03854640.2
>TraesNOR7A03G03854650.1
>TraesNOR7A03G03854680.1
>TraesNOR7A03G03854700.1
>TraesNOR7A03G03854700.2
>TraesNOR7A03G03854710.1
>TraesNOR7A03G03854750.1
>TraesNOR7A03G03854780.1
>TraesNOR7A03G03854820.1
>TraesNOR7A03G03854830.1
>TraesNOR7A03G03854830.2
>TraesNOR7A03G03854830.3
>TraesNOR7A03G03854890.1
>TraesNOR7A03G03854940.1
>TraesNOR7A03G03854940.2
>TraesNOR7A03G03854980.1
>TraesNOR7A03G03854980.2
>TraesNOR7A03G03854980.3
>TraesNOR7A03G03855150.1
>TraesNOR7A03G03861860.1
>TraesNOR7A03G03861860.2
>TraesNOR7A03G03863670.1
>TraesNOR7A03G03867490.1
>TraesNOR7A03G03873810.1
>TraesNOR7A03G03875270.1
>TraesNOR7A03G03875270.2
>TraesNOR7A03G03875290.1
>TraesNOR7A03G03877220.1
>TraesNOR7A03G03877330.1
>TraesNOR7A03G03877330.2
>TraesNOR7A03G03880340.1
>TraesNOR7A03G03880350.1
>TraesNOR7A03G03880630.1
>TraesNOR7A03G03880650.1
>TraesNOR7A03G03880660.1
>TraesNOR7A03G03880690.1
>TraesNOR7A03G03880730.1
>TraesNOR7A03G03886140.1
>TraesNOR7A03G03886180.1
>TraesNOR7A03G03886190.1
>TraesNOR7A03G03886190.2
>TraesNOR7A03G03888160.1
>TraesNOR7A03G03888520.1
>TraesNOR7A03G03925210.1
>TraesNOR7A03G03943410.1
>TraesNOR7A03G03991130.1
>TraesNOR7A03G04006880.1
>TraesNOR7A03G04016320.1
>TraesNOR7A03G04016350.1
>TraesNOR7A03G04022240.1
>TraesNOR7A03G04023750.1
>TraesNOR7A03G04024850.1
>TraesNOR7A03G04026000.1
>TraesNOR7A03G04032580.1
>TraesNOR7A03G04032630.1
>TraesNOR7A03G04032630.2
>TraesNOR7A03G04032630.3
>TraesNOR7A03G04042770.1
>TraesNOR7A03G04042770.2
>TraesNOR7A03G04042770.3
>TraesNOR7A03G04042770.4
>TraesNOR7A03G04042810.1
>TraesNOR7A03G04054100.1
>TraesNOR7A03G04055630.1
>TraesNOR7A03G04056060.1
>TraesNOR7A03G04061920.1
>TraesNOR7A03G04061940.1
>TraesNOR7A03G04069580.1
>TraesNOR7A03G04070120.1
>TraesNOR7A03G04071480.1
>TraesNOR7A03G04072010.1
>TraesNOR7A03G04076340.1
>TraesNOR7A03G04076340.2
>TraesNOR7A03G04076390.1
>TraesNOR7A03G04077150.1
>TraesNOR7A03G04077160.1
>TraesNOR7A03G04077680.1
>TraesNOR7A03G04079520.1
>TraesNOR7A03G04079520.2
>TraesNOR7A03G04081480.1
>TraesNOR7A03G04081540.1
>TraesNOR7A03G04081600.1
>TraesNOR7A03G04081600.2
>TraesNOR7A03G04081610.1
>TraesNOR7A03G04081720.1
>TraesNOR7A03G04081800.1
>TraesNOR7B03G04085650.1
>TraesNOR7B03G04085650.2
>TraesNOR7B03G04088100.1
>TraesNOR7B03G04088240.1
>TraesNOR7B03G04088240.2
>TraesNOR7B03G04088350.1
>TraesNOR7B03G04089260.1
>TraesNOR7B03G04095410.1
>TraesNOR7B03G04095420.1
>TraesNOR7B03G04095460.1
>TraesNOR7B03G04095460.2
>TraesNOR7B03G04095500.1
>TraesNOR7B03G04095510.1
>TraesNOR7B03G04103130.1
>TraesNOR7B03G04109150.1
>TraesNOR7B03G04127130.1
>TraesNOR7B03G04142960.1
>TraesNOR7B03G04211580.1
>TraesNOR7B03G04233840.1
>TraesNOR7B03G04242090.1
>TraesNOR7B03G04242090.2
>TraesNOR7B03G04243710.1
>TraesNOR7B03G04244780.1
>TraesNOR7B03G04245320.1
>TraesNOR7B03G04245320.2
>TraesNOR7B03G04246070.1
>TraesNOR7B03G04252070.1
>TraesNOR7B03G04252090.1
>TraesNOR7B03G04252090.2
>TraesNOR7B03G04252090.3
>TraesNOR7B03G04258720.1
>TraesNOR7B03G04264460.1
>TraesNOR7B03G04264460.2
>TraesNOR7B03G04264460.3
>TraesNOR7B03G04279280.1
>TraesNOR7B03G04279480.1
>TraesNOR7B03G04282780.1
>TraesNOR7B03G04282820.1
>TraesNOR7B03G04283260.1
>TraesNOR7B03G04283260.2
>TraesNOR7B03G04283980.1
>TraesNOR7B03G04287830.1
>TraesNOR7B03G04287900.1
>TraesNOR7B03G04291040.1
>TraesNOR7B03G04292760.2
>TraesNOR7B03G04293950.1
>TraesNOR7B03G04294550.1
>TraesNOR7B03G04298000.1
>TraesNOR7B03G04299610.1
>TraesNOR7B03G04301850.1
>TraesNOR7B03G04302700.1
>TraesNOR7B03G04302820.1
>TraesNOR7B03G04303130.1
>TraesNOR7B03G04303210.1
>TraesNOR7B03G04303240.1
>TraesNOR7B03G04303300.1
>TraesNOR7B03G04303370.1
>TraesNOR7B03G04303440.1
>TraesNOR7B03G04310090.1
>TraesNOR7B03G04310780.1
>TraesNOR7B03G04310800.1
>TraesNOR7B03G04310800.2
>TraesNOR7B03G04310870.1
>TraesNOR7B03G04310870.2
>TraesNOR7B03G04310980.1
>TraesNOR7B03G04311120.1
>TraesNOR7B03G04311120.2
>TraesNOR7B03G04311130.1
>TraesNOR7B03G04311330.1
>TraesNOR7B03G04311330.2
>TraesNOR7B03G04311420.1
>TraesNOR7B03G04311480.1
>TraesNOR7B03G04311480.2
>TraesNOR7B03G04311620.1
>TraesNOR7B03G04314040.1
>TraesNOR7B03G04314350.1
>TraesNOR7B03G04314350.2
>TraesNOR7B03G04315220.1
>TraesNOR7B03G04315720.1
>TraesNOR7B03G04315740.1
>TraesNOR7B03G04315910.1
>TraesNOR7B03G04315930.1
>TraesNOR7B03G04316110.1
>TraesNOR7B03G04316300.1
>TraesNOR7B03G04316380.1
>TraesNOR7B03G04316570.1
>TraesNOR7B03G04316760.1
>TraesNOR7B03G04316760.2
>TraesNOR7B03G04316770.1
>TraesNOR7B03G04316780.1
>TraesNOR7B03G04318320.1
>TraesNOR7B03G04318340.1
>TraesNOR7D03G04319450.1
>TraesNOR7D03G04319600.1
>TraesNOR7D03G04320790.1
>TraesNOR7D03G04321650.1
>TraesNOR7D03G04322470.1
>TraesNOR7D03G04322940.1
>TraesNOR7D03G04322970.1
>TraesNOR7D03G04322980.1
>TraesNOR7D03G04323180.1
>TraesNOR7D03G04324270.1
>TraesNOR7D03G04324280.1
>TraesNOR7D03G04324530.1
>TraesNOR7D03G04324630.1
>TraesNOR7D03G04325240.1
>TraesNOR7D03G04325550.1
>TraesNOR7D03G04326300.1_split1
>TraesNOR7D03G04326300.1_split2
>TraesNOR7D03G04326300.2_split1
>TraesNOR7D03G04326300.2_split2
>TraesNOR7D03G04327200.1
>TraesNOR7D03G04328460.1
>TraesNOR7D03G04328460.2
>TraesNOR7D03G04328470.1
>TraesNOR7D03G04328540.1
>TraesNOR7D03G04328540.2
>TraesNOR7D03G04328540.3
>TraesNOR7D03G04328540.4
>TraesNOR7D03G04329810.1
>TraesNOR7D03G04329920.1
>TraesNOR7D03G04330140.1
>TraesNOR7D03G04330140.2
>TraesNOR7D03G04331390.1
>TraesNOR7D03G04331650.1
>TraesNOR7D03G04331650.2
>TraesNOR7D03G04331680.1
>TraesNOR7D03G04331710.1
>TraesNOR7D03G04331710.2
>TraesNOR7D03G04331710.3
>TraesNOR7D03G04331750.1
>TraesNOR7D03G04331790.1
>TraesNOR7D03G04331810.1
>TraesNOR7D03G04331860.1
>TraesNOR7D03G04331910.1
>TraesNOR7D03G04331940.1
>TraesNOR7D03G04331940.2
>TraesNOR7D03G04331960.1
>TraesNOR7D03G04331960.2
>TraesNOR7D03G04331970.1
>TraesNOR7D03G04331970.2
>TraesNOR7D03G04331970.3
>TraesNOR7D03G04331970.4
>TraesNOR7D03G04332090.1
>TraesNOR7D03G04340130.1
>TraesNOR7D03G04340160.1
>TraesNOR7D03G04340160.2
>TraesNOR7D03G04340240.1
>TraesNOR7D03G04340240.2
>TraesNOR7D03G04347110.1
>TraesNOR7D03G04349240.1
>TraesNOR7D03G04349240.2
>TraesNOR7D03G04349240.3
>TraesNOR7D03G04351870.1
>TraesNOR7D03G04351870.2
>TraesNOR7D03G04351940.1
>TraesNOR7D03G04352990.1
>TraesNOR7D03G04354900.1
>TraesNOR7D03G04355110.1
>TraesNOR7D03G04355110.2
>TraesNOR7D03G04355110.3
>TraesNOR7D03G04355110.4
>TraesNOR7D03G04355110.5
>TraesNOR7D03G04355130.1
>TraesNOR7D03G04360490.1
>TraesNOR7D03G04360520.1
>TraesNOR7D03G04360520.2
>TraesNOR7D03G04360580.1
>TraesNOR7D03G04360580.2
>TraesNOR7D03G04360600.1
>TraesNOR7D03G04360610.1
>TraesNOR7D03G04360620.1
>TraesNOR7D03G04363530.1
>TraesNOR7D03G04363710.1
>TraesNOR7D03G04363710.2
>TraesNOR7D03G04366330.1
>TraesNOR7D03G04400510.1
>TraesNOR7D03G04463410.1
>TraesNOR7D03G04463410.2
>TraesNOR7D03G04465640.1
>TraesNOR7D03G04471320.1
>TraesNOR7D03G04490510.1
>TraesNOR7D03G04490510.2
>TraesNOR7D03G04491590.1
>TraesNOR7D03G04493130.1
>TraesNOR7D03G04500770.1
>TraesNOR7D03G04500820.1
>TraesNOR7D03G04508710.1
>TraesNOR7D03G04508710.2
>TraesNOR7D03G04508730.1
>TraesNOR7D03G04513610.1
>TraesNOR7D03G04517300.1
>TraesNOR7D03G04518770.1
>TraesNOR7D03G04518770.2
>TraesNOR7D03G04521540.1
>TraesNOR7D03G04521540.2
>TraesNOR7D03G04525420.1
>TraesNOR7D03G04530910.1
>TraesNOR7D03G04533310.1
>TraesNOR7D03G04533760.1
>TraesNOR7D03G04534040.1
>TraesNOR7D03G04534040.2
>TraesNOR7D03G04535330.1
>TraesNOR7D03G04539660.1
>TraesNOR7D03G04539660.2
>TraesNOR7D03G04540530.1
>TraesNOR7D03G04540600.1
>TraesNOR7D03G04540630.1
>TraesNOR7D03G04540670.1
>TraesNOR7D03G04540670.2
>TraesNOR7D03G04540670.3
>TraesNOR7D03G04541300.1
>TraesNOR7D03G04541390.1
>TraesNOR7D03G04541860.1
>TraesNOR7D03G04543120.1
>TraesNOR7D03G04543120.2
>TraesNOR7D03G04544530.1
>TraesNOR7D03G04544900.1
>TraesNOR7D03G04544910.1
>TraesNORUn03G04545480.1
>TraesNORUn03G04545970.1
>TraesNORUn03G04546490.1
>TraesNORUn03G04557180.1
>TraesNORUn03G04560690.1
>TraesNORUn03G04563630.1
>TraesNORUn03G04563730.1
>TraesNORUn03G04563960.1
>TraesNORUn03G04575060.1
>TraesNORUn03G04593450.1
>TraesNORUn03G04599860.1
>TraesNORUn03G04614050.1
>TraesNORUn03G04635240.1
>TraesNORUn03G04635310.1
>TraesNORUn03G04637850.1
>TraesNORUn03G04637870.1
>TraesNORUn03G04638790.1
>TraesNORUn03G04639100.1
>TraesNORUn03G04651470.1
>TraesNORUn03G04651590.1
>TraesNORUn03G04651790.1
>TraesNORUn03G04651820.1
>TraesNORUn03G04658790.1
>TraesNORUn03G04665890.1
>TraesNORUn03G04673760.1
>TraesNORUn03G04674910.1
>TraesNORUn03G04676850.1
>TraesNORUn03G04677630.1
>TraesNORUn03G04687600.1
>TraesNORUn03G04687620.1
>TraesNORUn03G04688220.1
>TraesNORUn03G04690350.1
>TraesNORUn03G04690400.1
>TraesNORUn03G04693430.1
>TraesNORUn03G04694180.1
>TraesNORUn03G04697520.1
>TraesNORUn03G04700060.1
>TraesNORUn03G04704600.1
>TraesNORUn03G04706170.1
>TraesNORUn03G04706640.1
>TraesNORUn03G04707030.1
>TraesNORUn03G04707710.1
>TraesNORUn03G04724650.1
>TraesNORUn03G04725840.1
>TraesNORUn03G04726330.1
>TraesNORUn03G04728130.1
>TraesNORUn03G04728550.1
>TraesNORUn03G04734860.1
>TraesNORUn03G04737200.1
>TraesNORUn03G04737210.1
>TraesNORUn03G04741380.1
>TraesNORUn03G04747820.1
>TraesNORUn03G04748660.1
>TraesNORUn03G04753790.1
>TraesNORUn03G04754940.1
>TraesNORUn03G04756950.1
>TraesNORUn03G04757280.1
>TraesNORUn03G04757300.1
>TraesNORUn03G04757510.1
>TraesNORUn03G04760480.1
>TraesNORUn03G04760630.1
>TraesNORUn03G04760920.1
>TraesNORUn03G04762630.1
>TraesNORUn03G04762640.1
>TraesNORUn03G04764560.1
>TraesNORUn03G04764840.1
>TraesNORUn03G04765900.1
>TraesNORUn03G04766210.1
>TraesNORUn03G04766800.1
>TraesNORUn03G04766990.1
>TraesNORUn03G04767200.1
>TraesNORUn03G04767560.1
>TraesNORUn03G04767950.1
>TraesNORUn03G04768470.1
>TraesNORUn03G04768490.1
>TraesNORUn03G04770660.1
>TraesNORUn03G04771750.1
>TraesNORUn03G04771760.1
>TraesNORUn03G04771880.1
>TraesNORUn03G04774980.1
>TraesNORUn03G04777920.1
>TraesNORUn03G04778210.1
>TraesNORUn03G04778690.1
>TraesNORUn03G04778710.1
>TraesNORUn03G04778750.1
>TraesNORUn03G04779090.1
>TraesNORUn03G04780220.1
>TraesNORUn03G04780470.1
>TraesNORUn03G04781780.1
>TraesNORUn03G04781920.1
>TraesNORUn03G04781930.1
>TraesNORUn03G04781940.1
>TraesNORUn03G04784790.1
>TraesNORUn03G04784830.1
>TraesNORUn03G04784850.1
>TraesNORUn03G04784870.1
>TraesNORUn03G04784880.1
>TraesNORUn03G04786210.1
>TraesNORUn03G04786230.1
>TraesNORUn03G04786270.1
>TraesNORUn03G04786410.1
>TraesNORUn03G04788030.1
>TraesNORUn03G04789250.1
>TraesNORUn03G04789850.1
>TraesNORUn03G04790000.1
>TraesNORUn03G04790440.1
>TraesNORUn03G04790450.1
>TraesNORUn03G04792390.1
>TraesNORUn03G04792750.1
>TraesNORUn03G04793050.1
>TraesNORUn03G04793070.1
>TraesNORUn03G04793430.1
>TraesNORUn03G04796770.1
>TraesNORUn03G04797010.1
>TraesNORUn03G04797020.1
>TraesNORUn03G04798220.1
>TraesNORUn03G04798240.1
>TraesNORUn03G04802250.1
