# Supplementary material for: Comparative gene retention analysis in barley, wild emmer, and bread wheat pangenome lines reveals factors affecting gene retention following gene duplication
Source: BMC Biol. 2023 Feb 6;21:25. doi: 10.1186/s12915-022-01503-z (PMC9903521; doi:10.1186/s12915-022-01503-z)
Supplement: Supplementary file 13 — Additional file 13. Gene annotation validation results of selected OGs genes in 15 wheat genome assemblies. [file 12915_2022_1503_MOESM13_ESM.zip › bitacora_run1_outputs/TraesNORIN61/OG0019575_scan_gene_id.txt]

>TraesNOR1A03G00149620.1
>TraesNOR1A03G00169320.1
>TraesNOR1A03G00169320.2
>TraesNOR1B03G00392850.1
>TraesNOR1D03G00572160.1
>TraesNOR2A03G00817650.1_split1
>TraesNOR2A03G00817650.1_split2
>TraesNOR2A03G00817650.2_split1
>TraesNOR2A03G00817650.2_split2
>TraesNOR2B03G01085210.1
>TraesNOR2B03G01085350.1
>TraesNOR2D03G01313910.1_split1
>TraesNOR2D03G01313910.1_split2
>TraesNOR5D03G03259810.1
>TraesNOR7A03G03952930.1
>TraesNOR7A03G04071740.1
>TraesNOR7B03G04167790.1
>TraesNOR7B03G04304700.1
>TraesNOR7D03G04424610.1
>TraesNOR7D03G04535180.1
