# Supplementary material for: Comparative gene retention analysis in barley, wild emmer, and bread wheat pangenome lines reveals factors affecting gene retention following gene duplication
Source: BMC Biol. 2023 Feb 6;21:25. doi: 10.1186/s12915-022-01503-z (PMC9903521; doi:10.1186/s12915-022-01503-z)
Supplement: Supplementary file 13 — Additional file 13. Gene annotation validation results of selected OGs genes in 15 wheat genome assemblies. [file 12915_2022_1503_MOESM13_ESM.zip › bitacora_run1_outputs/TraesNORIN61/OG0001731_scan_gene_id.txt]

>TraesNOR2A03G00797980.1
>TraesNOR2B03G01057760.1
>TraesNOR2D03G01291730.1
>TraesNOR3B03G01744010.1
>TraesNOR3D03G01975820.1
>TraesNOR6A03G03428180.1
>TraesNOR6A03G03428240.1
>TraesNOR6A03G03428280.1
>TraesNOR6A03G03428320.1
>TraesNOR6B03G03646110.1
>TraesNOR6B03G03646190.1
>TraesNOR6D03G03820400.1
>TraesNOR6D03G03820580.1
