# Supplementary material for: Comparative gene retention analysis in barley, wild emmer, and bread wheat pangenome lines reveals factors affecting gene retention following gene duplication
Source: BMC Biol. 2023 Feb 6;21:25. doi: 10.1186/s12915-022-01503-z (PMC9903521; doi:10.1186/s12915-022-01503-z)
Supplement: Supplementary file 13 — Additional file 13. Gene annotation validation results of selected OGs genes in 15 wheat genome assemblies. [file 12915_2022_1503_MOESM13_ESM.zip › bitacora_run1_outputs/TraesNORIN61/OG0002931_scan_gene_id.txt]

>TraesNOR1A03G00004530.1
>TraesNOR1A03G00010470.1
>TraesNOR1A03G00027480.1
>TraesNOR1A03G00143010.1
>TraesNOR1A03G00150430.1
>TraesNOR1A03G00164450.1
>TraesNOR1A03G00164450.2
>TraesNOR1A03G00167070.1
>TraesNOR1A03G00168240.1
>TraesNOR1A03G00168280.1
>TraesNOR1A03G00170330.1
>TraesNOR1A03G00176730.1
>TraesNOR1A03G00178490.1
>TraesNOR1A03G00178810.1
>TraesNOR1A03G00178830.1
>TraesNOR1A03G00178870.1
>TraesNOR1B03G00186030.1
>TraesNOR1B03G00189900.1
>TraesNOR1B03G00225280.1
>TraesNOR1B03G00320210.1
>TraesNOR1B03G00353810.1
>TraesNOR1B03G00363030.1
>TraesNOR1B03G00390610.1
>TraesNOR1B03G00391710.1
>TraesNOR1B03G00391720.1
>TraesNOR1B03G00394070.1
>TraesNOR1B03G00404630.1
>TraesNOR1B03G00404670.1
>TraesNOR1B03G00404700.1
>TraesNOR1B03G00404750.1
>TraesNOR1D03G00421800.1
>TraesNOR1D03G00426160.1
>TraesNOR1D03G00438870.1
>TraesNOR1D03G00443910.1
>TraesNOR1D03G00516950.1
>TraesNOR1D03G00532610.1
>TraesNOR1D03G00538590.1
>TraesNOR1D03G00545400.1
>TraesNOR1D03G00552860.1
>TraesNOR1D03G00570510.1
>TraesNOR1D03G00571250.1
>TraesNOR1D03G00571260.1
>TraesNOR1D03G00575430.1
>TraesNOR1D03G00580950.1
>TraesNOR1D03G00581170.1
>TraesNOR1D03G00581180.1
>TraesNOR1D03G00581190.1
>TraesNOR2A03G00592170.1
>TraesNOR2A03G00592300.1
>TraesNOR2A03G00592650.1
>TraesNOR2A03G00592900.1
>TraesNOR2A03G00592930.1
>TraesNOR2A03G00592990.1
>TraesNOR2A03G00597450.1
>TraesNOR2A03G00597530.1
>TraesNOR2A03G00597540.1
>TraesNOR2A03G00597780.1
>TraesNOR2A03G00601070.1
>TraesNOR2A03G00612660.1
>TraesNOR2A03G00612660.2
>TraesNOR2A03G00612660.3
>TraesNOR2A03G00704120.1
>TraesNOR2A03G00788640.1
>TraesNOR2A03G00788640.2
>TraesNOR2A03G00788640.3
>TraesNOR2A03G00808420.1
>TraesNOR2A03G00808910.1
>TraesNOR2A03G00808920.1
>TraesNOR2A03G00813080.1
>TraesNOR2A03G00822790.1
>TraesNOR2A03G00825820.1
>TraesNOR2B03G00835650.1
>TraesNOR2B03G00835670.1
>TraesNOR2B03G00835680.1
>TraesNOR2B03G00835690.1
>TraesNOR2B03G00838070.1
>TraesNOR2B03G00838080.1
>TraesNOR2B03G00838090.1
>TraesNOR2B03G00838100.1
>TraesNOR2B03G00838180.1
>TraesNOR2B03G00844900.1
>TraesNOR2B03G00844920.1
>TraesNOR2B03G00849720.1
>TraesNOR2B03G00856600.1
>TraesNOR2B03G00860740.1
>TraesNOR2B03G00860800.1
>TraesNOR2B03G00865280.1
>TraesNOR2B03G00865330.1
>TraesNOR2B03G00865370.1
>TraesNOR2B03G00872460.1
>TraesNOR2B03G00882520.1
>TraesNOR2B03G00892670.1
>TraesNOR2B03G00959010.1
>TraesNOR2B03G00996710.1
>TraesNOR2B03G01002050.1
>TraesNOR2B03G01025560.1
>TraesNOR2B03G01025580.1
>TraesNOR2B03G01045090.1
>TraesNOR2B03G01045090.2
>TraesNOR2B03G01071150.1
>TraesNOR2B03G01072240.1
>TraesNOR2B03G01077290.1
>TraesNOR2B03G01077310.1
>TraesNOR2B03G01083460.1
>TraesNOR2B03G01085040.1
>TraesNOR2B03G01088510.1
>TraesNOR2B03G01093000.1
>TraesNOR2B03G01094460.1
>TraesNOR2B03G01094570.1
>TraesNOR2B03G01094580.1
>TraesNOR2B03G01096140.1
>TraesNOR2B03G01096540.1
>TraesNOR2B03G01096600.1
>TraesNOR2B03G01096660.1
>TraesNOR2D03G01099810.1
>TraesNOR2D03G01103610.1
>TraesNOR2D03G01103690.1
>TraesNOR2D03G01103720.1
>TraesNOR2D03G01106810.1
>TraesNOR2D03G01110420.1
>TraesNOR2D03G01110640.1
>TraesNOR2D03G01110700.1
>TraesNOR2D03G01112590.1
>TraesNOR2D03G01117970.1
>TraesNOR2D03G01120780.1
>TraesNOR2D03G01120780.2
>TraesNOR2D03G01120780.3
>TraesNOR2D03G01121000.1
>TraesNOR2D03G01121180.1
>TraesNOR2D03G01121210.1
>TraesNOR2D03G01131470.1
>TraesNOR2D03G01135300.1
>TraesNOR2D03G01203750.1
>TraesNOR2D03G01245420.1
>TraesNOR2D03G01245570.1
>TraesNOR2D03G01282390.1
>TraesNOR2D03G01282390.2
>TraesNOR2D03G01287370.1
>TraesNOR2D03G01306510.1
>TraesNOR2D03G01309930.1
>TraesNOR2D03G01310580.1
>TraesNOR2D03G01312740.1
>TraesNOR2D03G01313500.1
>TraesNOR2D03G01316250.1
>TraesNOR2D03G01317550.1
>TraesNOR2D03G01319810.1
>TraesNOR2D03G01320430.1
>TraesNOR3A03G01324640.1
>TraesNOR3A03G01330590.1
>TraesNOR3A03G01472720.1
>TraesNOR3A03G01515270.1
>TraesNOR3A03G01515270.2
>TraesNOR3A03G01515300.1
>TraesNOR3A03G01525650.1
>TraesNOR3A03G01546120.1
>TraesNOR3A03G01546790.1
>TraesNOR3A03G01551880.1
>TraesNOR3A03G01553020.1
>TraesNOR3B03G01553770.1
>TraesNOR3B03G01558650.1
>TraesNOR3B03G01559190.1
>TraesNOR3B03G01561740.1
>TraesNOR3B03G01561910.1
>TraesNOR3B03G01571700.1
>TraesNOR3B03G01580620.1
>TraesNOR3B03G01590610.1
>TraesNOR3B03G01718830.1
>TraesNOR3B03G01748730.1
>TraesNOR3B03G01771490.1
>TraesNOR3B03G01771620.1
>TraesNOR3B03G01784660.1
>TraesNOR3B03G01784660.2
>TraesNOR3B03G01797750.1
>TraesNOR3B03G01797800.1
>TraesNOR3B03G01814310.1
>TraesNOR3B03G01817520.1
>TraesNOR3B03G01820060.1
>TraesNOR3D03G01823150.1
>TraesNOR3D03G01823600.1
>TraesNOR3D03G01827920.1
>TraesNOR3D03G01827920.2
>TraesNOR3D03G01828800.1
>TraesNOR3D03G01953850.1
>TraesNOR3D03G01979940.1
>TraesNOR3D03G01996750.1
>TraesNOR3D03G02006930.1
>TraesNOR3D03G02025850.1
>TraesNOR3D03G02025910.1
>TraesNOR3D03G02025950.1
>TraesNOR3D03G02027090.1
>TraesNOR3D03G02029490.1
>TraesNOR3D03G02029800.1
>TraesNOR3D03G02031230.1
>TraesNOR4A03G02158980.1
>TraesNOR4A03G02174150.1
>TraesNOR4A03G02182300.1
>TraesNOR4A03G02188010.1
>TraesNOR4A03G02188010.2
>TraesNOR4A03G02189440.1
>TraesNOR4A03G02236770.1
>TraesNOR4A03G02238270.1
>TraesNOR4A03G02238280.1
>TraesNOR4A03G02239160.1
>TraesNOR4B03G02241610.1
>TraesNOR4B03G02273580.1
>TraesNOR4B03G02284500.1
>TraesNOR4B03G02395410.1
>TraesNOR4B03G02427940.1
>TraesNOR4B03G02428700.1
>TraesNOR4B03G02428730.1
>TraesNOR4B03G02429030.1
>TraesNOR4B03G02429040.1
>TraesNOR4D03G02432240.1
>TraesNOR4D03G02432340.1
>TraesNOR4D03G02465150.1
>TraesNOR5A03G02589950.1
>TraesNOR5A03G02701730.1
>TraesNOR5A03G02710650.1
>TraesNOR5A03G02712590.1
>TraesNOR5A03G02725230.1
>TraesNOR5A03G02738110.1
>TraesNOR5A03G02738150.1
>TraesNOR5A03G02741950.1
>TraesNOR5A03G02763800.1
>TraesNOR5A03G02809620.1
>TraesNOR5A03G02812190.1
>TraesNOR5B03G02814800.1
>TraesNOR5B03G02815630.1
>TraesNOR5B03G02928550.1
>TraesNOR5B03G02940820.1
>TraesNOR5B03G02946990.1
>TraesNOR5B03G02947070.1
>TraesNOR5B03G02973660.1
>TraesNOR5B03G02978240.1
>TraesNOR5B03G02978470.1
>TraesNOR5B03G02979470.1
>TraesNOR5B03G03018870.1
>TraesNOR5B03G03034790.1
>TraesNOR5B03G03036210.1
>TraesNOR5B03G03036610.1
>TraesNOR5B03G03040060.1
>TraesNOR5B03G03041420.1
>TraesNOR5B03G03041500.1
>TraesNOR5B03G03041550.1
>TraesNOR5B03G03042970.1
>TraesNOR5B03G03043020.1
>TraesNOR5B03G03043130.1
>TraesNOR5B03G03049100.1
>TraesNOR5B03G03049130.1
>TraesNOR5B03G03051790.1
>TraesNOR5D03G03057090.1
>TraesNOR5D03G03057090.2
>TraesNOR5D03G03062070.1
>TraesNOR5D03G03063940.1
>TraesNOR5D03G03070510.1
>TraesNOR5D03G03070970.1
>TraesNOR5D03G03158300.1
>TraesNOR5D03G03158340.1
>TraesNOR5D03G03161930.1
>TraesNOR5D03G03172330.1
>TraesNOR5D03G03174180.1
>TraesNOR5D03G03189030.1
>TraesNOR5D03G03198280.1
>TraesNOR5D03G03198300.1
>TraesNOR5D03G03202040.1
>TraesNOR5D03G03203170.1
>TraesNOR5D03G03203180.1
>TraesNOR5D03G03235460.1
>TraesNOR5D03G03246700.1
>TraesNOR5D03G03248920.1
>TraesNOR5D03G03249960.1
>TraesNOR5D03G03251090.1
>TraesNOR5D03G03254430.1
>TraesNOR5D03G03254430.2
>TraesNOR5D03G03255460.1
>TraesNOR5D03G03255480.1
>TraesNOR5D03G03255490.1
>TraesNOR5D03G03261640.1
>TraesNOR6A03G03275720.1
>TraesNOR6A03G03275950.1
>TraesNOR6A03G03285720.1
>TraesNOR6A03G03287960.1
>TraesNOR6A03G03287960.2
>TraesNOR6A03G03294680.1
>TraesNOR6A03G03314140.1
>TraesNOR6A03G03438380.1
>TraesNOR6A03G03439480.1
>TraesNOR6A03G03442450.1
>TraesNOR6A03G03442450.2
>TraesNOR6A03G03444870.1
>TraesNOR6A03G03449080.1
>TraesNOR6A03G03449290.1
>TraesNOR6A03G03450320.1
>TraesNOR6B03G03451450.1
>TraesNOR6B03G03452070.1
>TraesNOR6B03G03452970.1
>TraesNOR6B03G03456620.1
>TraesNOR6B03G03465910.1
>TraesNOR6B03G03465950.1
>TraesNOR6B03G03490520.1
>TraesNOR6B03G03497050.1
>TraesNOR6B03G03497050.2
>TraesNOR6B03G03504630.1
>TraesNOR6B03G03519790.1
>TraesNOR6B03G03638340.1
>TraesNOR6B03G03663550.1
>TraesNOR6B03G03663610.1
>TraesNOR6B03G03669120.1
>TraesNOR6B03G03676630.1
>TraesNOR6B03G03676900.1
>TraesNOR6B03G03677030.1
>TraesNOR6B03G03677910.1
>TraesNOR6B03G03677940.1
>TraesNOR6B03G03679720.1
>TraesNOR6D03G03680200.1
>TraesNOR6D03G03681330.1
>TraesNOR6D03G03681340.1
>TraesNOR6D03G03681640.1
>TraesNOR6D03G03690780.1
>TraesNOR6D03G03691140.1
>TraesNOR6D03G03697730.1
>TraesNOR6D03G03701460.1
>TraesNOR6D03G03724810.1
>TraesNOR6D03G03815050.1
>TraesNOR6D03G03826830.1
>TraesNOR6D03G03826830.2
>TraesNOR6D03G03826830.3
>TraesNOR6D03G03826830.4
>TraesNOR6D03G03835330.1
>TraesNOR6D03G03835350.1
>TraesNOR6D03G03837350.1
>TraesNOR6D03G03840550.1
>TraesNOR6D03G03840660.1
>TraesNOR6D03G03841570.1
>TraesNOR7A03G03847870.1
>TraesNOR7A03G03852680.1
>TraesNOR7A03G03852690.1
>TraesNOR7A03G03913060.1
>TraesNOR7A03G04033030.1
>TraesNOR7A03G04034880.1
>TraesNOR7A03G04035010.1
>TraesNOR7A03G04036070.1
>TraesNOR7A03G04039920.1
>TraesNOR7A03G04044740.1
>TraesNOR7A03G04064670.1
>TraesNOR7A03G04072310.1
>TraesNOR7A03G04073040.1
>TraesNOR7A03G04077430.1
>TraesNOR7B03G04107500.1
>TraesNOR7B03G04252430.1
>TraesNOR7B03G04297670.1
>TraesNOR7B03G04301190.1
>TraesNOR7B03G04305830.1
>TraesNOR7B03G04306020.1
>TraesNOR7B03G04317050.1
>TraesNOR7B03G04317190.1
>TraesNOR7B03G04317190.2
>TraesNOR7D03G04320760.1
>TraesNOR7D03G04329230.1
>TraesNOR7D03G04370370.1
>TraesNOR7D03G04389370.1
>TraesNOR7D03G04500810.1
>TraesNOR7D03G04500920.1
>TraesNOR7D03G04506580.1
>TraesNOR7D03G04530220.1
>TraesNOR7D03G04532130.1
>TraesNOR7D03G04532260.1
>TraesNOR7D03G04532360.1
>TraesNOR7D03G04532360.2
>TraesNOR7D03G04535520.1
>TraesNOR7D03G04535550.1
>TraesNOR7D03G04542930.1
>TraesNORUn03G04561710.1
>TraesNORUn03G04561860.1
>TraesNORUn03G04561870.1
>TraesNORUn03G04563610.1
>TraesNORUn03G04639810.1
>TraesNORUn03G04639850.1
>TraesNORUn03G04651400.1
>TraesNORUn03G04693800.1
>TraesNORUn03G04719610.1
>TraesNORUn03G04725860.1
>TraesNORUn03G04742830.1
>TraesNORUn03G04767530.1
>TraesNORUn03G04776770.1
>TraesNORUn03G04779730.1
>TraesNORUn03G04784090.1
>TraesNORUn03G04791940.1
>TraesNORUn03G04795110.1
>TraesNORUn03G04797630.1
