# Supplementary material for: Comparative gene retention analysis in barley, wild emmer, and bread wheat pangenome lines reveals factors affecting gene retention following gene duplication
Source: BMC Biol. 2023 Feb 6;21:25. doi: 10.1186/s12915-022-01503-z (PMC9903521; doi:10.1186/s12915-022-01503-z)
Supplement: Supplementary file 13 — Additional file 13. Gene annotation validation results of selected OGs genes in 15 wheat genome assemblies. [file 12915_2022_1503_MOESM13_ESM.zip › bitacora_run1_outputs/TraesNORIN61/OG0004462_scan_gene_id.txt]

>TraesNOR1A03G00076770.1
>TraesNOR1A03G00076770.2
>TraesNOR1A03G00076770.3
>TraesNOR1A03G00076770.4
>TraesNOR1A03G00150130.1
>TraesNOR1A03G00172450.1
>TraesNOR1A03G00172450.2
>TraesNOR1B03G00280640.1
>TraesNOR1B03G00280640.2
>TraesNOR1B03G00362740.1
>TraesNOR1B03G00396290.1
>TraesNOR1D03G00480160.1
>TraesNOR1D03G00552620.1
>TraesNOR1D03G00552620.2
>TraesNOR1D03G00552620.3
>TraesNOR1D03G00574590.1
>TraesNOR3A03G01440810.1
>TraesNOR3B03G01678180.1
>TraesNOR3D03G01922660.1
>TraesNOR5A03G02586900.1
>TraesNOR5A03G02758250.1
>TraesNOR5A03G02758250.2
>TraesNOR5A03G02808670.1
>TraesNOR5A03G02808670.2
>TraesNOR5B03G02817750.1
>TraesNOR5B03G02817750.2
>TraesNOR5B03G02996750.1
>TraesNOR5D03G03056620.1
>TraesNOR5D03G03217890.1
>TraesNOR5D03G03217890.2
>TraesNOR5D03G03217890.3
>TraesNOR7A03G03963230.1
>TraesNOR7A03G03963230.2
>TraesNOR7A03G03963230.3
>TraesNOR7A03G04010750.1
>TraesNOR7B03G04186010.1
>TraesNOR7B03G04186010.2
>TraesNOR7B03G04186010.3
>TraesNOR7B03G04186010.4
>TraesNOR7B03G04229760.1
>TraesNOR7D03G04427460.1
>TraesNOR7D03G04479170.1
>TraesNORUn03G04558260.1
>TraesNORUn03G04756310.1
