# Supplementary material for: Comparative gene retention analysis in barley, wild emmer, and bread wheat pangenome lines reveals factors affecting gene retention following gene duplication
Source: BMC Biol. 2023 Feb 6;21:25. doi: 10.1186/s12915-022-01503-z (PMC9903521; doi:10.1186/s12915-022-01503-z)
Supplement: Supplementary file 13 — Additional file 13. Gene annotation validation results of selected OGs genes in 15 wheat genome assemblies. [file 12915_2022_1503_MOESM13_ESM.zip › bitacora_run1_outputs/TraesNORIN61/OG0001108_scan_gene_id.txt]

>TraesNOR2A03G00642420.1
>TraesNOR2A03G00768230.1
>TraesNOR2B03G00904760.1
>TraesNOR2B03G00904760.2
>TraesNOR2B03G01018520.1
>TraesNOR2D03G01152860.1
>TraesNOR2D03G01260020.1
>TraesNOR3A03G01505670.1
>TraesNOR3B03G01759230.1
>TraesNOR3D03G01986930.1
>TraesNOR4A03G02084750.1
>TraesNOR4A03G02224400.1
>TraesNOR4A03G02224400.2
>TraesNOR4A03G02224400.3
>TraesNOR4A03G02224400.4
>TraesNOR4B03G02276110.2
>TraesNOR4B03G02334220.1
>TraesNOR4D03G02458170.1
>TraesNOR4D03G02510520.1
>TraesNOR6A03G03448830.1
>TraesNOR6B03G03678250.1
>TraesNOR6B03G03678250.2
>TraesNOR6B03G03678250.3
>TraesNOR6B03G03678250.4
>TraesNOR6D03G03841880.1
>TraesNOR7A03G03853630.1
>TraesNOR7A03G03853630.2
>TraesNOR7A03G03853630.3
>TraesNOR7A03G03853630.4
>TraesNOR7A03G03899130.1
>TraesNOR7A03G03899130.2
>TraesNOR7A03G03899130.3
>TraesNOR7A03G03899130.4
>TraesNOR7A03G03899130.5
>TraesNOR7A03G03899130.6
>TraesNOR7A03G04079510.1
>TraesNOR7B03G04112850.1
>TraesNOR7B03G04112850.2
>TraesNOR7B03G04112850.3
>TraesNOR7B03G04112850.4
>TraesNOR7B03G04112850.5
>TraesNOR7B03G04112850.6
>TraesNOR7B03G04314030.1
>TraesNOR7D03G04330430.1
>TraesNOR7D03G04330430.2
>TraesNOR7D03G04330430.3
>TraesNOR7D03G04330430.4
>TraesNOR7D03G04374100.1
>TraesNOR7D03G04374100.2
>TraesNOR7D03G04374100.3
>TraesNOR7D03G04374100.4
>TraesNOR7D03G04374100.5
>TraesNOR7D03G04543130.1
