# Supplementary material for: Comparative gene retention analysis in barley, wild emmer, and bread wheat pangenome lines reveals factors affecting gene retention following gene duplication
Source: BMC Biol. 2023 Feb 6;21:25. doi: 10.1186/s12915-022-01503-z (PMC9903521; doi:10.1186/s12915-022-01503-z)
Supplement: Supplementary file 13 — Additional file 13. Gene annotation validation results of selected OGs genes in 15 wheat genome assemblies. [file 12915_2022_1503_MOESM13_ESM.zip › bitacora_run1_outputs/TraesNORIN61/OG0002647_scan_gene_id.txt]

>TraesNOR1A03G00013610.1
>TraesNOR1B03G00202450.1
>TraesNOR1D03G00414730.1
>TraesNOR1D03G00423680.1
>TraesNOR1D03G00423680.2
>TraesNOR1D03G00423680.3
>TraesNOR2A03G00610440.1
>TraesNOR2A03G00610440.2
>TraesNOR2A03G00611630.1_split1
>TraesNOR2A03G00611630.1_split2
>TraesNOR2A03G00611630.2_split1
>TraesNOR2A03G00611630.2_split2
>TraesNOR2A03G00611630.3_split1
>TraesNOR2A03G00611630.3_split2
>TraesNOR2A03G00719360.1
>TraesNOR2A03G00745540.1
>TraesNOR2B03G00861800.1
>TraesNOR2B03G00863550.1_split1
>TraesNOR2B03G00863550.1_split2
>TraesNOR2B03G00863550.2_split1
>TraesNOR2B03G00863550.2_split2
>TraesNOR2B03G00967730.1
>TraesNOR2B03G00993870.1
>TraesNOR2D03G01118720.1
>TraesNOR2D03G01118780.1
>TraesNOR2D03G01118840.1
>TraesNOR2D03G01118840.2
>TraesNOR2D03G01118840.3
>TraesNOR2D03G01118840.4
>TraesNOR2D03G01120250.1_split1
>TraesNOR2D03G01120250.1_split2
>TraesNOR2D03G01120250.2_split1
>TraesNOR2D03G01120250.2_split2
>TraesNOR2D03G01120250.3_split1
>TraesNOR2D03G01120250.3_split2
>TraesNOR2D03G01212180.1
>TraesNOR2D03G01236920.1
>TraesNOR3A03G01430570.1_split1
>TraesNOR3A03G01430570.1_split2
>TraesNOR3A03G01509060.1
>TraesNOR3A03G01511400.1_split1
>TraesNOR3A03G01511400.1_split2
>TraesNOR3A03G01511400.2_split1
>TraesNOR3A03G01511400.2_split2
>TraesNOR3A03G01552740.1
>TraesNOR3A03G01552740.2
>TraesNOR3A03G01552740.3
>TraesNOR3B03G01668360.1_split1
>TraesNOR3B03G01668360.1_split2
>TraesNOR3B03G01763500.2
>TraesNOR3B03G01765490.1_split1
>TraesNOR3B03G01765490.1_split2
>TraesNOR3B03G01818720.1
>TraesNOR3D03G01914250.1
>TraesNOR3D03G01990580.1
>TraesNOR3D03G01992750.1_split1
>TraesNOR3D03G01992750.1_split2
>TraesNOR3D03G02030480.1
>TraesNOR3D03G02030480.2
>TraesNOR4A03G02138800.1_split1
>TraesNOR4A03G02138800.1_split2
>TraesNOR4A03G02227460.1
>TraesNOR4B03G02280480.1_split1
>TraesNOR4B03G02280480.1_split2
>TraesNOR4B03G02401480.1
>TraesNOR4D03G02566850.1
>TraesNOR5A03G02788680.1
>TraesNOR6A03G03330490.1_split1
>TraesNOR6A03G03330490.1_split2
>TraesNOR6A03G03330490.2_split1
>TraesNOR6A03G03330490.2_split2
>TraesNOR6B03G03536330.1_split1
>TraesNOR6B03G03536330.1_split2
>TraesNOR6B03G03536330.2_split1
>TraesNOR6B03G03536330.2_split2
>TraesNOR6B03G03536330.3_split1
>TraesNOR6B03G03536330.3_split2
>TraesNOR6D03G03737760.1_split1
>TraesNOR6D03G03737760.1_split2
>TraesNOR6D03G03737760.2_split1
>TraesNOR6D03G03737760.2_split2
>TraesNOR6D03G03737760.3_split1
>TraesNOR6D03G03737760.3_split2
>TraesNOR7A03G03850880.1
>TraesNOR7D03G04327990.1
