# Supplementary material for: Comparative gene retention analysis in barley, wild emmer, and bread wheat pangenome lines reveals factors affecting gene retention following gene duplication
Source: BMC Biol. 2023 Feb 6;21:25. doi: 10.1186/s12915-022-01503-z (PMC9903521; doi:10.1186/s12915-022-01503-z)
Supplement: Supplementary file 13 — Additional file 13. Gene annotation validation results of selected OGs genes in 15 wheat genome assemblies. [file 12915_2022_1503_MOESM13_ESM.zip › bitacora_run1_outputs/TraesNORIN61/OG0002075_scan_gene_id.txt]

>TraesNOR1A03G00010110.1
>TraesNOR1A03G00073780.1
>TraesNOR1A03G00073850.1
>TraesNOR1A03G00096460.1
>TraesNOR1A03G00096460.2
>TraesNOR1A03G00096470.1
>TraesNOR1A03G00096470.2
>TraesNOR1A03G00101080.1
>TraesNOR1A03G00101090.1
>TraesNOR1A03G00119260.1
>TraesNOR1A03G00119370.1
>TraesNOR1A03G00119390.1
>TraesNOR1A03G00123190.1
>TraesNOR1A03G00123200.1
>TraesNOR1A03G00123270.1
>TraesNOR1B03G00194480.1
>TraesNOR1B03G00278110.1
>TraesNOR1B03G00278150.1
>TraesNOR1B03G00299950.1
>TraesNOR1B03G00299960.1
>TraesNOR1B03G00299960.2
>TraesNOR1B03G00305280.1
>TraesNOR1B03G00305320.1
>TraesNOR1B03G00322420.1
>TraesNOR1B03G00322550.1
>TraesNOR1B03G00322600.1
>TraesNOR1B03G00327340.1
>TraesNOR1B03G00327360.1
>TraesNOR1B03G00327380.1
>TraesNOR1D03G00419560.1
>TraesNOR1D03G00425430.1
>TraesNOR1D03G00476280.1
>TraesNOR1D03G00476280.2
>TraesNOR1D03G00476320.1
>TraesNOR1D03G00499040.1
>TraesNOR1D03G00499040.2
>TraesNOR1D03G00499050.1
>TraesNOR1D03G00503780.1
>TraesNOR1D03G00503810.1
>TraesNOR1D03G00518660.1
>TraesNOR1D03G00518720.1
>TraesNOR1D03G00518730.1
>TraesNOR1D03G00523700.1
>TraesNOR1D03G00523740.1_split1
>TraesNOR1D03G00523740.1_split2
>TraesNOR1D03G00523750.1
>TraesNOR2A03G00591400.1
>TraesNOR2A03G00591400.2
>TraesNOR2A03G00591400.3
>TraesNOR2A03G00591410.1
>TraesNOR2A03G00599030.1
>TraesNOR2A03G00645210.1
>TraesNOR2A03G00706610.1
>TraesNOR2A03G00731310.1
>TraesNOR2A03G00738950.1
>TraesNOR2A03G00746500.1
>TraesNOR2A03G00746520.1
>TraesNOR2A03G00746600.1
>TraesNOR2A03G00771870.1
>TraesNOR2A03G00780710.1
>TraesNOR2A03G00780720.1
>TraesNOR2A03G00822340.1
>TraesNOR2A03G00822380.1
>TraesNOR2A03G00822390.1
>TraesNOR2A03G00822400.1
>TraesNOR2A03G00822420.1
>TraesNOR2A03G00822430.1
>TraesNOR2A03G00824810.1
>TraesNOR2A03G00824810.2
>TraesNOR2B03G00830820.1
>TraesNOR2B03G00833230.1
>TraesNOR2B03G00833230.2
>TraesNOR2B03G00846790.1
>TraesNOR2B03G00846830.1
>TraesNOR2B03G00907630.1
>TraesNOR2B03G00927640.1
>TraesNOR2B03G00956450.1
>TraesNOR2B03G00956450.2
>TraesNOR2B03G00978140.1
>TraesNOR2B03G00985520.1
>TraesNOR2B03G00994790.2
>TraesNOR2B03G00994800.1
>TraesNOR2B03G00994800.2
>TraesNOR2B03G00994800.3
>TraesNOR2B03G00994870.1
>TraesNOR2B03G01022890.1
>TraesNOR2B03G01034330.1
>TraesNOR2B03G01034380.1
>TraesNOR2B03G01068870.1
>TraesNOR2B03G01068870.2
>TraesNOR2B03G01091710.1
>TraesNOR2B03G01091730.1
>TraesNOR2B03G01091740.1
>TraesNOR2B03G01091760.1
>TraesNOR2B03G01091770.1
>TraesNOR2B03G01091780.1
>TraesNOR2B03G01095020.1
>TraesNOR2B03G01095030.1
>TraesNOR2B03G01095150.1
>TraesNOR2B03G01095160.1
>TraesNOR2D03G01100330.1
>TraesNOR2D03G01100330.2
>TraesNOR2D03G01100360.1
>TraesNOR2D03G01108170.1
>TraesNOR2D03G01108210.1
>TraesNOR2D03G01155530.1
>TraesNOR2D03G01201570.1
>TraesNOR2D03G01222550.1
>TraesNOR2D03G01229480.1
>TraesNOR2D03G01237830.1
>TraesNOR2D03G01237840.1
>TraesNOR2D03G01237970.1
>TraesNOR2D03G01263530.1
>TraesNOR2D03G01273480.1
>TraesNOR2D03G01273590.1
>TraesNOR2D03G01318460.1
>TraesNOR2D03G01318460.2
>TraesNOR2D03G01320780.1
>TraesNOR2D03G01320830.1
>TraesNOR2D03G01320870.1
>TraesNOR2D03G01320880.1
>TraesNOR3A03G01342630.1
>TraesNOR3A03G01342630.2
>TraesNOR3A03G01342980.1
>TraesNOR3A03G01352490.1
>TraesNOR3A03G01400000.1
>TraesNOR3A03G01456830.1
>TraesNOR3A03G01464720.1
>TraesNOR3A03G01464730.1
>TraesNOR3A03G01491310.1
>TraesNOR3A03G01491360.1
>TraesNOR3A03G01491360.2_split1
>TraesNOR3A03G01491360.2_split2
>TraesNOR3A03G01491370.1
>TraesNOR3A03G01491380.1_split1
>TraesNOR3A03G01491380.1_split2
>TraesNOR3A03G01491440.1
>TraesNOR3A03G01491450.1
>TraesNOR3A03G01491470.1
>TraesNOR3A03G01491470.2
>TraesNOR3A03G01491510.1_split1
>TraesNOR3A03G01491510.1_split2
>TraesNOR3A03G01491610.1
>TraesNOR3A03G01491620.1
>TraesNOR3A03G01491620.2
>TraesNOR3A03G01494480.1
>TraesNOR3A03G01494500.1
>TraesNOR3A03G01494500.2
>TraesNOR3A03G01494520.1
>TraesNOR3A03G01494520.2
>TraesNOR3A03G01494530.1
>TraesNOR3A03G01503030.1
>TraesNOR3A03G01503040.1
>TraesNOR3B03G01579590.1
>TraesNOR3B03G01579590.2
>TraesNOR3B03G01579590.3
>TraesNOR3B03G01579720.1
>TraesNOR3B03G01579720.2
>TraesNOR3B03G01579740.1
>TraesNOR3B03G01579900.1
>TraesNOR3B03G01590900.1
>TraesNOR3B03G01640410.1
>TraesNOR3B03G01640410.2
>TraesNOR3B03G01696690.1
>TraesNOR3B03G01697440.1
>TraesNOR3B03G01708670.1
>TraesNOR3B03G01708710.1
>TraesNOR3B03G01739850.1
>TraesNOR3B03G01739860.1
>TraesNOR3B03G01739870.1
>TraesNOR3B03G01739890.1
>TraesNOR3B03G01739940.1
>TraesNOR3B03G01739950.1
>TraesNOR3B03G01740120.1
>TraesNOR3B03G01740140.1
>TraesNOR3B03G01743510.1
>TraesNOR3B03G01743590.1
>TraesNOR3B03G01755420.1
>TraesNOR3B03G01755430.1
>TraesNOR3B03G01755430.2
>TraesNOR3D03G01837760.1
>TraesNOR3D03G01837760.2
>TraesNOR3D03G01837760.3
>TraesNOR3D03G01837760.4
>TraesNOR3D03G01838040.1
>TraesNOR3D03G01838140.1
>TraesNOR3D03G01846550.1
>TraesNOR3D03G01889890.1
>TraesNOR3D03G01936490.1
>TraesNOR3D03G01946020.1
>TraesNOR3D03G01946030.1
>TraesNOR3D03G01970900.1_split1
>TraesNOR3D03G01970900.1_split2
>TraesNOR3D03G01970910.1
>TraesNOR3D03G01970950.1
>TraesNOR3D03G01970960.1
>TraesNOR3D03G01971000.1
>TraesNOR3D03G01971010.1
>TraesNOR3D03G01971020.1
>TraesNOR3D03G01971020.2
>TraesNOR3D03G01971020.3
>TraesNOR3D03G01971080.1
>TraesNOR3D03G01971080.2
>TraesNOR3D03G01971280.1
>TraesNOR3D03G01971300.1
>TraesNOR3D03G01975260.1
>TraesNOR3D03G01975310.1
>TraesNOR3D03G01984720.1
>TraesNOR3D03G01984760.1
>TraesNOR4A03G02054880.1
>TraesNOR4A03G02054890.1
>TraesNOR4A03G02054890.2
>TraesNOR4A03G02054890.3
>TraesNOR4A03G02054890.4
>TraesNOR4A03G02054890.5
>TraesNOR4A03G02054890.6
>TraesNOR4A03G02054890.7
>TraesNOR4A03G02054890.8
>TraesNOR4A03G02054890.9
>TraesNOR4A03G02054920.1
>TraesNOR4A03G02054930.1
>TraesNOR4A03G02055010.1
>TraesNOR4A03G02144440.1
>TraesNOR4A03G02158700.1
>TraesNOR4A03G02165820.1
>TraesNOR4A03G02166230.1
>TraesNOR4A03G02166760.1
>TraesNOR4A03G02166910.1
>TraesNOR4A03G02208270.1
>TraesNOR4A03G02221200.1
>TraesNOR4A03G02221220.1
>TraesNOR4A03G02221240.1
>TraesNOR4A03G02221260.1
>TraesNOR4A03G02221280.1
>TraesNOR4A03G02221290.1
>TraesNOR4A03G02221310.1
>TraesNOR4A03G02221310.2
>TraesNOR4A03G02221320.1
>TraesNOR4A03G02221340.1
>TraesNOR4A03G02221340.2
>TraesNOR4B03G02249410.1
>TraesNOR4B03G02250180.1
>TraesNOR4B03G02258440.1
>TraesNOR4B03G02275990.1
>TraesNOR4B03G02365360.1
>TraesNOR4B03G02365360.2
>TraesNOR4B03G02365390.1
>TraesNOR4B03G02365460.1
>TraesNOR4B03G02365500.1
>TraesNOR4B03G02365520.1
>TraesNOR4B03G02365520.2
>TraesNOR4B03G02365520.3
>TraesNOR4B03G02365520.4
>TraesNOR4B03G02410740.1
>TraesNOR4B03G02423280.1
>TraesNOR4B03G02424730.1
>TraesNOR4B03G02425400.1
>TraesNOR4B03G02425400.2_split1
>TraesNOR4B03G02425400.2_split2
>TraesNOR4B03G02430780.1
>TraesNOR4D03G02437560.1
>TraesNOR4D03G02438060.1
>TraesNOR4D03G02445520.1
>TraesNOR4D03G02458100.1
>TraesNOR4D03G02536990.1
>TraesNOR4D03G02537040.1
>TraesNOR4D03G02537040.2
>TraesNOR4D03G02537040.3
>TraesNOR4D03G02537110.1
>TraesNOR4D03G02537140.1
>TraesNOR4D03G02537140.2
>TraesNOR4D03G02537150.1
>TraesNOR4D03G02573000.1
>TraesNOR5A03G02583360.1
>TraesNOR5A03G02598160.1
>TraesNOR5A03G02602760.1
>TraesNOR5A03G02605810.1
>TraesNOR5A03G02605900.1
>TraesNOR5A03G02668360.1
>TraesNOR5A03G02753030.1
>TraesNOR5A03G02758580.1
>TraesNOR5A03G02785950.1
>TraesNOR5A03G02786020.1
>TraesNOR5A03G02786080.1
>TraesNOR5A03G02787370.1
>TraesNOR5A03G02794190.1
>TraesNOR5A03G02804370.1
>TraesNOR5A03G02807280.1
>TraesNOR5B03G02813940.1
>TraesNOR5B03G02830860.1
>TraesNOR5B03G02830860.2
>TraesNOR5B03G02839540.1
>TraesNOR5B03G02839710.1
>TraesNOR5B03G02895440.1
>TraesNOR5B03G02934280.1
>TraesNOR5B03G02990280.1
>TraesNOR5B03G02990280.2
>TraesNOR5B03G02997130.1
>TraesNOR5B03G03028490.1
>TraesNOR5B03G03028520.1
>TraesNOR5B03G03028600.1
>TraesNOR5D03G03060950.1
>TraesNOR5D03G03060950.2
>TraesNOR5D03G03072400.1
>TraesNOR5D03G03072400.2
>TraesNOR5D03G03080280.1
>TraesNOR5D03G03080360.1
>TraesNOR5D03G03080360.2
>TraesNOR5D03G03128470.1
>TraesNOR5D03G03212240.1
>TraesNOR5D03G03218260.1
>TraesNOR5D03G03243670.1
>TraesNOR5D03G03243740.1
>TraesNOR5D03G03243800.1
>TraesNOR6A03G03277360.1
>TraesNOR6A03G03283360.1
>TraesNOR6A03G03283360.2
>TraesNOR6A03G03317710.1
>TraesNOR6A03G03395640.1
>TraesNOR6A03G03397400.1
>TraesNOR6A03G03397450.1
>TraesNOR6A03G03397510.1
>TraesNOR6A03G03397680.1
>TraesNOR6A03G03397750.1
>TraesNOR6A03G03401840.1
>TraesNOR6A03G03401840.2
>TraesNOR6A03G03434080.1
>TraesNOR6A03G03434080.2
>TraesNOR6B03G03469620.1
>TraesNOR6B03G03477210.1
>TraesNOR6B03G03524210.1
>TraesNOR6B03G03602820.1
>TraesNOR6B03G03604790.1
>TraesNOR6B03G03604840.1
>TraesNOR6B03G03605000.1
>TraesNOR6B03G03611700.1
>TraesNOR6B03G03656280.1
>TraesNOR6D03G03694180.1
>TraesNOR6D03G03700090.1
>TraesNOR6D03G03700090.2
>TraesNOR6D03G03728020.1
>TraesNOR6D03G03789740.1
>TraesNOR6D03G03791010.1
>TraesNOR6D03G03791070.1
>TraesNOR6D03G03791320.1
>TraesNOR6D03G03791380.1
>TraesNOR6D03G03795800.1
>TraesNOR6D03G03826990.1
>TraesNOR7A03G03858110.1
>TraesNOR7A03G03858140.1
>TraesNOR7A03G03869460.1
>TraesNOR7A03G03875040.1
>TraesNOR7A03G03875040.2
>TraesNOR7A03G03885000.1
>TraesNOR7A03G03885010.1
>TraesNOR7A03G03912650.1
>TraesNOR7A03G03917190.1
>TraesNOR7A03G03974550.1
>TraesNOR7A03G04003970.1
>TraesNOR7A03G04009300.1
>TraesNOR7A03G04009300.2
>TraesNOR7A03G04009310.1
>TraesNOR7A03G04009340.1_split1
>TraesNOR7A03G04009340.1_split2
>TraesNOR7A03G04009360.1
>TraesNOR7A03G04021990.1
>TraesNOR7A03G04022390.1
>TraesNOR7A03G04022410.1
>TraesNOR7A03G04041250.1
>TraesNOR7A03G04057730.1
>TraesNOR7A03G04068040.1
>TraesNOR7B03G04092860.1
>TraesNOR7B03G04092900.1
>TraesNOR7B03G04093050.1
>TraesNOR7B03G04102280.1_split1
>TraesNOR7B03G04102280.1_split2
>TraesNOR7B03G04128940.1
>TraesNOR7B03G04134410.1
>TraesNOR7B03G04189480.1
>TraesNOR7B03G04219030.1
>TraesNOR7B03G04227920.1
>TraesNOR7B03G04227950.1
>TraesNOR7B03G04228030.1
>TraesNOR7B03G04228030.2
>TraesNOR7B03G04228120.1
>TraesNOR7B03G04228140.1
>TraesNOR7B03G04239280.1
>TraesNOR7B03G04239280.2
>TraesNOR7B03G04239750.1
>TraesNOR7B03G04239780.1
>TraesNOR7B03G04239820.1
>TraesNOR7B03G04263440.1
>TraesNOR7D03G04334840.1
>TraesNOR7D03G04334850.1
>TraesNOR7D03G04350400.1
>TraesNOR7D03G04359480.1
>TraesNOR7D03G04359510.1
>TraesNOR7D03G04359560.1
>TraesNOR7D03G04366280.1
>TraesNOR7D03G04388870.1
>TraesNOR7D03G04388870.2
>TraesNOR7D03G04393600.1
>TraesNOR7D03G04444210.1
>TraesNOR7D03G04469210.1
>TraesNOR7D03G04477180.1
>TraesNOR7D03G04477190.1
>TraesNOR7D03G04477350.1
>TraesNOR7D03G04488680.1
>TraesNOR7D03G04488680.2
>TraesNOR7D03G04488880.1
>TraesNOR7D03G04488890.1
>TraesNOR7D03G04488950.1
>TraesNOR7D03G04488950.2
>TraesNOR7D03G04488980.1
>TraesNOR7D03G04507510.1
>TraesNOR7D03G04523720.1
>TraesNOR7D03G04532600.1
>TraesNORUn03G04555100.1
>TraesNORUn03G04563130.1
>TraesNORUn03G04617780.1
>TraesNORUn03G04619660.1
>TraesNORUn03G04654990.1
>TraesNORUn03G04660840.1
>TraesNORUn03G04660850.1
>TraesNORUn03G04664230.1
>TraesNORUn03G04688400.1_split1
>TraesNORUn03G04688400.1_split2
>TraesNORUn03G04759970.1
