# Supplementary material for: Comparative gene retention analysis in barley, wild emmer, and bread wheat pangenome lines reveals factors affecting gene retention following gene duplication
Source: BMC Biol. 2023 Feb 6;21:25. doi: 10.1186/s12915-022-01503-z (PMC9903521; doi:10.1186/s12915-022-01503-z)
Supplement: Supplementary file 13 — Additional file 13. Gene annotation validation results of selected OGs genes in 15 wheat genome assemblies. [file 12915_2022_1503_MOESM13_ESM.zip › bitacora_run1_outputs/TraesNORIN61/OG0014426_scan_gene_id.txt]

>TraesNOR1A03G00104500.1
>TraesNOR1A03G00116090.1
>TraesNOR1A03G00121870.1
>TraesNOR1B03G00308200.1
>TraesNOR1B03G00318540.1
>TraesNOR1B03G00325730.1
>TraesNOR1D03G00506310.1
>TraesNOR1D03G00515450.1
>TraesNOR1D03G00522210.1
>TraesNOR2A03G00637400.1
>TraesNOR2A03G00768010.1
>TraesNOR2B03G00899060.1
>TraesNOR2B03G01017970.1
>TraesNOR2D03G01148600.1
>TraesNOR2D03G01259610.1
>TraesNOR3A03G01417880.1
>TraesNOR3A03G01428570.1
>TraesNOR3A03G01428570.2
>TraesNOR3A03G01537450.1
>TraesNOR3A03G01537450.2
>TraesNOR3B03G01660350.1
>TraesNOR3B03G01666850.1
>TraesNOR3B03G01803440.1
>TraesNOR3D03G01903820.1
>TraesNOR3D03G01912940.1
>TraesNOR3D03G01912940.2
>TraesNOR3D03G02019370.1
>TraesNOR4A03G02076820.1
>TraesNOR4A03G02076820.2
>TraesNOR4B03G02339470.1
>TraesNOR4B03G02339470.2
>TraesNOR4B03G02339470.3
>TraesNOR4D03G02514470.1
>TraesNOR4D03G02514470.2
>TraesNOR4D03G02514470.3
>TraesNOR4D03G02514470.4
>TraesNOR4D03G02514470.5
>TraesNOR5A03G02684980.1
>TraesNOR5A03G02732430.1
>TraesNOR5A03G02733820.1
>TraesNOR5A03G02737150.1
>TraesNOR5B03G02913390.1
>TraesNOR5B03G02966850.1
>TraesNOR5B03G02968100.1
>TraesNOR5B03G02972960.1
>TraesNOR5D03G03144670.1
>TraesNOR5D03G03192270.1
>TraesNOR5D03G03193570.1
>TraesNOR5D03G03197780.1
>TraesNOR6A03G03324020.1
>TraesNOR6A03G03324020.2
>TraesNOR6A03G03387430.1
>TraesNOR6A03G03391690.1
>TraesNOR6B03G03529450.1
>TraesNOR6B03G03594050.1
>TraesNOR6B03G03598560.1
>TraesNOR6D03G03733190.1
>TraesNOR6D03G03781880.1
>TraesNOR6D03G03785630.1
>TraesNOR7A03G03935100.1
>TraesNOR7A03G03935100.2
>TraesNOR7A03G03946660.1
>TraesNOR7B03G04147600.1
>TraesNOR7B03G04147600.2
>TraesNOR7B03G04165330.1
>TraesNOR7D03G04344390.1
>TraesNOR7D03G04410730.1
>TraesNOR7D03G04420850.1
>TraesNORUn03G04567880.1
>TraesNORUn03G04752100.1
