# Supplementary material for: Comparative gene retention analysis in barley, wild emmer, and bread wheat pangenome lines reveals factors affecting gene retention following gene duplication
Source: BMC Biol. 2023 Feb 6;21:25. doi: 10.1186/s12915-022-01503-z (PMC9903521; doi:10.1186/s12915-022-01503-z)
Supplement: Supplementary file 13 — Additional file 13. Gene annotation validation results of selected OGs genes in 15 wheat genome assemblies. [file 12915_2022_1503_MOESM13_ESM.zip › bitacora_run1_outputs/TraesNORIN61/OG0002768_scan_gene_id.txt]

>TraesNOR1A03G00164020.1
>TraesNOR1B03G00386170.1
>TraesNOR1D03G00567860.1
>TraesNOR2A03G00664020.1
>TraesNOR2A03G00701440.1
>TraesNOR2A03G00701440.2
>TraesNOR2A03G00784690.1
>TraesNOR2A03G00784690.2
>TraesNOR2A03G00784690.3
>TraesNOR2B03G00871090.1
>TraesNOR2B03G00871100.1
>TraesNOR2B03G00926710.1
>TraesNOR2B03G00959480.1
>TraesNOR2B03G01039610.1
>TraesNOR2B03G01039610.2
>TraesNOR2B03G01039610.3
>TraesNOR2B03G01042020.1
>TraesNOR2D03G01104320.1
>TraesNOR2D03G01174310.1
>TraesNOR2D03G01203990.1
>TraesNOR2D03G01277860.1
>TraesNOR2D03G01277860.2
>TraesNOR2D03G01277860.3
>TraesNOR2D03G01280000.1
>TraesNOR3A03G01331000.1
>TraesNOR3A03G01331580.1
>TraesNOR5A03G02600130.1
>TraesNOR5A03G02694370.1
>TraesNOR5A03G02694390.1
>TraesNOR5A03G02694400.1
>TraesNOR5A03G02694400.2
>TraesNOR5A03G02694420.1
>TraesNOR5A03G02694420.2
>TraesNOR5A03G02694450.1
>TraesNOR5A03G02694470.1
>TraesNOR5A03G02694520.1
>TraesNOR5A03G02694540.1
>TraesNOR5A03G02694810.1
>TraesNOR5A03G02707470.1
>TraesNOR5A03G02707520.1
>TraesNOR5A03G02707540.1
>TraesNOR5B03G02833660.1
>TraesNOR5B03G02923510.1
>TraesNOR5B03G02923520.1
>TraesNOR5B03G02923600.1
>TraesNOR5B03G02923660.1
>TraesNOR5B03G02923670.1
>TraesNOR5B03G02923740.1
>TraesNOR5B03G02923820.1
>TraesNOR5B03G02924130.1
>TraesNOR5B03G02924180.1
>TraesNOR5B03G02939470.1
>TraesNOR5B03G02939480.1
>TraesNOR5D03G03074660.1
>TraesNOR5D03G03154700.1
>TraesNOR5D03G03154710.1
>TraesNOR5D03G03154720.1
>TraesNOR5D03G03154760.1
>TraesNOR5D03G03154780.1
>TraesNOR5D03G03154810.1
>TraesNOR5D03G03154860.1
>TraesNOR5D03G03154870.1
>TraesNOR5D03G03155080.1
>TraesNOR5D03G03155110.1
>TraesNOR5D03G03168340.1
>TraesNOR5D03G03168350.1
>TraesNOR6A03G03279620.1
>TraesNOR6A03G03279640.1
>TraesNOR6A03G03279680.1
>TraesNOR6A03G03281020.1
>TraesNOR6A03G03426150.1
>TraesNOR6A03G03426280.1
>TraesNOR6B03G03472390.1
>TraesNOR6B03G03472410.1
>TraesNOR6B03G03472500.1
>TraesNOR6B03G03472850.1
>TraesNOR6B03G03644250.1
>TraesNOR6B03G03644330.1
>TraesNOR6B03G03644420.1
>TraesNOR6B03G03644450.1
>TraesNOR6B03G03644620.1
>TraesNOR6B03G03669130.1
>TraesNOR6D03G03696430.1
>TraesNOR6D03G03696550.1
>TraesNOR6D03G03696620.1
>TraesNOR6D03G03696970.1
>TraesNOR6D03G03819190.1
>TraesNOR6D03G03819330.1
>TraesNOR7A03G03895930.1
>TraesNOR7A03G03896260.1
>TraesNOR7A03G03896320.1
>TraesNOR7A03G03896420.1
>TraesNOR7A03G03896440.1
>TraesNOR7A03G03896610.1
>TraesNOR7A03G03993770.1
>TraesNOR7A03G04039050.1
>TraesNOR7B03G04109290.1
>TraesNOR7B03G04109350.1
>TraesNOR7B03G04109740.1
>TraesNOR7B03G04109870.1
>TraesNOR7B03G04109950.1
>TraesNOR7B03G04109990.1
>TraesNOR7B03G04110010.1
>TraesNOR7B03G04110020.1
>TraesNOR7B03G04110020.2
>TraesNOR7B03G04110030.1
>TraesNOR7B03G04110040.1
>TraesNOR7B03G04110050.1
>TraesNOR7B03G04110050.2
>TraesNOR7B03G04209700.1
>TraesNOR7B03G04260050.1
>TraesNOR7D03G04371860.1
>TraesNOR7D03G04371860.2
>TraesNOR7D03G04461340.1
>TraesNOR7D03G04505670.1
>TraesNOR7D03G04505670.2
>TraesNOR7D03G04505670.3
>TraesNORUn03G04752870.1
