# Supplementary material for: Comparative gene retention analysis in barley, wild emmer, and bread wheat pangenome lines reveals factors affecting gene retention following gene duplication
Source: BMC Biol. 2023 Feb 6;21:25. doi: 10.1186/s12915-022-01503-z (PMC9903521; doi:10.1186/s12915-022-01503-z)
Supplement: Supplementary file 13 — Additional file 13. Gene annotation validation results of selected OGs genes in 15 wheat genome assemblies. [file 12915_2022_1503_MOESM13_ESM.zip › bitacora_run1_outputs/TraesNORIN61/OG0006005_scan_gene_id.txt]

>TraesNOR2A03G00795780.1
>TraesNOR2A03G00818420.1
>TraesNOR2B03G01055700.1
>TraesNOR2B03G01055700.2
>TraesNOR2B03G01083930.1
>TraesNOR2D03G01313090.1
>TraesNOR3A03G01422340.1
>TraesNOR3A03G01445940.1
>TraesNOR3A03G01462680.1
>TraesNOR3A03G01462680.2
>TraesNOR3A03G01462680.3
>TraesNOR3B03G01655640.1
>TraesNOR3B03G01656110.1
>TraesNOR3B03G01706440.1
>TraesNOR3B03G01706440.2
>TraesNOR3B03G01706440.3
>TraesNOR3D03G01902460.1
>TraesNOR3D03G01926810.1
>TraesNOR3D03G01943940.1
>TraesNOR3D03G01943940.2
>TraesNOR3D03G01943940.3
>TraesNOR4A03G02229290.1
>TraesNOR4B03G02402490.2
>TraesNOR4B03G02402490.3
>TraesNOR4B03G02416370.1
>TraesNOR4D03G02567610.1
>TraesNOR4D03G02567610.2
>TraesNOR4D03G02576710.1
>TraesNOR5A03G02787800.1
>TraesNOR5A03G02787800.2
>TraesNOR5A03G02798030.1
>TraesNOR5D03G03099230.1
>TraesNOR5D03G03099230.2
>TraesNOR5D03G03099230.3
>TraesNOR5D03G03099230.4
>TraesNOR6A03G03323990.1
>TraesNOR6A03G03448220.1
>TraesNOR6A03G03448240.1
>TraesNOR6B03G03451460.1
>TraesNOR6B03G03529390.1
>TraesNOR6B03G03678500.1
>TraesNOR6D03G03733170.1
>TraesNOR6D03G03733170.2
>TraesNOR6D03G03842410.1
>TraesNOR6D03G03842520.1
>TraesNOR7A03G03843060.1
>TraesNOR7A03G03893460.1
>TraesNOR7A03G04077800.1
>TraesNOR7B03G04105690.1
>TraesNOR7B03G04312230.1
>TraesNOR7D03G04326900.1
>TraesNOR7D03G04368930.1
>TraesNOR7D03G04544320.1
>TraesNORUn03G04563770.1
>TraesNORUn03G04665200.1
>TraesNORUn03G04670160.1
>TraesNORUn03G04671850.1
>TraesNORUn03G04700130.1
>TraesNORUn03G04710050.1
