# Supplementary material for: Comparative gene retention analysis in barley, wild emmer, and bread wheat pangenome lines reveals factors affecting gene retention following gene duplication
Source: BMC Biol. 2023 Feb 6;21:25. doi: 10.1186/s12915-022-01503-z (PMC9903521; doi:10.1186/s12915-022-01503-z)
Supplement: Supplementary file 13 — Additional file 13. Gene annotation validation results of selected OGs genes in 15 wheat genome assemblies. [file 12915_2022_1503_MOESM13_ESM.zip › bitacora_run1_outputs/TraesNORIN61/OG0003203_scan_gene_id.txt]

>TraesNOR2A03G00608180.1
>TraesNOR2B03G00858350.1
>TraesNOR2D03G01117120.1
>TraesNOR3A03G01491580.1
>TraesNOR3A03G01491580.2
>TraesNOR3B03G01740010.1
>TraesNOR3D03G01971230.1
>TraesNOR4B03G02287450.1
>TraesNOR4D03G02467410.1
>TraesNOR5A03G02731470.1
>TraesNOR5A03G02767720.1
>TraesNOR5B03G02965900.1
>TraesNOR5B03G03006200.1
>TraesNOR5D03G03191280.1
>TraesNOR5D03G03225510.1
