# Supplementary material for: Comparative gene retention analysis in barley, wild emmer, and bread wheat pangenome lines reveals factors affecting gene retention following gene duplication
Source: BMC Biol. 2023 Feb 6;21:25. doi: 10.1186/s12915-022-01503-z (PMC9903521; doi:10.1186/s12915-022-01503-z)
Supplement: Supplementary file 13 — Additional file 13. Gene annotation validation results of selected OGs genes in 15 wheat genome assemblies. [file 12915_2022_1503_MOESM13_ESM.zip › bitacora_run1_outputs/TraesNORIN61/OG0001285_scan_gene_id.txt]

>TraesNOR1A03G00012480.1
>TraesNOR1A03G00013210.1
>TraesNOR1A03G00013430.1
>TraesNOR1A03G00074550.1
>TraesNOR1A03G00074550.2
>TraesNOR1A03G00145870.1
>TraesNOR1A03G00156410.1
>TraesNOR1A03G00164920.1
>TraesNOR1A03G00170430.1
>TraesNOR1A03G00172560.1
>TraesNOR1A03G00181210.1
>TraesNOR1B03G00199030.1
>TraesNOR1B03G00201250.1
>TraesNOR1B03G00201530.1
>TraesNOR1B03G00279000.1
>TraesNOR1B03G00374680.1
>TraesNOR1B03G00386680.1
>TraesNOR1B03G00387540.1
>TraesNOR1B03G00394170.1
>TraesNOR1B03G00396450.1
>TraesNOR1D03G00422180.1
>TraesNOR1D03G00422830.1
>TraesNOR1D03G00476860.1
>TraesNOR1D03G00476860.2
>TraesNOR1D03G00560060.1
>TraesNOR1D03G00568340.1
>TraesNOR1D03G00568960.1
>TraesNOR1D03G00572990.1
>TraesNOR1D03G00574730.1
>TraesNOR1D03G00574730.2
>TraesNOR2A03G00589450.1
>TraesNOR2A03G00800430.1
>TraesNOR2B03G01061080.1
>TraesNOR2B03G01061120.1
>TraesNOR2D03G01294540.1
>TraesNOR2D03G01294560.1
>TraesNOR2D03G01294570.1
>TraesNOR3A03G01458670.1
>TraesNOR3A03G01514660.1
>TraesNOR3B03G01700870.1
>TraesNOR3B03G01700870.2
>TraesNOR3B03G01770400.1
>TraesNOR3D03G01939400.1
>TraesNOR3D03G01995850.1
>TraesNOR4A03G02033580.1
>TraesNOR4A03G02038790.1
>TraesNOR4A03G02040910.1
>TraesNOR4A03G02051790.1
>TraesNOR4A03G02057440.1
>TraesNOR4A03G02112820.1
>TraesNOR4A03G02170910.1
>TraesNOR4A03G02227950.1
>TraesNOR4B03G02243170.1
>TraesNOR4B03G02362640.1
>TraesNOR4B03G02370460.1
>TraesNOR4B03G02383420.1
>TraesNOR4B03G02385610.1
>TraesNOR4B03G02392930.1
>TraesNOR4D03G02433290.1
>TraesNOR4D03G02433300.1
>TraesNOR4D03G02433390.1
>TraesNOR4D03G02481710.1
>TraesNOR4D03G02534370.1
>TraesNOR4D03G02540670.1
>TraesNOR4D03G02552220.1
>TraesNOR4D03G02554180.1
>TraesNOR4D03G02560740.1
>TraesNOR5A03G02615720.1
>TraesNOR5A03G02683380.1
>TraesNOR5A03G02724980.1
>TraesNOR5A03G02725040.1
>TraesNOR5B03G02817080.1
>TraesNOR5B03G02910780.1
>TraesNOR5B03G02958720.1
>TraesNOR5B03G02958750.1
>TraesNOR5B03G03017940.1
>TraesNOR5D03G03057730.1
>TraesNOR5D03G03090420.1
>TraesNOR5D03G03142860.1
>TraesNOR5D03G03185340.1
>TraesNOR5D03G03185400.1
>TraesNOR5D03G03253170.1
>TraesNOR6A03G03272290.1
>TraesNOR6A03G03272570.1
>TraesNOR6A03G03273130.1
>TraesNOR6A03G03288750.1
>TraesNOR6A03G03336960.1
>TraesNOR6A03G03406470.1
>TraesNOR6A03G03423410.1
>TraesNOR6A03G03438640.1
>TraesNOR6A03G03450150.1
>TraesNOR6B03G03461350.1
>TraesNOR6B03G03461900.1
>TraesNOR6B03G03486410.1
>TraesNOR6B03G03544090.1
>TraesNOR6B03G03618040.1
>TraesNOR6B03G03640720.1
>TraesNOR6B03G03662300.1
>TraesNOR6B03G03677110.1
>TraesNOR6D03G03687060.1
>TraesNOR6D03G03701700.1
>TraesNOR6D03G03742560.1
>TraesNOR6D03G03800670.1
>TraesNOR6D03G03816650.1
>TraesNOR6D03G03831380.1
>TraesNOR6D03G03840870.1
>TraesNOR7A03G03851040.1
>TraesNOR7A03G03853450.1
>TraesNOR7A03G03879010.1
>TraesNOR7A03G03879150.1
>TraesNOR7A03G03879180.1
>TraesNOR7A03G03879230.1
>TraesNOR7A03G03879310.1
>TraesNOR7A03G03916910.1
>TraesNOR7A03G03916930.1
>TraesNOR7A03G03916960.1
>TraesNOR7A03G03917050.1
>TraesNOR7A03G03917220.1
>TraesNOR7A03G04006240.1
>TraesNOR7A03G04068770.1
>TraesNOR7A03G04068830.1
>TraesNOR7B03G04086620.1
>TraesNOR7B03G04086640.1
>TraesNOR7B03G04086680.1
>TraesNOR7B03G04086700.1
>TraesNOR7B03G04134200.1
>TraesNOR7B03G04134220.1
>TraesNOR7B03G04134250.1
>TraesNOR7B03G04134250.2
>TraesNOR7B03G04134300.1
>TraesNOR7B03G04134460.1
>TraesNOR7B03G04215560.1
>TraesNOR7B03G04301530.1
>TraesNOR7B03G04301570.1
>TraesNOR7D03G04327770.1
>TraesNOR7D03G04330100.1
>TraesNOR7D03G04345110.1
>TraesNOR7D03G04349730.1
>TraesNOR7D03G04353590.1
>TraesNOR7D03G04353620.1
>TraesNOR7D03G04353660.1
>TraesNOR7D03G04353690.1
>TraesNOR7D03G04353720.1
>TraesNOR7D03G04353820.1
>TraesNOR7D03G04353860.1
>TraesNOR7D03G04353940.1
>TraesNOR7D03G04353950.1
>TraesNOR7D03G04354280.1
>TraesNOR7D03G04393240.1
>TraesNOR7D03G04393330.1
>TraesNOR7D03G04393350.1
>TraesNOR7D03G04393430.1
>TraesNOR7D03G04393430.2
>TraesNOR7D03G04393450.1
>TraesNOR7D03G04393640.1
>TraesNOR7D03G04466440.1
>TraesNOR7D03G04466440.2
>TraesNOR7D03G04466440.3
>TraesNOR7D03G04532760.1
>TraesNOR7D03G04532800.1
>TraesNORUn03G04549780.1
>TraesNORUn03G04570220.1
>TraesNORUn03G04664390.1
>TraesNORUn03G04727590.1
>TraesNORUn03G04790350.1
>TraesNORUn03G04801690.1
