# Supplementary material for: Comparative gene retention analysis in barley, wild emmer, and bread wheat pangenome lines reveals factors affecting gene retention following gene duplication
Source: BMC Biol. 2023 Feb 6;21:25. doi: 10.1186/s12915-022-01503-z (PMC9903521; doi:10.1186/s12915-022-01503-z)
Supplement: Supplementary file 13 — Additional file 13. Gene annotation validation results of selected OGs genes in 15 wheat genome assemblies. [file 12915_2022_1503_MOESM13_ESM.zip › bitacora_run1_outputs/TraesNORIN61/OG0005180_scan_gene_id.txt]

>TraesNOR1A03G00038300.1
>TraesNOR1A03G00038300.2
>TraesNOR1A03G00094890.1
>TraesNOR1B03G00234430.1
>TraesNOR1B03G00234560.1
>TraesNOR1B03G00297610.1
>TraesNOR1D03G00445040.1
>TraesNOR1D03G00497450.1
>TraesNOR2A03G00769410.1
>TraesNOR2A03G00769550.1
>TraesNOR2B03G01019890.1
>TraesNOR2D03G01261040.1
>TraesNOR2D03G01261080.1
>TraesNOR2D03G01318360.1
>TraesNOR3A03G01386040.1
>TraesNOR3A03G01386040.2
>TraesNOR3A03G01449310.1
>TraesNOR3B03G01628120.1
>TraesNOR3B03G01628120.2
>TraesNOR3B03G01628120.3
>TraesNOR3B03G01687460.1
>TraesNOR3B03G01689520.1
>TraesNOR3D03G01879260.1
>TraesNOR3D03G01879260.2
>TraesNOR3D03G01930010.1
>TraesNOR4A03G02039930.1
>TraesNOR4B03G02384680.1
>TraesNOR4B03G02431020.1
>TraesNOR4B03G02431100.1
>TraesNOR4B03G02431100.2
>TraesNOR4B03G02431110.1
>TraesNOR4D03G02553140.1
>TraesNOR5A03G02787500.1
>TraesNOR5A03G02811090.1
>TraesNOR7A03G03910870.1
>TraesNOR7B03G04126950.1
>TraesNORUn03G04563010.1
>TraesNORUn03G04620280.1
