# Supplementary material for: Comparative gene retention analysis in barley, wild emmer, and bread wheat pangenome lines reveals factors affecting gene retention following gene duplication
Source: BMC Biol. 2023 Feb 6;21:25. doi: 10.1186/s12915-022-01503-z (PMC9903521; doi:10.1186/s12915-022-01503-z)
Supplement: Supplementary file 13 — Additional file 13. Gene annotation validation results of selected OGs genes in 15 wheat genome assemblies. [file 12915_2022_1503_MOESM13_ESM.zip › bitacora_run1_outputs/TraesNORIN61/OG0002040_scan_gene_id.txt]

>TraesNOR1A03G00092170.1
>TraesNOR1A03G00109090.1
>TraesNOR1A03G00111150.1
>TraesNOR1A03G00112090.1
>TraesNOR1A03G00112370.1
>TraesNOR1A03G00112640.1
>TraesNOR1A03G00123750.1
>TraesNOR1A03G00131100.1
>TraesNOR1A03G00131130.1
>TraesNOR1A03G00143450.1
>TraesNOR1A03G00169830.1
>TraesNOR1A03G00169900.1
>TraesNOR1B03G00184110.1
>TraesNOR1B03G00284870.1
>TraesNOR1B03G00291530.1
>TraesNOR1B03G00313000.1
>TraesNOR1B03G00313220.1
>TraesNOR1B03G00315220.1
>TraesNOR1B03G00328010.1
>TraesNOR1B03G00328130.1
>TraesNOR1B03G00337810.1
>TraesNOR1B03G00393390.1
>TraesNOR1B03G00393390.2
>TraesNOR1B03G00393390.3
>TraesNOR1B03G00393410.1
>TraesNOR1B03G00399610.1
>TraesNOR1D03G00493970.1
>TraesNOR1D03G00510910.1
>TraesNOR1D03G00511170.1
>TraesNOR1D03G00511260.1
>TraesNOR1D03G00512550.1
>TraesNOR1D03G00524640.1
>TraesNOR1D03G00531850.1
>TraesNOR1D03G00531860.1
>TraesNOR1D03G00532110.1
>TraesNOR1D03G00572530.1
>TraesNOR1D03G00572560.1
>TraesNOR2A03G00594010.1
>TraesNOR2A03G00596900.1
>TraesNOR2A03G00596930.1
>TraesNOR2A03G00617620.1
>TraesNOR2A03G00617700.1
>TraesNOR2A03G00617730.1
>TraesNOR2A03G00617750.1
>TraesNOR2A03G00617760.1
>TraesNOR2A03G00728340.1
>TraesNOR2A03G00762200.1
>TraesNOR2A03G00765340.1
>TraesNOR2A03G00769150.1
>TraesNOR2A03G00769170.1
>TraesNOR2A03G00769200.1
>TraesNOR2A03G00769280.1
>TraesNOR2A03G00781170.1
>TraesNOR2A03G00799640.1
>TraesNOR2A03G00799700.1
>TraesNOR2A03G00799710.1
>TraesNOR2B03G00840270.1
>TraesNOR2B03G00844560.1
>TraesNOR2B03G00844570.1
>TraesNOR2B03G00871930.1
>TraesNOR2B03G00871940.1
>TraesNOR2B03G00871970.1
>TraesNOR2B03G00871980.1
>TraesNOR2B03G00872180.1
>TraesNOR2B03G00880670.1
>TraesNOR2B03G00975370.1
>TraesNOR2B03G01010990.1
>TraesNOR2B03G01014770.1
>TraesNOR2B03G01019320.1
>TraesNOR2B03G01019330.1
>TraesNOR2B03G01019460.1
>TraesNOR2B03G01019580.1
>TraesNOR2B03G01019590.1
>TraesNOR2B03G01019640.1
>TraesNOR2B03G01034830.1
>TraesNOR2B03G01059810.1
>TraesNOR2B03G01059830.1
>TraesNOR2B03G01059840.1
>TraesNOR2B03G01092430.1
>TraesNOR2D03G01104720.1
>TraesNOR2D03G01105090.1
>TraesNOR2D03G01106430.1
>TraesNOR2D03G01106440.1
>TraesNOR2D03G01127790.1
>TraesNOR2D03G01127800.1
>TraesNOR2D03G01127810.1
>TraesNOR2D03G01127870.1
>TraesNOR2D03G01220350.1
>TraesNOR2D03G01253840.1
>TraesNOR2D03G01256920.1
>TraesNOR2D03G01260720.1
>TraesNOR2D03G01260780.1
>TraesNOR2D03G01260790.1
>TraesNOR2D03G01260800.1
>TraesNOR2D03G01260810.1
>TraesNOR2D03G01293430.1
>TraesNOR2D03G01293440.1
>TraesNOR2D03G01293460.1
>TraesNOR2D03G01293480.1
>TraesNOR2D03G01315880.1
>TraesNOR3A03G01324940.1
>TraesNOR3A03G01324960.1
>TraesNOR3A03G01374860.1
>TraesNOR3A03G01374950.1
>TraesNOR3A03G01374980.1
>TraesNOR3A03G01375000.1
>TraesNOR3A03G01404330.1
>TraesNOR3A03G01450040.1
>TraesNOR3A03G01459800.1
>TraesNOR3A03G01459800.2
>TraesNOR3A03G01459900.1
>TraesNOR3A03G01466790.1
>TraesNOR3A03G01472200.1
>TraesNOR3A03G01490880.1
>TraesNOR3A03G01490890.1
>TraesNOR3A03G01503630.1
>TraesNOR3A03G01541420.1
>TraesNOR3B03G01553960.1
>TraesNOR3B03G01554030.1
>TraesNOR3B03G01554040.1
>TraesNOR3B03G01614830.1
>TraesNOR3B03G01614840.1
>TraesNOR3B03G01638420.1
>TraesNOR3B03G01702110.1
>TraesNOR3B03G01711020.1
>TraesNOR3B03G01717600.1
>TraesNOR3B03G01739350.1
>TraesNOR3B03G01739410.1
>TraesNOR3B03G01756140.1
>TraesNOR3B03G01758610.1
>TraesNOR3D03G01823290.1
>TraesNOR3D03G01823340.1
>TraesNOR3D03G01867830.1
>TraesNOR3D03G01892040.1
>TraesNOR3D03G01930860.1
>TraesNOR3D03G01940810.1
>TraesNOR3D03G01948130.1
>TraesNOR3D03G01953300.1
>TraesNOR3D03G01970490.1
>TraesNOR3D03G01985290.1
>TraesNOR4A03G02040770.1
>TraesNOR4A03G02040770.2
>TraesNOR4A03G02056640.1
>TraesNOR4A03G02149120.1
>TraesNOR4A03G02196980.1
>TraesNOR4A03G02214300.1
>TraesNOR4A03G02226020.1
>TraesNOR4B03G02247670.1
>TraesNOR4B03G02270250.1
>TraesNOR4B03G02363520.1
>TraesNOR4B03G02383520.1
>TraesNOR4B03G02396930.1
>TraesNOR4B03G02416420.1
>TraesNOR4D03G02453710.1
>TraesNOR4D03G02453710.2
>TraesNOR4D03G02535310.1
>TraesNOR4D03G02552270.1
>TraesNOR4D03G02563860.1
>TraesNOR4D03G02576730.1
>TraesNOR5A03G02591980.1
>TraesNOR5A03G02597360.1
>TraesNOR5A03G02597360.2
>TraesNOR5A03G02682720.1
>TraesNOR5A03G02682750.1
>TraesNOR5A03G02685570.1
>TraesNOR5A03G02691460.1
>TraesNOR5A03G02706430.1
>TraesNOR5A03G02727320.1
>TraesNOR5A03G02728160.1
>TraesNOR5A03G02728160.2
>TraesNOR5A03G02737220.1
>TraesNOR5A03G02756110.1
>TraesNOR5A03G02798060.1
>TraesNOR5B03G02822510.1
>TraesNOR5B03G02910380.1
>TraesNOR5B03G02910560.1
>TraesNOR5B03G02914080.1
>TraesNOR5B03G02921000.1
>TraesNOR5B03G02938480.1
>TraesNOR5B03G02962540.1
>TraesNOR5B03G02962540.2
>TraesNOR5B03G02980550.1
>TraesNOR5B03G02980850.1
>TraesNOR5B03G02994020.1
>TraesNOR5D03G03067170.1
>TraesNOR5D03G03071820.1
>TraesNOR5D03G03071820.2
>TraesNOR5D03G03142540.1
>TraesNOR5D03G03142610.1
>TraesNOR5D03G03142670.1
>TraesNOR5D03G03145390.1
>TraesNOR5D03G03151700.1
>TraesNOR5D03G03167330.1
>TraesNOR5D03G03187360.1
>TraesNOR5D03G03188290.1
>TraesNOR5D03G03215440.1
>TraesNOR6A03G03274040.1
>TraesNOR6A03G03276270.1
>TraesNOR6A03G03305080.1
>TraesNOR6A03G03314280.1
>TraesNOR6A03G03318270.1
>TraesNOR6A03G03327320.1
>TraesNOR6A03G03333990.1
>TraesNOR6A03G03388260.1
>TraesNOR6A03G03388450.1
>TraesNOR6A03G03422050.1
>TraesNOR6A03G03422300.1
>TraesNOR6A03G03422470.1
>TraesNOR6A03G03422480.1
>TraesNOR6A03G03422530.1
>TraesNOR6B03G03464130.1
>TraesNOR6B03G03464170.1
>TraesNOR6B03G03464170.2
>TraesNOR6B03G03524630.1
>TraesNOR6B03G03534060.1
>TraesNOR6B03G03539450.1
>TraesNOR6B03G03595220.1
>TraesNOR6B03G03595480.1
>TraesNOR6B03G03595480.2
>TraesNOR6B03G03638800.1
>TraesNOR6B03G03638810.1
>TraesNOR6B03G03639060.1
>TraesNOR6B03G03639330.1
>TraesNOR6B03G03639410.1
>TraesNOR6B03G03639460.1
>TraesNOR6B03G03639580.1
>TraesNOR6D03G03689200.1
>TraesNOR6D03G03689230.1
>TraesNOR6D03G03715530.1
>TraesNOR6D03G03735790.1
>TraesNOR6D03G03740390.1
>TraesNOR6D03G03782670.1
>TraesNOR6D03G03782810.1
>TraesNOR6D03G03782810.2
>TraesNOR6D03G03815430.1
>TraesNOR6D03G03815440.1
>TraesNOR6D03G03815710.1
>TraesNOR6D03G03815730.1
>TraesNOR6D03G03815780.1
>TraesNOR7A03G03883770.1
>TraesNOR7A03G03883780.1
>TraesNOR7A03G03883800.1
>TraesNOR7A03G03883830.1
>TraesNOR7A03G03883870.1
>TraesNOR7A03G03885780.1
>TraesNOR7A03G03885870.1
>TraesNOR7A03G03886900.1
>TraesNOR7A03G03891650.1
>TraesNOR7A03G03918850.1
>TraesNOR7A03G04025320.1
>TraesNOR7A03G04025320.2
>TraesNOR7A03G04051040.1
>TraesNOR7B03G04090090.1
>TraesNOR7B03G04090110.1
>TraesNOR7B03G04090150.1
>TraesNOR7B03G04090160.1
>TraesNOR7B03G04094550.1
>TraesNOR7B03G04103690.1
>TraesNOR7B03G04136070.1
>TraesNOR7B03G04227890.1
>TraesNOR7B03G04244130.1
>TraesNOR7B03G04244130.2
>TraesNOR7B03G04303060.1
>TraesNOR7D03G04329460.1
>TraesNOR7D03G04329460.2
>TraesNOR7D03G04357400.1
>TraesNOR7D03G04357410.1
>TraesNOR7D03G04357480.1
>TraesNOR7D03G04357490.1
>TraesNOR7D03G04357500.1
>TraesNOR7D03G04357510.1
>TraesNOR7D03G04357520.1
>TraesNOR7D03G04360090.1
>TraesNOR7D03G04360290.1
>TraesNOR7D03G04367430.1
>TraesNOR7D03G04395210.1
>TraesNOR7D03G04491950.1
>TraesNOR7D03G04491950.2
>TraesNOR7D03G04516710.1
>TraesNORUn03G04549660.1
>TraesNORUn03G04587060.1
>TraesNORUn03G04608420.1
>TraesNORUn03G04635580.1
>TraesNORUn03G04659420.1
>TraesNORUn03G04665170.1
>TraesNORUn03G04675410.1
>TraesNORUn03G04696160.1
>TraesNORUn03G04696170.1
>TraesNORUn03G04714970.1
>TraesNORUn03G04726720.1
>TraesNORUn03G04752600.1
>TraesNORUn03G04791880.1
