# Supplementary material for: Comparative gene retention analysis in barley, wild emmer, and bread wheat pangenome lines reveals factors affecting gene retention following gene duplication
Source: BMC Biol. 2023 Feb 6;21:25. doi: 10.1186/s12915-022-01503-z (PMC9903521; doi:10.1186/s12915-022-01503-z)
Supplement: Supplementary file 13 — Additional file 13. Gene annotation validation results of selected OGs genes in 15 wheat genome assemblies. [file 12915_2022_1503_MOESM13_ESM.zip › bitacora_run1_outputs/TraesNORIN61/OG0001740_scan_gene_id.txt]

>TraesNOR1A03G00130230.1
>TraesNOR1B03G00336470.1
>TraesNOR1D03G00530810.1
>TraesNOR2A03G00592000.1
>TraesNOR2A03G00618940.1
>TraesNOR2B03G00837580.1
>TraesNOR2B03G00873610.1
>TraesNOR2D03G01103220.1
>TraesNOR2D03G01103240.1
>TraesNOR2D03G01129020.1
>TraesNOR3A03G01338240.1
>TraesNOR3B03G01567520.1
>TraesNOR3D03G01831400.1
>TraesNOR4A03G02078790.1
>TraesNOR4B03G02337430.1
>TraesNOR4B03G02420510.1
>TraesNOR4B03G02425780.1
>TraesNOR4B03G02425800.1
>TraesNOR4D03G02512940.1
>TraesNOR4D03G02579840.1
>TraesNOR4D03G02579840.2
>TraesNOR4D03G02579840.3
>TraesNOR5A03G02802340.1
>TraesNOR5A03G02807780.1
>TraesNOR5A03G02807800.1
>TraesNOR5A03G02807800.2
>TraesNOR5A03G02807800.3
>TraesNOR6A03G03302150.1
>TraesNOR6A03G03302150.2
>TraesNOR6B03G03507140.1
>TraesNOR6D03G03713370.1
>TraesNOR6D03G03713370.2
>TraesNOR7A03G03900160.1
>TraesNOR7A03G03900160.2
>TraesNOR7B03G04087600.1
>TraesNOR7B03G04087610.1
>TraesNOR7B03G04114190.1
>TraesNOR7B03G04169250.1
>TraesNOR7D03G04353070.1
>TraesNOR7D03G04353070.2
>TraesNOR7D03G04375400.1
>TraesNOR7D03G04423780.1
>TraesNORUn03G04557160.1
>TraesNORUn03G04600940.1
>TraesNORUn03G04699220.1
>TraesNORUn03G04765460.1
>TraesNORUn03G04780960.1
