# Supplementary material for: Comparative gene retention analysis in barley, wild emmer, and bread wheat pangenome lines reveals factors affecting gene retention following gene duplication
Source: BMC Biol. 2023 Feb 6;21:25. doi: 10.1186/s12915-022-01503-z (PMC9903521; doi:10.1186/s12915-022-01503-z)
Supplement: Supplementary file 13 — Additional file 13. Gene annotation validation results of selected OGs genes in 15 wheat genome assemblies. [file 12915_2022_1503_MOESM13_ESM.zip › bitacora_run1_outputs/TraesNORIN61/OG0016891_scan_gene_id.txt]

>TraesNOR1A03G00007510.1
>TraesNOR1A03G00010480.1
>TraesNOR1A03G00011350.1
>TraesNOR1A03G00011350.2
>TraesNOR1A03G00015980.1
>TraesNOR1A03G00027230.1
>TraesNOR1A03G00034320.1
>TraesNOR1A03G00046710.1
>TraesNOR1A03G00080680.1
>TraesNOR1A03G00085840.1
>TraesNOR1A03G00085950.1
>TraesNOR1A03G00088300.1
>TraesNOR1A03G00088380.1
>TraesNOR1A03G00088440.1
>TraesNOR1A03G00088680.1
>TraesNOR1A03G00092130.1
>TraesNOR1A03G00096380.1
>TraesNOR1A03G00099980.1
>TraesNOR1A03G00099980.2
>TraesNOR1A03G00099980.3
>TraesNOR1A03G00099980.4
>TraesNOR1A03G00113000.1
>TraesNOR1A03G00113840.1
>TraesNOR1A03G00114340.1
>TraesNOR1A03G00115500.1
>TraesNOR1A03G00117840.1
>TraesNOR1A03G00117890.1
>TraesNOR1A03G00117890.2
>TraesNOR1A03G00117900.1
>TraesNOR1A03G00117900.2
>TraesNOR1A03G00117920.1
>TraesNOR1A03G00121790.1
>TraesNOR1A03G00121790.2
>TraesNOR1A03G00125780.1
>TraesNOR1A03G00131040.1
>TraesNOR1A03G00134720.1
>TraesNOR1A03G00137080.1
>TraesNOR1A03G00137080.2
>TraesNOR1A03G00145900.1
>TraesNOR1A03G00146040.1
>TraesNOR1A03G00150290.1
>TraesNOR1A03G00151530.1
>TraesNOR1A03G00155800.1
>TraesNOR1A03G00165330.1
>TraesNOR1A03G00165590.1
>TraesNOR1A03G00165600.1
>TraesNOR1A03G00165640.1
>TraesNOR1A03G00179880.1
>TraesNOR1A03G00179890.1
>TraesNOR1A03G00182630.1
>TraesNOR1A03G00182660.1
>TraesNOR1B03G00184750.1
>TraesNOR1B03G00184770.1
>TraesNOR1B03G00184790.1
>TraesNOR1B03G00184810.1
>TraesNOR1B03G00185200.1
>TraesNOR1B03G00185230.1
>TraesNOR1B03G00190430.1
>TraesNOR1B03G00190620.1
>TraesNOR1B03G00191770.1
>TraesNOR1B03G00191940.1
>TraesNOR1B03G00197570.1
>TraesNOR1B03G00200100.1
>TraesNOR1B03G00206510.1
>TraesNOR1B03G00207550.1
>TraesNOR1B03G00209290.1
>TraesNOR1B03G00238180.1
>TraesNOR1B03G00243470.1
>TraesNOR1B03G00249410.1
>TraesNOR1B03G00283640.1
>TraesNOR1B03G00283640.2
>TraesNOR1B03G00289490.1
>TraesNOR1B03G00291490.1
>TraesNOR1B03G00294430.1
>TraesNOR1B03G00294650.1
>TraesNOR1B03G00294680.1
>TraesNOR1B03G00294690.1
>TraesNOR1B03G00295840.1
>TraesNOR1B03G00299800.1
>TraesNOR1B03G00299800.2
>TraesNOR1B03G00303360.1
>TraesNOR1B03G00303360.2
>TraesNOR1B03G00303360.3
>TraesNOR1B03G00315780.1
>TraesNOR1B03G00316550.1
>TraesNOR1B03G00318020.1
>TraesNOR1B03G00320990.1
>TraesNOR1B03G00321040.1
>TraesNOR1B03G00321050.1
>TraesNOR1B03G00321050.2
>TraesNOR1B03G00325680.1
>TraesNOR1B03G00330290.1
>TraesNOR1B03G00337780.1
>TraesNOR1B03G00342610.1
>TraesNOR1B03G00345420.1
>TraesNOR1B03G00357440.1
>TraesNOR1B03G00357470.1
>TraesNOR1B03G00357550.1
>TraesNOR1B03G00362940.1
>TraesNOR1B03G00366770.1
>TraesNOR1B03G00370490.1
>TraesNOR1B03G00372760.1
>TraesNOR1B03G00387990.1
>TraesNOR1B03G00388020.1
>TraesNOR1B03G00388030.1
>TraesNOR1B03G00388040.1
>TraesNOR1B03G00408990.1
>TraesNOR1D03G00411800.1
>TraesNOR1D03G00412050.1
>TraesNOR1D03G00412050.2
>TraesNOR1D03G00412610.1
>TraesNOR1D03G00413470.1
>TraesNOR1D03G00415560.1
>TraesNOR1D03G00415860.1
>TraesNOR1D03G00415860.2
>TraesNOR1D03G00416130.1
>TraesNOR1D03G00416390.1
>TraesNOR1D03G00416990.1
>TraesNOR1D03G00417450.1
>TraesNOR1D03G00420890.1
>TraesNOR1D03G00426150.1
>TraesNOR1D03G00426610.1
>TraesNOR1D03G00426720.1
>TraesNOR1D03G00438450.1
>TraesNOR1D03G00447820.1
>TraesNOR1D03G00452690.1
>TraesNOR1D03G00457400.1
>TraesNOR1D03G00482090.1
>TraesNOR1D03G00485750.1
>TraesNOR1D03G00485840.1
>TraesNOR1D03G00489630.1
>TraesNOR1D03G00489710.1
>TraesNOR1D03G00489740.1
>TraesNOR1D03G00490040.1
>TraesNOR1D03G00493990.1
>TraesNOR1D03G00498930.1
>TraesNOR1D03G00502510.1
>TraesNOR1D03G00502510.2
>TraesNOR1D03G00512780.1
>TraesNOR1D03G00513490.1
>TraesNOR1D03G00514100.1
>TraesNOR1D03G00514960.1
>TraesNOR1D03G00517550.1
>TraesNOR1D03G00517550.2
>TraesNOR1D03G00517560.1
>TraesNOR1D03G00517580.1
>TraesNOR1D03G00519790.1
>TraesNOR1D03G00522170.1
>TraesNOR1D03G00526690.1
>TraesNOR1D03G00531960.1
>TraesNOR1D03G00536270.1
>TraesNOR1D03G00536330.1
>TraesNOR1D03G00538880.1
>TraesNOR1D03G00548280.1
>TraesNOR1D03G00548290.1
>TraesNOR1D03G00548350.1
>TraesNOR1D03G00552750.1
>TraesNOR1D03G00555290.1
>TraesNOR1D03G00555370.1
>TraesNOR1D03G00557430.1
>TraesNOR1D03G00559040.1
>TraesNOR1D03G00569340.1
>TraesNOR1D03G00569350.1
>TraesNOR1D03G00569370.1
>TraesNOR1D03G00577920.1
>TraesNOR1D03G00583360.1
>TraesNOR1D03G00584560.1
>TraesNOR2A03G00586410.1
>TraesNOR2A03G00586570.1
>TraesNOR2A03G00586580.1
>TraesNOR2A03G00586810.1
>TraesNOR2A03G00586820.1
>TraesNOR2A03G00588000.1
>TraesNOR2A03G00588120.1
>TraesNOR2A03G00588130.1
>TraesNOR2A03G00588140.1
>TraesNOR2A03G00588220.1
>TraesNOR2A03G00588230.1
>TraesNOR2A03G00588590.1
>TraesNOR2A03G00588700.1
>TraesNOR2A03G00588710.1
>TraesNOR2A03G00589150.1
>TraesNOR2A03G00589240.1
>TraesNOR2A03G00589290.1
>TraesNOR2A03G00589350.1
>TraesNOR2A03G00589410.1
>TraesNOR2A03G00589460.1
>TraesNOR2A03G00589660.1
>TraesNOR2A03G00589700.1
>TraesNOR2A03G00589730.1
>TraesNOR2A03G00589800.1
>TraesNOR2A03G00590780.1
>TraesNOR2A03G00591020.1
>TraesNOR2A03G00591240.1
>TraesNOR2A03G00591250.1
>TraesNOR2A03G00592050.1
>TraesNOR2A03G00592090.1
>TraesNOR2A03G00592230.1
>TraesNOR2A03G00592410.1
>TraesNOR2A03G00592580.1
>TraesNOR2A03G00592580.2
>TraesNOR2A03G00592580.3
>TraesNOR2A03G00593280.1
>TraesNOR2A03G00593330.1
>TraesNOR2A03G00593330.2
>TraesNOR2A03G00593340.1
>TraesNOR2A03G00593390.1
>TraesNOR2A03G00593400.1
>TraesNOR2A03G00593440.1
>TraesNOR2A03G00593980.1
>TraesNOR2A03G00594530.1
>TraesNOR2A03G00594550.1
>TraesNOR2A03G00594610.1
>TraesNOR2A03G00594650.1
>TraesNOR2A03G00594680.1
>TraesNOR2A03G00594700.1
>TraesNOR2A03G00596740.1
>TraesNOR2A03G00596740.2
>TraesNOR2A03G00598910.1
>TraesNOR2A03G00599050.1
>TraesNOR2A03G00599080.1
>TraesNOR2A03G00599130.1
>TraesNOR2A03G00599170.1
>TraesNOR2A03G00601470.1
>TraesNOR2A03G00604080.1
>TraesNOR2A03G00605840.1
>TraesNOR2A03G00609050.1
>TraesNOR2A03G00609760.1
>TraesNOR2A03G00609790.1
>TraesNOR2A03G00609810.1
>TraesNOR2A03G00619450.1
>TraesNOR2A03G00624530.1
>TraesNOR2A03G00626740.1
>TraesNOR2A03G00631520.1
>TraesNOR2A03G00632460.1
>TraesNOR2A03G00636300.1
>TraesNOR2A03G00636320.1
>TraesNOR2A03G00636330.1
>TraesNOR2A03G00636340.1
>TraesNOR2A03G00637720.1
>TraesNOR2A03G00638830.1
>TraesNOR2A03G00645250.1
>TraesNOR2A03G00655150.1
>TraesNOR2A03G00655180.1
>TraesNOR2A03G00664410.1
>TraesNOR2A03G00683750.1
>TraesNOR2A03G00701170.1
>TraesNOR2A03G00705930.1
>TraesNOR2A03G00724350.1
>TraesNOR2A03G00724690.1
>TraesNOR2A03G00732150.1
>TraesNOR2A03G00740170.1
>TraesNOR2A03G00742420.1
>TraesNOR2A03G00743380.1
>TraesNOR2A03G00753460.1
>TraesNOR2A03G00760790.1
>TraesNOR2A03G00765310.1
>TraesNOR2A03G00765820.1
>TraesNOR2A03G00765840.1
>TraesNOR2A03G00765900.1
>TraesNOR2A03G00768540.1
>TraesNOR2A03G00768540.2
>TraesNOR2A03G00773640.1
>TraesNOR2A03G00774370.1
>TraesNOR2A03G00774550.1
>TraesNOR2A03G00775290.1
>TraesNOR2A03G00775960.1
>TraesNOR2A03G00775970.1
>TraesNOR2A03G00776830.1
>TraesNOR2A03G00779590.1
>TraesNOR2A03G00779610.1
>TraesNOR2A03G00786450.1
>TraesNOR2A03G00786460.1
>TraesNOR2A03G00786810.1
>TraesNOR2A03G00786930.1
>TraesNOR2A03G00787030.1
>TraesNOR2A03G00794870.1
>TraesNOR2A03G00795010.1
>TraesNOR2A03G00799320.1
>TraesNOR2A03G00799830.1
>TraesNOR2A03G00804740.1
>TraesNOR2A03G00807250.1
>TraesNOR2A03G00807260.1
>TraesNOR2A03G00807290.1
>TraesNOR2A03G00807330.1
>TraesNOR2A03G00808050.1
>TraesNOR2A03G00808150.1
>TraesNOR2A03G00808740.1
>TraesNOR2A03G00812190.1
>TraesNOR2A03G00812280.1
>TraesNOR2A03G00812310.1
>TraesNOR2A03G00812340.1
>TraesNOR2A03G00812750.1
>TraesNOR2A03G00815930.1
>TraesNOR2A03G00819460.1
>TraesNOR2A03G00819730.1
>TraesNOR2A03G00820490.1
>TraesNOR2A03G00824760.1
>TraesNOR2A03G00825340.1
>TraesNOR2B03G00830600.1
>TraesNOR2B03G00830780.1
>TraesNOR2B03G00830870.1
>TraesNOR2B03G00831060.1
>TraesNOR2B03G00831100.1
>TraesNOR2B03G00831200.1
>TraesNOR2B03G00831270.1
>TraesNOR2B03G00831410.1
>TraesNOR2B03G00831710.1
>TraesNOR2B03G00831790.1
>TraesNOR2B03G00831880.1
>TraesNOR2B03G00831940.1
>TraesNOR2B03G00832020.1
>TraesNOR2B03G00832040.1
>TraesNOR2B03G00832090.1
>TraesNOR2B03G00832100.1
>TraesNOR2B03G00832150.1
>TraesNOR2B03G00832200.1
>TraesNOR2B03G00832240.1
>TraesNOR2B03G00832250.1
>TraesNOR2B03G00832330.1
>TraesNOR2B03G00832380.1
>TraesNOR2B03G00832480.1
>TraesNOR2B03G00832490.1
>TraesNOR2B03G00832520.1
>TraesNOR2B03G00832590.1
>TraesNOR2B03G00832650.1
>TraesNOR2B03G00832680.1
>TraesNOR2B03G00832690.1
>TraesNOR2B03G00832720.1
>TraesNOR2B03G00832800.1
>TraesNOR2B03G00832820.1
>TraesNOR2B03G00832870.1
>TraesNOR2B03G00832880.1
>TraesNOR2B03G00832900.1
>TraesNOR2B03G00832950.1
>TraesNOR2B03G00832970.1
>TraesNOR2B03G00832990.1
>TraesNOR2B03G00833010.1
>TraesNOR2B03G00833040.1
>TraesNOR2B03G00833050.1
>TraesNOR2B03G00833190.1
>TraesNOR2B03G00833200.1
>TraesNOR2B03G00833670.1
>TraesNOR2B03G00834120.1
>TraesNOR2B03G00834840.1
>TraesNOR2B03G00834850.1
>TraesNOR2B03G00834920.1
>TraesNOR2B03G00834960.1
>TraesNOR2B03G00835030.1
>TraesNOR2B03G00835050.1
>TraesNOR2B03G00835180.1
>TraesNOR2B03G00835240.1
>TraesNOR2B03G00835370.1
>TraesNOR2B03G00835380.1
>TraesNOR2B03G00835400.1
>TraesNOR2B03G00835420.1
>TraesNOR2B03G00835430.1
>TraesNOR2B03G00835810.1
>TraesNOR2B03G00835820.1
>TraesNOR2B03G00835850.1
>TraesNOR2B03G00835880.1
>TraesNOR2B03G00835890.1
>TraesNOR2B03G00835890.2
>TraesNOR2B03G00835980.1
>TraesNOR2B03G00836080.1
>TraesNOR2B03G00837420.1
>TraesNOR2B03G00838020.1
>TraesNOR2B03G00838020.2
>TraesNOR2B03G00838270.1
>TraesNOR2B03G00838610.1
>TraesNOR2B03G00838730.1
>TraesNOR2B03G00838790.1
>TraesNOR2B03G00838860.1
>TraesNOR2B03G00838870.1
>TraesNOR2B03G00838920.1
>TraesNOR2B03G00839030.1
>TraesNOR2B03G00839050.1
>TraesNOR2B03G00839060.1
>TraesNOR2B03G00839100.1
>TraesNOR2B03G00839120.1
>TraesNOR2B03G00839140.1
>TraesNOR2B03G00839180.1
>TraesNOR2B03G00839200.1
>TraesNOR2B03G00839210.1
>TraesNOR2B03G00839240.1
>TraesNOR2B03G00839250.1
>TraesNOR2B03G00839300.1
>TraesNOR2B03G00839340.1
>TraesNOR2B03G00839380.1
>TraesNOR2B03G00839390.1
>TraesNOR2B03G00839820.1
>TraesNOR2B03G00839840.1
>TraesNOR2B03G00840150.1
>TraesNOR2B03G00840160.1
>TraesNOR2B03G00840780.1
>TraesNOR2B03G00844130.1
>TraesNOR2B03G00844240.1
>TraesNOR2B03G00844320.1
>TraesNOR2B03G00846640.1
>TraesNOR2B03G00846860.1
>TraesNOR2B03G00846870.1
>TraesNOR2B03G00846940.1
>TraesNOR2B03G00846960.1
>TraesNOR2B03G00849530.1
>TraesNOR2B03G00849540.1
>TraesNOR2B03G00849590.1
>TraesNOR2B03G00851430.1
>TraesNOR2B03G00851630.1
>TraesNOR2B03G00851640.1
>TraesNOR2B03G00854190.1
>TraesNOR2B03G00860390.1
>TraesNOR2B03G00860390.2
>TraesNOR2B03G00860890.1
>TraesNOR2B03G00860960.1
>TraesNOR2B03G00874600.1
>TraesNOR2B03G00880830.1
>TraesNOR2B03G00881630.1
>TraesNOR2B03G00885270.1
>TraesNOR2B03G00892240.1
>TraesNOR2B03G00894090.1
>TraesNOR2B03G00894630.1
>TraesNOR2B03G00894640.1
>TraesNOR2B03G00898030.1
>TraesNOR2B03G00898050.1
>TraesNOR2B03G00898070.1
>TraesNOR2B03G00898120.1
>TraesNOR2B03G00899730.1
>TraesNOR2B03G00900880.1
>TraesNOR2B03G00901310.1
>TraesNOR2B03G00907690.1
>TraesNOR2B03G00919450.1
>TraesNOR2B03G00919490.1
>TraesNOR2B03G00920350.1
>TraesNOR2B03G00957150.1
>TraesNOR2B03G00959620.1
>TraesNOR2B03G00970830.1
>TraesNOR2B03G00971400.1
>TraesNOR2B03G00974600.1
>TraesNOR2B03G00979380.1
>TraesNOR2B03G00979400.1
>TraesNOR2B03G00987090.1
>TraesNOR2B03G00990360.1
>TraesNOR2B03G00991300.1
>TraesNOR2B03G01001520.1
>TraesNOR2B03G01009240.1
>TraesNOR2B03G01014670.1
>TraesNOR2B03G01015560.1
>TraesNOR2B03G01015600.1
>TraesNOR2B03G01015670.1
>TraesNOR2B03G01018730.1
>TraesNOR2B03G01025220.1
>TraesNOR2B03G01026780.1
>TraesNOR2B03G01027250.1
>TraesNOR2B03G01027450.1
>TraesNOR2B03G01027500.1
>TraesNOR2B03G01027560.1
>TraesNOR2B03G01028480.1
>TraesNOR2B03G01029080.1
>TraesNOR2B03G01029120.1
>TraesNOR2B03G01030110.1
>TraesNOR2B03G01033140.1
>TraesNOR2B03G01042030.1
>TraesNOR2B03G01042550.1
>TraesNOR2B03G01054920.1
>TraesNOR2B03G01059360.1
>TraesNOR2B03G01060150.1
>TraesNOR2B03G01067110.1
>TraesNOR2B03G01070520.1
>TraesNOR2B03G01070540.1
>TraesNOR2B03G01070660.1
>TraesNOR2B03G01070690.1
>TraesNOR2B03G01070720.1
>TraesNOR2B03G01071470.1
>TraesNOR2B03G01071510.1
>TraesNOR2B03G01072570.1
>TraesNOR2B03G01075170.1
>TraesNOR2B03G01075670.1
>TraesNOR2B03G01076370.1
>TraesNOR2B03G01076490.1
>TraesNOR2B03G01076500.1
>TraesNOR2B03G01076520.1
>TraesNOR2B03G01076600.1
>TraesNOR2B03G01076850.1
>TraesNOR2B03G01076970.1
>TraesNOR2B03G01082540.1
>TraesNOR2B03G01082760.1
>TraesNOR2B03G01082770.1
>TraesNOR2B03G01082780.1
>TraesNOR2B03G01082790.1
>TraesNOR2B03G01088200.1
>TraesNOR2B03G01088300.1
>TraesNOR2B03G01089470.1
>TraesNOR2B03G01091140.1
>TraesNOR2B03G01092110.1
>TraesNOR2D03G01098350.1
>TraesNOR2D03G01098460.1
>TraesNOR2D03G01098770.1
>TraesNOR2D03G01098840.1
>TraesNOR2D03G01098850.1
>TraesNOR2D03G01098880.1
>TraesNOR2D03G01098890.1
>TraesNOR2D03G01098930.1
>TraesNOR2D03G01099450.1
>TraesNOR2D03G01100400.1
>TraesNOR2D03G01100410.1
>TraesNOR2D03G01100620.1
>TraesNOR2D03G01100630.1
>TraesNOR2D03G01100640.1
>TraesNOR2D03G01100650.1
>TraesNOR2D03G01100730.1
>TraesNOR2D03G01100740.1
>TraesNOR2D03G01100750.1
>TraesNOR2D03G01100760.1
>TraesNOR2D03G01100790.1
>TraesNOR2D03G01100980.1
>TraesNOR2D03G01101030.1
>TraesNOR2D03G01101050.1
>TraesNOR2D03G01101170.1
>TraesNOR2D03G01101200.1
>TraesNOR2D03G01101250.1
>TraesNOR2D03G01101310.1
>TraesNOR2D03G01101420.1
>TraesNOR2D03G01101580.1
>TraesNOR2D03G01101910.1
>TraesNOR2D03G01101990.1
>TraesNOR2D03G01103280.1
>TraesNOR2D03G01103320.1
>TraesNOR2D03G01103440.1
>TraesNOR2D03G01103460.1
>TraesNOR2D03G01103460.2
>TraesNOR2D03G01103460.3
>TraesNOR2D03G01103460.4
>TraesNOR2D03G01103930.1
>TraesNOR2D03G01103950.1
>TraesNOR2D03G01104000.1
>TraesNOR2D03G01104080.1
>TraesNOR2D03G01104100.1
>TraesNOR2D03G01104360.1
>TraesNOR2D03G01104660.1
>TraesNOR2D03G01105150.1
>TraesNOR2D03G01105200.1
>TraesNOR2D03G01105220.1
>TraesNOR2D03G01105250.1
>TraesNOR2D03G01105350.1
>TraesNOR2D03G01106230.1
>TraesNOR2D03G01106290.1
>TraesNOR2D03G01108020.1
>TraesNOR2D03G01108020.2
>TraesNOR2D03G01108220.1
>TraesNOR2D03G01108320.1
>TraesNOR2D03G01108380.1
>TraesNOR2D03G01112850.1
>TraesNOR2D03G01112940.1
>TraesNOR2D03G01114650.1
>TraesNOR2D03G01116890.1
>TraesNOR2D03G01118180.1
>TraesNOR2D03G01118200.1
>TraesNOR2D03G01118210.1
>TraesNOR2D03G01129630.1
>TraesNOR2D03G01134290.1
>TraesNOR2D03G01134770.1
>TraesNOR2D03G01137270.1
>TraesNOR2D03G01141610.1
>TraesNOR2D03G01142880.1
>TraesNOR2D03G01143860.1
>TraesNOR2D03G01146690.1
>TraesNOR2D03G01146710.1
>TraesNOR2D03G01146850.1
>TraesNOR2D03G01146940.1
>TraesNOR2D03G01146950.1
>TraesNOR2D03G01148970.1
>TraesNOR2D03G01150160.1
>TraesNOR2D03G01155570.1
>TraesNOR2D03G01168270.1
>TraesNOR2D03G01168380.1
>TraesNOR2D03G01174570.1
>TraesNOR2D03G01184930.1
>TraesNOR2D03G01202180.1
>TraesNOR2D03G01204100.1
>TraesNOR2D03G01204100.2
>TraesNOR2D03G01215540.1
>TraesNOR2D03G01216050.1
>TraesNOR2D03G01219540.1
>TraesNOR2D03G01223600.1
>TraesNOR2D03G01230800.1
>TraesNOR2D03G01233470.1
>TraesNOR2D03G01234660.1
>TraesNOR2D03G01245270.1
>TraesNOR2D03G01245270.2
>TraesNOR2D03G01252550.1
>TraesNOR2D03G01256850.1
>TraesNOR2D03G01256850.2
>TraesNOR2D03G01257580.1
>TraesNOR2D03G01257600.1
>TraesNOR2D03G01257680.1
>TraesNOR2D03G01260210.1
>TraesNOR2D03G01265380.1
>TraesNOR2D03G01266700.1
>TraesNOR2D03G01267180.1
>TraesNOR2D03G01267970.1
>TraesNOR2D03G01268420.1
>TraesNOR2D03G01269210.1
>TraesNOR2D03G01280030.1
>TraesNOR2D03G01280090.1
>TraesNOR2D03G01280150.1
>TraesNOR2D03G01280670.1
>TraesNOR2D03G01289070.1
>TraesNOR2D03G01289180.1
>TraesNOR2D03G01293200.1
>TraesNOR2D03G01293690.1
>TraesNOR2D03G01298620.1
>TraesNOR2D03G01301830.1
>TraesNOR2D03G01301840.1
>TraesNOR2D03G01302630.1
>TraesNOR2D03G01302690.1
>TraesNOR2D03G01303040.1
>TraesNOR2D03G01305880.1
>TraesNOR2D03G01306050.1
>TraesNOR2D03G01306050.2
>TraesNOR2D03G01306070.1
>TraesNOR2D03G01306090.1
>TraesNOR2D03G01306330.1
>TraesNOR2D03G01312270.1
>TraesNOR2D03G01315400.1
>TraesNOR2D03G01315430.1
>TraesNOR2D03G01320320.1
>TraesNOR2D03G01322850.1
>TraesNOR3A03G01331140.1
>TraesNOR3A03G01332030.1
>TraesNOR3A03G01336240.1
>TraesNOR3A03G01336580.1
>TraesNOR3A03G01340740.1
>TraesNOR3A03G01344960.1
>TraesNOR3A03G01344970.1
>TraesNOR3A03G01344970.2
>TraesNOR3A03G01345090.1
>TraesNOR3A03G01345140.1
>TraesNOR3A03G01345180.1
>TraesNOR3A03G01345230.1
>TraesNOR3A03G01349910.1
>TraesNOR3A03G01349930.1
>TraesNOR3A03G01349950.1
>TraesNOR3A03G01350900.1
>TraesNOR3A03G01352670.1
>TraesNOR3A03G01353090.1
>TraesNOR3A03G01353220.1
>TraesNOR3A03G01353220.2
>TraesNOR3A03G01353610.1
>TraesNOR3A03G01353680.1
>TraesNOR3A03G01354120.1
>TraesNOR3A03G01355250.1
>TraesNOR3A03G01356570.1
>TraesNOR3A03G01356600.1
>TraesNOR3A03G01359740.1
>TraesNOR3A03G01363500.1
>TraesNOR3A03G01363580.1
>TraesNOR3A03G01363900.1
>TraesNOR3A03G01369970.1
>TraesNOR3A03G01375610.1
>TraesNOR3A03G01377060.1
>TraesNOR3A03G01382840.1
>TraesNOR3A03G01382890.1
>TraesNOR3A03G01382960.1
>TraesNOR3A03G01383140.1
>TraesNOR3A03G01437540.1
>TraesNOR3A03G01437580.1
>TraesNOR3A03G01437590.1
>TraesNOR3A03G01437710.1
>TraesNOR3A03G01469050.1
>TraesNOR3A03G01473600.1
>TraesNOR3A03G01473670.1
>TraesNOR3A03G01473700.1
>TraesNOR3A03G01473710.1
>TraesNOR3A03G01476960.1
>TraesNOR3A03G01476970.1
>TraesNOR3A03G01476970.2
>TraesNOR3A03G01476970.3
>TraesNOR3A03G01477420.1
>TraesNOR3A03G01486120.1
>TraesNOR3A03G01487190.1
>TraesNOR3A03G01487350.1
>TraesNOR3A03G01488480.1
>TraesNOR3A03G01505370.1
>TraesNOR3A03G01505400.1
>TraesNOR3A03G01520780.1
>TraesNOR3A03G01526570.1
>TraesNOR3A03G01526750.1
>TraesNOR3A03G01531720.1
>TraesNOR3A03G01535570.1
>TraesNOR3A03G01538110.1
>TraesNOR3A03G01542200.1
>TraesNOR3A03G01542230.1
>TraesNOR3A03G01544360.1
>TraesNOR3A03G01548290.1
>TraesNOR3A03G01548310.1
>TraesNOR3A03G01548550.1
>TraesNOR3A03G01550490.1
>TraesNOR3B03G01556140.1
>TraesNOR3B03G01560640.1
>TraesNOR3B03G01562430.1
>TraesNOR3B03G01562430.2
>TraesNOR3B03G01562610.1
>TraesNOR3B03G01564360.1
>TraesNOR3B03G01569320.1
>TraesNOR3B03G01569560.1
>TraesNOR3B03G01581890.1
>TraesNOR3B03G01581910.1
>TraesNOR3B03G01582050.1
>TraesNOR3B03G01582060.1
>TraesNOR3B03G01587780.1
>TraesNOR3B03G01589390.1
>TraesNOR3B03G01591780.1
>TraesNOR3B03G01591990.1
>TraesNOR3B03G01592040.1
>TraesNOR3B03G01592050.1
>TraesNOR3B03G01592050.2
>TraesNOR3B03G01592610.1
>TraesNOR3B03G01595480.1
>TraesNOR3B03G01595560.1
>TraesNOR3B03G01600150.1
>TraesNOR3B03G01605810.1
>TraesNOR3B03G01605840.1
>TraesNOR3B03G01605880.1
>TraesNOR3B03G01606620.1
>TraesNOR3B03G01611400.1
>TraesNOR3B03G01614040.1
>TraesNOR3B03G01619330.1
>TraesNOR3B03G01619330.2
>TraesNOR3B03G01624880.1
>TraesNOR3B03G01624900.1
>TraesNOR3B03G01675230.1
>TraesNOR3B03G01675240.1
>TraesNOR3B03G01675250.1
>TraesNOR3B03G01675270.1
>TraesNOR3B03G01714360.1
>TraesNOR3B03G01716270.1
>TraesNOR3B03G01719600.1
>TraesNOR3B03G01719680.1
>TraesNOR3B03G01719750.1
>TraesNOR3B03G01719760.1
>TraesNOR3B03G01723330.1
>TraesNOR3B03G01723360.1
>TraesNOR3B03G01723920.1
>TraesNOR3B03G01734290.1
>TraesNOR3B03G01735600.1
>TraesNOR3B03G01735620.1
>TraesNOR3B03G01735720.1
>TraesNOR3B03G01737190.1
>TraesNOR3B03G01738340.1
>TraesNOR3B03G01758720.1
>TraesNOR3B03G01758760.1
>TraesNOR3B03G01758800.1
>TraesNOR3B03G01758910.1
>TraesNOR3B03G01758930.1
>TraesNOR3B03G01758930.2
>TraesNOR3B03G01779090.1
>TraesNOR3B03G01785120.1
>TraesNOR3B03G01786570.1
>TraesNOR3B03G01786750.1
>TraesNOR3B03G01786830.1
>TraesNOR3B03G01792810.1
>TraesNOR3B03G01795250.1
>TraesNOR3B03G01801130.1
>TraesNOR3B03G01802450.1
>TraesNOR3B03G01810030.1
>TraesNOR3B03G01810070.1
>TraesNOR3B03G01811440.1
>TraesNOR3B03G01816110.1
>TraesNOR3B03G01816170.1
>TraesNOR3B03G01816250.1
>TraesNOR3B03G01816330.1
>TraesNOR3B03G01816400.1
>TraesNOR3B03G01816660.1
>TraesNOR3B03G01816680.1
>TraesNOR3B03G01819570.1
>TraesNOR3B03G01819770.1
>TraesNOR3D03G01827010.1
>TraesNOR3D03G01828080.1
>TraesNOR3D03G01832540.1
>TraesNOR3D03G01836010.1
>TraesNOR3D03G01839850.1
>TraesNOR3D03G01839860.1
>TraesNOR3D03G01839930.1
>TraesNOR3D03G01840020.1
>TraesNOR3D03G01840030.1
>TraesNOR3D03G01843840.1
>TraesNOR3D03G01843850.1
>TraesNOR3D03G01845270.1
>TraesNOR3D03G01846760.1
>TraesNOR3D03G01847530.1
>TraesNOR3D03G01847750.1
>TraesNOR3D03G01847760.1
>TraesNOR3D03G01847800.1
>TraesNOR3D03G01848310.1
>TraesNOR3D03G01848330.1
>TraesNOR3D03G01849610.1
>TraesNOR3D03G01850610.1
>TraesNOR3D03G01850710.1
>TraesNOR3D03G01854920.1
>TraesNOR3D03G01858860.1
>TraesNOR3D03G01858950.1
>TraesNOR3D03G01859090.1
>TraesNOR3D03G01859900.1
>TraesNOR3D03G01859900.2
>TraesNOR3D03G01864090.1
>TraesNOR3D03G01867090.1
>TraesNOR3D03G01872230.1
>TraesNOR3D03G01877050.1
>TraesNOR3D03G01877090.1
>TraesNOR3D03G01877130.1
>TraesNOR3D03G01919580.1
>TraesNOR3D03G01919580.2
>TraesNOR3D03G01919600.1
>TraesNOR3D03G01919600.2
>TraesNOR3D03G01919620.1
>TraesNOR3D03G01919680.1
>TraesNOR3D03G01950690.1
>TraesNOR3D03G01954310.1
>TraesNOR3D03G01954720.1
>TraesNOR3D03G01954760.1
>TraesNOR3D03G01954780.1
>TraesNOR3D03G01954790.1
>TraesNOR3D03G01957540.1
>TraesNOR3D03G01957570.1
>TraesNOR3D03G01957570.2
>TraesNOR3D03G01958110.1
>TraesNOR3D03G01966250.1
>TraesNOR3D03G01967180.1
>TraesNOR3D03G01967190.1
>TraesNOR3D03G01967290.1
>TraesNOR3D03G01968620.1
>TraesNOR3D03G01971340.1
>TraesNOR3D03G01986730.1
>TraesNOR3D03G02007760.1
>TraesNOR3D03G02007860.1
>TraesNOR3D03G02013370.1
>TraesNOR3D03G02017960.1
>TraesNOR3D03G02024150.1
>TraesNOR3D03G02024160.1
>TraesNOR3D03G02024190.1
>TraesNOR3D03G02025320.1
>TraesNOR3D03G02028230.1
>TraesNOR3D03G02028480.1
>TraesNOR3D03G02029070.1
>TraesNOR4A03G02033560.1
>TraesNOR4A03G02033850.1
>TraesNOR4A03G02034840.1
>TraesNOR4A03G02036720.1
>TraesNOR4A03G02052170.1
>TraesNOR4A03G02052190.1
>TraesNOR4A03G02054390.1
>TraesNOR4A03G02061680.1
>TraesNOR4A03G02064080.1
>TraesNOR4A03G02065670.2
>TraesNOR4A03G02067740.1
>TraesNOR4A03G02079350.1
>TraesNOR4A03G02125870.1
>TraesNOR4A03G02129090.1
>TraesNOR4A03G02139390.1
>TraesNOR4A03G02163240.1
>TraesNOR4A03G02172070.1
>TraesNOR4A03G02172080.1
>TraesNOR4A03G02172110.1
>TraesNOR4A03G02172340.1
>TraesNOR4A03G02172500.1
>TraesNOR4A03G02181920.1
>TraesNOR4A03G02181940.1
>TraesNOR4A03G02182040.1
>TraesNOR4A03G02184510.1
>TraesNOR4A03G02188970.1
>TraesNOR4A03G02189740.1
>TraesNOR4A03G02190990.1
>TraesNOR4A03G02195730.1
>TraesNOR4A03G02200150.1
>TraesNOR4A03G02200200.1
>TraesNOR4A03G02205500.1
>TraesNOR4A03G02205690.1
>TraesNOR4A03G02211940.1
>TraesNOR4A03G02211950.1
>TraesNOR4A03G02211960.1
>TraesNOR4A03G02215050.1
>TraesNOR4A03G02215090.1
>TraesNOR4A03G02215130.1
>TraesNOR4A03G02215460.1
>TraesNOR4A03G02215470.1
>TraesNOR4A03G02215520.1
>TraesNOR4A03G02222500.1
>TraesNOR4A03G02222660.1
>TraesNOR4A03G02223810.1
>TraesNOR4A03G02224260.1
>TraesNOR4A03G02224270.1
>TraesNOR4A03G02224630.1
>TraesNOR4A03G02229630.1
>TraesNOR4A03G02230260.1
>TraesNOR4A03G02230730.1
>TraesNOR4A03G02232800.1
>TraesNOR4A03G02233510.1
>TraesNOR4A03G02235830.1
>TraesNOR4A03G02235870.1
>TraesNOR4A03G02237000.1
>TraesNOR4A03G02238710.1
>TraesNOR4A03G02239180.1
>TraesNOR4A03G02239200.1
>TraesNOR4B03G02240570.1
>TraesNOR4B03G02241820.1
>TraesNOR4B03G02241860.1
>TraesNOR4B03G02241870.1
>TraesNOR4B03G02242160.1
>TraesNOR4B03G02252170.1
>TraesNOR4B03G02280080.1
>TraesNOR4B03G02280080.2
>TraesNOR4B03G02292640.1
>TraesNOR4B03G02292640.2
>TraesNOR4B03G02292660.1
>TraesNOR4B03G02297460.1
>TraesNOR4B03G02336800.1
>TraesNOR4B03G02351940.1
>TraesNOR4B03G02351940.2
>TraesNOR4B03G02354130.1
>TraesNOR4B03G02356920.1
>TraesNOR4B03G02356920.2
>TraesNOR4B03G02366470.1
>TraesNOR4B03G02369750.1
>TraesNOR4B03G02369800.1
>TraesNOR4B03G02387740.1
>TraesNOR4B03G02390600.1
>TraesNOR4B03G02390600.2
>TraesNOR4B03G02390600.3
>TraesNOR4B03G02392950.1
>TraesNOR4B03G02398630.1
>TraesNOR4B03G02406410.1
>TraesNOR4B03G02411640.1
>TraesNOR4B03G02411730.1
>TraesNOR4B03G02411770.1
>TraesNOR4B03G02411870.1
>TraesNOR4B03G02412080.1
>TraesNOR4B03G02419350.1
>TraesNOR4B03G02419360.1
>TraesNOR4B03G02419370.1
>TraesNOR4B03G02419380.1
>TraesNOR4B03G02419410.1
>TraesNOR4B03G02419410.2
>TraesNOR4B03G02420910.1
>TraesNOR4B03G02426140.1
>TraesNOR4B03G02426140.2
>TraesNOR4B03G02427010.1
>TraesNOR4B03G02427970.1
>TraesNOR4B03G02428060.1
>TraesNOR4B03G02428220.1
>TraesNOR4B03G02428230.1
>TraesNOR4B03G02429510.1
>TraesNOR4B03G02430180.1
>TraesNOR4B03G02430210.1
>TraesNOR4B03G02431260.1
>TraesNOR4D03G02432630.1
>TraesNOR4D03G02432660.1
>TraesNOR4D03G02439890.1
>TraesNOR4D03G02441760.1
>TraesNOR4D03G02461520.1
>TraesNOR4D03G02469990.1
>TraesNOR4D03G02470010.1
>TraesNOR4D03G02470010.2
>TraesNOR4D03G02473370.1
>TraesNOR4D03G02512500.1
>TraesNOR4D03G02520290.1
>TraesNOR4D03G02520330.1
>TraesNOR4D03G02525050.1
>TraesNOR4D03G02525050.2
>TraesNOR4D03G02527180.1
>TraesNOR4D03G02529600.1
>TraesNOR4D03G02533680.1
>TraesNOR4D03G02537850.1
>TraesNOR4D03G02540120.1
>TraesNOR4D03G02540140.1
>TraesNOR4D03G02542710.1
>TraesNOR4D03G02553740.1
>TraesNOR4D03G02556370.1
>TraesNOR4D03G02558960.1
>TraesNOR4D03G02558960.2
>TraesNOR4D03G02560760.1
>TraesNOR4D03G02565140.1
>TraesNOR4D03G02570040.1
>TraesNOR4D03G02570040.2
>TraesNOR4D03G02573760.1
>TraesNOR4D03G02573770.1
>TraesNOR4D03G02574040.1
>TraesNOR4D03G02578410.1
>TraesNOR4D03G02578750.1
>TraesNOR4D03G02578750.2
>TraesNOR4D03G02580360.1
>TraesNOR5A03G02583450.1
>TraesNOR5A03G02583450.2
>TraesNOR5A03G02583450.3
>TraesNOR5A03G02583450.4
>TraesNOR5A03G02583450.5
>TraesNOR5A03G02583460.1
>TraesNOR5A03G02583470.1
>TraesNOR5A03G02583710.1
>TraesNOR5A03G02583740.1
>TraesNOR5A03G02583780.1
>TraesNOR5A03G02584980.1
>TraesNOR5A03G02585020.1
>TraesNOR5A03G02585030.1
>TraesNOR5A03G02595640.1
>TraesNOR5A03G02598090.1
>TraesNOR5A03G02605960.1
>TraesNOR5A03G02606050.1
>TraesNOR5A03G02610320.1
>TraesNOR5A03G02613380.1
>TraesNOR5A03G02613520.1
>TraesNOR5A03G02657910.1
>TraesNOR5A03G02659280.1
>TraesNOR5A03G02662300.1
>TraesNOR5A03G02665590.1
>TraesNOR5A03G02665590.2
>TraesNOR5A03G02665650.1
>TraesNOR5A03G02677300.1
>TraesNOR5A03G02688490.1
>TraesNOR5A03G02689990.1
>TraesNOR5A03G02691340.1
>TraesNOR5A03G02691370.1
>TraesNOR5A03G02699000.1
>TraesNOR5A03G02699050.1
>TraesNOR5A03G02700580.1
>TraesNOR5A03G02709470.1
>TraesNOR5A03G02710550.1
>TraesNOR5A03G02710680.1
>TraesNOR5A03G02716680.1
>TraesNOR5A03G02716740.1
>TraesNOR5A03G02716780.1
>TraesNOR5A03G02716830.1
>TraesNOR5A03G02724510.1
>TraesNOR5A03G02724520.1
>TraesNOR5A03G02724520.2
>TraesNOR5A03G02724520.3
>TraesNOR5A03G02727500.1
>TraesNOR5A03G02727790.1
>TraesNOR5A03G02728000.1
>TraesNOR5A03G02728010.1
>TraesNOR5A03G02731860.1
>TraesNOR5A03G02731870.1
>TraesNOR5A03G02733450.1
>TraesNOR5A03G02743210.1
>TraesNOR5A03G02743250.1
>TraesNOR5A03G02743450.1
>TraesNOR5A03G02743450.2
>TraesNOR5A03G02743550.1
>TraesNOR5A03G02743560.1
>TraesNOR5A03G02743570.1
>TraesNOR5A03G02750410.1
>TraesNOR5A03G02755650.1
>TraesNOR5A03G02755690.1
>TraesNOR5A03G02755700.1
>TraesNOR5A03G02755700.2
>TraesNOR5A03G02755720.1
>TraesNOR5A03G02757850.1
>TraesNOR5A03G02758680.1
>TraesNOR5A03G02758760.1
>TraesNOR5A03G02765870.1
>TraesNOR5A03G02771870.1
>TraesNOR5A03G02777960.1
>TraesNOR5A03G02782190.1
>TraesNOR5A03G02782190.2
>TraesNOR5A03G02786650.1
>TraesNOR5A03G02789210.1
>TraesNOR5A03G02791350.1
>TraesNOR5A03G02794870.1
>TraesNOR5A03G02794950.1
>TraesNOR5A03G02802950.1
>TraesNOR5A03G02806300.1
>TraesNOR5A03G02809650.1
>TraesNOR5A03G02809700.1
>TraesNOR5A03G02809940.1
>TraesNOR5A03G02811590.1
>TraesNOR5A03G02811760.1
>TraesNOR5A03G02811920.1
>TraesNOR5B03G02814290.1
>TraesNOR5B03G02814290.2
>TraesNOR5B03G02814290.3
>TraesNOR5B03G02814310.1
>TraesNOR5B03G02814420.1
>TraesNOR5B03G02814420.2
>TraesNOR5B03G02814420.3
>TraesNOR5B03G02814420.4
>TraesNOR5B03G02814460.1
>TraesNOR5B03G02814460.2
>TraesNOR5B03G02816100.1
>TraesNOR5B03G02816110.1
>TraesNOR5B03G02816120.1
>TraesNOR5B03G02825750.1
>TraesNOR5B03G02826140.1
>TraesNOR5B03G02826250.1
>TraesNOR5B03G02827990.1
>TraesNOR5B03G02830920.1
>TraesNOR5B03G02839430.1
>TraesNOR5B03G02839460.1
>TraesNOR5B03G02843210.1
>TraesNOR5B03G02847630.1
>TraesNOR5B03G02847700.1
>TraesNOR5B03G02847710.1
>TraesNOR5B03G02847730.1
>TraesNOR5B03G02882430.1
>TraesNOR5B03G02886300.1
>TraesNOR5B03G02887870.1
>TraesNOR5B03G02892390.1
>TraesNOR5B03G02892430.1
>TraesNOR5B03G02905090.1
>TraesNOR5B03G02918780.1
>TraesNOR5B03G02919720.1
>TraesNOR5B03G02920910.1
>TraesNOR5B03G02920940.1
>TraesNOR5B03G02928990.1
>TraesNOR5B03G02929010.1
>TraesNOR5B03G02931200.1
>TraesNOR5B03G02940770.1
>TraesNOR5B03G02941020.1
>TraesNOR5B03G02941070.1
>TraesNOR5B03G02943170.1
>TraesNOR5B03G02951500.1
>TraesNOR5B03G02951580.1
>TraesNOR5B03G02958260.1
>TraesNOR5B03G02958270.1
>TraesNOR5B03G02961830.1
>TraesNOR5B03G02962120.1
>TraesNOR5B03G02962140.1
>TraesNOR5B03G02962360.1
>TraesNOR5B03G02962370.1
>TraesNOR5B03G02966230.1
>TraesNOR5B03G02966260.1
>TraesNOR5B03G02967800.1
>TraesNOR5B03G02967810.1
>TraesNOR5B03G02977300.1
>TraesNOR5B03G02977300.2
>TraesNOR5B03G02979310.1
>TraesNOR5B03G02979320.1
>TraesNOR5B03G02979320.2
>TraesNOR5B03G02987190.1
>TraesNOR5B03G02987220.1
>TraesNOR5B03G02993470.1
>TraesNOR5B03G02993550.1
>TraesNOR5B03G02993620.1
>TraesNOR5B03G02993650.1
>TraesNOR5B03G02996230.1
>TraesNOR5B03G02996250.1
>TraesNOR5B03G02997220.1
>TraesNOR5B03G02997260.1
>TraesNOR5B03G03010830.1
>TraesNOR5B03G03015680.1
>TraesNOR5B03G03024240.1
>TraesNOR5B03G03024270.1
>TraesNOR5B03G03029330.1
>TraesNOR5B03G03033500.1
>TraesNOR5B03G03034520.1
>TraesNOR5B03G03035100.1
>TraesNOR5B03G03035600.1
>TraesNOR5B03G03035620.1
>TraesNOR5B03G03039670.1
>TraesNOR5B03G03041250.1
>TraesNOR5B03G03043200.1
>TraesNOR5B03G03043230.1
>TraesNOR5B03G03043240.1
>TraesNOR5B03G03043260.1
>TraesNOR5B03G03043280.1
>TraesNOR5B03G03044200.1
>TraesNOR5B03G03044210.1
>TraesNOR5B03G03044220.1
>TraesNOR5B03G03044270.1
>TraesNOR5B03G03044290.1
>TraesNOR5B03G03044320.1
>TraesNOR5B03G03044330.1
>TraesNOR5B03G03044360.1
>TraesNOR5D03G03058650.1
>TraesNOR5D03G03058660.1
>TraesNOR5D03G03058690.1
>TraesNOR5D03G03059710.1
>TraesNOR5D03G03059710.2
>TraesNOR5D03G03059740.1
>TraesNOR5D03G03059760.1
>TraesNOR5D03G03059810.1
>TraesNOR5D03G03060810.1
>TraesNOR5D03G03060820.1
>TraesNOR5D03G03060830.1
>TraesNOR5D03G03060830.2
>TraesNOR5D03G03060830.3
>TraesNOR5D03G03060830.4
>TraesNOR5D03G03061190.1
>TraesNOR5D03G03071140.1
>TraesNOR5D03G03072310.1
>TraesNOR5D03G03080470.1
>TraesNOR5D03G03080510.1
>TraesNOR5D03G03083850.1
>TraesNOR5D03G03088300.1
>TraesNOR5D03G03088320.1
>TraesNOR5D03G03088330.1
>TraesNOR5D03G03088340.1
>TraesNOR5D03G03120030.1
>TraesNOR5D03G03121590.1
>TraesNOR5D03G03124410.1
>TraesNOR5D03G03124430.1
>TraesNOR5D03G03127110.1
>TraesNOR5D03G03137410.1
>TraesNOR5D03G03137410.2
>TraesNOR5D03G03137470.1
>TraesNOR5D03G03149680.1
>TraesNOR5D03G03151590.1
>TraesNOR5D03G03151600.1
>TraesNOR5D03G03159360.1
>TraesNOR5D03G03159400.1
>TraesNOR5D03G03161150.1
>TraesNOR5D03G03169210.1
>TraesNOR5D03G03170880.1
>TraesNOR5D03G03172220.1
>TraesNOR5D03G03172480.1
>TraesNOR5D03G03178210.1
>TraesNOR5D03G03178240.1
>TraesNOR5D03G03187640.1
>TraesNOR5D03G03187870.1
>TraesNOR5D03G03187880.1
>TraesNOR5D03G03188110.1
>TraesNOR5D03G03188140.1
>TraesNOR5D03G03191690.1
>TraesNOR5D03G03191740.1
>TraesNOR5D03G03193290.1
>TraesNOR5D03G03201290.1
>TraesNOR5D03G03203060.1
>TraesNOR5D03G03203110.1
>TraesNOR5D03G03209940.1
>TraesNOR5D03G03213640.1
>TraesNOR5D03G03215030.1
>TraesNOR5D03G03215080.1
>TraesNOR5D03G03215100.1
>TraesNOR5D03G03215110.1
>TraesNOR5D03G03215570.1
>TraesNOR5D03G03217440.1
>TraesNOR5D03G03217450.1
>TraesNOR5D03G03223870.1
>TraesNOR5D03G03232630.1
>TraesNOR5D03G03235290.1
>TraesNOR5D03G03239670.1
>TraesNOR5D03G03239690.1
>TraesNOR5D03G03240710.1
>TraesNOR5D03G03240990.1
>TraesNOR5D03G03240990.2
>TraesNOR5D03G03244410.1
>TraesNOR5D03G03247720.1
>TraesNOR5D03G03248600.1
>TraesNOR5D03G03249120.1
>TraesNOR5D03G03255590.1
>TraesNOR5D03G03255610.1
>TraesNOR5D03G03255670.1
>TraesNOR5D03G03255700.1
>TraesNOR5D03G03255730.1
>TraesNOR5D03G03260870.1
>TraesNOR5D03G03260910.1
>TraesNOR6A03G03266090.1
>TraesNOR6A03G03268430.1
>TraesNOR6A03G03268430.2
>TraesNOR6A03G03268480.1
>TraesNOR6A03G03268480.2
>TraesNOR6A03G03268550.1
>TraesNOR6A03G03268650.1
>TraesNOR6A03G03268650.2
>TraesNOR6A03G03268720.1
>TraesNOR6A03G03271460.1
>TraesNOR6A03G03271500.1
>TraesNOR6A03G03282890.1
>TraesNOR6A03G03282900.1
>TraesNOR6A03G03292540.1
>TraesNOR6A03G03292620.1
>TraesNOR6A03G03292640.1
>TraesNOR6A03G03292730.1
>TraesNOR6A03G03293300.1
>TraesNOR6A03G03296190.1
>TraesNOR6A03G03298500.1
>TraesNOR6A03G03302240.1
>TraesNOR6A03G03302410.1
>TraesNOR6A03G03306280.1
>TraesNOR6A03G03309030.1
>TraesNOR6A03G03312450.1
>TraesNOR6A03G03318370.1
>TraesNOR6A03G03318600.1
>TraesNOR6A03G03318740.1
>TraesNOR6A03G03324530.1
>TraesNOR6A03G03324530.2
>TraesNOR6A03G03334760.1
>TraesNOR6A03G03334920.1
>TraesNOR6A03G03336660.1
>TraesNOR6A03G03336660.2
>TraesNOR6A03G03337810.1
>TraesNOR6A03G03338230.1
>TraesNOR6A03G03338350.1
>TraesNOR6A03G03342550.1
>TraesNOR6A03G03371040.1
>TraesNOR6A03G03387990.1
>TraesNOR6A03G03392710.1
>TraesNOR6A03G03398590.1
>TraesNOR6A03G03405960.1
>TraesNOR6A03G03415840.1
>TraesNOR6A03G03416700.1
>TraesNOR6A03G03416840.1
>TraesNOR6A03G03434030.1
>TraesNOR6A03G03437120.1
>TraesNOR6A03G03437750.1
>TraesNOR6A03G03441380.1
>TraesNOR6A03G03441380.2
>TraesNOR6A03G03443140.1
>TraesNOR6A03G03444190.1
>TraesNOR6A03G03444250.1
>TraesNOR6A03G03444770.1
>TraesNOR6B03G03450890.1
>TraesNOR6B03G03454140.1
>TraesNOR6B03G03454710.1
>TraesNOR6B03G03454730.1
>TraesNOR6B03G03456850.1
>TraesNOR6B03G03456900.1
>TraesNOR6B03G03460180.1
>TraesNOR6B03G03460210.1
>TraesNOR6B03G03463380.1
>TraesNOR6B03G03467460.1
>TraesNOR6B03G03467600.1
>TraesNOR6B03G03471030.1
>TraesNOR6B03G03476530.1
>TraesNOR6B03G03486810.1
>TraesNOR6B03G03486830.1
>TraesNOR6B03G03495100.1
>TraesNOR6B03G03495140.1
>TraesNOR6B03G03499870.1
>TraesNOR6B03G03500810.1
>TraesNOR6B03G03502820.1
>TraesNOR6B03G03510660.1
>TraesNOR6B03G03513390.1
>TraesNOR6B03G03517620.1
>TraesNOR6B03G03523660.1
>TraesNOR6B03G03524690.1
>TraesNOR6B03G03524710.1
>TraesNOR6B03G03524740.1
>TraesNOR6B03G03524820.1
>TraesNOR6B03G03524960.1
>TraesNOR6B03G03524980.1
>TraesNOR6B03G03524990.1
>TraesNOR6B03G03530310.1
>TraesNOR6B03G03541330.1
>TraesNOR6B03G03541430.1
>TraesNOR6B03G03541440.1
>TraesNOR6B03G03542310.1
>TraesNOR6B03G03542420.1
>TraesNOR6B03G03542650.1
>TraesNOR6B03G03542830.1
>TraesNOR6B03G03543050.1
>TraesNOR6B03G03544320.1
>TraesNOR6B03G03548440.1
>TraesNOR6B03G03552100.1
>TraesNOR6B03G03576820.1
>TraesNOR6B03G03594780.1
>TraesNOR6B03G03599580.1
>TraesNOR6B03G03606380.1
>TraesNOR6B03G03617220.1
>TraesNOR6B03G03624400.1
>TraesNOR6B03G03631390.1
>TraesNOR6B03G03642370.1
>TraesNOR6B03G03656250.1
>TraesNOR6B03G03656360.1
>TraesNOR6B03G03656540.1
>TraesNOR6B03G03656550.1
>TraesNOR6B03G03656550.2
>TraesNOR6B03G03659780.1
>TraesNOR6B03G03660090.1
>TraesNOR6B03G03661280.1
>TraesNOR6B03G03661390.1
>TraesNOR6B03G03666990.1
>TraesNOR6B03G03666990.2
>TraesNOR6B03G03669260.1
>TraesNOR6B03G03669260.2
>TraesNOR6B03G03669260.3
>TraesNOR6B03G03669260.4
>TraesNOR6B03G03671230.1
>TraesNOR6B03G03671950.1
>TraesNOR6D03G03682060.1
>TraesNOR6D03G03684130.1
>TraesNOR6D03G03684230.1
>TraesNOR6D03G03684230.2
>TraesNOR6D03G03686300.1
>TraesNOR6D03G03686330.1
>TraesNOR6D03G03690270.1
>TraesNOR6D03G03690640.1
>TraesNOR6D03G03691920.1
>TraesNOR6D03G03691920.2
>TraesNOR6D03G03695610.1
>TraesNOR6D03G03697230.1
>TraesNOR6D03G03699380.1
>TraesNOR6D03G03699410.1
>TraesNOR6D03G03704930.1
>TraesNOR6D03G03705370.1
>TraesNOR6D03G03707580.1
>TraesNOR6D03G03708300.1
>TraesNOR6D03G03710090.1
>TraesNOR6D03G03712400.1
>TraesNOR6D03G03716460.1
>TraesNOR6D03G03719750.1
>TraesNOR6D03G03722920.1
>TraesNOR6D03G03723410.1
>TraesNOR6D03G03727610.1
>TraesNOR6D03G03728640.1
>TraesNOR6D03G03728780.1
>TraesNOR6D03G03728890.1
>TraesNOR6D03G03728900.1
>TraesNOR6D03G03733740.1
>TraesNOR6D03G03733740.2
>TraesNOR6D03G03740980.1
>TraesNOR6D03G03741010.1
>TraesNOR6D03G03741320.1
>TraesNOR6D03G03741570.1
>TraesNOR6D03G03742730.1
>TraesNOR6D03G03744600.1
>TraesNOR6D03G03746350.1
>TraesNOR6D03G03768090.1
>TraesNOR6D03G03782450.1
>TraesNOR6D03G03786710.1
>TraesNOR6D03G03792120.1
>TraesNOR6D03G03800240.1
>TraesNOR6D03G03810010.1
>TraesNOR6D03G03810010.2
>TraesNOR6D03G03810030.1
>TraesNOR6D03G03810030.2
>TraesNOR6D03G03810170.1
>TraesNOR6D03G03826940.1
>TraesNOR6D03G03829970.1
>TraesNOR6D03G03830590.1
>TraesNOR6D03G03830600.1
>TraesNOR6D03G03834650.1
>TraesNOR6D03G03834650.2
>TraesNOR6D03G03835830.1
>TraesNOR6D03G03835830.2
>TraesNOR6D03G03835830.3
>TraesNOR6D03G03836690.1
>TraesNOR6D03G03837180.1
>TraesNOR7A03G03843290.1
>TraesNOR7A03G03845620.1
>TraesNOR7A03G03846960.1
>TraesNOR7A03G03848090.1
>TraesNOR7A03G03848120.1
>TraesNOR7A03G03848710.1
>TraesNOR7A03G03848710.2
>TraesNOR7A03G03848710.3
>TraesNOR7A03G03848860.1
>TraesNOR7A03G03848870.1
>TraesNOR7A03G03852740.1
>TraesNOR7A03G03853770.1
>TraesNOR7A03G03854210.1
>TraesNOR7A03G03855750.1
>TraesNOR7A03G03861880.1
>TraesNOR7A03G03861900.1
>TraesNOR7A03G03862020.1
>TraesNOR7A03G03867420.1
>TraesNOR7A03G03871110.1
>TraesNOR7A03G03871190.1
>TraesNOR7A03G03877100.1
>TraesNOR7A03G03879160.1
>TraesNOR7A03G03884590.1
>TraesNOR7A03G03889560.1
>TraesNOR7A03G03889580.1
>TraesNOR7A03G03889580.2
>TraesNOR7A03G03896640.1
>TraesNOR7A03G03896820.1
>TraesNOR7A03G03915490.1
>TraesNOR7A03G03915500.1
>TraesNOR7A03G03920490.1
>TraesNOR7A03G03945160.1
>TraesNOR7A03G03945760.1
>TraesNOR7A03G03946500.1
>TraesNOR7A03G03948040.1
>TraesNOR7A03G03975860.1
>TraesNOR7A03G03978200.1
>TraesNOR7A03G03986090.1
>TraesNOR7A03G03993050.1
>TraesNOR7A03G03993260.1
>TraesNOR7A03G03993420.1
>TraesNOR7A03G04002150.1
>TraesNOR7A03G04002960.1
>TraesNOR7A03G04002970.1
>TraesNOR7A03G04002970.2
>TraesNOR7A03G04002970.3
>TraesNOR7A03G04002970.4
>TraesNOR7A03G04006330.1
>TraesNOR7A03G04006420.1
>TraesNOR7A03G04006460.1
>TraesNOR7A03G04006700.1
>TraesNOR7A03G04016110.1
>TraesNOR7A03G04017970.1
>TraesNOR7A03G04018010.1
>TraesNOR7A03G04021930.1
>TraesNOR7A03G04022430.1
>TraesNOR7A03G04022460.1
>TraesNOR7A03G04022470.1
>TraesNOR7A03G04036170.1
>TraesNOR7A03G04036180.1
>TraesNOR7A03G04036180.2
>TraesNOR7A03G04036460.1
>TraesNOR7A03G04039200.1
>TraesNOR7A03G04039200.2
>TraesNOR7A03G04055930.1
>TraesNOR7A03G04055930.2
>TraesNOR7A03G04057960.1
>TraesNOR7A03G04063650.1
>TraesNOR7A03G04064940.1
>TraesNOR7A03G04065030.1
>TraesNOR7A03G04065070.1
>TraesNOR7A03G04065140.1
>TraesNOR7A03G04065200.1
>TraesNOR7A03G04065220.1
>TraesNOR7A03G04065310.1
>TraesNOR7A03G04065410.1
>TraesNOR7A03G04065570.1
>TraesNOR7A03G04065790.1
>TraesNOR7A03G04069480.1
>TraesNOR7B03G04090530.1
>TraesNOR7B03G04092400.1
>TraesNOR7B03G04100650.1
>TraesNOR7B03G04100680.1
>TraesNOR7B03G04110110.1
>TraesNOR7B03G04110130.1
>TraesNOR7B03G04110430.1
>TraesNOR7B03G04132260.1
>TraesNOR7B03G04137990.1
>TraesNOR7B03G04163730.1
>TraesNOR7B03G04164350.1
>TraesNOR7B03G04165240.1
>TraesNOR7B03G04166400.1
>TraesNOR7B03G04190550.1
>TraesNOR7B03G04202740.1
>TraesNOR7B03G04209470.1
>TraesNOR7B03G04213650.1
>TraesNOR7B03G04214440.1
>TraesNOR7B03G04214660.1
>TraesNOR7B03G04214820.1
>TraesNOR7B03G04214890.1
>TraesNOR7B03G04220530.1
>TraesNOR7B03G04221040.1
>TraesNOR7B03G04233740.1
>TraesNOR7B03G04235270.1
>TraesNOR7B03G04235290.1
>TraesNOR7B03G04239180.1
>TraesNOR7B03G04240260.1
>TraesNOR7B03G04240290.1
>TraesNOR7B03G04240520.1
>TraesNOR7B03G04256510.1
>TraesNOR7B03G04256510.2
>TraesNOR7B03G04256540.1
>TraesNOR7B03G04256850.1
>TraesNOR7B03G04259040.1
>TraesNOR7B03G04260180.1
>TraesNOR7B03G04276400.1
>TraesNOR7B03G04283070.1
>TraesNOR7B03G04285510.1
>TraesNOR7B03G04286430.1
>TraesNOR7B03G04296760.1
>TraesNOR7B03G04296760.2
>TraesNOR7B03G04298220.1
>TraesNOR7B03G04298340.1
>TraesNOR7B03G04298370.1
>TraesNOR7B03G04298430.1
>TraesNOR7B03G04298490.1
>TraesNOR7B03G04298510.1
>TraesNOR7B03G04298530.1
>TraesNOR7B03G04298590.1
>TraesNOR7B03G04298680.1
>TraesNOR7B03G04298750.1
>TraesNOR7B03G04299250.1
>TraesNOR7B03G04299290.1
>TraesNOR7B03G04302420.1
>TraesNOR7B03G04306590.1
>TraesNOR7B03G04307050.1
>TraesNOR7B03G04307600.1
>TraesNOR7B03G04307610.1
>TraesNOR7B03G04307760.1
>TraesNOR7B03G04309730.1
>TraesNOR7B03G04311720.1
>TraesNOR7B03G04317740.1
>TraesNOR7D03G04319500.1
>TraesNOR7D03G04321330.1
>TraesNOR7D03G04322930.1
>TraesNOR7D03G04324790.1
>TraesNOR7D03G04325870.1
>TraesNOR7D03G04326170.1
>TraesNOR7D03G04326770.1
>TraesNOR7D03G04327260.1
>TraesNOR7D03G04327280.1
>TraesNOR7D03G04327580.1
>TraesNOR7D03G04329390.1
>TraesNOR7D03G04330550.1
>TraesNOR7D03G04331080.1
>TraesNOR7D03G04331180.1
>TraesNOR7D03G04332510.1
>TraesNOR7D03G04337080.1
>TraesNOR7D03G04337090.1
>TraesNOR7D03G04338570.1
>TraesNOR7D03G04338590.1
>TraesNOR7D03G04344170.1
>TraesNOR7D03G04346620.1
>TraesNOR7D03G04346660.1
>TraesNOR7D03G04351630.1
>TraesNOR7D03G04351640.1
>TraesNOR7D03G04353440.1
>TraesNOR7D03G04353460.1
>TraesNOR7D03G04353740.1
>TraesNOR7D03G04358560.1
>TraesNOR7D03G04358560.2
>TraesNOR7D03G04358610.1
>TraesNOR7D03G04363280.1
>TraesNOR7D03G04365260.1
>TraesNOR7D03G04365280.1
>TraesNOR7D03G04371960.1
>TraesNOR7D03G04371990.1
>TraesNOR7D03G04372150.1
>TraesNOR7D03G04372160.1
>TraesNOR7D03G04391650.1
>TraesNOR7D03G04391670.1
>TraesNOR7D03G04396830.1
>TraesNOR7D03G04419340.1
>TraesNOR7D03G04419950.1
>TraesNOR7D03G04420750.1
>TraesNOR7D03G04421920.1
>TraesNOR7D03G04445060.1
>TraesNOR7D03G04447700.1
>TraesNOR7D03G04454590.1
>TraesNOR7D03G04461490.1
>TraesNOR7D03G04465210.1
>TraesNOR7D03G04465860.1
>TraesNOR7D03G04466230.1
>TraesNOR7D03G04466310.1
>TraesNOR7D03G04470180.1
>TraesNOR7D03G04470850.1
>TraesNOR7D03G04483380.1
>TraesNOR7D03G04485060.1
>TraesNOR7D03G04485080.1
>TraesNOR7D03G04488550.1
>TraesNOR7D03G04489020.1
>TraesNOR7D03G04489120.1
>TraesNOR7D03G04489130.1
>TraesNOR7D03G04489140.1
>TraesNOR7D03G04489150.1
>TraesNOR7D03G04492710.1
>TraesNOR7D03G04492750.1
>TraesNOR7D03G04502230.1
>TraesNOR7D03G04502240.1
>TraesNOR7D03G04502820.1
>TraesNOR7D03G04504350.1
>TraesNOR7D03G04505800.1
>TraesNOR7D03G04507100.1
>TraesNOR7D03G04518970.1
>TraesNOR7D03G04519070.1
>TraesNOR7D03G04521420.1
>TraesNOR7D03G04523920.1
>TraesNOR7D03G04529280.1
>TraesNOR7D03G04530440.1
>TraesNOR7D03G04530470.1
>TraesNOR7D03G04530500.1
>TraesNOR7D03G04530520.1
>TraesNOR7D03G04530530.1
>TraesNOR7D03G04530550.1
>TraesNOR7D03G04530570.1
>TraesNOR7D03G04530580.1
>TraesNOR7D03G04530810.1
>TraesNOR7D03G04533190.1
>TraesNOR7D03G04536990.1
>TraesNOR7D03G04538130.1
>TraesNOR7D03G04538590.1
>TraesNOR7D03G04539790.1
>TraesNORUn03G04545440.1
>TraesNORUn03G04546090.1
>TraesNORUn03G04546890.1
>TraesNORUn03G04546960.1
>TraesNORUn03G04555700.1
>TraesNORUn03G04556580.1
>TraesNORUn03G04556590.1
>TraesNORUn03G04558970.1
>TraesNORUn03G04559000.1
>TraesNORUn03G04559630.1
>TraesNORUn03G04561300.1
>TraesNORUn03G04562010.1
>TraesNORUn03G04562040.1
>TraesNORUn03G04562330.1
>TraesNORUn03G04562710.1
>TraesNORUn03G04562820.1
>TraesNORUn03G04563430.1
>TraesNORUn03G04563470.1
>TraesNORUn03G04569400.1
>TraesNORUn03G04573750.1
>TraesNORUn03G04574600.1
>TraesNORUn03G04575110.1
>TraesNORUn03G04588030.1
>TraesNORUn03G04590470.1
>TraesNORUn03G04596030.1
>TraesNORUn03G04601760.1
>TraesNORUn03G04604590.1
>TraesNORUn03G04604680.1
>TraesNORUn03G04604700.1
>TraesNORUn03G04605390.1
>TraesNORUn03G04623490.1
>TraesNORUn03G04623500.1
>TraesNORUn03G04625630.1
>TraesNORUn03G04628430.1
>TraesNORUn03G04631360.1
>TraesNORUn03G04631370.1
>TraesNORUn03G04638800.1
>TraesNORUn03G04639240.1
>TraesNORUn03G04648710.1
>TraesNORUn03G04649100.1
>TraesNORUn03G04652210.1
>TraesNORUn03G04654210.1
>TraesNORUn03G04658150.1
>TraesNORUn03G04659070.1
>TraesNORUn03G04659090.1
>TraesNORUn03G04662290.1
>TraesNORUn03G04663120.1
>TraesNORUn03G04664660.1
>TraesNORUn03G04678780.1
>TraesNORUn03G04678980.1
>TraesNORUn03G04680800.1
>TraesNORUn03G04681790.1
>TraesNORUn03G04682930.1
>TraesNORUn03G04686490.1
>TraesNORUn03G04691980.1
>TraesNORUn03G04692970.1
>TraesNORUn03G04698540.1
>TraesNORUn03G04699230.1
>TraesNORUn03G04703140.1
>TraesNORUn03G04704030.1
>TraesNORUn03G04704040.1
>TraesNORUn03G04706340.1
>TraesNORUn03G04708320.1
>TraesNORUn03G04715600.1
>TraesNORUn03G04715630.1
>TraesNORUn03G04715640.1
>TraesNORUn03G04716040.1
>TraesNORUn03G04717150.1
>TraesNORUn03G04718610.1
>TraesNORUn03G04719910.1
>TraesNORUn03G04722170.1
>TraesNORUn03G04733060.1
>TraesNORUn03G04747040.1
>TraesNORUn03G04748340.1
>TraesNORUn03G04748350.1
>TraesNORUn03G04753000.1
>TraesNORUn03G04755440.1
>TraesNORUn03G04756910.1
>TraesNORUn03G04759670.1
>TraesNORUn03G04764460.1
>TraesNORUn03G04768830.1
>TraesNORUn03G04768880.1
>TraesNORUn03G04769430.1
>TraesNORUn03G04772360.1
>TraesNORUn03G04773520.1
>TraesNORUn03G04778540.1
>TraesNORUn03G04778910.1
>TraesNORUn03G04778980.1
>TraesNORUn03G04779240.1
>TraesNORUn03G04781980.1
>TraesNORUn03G04783040.1
>TraesNORUn03G04787250.1
>TraesNORUn03G04788440.1
>TraesNORUn03G04789890.1
>TraesNORUn03G04791900.1
>TraesNORUn03G04792870.1
>TraesNORUn03G04795380.1
>TraesNORUn03G04795850.1
>TraesNORUn03G04795860.1
>TraesNORUn03G04795950.1
>TraesNORUn03G04796050.1
>TraesNORUn03G04800690.1
