# Supplementary material for: Comparative gene retention analysis in barley, wild emmer, and bread wheat pangenome lines reveals factors affecting gene retention following gene duplication
Source: BMC Biol. 2023 Feb 6;21:25. doi: 10.1186/s12915-022-01503-z (PMC9903521; doi:10.1186/s12915-022-01503-z)
Supplement: Supplementary file 13 — Additional file 13. Gene annotation validation results of selected OGs genes in 15 wheat genome assemblies. [file 12915_2022_1503_MOESM13_ESM.zip › bitacora_run1_outputs/TraesNORIN61/OG0000180_scan_gene_id.txt]

>TraesNOR1A03G00027820.1
>TraesNOR1A03G00027960.1
>TraesNOR1A03G00027970.1
>TraesNOR1A03G00028010.1
>TraesNOR1A03G00028050.1
>TraesNOR1A03G00028060.1
>TraesNOR1A03G00028100.1
>TraesNOR1A03G00028360.1
>TraesNOR1A03G00028380.1
>TraesNOR1A03G00028500.1
>TraesNOR1A03G00028550.1
>TraesNOR1A03G00038830.1
>TraesNOR1A03G00038840.1
>TraesNOR1A03G00038870.1
>TraesNOR1A03G00040510.1
>TraesNOR1A03G00049450.1
>TraesNOR1A03G00097500.1
>TraesNOR1A03G00097510.1
>TraesNOR1A03G00102680.1
>TraesNOR1A03G00135220.1
>TraesNOR1A03G00135230.1
>TraesNOR1A03G00140030.1
>TraesNOR1A03G00140080.1
>TraesNOR1A03G00140100.1
>TraesNOR1A03G00140110.1
>TraesNOR1A03G00140150.1
>TraesNOR1A03G00140180.1
>TraesNOR1A03G00140200.1
>TraesNOR1A03G00148650.1
>TraesNOR1A03G00148740.1
>TraesNOR1A03G00148770.1
>TraesNOR1A03G00152690.1
>TraesNOR1B03G00225440.1
>TraesNOR1B03G00225560.1
>TraesNOR1B03G00225570.1
>TraesNOR1B03G00225580.1
>TraesNOR1B03G00225680.1
>TraesNOR1B03G00225730.1
>TraesNOR1B03G00225770.1
>TraesNOR1B03G00225790.1
>TraesNOR1B03G00225900.1
>TraesNOR1B03G00225950.1
>TraesNOR1B03G00235770.1
>TraesNOR1B03G00236280.1
>TraesNOR1B03G00236330.1
>TraesNOR1B03G00236370.1
>TraesNOR1B03G00236370.2
>TraesNOR1B03G00243840.1
>TraesNOR1B03G00251260.1
>TraesNOR1B03G00285900.1
>TraesNOR1B03G00301100.1
>TraesNOR1B03G00301150.1
>TraesNOR1B03G00306800.1
>TraesNOR1B03G00343160.1
>TraesNOR1B03G00349470.1
>TraesNOR1B03G00349510.1
>TraesNOR1B03G00349520.1
>TraesNOR1B03G00349530.1
>TraesNOR1B03G00349540.1
>TraesNOR1B03G00349560.1
>TraesNOR1B03G00349590.1
>TraesNOR1B03G00349600.1
>TraesNOR1B03G00349660.1
>TraesNOR1B03G00349680.1
>TraesNOR1B03G00349690.1
>TraesNOR1B03G00359810.1
>TraesNOR1B03G00359840.1
>TraesNOR1B03G00359880.1
>TraesNOR1B03G00359920.1
>TraesNOR1B03G00359940.1
>TraesNOR1B03G00364450.1
>TraesNOR1D03G00439050.1
>TraesNOR1D03G00439120.1
>TraesNOR1D03G00439180.1
>TraesNOR1D03G00439200.1
>TraesNOR1D03G00439220.1
>TraesNOR1D03G00439250.1
>TraesNOR1D03G00439280.1
>TraesNOR1D03G00439360.1
>TraesNOR1D03G00439380.1
>TraesNOR1D03G00445790.1
>TraesNOR1D03G00445840.1
>TraesNOR1D03G00445880.1
>TraesNOR1D03G00452090.1
>TraesNOR1D03G00462340.1
>TraesNOR1D03G00489120.1
>TraesNOR1D03G00500200.1
>TraesNOR1D03G00500210.1
>TraesNOR1D03G00505090.1
>TraesNOR1D03G00536970.1
>TraesNOR1D03G00537020.1
>TraesNOR1D03G00537060.1
>TraesNOR1D03G00537090.1
>TraesNOR1D03G00537140.1
>TraesNOR1D03G00541860.1
>TraesNOR1D03G00541890.1
>TraesNOR1D03G00541900.1
>TraesNOR1D03G00541910.1
>TraesNOR1D03G00541920.1
>TraesNOR1D03G00541930.1
>TraesNOR1D03G00541940.1
>TraesNOR1D03G00541950.1
>TraesNOR1D03G00541980.1
>TraesNOR1D03G00542000.1
>TraesNOR1D03G00542040.1
>TraesNOR1D03G00542080.1
>TraesNOR1D03G00550710.1
>TraesNOR1D03G00550730.1
>TraesNOR1D03G00550780.1
>TraesNOR1D03G00553820.1
>TraesNOR2A03G00597070.1
>TraesNOR2A03G00607700.1
>TraesNOR2A03G00610790.1
>TraesNOR2A03G00611410.1
>TraesNOR2A03G00611500.1
>TraesNOR2A03G00620230.1
>TraesNOR2A03G00620470.1
>TraesNOR2A03G00620580.1
>TraesNOR2A03G00620670.1
>TraesNOR2A03G00620690.1
>TraesNOR2A03G00620690.2
>TraesNOR2A03G00620700.1
>TraesNOR2A03G00620720.1
>TraesNOR2A03G00620780.1
>TraesNOR2A03G00620790.1
>TraesNOR2A03G00620800.1
>TraesNOR2A03G00620890.1
>TraesNOR2A03G00620940.1
>TraesNOR2A03G00620950.1
>TraesNOR2A03G00621000.1
>TraesNOR2A03G00633430.1
>TraesNOR2A03G00633450.1
>TraesNOR2A03G00634460.1
>TraesNOR2A03G00634530.1
>TraesNOR2A03G00634550.1
>TraesNOR2A03G00634580.1
>TraesNOR2A03G00634600.1
>TraesNOR2A03G00634630.1
>TraesNOR2A03G00634830.1
>TraesNOR2A03G00634970.1
>TraesNOR2A03G00634980.1
>TraesNOR2A03G00635220.1
>TraesNOR2A03G00672500.1
>TraesNOR2A03G00706350.1
>TraesNOR2A03G00727480.1
>TraesNOR2A03G00729650.1
>TraesNOR2A03G00739630.1
>TraesNOR2A03G00748890.1
>TraesNOR2A03G00749020.1
>TraesNOR2A03G00749020.2
>TraesNOR2A03G00783480.1
>TraesNOR2A03G00788080.1
>TraesNOR2A03G00790950.1
>TraesNOR2A03G00790950.2
>TraesNOR2A03G00790950.3
>TraesNOR2A03G00798560.1
>TraesNOR2A03G00800870.1
>TraesNOR2A03G00821810.1
>TraesNOR2A03G00821930.1
>TraesNOR2A03G00821980.1
>TraesNOR2A03G00822010.1
>TraesNOR2A03G00822040.1
>TraesNOR2A03G00822050.1
>TraesNOR2A03G00822060.1
>TraesNOR2A03G00822230.1
>TraesNOR2A03G00822270.1
>TraesNOR2A03G00822290.1
>TraesNOR2A03G00822300.1
>TraesNOR2A03G00822450.1
>TraesNOR2A03G00822500.1
>TraesNOR2A03G00822520.1
>TraesNOR2A03G00822570.1
>TraesNOR2A03G00822580.1
>TraesNOR2A03G00827630.1
>TraesNOR2A03G00827670.1
>TraesNOR2B03G00857980.1
>TraesNOR2B03G00862390.1
>TraesNOR2B03G00863090.1
>TraesNOR2B03G00863150.1
>TraesNOR2B03G00863200.1
>TraesNOR2B03G00863230.1
>TraesNOR2B03G00863280.1
>TraesNOR2B03G00863280.2
>TraesNOR2B03G00876490.1
>TraesNOR2B03G00876500.1
>TraesNOR2B03G00876570.1
>TraesNOR2B03G00876580.1
>TraesNOR2B03G00876620.1
>TraesNOR2B03G00876680.1
>TraesNOR2B03G00876710.1
>TraesNOR2B03G00876720.1
>TraesNOR2B03G00876770.1
>TraesNOR2B03G00876790.1
>TraesNOR2B03G00876820.1
>TraesNOR2B03G00876840.1
>TraesNOR2B03G00876870.1
>TraesNOR2B03G00876890.1
>TraesNOR2B03G00876910.1
>TraesNOR2B03G00876920.1
>TraesNOR2B03G00876970.1
>TraesNOR2B03G00876980.1
>TraesNOR2B03G00877050.1
>TraesNOR2B03G00877060.1
>TraesNOR2B03G00877080.1
>TraesNOR2B03G00895020.1
>TraesNOR2B03G00896280.1
>TraesNOR2B03G00896290.1
>TraesNOR2B03G00896300.1
>TraesNOR2B03G00896350.1
>TraesNOR2B03G00896430.1
>TraesNOR2B03G00896440.1
>TraesNOR2B03G00896460.1
>TraesNOR2B03G00896520.1
>TraesNOR2B03G00896550.1
>TraesNOR2B03G00896620.1
>TraesNOR2B03G00896680.1
>TraesNOR2B03G00896770.1
>TraesNOR2B03G00930580.1
>TraesNOR2B03G00956760.1
>TraesNOR2B03G00959260.1
>TraesNOR2B03G00959300.1
>TraesNOR2B03G00959320.1
>TraesNOR2B03G00959330.1
>TraesNOR2B03G00974470.1
>TraesNOR2B03G00976520.1
>TraesNOR2B03G00985820.1
>TraesNOR2B03G00996400.1
>TraesNOR2B03G00996610.1
>TraesNOR2B03G01037920.1
>TraesNOR2B03G01044150.1
>TraesNOR2B03G01048140.1
>TraesNOR2B03G01058680.1
>TraesNOR2B03G01061730.1
>TraesNOR2B03G01070670.1
>TraesNOR2B03G01070680.1
>TraesNOR2B03G01070700.1
>TraesNOR2B03G01070730.1
>TraesNOR2B03G01070740.1
>TraesNOR2B03G01090860.1
>TraesNOR2B03G01091210.1
>TraesNOR2B03G01091250.1
>TraesNOR2B03G01091350.1
>TraesNOR2B03G01091440.1
>TraesNOR2B03G01091450.1
>TraesNOR2B03G01091500.1
>TraesNOR2B03G01091510.1
>TraesNOR2B03G01091640.1
>TraesNOR2B03G01091660.1
>TraesNOR2B03G01091670.1
>TraesNOR2B03G01091700.1
>TraesNOR2B03G01091800.1
>TraesNOR2B03G01091810.1
>TraesNOR2B03G01091890.1
>TraesNOR2B03G01091910.1
>TraesNOR2B03G01092140.1
>TraesNOR2D03G01106540.1
>TraesNOR2D03G01116530.1
>TraesNOR2D03G01119320.1
>TraesNOR2D03G01119890.1
>TraesNOR2D03G01119970.1
>TraesNOR2D03G01129440.1
>TraesNOR2D03G01131050.1
>TraesNOR2D03G01131080.1
>TraesNOR2D03G01131110.1
>TraesNOR2D03G01131120.1
>TraesNOR2D03G01131130.1
>TraesNOR2D03G01131260.1
>TraesNOR2D03G01131270.1
>TraesNOR2D03G01131320.1
>TraesNOR2D03G01131330.1
>TraesNOR2D03G01131360.1
>TraesNOR2D03G01131410.1
>TraesNOR2D03G01131420.1
>TraesNOR2D03G01144140.1
>TraesNOR2D03G01145270.1
>TraesNOR2D03G01145300.1
>TraesNOR2D03G01145320.1
>TraesNOR2D03G01145320.2
>TraesNOR2D03G01145330.1
>TraesNOR2D03G01145340.1
>TraesNOR2D03G01145370.1
>TraesNOR2D03G01145410.1
>TraesNOR2D03G01145440.1
>TraesNOR2D03G01145460.1
>TraesNOR2D03G01145490.1
>TraesNOR2D03G01145500.1
>TraesNOR2D03G01145580.1
>TraesNOR2D03G01145580.2
>TraesNOR2D03G01145610.1
>TraesNOR2D03G01145630.1
>TraesNOR2D03G01145720.1
>TraesNOR2D03G01177660.1
>TraesNOR2D03G01201830.1
>TraesNOR2D03G01203850.1
>TraesNOR2D03G01203860.1
>TraesNOR2D03G01203890.1
>TraesNOR2D03G01219370.1
>TraesNOR2D03G01221120.1
>TraesNOR2D03G01229690.1
>TraesNOR2D03G01239520.1
>TraesNOR2D03G01239630.1
>TraesNOR2D03G01276750.1
>TraesNOR2D03G01281630.1
>TraesNOR2D03G01284590.1
>TraesNOR2D03G01284590.2
>TraesNOR2D03G01292470.1
>TraesNOR2D03G01294980.1
>TraesNOR2D03G01295250.1
>TraesNOR2D03G01315690.1
>TraesNOR2D03G01315760.1
>TraesNOR2D03G01320620.1
>TraesNOR2D03G01320670.1
>TraesNOR2D03G01320700.1
>TraesNOR2D03G01320740.1
>TraesNOR2D03G01320890.1
>TraesNOR2D03G01320920.1
>TraesNOR2D03G01320930.1
>TraesNOR2D03G01320940.1
>TraesNOR2D03G01321070.1
>TraesNOR2D03G01321080.1
>TraesNOR2D03G01321110.1
>TraesNOR2D03G01321170.1
>TraesNOR2D03G01321330.1
>TraesNOR3A03G01370840.1
>TraesNOR3A03G01370840.2
>TraesNOR3A03G01375500.1
>TraesNOR3A03G01375500.2
>TraesNOR3A03G01375830.1
>TraesNOR3A03G01378240.1
>TraesNOR3A03G01397340.1
>TraesNOR3A03G01397360.1
>TraesNOR3A03G01397360.2
>TraesNOR3A03G01397380.1
>TraesNOR3A03G01397480.1
>TraesNOR3A03G01397520.1
>TraesNOR3A03G01400190.1
>TraesNOR3A03G01447410.1
>TraesNOR3A03G01466830.1
>TraesNOR3A03G01466870.1
>TraesNOR3A03G01466900.1
>TraesNOR3A03G01466950.1
>TraesNOR3A03G01466970.1
>TraesNOR3A03G01471300.1
>TraesNOR3A03G01471300.2
>TraesNOR3A03G01489870.1
>TraesNOR3A03G01500960.1
>TraesNOR3A03G01500990.1
>TraesNOR3A03G01501800.1
>TraesNOR3A03G01505480.1
>TraesNOR3A03G01540120.1
>TraesNOR3A03G01540140.1
>TraesNOR3A03G01540270.1
>TraesNOR3A03G01540320.1
>TraesNOR3A03G01540400.1
>TraesNOR3A03G01540570.1
>TraesNOR3A03G01540710.1
>TraesNOR3B03G01565830.1
>TraesNOR3B03G01612050.1
>TraesNOR3B03G01612050.2
>TraesNOR3B03G01614130.1
>TraesNOR3B03G01614130.2
>TraesNOR3B03G01617300.1
>TraesNOR3B03G01620020.1
>TraesNOR3B03G01640350.1
>TraesNOR3B03G01643130.1
>TraesNOR3B03G01643140.1
>TraesNOR3B03G01643210.1
>TraesNOR3B03G01643220.1
>TraesNOR3B03G01643250.1
>TraesNOR3B03G01682080.1
>TraesNOR3B03G01685050.1
>TraesNOR3B03G01711080.1
>TraesNOR3B03G01711110.1
>TraesNOR3B03G01711160.1
>TraesNOR3B03G01711190.1
>TraesNOR3B03G01711230.1
>TraesNOR3B03G01711370.1
>TraesNOR3B03G01716770.1
>TraesNOR3B03G01738780.1
>TraesNOR3B03G01752480.1
>TraesNOR3B03G01752540.1
>TraesNOR3B03G01752580.1
>TraesNOR3B03G01752590.1
>TraesNOR3B03G01752630.1
>TraesNOR3B03G01752660.1
>TraesNOR3B03G01752670.1
>TraesNOR3B03G01759070.1
>TraesNOR3B03G01807810.1
>TraesNOR3B03G01807930.1
>TraesNOR3B03G01807950.1
>TraesNOR3B03G01808280.1
>TraesNOR3B03G01808350.1
>TraesNOR3D03G01830300.1
>TraesNOR3D03G01865110.1
>TraesNOR3D03G01867200.1
>TraesNOR3D03G01871080.1
>TraesNOR3D03G01873000.1
>TraesNOR3D03G01888210.1
>TraesNOR3D03G01888230.1
>TraesNOR3D03G01888260.1
>TraesNOR3D03G01888290.1
>TraesNOR3D03G01888310.1
>TraesNOR3D03G01890050.1
>TraesNOR3D03G01926110.1
>TraesNOR3D03G01928310.1
>TraesNOR3D03G01928310.2
>TraesNOR3D03G01948200.1
>TraesNOR3D03G01948210.1
>TraesNOR3D03G01948320.1
>TraesNOR3D03G01948350.1
>TraesNOR3D03G01948400.1
>TraesNOR3D03G01952610.1
>TraesNOR3D03G01970060.1
>TraesNOR3D03G01982660.1
>TraesNOR3D03G01982690.1
>TraesNOR3D03G01982700.1
>TraesNOR3D03G01982720.1
>TraesNOR3D03G02022770.1
>TraesNOR3D03G02022860.1
>TraesNOR3D03G02022970.1
>TraesNOR3D03G02022990.1
>TraesNOR3D03G02023040.1
>TraesNOR3D03G02023180.1
>TraesNOR4A03G02042390.1
>TraesNOR4A03G02054690.1
>TraesNOR4A03G02054780.1
>TraesNOR4A03G02054790.1
>TraesNOR4A03G02066950.1
>TraesNOR4A03G02076780.1
>TraesNOR4A03G02081050.1
>TraesNOR4A03G02081520.1
>TraesNOR4A03G02081520.2
>TraesNOR4A03G02130540.1
>TraesNOR4A03G02130590.1
>TraesNOR4A03G02130620.1
>TraesNOR4A03G02133440.1
>TraesNOR4A03G02148320.1
>TraesNOR4A03G02201890.1
>TraesNOR4A03G02201920.1
>TraesNOR4A03G02201970.1
>TraesNOR4A03G02203450.1
>TraesNOR4A03G02208280.1
>TraesNOR4A03G02211260.1
>TraesNOR4A03G02221920.1
>TraesNOR4B03G02282290.1
>TraesNOR4B03G02289070.1
>TraesNOR4B03G02289080.1
>TraesNOR4B03G02289110.1
>TraesNOR4B03G02289130.1
>TraesNOR4B03G02334660.1
>TraesNOR4B03G02334730.1
>TraesNOR4B03G02336310.1
>TraesNOR4B03G02339490.1
>TraesNOR4B03G02339490.2
>TraesNOR4B03G02350030.1
>TraesNOR4B03G02365710.1
>TraesNOR4B03G02365720.1
>TraesNOR4B03G02365770.1
>TraesNOR4B03G02381010.1
>TraesNOR4B03G02411260.1
>TraesNOR4B03G02411270.1
>TraesNOR4B03G02414690.1
>TraesNOR4B03G02414700.1
>TraesNOR4B03G02426940.1
>TraesNOR4D03G02463520.1
>TraesNOR4D03G02468560.1
>TraesNOR4D03G02468570.1
>TraesNOR4D03G02468610.1
>TraesNOR4D03G02468730.1
>TraesNOR4D03G02511050.1
>TraesNOR4D03G02511080.1
>TraesNOR4D03G02512000.1
>TraesNOR4D03G02514480.1
>TraesNOR4D03G02523510.1
>TraesNOR4D03G02537200.1
>TraesNOR4D03G02537210.1
>TraesNOR4D03G02537240.1
>TraesNOR4D03G02550580.1
>TraesNOR4D03G02575670.1
>TraesNOR4D03G02575700.1
>TraesNOR5A03G02598610.1
>TraesNOR5A03G02598630.1
>TraesNOR5A03G02598690.1
>TraesNOR5A03G02598730.1
>TraesNOR5A03G02598760.1
>TraesNOR5A03G02626330.1
>TraesNOR5A03G02641430.1
>TraesNOR5A03G02641430.2
>TraesNOR5A03G02666870.1
>TraesNOR5A03G02703970.1
>TraesNOR5A03G02730380.1
>TraesNOR5A03G02755990.1
>TraesNOR5A03G02756060.1
>TraesNOR5A03G02756080.1
>TraesNOR5A03G02756290.1
>TraesNOR5A03G02756300.1
>TraesNOR5A03G02766220.1
>TraesNOR5A03G02796840.1
>TraesNOR5A03G02796850.1
>TraesNOR5A03G02808800.1
>TraesNOR5A03G02808820.1
>TraesNOR5A03G02808830.1
>TraesNOR5A03G02808840.1
>TraesNOR5A03G02808850.1
>TraesNOR5A03G02808860.1
>TraesNOR5A03G02808880.1
>TraesNOR5A03G02808890.1
>TraesNOR5A03G02808910.1
>TraesNOR5B03G02831370.1
>TraesNOR5B03G02859550.1
>TraesNOR5B03G02877450.1
>TraesNOR5B03G02893700.1
>TraesNOR5B03G02935040.1
>TraesNOR5B03G02951620.1
>TraesNOR5B03G02964510.1
>TraesNOR5B03G02977330.1
>TraesNOR5B03G02993940.1
>TraesNOR5B03G02993950.1
>TraesNOR5B03G02994140.1
>TraesNOR5B03G02994150.1
>TraesNOR5B03G03003920.1
>TraesNOR5D03G03072850.1
>TraesNOR5D03G03098860.1
>TraesNOR5D03G03115200.1
>TraesNOR5D03G03115200.2
>TraesNOR5D03G03123410.1
>TraesNOR5D03G03164790.1
>TraesNOR5D03G03190350.1
>TraesNOR5D03G03201320.1
>TraesNOR5D03G03215340.1
>TraesNOR5D03G03215360.1
>TraesNOR5D03G03215370.1
>TraesNOR5D03G03215710.1
>TraesNOR5D03G03215720.1
>TraesNOR5D03G03224150.1
>TraesNOR6A03G03274600.1
>TraesNOR6A03G03279000.1
>TraesNOR6A03G03279000.2
>TraesNOR6A03G03279020.1
>TraesNOR6A03G03279030.1
>TraesNOR6A03G03279050.1
>TraesNOR6A03G03281970.1
>TraesNOR6A03G03292420.1
>TraesNOR6A03G03307870.1
>TraesNOR6A03G03314870.1
>TraesNOR6A03G03314870.2
>TraesNOR6A03G03315540.1
>TraesNOR6A03G03410470.1
>TraesNOR6A03G03412430.1
>TraesNOR6A03G03415720.1
>TraesNOR6A03G03416970.1
>TraesNOR6A03G03433660.1
>TraesNOR6A03G03433710.1
>TraesNOR6A03G03447300.1
>TraesNOR6B03G03464620.1
>TraesNOR6B03G03471700.1
>TraesNOR6B03G03471770.1
>TraesNOR6B03G03471790.1
>TraesNOR6B03G03471810.1
>TraesNOR6B03G03471840.1
>TraesNOR6B03G03475170.1
>TraesNOR6B03G03492180.1
>TraesNOR6B03G03512420.1
>TraesNOR6B03G03520760.1
>TraesNOR6B03G03521360.1
>TraesNOR6B03G03622140.1
>TraesNOR6B03G03625470.1
>TraesNOR6B03G03630110.1
>TraesNOR6B03G03630160.1
>TraesNOR6B03G03631510.1
>TraesNOR6B03G03655530.1
>TraesNOR6B03G03655550.1
>TraesNOR6B03G03655640.1
>TraesNOR6B03G03655670.1
>TraesNOR6B03G03676090.1
>TraesNOR6B03G03676090.2
>TraesNOR6B03G03676090.3
>TraesNOR6D03G03689540.1
>TraesNOR6D03G03689550.1
>TraesNOR6D03G03695880.1
>TraesNOR6D03G03695910.1
>TraesNOR6D03G03695930.1
>TraesNOR6D03G03695990.1
>TraesNOR6D03G03696010.1
>TraesNOR6D03G03698170.1
>TraesNOR6D03G03704780.1
>TraesNOR6D03G03718400.1
>TraesNOR6D03G03725400.1
>TraesNOR6D03G03725830.1
>TraesNOR6D03G03804010.1
>TraesNOR6D03G03805900.1
>TraesNOR6D03G03808890.1
>TraesNOR6D03G03808940.1
>TraesNOR6D03G03810060.1
>TraesNOR6D03G03826430.1
>TraesNOR6D03G03826470.1
>TraesNOR6D03G03839990.1
>TraesNOR6D03G03839990.2
>TraesNOR7A03G03858750.1
>TraesNOR7A03G03864280.1
>TraesNOR7A03G03873020.1
>TraesNOR7A03G03874810.1
>TraesNOR7A03G03874880.1
>TraesNOR7A03G03885790.1
>TraesNOR7A03G03885800.1
>TraesNOR7A03G03911750.1
>TraesNOR7A03G03911770.1
>TraesNOR7A03G03911790.1
>TraesNOR7A03G03911840.1
>TraesNOR7A03G03911930.1
>TraesNOR7A03G03918730.1
>TraesNOR7A03G03923760.1
>TraesNOR7A03G03923770.1
>TraesNOR7A03G03927920.1
>TraesNOR7A03G03933960.1
>TraesNOR7A03G03936110.1
>TraesNOR7A03G03940210.1
>TraesNOR7A03G03946070.1
>TraesNOR7A03G03946070.2
>TraesNOR7A03G03946070.3
>TraesNOR7A03G03946070.4
>TraesNOR7A03G03982950.1
>TraesNOR7A03G03992900.1
>TraesNOR7A03G03992940.1
>TraesNOR7A03G03995010.1
>TraesNOR7A03G03995110.1
>TraesNOR7A03G03995120.1
>TraesNOR7A03G03997720.1
>TraesNOR7A03G03997990.1
>TraesNOR7A03G03998050.1
>TraesNOR7A03G03998090.1
>TraesNOR7A03G03998150.1
>TraesNOR7A03G03998160.1
>TraesNOR7A03G03998230.1
>TraesNOR7A03G04014580.1
>TraesNOR7A03G04014650.1
>TraesNOR7A03G04026750.1
>TraesNOR7A03G04028270.1
>TraesNOR7A03G04028350.1
>TraesNOR7A03G04037450.1
>TraesNOR7A03G04037480.1
>TraesNOR7A03G04046070.1
>TraesNOR7A03G04046110.1
>TraesNOR7A03G04046860.1
>TraesNOR7B03G04094670.1
>TraesNOR7B03G04094740.1
>TraesNOR7B03G04127900.1
>TraesNOR7B03G04127920.1
>TraesNOR7B03G04127960.1
>TraesNOR7B03G04128000.1
>TraesNOR7B03G04128080.1
>TraesNOR7B03G04128140.1
>TraesNOR7B03G04128160.1
>TraesNOR7B03G04128220.1
>TraesNOR7B03G04128240.1
>TraesNOR7B03G04135960.1
>TraesNOR7B03G04141030.1
>TraesNOR7B03G04145240.1
>TraesNOR7B03G04148820.1
>TraesNOR7B03G04154440.1
>TraesNOR7B03G04158860.1
>TraesNOR7B03G04164470.1
>TraesNOR7B03G04164470.2
>TraesNOR7B03G04164470.3
>TraesNOR7B03G04199670.1
>TraesNOR7B03G04207900.1
>TraesNOR7B03G04207920.1
>TraesNOR7B03G04207930.1
>TraesNOR7B03G04213310.1
>TraesNOR7B03G04213330.1
>TraesNOR7B03G04224390.1
>TraesNOR7B03G04224420.1
>TraesNOR7B03G04224430.1
>TraesNOR7B03G04224450.1
>TraesNOR7B03G04224620.1
>TraesNOR7B03G04224690.1
>TraesNOR7B03G04224710.1
>TraesNOR7B03G04224790.1
>TraesNOR7B03G04225070.1
>TraesNOR7B03G04233360.1
>TraesNOR7B03G04233390.1
>TraesNOR7B03G04233430.1
>TraesNOR7B03G04245900.1
>TraesNOR7B03G04247460.1
>TraesNOR7B03G04247530.1
>TraesNOR7B03G04258230.1
>TraesNOR7B03G04258400.1
>TraesNOR7B03G04269320.1
>TraesNOR7B03G04269470.1
>TraesNOR7B03G04270710.1
>TraesNOR7B03G04270720.1
>TraesNOR7B03G04270820.1
>TraesNOR7D03G04335500.1
>TraesNOR7D03G04341040.1
>TraesNOR7D03G04341050.1
>TraesNOR7D03G04341160.1
>TraesNOR7D03G04348460.1
>TraesNOR7D03G04350070.1
>TraesNOR7D03G04350090.1
>TraesNOR7D03G04350110.1
>TraesNOR7D03G04350130.1
>TraesNOR7D03G04360100.1
>TraesNOR7D03G04387980.1
>TraesNOR7D03G04388040.1
>TraesNOR7D03G04388050.1
>TraesNOR7D03G04388070.1
>TraesNOR7D03G04388080.1
>TraesNOR7D03G04388120.1
>TraesNOR7D03G04388140.1
>TraesNOR7D03G04388200.1
>TraesNOR7D03G04395080.1
>TraesNOR7D03G04399280.1
>TraesNOR7D03G04403280.1
>TraesNOR7D03G04409760.1
>TraesNOR7D03G04411870.1
>TraesNOR7D03G04415110.1
>TraesNOR7D03G04420410.1
>TraesNOR7D03G04452130.1
>TraesNOR7D03G04459780.1
>TraesNOR7D03G04459840.1
>TraesNOR7D03G04459850.1
>TraesNOR7D03G04459890.1
>TraesNOR7D03G04459920.1
>TraesNOR7D03G04459940.1
>TraesNOR7D03G04465120.1
>TraesNOR7D03G04465120.2
>TraesNOR7D03G04465130.1
>TraesNOR7D03G04474220.1
>TraesNOR7D03G04474230.1
>TraesNOR7D03G04474270.1
>TraesNOR7D03G04474310.1
>TraesNOR7D03G04474320.1
>TraesNOR7D03G04474430.1
>TraesNOR7D03G04474670.1
>TraesNOR7D03G04482930.1
>TraesNOR7D03G04493570.1
>TraesNOR7D03G04495040.1
>TraesNOR7D03G04495130.1
>TraesNOR7D03G04504060.1
>TraesNOR7D03G04504160.1
>TraesNOR7D03G04512150.1
>TraesNOR7D03G04512260.1
>TraesNOR7D03G04513250.1
>TraesNORUn03G04558300.1
>TraesNORUn03G04585050.1
>TraesNORUn03G04592730.1
>TraesNORUn03G04594600.1
>TraesNORUn03G04600820.1
>TraesNORUn03G04614260.1
>TraesNORUn03G04632940.1
>TraesNORUn03G04637030.1
>TraesNORUn03G04638750.1
>TraesNORUn03G04638760.1
>TraesNORUn03G04638770.1
>TraesNORUn03G04650860.1
>TraesNORUn03G04653450.1
>TraesNORUn03G04653460.1
>TraesNORUn03G04668210.1
>TraesNORUn03G04668250.1
>TraesNORUn03G04669870.1
>TraesNORUn03G04670320.1
>TraesNORUn03G04670350.1
>TraesNORUn03G04672150.1
>TraesNORUn03G04687140.1
>TraesNORUn03G04692070.1
>TraesNORUn03G04700900.1
>TraesNORUn03G04706880.1
>TraesNORUn03G04710620.1
>TraesNORUn03G04727030.1
>TraesNORUn03G04734510.1
>TraesNORUn03G04737950.1
>TraesNORUn03G04737960.1
>TraesNORUn03G04755210.1
>TraesNORUn03G04756110.1
>TraesNORUn03G04758140.1
>TraesNORUn03G04759020.1
>TraesNORUn03G04764760.1
>TraesNORUn03G04768450.1
>TraesNORUn03G04778290.1
>TraesNORUn03G04799440.1
>TraesNORUn03G04800070.1
>TraesNORUn03G04802510.1
>TraesNORUn03G04802530.1
