# Supplementary material for: Comparative gene retention analysis in barley, wild emmer, and bread wheat pangenome lines reveals factors affecting gene retention following gene duplication
Source: BMC Biol. 2023 Feb 6;21:25. doi: 10.1186/s12915-022-01503-z (PMC9903521; doi:10.1186/s12915-022-01503-z)
Supplement: Supplementary file 13 — Additional file 13. Gene annotation validation results of selected OGs genes in 15 wheat genome assemblies. [file 12915_2022_1503_MOESM13_ESM.zip › bitacora_run1_outputs/TraesNORIN61/OG0000944_scan_gene_id.txt]

>TraesNOR1A03G00000610.1
>TraesNOR1A03G00135270.1
>TraesNOR1A03G00148130.1
>TraesNOR1A03G00151800.1
>TraesNOR1B03G00343400.1
>TraesNOR1B03G00359150.1
>TraesNOR1B03G00365560.1
>TraesNOR1B03G00365560.2
>TraesNOR1D03G00550150.1
>TraesNOR1D03G00554670.1
>TraesNOR2A03G00721640.1
>TraesNOR2A03G00721640.2
>TraesNOR2A03G00721640.3
>TraesNOR2A03G00721640.4
>TraesNOR2A03G00724010.1
>TraesNOR2A03G00724010.2
>TraesNOR2A03G00724010.3
>TraesNOR2B03G00969270.1
>TraesNOR2B03G00969270.2
>TraesNOR2B03G00969270.3
>TraesNOR2B03G00969270.4
>TraesNOR2B03G00969270.5
>TraesNOR2B03G00969270.6
>TraesNOR2B03G00969270.7
>TraesNOR2B03G00969270.8
>TraesNOR2B03G00970870.1
>TraesNOR2B03G00970870.2
>TraesNOR2B03G00970870.3
>TraesNOR2D03G01139940.1
>TraesNOR2D03G01213940.1
>TraesNOR2D03G01213940.2
>TraesNOR2D03G01213940.3
>TraesNOR2D03G01215640.1
>TraesNOR2D03G01215640.2
>TraesNOR2D03G01215640.3
>TraesNOR3A03G01355140.1
>TraesNOR3A03G01361000.1
>TraesNOR3A03G01368430.1
>TraesNOR3A03G01457350.1
>TraesNOR3A03G01498250.1
>TraesNOR3B03G01698340.1
>TraesNOR3B03G01748620.1
>TraesNOR3D03G01849540.1
>TraesNOR3D03G01849540.2
>TraesNOR3D03G01937170.1
>TraesNOR3D03G01979760.1
>TraesNOR4A03G02144720.1
>TraesNOR4A03G02147480.1
>TraesNOR4A03G02147490.1
>TraesNOR4A03G02160300.1
>TraesNOR4A03G02177610.1
>TraesNOR4A03G02177620.1
>TraesNOR4A03G02218500.1
>TraesNOR4A03G02218560.1
>TraesNOR4A03G02219540.1
>TraesNOR4A03G02219560.1
>TraesNOR4A03G02219620.1
>TraesNOR4A03G02219680.1
>TraesNOR4A03G02219710.1
>TraesNOR4A03G02219830.1
>TraesNOR4A03G02220130.1
>TraesNOR4A03G02222220.1
>TraesNOR4A03G02222280.1
>TraesNOR4B03G02255360.1
>TraesNOR4B03G02255890.1
>TraesNOR4B03G02272430.1
>TraesNOR4B03G02272450.1
>TraesNOR4B03G02272450.2
>TraesNOR4B03G02275770.1
>TraesNOR4B03G02425550.1
>TraesNOR4D03G02443230.1
>TraesNOR4D03G02443230.2
>TraesNOR4D03G02443560.1
>TraesNOR4D03G02455270.1
>TraesNOR4D03G02455290.1
>TraesNOR4D03G02457980.1
>TraesNOR5A03G02601710.1
>TraesNOR5A03G02609580.1
>TraesNOR5A03G02646040.1
>TraesNOR5A03G02729780.1
>TraesNOR5A03G02763280.1
>TraesNOR5A03G02763300.1
>TraesNOR5A03G02807590.1
>TraesNOR5B03G02843640.1
>TraesNOR5B03G02866520.1
>TraesNOR5B03G02963650.1
>TraesNOR5B03G03000930.1
>TraesNOR5B03G03000930.2
>TraesNOR5B03G03000980.1
>TraesNOR5B03G03001060.1
>TraesNOR5B03G03048090.1
>TraesNOR5B03G03048240.1
>TraesNOR5B03G03048250.1
>TraesNOR5D03G03083400.1
>TraesNOR5D03G03105110.1
>TraesNOR5D03G03164020.2
>TraesNOR5D03G03164030.1
>TraesNOR5D03G03189830.1
>TraesNOR5D03G03221720.1
>TraesNOR5D03G03221720.2
>TraesNOR5D03G03221730.1
>TraesNOR5D03G03221730.2
>TraesNOR5D03G03221750.1
>TraesNOR5D03G03221750.2
>TraesNOR5D03G03221750.3
>TraesNOR5D03G03221750.4
>TraesNOR5D03G03221780.1
>TraesNOR5D03G03262070.1
>TraesNOR6A03G03319620.1
>TraesNOR6A03G03352120.1
>TraesNOR6A03G03357150.1
>TraesNOR6B03G03525800.1
>TraesNOR6B03G03564210.1
>TraesNOR6B03G03567480.1
>TraesNOR6B03G03595530.1
>TraesNOR6D03G03729810.1
>TraesNOR6D03G03756340.1
>TraesNOR6D03G03759350.1
>TraesNOR7A03G03855960.1
>TraesNOR7A03G03855970.1
>TraesNOR7A03G03856050.1
>TraesNOR7A03G03856520.1
>TraesNOR7A03G03856530.1
>TraesNOR7A03G03856560.1
>TraesNOR7A03G03856640.1
>TraesNOR7A03G03856770.1
>TraesNOR7A03G03856820.1
>TraesNOR7A03G03856860.1
>TraesNOR7A03G03856940.1
>TraesNOR7A03G03857070.1
>TraesNOR7A03G03857080.1
>TraesNOR7A03G03857200.1
>TraesNOR7A03G04039780.1
>TraesNOR7B03G04261020.1
>TraesNOR7B03G04261130.1
>TraesNOR7B03G04261260.1
>TraesNOR7B03G04261290.1
>TraesNOR7D03G04332600.1
>TraesNOR7D03G04332700.1
>TraesNOR7D03G04333390.1
>TraesNOR7D03G04333420.1
>TraesNOR7D03G04333440.1
>TraesNOR7D03G04333470.1
>TraesNOR7D03G04333520.1
>TraesNOR7D03G04333550.1
>TraesNOR7D03G04506320.1
>TraesNORUn03G04556950.1
>TraesNORUn03G04676030.1
>TraesNORUn03G04722290.1
