# Supplementary material for: Comparative gene retention analysis in barley, wild emmer, and bread wheat pangenome lines reveals factors affecting gene retention following gene duplication
Source: BMC Biol. 2023 Feb 6;21:25. doi: 10.1186/s12915-022-01503-z (PMC9903521; doi:10.1186/s12915-022-01503-z)
Supplement: Supplementary file 13 — Additional file 13. Gene annotation validation results of selected OGs genes in 15 wheat genome assemblies. [file 12915_2022_1503_MOESM13_ESM.zip › bitacora_run1_outputs/TraesNORIN61/OG0003812_scan_gene_id.txt]

>TraesNOR1A03G00118680.1
>TraesNOR1B03G00321820.1
>TraesNOR1D03G00518110.1
>TraesNOR6A03G03278950.1
>TraesNOR6B03G03471690.1
>TraesNOR6D03G03695860.1
>TraesNOR7B03G04133210.1
