# Supplementary material for: Comparative gene retention analysis in barley, wild emmer, and bread wheat pangenome lines reveals factors affecting gene retention following gene duplication
Source: BMC Biol. 2023 Feb 6;21:25. doi: 10.1186/s12915-022-01503-z (PMC9903521; doi:10.1186/s12915-022-01503-z)
Supplement: Supplementary file 13 — Additional file 13. Gene annotation validation results of selected OGs genes in 15 wheat genome assemblies. [file 12915_2022_1503_MOESM13_ESM.zip › bitacora_run1_outputs/TraesNORIN61/OG0000333_scan_gene_id.txt]

>TraesNOR1A03G00183560.1
>TraesNOR1A03G00183560.2
>TraesNOR1A03G00183560.3
>TraesNOR1A03G00183560.4
>TraesNOR1B03G00407680.1
>TraesNOR1B03G00407680.2
>TraesNOR1B03G00407680.3
>TraesNOR1D03G00478490.1
>TraesNOR1D03G00478490.2
>TraesNOR1D03G00585260.1
>TraesNOR1D03G00585260.2
>TraesNOR1D03G00585260.3
>TraesNOR1D03G00585260.4
>TraesNOR2A03G00642750.1
>TraesNOR2A03G00702240.1
>TraesNOR2A03G00703430.1
>TraesNOR2A03G00767010.1
>TraesNOR2A03G00767010.2
>TraesNOR2A03G00771320.1
>TraesNOR2A03G00772810.1
>TraesNOR2A03G00772950.1
>TraesNOR2A03G00772970.1
>TraesNOR2B03G00905210.1
>TraesNOR2B03G01016870.1
>TraesNOR2B03G01022290.1
>TraesNOR2B03G01024250.1
>TraesNOR2B03G01024380.1
>TraesNOR2B03G01024520.1
>TraesNOR2B03G01024520.2
>TraesNOR2D03G01153220.1
>TraesNOR2D03G01258680.1
>TraesNOR2D03G01258680.2
>TraesNOR2D03G01262970.1
>TraesNOR2D03G01264350.1
>TraesNOR2D03G01264500.1
>TraesNOR2D03G01264560.1
>TraesNOR3A03G01365030.1
>TraesNOR3A03G01401660.1
>TraesNOR3A03G01401660.2
>TraesNOR3B03G01562900.1
>TraesNOR3B03G01606570.1
>TraesNOR3B03G01639470.1
>TraesNOR3B03G01639470.2
>TraesNOR3B03G01688790.1
>TraesNOR3D03G01859770.1
>TraesNOR3D03G01891010.1
>TraesNOR3D03G01891010.2
>TraesNOR3D03G01891010.3
>TraesNOR4A03G02166940.1
>TraesNOR4A03G02166990.1
>TraesNOR4A03G02224560.1
>TraesNOR4A03G02224560.2
>TraesNOR4A03G02224560.3
>TraesNOR4A03G02224560.4
>TraesNOR4B03G02248070.1
>TraesNOR4B03G02249350.1
>TraesNOR4B03G02249380.1
>TraesNOR4D03G02437520.1
>TraesNOR4D03G02437540.1
>TraesNOR5A03G02673970.1
>TraesNOR5A03G02758810.1
>TraesNOR5A03G02771750.1
>TraesNOR5A03G02771750.2
>TraesNOR5B03G02875450.1
>TraesNOR5B03G02875450.2
>TraesNOR5B03G02900370.1
>TraesNOR5B03G03010980.1
>TraesNOR5B03G03011350.1
>TraesNOR5B03G03012000.1
>TraesNOR5B03G03013080.1
>TraesNOR5B03G03013080.2
>TraesNOR5B03G03014010.1
>TraesNOR5B03G03018060.1
>TraesNOR5D03G03133350.1
>TraesNOR5D03G03141910.1
>TraesNOR5D03G03229530.1
>TraesNOR5D03G03229720.1
>TraesNOR5D03G03229720.2
>TraesNOR6A03G03337130.1
>TraesNOR6A03G03392200.1
>TraesNOR6A03G03448820.1
>TraesNOR6A03G03448820.2
>TraesNOR6A03G03448820.3
>TraesNOR6B03G03543930.1
>TraesNOR6B03G03599000.1
>TraesNOR6B03G03678260.1
>TraesNOR6B03G03678260.2
>TraesNOR6D03G03742330.1
>TraesNOR6D03G03742330.2
>TraesNOR6D03G03786120.1
>TraesNOR6D03G03841890.1
>TraesNOR6D03G03841890.2
>TraesNOR6D03G03841890.3
>TraesNOR6D03G03841890.4
>TraesNOR7A03G03853550.1
>TraesNOR7A03G03853550.2
>TraesNOR7A03G03853550.3
>TraesNOR7A03G03853550.4
>TraesNOR7A03G03862830.1
>TraesNOR7A03G04005930.1
>TraesNOR7A03G04045000.1
>TraesNOR7A03G04064900.1
>TraesNOR7A03G04069080.1
>TraesNOR7A03G04069130.1
>TraesNOR7A03G04079010.1
>TraesNOR7B03G04216660.1
>TraesNOR7B03G04268470.1
>TraesNOR7B03G04301890.1
>TraesNOR7B03G04313830.1
>TraesNOR7D03G04330160.1
>TraesNOR7D03G04330160.2
>TraesNOR7D03G04339430.1
>TraesNOR7D03G04466890.1
>TraesNOR7D03G04511440.1
>TraesNOR7D03G04543180.1
>TraesNOR7D03G04543200.1
>TraesNOR7D03G04543350.1
>TraesNORUn03G04569610.1
>TraesNORUn03G04634520.1
>TraesNORUn03G04658890.1
>TraesNORUn03G04664070.1
>TraesNORUn03G04710830.1
>TraesNORUn03G04746430.1
>TraesNORUn03G04757580.1
