# Supplementary material for: Comparative gene retention analysis in barley, wild emmer, and bread wheat pangenome lines reveals factors affecting gene retention following gene duplication
Source: BMC Biol. 2023 Feb 6;21:25. doi: 10.1186/s12915-022-01503-z (PMC9903521; doi:10.1186/s12915-022-01503-z)
Supplement: Supplementary file 13 — Additional file 13. Gene annotation validation results of selected OGs genes in 15 wheat genome assemblies. [file 12915_2022_1503_MOESM13_ESM.zip › bitacora_run1_outputs/TraesNORIN61/OG0007892_scan_gene_id.txt]

>TraesNOR1A03G00003820.1
>TraesNOR1A03G00003970.1
>TraesNOR1A03G00004130.1
>TraesNOR1A03G00019710.1
>TraesNOR1A03G00020420.1
>TraesNOR1A03G00043300.1
>TraesNOR1A03G00072150.1
>TraesNOR1A03G00100520.1
>TraesNOR1B03G00246110.1
>TraesNOR1B03G00348080.1
>TraesNOR1D03G00411240.1
>TraesNOR1D03G00451810.1
>TraesNOR1D03G00454640.1
>TraesNOR1D03G00475830.1
>TraesNOR1D03G00503000.1
>TraesNOR2A03G00603960.1
>TraesNOR2A03G00608940.1
>TraesNOR2A03G00627740.1
>TraesNOR2A03G00646810.1
>TraesNOR2A03G00646810.2
>TraesNOR2A03G00646810.3
>TraesNOR2A03G00648130.1
>TraesNOR2A03G00654000.1
>TraesNOR2A03G00654010.1
>TraesNOR2A03G00824060.1
>TraesNOR2A03G00828470.1
>TraesNOR2B03G00851520.1
>TraesNOR2B03G00860180.1
>TraesNOR2B03G00874300.1
>TraesNOR2B03G00886530.1
>TraesNOR2B03G00916710.1
>TraesNOR2B03G00917840.1
>TraesNOR2B03G01096970.1
>TraesNOR2D03G01117680.1
>TraesNOR2D03G01117680.2
>TraesNOR2D03G01129270.1
>TraesNOR2D03G01137970.1
>TraesNOR2D03G01140540.1
>TraesNOR2D03G01163480.1
>TraesNOR2D03G01164530.1
>TraesNOR2D03G01309750.1
>TraesNOR2D03G01310120.1
>TraesNOR2D03G01319040.1
>TraesNOR3A03G01355820.1
>TraesNOR3A03G01421970.1
>TraesNOR3A03G01531550.1
>TraesNOR3B03G01594750.1
>TraesNOR3B03G01653400.1
>TraesNOR3B03G01795090.1
>TraesNOR3B03G01795870.1
>TraesNOR3D03G01850030.1
>TraesNOR3D03G01904010.1
>TraesNOR3D03G02013760.1
>TraesNOR3D03G02014430.1
>TraesNOR3D03G02023950.1
>TraesNOR4A03G02046880.1
>TraesNOR4A03G02178350.1
>TraesNOR4A03G02178420.1
>TraesNOR4A03G02178450.1
>TraesNOR4A03G02237380.1
>TraesNOR4B03G02375030.1
>TraesNOR4B03G02407520.1
>TraesNOR4B03G02407570.1
>TraesNOR4B03G02407620.1
>TraesNOR4B03G02407800.1
>TraesNOR4B03G02407890.1
>TraesNOR4D03G02545620.1
>TraesNOR4D03G02570680.1
>TraesNOR5A03G02674210.1
>TraesNOR5A03G02706000.1
>TraesNOR5A03G02754610.1
>TraesNOR5A03G02776490.1
>TraesNOR5A03G02792470.1
>TraesNOR5A03G02792540.1
>TraesNOR5B03G02886600.1
>TraesNOR5B03G02917280.1
>TraesNOR5B03G02937670.1
>TraesNOR5B03G02942970.1
>TraesNOR5B03G03010710.1
>TraesNOR5B03G03017480.1
>TraesNOR5B03G03046920.1
>TraesNOR5B03G03046940.1
>TraesNOR5B03G03046970.1
>TraesNOR5B03G03052140.1
>TraesNOR5D03G03122470.1
>TraesNOR5D03G03133920.1
>TraesNOR5D03G03165380.1
>TraesNOR5D03G03166900.1
>TraesNOR5D03G03171180.1
>TraesNOR5D03G03214100.1
>TraesNOR5D03G03229260.1
>TraesNOR5D03G03234090.1
>TraesNOR5D03G03258820.1
>TraesNOR5D03G03258910.1
>TraesNOR5D03G03258940.1
>TraesNOR5D03G03261280.1
>TraesNOR6A03G03332220.1
>TraesNOR6A03G03340700.1
>TraesNOR6A03G03429990.1
>TraesNOR6B03G03473400.1
>TraesNOR6B03G03648690.1
>TraesNOR6B03G03648770.1
>TraesNOR6B03G03649730.1
>TraesNOR6D03G03681150.1
>TraesNOR6D03G03682640.1
>TraesNOR6D03G03822190.1
>TraesNOR6D03G03822250.1
>TraesNOR6D03G03822320.1
>TraesNOR7A03G03848530.1
>TraesNOR7A03G03850480.1
>TraesNOR7A03G03928040.1
>TraesNOR7A03G04022540.1
>TraesNOR7A03G04028130.1
>TraesNOR7A03G04045940.1
>TraesNOR7B03G04145340.1
>TraesNOR7B03G04239920.1
>TraesNOR7B03G04240700.1
>TraesNOR7B03G04242230.1
>TraesNOR7B03G04247270.1
>TraesNOR7B03G04269260.1
>TraesNOR7D03G04403340.1
>TraesNOR7D03G04489210.1
>TraesNOR7D03G04494950.1
>TraesNOR7D03G04512050.1
>TraesNORUn03G04652010.1
>TraesNORUn03G04674390.1
>TraesNORUn03G04688730.1
>TraesNORUn03G04701180.1
