# Supplementary material for: Comparative gene retention analysis in barley, wild emmer, and bread wheat pangenome lines reveals factors affecting gene retention following gene duplication
Source: BMC Biol. 2023 Feb 6;21:25. doi: 10.1186/s12915-022-01503-z (PMC9903521; doi:10.1186/s12915-022-01503-z)
Supplement: Supplementary file 13 — Additional file 13. Gene annotation validation results of selected OGs genes in 15 wheat genome assemblies. [file 12915_2022_1503_MOESM13_ESM.zip › bitacora_run1_outputs/TraesNORIN61/OG0001431_scan_gene_id.txt]

>TraesNOR2A03G00628440.1
>TraesNOR2A03G00650360.1
>TraesNOR2A03G00650360.2
>TraesNOR2A03G00791540.1
>TraesNOR2B03G00887270.1
>TraesNOR2B03G00887270.2
>TraesNOR2B03G00915020.1
>TraesNOR2B03G01049210.1
>TraesNOR2B03G01093440.1
>TraesNOR2B03G01093440.2
>TraesNOR2D03G01138470.1
>TraesNOR2D03G01138470.2
>TraesNOR2D03G01161300.1
>TraesNOR2D03G01161300.2
>TraesNOR2D03G01285160.1
>TraesNOR2D03G01285160.2
>TraesNOR2D03G01305640.1
>TraesNOR2D03G01316810.1
>TraesNOR3A03G01492200.1
>TraesNOR3A03G01492200.2
>TraesNOR3A03G01492200.3
>TraesNOR3A03G01492200.4
>TraesNOR3A03G01492200.5
>TraesNOR3B03G01740660.1
>TraesNOR3B03G01740660.2
>TraesNOR3B03G01740660.3
>TraesNOR3B03G01740660.4
>TraesNOR3B03G01764410.1
>TraesNOR3B03G01764410.2
>TraesNOR3D03G01972710.1
>TraesNOR3D03G01972710.2
>TraesNOR3D03G01972710.3
>TraesNOR3D03G01972710.4
>TraesNOR4A03G02060450.1
>TraesNOR4A03G02088270.1
>TraesNOR4A03G02107690.1
>TraesNOR4A03G02114250.1
>TraesNOR4A03G02126630.1
>TraesNOR4A03G02161680.1
>TraesNOR4A03G02162310.1
>TraesNOR4A03G02162310.2
>TraesNOR4B03G02253470.1
>TraesNOR4B03G02253470.2
>TraesNOR4B03G02253470.3
>TraesNOR4B03G02254190.1
>TraesNOR4B03G02296430.1
>TraesNOR4B03G02312270.1
>TraesNOR4B03G02319950.1
>TraesNOR4B03G02358450.1
>TraesNOR4B03G02358450.2
>TraesNOR4D03G02440590.1
>TraesNOR4D03G02440590.2
>TraesNOR4D03G02441230.1
>TraesNOR4D03G02441230.2
>TraesNOR4D03G02472530.1
>TraesNOR4D03G02499190.1
>TraesNOR4D03G02500810.1
>TraesNOR4D03G02501040.1
>TraesNOR4D03G02530900.1
>TraesNOR4D03G02530900.2
>TraesNOR5A03G02582780.1
>TraesNOR5A03G02659910.1
>TraesNOR5A03G02688740.1
>TraesNOR5A03G02688740.2
>TraesNOR5A03G02688740.3
>TraesNOR5B03G02813000.1
>TraesNOR5B03G02813000.2
>TraesNOR5B03G02885580.1
>TraesNOR5B03G02918530.1
>TraesNOR5B03G02918530.2
>TraesNOR5B03G02918530.3
>TraesNOR5D03G03061740.1
>TraesNOR5D03G03061740.2
>TraesNOR5D03G03061740.3
>TraesNOR5D03G03121790.1
>TraesNOR5D03G03149510.1
>TraesNOR5D03G03149510.2
>TraesNOR5D03G03149510.3
>TraesNOR6A03G03445270.1
>TraesNOR6A03G03445270.2
>TraesNOR6B03G03672880.1
>TraesNOR6D03G03837740.1
>TraesNOR6D03G03837740.2
>TraesNOR6D03G03837740.3
>TraesNOR7A03G03916760.1
>TraesNOR7A03G03967580.1
>TraesNOR7A03G03986390.1
>TraesNOR7A03G03986390.2
>TraesNOR7A03G03986390.3
>TraesNOR7A03G03986390.4
>TraesNOR7A03G03986390.5
>TraesNOR7A03G03986390.6
>TraesNOR7A03G03986390.7
>TraesNOR7A03G04083760.1
>TraesNOR7A03G04083760.2
>TraesNOR7A03G04083810.1
>TraesNOR7B03G04133910.1
>TraesNOR7B03G04175790.1
>TraesNOR7B03G04203010.1
>TraesNOR7B03G04315450.1
>TraesNOR7B03G04315450.2
>TraesNOR7D03G04392890.1
>TraesNOR7D03G04435620.1
>TraesNOR7D03G04454840.1
>TraesNOR7D03G04540220.1
>TraesNOR7D03G04540220.2
>TraesNOR7D03G04540220.3
>TraesNOR7D03G04540300.1
>TraesNOR7D03G04540300.2
>TraesNOR7D03G04540300.3
>TraesNORUn03G04653010.1
>TraesNORUn03G04657910.1
>TraesNORUn03G04699490.1
