# Supplementary material for: Comparative gene retention analysis in barley, wild emmer, and bread wheat pangenome lines reveals factors affecting gene retention following gene duplication
Source: BMC Biol. 2023 Feb 6;21:25. doi: 10.1186/s12915-022-01503-z (PMC9903521; doi:10.1186/s12915-022-01503-z)
Supplement: Supplementary file 13 — Additional file 13. Gene annotation validation results of selected OGs genes in 15 wheat genome assemblies. [file 12915_2022_1503_MOESM13_ESM.zip › bitacora_run1_outputs/TraesNORIN61/OG0001387_scan_gene_id.txt]

>TraesNOR1A03G00010330.1
>TraesNOR1A03G00010350.1
>TraesNOR1A03G00010380.1
>TraesNOR1A03G00146070.1
>TraesNOR1A03G00146120.1
>TraesNOR1A03G00146120.2
>TraesNOR1A03G00146140.1
>TraesNOR1A03G00146150.1
>TraesNOR1A03G00146160.1
>TraesNOR1A03G00146170.1
>TraesNOR1A03G00146170.2
>TraesNOR1A03G00146190.1
>TraesNOR1A03G00146200.1
>TraesNOR1A03G00146240.1
>TraesNOR1A03G00168670.1
>TraesNOR1A03G00171100.1
>TraesNOR1B03G00188390.1
>TraesNOR1B03G00189570.1
>TraesNOR1B03G00195010.1
>TraesNOR1B03G00195040.1
>TraesNOR1B03G00195070.1
>TraesNOR1B03G00195130.1
>TraesNOR1B03G00195270.1
>TraesNOR1B03G00357650.1
>TraesNOR1B03G00357660.1
>TraesNOR1B03G00357720.1
>TraesNOR1B03G00357750.1
>TraesNOR1B03G00357760.1
>TraesNOR1B03G00357820.1
>TraesNOR1B03G00357900.1
>TraesNOR1B03G00406990.1
>TraesNOR1B03G00407020.1
>TraesNOR1B03G00407040.1
>TraesNOR1B03G00407070.1
>TraesNOR1B03G00407090.1
>TraesNOR1B03G00407290.1
>TraesNOR1D03G00413920.1
>TraesNOR1D03G00415410.1
>TraesNOR1D03G00419790.1
>TraesNOR1D03G00419850.1
>TraesNOR1D03G00419860.1
>TraesNOR1D03G00419890.1
>TraesNOR1D03G00419920.1
>TraesNOR1D03G00548390.1
>TraesNOR1D03G00548400.1
>TraesNOR1D03G00548420.1
>TraesNOR1D03G00548440.1
>TraesNOR1D03G00548450.1
>TraesNOR1D03G00548470.1
>TraesNOR1D03G00548470.2
>TraesNOR1D03G00548530.1
>TraesNOR1D03G00548560.1
>TraesNOR1D03G00555410.1
>TraesNOR1D03G00572810.1
>TraesNOR2A03G00601190.1
>TraesNOR2A03G00779780.1
>TraesNOR2A03G00779800.1
>TraesNOR2A03G00789740.1
>TraesNOR2A03G00828670.1
>TraesNOR2B03G00850050.1
>TraesNOR2B03G00868980.1
>TraesNOR2B03G01032550.1
>TraesNOR2B03G01032580.1
>TraesNOR2B03G01046260.1
>TraesNOR2B03G01080310.1
>TraesNOR2B03G01088130.1
>TraesNOR2B03G01088180.1
>TraesNOR2B03G01092270.1
>TraesNOR2D03G01105310.1
>TraesNOR2D03G01110920.1
>TraesNOR2D03G01110920.2
>TraesNOR2D03G01111000.1
>TraesNOR2D03G01125470.1
>TraesNOR2D03G01125470.2
>TraesNOR2D03G01271590.1
>TraesNOR2D03G01271600.1
>TraesNOR2D03G01309890.1
>TraesNOR2D03G01316150.1
>TraesNOR2D03G01318320.1
>TraesNOR3A03G01335190.1
>TraesNOR3A03G01335200.1
>TraesNOR3A03G01375150.1
>TraesNOR3A03G01462490.1
>TraesNOR3A03G01535730.1
>TraesNOR3A03G01551250.1
>TraesNOR3B03G01574330.1
>TraesNOR3B03G01574390.1
>TraesNOR3B03G01591270.1
>TraesNOR3B03G01614660.1
>TraesNOR3B03G01706180.1
>TraesNOR3B03G01753520.1
>TraesNOR3B03G01820230.1
>TraesNOR3D03G01834280.1
>TraesNOR3D03G01834290.1
>TraesNOR3D03G01867690.1
>TraesNOR3D03G01943620.1
>TraesNOR3D03G01977310.1
>TraesNOR3D03G02017850.1
>TraesNOR3D03G02031070.1
>TraesNOR4A03G02034810.1
>TraesNOR4A03G02150160.1
>TraesNOR4A03G02185540.1
>TraesNOR4A03G02206210.1
>TraesNOR4A03G02206250.1
>TraesNOR4A03G02206320.1
>TraesNOR4A03G02223230.1
>TraesNOR4A03G02230690.1
>TraesNOR4A03G02230700.1
>TraesNOR4B03G02269000.1
>TraesNOR4B03G02269040.1
>TraesNOR4B03G02390620.1
>TraesNOR4B03G02416530.1
>TraesNOR4B03G02416530.2
>TraesNOR4B03G02416550.1
>TraesNOR4B03G02416550.2
>TraesNOR4B03G02426670.1
>TraesNOR4B03G02426720.1
>TraesNOR4B03G02426750.1
>TraesNOR4D03G02452720.1
>TraesNOR4D03G02452740.1
>TraesNOR4D03G02452780.1
>TraesNOR4D03G02452780.2
>TraesNOR4D03G02559000.1
>TraesNOR4D03G02576800.1
>TraesNOR5A03G02798140.1
>TraesNOR5B03G02829220.1
>TraesNOR5B03G02829260.1
>TraesNOR5B03G02948690.1
>TraesNOR5B03G03039910.1
>TraesNOR5D03G03175790.1
>TraesNOR5D03G03240900.1
>TraesNOR5D03G03240920.1
>TraesNOR5D03G03240950.1
>TraesNOR5D03G03241150.1
>TraesNOR5D03G03241170.1
>TraesNOR5D03G03253210.1
>TraesNOR6A03G03266140.1
>TraesNOR6A03G03269750.1
>TraesNOR6A03G03440280.1
>TraesNOR6A03G03444910.1
>TraesNOR6B03G03454160.1
>TraesNOR6B03G03457710.1
>TraesNOR6B03G03664650.1
>TraesNOR6B03G03664710.1
>TraesNOR6B03G03664730.1
>TraesNOR6B03G03664800.1
>TraesNOR6B03G03664820.1
>TraesNOR6B03G03664820.2
>TraesNOR6B03G03672160.1
>TraesNOR6D03G03682080.1
>TraesNOR6D03G03685050.1
>TraesNOR6D03G03833180.1
>TraesNOR6D03G03833190.1
>TraesNOR6D03G03837420.1
>TraesNOR7A03G03855100.1
>TraesNOR7A03G03870700.1
>TraesNOR7A03G03870720.1
>TraesNOR7A03G03870730.1
>TraesNOR7A03G03990250.1
>TraesNOR7A03G04071130.1
>TraesNOR7A03G04071130.2
>TraesNOR7A03G04071130.3
>TraesNOR7A03G04081950.1
>TraesNOR7B03G04210950.1
>TraesNOR7B03G04304270.1
>TraesNOR7B03G04304300.1
>TraesNOR7B03G04310620.1
>TraesNOR7B03G04311790.1
>TraesNOR7D03G04332040.1
>TraesNOR7D03G04346260.1
>TraesNOR7D03G04346260.2
>TraesNOR7D03G04346320.1
>TraesNOR7D03G04346330.1
>TraesNOR7D03G04462590.1
>TraesNOR7D03G04534770.1
>TraesNOR7D03G04534790.1
>TraesNOR7D03G04539760.1
>TraesNOR7D03G04539810.1
>TraesNOR7D03G04544710.1
>TraesNORUn03G04567980.1
>TraesNORUn03G04571730.1
>TraesNORUn03G04571740.1
>TraesNORUn03G04571750.1
>TraesNORUn03G04649700.1
>TraesNORUn03G04661200.1
>TraesNORUn03G04661210.1
>TraesNORUn03G04663250.1
>TraesNORUn03G04685150.1
>TraesNORUn03G04712380.1
>TraesNORUn03G04728400.1
>TraesNORUn03G04735400.1
>TraesNORUn03G04735530.1
>TraesNORUn03G04740170.1
>TraesNORUn03G04751830.1
>TraesNORUn03G04788930.1
>TraesNORUn03G04789540.1
>TraesNORUn03G04789870.1
