# Supplementary material for: Comparative gene retention analysis in barley, wild emmer, and bread wheat pangenome lines reveals factors affecting gene retention following gene duplication
Source: BMC Biol. 2023 Feb 6;21:25. doi: 10.1186/s12915-022-01503-z (PMC9903521; doi:10.1186/s12915-022-01503-z)
Supplement: Supplementary file 13 — Additional file 13. Gene annotation validation results of selected OGs genes in 15 wheat genome assemblies. [file 12915_2022_1503_MOESM13_ESM.zip › bitacora_run1_outputs/TraesNORIN61/OG0019582_scan_gene_id.txt]

>TraesNOR1A03G00005180.1
>TraesNOR1A03G00007340.1
>TraesNOR1A03G00024270.1
>TraesNOR1B03G00184840.1
>TraesNOR1B03G00184840.2
>TraesNOR1B03G00184840.3
>TraesNOR1B03G00190960.1
>TraesNOR1B03G00380070.1
>TraesNOR1D03G00414620.1
>TraesNOR1D03G00416730.1
>TraesNOR1D03G00416730.2
>TraesNOR1D03G00416730.3
>TraesNOR3A03G01329010.1
>TraesNOR3A03G01329010.2
>TraesNOR3A03G01329010.3
>TraesNOR3A03G01329270.1
>TraesNOR3A03G01329270.2
>TraesNOR3A03G01329360.1
>TraesNOR3A03G01548770.1
>TraesNOR3A03G01548790.1
>TraesNOR3A03G01548790.2
>TraesNOR3B03G01557680.1
>TraesNOR3B03G01557680.2
>TraesNOR3B03G01557680.3
>TraesNOR3B03G01557740.1
>TraesNOR3B03G01557740.2
>TraesNOR3B03G01557740.3
>TraesNOR3B03G01557750.1
>TraesNOR3D03G01825220.1
>TraesNOR3D03G01825220.2
>TraesNOR3D03G01825240.1
>TraesNOR3D03G01825280.1
>TraesNOR3D03G01825280.2
>TraesNOR3D03G01825330.1
>TraesNOR3D03G01825370.1
>TraesNOR4A03G02037280.1
>TraesNOR4A03G02171090.1
>TraesNOR4A03G02203650.1
>TraesNOR4A03G02203650.2
>TraesNOR4B03G02243070.1
>TraesNOR4B03G02243240.1
>TraesNOR4B03G02243290.1
>TraesNOR4B03G02387040.1
>TraesNOR4B03G02420350.1
>TraesNOR4D03G02433410.1
>TraesNOR4D03G02555560.1
>TraesNOR4D03G02579670.1
>TraesNOR5A03G02743730.1
>TraesNOR5A03G02802030.1
>TraesNOR5B03G02931830.1
>TraesNOR5B03G02931830.2
>TraesNOR5D03G03203710.1
>TraesNOR7A03G03872970.1
>TraesNOR7A03G03913620.1
>TraesNOR7A03G03948550.1
>TraesNOR7A03G04012030.1
>TraesNOR7A03G04083510.1
>TraesNOR7B03G04167100.1
>TraesNOR7B03G04230500.1
>TraesNOR7B03G04318410.1
>TraesNOR7D03G04338790.1
>TraesNOR7D03G04348380.1
>TraesNOR7D03G04422400.1
>TraesNOR7D03G04480260.1
>TraesNOR7D03G04480260.2
>TraesNORUn03G04546060.1
