# Supplementary material for: Comparative gene retention analysis in barley, wild emmer, and bread wheat pangenome lines reveals factors affecting gene retention following gene duplication
Source: BMC Biol. 2023 Feb 6;21:25. doi: 10.1186/s12915-022-01503-z (PMC9903521; doi:10.1186/s12915-022-01503-z)
Supplement: Supplementary file 13 — Additional file 13. Gene annotation validation results of selected OGs genes in 15 wheat genome assemblies. [file 12915_2022_1503_MOESM13_ESM.zip › bitacora_run1_outputs/TraesNORIN61/OG0001648_scan_gene_id.txt]

>TraesNOR1A03G00009890.1
>TraesNOR1A03G00009900.1
>TraesNOR1D03G00419190.1
>TraesNOR1D03G00571810.1
>TraesNOR2A03G00593840.1
>TraesNOR2B03G00839560.1
>TraesNOR2B03G00839630.1
>TraesNOR2B03G00839960.1
>TraesNOR2D03G01104460.1
>TraesNOR2D03G01104460.2
>TraesNOR2D03G01145180.1
>TraesNOR3A03G01450110.1
>TraesNOR3A03G01492690.1
>TraesNOR3A03G01492690.2
>TraesNOR3A03G01492700.1
>TraesNOR3A03G01500630.1
>TraesNOR3A03G01500640.1
>TraesNOR3A03G01500650.1
>TraesNOR3A03G01500890.1
>TraesNOR3A03G01500910.1
>TraesNOR3A03G01521650.1
>TraesNOR3A03G01522310.1
>TraesNOR3A03G01522310.2
>TraesNOR3A03G01522370.1
>TraesNOR3A03G01522380.1
>TraesNOR3A03G01522420.1
>TraesNOR3A03G01522510.1
>TraesNOR3A03G01522510.2
>TraesNOR3A03G01522520.1
>TraesNOR3A03G01522530.1
>TraesNOR3B03G01578950.1
>TraesNOR3B03G01578960.1
>TraesNOR3B03G01688250.1
>TraesNOR3B03G01741930.1
>TraesNOR3B03G01741940.1
>TraesNOR3B03G01741940.2
>TraesNOR3B03G01741940.3
>TraesNOR3B03G01751940.1
>TraesNOR3B03G01751940.2
>TraesNOR3B03G01751940.3
>TraesNOR3B03G01751950.1
>TraesNOR3B03G01781190.1
>TraesNOR3B03G01781280.1
>TraesNOR3B03G01781290.1
>TraesNOR3B03G01781300.1
>TraesNOR3B03G01781310.1
>TraesNOR3B03G01781370.1
>TraesNOR3B03G01781380.1
>TraesNOR3B03G01781430.1
>TraesNOR3D03G01930920.1
>TraesNOR3D03G01973760.1
>TraesNOR3D03G01982390.1
>TraesNOR3D03G01982410.1
>TraesNOR3D03G01982420.1
>TraesNOR3D03G01982420.2
>TraesNOR3D03G02002940.1
>TraesNOR3D03G02003330.1
>TraesNOR3D03G02003510.1
>TraesNOR3D03G02004590.1
>TraesNOR3D03G02004590.2
>TraesNOR3D03G02004730.1
>TraesNOR4A03G02223960.1
>TraesNOR4B03G02425710.1
>TraesNOR5A03G02682490.1
>TraesNOR5B03G02910230.1
>TraesNOR5B03G02910230.2
>TraesNOR5D03G03260860.1
>TraesNOR5D03G03260860.2
>TraesNOR6A03G03425580.1
>TraesNOR6B03G03643250.1
>TraesNOR6B03G03643250.2
>TraesNOR6D03G03818640.1
>TraesNOR7A03G03854080.1
>TraesNOR7A03G03854080.2
>TraesNOR7A03G03912930.1
>TraesNOR7A03G03924190.1
>TraesNOR7A03G03924270.1
>TraesNOR7A03G03924270.2
>TraesNOR7A03G03924270.3
>TraesNOR7A03G03924310.1
>TraesNOR7A03G03924340.1
>TraesNOR7A03G03924600.1
>TraesNOR7B03G04129100.1
>TraesNOR7B03G04129190.1
>TraesNOR7B03G04141660.1
>TraesNOR7B03G04141660.2
>TraesNOR7B03G04141820.1
>TraesNOR7B03G04143500.1
>TraesNOR7D03G04330900.1
>TraesNOR7D03G04331020.1
>TraesNOR7D03G04389160.1
>TraesNOR7D03G04399580.1
>TraesNOR7D03G04399580.2
>TraesNOR7D03G04399660.1
>TraesNOR7D03G04399740.1
>TraesNOR7D03G04401140.1
>TraesNOR7D03G04401140.2
>TraesNORUn03G04689340.1
>TraesNORUn03G04728040.1
>TraesNORUn03G04728050.1
>TraesNORUn03G04777880.1
>TraesNORUn03G04782560.1
>TraesNORUn03G04782720.1
>TraesNORUn03G04782730.1
